# Supplementary material for: Rapid turnover of effectors in grass powdery mildew (Blumeria graminis)
Source: BMC Evol Biol. 2017 Oct 31;17:223. doi: 10.1186/s12862-017-1064-2 (PMC5664452; doi:10.1186/s12862-017-1064-2)
Supplement: Supplementary file 1 — 1) Genome assembly of B.g. poae (Bg_POA). 2) Genome assembly of B.g. avenae (Bg_AVE). 3) Genome assembly of B.g. growing on Lolium (Bg_LOL). 4) CDS databases of the 5 ff.spp. analyzed in this study (5 files: *all_CDS_last_annotation_200). 5) file with all effector families in B.g. Each line correspond to a family and all member are listed. The gene names correspond to the name in the CDS databases (candidate_effector_gene_families). (ZIP 72153 kb) [file 12862_2017_1064_MOESM1_ESM.zip]

Archive with 9 entries (9 files):
- Bg_AVE
- Bg_AVE_all_CDS_last_annotation_200
- Bg_LOL
- Bg_LOL_all_CDS_last_annotation_200
- Bg_POA
- Bg_POA_all_CDS_last_annotation_200
- Bgh_all_CDS_last_annotation_200
- Bgt_all_CDS_last_annotation_200
- candidate_effector_gene_families
