# Supplementary material for: Rapid turnover of effectors in grass powdery mildew (Blumeria graminis)
Source: BMC Evol Biol. 2017 Oct 31;17:223. doi: 10.1186/s12862-017-1064-2 (PMC5664452; doi:10.1186/s12862-017-1064-2)
Supplement: Supplementary file 1 — 1) Genome assembly of B.g. poae (Bg_POA). 2) Genome assembly of B.g. avenae (Bg_AVE). 3) Genome assembly of B.g. growing on Lolium (Bg_LOL). 4) CDS databases of the 5 ff.spp. analyzed in this study (5 files: *all_CDS_last_annotation_200). 5) file with all effector families in B.g. Each line correspond to a family and all member are listed. The gene names correspond to the name in the CDS databases (candidate_effector_gene_families). (ZIP 72153 kb) [file 12862_2017_1064_MOESM1_ESM.zip › Bg_AVE]

>20151110.A-AVE_contig_1
TGTCAGCCGTGAAAATTCTCGTCTATCGCCATGTGTCGAGCCATGGTATGTCTTCAGTGC
CGAGGACAAAGAGCATGCTGGCAAGACCCTGCGGGACTGCAAAACTGTTTACACCGTCGA
GGTTTCCTTTTGGTGGTGCCATCGACCCTGCCGAATTGTTCAGCGATATCAAGTTTCTCT
GAAATTCGTTGCAGTAATCATTTGGATCGGTGGTCAGTTTTGTTTTGAAGAAGTTTCTAG
CTGCAGCCACATAAGGAGTAGGTGCTCCTTCCTCTTGAGATGATGCTAAGATATCGAACA
GCTGCTTCGCGGTGATAGTGTGAGCATTAGGTGGCTTGATTGCGGTCGTCACTCTGCGAG
CCATGATACCCTTGGCCTCAA
>20151110.A-AVE_contig_2
ACTAAGATGGCATGTCTCACAGATTCTGAGACTTCACAAGTCTAGACCCTCTAGTCCCAA
TGAGTGTTGCGCCGTGTGTTTTAGCACTCGCTGCCCAATATGCCCAAGTCATTCGTGCTA
TCCTTTAGTCCTAACTTGTTGTGGTACTCTTGCCACGCCTGGTGCGACAATTTCAATTTG
GTAGAGATTGGATTTTTTTGGTGTCGATTGAATGAAAATGACATTGTTAATGGTTTGTAG
TCGTGCAATTTGCTGCGATTTGGAGCCTTTTACCTTCACTAACATTTCATTACCTTGTGC
AGAAACAATACTATGCTCGGATTTTAGCCTGGCTGCTGAGATAATACTATAGGTCGACTC
AGGTGAGTAAAGGCATTCTGTTAGGGTGAGTAGTTCACTGCCAATTTGTACCTTGCAGGT
TCCTTTATAGAGTAGGGTTGTGTTACCAACCGCTTGGTCAAAGCGGAAAGGAGTTGCTAA
TCGGTTGATCTCTATGAAGTCACTTTTGCGGCGTATAAAATGGTGCGAGGCACCAGTGTC
ATAAAGTAAAAGATTAATTTGGGTTGCTGCAAGCGCTCTATCCAAGCTGGCAAGGTACCT
GGCGGTTTCAACATCACTATCCTCATCGTCCGTACTTTTCTCTACCATGTTTACCCTGGC
AGTCTCCTNNNNNNNNNNNNNNNNNNNNNNNNNNNNNNNNNNNNNNNNNNNNNNNNNNNN
NNNNNNNNNNNNNNNNNNNNNNNNNNNNNNNNNNNNNNNNNNNNNNNNNNNNNNNNNNNN
NNNNNNNNNNNNNNNNNNNNNNNNNNNNNNNNNNNNNNNNNNNNNNNNNNNNNNNNNNNN
NNNNNNNNNNNNNNNNNNNNNNNNNNNNNNNNNNNNNNNATGCTGGCAAGACCCTGCGGG
ACTACAAAACTGTTCACACCGTCGAGGTTTCCTTTTGGTGGTGCCATCGATCCTGCCGAA
TCGTTCAGCGATATCAAGTTTCTCTGAAATTCGTTGCAGTAGTCATTTGGATCGGTGTCA
GTTTTGTTTTGAAGAAGTTTCTAGCTGCAGCCACATAAGGAGTATGTGCTCCTTCCTCTC
GAGATGATGCTAAGATATCAAACAGCTGCTTCGCGGTGGTAGTGTGAGTATTAGGTGGCT
TGATTGCGGTCGTCATTCTGNNNNNNNNNNNNNNNNNNNNNNNNNNNNNNNNNNNNNNNN
NNNNNNNNNNNNNNNNNNNNNNNNNNNNNNNNNNNNNNNNNNNGGGTCGTATGCCGTCAA
TGTCGTGAAATACATGACCAAGTCGACCGCGTTTGACCAACTCCATTTGCAGGTCTGTCT
CCCATTCAGAGAAGTTGACACCTGGTCCAAGAATGATCATACTTTCAAGTGCCATCTCTA
TATAATTGATCCTTCTATGTAACCTTGCGTGATTAAAGCATTAGTTAAATTATTGGAGAG
GAGAGCGCCGGGCTCATAACCTGTTCCTGTGACTGCTGAACCTTGAGTTGTCTCTGATTA
TCTGCGTCTTCTGTTGCCTGTGGCGATATTTCGTCTCCTACCTGTGACTTGTTTTGAGTG
GTTGCTAAGCCGTCTCAGGCAGGTGACGTGTCGGGCTCCGCGCATCTGTCGTGAACTGAC
TCCTCTGGATTAGATTAATGATATTCACAACACTTATGGAGAGAAAATGGCGTTTCCCGG
AAAATTATTCCATTTCGTTCAAATTGTCGAGCTTGATAGAACTTTACTGCTCTCCAAGTT
TCAAGATCTGCTGTAGCAAGTTTTTGAGTCTGTCGAGTTCGCTTGAAGGTGGAGCAAGAT
TTCACCCATTCTGGGTATGCAGCAATACTTATCGCTTCATTCTGTAAGTCATCGGATTGC
CTCTCTCCTAAAAACTCTTTCCAGTATGCAAGGTATGCTCTTCTATTTTTTGTTCGAATT
TCTTCCCTTCCTCTTTTGGAAAGGTTAACTTTACTACATGCAGTATGAATGGTTTTTTGG
ACTGTTAGAGAATTTAAGCCGTCTACATATTGAGCCCTTTGTTGCTTCAAGGAGATCTCT
ATCAGAAGAGAGCAGCCCATGTTTCAACACCTTGGTACCGGTCGATTTATATGCGCCAGT
GACTACCTTTCAGCAATTTCTTGGGGACAATTCTAATCACCTGTCAGTGGTGTCCCCTAC
GAGCCTCCAGCTCTGACTTTAGAGTCCGCAGAGCCGAGGTTGAGTAACAAAGTCTTCACT
TCGATGAGGATTCCCAACCGCTTTCGTCGTCTGTATCGTCTTCATCTCTCAACGCAACCC
CTATCACCATTATCATGAAGCTAACCGCGATCAGATCAGATGTAAGGGTCTAAGCCCTTC
TCATCACCAACCCTTCGTCATGAGGAAAAGCCATCCGATGAGTTTCCGGAGCGTACTCAG
CACCCGATGCGGCGATAATGGATTGAATTAAGATGGTATCCGATGTTGCAAAGAGGGGAG
ACACATATGAATATGCGCACCTGATGTAGTCCCGGTGTCTACGTCTCGCTGTTATGAATT
TGTTGTAGATAATCTAGATGTGGTGGCGCACGAGCCATTTCGGTAATTCGGTTAGGGCTA
AGCAAATGGAGTTTAGATTTTGTCGTTGGGAATATTTTGAATTTGAATACTAGTTCTAAC
AATTGATTTGATTTGATTTGATATTTTTAACGTGCCAGGCACGAGCCCTGCATCTAATTT
GACATGATACGGGTAGCTGATCCCGAAAGACTCAGAACTACCAATATGACCAATTCAAAC
CGAACTAGGAGAAACATGAAAAATGAAAAATTTCTAGGTCCAGTGCCCTG
>20151110.A-AVE_contig_3
AGGATCAATTATATAGAGATGGCACTTGAAAGCATGATCATTCTTGGACCAGGTATCAAC
TTCTCTGAATGGGAGACAGACCTGCAAATGGAGTTGGTCAAACGCGGTCGACTTGGTCAT
GTATTCCACGACATTGACGGCATACGACCCATCCTCAGTCCAACTGCCCCCATCAGAATC
GACTATGACTCCGATTCAGAATTTACACAAGCTCAGGAGGCATACGACGCCAAGCCAGTG
CAATGGATCGAGGGAGAAATTGAGGCCAAGGGTATCATGGCTCGCAGAATGAC
>20151110.A-AVE_contig_4
AATTCCCTTTGGTGGGTACTTACGGAGGAGGGTCGACTGTTTGTGTAAACAAACATACAT
CATAGTGGTATTTGCAAATGAAACCCAGAGTATGAGTGTCTCTAACGTCAAAAGAGTCAT
CTAATATGTATACATAGTACTGGTCCTGTGTCATAGCTCCATAGCTGAAAACACATTAAA
TGATTTAAAAAAAAAAAAAGCGGCAGATGGCTGGACTTTCCATTAATCAATCTGACTTCG
GTTATTTGACGCCGTTCATATGATTGCCGATAATTGTTGTGAATATCATGAATCTGATCC
AGAAGAGTCAGTTCACGACAGATGCGCGGTGCCCAACATGTCTTCTGCCTGAGATGCCCT
GCCACCACNNNNNNAACAGGTTATGAGCCCGGCGCTCTCCTCTGCAATAATTTAACTAAT
TCTCAAATCACGCAAGGCTACATAGAAGGATCAATTATATAGAGATGGCACTTGAAAGCA
TGATCATTCTTGGACCAGGTGTCAACTTCTCTGAATAGGAGACTGACCTGCAAATGGAGT
TGGTCAAACGCTGTCGACTTGGTCATGTATTTCACGACATTGACGGCATATGACCCATCA
TCAGGCCAACTGCCTCCATTAGCATCGACTATGACTCGGATCTAAAATTTACACAAGCTC
AGGAGGCATACGATGCTGAAATAGAGCAATGGATCGAGGGAGAAATTGAGGCCAAGGGTA
TCATGGCTCGCAGAATGACGACCGCAATCAAGCCGCCTAATACTCGCACGATCACCGCGA
AGCAGCTGTTCGATATCTTAGCATCATCTCAAGAGGAAGGAGCACATACTCCTTATGTGG
CTGCAGCTAGACACTTCTTCAAAACAAAACTGACCACCGATCCAAATGATTACTGCAACG
AATTTCAGAGAAACTTGATATCGCTGAATAATTCGGCAGAATCAATGTCTCCACCAAAAG
GGAAGCTCGACGGTGTAAACAGTTTTGCAGTCCCGCAGGGTCTTGCCAGCATGCTCTTCG
CCCTCGGGACTGAAGATATACCATGGCTCAACACATGGCGACAGACGAGAATCTTCACGG
CTGACAATCTCTATGTTCTCCTCGAGAAAACGATAGCCACTGTCAGACAGGTAAATACCT
CGCTATGAGACACTGATCGGGCATTAGTGGCAGCAAGGCGTAATTTTAGGAAGCTGGAGG
AAATCCCCCTGGGTATGATGATGAGAGATGCAAGCTCTGCAAGCATAGGCACCTCAATAA
TGACTGCTTCATACAGCATCCAGAG
>20151110.A-AVE_contig_5
CTGTGTCTCCATTTCCAACAAACAACGACGCGCCGCCGAAACAGCGGCAAATCTGGCACT
CTGTTCCGCCGCCATCTCTGGCGTCAAAGCAACCCTCCTCCCTTTGACCAAAGGGTCAAA
TCGACATTTTGTAGACTCCATGAGAGCCTACCTACGCGCCGCAATTGCGCAATACATGGC
TACGGGCCCGGCTACTACGCCACCCGTCCTCCCTCCTCGACCTGCGAATCCCGTCCCAAG
GGCTNNNNNNNNNNNNNNNNNNNNNNNNNNNNNNNNNNNNNNNNNNNNNNNNNNNNNNNN
NNNNNNNNNNNNNNNNNNNNNNNNNNNNNNNNNNNNNNNNNNNNNNNNNNNNNNNNNNNN
NNCTGCGGCCAAAGCCCAAAAGAAAGGAGCTCCCAAGGTGAAAGTCGACAAACGACTGTT
CCTTCGCCTTGAAAAGGAGCACCCGTGGTGCTAGCTTTCACCTAGCGACATACGGCAACA
AATATGGGATGGGCTGCAGTGCCCCTTGAGTGACGCCTGCTCTGTATNNNNNNNNNNNNN
NNNNNNNNNNNNNNNNNNNNNNNNNNNNNNNNNNNNNNNNNNNNNNNNNNNNNNNNNNNN
NNNNNAGCCTCCAACCTTGTCGCCTTTCGGATCGCGAATGTTCCAGCGACCATAAACACA
CTTGCCGATATTGATACGGTCGATGCGGATGGGATCTCAATGGAGATCTACCGAAAAACA
CACCAGTTTCCAACCCAGGTGCGACCGCACGGGACATGCCGTCCTGGAGCGCCGTACAGA
AATTGGCAAGCCCTCTTTGTCCAGGACTCCGCCCCTCGCGCGGTATTCGGCATCTTTGAC
GAGTCTGGAGCGGCCACGATTCCCAAGACTCGTCATCAAATTGAATAGTGCAAACGCTGT
GTAATAGGACACTAGTCACGTGCTATATGGACGCTAGGACTAATATTGATCCACTCTTAT
GTATATACATTGTTTAGTTAGCCGACCTTTCCTTCTCTCTCTATAGATTACAATCATNNT
TCCTGAACCTTATGCTATCACACGCTGTTTGGGCTCAAGCCACCCGTGGTTACTCCCGCG
CTCCAGCCTGCTGGAACTGCGGATCAAATATGCACTCTGAAGCCGAGTGCAAGGCCCTCA
ATAGATGTCGCAACTGTGGGAGGCATCACCGATCGGATTCCCGGGTCTGCAAAGCCAGAC
CTGGAAAGTCCGGACCGGTGACCAAATTGCAGCTCGCGTGGACTTGTCACATTAAGCAAG
GGAGGTTTGCGGAGTTAGCACGAGCTCAGGCTGCAGCCAAAAGAGCCGAAGATGCGATCA
TCGCCTCAGCGAAGGATGTCTCGATTGCCAAGGGAGCAGGTTTCGTAGTGCTGGAATCTG
AAGAAGAAGTNNNNNNNNNNNNNNNNNNTACCGGCTGGATCAAAGGTGCCTGTTAACCCA
TCTTTTGCTCTCAGCGGAGATGGAGTAAATTTGTCATGTGGAAGGCGTGACGGACGACGG
AATGTGAGAGGAACGTATTGGCTGAGTCCAATATGGAGGAATCTTCTGGTTTTCGGAGTT
GTTTTGATTTTCGTGATTTTTCGTTTCTGTTTAATCAGCTCTACCTTTAGCAGTGATTCA
CGAGGTTGGAACGAGTTAGGCTGTAGGAAAGATTACAGGGAACCCTGCAGGCTCCACCCA
TCTTTGACCCATTGTGGATAAAGAGCTTTAGCTTTGGACCTATGGTAAATAAATAAAAAA
AAACAAATAAACTCAGGCCAACTGCCCCCATTAGCATCGACTATGACTCCGATTTAAAAT
TTACACAAGCTCAGGAGGCATACGACGCTAAGCTAGTACAATGGATAGAAGGAGAAATTG
AGGCCAAGGGTGTTATGTCTCGCATAATGACGACCGCAATCAAGCCACCCAATACTCGCA
CTATCACTGCGAAGCAGCTGTTCGATATCTTAGCATCATCTCGAGAAAAAGGAGCACATA
CTCCATATATGGCCGCAGCTAGAAACTTCAAGACAAAACTGACCACCGATTTAGATGACT
ACTGCTACGAATCTCAGAGAAACTTGATATCGCTGAAAAATTCGGCAGAATCAATGGCTC
CACAAAAAGTAAGGCTCGACGGTATAAACAGTTTTCCAGTCCCGCAGGGTCTTGCCAGCA
TGCTCTTCGTCCTCGGCACTGAAGACATACCATGGCTCGACACATGGCGACAGACGAGAA
TCTTCACGGCTGATAATTTCCATGTTCCCCTCGAGAAAATGATGACCACTATTAGACAGG
TAAATACCCCGCTAGGAGATACTGGTCGGGCATTAGTTGCCGCAAGGCGTTATTTTAGGA
AATCGGAGGAAAAATCCCCCGGGTATGATGATTAGAGATGCAAGTTCTGCAAGTACAGGT
CCCTCATTAAGGACTGCTTCATACAGTATCCAGAGCTAGCATCACGAAGGAGACCTAAGA
ATAGGAGAGATAAGCAGGAGACTGCCAGGGTAAACATGGCAGAGCAAAGCACGGACGATG
AGGATAACAATGTCGAAACCGCCAGGTACCTCGCCAGCTTCGATAGAGCGCTTGCAGCAA
CCCAAGTAAATCCTTAAATTTGTGACACTGGTGCCTCGCACCACTTTATCCGTCGCAAAA
GTGACTTTATAGAGATAAATCAATTAGCAACGCCTTTCCGTTTTGAACAAGCGGTTGGTA
ACACAACCCTGCTCTATAAAGGAACCTGCAAGGTACAAATTAGTAGTGAACTAGTCACAC
TAACAGAATGCCTTTACTCGCCTGAGTTAGCCTGCACTATTATCTCAGCAGCCAGGCTAA
AATCTGAGCATAGTATTGTTTCTGCACAAAGTAAAAAAATGTTAGTGAAAGTAAAAGGCT
CCAAGTCGCAGCCAATTCAATGACTACAAACTATTAACAATGTCATTTTCATTCGACCGA
CACCAAACAAGCCCAATCTACAAAAAATTGAAATCGCCACATCAGGCGTAGGAAGAGTAC
GACAACAAGTTAGCACTCAACAATGGCACGAAAGACTTTGACATATTTGGCAGCGAGTGC
TAAAACACACGGCGCAACGCTCACTGGAACTAGAAGGTCTAGACATGTCAAGTCTCCGCA
TCCGTGAGACATGCCATCTGAGTAAAGCTCAGCGGTTCGTATCCAAAGAACTACGGCCTT
TACCAGGTAAACCCCTAGACGAAGTCTTAGATGATACAGTCGGTAGACTTGCTGCATCAT
TAAATAACCAACAAAATGTCGTTATATTAACCGGTGAAGAGACCGGCATGAGATGGGCAT
TAACTGCACGCGCTAAAGATGAAATTGCAAAAATTCTTGTAGATCGGATAAAGCAGCAGC
AGCACCAATACGGAAAATTAGTGTGTGCTATATTCCGAGATGGAGGATCTAAATTTAGCC
GAATTAAAGATTTCTAAGATGAGAGTGGCATTTGGACAGATACCTCCGCACCCTATACAC
TTGAGCAAAATGGAATATCTGAGCCACCTAACAAAGTTATACTCAAAATTACTAGATATA
TGATGATCGATGCCCGCATGCCACCAATTTTCTGGCCATGGTGTTGTTTCTGCTTAATTA
TGTATATGTAGTTTAGCTGTAATACATTGTAGAGTATATGCCTGTTACGCCTTAGGCAGT
AGTATATCTGTAATTCAGTCTACCAACAAGGACCCAATCACTAATGATTGGGTCCAGTAA
TAATCAACCATCGTTTTTCACCTAGTCCACCTATTCAGATCTGAATAATTAACCCAACAC
TGATCAGTGGTTGAAAGAAGTTCACCACAGATTAGCAAGGAAGAGACAGTCTACTAATCG
CACCTTTGCATCACGTCTGGTGGCAATTAACTGTGCTATAAGAATTACGGAACTTGTTTG
CATCACGTCTGACAATTTTCTGTAGATTCAGAAGATACTTAAATTACTTGCATCGCGTCT
GGTAATTTACTGTTGATTCAACGCCTATCACGCCATCGGAAGCAGTATTTGTTATTGATT
CCACCAACATTGATACAATGGAAGGCACCGCCTCCTCACCCCCGACTACACTCATACCTA
GTACTCCGCATTCCTCTTCAGATTTTGTTCAACGCCTGTTTCAAAAATACGGTCCCTCTG
AAGTCGCACTTGTAGACATCGATGAAAATAAGCTCGGTAACACAACGGTTGACCTGGAGA
ACACGACCAAAGGAGAACTGGCTTCCACATTATTAACATATCTTTCTTACTACATTGACC
GTGATCTATATGATGGAGAACTTTTTGGGGAACTCAAGCAAGATTTTTCTGGATGGAAAA
GATGCCATTTCGACACTGCTGGAATTCTTAAGAAAGACATGAAACGGATCCTCCTAGAAA
GAGGGATCTTTGTACCTCTCAAGGGGTATCCAGATTCTGTCGCATTAGAGATTGCTATTT
CCAAAGAAGAGCCACACGACTGGACTGATGAAGAGATTTCTGCTGCGCTGAAAAGGAACA
TAAATTATCACCCCAGAACTTCCCTCCTAGAGAAAAAGCCAACACCCCCATCACCCACAA
AGATCGAAGATATAGGTTACAATTCTCGATCGAAAATAACCTGTCAACCTAGTGTGGGTA
AAGCATTCAGATATTCCGCCGAAAATCACACACGGCTACAACAAAACTTCATACCATCCC
AACCAATCCAATCAACTATTTCTCAGAAAAATTCACGAGAGGTAATTGATGAGGATCGCA
CACAGTCATTCTGGACGCTCCCACCTGTCCCTATACAGACTGAAATACTCGATCCGGATG
TTATCTTCAAGTTCATGAAATGTTTTGACAACAAGAAAAGGTACACTGGAGAACCATATG
ACATTCTCGAAGATAAAACACGAATATTTTTTGCTCTTGCAGAAAATATGAAAATTCGTG
CCGGTCAATTGAACTCAATTTTTCCCCGAATCTTGACAGGAAGAGCTGAATGGTACTTTA
TCAATCATATGCACCCCCATGAAATGTTCTCGTCAATGTATGAAAAGTTAAAGCAACATT
TTGATACAGAGGTGAATCATGAACAATACTATACTGACTGGACTACCGTGTCTTTTGATA
AGTTACGTCGAGATTATTCAAATGAAAACCTTCACCAAATTTTGCAACGCTTGTTCGACA
AACTTCTTCTTTGCCAAAGAGCACTCGGCCCCATGTACGATGGACAGCAACCATTGAAAA
CCGCCTTAATTCGGGCCTGTCGTGGGATACCTGAACTAGAGTATGCTTTATTCCGTCCTG
CAAACGATGTCGAGAAATTGTTTTCAGAACTCCGCTCCTCTCTCCAAACGTCACTGAGCC
GAAACCCGCTACATATGACCTATGACGAGAATGCTTACGCTGGCAACCGAGATGATGCAC
AAGAGGATCAAAGTCAATTCCATCTTGATCGACTATTTATCAACAATAACCGAAATCAAT
TTCGCAGTCAGAATCAGAACCATTTCCGAAAGTCTCCCCCACAACAAGGTAGACCAGTAA
TCAATCAAGAAAGTAGACGCAAGCAATATGATGAAAAGTGGAAAAAGAGATGTAATGTCT
GTAACAAATCTAACTTTTGATCAACGAAGCACACTGCTGAAGAGCGGCAAAAGTCCAGAG
AACACTACATCATTTCATGTCATATGTCCAATACTAACCCTAGTTCCGAAGGCTATTCTA
GCTACTTGCAAGGTTATGAAGGCAGCGAAAAATCTCTATTCTTTGAACAACAAAAAGATG
ATGAAGATAGATTCGAAGAGGATATACAGAACTCGTACTTGAGCACTGAATGTGGGCCAA
TGATTGTTAAACATATGCTTTCCCAGTCGACTAACCATCTTTTAACACATTTGAACAAAT
ATGAAGAGCCTGAGACGAATGTTTCCGCAATGAACTTTACCCTCAACCGGTATGGCATAA
ATAATTTTCATGGAATAATGCCTGACATTGGTGCCGCAAAAGTTTCTTCCGTTGGAATAG
CCCAATGCCATGCGTTGATGAAAGAAGACCCAAGAGTGCGATTTGATAAAAGTACGGCCG
GTGCACACACCATTCAATTTGGCCGTGGTGATCCCATATCTTCAATTGGAACAGCACATG
TAGACACCATTTTTGGCCCGATTTTATTCGAGGTCCTGGAGACACAAACTCCTTTCCTAC
TCTGTCTCGCAGATATGGATAAACTTGGGATTTTCCTAGACAACACCACAAATAAGATAA
AACAGAGATCAACCGGAAAGTCAGCACCTATTACTCGTAAATGGGGACATCCTTGGTTCC
ACCTCAGCAAGTGGGAATAAGCCCATGTTTATCTTACAGAACCTGAGATTAGTCGACTGC
ACCGCTGATTTGGACACCCGCAAGCTGGTCGCCTCTATCAATTATTAACAAAAGCTGGTT
ATAACGACTTGTATTTAAAGGTTATTGAGACTATCAACAAATTCTGTCACCAGTGCCAGT
TAAATTCTCCCGCGCCGAAACGTTTTAGATTTGCATTGCGAGATGATCGAGAATATAACT
ACGAAACCCTGGTAGATGTGATGTATCTGGATGAAAAGCCTGTTCTACATATAATTGGTG
TCGCTACTTCTTTTCAAGGCGCTGGATTTCTCAAGGACATGACAGCCAAGGAAACATGGG
AAACCTTGCGTCGAATTTGGGTCGATACATACCTAGGTCCCCCTGATATAATTACGCATG
ATGCTGGAAAGAATTTTACAAGCAAGGAATTTTTCAACGAGGCCCGAATTATGGTAATCA
CTTGTAAGGAAGTGCCTGTGGAAGCTCATTCGAGCATTGGAAAAATCGAAAGGTATCATG
GGCCTCTTCGTCGGGCATGGAGTATACTTCATGCAGAGCTTCGTGGCACTACCAGTAAGG
AATCCATCCTACAAATGGCCGTGAAAGCTGTGAACGATACTGCTGGACCTGACGCCTTAG
TGCCTACTTTGCTCTTTTTCGGAGCGTATCCACGTATGACATTGGATTCGCCACCTTCGC
AAACTACAGTCAACCGAGCCCAAACTCTCGAGAAGGCAATGAAAGCACTCCGCCAGATTT
CTGCCGAAAGACTGGTTCGAGATGCATTAAATACTCGAAAAGGCCCGGATATCACTCCCA
CTCTCACGCTACCTATTGGTAGTGAAGTTCGTGTGTGGAGGGAAAAGAAAGGATGGATGG
GACCGTACAAAGTAATTTCTATAAATAATCATGATGTCACTGTCGATATGCCTGGAAATC
ATGGAGACCCTACTAAGTTTCGCTCAACAAACATACAACCGTACCTCCGTGACAAAGATG
AAGACCCGAAAGATCTACCTCAAAGTCAAGAATTGCCAGATGATTATAGTGAGAGTGACA
GTAATGACAGTAGTGAGTACACTCCGCAGAGCACCGAACAATCACTTCCTAGAAAGCGAG
GGAGGCCCTTAGGTTCGAAAAACAAATCAAAATCTCCGAAAAATGGAGCAGCACTACAGT
TTCACGGAATAATAACAGGGNNNNNNNNNNNNNNNNNNNNNNNNNNNNNNNNNNNNNNNN
NNNNNNNNNNNNNNNNNNNNNNNNNNNNNNNNNNNNNNNNNNNNNNNNNNNNNNNNNNNN
NNNNNNNNNNNNNNNNNNNNNNNNNNNNNNNNNNNNNNNNNNNNNNNNNNNNNNNNNNNN
NNNNNNNNNNNNNNNNNNNNNNNNNNNNNNNNNNNNNNNNNNNNNNNNNNNNNNNNNNNN
NNNNNATAGCATATACACTCCACGAGATACAGAGTACCTTTGTTCTTTGGGATTCTTTGG
ACGAAATTATGCTCTCGGCAAAGGAGAAAAACGACCGAGAATCTGCTCTGAAGCTACGAG
CCGAAGGTAAGATTCCAAGTGACGGGGAGCCATTTCAGGCTTCTGACCAAATTGAGATCG
AGAATCTCATCAAAAAGGGTGTGTTCGAGTTCGTGATTTATGATGAGGCGGTCCAGGGTA
ACAACAGACTGTTCAATTCGCGCTTTATTCGAGAGATTAAAACTAACAACGAGGGTATGC
CATATGAAAAATCACGACTTGTTATTCAAGGTTATGGGGGCGCAGAAAAGAAAAATATTT
TGACCCAATCACCAACGATCCAACGTGCATCTCAACGTCTTATAATTGCAATTGCTCCTG
CAATTATGCAGATAACTAATGCCCAAATATACTCGCGAGATATCACACAGGCATATGTGC
AATCTAGGATGGCGCTAAATAGAAAAATCTACGCAAAACTCCCCAAAGAACTAATCCGCA
ATTAAGCACCTAGGACTATAATGAGAGTGATTAAGCCACTGTATGGAATTGCAGGATCTG
GACTTTTTTGGTGGGCTACATATCATCGTCATCATCAAGATGAGATGGCAATGATGACTT
CAACCTTCGTCCCTTGCCTACTCATCACTGATAGCAACATAACACCCACCAATAACTGCT
TTAGAATTGTCGGTATGCAGACTGACGACACATTGATATTGGCAACGCATGACTTAAATG
AGTTAGAGGAAACAAAATTAAAGAAGGCCAATTTTATTGCGAAACCAAAAACAATGCTTA
CTGATAAACAACCTCTAAGATTCAATGGATGTACCTTAACAACCTCAAATAGTACCTTGT
TTATCCTCCAAAAAGTACAAGGTAAAAAGTTGGCATTAATCCCGGAAAATGGAGATAACT
ATGCGGAAGTATATGTACGGCAACGCGCAAGAGGGGCATATATCGCCTCAATTTGTCAAC
CTGAAGCCAGTTACGACCTTTCAAAAGCTGTCCAAACAACTGATCCAGACTCAAATGAGT
GTGCTGAGCTTAACAAGAGGATTAAATGGCAAATGGATAACATTGATCGAGGAATTAAAT
GCATAAATATCAACCTACATCAAGCTTCTCTATACGTATTTGTTGATGGGTCATTTGCTA
ACAGCAAAGACCTGAGTAGTCAGATTGGCTATGTCATCTGCTTGGCTAATGAGTACAAGC
TTATTTCTGACCATTCTACTTTTGAAATCCGTGGAAATATCATCCATCGGAGCTCCACTA
AATGTAAGAGAGTAACTCGAAGTATCCTTGCCTTCGAAATCTACGGAATAATTCAGGGCT
TTGACATGGGATACTGCATTTCCAAGACGCTCAGCCTAATTATCACTGCCCTTAACCGAA
TTCGCGGCGTGAAAGGAATCCCTCCTGTACCGCTTATTCTCTGTACAGATTCATACTCAC
TCTATGAGGGGGTTACTAAGCTTGGAACTACCGCCGAAAAACGTTTGATGATTGATCTGA
TGGCACTACGACAATCATACGGATGTAAGGAGATTGAAGAGATTCGTTGGATCCACGGGG
ATTATAACCCGGCTGATGGAATGACAAAATGCAACCCAAATAAGGCGTTAAAGAAACTCA
TTTATAAAAATCAGTTAATCATTTGGGTTGAAAGATCTGTAACCCGCAAGGTTAAGATTA
CCTAAAAAAAATTGTAGAGTATATGCCTGTTATGCCTTAGGCAGTAGTATATCTGTAATT
CAGTCTACCAACAAAGACCCAATCTCTAATGATTGGGTCCAGTAATAATCAACCATCGTT
TTTCACCTAGTCCACCTATTCAAATCTGAATAACTAACCCAACACATGGGTTGTACAGCA
CGCCTGCTTCATAAGCAATAGTCTCTATTGTCTCCGCACCAAAAACGTGCCAATATTTGA
CTTTCTGCAAAGCCTTAACCAGCCGCATAATGAAAAGGTCAATTTTGCAACCTTACCTCG
CTTCGGATACCGTGCACACAAACTGGTCGAACCCAAGGCAAGCAAATTCGAATCAAGAGC
AGAAAAAGGGTGGTTCTTTGGGTTTCAAAGAAACACTAGCAAAAACTTACTGAGCTAAAT
GGCTATTCATCACGGGAAATATATCAATGATCTTACAAGTAACATTAGAGGATAGGAGCA
CTGTACAAGGTGTGGCCTGGGCCAGAGAGGAGCCCAATGTGCTAGATAGTCTAAGACTCG
AGTAGTACAATAAACACGCACACACACACTAGCAAAAACTACTTCATCTACCACCCCCGT
TGGTCGCAAGCGCAAGCCCTTAAATGGGTTGAGAGCTTCACTCCAAACGTCACGTTTAAC
GAAGATATCATGTTTGGGGATATGTTTAACTCAATTGACCAGCAAAAGATCGCAAGCTAC
ACGGCCAACGAAGCAATTTTACCCGTGGATGCAAGACTCTTGAGCCGCACACCATTACCT
TCTCGGAGTAACCAACCCGCAGCAAGGGTTGAGGGGGAGCACATTAACCCTTCCTCGTCA
GAAAATCGTGAACCATCTATGTCCAACATCCAAGTATTAGTCCTACTGTCAATAATACCA
GAAATTCCACCAACAGCGTGGTCGCAATAGTCCACTGAAAAAGACGACATACCACCACAG
GCAGCAGACGACGCAGAGCGGCAGAGATAACTCAAGGTCCAGCAGCCACAGGAACAGGGG
GAGCCCGCAGTCTCTGAGTTTACAATTACACCTGAACAGCAAGAGGTACTAGTGATAGCT
ACCAACACTGATGAGCAAATAGTAGTGCCACGGCCAGATGTCGAAACAGCAAAACTTGAT
CGCATCATGACAGGATGGGATAGCATTCCACAAATAGCCGGCTTCAAACGCTAGCATTCA
CCTGAGCCCTCCACTGCACAACCTCTGATCAGACGTAGTCAACGGGGAAGACCGGTCAAA
CGAATCGATTACCACAAGTATCACCATGGAAAGATTATAAGGCCATCCACAGACCCAAAG
TCATGGTCAGAGGCAATGCAGAGTACAGAAGGAAGGCACTGGCATAAGGCCGCGCTGGAG
GAAATTTGCTCGCTGAAAAATACAGGGGCAATCAAAATCATTTAACGCGATAGGTTGCCA
TCAGGTCGCAATCTTATGAAGAGCAAGTGGGTATTTAAAAAGAAGTACCTCGCAGACGGT
ACACTAGACAAGTATAAGGCACGATGTACCGTTAAAGGCTTCACCCAACGCTCCAGAATA
GACTACAAAGAAACCTTCGCGCCCACA
>20151110.A-AVE_contig_6
GGAAATAGTACCGAATGGCTCTAGACTAGACACAAAGATTGGGAATTATCTTATAATTTA
AAAGATATTAATACTCTACACTACGATTAAATTCTAATTATGATCATGACAGATACAATT
TATCAAGCTTGCGTGAATTTCCTCGAAGAGTGCTGATGTTTTGCAACTCAGTTTATGTAT
ATGTGTGTATGATTTATTGTATTACTTGAGTCATAGACCATCTAGCACATTGGGCCCCTA
CCTGACCCAGGCAACACCTTGTACAGTGCTCCCATCTACTTTTGTTAATTGTAAGATCGT
TAATATATTGCCTGTGATGAATAGCCATTCAGCTTAGTATTTACCCGTGGAATTCAGCCA
CCTTTTCCACGGAACCTTCTACCCAATAAAAAAAAAATGGTAGCAATTGAAGCTGCGTGC
GCGGGAAAAAGTCTCAAAAAACCTGCAGCCCCAGCCAGGCGAGGCCTAGATACCGGGACC
ACACGAGGTGCGCACATTCATCTACATTTCCCTTCTTTGTAACAGTCGAGGCCAACTTGA
TCCAATCCACAATCGCCATATCAGGTACTGGGCACGCTCCGGAAACTCATCGGATGGCTT
TTCCCCCAATGATTAAGGGTTGGTGATGAGAAGGGCTTCGACCCTTCCATCTGATCTGAT
TGTAGTTAGCTTCATGATAAGGGGGATAGGGGGTTGTGTTGAGAGATGAAGACGATACAG
ACGGCGAAAGCGATTGAGAATCCTCATCGAAGTGGGGACTTTTTACTCAATCTCGATTCT
GCAGACTCTACAATGAGAACTGGAGGTTCGTAGGGGGTACCACTGACAGGTGTTGAGAAT
ATTCCCCCAGTAGATGCCTCTATAGGGCTAGTTCTCGCGGCTTGAGCTATTTTATGAGCA
GATGTAGCTTTCGATACCTCACTGGGCACGCTTTATCTTACCTGTCGCTGAGAAAAGCCT
GTAGCCGATTATTCATGAGACGGCGAAGGTGTGCCAATGAAATGCATTCTGATTGGTTGT
CCGGACTGGGCAGAATTCGTAAGCCAAGTCGCGCAGTTGCGTCTGCAATTTCGTATCCTT
GTATTCCAGAGTGACCGAAGATCCACTAAACCGTCACAAAAACTGACACTGAAAGTATGC
GAAACTGACATACCTCTTTGCGGCTGGTTGAAGAGATGCCCGTCTCAAATAGTTTCACAG
CATGCTGGCTATCCAGAAACACATTCACTCGCCTCATCGTCTACCCCAGCAGCTGTCGCG
CGTCTTTCATTCTCATCGCCGGCTCAAGAGCATCTAGCGCCCCTGTGATTTCTGCATCCA
AGACCTCTAATCCATGTTGGCAAAGTCGAGTTCGTTACCTTCCAGTGGTGCCGGTGTAAT
CGCTCAGTGTGCTCTGCATGTCTTAGATAGCCAAGAAGATTGCATCCGAATCGAAGTCAA
AAGCAAACACACACATCTACCATGAACAATTTCTCATTAATGTTGTTCTTGTCATTCTCA
CAGGAGTCTTCTACCTTAACCTTACCACACACTACCTCTCCTCAACGACCGATAAAGGCG
TTACTCCAATTGCAAACAGGAGCTAGCCTCATTTATTACCGGCCATCATCCACTACAAAT
TTACGACGCTACGTATACCCGCAAGGAGGAATTTAAGTCATAACGTACAAAGCTCGGGTC
ATGGTTTATGGGGGACTGTCGCTCTAATGGGGCTACATCTTCAGGAAGTACAGGCAGATG
GGGCGTGCAATGAGATAAGGAAGAGATTTCTCGAGGGACTGATAGGTCTGAAATTTTCGA
GGTGTTTTCGATTGTGGAATGTTTGTGGGCATCAAGAACGAGATGTCGGCTAATTAGCCA
GGAGGACTTCTAATGTCGATGAGTCAACGGCACTCCCCAGCGCCCTGGACGGTACAAAAT
AAGTTGGGCTAAGCTACTGTACAGCAACGACGCTCCGTCAAGACTTTCTGACATTTCAGC
ACGACTTTCGGGATTGAGTTGGAGGGAGGCTAGAAAAGCAGAGTATGAATTTCCCGAGGT
ACACACAAG
>20151110.A-AVE_contig_7
ATATAGTTCCCTTTTGCAAACCTAAGATCGATAAATTAAAAAGCCAATAATTCGAGGGAG
TTTCGTTCTTAAGTGATATCTGGTAATTTTACTTCGCGTATGGGTCTGTACTATTGTTCG
TATAAACANNNNNNNNNNNNNNNNNNNNNNNATATTTCATGATACATTTTTTGGTCATCC
CAGGTGGCAGGTCGTTCTTTCCTCACCTGAAATTGGCACTGGAAGTTTCGAGTGTACTTG
CAAATCTTTGGCAAAATTTCTTATAGTCCGTATTAGATCAAAGAAATTTTGGCATCGGCG
ATAATGCCCATACTCGATAATACTTGGCATTCAGGTTTGTCAATTAAAAAAGATTAATTT
TTGATCGGAAAAATCCTTCATTTTTATAACCCTTGATTAAAGTTCACAACGTTTTAGATG
TTAGAAAAATGACAGCTGTGGATTAATGCTTTTTTAGATGACAGATTAAAAGACTCCTTT
CATCAGGACGGAAGGAAGTGTTTGCTTTATATTTTTTAAAAATACTTTCTCATTTTGAAT
CATCTGTTTCTATGTCGATGCAGTTAGAGTAACAGAAAATGCTAATGAGTCTAAGAAGAT
GAGTCTCAATAATTGATCGAAGATTCTGGTGTTGAGCAATGTGATTATGATAATGATGAT
GCAATATATCTATTTCATATGTGAAGACAATAATTATTTATTTAACTTTTATCCAAGATA
TCACATAAAGTTCCTCAGAATAGAAGTTTTCAAATAGTAATATGAAAGAGGTATAAAAGT
TATGTAGGTCTTTTTCGCCTTTTACTTCAAAACAACTTTCCAATTTTCTAAAGTTCTATG
AAGATTATAGGATGTAGCTTAAATTTTAATGACGACAATATGTGCAGAGATACAAGACAT
TAAATGCATCTCGTTCTTGTCTATGGTGTAAGTTGTTTTGAGTTTTATGTGTTTTGCACA
AGCCCTGCATTACGAAGACTTGCGATAGGTAGATTATCCTGAAAGAATCAATGCTACTCA
TATTTTTAAAGACGCTGCGAGCAAAAATAAAAAAGATGGCTTGGTTTTTAGGTCTAGCTC
TCCGATCTAATCATATATTTCTCGATTTTACTCCTCAAGACATCGGTTTCTAGGATTCCC
CCTTGACTTGCGTGAATTTTTTCCGCTTGAGTCAAGAAATTATTTCACATAGCTTCTCAT
GAAAAGAAGCATGCACGACTTGTAATCAAATTGTTGGTGGCATCATTTGAAATAATGATC
TGGGTGTCAACAAATATCCTATTGTCGAAACTGTCTCAAAAAGTATCTATTCCAGCATAC
CCACATTGAATTCTTCACTCTCTCGTTTTACGGTTATGCCTTATGTGTCCTTCGCAATTC
TAGTTCCCCATTATAAATATTGTAGCTCACAAGCCAAAACTCAAAATTTGTACATCATGA
CTAATTTTCCTCATCAAAGGCTATTGATGTTTAGTAGATATTTGTTGGTGAAATTAGAAG
ACTGGCTTGGAATTTCGATCGTTGTGTTAAGCGTTTGTTGTGGTGAAATAGCTTGCCATA
ATATTATGCTTGATGACTTGTATGAGAATGGAAAGGTCGATATTGATAAGAAGTCGCCGA
TCTCGAAATTCTTTTACTAAATTTCGACCTTTATTATAATACAATAATTACAAAGCAGTT
GTGCGATGCAAATACGAAGTGAGCACTTGGAGCTCATTCCGTATCTACACAGAAGAAATG
TACCCGAAGTATTAAGCCCAGATTGTCCATGTGGCTACCAATCACAGAACCCCAAACAGA
TGATTATGTCCTGCCCCCGATGGTCAAATGGTAGAGCTGAGATCTGGAGACAAGCCAAAG
ATCGGTCCTAAGAAGCAATGATAAACAATCCTGGAGTCATCAAAAGGATAACATAGTGGA
TCCTAAATCATGGTTGGAAAGAGTTATCCAGATGACAAAAGCGGTCCATATGCTGCAGAG
GGAAAAGAACAGGTCAAGTAATGCTAGGTGTGGTTAGAGATGATCTGGTTGGTTTTCATG
GATGGCAATATAGAGTGTGTATTAGTATGTTTTATTGTACTACTTGAGTCAAAGATTGTC
TAGGTCATTGGGCTCCTCCCTGACCCAGGACACACCTTGTACAGTGCTCCTATCCTCTAA
TGTTATTTGTAAGATCATTGATATATTTCCCGTGATGAATAGCCATTCAGCTCAGTATTT
ACCCGTGGAATTCAGCCATCTTTTCCACGGAACCTTCCACCAGAAAAAACAAAATGGTAG
CAATGGAAACTGTGTGTGCGGGAAAAAGTCTCAAAAACCTGCAGCCCTAACCAGGCGACG
CCTAAACACCGGGACGACATGAGGCGCTCATTTCTATATATATCTTCTTTGTAATATACG
AGGCCAACTCGATCCAGTACACTATATCCGTATCTGGTACTGGGTAGGCTTCAGAAACTC
ATCGGATGGCCCTTCCTCCAAGATCAAGAGTGAGAGAAATACGTTTGGGTTTGGAGCTGT
GGGAGGTCGCAAGTCATCTATTGTTTTCTATCTACGACACGTAAATACAGGAACACCGTG
CTTCTAGTTCTAATTACTTAACTACATTCACAACCCACTAAATCTCTGTGGGTGATGAGA
AGGGCTTTGACCCTAGCTTCTGATCCAATTGTGGTTAGCTTCATGATAGTGGTGATATGT
TACGGCGTGCGCTAATGNNNNNNNNNNNNNNNNNNNNNNNNNNNNNNNNNNNNNNNNNNN
NNNNNNNNNNNNNNNNNNNNNNNNNNNNNNNNNNNNNNNNNNNNNNNNNNNNNNNNNNNN
NNNNNNNNNNNNNNNNNNNNNNNNNNNNNNNNNNNNNNNNNNNNNNNNNNNNNNNNNNNN
NNNNNNNNNNNNNNNNNNATGCCGAGGACCTGCTCCTTGAAGATTCCGCTTAAAACCTTA
TTCAAGAAAGTCTCGCCATGACATGATAGGTGGTTGTGCAGAGAGATGAAAAAGATTCAG
ACGGCGAAAGCGATTGGGAATCTTCATAGAATTGAAAGCGTCTTTACTGAATCTCGGCTC
TGGAGACTCGACACTGAGAACTGGAGGCTCGTAGGGGACACCACTAATAGGTGTTGAGAA
TAGTCCCTCGTGGTGCTAATTGTCACGAACGATGACGACGACGATGACGACGACGATGAC
GAAGATGAAGATGAAGGCAGGGACTGACAATGAAGACGAGGTATTCAGATTAATGATGTG
AGGATTCTGAAGATATGCCTTAGGCAGGGTTCACGGGTTCCTTGTTTAGTCACTAGGAAT
TATGGCTTAGCGAGGACAATTAAGAAGTTTTCATTTTCGAGACTGAGATCTTCACGCTTT
GTTTTCTGTCTTTTGGAATAGTTACATAATTCT
>20151110.A-AVE_contig_8
TGGCTGAAGGGGATGAATGGATGACAGCGTTCAACACCCGTTATCGCCTATTTGAAAGTC
TAGTAATGCCCTTTGGACTCACAAATCCCCTTGCTACCTTTCAAGCACGTATAAATAAGA
TCTTACACTCATACTTGGATGTATTTTGTACAGCTTATACCGATGATGTTTTGGTGTATT
GGTGTATTCAGAGAACCTTGAGGATCATAGGGAGCATGCCAAAACCGTTCTTAAAGCACT
TCAAGAGGTAGGCCTTCAACTTGACATTAAGAAGTGCGAATTCGAGGTTACAGAAGTTGC
TTATCTAGGAATAATAATCTCAACTACCGGAGTAAAAATGGATCCAGTAAAGATCAAGAG
CATAAGAGACTGGAAACCCCTAACTAATGTGAAGGATGTGCAAGCCTTTCTCGGACTCTC
AAACTTTTACCGACGCTTTATTAAAGGCTTTTCGCGCATTGTTTCGCCTATACTGGCTCT
AACACGAAAAAACGCAACCTTCATGTGGTCACCATTATGTGACCCGGCTTTTGAGGCACT
TAAAAAAGCATTTACTTCAGCCCCAGTACTTCGCCACCTTGACTCTTCACGCCCAATTTT
GTCGAGACTGATGCTTCTGACTGGGTTTCTTCCACAATACTATCACAAAAAGACAATAAT
GGTGCACTCTACCCAGTCGCCTTTATGTCAAAGAAATT
>20151110.A-AVE_contig_9
GTTATGGCCTATTTGAAAGTCTAGTCATGCCCTTTGGGCTCACAAATGCCCCTGCTACCT
TTCAAGCACGTATAAATGAGATTTTACATCCATACTTGGATGTATTTTGTACAGCTTATA
TTGATGATGTTTTGGTTTATTCAGAGAACCTTGAGGATCATAGGGAGCATGTCAAAATCG
TTCTTAAAGCACTTCAAGAAGCAGGTCTTCAACTTGACATAAAGAAGTGCGAATTCGAGG
TTACTGAAGTTGCTTATTTAGGAATGATCATCTCAACTACCGGTGTAAAAATGGATCCAG
TAAAGATTCAGAGTATAAAAGACTGGAAACCCCCAACTAATGTAAAGGATGTGCAAGCAT
TTCTCGGATTCTCAAACTTTTACCGACGCTTTATAAAAGGTTTCTCGCGCATTGTTTCGC
CTATACTGACTCTAACACGAAAAAATGCAACCTTCATATGGTCATCATTANNNNNNNNNN
NNNNNNNNNNNNNNNNNNNNNNNNNNNNNNNNNNNNNNNNNNNNNNNNNNNNNNNNNNNN
NNNNNNNNNNNNNNNNNNNNNNNNNNNNNNNNNNNNNNNNNNNNNNNNNNNNNNNNNNNN
NNNNNNNNNNNNNNNNNNNNNNNNNNNNNNNNNNNNNNNNNAATTGTTCGTTGCTTCGAG
AGCTGGCGCCCAGAACTCCAAGGCTCAGAACATCCCATCACGGTGCTATGTGACCATCGC
AACCTTGAGTATTTCATGTCCACAAAGCAGCTTTCACGTCGGCAAGTTCGGTGGAGCGAA
TTCCTCTCACAATACGATTTCGTAATTCGATACCGCCCTGGAACGCTAAACGGGAAGCCA
GATTCGCTCACGCGCCGCTCCCAAGACCTGCCTCAAGATCTTTCGGATGAACGGTTACAA
GAAAATCAAGTCTCCCTCCTCAAGCCTCACCAAGTAGACCCAATAATTTCTCAGAACACT
CAAAGCTGTGTTGAGGAGACAATCGAGTCCACTGGTTCAGTAGAACTTACCAAAATCGAA
GCCCAAGCGACCGAAATTTCCAAAGGACTGTGCCTCGCAGTCACCTCGGTAGATCAAAGT
CTAGAGGAACCAGCAGACGTTCTTAGAGGTCGTTTGATTGAGGAAGCATACGTTCAAGAC
GAGTGGTTCAAACGCATTCAAAAAGAAATGACGAAAATCGACGGAATTCCTAAATCTAGA
GAAGTCGAGTTGTCACAATGTCGGATCGAAAGTGACCAGTTATATTATAAAGACCGCTTA
TACATTCCGAATGGCAAGGAAAACCTCCGCACAAAGTTACTTCAAGAAGCACATGACTCA
GTAGAGACTGGTCACCCTGGAAAAAACGCTCTCTATGAAATAATCAGCAGGAACTACTGG
TGGCCTCGGATCAGTTATGACACAAAGCAGTTCACTCGTAATTGCCATAACTGTATCCGC
AATAAAACCTCCCGGCTGCGCTACCACGGAACCTTGAAGCCCTTGCCTATTCCAATCCAG
CGCTGGAAAGATATTTCCGTGGATTTTATCGGAGAACTCCCCAAGAGCTCGGGATTCAAC
CAGATAATGGTAGTGGTGGACCGCCTCTCTAAGCAGGTACATTATTCCGCTTGTACTACT
CGTATGACTGCCAAAGATCTAGCCTTTCTCTTCGTACGAGACGTTTGGCGCCTGCACGGA
CTCCCCTCTACTATCGTTTCAGA
>20151110.A-AVE_contig_10
TCTAACTTCAAAAGAGTCATTGTACATGTATACATAATACTGATCCTTTGTCATAGCTCT
ACAGCTGAATACACATTAAATGGGTTAAAAAAAGGGATCACTATTATTCAAGCATTTCCT
CAAATTTTCAAAGCTATCTGATGCTATTTTGCCAGTATCAAGTTGTCATGTTAAAACAGC
TAGGCTATGAATACTAATTACGTCGATATCCCGTCTCTTACGAGGTCTCGAAAATATATA
ATATGCAGCGTAATGTAAGAGGAGATGCTTTTTCCGCAGATGTTCGGCGCCATTTCAAGA
AGATTTGCGATAAAGTTACTGACGTGCGTCATCAAAAACGGGGGCCACGCCATCAGTTTA
AATTGAGTAGTAATCTTGGTAGTCCTAGATTTTCAAGTGGCCTTCAAAGTAGAGCTTGGT
AGACGACTATCATGGAAGATGATTGAAACGAGGTATTTGGAACAAGCCGTACCATGCTTC
AAATTCTCTGTTCAAGAATGCTTCAAAGTTCACGTGCGCCGCGGTTTGGTTCCAGTCACA
AAGGTATGACGAGGCGCTTTGGTAATTGTAGAAAGGTTGAACTGATTCGATGCGGTCTTA
ATCGTGCTCAAGTCATGTTTGGAATGCGACGTGTGTTGAATGAATTGCGGCTATCCTACT
TGCTTTTGAATTGATAATCCTGATTTGGTGTTCTCTAGGCTCGTGCCGGTGTCCATGGAC
TGTAATGTCTACATGGAAGATAACCATATGGTGAAACCCCCCAAAAGTTTCTGTTTAATG
TCTTACGTTTTCATATTTGTCCCTCAAGAAGCGCAATTTCTTGATATTGTCATCCATGAA
AGCCAATCGCATCCTCACTATCGATCCCTAGAATTTGTCCCTCGGTTTTTTTCCCTCGGC
AGCTTTTCGACCACCTTTGTTATCTAGAATTGCTCCGTCCAACCATTCTTTAAGATCAAC
TGTGTAATTCTCTTCACAACGCCAGGATTATTTATCATAGCCTCGTTAAACCAATCCTTG
GCTTGTCTCCAATTCCCTCATCTACTATGTGAAAATAGAGTGCAGGACGTAATCATATGC
TTGTAGTTCTGTGATTTATGGCCACGTGGACAACTTGGACTGTCTACTACGTGCATTTTC
ATCGATGTGAGTACGGGTTGAGCCCTATGTGCTCACTTTGAATTTGCATTGCTAGATTAC
TTTGGGTACTTTACAATCCATAGTGAAATTAGTTCGACGAGTCCTAATGATATAAACTTT
ACCGTTTCCAATGTCGGCTTCAATGGAGCATTTCTGCTGCAACGGCTTTGGGGTCGGCAT
TGTAGTGATTCATCTATACGGTAATATAAATTCATAGACACCTGCGGCAGTGTAGATTCA
GGTCGCTTAGCTCAGTTGGTTAGAGCGTGGTGCTAATAACGCCAAGGTCGCGAGTTCGAC
CCTCGTAGTGACCAATTAGGATAAGTACGATCTATAACGGGTTAATAATTTTGGTGTAAC
TCTCAAATATCGACGTACGCAGTTACAGGAAATCTGCAGTTCTAGATGGAGATTACTGGT
ATGGAATAGAACAGATAACCGAAGTAAGCATGGATGGTAACTAACTTTGGCCAGAAGCAT
TTTCCCGTCCAACTTCTTCGGTATCCATTCTTAGCTTTGAAAAAAAATGACAAACGCCAA
TATGGCCGCTTACGTTCTCCAGAACTACTATTGACATTGATACGTACCATATGGCATGCT
AAGCCAAGCAAAGTGCTGAAAGGAGGGCAAGACTGAACACCTGTAAGCGGTGTCCTCACG
AACCTGGGAGTGAAATATTCCTCCTGAGCCAAGTTCAGTCAAATTTCGCAATACAAAAGA
AATTGGCCCACGAGGCAAAGATTCAAAATACTCTACCATGTCAACTTTTCATTCCCAACG
ATATCAGTTCTCACCATATCCTCATCAAGTCTACATGTACGACCCAGTACATCTTCATTT
CAATGACCACACATCTCGTCGACTTTCTCTGGCCTCAGATTACCGCCAAATACACGGCCA
CGCCGATATTTATACCCGACGGAGAAGCAAAGCTTAGCGCACAAATTTCGGAGGAAGCTC
TTCATGATGGACGTGAGAGAGATTAGGACAAGTTTACAGGATGATGCAAAGGATGGATAC
GATCTCGACCGGCGAGAGACTTTGAATTTTGGCGAGGAGATTTACAAATTGAGCTTTGTG
CGTGCCAAGACGTCGGTTTCGAGAGTGCAGGAAACGCTACAAACACTGCCGCGGTTGGAT
GGTGCGGTGGTCTGCCTCCTGGTGGTGTTTTTTGGTACGGTTTGAATAGCCTGGACACCT
ACTCCACTTGGGATGGAGGCATATCAGACTACATCTTGCGTGGAGGAAAGTTAATGGATG
ATGGAGGCATGTCTCGATCACTCAGGCTTTTTGAGACGTTTCCCTGCGTGGGTATTCACA
GATGAGGGTTGACTTGGGGTGAATAAAAAGCCGCCATAACTTCGCAGTGGTACCTGCAAA
TGAAATCCGAGGCATGAGTGCTCTTCTTTTAAATTGAGTCATCTATTATATACTTTTTCT
CTGATATTGTGTCATAGTTAGAAAGCTGCACACGCAATTAAAACTTGATGCAAAGAAAGG
ACTGAAGTCGCAGGGGGATAATTCTTGACACCTGTCAGTGGTGTCCCCTACGAACCTCCA
GCTCTCACTGTAGAGTCTACAGAGCCGGGATTGAGTAACAACGTCCTCACTTCGATGAGG
ATTCCCAATCGCTTTCGCCGTCTGTGTCGTCTTCATCCCTCAACACGTCCCCCTATCACC
GCTATCATGAAGCTAACCACGATCAGATCAGATGGAAGGGTCGACGCCCTTCTCATCACC
AACCCTTGGTCATGGAGGAAAAGCCATCCGATGAGTTTCCGGAGCGTACCCAGCACCCGA
TACGCAGATGGTGGATCAGATCAAGATGGCCTCGACTGTTACAAAGAAGGGAGATATAAA
TGAATATGAGCACCTCGTGTGGTCCCGGTGTCTAGGCCTCGCCTGGCTGGGGCTGCAGGT
TTTTTGAGACTTTTTCCCGCGCACGCAGTTATCATTGCTATCATTTTTTTTTTGGGTAGA
AGGTTCCGTGGAAAAGGTGGCTGAATTCCACGGGTAAATACTGAGCTAAATGGCTATTCA
TCACGGGAAGTATATCAATTATTTTACAAGTAAAAAAAGAGGATAGGAGCACTGTACAAG
GTGTGGCCTGGGTTCAGAGAGGAGCGCAATGCGCTAGATAATCTTTGACTCAAGTAGTAC
AATAAAACACACAAACAGCTCAAATTCAAAATCCTATGAAGTCAAACTAGGCAGACTATT
GTATTACAACTTGGTATTTACGTTGCTCAGATCCCTCATACATCTGTAAACTCTGGTCAG
GTTAAACTGTAGAAGTGAGCAGTCCAACATATTTCTTTTCAATAACCTTGAGACGCTTTT
GTTACGCTGACAAGAAGGTCAGAAACGAAATTCCTATTAATATTGTGATAATAAAGTGGG
GTAGAGGCTAGGAGTTAATCTCAATGGTACAGCCGACACCAAGTCAAGACAGATTGATTT
TTCAAATCATGCTTATTTGTTCCCAGTCAACCAGTTTGAATCGAAACACCACGAGCCACT
TTAAATACTCAGCTTTTTGAAATTAAAAGTTATCAAATATTTTTGATTCTATATAAATGT
TTAACAAATAAGGCATTTCTCAAGAAAATTATACTCTACTTAATCTGAGTTTGGTATATG
AGCTTAAGACTAATATTTAGGATACCTGGGAGATACCGATCTCACTTGACATTAGTCGCT
TGTTCAGCTTCAAATCTAGAGAGCCTGTAGGCTCATAGGACCTTCATGTCTTATATAGCC
CAAGACTCATCAAGGAAGATAATAAGAGTCTAATTCTTGAGGGCCATCCGCTCTCTAAAA
ACTCAGCCCTCACTTACAGTACGGTTTTGAGTGAAGATGAACCACGCTACAGAGATTTCG
GCTGCATGGATGAGATTGATTGATAAAAAGCGATAGATGTGTTGGCCTTGAAAGTTGGTA
GTTTAGGGGATATTGCCGAAACTGGTCCAATGTATTTTGGTACAGATGGATAAATGATTG
GAGAAGGCACGAGAAATATGCTCAATGCAAATTGCAAACGCCGGCTGACCAAATTTTTCC
AATAGCTATGTCAACACATTGGTCAATTTACCGTTTCTATGCTGCGAAACCCGTTCGATA
GTAGTTTTGTTGTACGTGGATGCGATTGATTCCAGCAATCATGCGCGCAGACGAGAAGCG
GTGATATTGACGTATTAGCTATTGGGAAGATGTTCTTGAGACACGGGGGTTTCATTTGGG
CTAGCTCGGGGAGGACAGGTCATAGGACACGGCACCTACAAACTGATCTTTTGGCGGAGA
TCCGATGAGTATCTCTGACGTGAAGCGTAGCAGACGTGTGGAAATTGGCCCGGGCACATG
GAGCTTAACTACGCTGTCAGACGAGGGAAAATGAGTGAGTAGTGTAGACAAGTTGCGAGC
AGAGCCGGTGCTTGGTCACAGGTAGCTACAGCTATCCGCCATCCGCCATCCGCCATCCGC
CATTGAAGCCGCCGCTACTTGCGTATTGTGACCAGACAACCAGGCCCCTCCGCAAGCCAG
CAACTCCCCTTAAGCCCGACTGTTTTGCGTCGGCACGCGGGACCCATGATTTTGTCCGGA
AAGCCAGCCTGAGATGTAAGGGCCCCATTTCTTGACTGCAAGACTATTGTGATCTGGAAA
TTTACTGCAAAGGCCAGAATACCCTGGCCATTGTCTCTCATACGCGCACAGCACCTACTG
GACCCCGACGGCGCTGACTGCTCGCCGCAGCCACGAGCGACTCTCTTCACGCGCGCGCGT
CGCATGGGTCTGGATGCACGAAAGCCGATCATTCACGGTCGACAAGGCTGCGGCTACAAT
GTGAGCAAACATGCGTTTGTGTGATCAGGCCTCCCTTCCTCCCCCCGGCGCCCCCACAGC
GCACATTCCCTCCCCCAAGCGATATACGTGTAATCTGCAAATTTCCACCGAGTTCCTCCC
GCGCCCTCTAACCTCCCTCTCTCAACATTTCAGTCCACACCACGCACCTACCCACTCCAG
TCGACACCCAATTCACTGCTCGCCTGCCATTCATTTCTCACATCACCTGATCCATCCCCC
TCCCATCATCTCTCACATCACCTGATCCATCGCCCTCCCACTGTCATCCACTGTCGACTT
GGTCATTTTCACCCTTCGTCTCGGCTTCTCGCTCTTCACATCACTGCCATCAACCCCTCC
CGTTTCTGCCGAACCGACTCCTCCGACCCGGTCCGAGATCCTCTTGCTTTTCCACTCATC
TCTTCGAGCCTGGTCATTGGCAGAATCTACACAAGGTACGCACCCCATGTCTCTCTTCCT
CCCTTTGCCCCGTGCTACCCGTCCTTCCCCGTCCCAGTCCTTTGGCTTTGCCTTCTGGCT
GTGCCCAAGAAGGGCTCACGCGCCTCCGTTTCTGCAATCGACCCTCATCGAGCCGCCGTC
ATCCATCTTCGCTGCATCCCGCTCGAATCCGGTGGACCAATAGCTCTCCTCCTCGGCCAC
GCTTGCAACATCGAGATGCACGTGATGCGAAAAGAGCCTTCACTCACCCAAGGCCCACAT
TCATCGTCCTTTACCTTCGCACGCCACCCGGACTCCTCAGACCAGCCGTCTGTCACTCTT
TTCTGCGAGGCATTAACCGGGAGTTATTGAAAGTTTCATGACTACTGAGCCCGGGACAGT
CGTTGCTGCTGCTGCTGCTGCTGCTAATGGTAGTACTTGCTGATTAAATTAGCTCTAATT
TTAGCTCGACCAGACCGCATCCATAGCGACGCTAGTTAGTCATTTCACATTCGGTTCGAG
AGGCATTGAACCCATCAAAAATAACATCATACCGCGTATAGGTGAGACTTTCTACCCCCC
CTTTTTCCATCGCCTCTCCGCTGGTCATGTCCACATCAAAAGGCGTAGCGTAGGTAGCTG
ACCCAGCTATCTAAGTCTGCCTGGCTACTGCAAACACCTGCCCCTCCTACCACTGCTGCT
GGCGCCGCCGCTGTTGAGGCTGTGGGCGGTCGTTGCTCTCACAATTGGGTGCCACCGCGT
CGCGCCTCAACCATCGCGCGTGTGGTCTTCACTACGCATTGGTCTATCTGAATTCGGGAC
TCGCAGCCACCAGGTCCATCAGTTCACACGAAGAAGACATCTACTAAGTCGCTGCTGCTG
TTGTTGCGAGATTCGCTAACGCCAAGGTGCAAAACTAGATGGGTTATCTCCGTGTAGTCT
CACAGATATGAGCTCCCCTTGGATGAACAAAACCGCGATTCAAAACCACAATGGCTCTGC
CTCCGCTTTTCCATCCAACAGTCTTGACTCCAATGTTTACAACTCAGTCCCCTACGAAAC
GCCTTTCGATGCCTCCTCTTATGCCAACCAACCTCCCTTGCAACAACAGCGGATGCCACA
TGGCGGCATCCGCAATGGCTCTGCTGGCTCTTACAATCAATCACAGCAATACCAGACCAA
TTCTCTCGTTCCATCCAAGAGAGGAAGAGAAGATAGCTTCGGAACATCGCCACAACAGAC
GCCGGGTATGCTGCCTCACTCTCGGTCACTTACTCCTCAACAAAACGCATATTCAGGTTA
CCCGGCAAATGCACAATCATCGCAGCATACACCTCAACAACTGTCCTACGCTCATCTTCA
AGATGCATCAGGAAACGCCACGCCATCACCTGTCATGAGCAACCAAATACGTCCTGCAGG
AATTCCTCAACGCATGTCAACAGTTTCGCCTCATCCATACTCACCTGCTGCACCGCAATT
TCCCCACCTATCTCCTGCTCAATCTGATCAGGGAGGAAGTAATCAGCTTGAATCGGCACA
GCAGAATAATCAGTATGCCTCTAATCCAATTTTTACGCAAGGCTTTGGCCAAACATTCAC
GCCTCCTCCCGGTCAATCCCCAGCAGCACCACCGCCGCACACTATGACCACACCTCACAT
ATCACAACCTCAGCCGTCACAAGTATATCAACAACGACAACAAGGTCAAACAGATCAACA
GCGGTTGATGTTTCAAATGCAATTACAACAACAGCTCCAGCAAAGGAATATGTTGGCTCA
GCGAGCGAATCTACCACCTAACCCCAACGTTATAGCTCCTCAGCAAATGCCTGTACCTAA
TGGTCAATATTCTGGCACAAGGTTATCCTCCGCTTATCCCGCAGCGCGTATGTCATCGAA
CCCTGAGAATTTTATGAAAAATCTTGTAAGCTTCATGCAAGGCAAAAAACTCTCGTTGGA
AATGAATCCCACGTTTGGGAATCGTCCAGTTCCTCTTGCCTCCTTGTATTACACGGTAGT
GAAGTTTGGCGGATATAAACGAGTGACAGCAAATAATGGATGGGAATCAGTGGCCGTCGC
TTTACAATTTCATCCAACAGAGCACATATCTGCCCCACAATACTTGAAAGGTGTTTACGA
AAGAAATCTAGTTTTATTCGAGGAAGCTTTGACAATGAACCAGCAACGCCAACGCTTCCA
AATGCTGCAGCAAAATCCTAACATACCTATGCCACAAATCTCCCCCACCAAGACGAAAAT
TGCACCACCCGCCACAATGCAAGACCCAACCCATAGTTACACTCCGCAACATCAGCAATC
TGTGGGCCAGCAAATCCAACAGCCACAGCCACAGCAACAGCTACCTGCTCTCGCTACACC
AATCAAACAAAAGCAACCCCTTCAACCACAGCAACAACAGCCACCATCAACTAATGGATT
CTCCACGTTACCACCATCCAAGACTCAGATTCAACAAGTTAGTCCACAGCCCCGCCAGCG
CGAGAATCAAACAAAGGTGCTCGAGTCAACAACCCCGAAGAAATCCATGTCAATATCTTC
TCCTGTTTCATTAGCTAAACCATCCACCTTGGAAACAATGTCTTTAGAGACTGAAAATCC
AGCGAACGTGCCTTTAAAGCCCCAGAAACATAAACTGCCTTCTGAATACAAATCCAAGGT
GGTCATACTTGATACCTACGGAGGGGCTGAACTCCCTACACTGGCACGACTAGGGGGAGA
TCGGATGCGGTTCAAGCCAGAAGTGCCGCTAGTCGGGGACATGGGAACAATAGATATGCA
TGCCCTCACCATGAGCTTGCAGTCTGGAATCCACTCTGAAATTCGCCTCGCGCTAGATAG
TCTAGCGTGTCTCTCGGTAGAGCCTCGAGTACAGCTAGACTTACGTGCATGCGAGGATCT
TCTTGAGACGCTTGTTGACTGCGCCGAGGCACAAGTAGAGCTGCTAGCGGAGAAATCTGG
AGAAGCCGCTGATGTAATGCAGATTAGCTCGTACGAAGATATAGTTCGGCGGTGTCGACT
AGAACAGAAGGTCTTACAAGATATACCAGTGTTTGGGTCTTGGGAGTATGAGCTTGACCG
TGCCGCGGAAAGGTTAATCTGCATCACCACCATTTTGCGAAACCTCTCCTTTTACGATAC
AAACCATCCTCAGCTTACTGACAAGTTAGTATTAAGATTCTTTTGCACAGCCATTCGATA
TCTTGGAACCCGAAACTTGCTCTTGCGTACTAGCTCCAACACCCTAGACTTCATGAAAGA
CGCACTCATCTTTCTGTCTAATCTAGCGCAAGAAATTGAACTCTCAGGAAAGGAGGAAGC
TCTTTATCTGCTTCATTTTATTCTCGCTTTTGCGCCCTATCCGCCACCGAAAAATGCAAA
CTCGAGTACTATCATATTTTCGCCCTACGACCCAGCCATTCACCGATATCTACCCCCCGC
TGTAGACAGCCTAGCAAAGTTATTAGCACGGGACGAGCCGAACAGAAGTCTCTTCAAAGC
TATATTTGCTGCAGAAGTGACTTCAATTCCCCCGTATAACCTTCTCACCCGGGCCTTTGC
TCTCGCTGTCTCGTCTGTGCCGGATGATCGACTTGATATCACACGGGCAAAGTTGCCGCC
GGTCGTTGAGTCTCGAAAACCTTTTCTCATGCAGGGAATACTGGCAGCTGGTATCCTTTC
CAACTTGGCTCCTGGATTCGAATCGGGTGTGGCAAAGTCCTGGCTCACATCAGAAGACGG
CTTTTCACACAATTTATGTCGTCTTATAATTACACTCTGCCTCGAGGTCACTCCTAATGT
CCCTCACCCACGTCAAGCTGTAATAACTAGAAGTTTTGATGATGACGCCTTGCTCCAGAT
AATTCTAGGTAGCATAGCTGTGCTGCATCGTCTCGTCGAGAAATCACGAAACCCTCAAGA
CCCTGTTTCTGGCAAAGAATTTTCTCAGGTTCTCGCGAAAGAAAGCCTTCTTGCAGCCAT
GAATACGGTTCAGCCTAGGCTACAAGGAGTTCTCAAGCGGTTGTGTGTGTTTGCGAGGCT
TGAGTCGTAGTTGTGCAGGCCTCTTTTAATAACCCAAGTCAAAGACGCATTAGACGATTC
TCGGTGGTGGCGCATGGGTGTCGGTGTTGGATTTCAGGTTGTCTCCATTTCTTGGCCAGA
GTCAAGCGCCTCTCAACAGCTTGGCACATTGTGAGGATCAATTGTATAAGAATCGGCGTT
GGAAGCGGCTACAATGAGAGGTGTGTACACATAGATTGATTGCTACATGGAAACTGCAGA
CATCATCGTTTCTATATGAAGCGAGCCCGTAACAACTCTCCAGTCTTCACGTGCCCTTTG
AGTAATGTGCAACCATCAATCCCTGGTCATCTACCCATTCCTCAAGGCATCCTTCCTGGT
AGCGTGCAACTGCATTACCTCCCTCTGTGTCATATTTTGAGTGCCGCCGAGTGGATGACG
CTCGTTCGTCTTGGGGGGTCAAAACTTGCGCTCCTCCAAGAACTTGATTATTTCTGATTT
TCTGTGACCCTATATTTACATTTGTGTCAGTGGCGGGACCTTCATTGCACTCATTTATCT
AGGACTTCGCAGGAAGTATGCTCAGAACGCACCTTTACAAGAACATGGCCAGTTAAGGGG
TTTATGGTGCATTCTTTTTCGTCCAAGGCAAATGCAGTCCGTAGTTCAGTAGTTAGAGCG
CCCGTGTCGCCCTCGATCTTGCCAATCTTCGTGAGCTTTTTATTTCCCCCGTTCTTGGTG
ATATGGTAGATGGGAAGCTGCTGCGAGGGGGTTCGTCGCACTAGATAGGGGCGCAGATTT
GGCGTAGTCTCAGCATGAGTAGGAGTTGAGACGGCCGACACGAGGCGACGAGCGACATGG
AAGGTATTGACACGACTTGCTGCGAGTGAGCTATTGTAAAGTATGAAGGAGGCCATCGGA
TGAAAGGGCGCAGGATACTGGAGGGCACGGCGACTAAGCCTTCGGTAGCGGATGGACGCT
AGGGTTTAGGTGAAGCGCGCGACCTCGCAAGGCAAGTCGGTGCCGCTAAGCCACAAATAT
TCTGCGGCGCACCATCATTCACGAGGTAAACTTTTATTTCCGCTCTACGCGCATTTAGCT
TTCTTGATATCCATACAACGTAAGAGTTTGTGTTCCGAACAATAGATCAGCTTCCTCGGG
AGCGCTTGTACGTCTACAAGGGATAACGCGACTTGTCACGTGACAACCGGCCCGGTCTGG
CTGTCGGCACGAGGTTAATTGGAAAATCAAATCACGATCAAACAAGGCATTCAAACGTCC
GCTTCCTCCCTCACATTCGTCTTCTACCCCAGCACCTGAAAGCCTTCAGCGCACCACATT
AAACGCCTCGGCATCTGATTATGGCCCAAACGACGCCTGACGGCGCTATTCGAGAGAGCG
ACTTGCTCCCGAAGCTCGTCACACACTTGGATCGCCATCTCATCTTTCCGCTTCTACAAT
TTGTCGCCGACCAAGCCGAAGAGCCGTCCCTCGATACAACGCGCGCAAAATATGAACTCC
TCAAGAAGACCAACATGACCGACTACGTCGCGACACTCTACTGTGAGCTTGAGGGCACCG
AAGAACCGCCCCCTCACTTTGTTGAGAAGCGTCGCCAGGTCTTGGATCGTCTCGAACGCT
ACACTCAGGAAAGCGAAAAGATCACCGGACTCCTTGGTCGTGAAGATGTCGTGACAGGCC
TACGTAGTGACAAAGTGGCGAATTTGGAATTCCTCAAGAAGGAGCACGGCGTAAGAACTA
TCCCTTGCATGAAGCGAGACTGCCCCAGAAGTATAGAGGTCTAACAAAATTTACCCACAG
GTAACAATTGAAGAGGTCAACGTACTCTATGACTTGGGCCTTTACCAGTATTCATGCGGA
AATTACCACGCAGCAGCTGAAGTTCTCTATCAATTTCGCGTGCTATCCACCGATAATGAT
AAGGTTTCAGCTGCTACCTGGGGAAAATTTGCAAGCGAGATACTCACGACAAATTGGGAA
TCGGCCATGGAGGAGTTACAAAAGGTGAAGGAATCCATCGATACAAAGCTCTTCAGTAAC
CCACTGGCTCAACTGACCCACCGAACCTGGCTTATTCACTGGTCTCTTTTTCCCTTCTTC
AATTATGAGCCAGGTCGTGATATTATTTGTGAACTTTTTCTGTCTGCCCCCTTCATCAAT
ACCATTCAAACAGCGTGTCCATGGATCCTCCGCTACCTGACGGCTGCCGTTATCACCAAC
CGATCTCGATCGCGCAACACGGGACAGTATCAAAAGCAGCTGAAAGATATCGTGCGCATT
ATCAAGCTCGAAAACTACGAGTACGCAGACCCCATTACCGATTTCCTCAAGGCGCTCTAC
ATCGACTTTGACTTTGAAGAGGCACAGAAGAAGCTTTCCGAAGCTGAAGACGTCCTGAGA
TCCGACTTCTTCCTCGTGGCAACTTCAGATGCCTTTATTGAGGCGGCGCGTTACCTCATA
TCAGAGAGCTACTGCAAAATTCACCAGCGCATTGATATCCAGGACCTCAGTGCGCGCCTC
GGCTTGAGCCAAGAAGACGGTGAGAAGTGGATTGTAAATTTGATCCGCGATACGCGGGTT
GATGCTAAGATAGACTACAAGGAAGGCGCTGTCGTCATGAACCACCCGCCTAGCAGCGTC
TATCAACAAGTTATTGAGCGAACGAAGGGGGGATTCTTCCGCACTCAGGTGCTAAGCGCG
GCGGTAGCCAAGTAATGTCAGAGAGTGTCGGCTCCTCGAGCCTCATGGTCCCGGATAAAA
TTTTTGTCGAGAGGCACGAGATAGATATAGCGGGCACTGGACCTGTGGAAGTGAACCCCC
CAGGAGGTCCTTACTCTTCCCCGGTCTGGGCTTTCAAGGATGGCTCTTCGCTGTAAATGT
ACGACCTTTAACGAGCCAGAAGAAAAATCTAAAGTGAGCGCACAAACGGTACGAGACAGG
GTCGGAGGGATAGATGTAGGGGCTTGGCTAGGTACAAACATAATACTAGGATCTAGCCTG
CAAGAAGCATCAAATATCTATCACGCTCAAACTTTCTCTTAGTGTTTATTGTCCTCTTCA
GTATGACTATATCAAGACATGTTAGGCCTTTGCCTACAGGCAGGGAGTATCTGTGCCTCG
GGTCTTGTATTCCCTCCTATGCCTCCCTCACGCCTTCTTTCCAGCAGTCATACCTCCACA
GGTCTTCATTCAAGTATACACGTGAAGGCCGTCATCCCATCATCTACTTTCCTCTCAAGC
CAATGAAACAATGGCCATCTGCGGGTTTGGTTTGGTTTATTAGCGTGCCAGACAGTTGGC
ACCCTCCGCACTCCTATGAGAGCGTGAGCACGAGTGGGGCCAGGCCGAGTCAGGTCAACT
ACCATTACACACATAGACCTCATCCCGCCTGAATAACCGGACAACCTCGCACTTAACCCA
TGCGTTGAACATGTCAAACCCAGCCGTCCAGGGAGCCCGAATTTGACGCGCCGAAGCGCA
ATTTCCTCAGCCTGGGCCACGGCGCGCCCGAGCCCCTGACACTCCAATTTGCCATCCCGG
TCATCCTTCATCTCATTCAGGTGTCACGAAACAAGATCGCGATCCGTACCATCGAAGCTA
TCAAGATCCCTTCTGATTCACTAAGATCGTATTACGAACTTGCTCCACGTTGCGCTCGAG
GGGAGTTTGCAATGGAGATATTTAACCGGGGGTCGACCTAGCAGGCCCGACACCCGTATC
ATTAGGAGTTGTTTACTTCATTAGATGCCTCGCTCACGCGCCCATCGCGGCCGCCATGGG
TTTGCCTCTTTTTCTTCCTCCCTGGCGGCTGCCCTTAGCCCTCGCAGCCGTAACCCTGGC
CGTCGCGGCCGATAGTTCGGCCTTCGTCGAATGCTCGAGATACTGTGCCGGCGAAGGATT
GTTCGTGCTTCATCGGTGGCCATTCGTCGCGCGTCGAGTTGTTGGTGGCCCTGCCCGACG
CATAGACGCCCACACGGCGCACAAGAGCTGCGACGGGATGGACGTCCGCTCGTAGCCCAG
GCCGCAAGTATGACTTTGGCATCTCGGAGTGCTTCGGTGGGCGGCGAGAGGATTGTGCAG
AGCCTCGCGAGATCCAGGAGCTGGGAACCATCACCCAGGAATTTCAGAGATGCTGAGTCG
AGTCGCTTGATTCGGTACGAACACCGGAGAGGCTTCATCCTACCCGCGCTTCGTCGCTGG
GCTGCAGGCGATTGGATTCGTTGGCTTGTGCGGTCGTGAGATACCGGCTGGTCGCATCAT
CCACCGGAAACTTGTCCACACCGCTCCTACCCATCACCATGCCGAGGCAAGGTCTCGAGG
ACACCATTTGTCGTGACTGAATCTCGACTCTGGCAGAGTGGTTCGCTCGCAGGTCCGTAG
AGGACATGGCGCACTGGCGTTCCGTCTTGCCCTCCGACCAGCTGATCGTTACAGTCTCGC
ATAGTCTCCGGACAGATATTCTTTGACTTCCTAGCGTCCTATCGACCTCTTCCATCCATC
GCACTCCGGGACAAGGCGGGCAACGCGTCGAGGTGCCCGATAACGCGTGATAGAGAGCTT
AGGCGGTGGTGTAGGCTGGTCTGATGTTTCTGGGCCGTCTTTGGATCGAGGCAAGGCGTG
CGATCATCGACAAAGGAAGCCCTCCCCCCCGCCTCGAGATGGACCTGGTCTCGGCCCTCC
AGAGTTTCCAGTGAGGGCTCCAAGTTCCCAGGGGATTCCGCTGATGAGTGTTGAAGCTTT
ATCCCTGGCCGCCATGCTACATGCGCCGGAATACCAAGTCTGTTTGCCTATGACAATCAT
TGTGACTGGAAATCGGCGAAAATGCAGCTTGTCCATGGAATAACTTTGACCTTTTAAGTG
CTAGAGTAAACACCCGTATCTGCTGCCACACAGCCTACTCTAGATCTATTAGGGGTTTGG
CAAATTTCTCTCGTACAATCGATACTAATCCCAAGCGGACTCGAGCCTTTGAATCCTTCA
GAAGGTTCTTGGGAGCCGTGCTGTAGACTGCGCCGCTTGTCTTTCACACTTGCCTGCTAA
GACAGAGACGTAAGCCAAGCTCATTATTGAGGCTTTATCGTGCCCAAGTCCTGCTTAGTC
GTCCCATCGATACGCTGAGCCGTTTGCGGCCTTTGTCTAGCTGTGACTAATTCCTAAATA
CACCCGTGTCCATGCAACTCGAGCATATCTGTGTGTTGCCCCACGCCGGCTCACTTGTAC
GATCATAACCAAACACGGAATATCAGGTAATCGTAATTGACGAATGCATATATTTACGGC
CTACAGTCAGTCATGTCATTCTACCGCGTCAGGGTCTCACGCATCTCTGAGATCTCTGCT
TGGGAGGGTAGCTGTGTTCCGCCCTCTTGCATGCTCTTTCTTGCATCAGCTTTTAATTGC
ACATGCAGCCATCTAGCCATGATACGAGAGAGGAGGCAAATTGTAGAATGAATGAGTCAA
TCAAAGAATAGAGCACTCATGCCTCGGGTTTCATTTGCAAGTACCACTGCGAGGTTTGGG
TGGCTGTCTCTTCGCCCCAATCCAGCCCACGTCCGTGACCACTCGCCCAGGGAGAATTCT
CGATAAACCGAGTTTTCCAGACATGCTTCCATCGTCGGTTGACTAGTCTGTGTGTGAAAT
ATGGTCGGAGTCTTCTCCTTCCCAAGCGGAGTAGGTGTCTAGGCTACTCAAAAGATGCCG
TAGATCATCACGAAGGGAAAGGCCCCGGCGCCTTCCATGGTTGGCATGTGTTCGTAGGGT
CAGCTGCAATCGAAGAATCGAAGGCTGAGTGCGCAGAGTGCTCTTTGATTTGCACGCCTC
TCTGGCAAAATTCGAAATTTCACACGCGTCGAGACTGTATGCAGGCTTTGCATCATATTG
AGAGCTTGTTCTGATTTCTCTCACGCCTGTCCCAAAGAACTGCCTCCTCAATCTGTGCCC
CAGCGGGCATTCGCATTGTCTTGCGCGTGTGTTGATGGGCCAGCCGAGGCCAAAGAATAG
TCGATGAGGTGTGTTCTTGGAGCTGAGCATTTAGTTGGTTGTCCTTGCGGACTTGATGAG
GCCTAGATAGGCATTGATCTAGTTGGAAATGAAAGATTGACACGCTGGAGTATCTTGAGT
CATTGCCACGTGGGCCAACTTTTCTGGTATTGCTGAACGGGAATATATTGACAATGAATT
TGCCGCTTCATACCAAAACAGGGATAAAGTCATTGAATTTATTAAGAATACTAAAATATC
AACCAGAAGATGGCATCAGGAGAGAATAGAGGAAGAGCCCCAGAATTGGTATTAAGTAAT
CCCCAATTACAACTGTGGGTAATGAAGGAAAATGGGAGGCTTGAAGGGTGAACAACTGCA
GAAATGCTGTGATAGAAACCGAGTTGG
>20151110.A-AVE_contig_11
AAATATTTCGCTTTAGAAAGACGATCTAAGGTTTCCGTAATTAGGGGAATGGGGTAGCGG
TTTTTTACGGTAATGGCGTTAAGGGCTCGATAATCCACACAGAGTCGGAGGCTTCCATCA
GCCTTTTTGACAAATAGAACTGGAGAAGCAGCGGGAGAGGAGCTTGAACGGATAAATTTT
TTTGATAAGTTGTCCTGAATCCATTCTTTAAGAGTGTTGAGTTCCTCTCTTGACATACCA
TACAACCTCCCAAAAGGAGGATTAGAGCCTTTCTTCAGGATGATCTTATGGTCGTCAGGA
CGGTGCAGGGGTAAAACTCGGGATTCAAGCTTAGAGAAAGCTTCAGCCTGATGATGAAGC
CACTTAGGTAGCATGTTCTGGGTCTCTTCGGATTCTATTTTTACCAAAGCTTGATCAATG
ACTGCGATATCAGCACGAGGCGATTTTACGGGCTTAGTGATCTGTGAGGTGACGTTGATT
GGATTTAAGCATTCGGTAGAGTTGGAATCACTGTGCTTATGAATTATTGGAATACTCGGA
AGACAACAATTTTTTGTACAAAAAGGAGAATCAAAACGGAGTGTACCTAAAGACCAGTTG
ATTGATGGGTTATGACATGCCAGCCACCCATAGCCTAGGATTATTGGGTACTGGTTTAGT
TTAGTGACAAAAAGATTTAAATTTTCCGAATGGTTGCTGATCGTTAGACATAGCTTTACG
GAATGTGTCACCATGCCGGCAGATGAATTTCTTCCATCGACAACGCGAAGAGTGCGAGGA
GTATGGAGAGGTATAAGTGGGAGGGAATTTTGATNNGGTGAAAGAGGGTTGATATAGTTA
ATGGATTAATTGAGCTACTAGGTGGACCATAATTGTGACGATAATTATGGCCTAATCTTT
TAACTCCTCTAAAAATTTATCCTCGTTGAAGCAATCCTCTCCTAACTCGACCCGGTTGAT
TGCCTGTTCTCTAGTCCTATTCCTCCTCTGAAGCACACAGTTATAGGCTCTGTGTCCGGA
TTTTCCGCATCGCATGCAGAGCTTCAATCTGAATCTTCTTTCTCTCTCTTCAGGGGTCAA
CCGACCATCTTGCCCTAAGCAGGATAATTCGGCTTTATCAAGGACCATTGGATCTCCCTC
TAACGGAATGATGTTAGAGCCAGTA
>20151110.A-AVE_contig_12
ACACAGCAGTACATAAATATCCAAGTGTATATGCAATAGTAGGTGTGATAAGCGCACTCG
AGACATGTGTAGAGAAAGTCGATCTTGTCGGGAACCTCAGACGAAACAGATATCGAGTGA
GTCCTAAATTCGAGAGTCAGAATTTCTGACAAAATATTTGGCTTTAGAAAGACGATCTAA
GGTTTCCGTAATTAGGGGAATGGGATAGTGGTTCTTTACGGTAATGGGGTTAAGGGCTCG
ATAATCCACACAGAGTCGGAGGCTTCCATCAGCCTTTTTGACAAATAGAACCGGGGAAGC
AGCGGGAGTGGAGCTTGCACGAATATTTTTTTGATAGGTCGTCCTGAATCCATTCCTTAA
GAGTGTTGAGTTCCTCTCTTGAAATACCATATAACCTCCCAAAGGGAGGATTAGAGCCTT
TCTTCAGGATGATCTTATGGTCGACAGGATGATGCGGGACTAAAGCTCGGGATTCAAGCT
TGGAGAAAGCTTCAGCCTGAAGGTTAGGTCACCTAGGTAGTATTTTCTGGGTCTCTTCGG
ATTTTTTGTTTACCAAAGCTTGATCTAGGTCGTCAATTGAAAGGGAAATGGTTTCGGCAA
GCTTTTAGTAGGTCAGTGGATGATTGGTTACCGTGCCAATGACTGCGATATCAGCACGAG
GCAATTTTACGGTCTAAGTGAACTGTGAGGTGACGTTGATTGTATTTAAGCCTTCAGTAG
AGTTGGAATCGCTGTGCTTATGAATTATTGGAACACTCGGAAGAAAACAATTTTATGTAA
AAACGGGGAATCAAAACAGAGTGTACCTTAAGACCAGTTGATTGATGGGTTATGACATGC
CAGCCACCCATGCCTAGAATTGTTGTGTACTGGTTTAGTTTAGTGACAAAAAGATTTAAA
ATTTCCGAATGGTTCCTGATATTTAGACATAGCTTTACGGAATGTGTCACCATGCCGGCA
GATGAATTTCTTCCATCGACAACGCGAAGAGTGCGAGGAATCTGGAGAGATATAAGTGGA
AGGGAATTTTGATTCACGAATTCAGCGTCAATAAGACCGAAATTATTTTCTCCAGAATCA
ATAAAGGCGCAAGTTCCAATAGTTTTTGATTCAGACAGAATCTGACATTGTGAAACAAGT
GAATTTGTTTTCGAGTTTGGGTGAAAAGGGGTTGAAAAGGTTAATAGATTAATTGAGCTA
CTAGGTGGGCCATAATCGTGACGATAATCATAGCCTTACCTTGTAACTCCCCCAAGTAGT
TGTCCGCGTTGTAGTGATCCTTTCCTTGCTCGGCCCGGCTGATTGCCTGTCAGATGCGAC
ATGTAGAACGCATGTCAGAGACAAGAACCAAGGCATGTAAGCAAGGCTAGAGGTTGCCAT
CCTACATCATGTAAAAGATAGGTGCACAACCACTCGGCCAAAAGACCAGACCAGAATCAA
AGAACACTAGGCCCGCTATATATTTAGAAATATAGATTACACAACAGGCATTCCTGAGTG
AGTGAGTTTGTTGTATTACTTGTGTCGGTATATCACGGGTATCAAATGTGCTACCACAAT
AGGTTCTGAAATTCAGAGATGTTGGTTGTTCATATCCCTATCTAAGCTATCTAGTGAGAG
TTATCCTATGTAGATACCAAGG
>20151110.A-AVE_contig_13
TCGTCTCCTTCCGCAATTCGGATAAAATTAAACGCTGCGATCACGTGACGTCTTGTGAAA
TATTTGGCTTTAGAAAGGCGATCTAAGGTTTCCGTAATTAGGGGAATGGGGTAGCGGTTT
TTTACGGTAATGGCGTTAAGGGCTCGATAATCCACACAGAGTCGGAGGCTTCCATCAGCC
TTTTTGACAAATAGTACTGGAGAAGCAGCGGGAGAGGAGTTTGCACAGATAAATTTTTTA
ATAAGTTGTCCTGAATCCATTCTT
>20151110.A-AVE_contig_14
GAATTCGTCGATTTCTATGGGTGGTTTTGGTTCATTTATTTGACTGGGGATAGGATAATT
AGGATCCGGTCGAAGAAGGCTTATGTGAAAGACGGAGTGTAGGGATTTGAGATTTTCGGG
AAGAAGTAGTTCATAGCTGTGGCTACATATCACTCTAACAACGATGAATGGTCCTAGGTT
TTTCCAATCTAGTTTCTTGCTAGGTCTTTTGGTTTTTATATTCTTTGCATTCACAAAGAC
TTTATCGCCAATCTGGAAGGATGGCGGGGGAGAGCGGTATTTATTTGTATGTTTCTCATA
AAAGGCTTGAGATACCTTCATGTTCTCGCAAAGTAATATATTGAGATTATACATTTGTTT
AATAAAATCATCAGCTAGCCCCTGTTGGATTCGGAGGTACTCGGAAGTCGATGGTGGGTT
AAGATTTAGAGTAGGGGTTACTGCTGATCTTGGGTGTTGTGCTGGATTGGCAAAGAATGG
GGTAATCTTTGTGGATTCAGACTCAGAGCTGTTAGCGTTAAACTCTGCGGAAGGTAGCCA
TTGGACCCAATCATCTTGCTGATAATTACAGTAGGCTCGGAGGTAACATTCTAGAATTGC
GTTAGATTTCTCAGTTTGGCCATTTGTTTGAGGGTGCCACGCAGTTGAAAGTAGGATTTT
AGTTCCCGTCTGCTCGCAGACAGCGTGCCAGAATTTTGCAACAAATTGAGGCCCCCTATC
CGATACTTCTGACTCGGGAAAACCATGGTGTTTACAGATATGTTTATAAAACNNNNNNNN
NNNNNNNNNGGCATCTATACTAGACATACAGGGAATAAGGTGGCGGGCTTTGGTAAACCT
GCAACAGACAATCATGATGAAATCGTACCCATCGGATTTTGGTAAAGGTCCTACAAAATC
TACGGAAATATCTCGCCAGCGACGTTGAGGTACTGGGAGTTTTTTGAGCAATCCCTAATA
CTTGAGGCGGGAGGGCGTGATTCTCTTACAGACATGACAATTATTGGTGTATCGAGAAAT
AAACTGTAGCATATTTGGCCACCAATAANNGTGATCATGGCAGTACTTGAGTAACAGGAG
CTTTAGACCTGATTCATCAGGAACATAAATCAAATTATCATAGTAAAGTTTATCATCCCT
AAGGCTAAAGCGGGAGAGGTCTAGATGCTTAGNNNNNNNNATATGGTCCCGATCCCTTGA
GAATGTTGATATAACTCTGAAGTACGAAATCTTCACGATATCCTTCGGCAATAAGGGTTT
TGATTCGATCGGAAATTGATGGAGGGTCTAGCGTTGCACAAACGAGTTCAAGTTTAGATT
TCCTGCTCCGAATGATCATGGGGTTGATATTTTGAGGCTTTAACACTGTTTGTTGCTGCC
GGCGTAGGCGCTCATCTCCCTCTCCAGTCGGAATGTCCTCAGATCGACGTGTGAGAGCGT
CAGGTTTGCCGCCAAGTTTACCAGGTCGGTAACTAATCACGAAATTAAACCTTGAAAGGA
ATTCAGACCATCTAGCTTTACATCTATTTAGATTTTTATGATCGCTTATGACGGAAATGG
GTTCAATCGTACCCTGGAGTTCAGGACGCCAATACTCAAAAGCAGTAAAAATAGCCAGCA
ATTCTTTATCATAAATTTCATAATTTACTTGAGATGGGGATAAGTGGCCCGAAAAATATG
CAATGGGGTGAAGTATATTCTTATCGTCAAACTAAGACAGTATCCCCCCGTGAGCCTAGT
CGCTTGAGTCTACTTCTACAATACAGCGGCGATCCGGATCGAAGTGGCGAAGAATAGGTG
CCTTGATAAACGAATTTTTAAGGGATTTAAATGCTGAATTGCACGCTTCGGACCAGTGTC
AGGACATATTTTTATTGTTAATTCTGTAAGCTGCAGTGCTACGAGAAAGAATCCTTTGAT
AAAACGACGGTAAAAATTAGCAAAACCGAGGAATGCCTGCACATCTTTTAAACACTTTGG
AGCTTTCCACGACTTAATGCACTCAATTTTGACTGGGTCCATTTCGATTCTTTTACGAGA
AATTACGAGACCTAGGTATTTTACCTCAGTTGCTTCAAATTTGCATTTTTTAATATCGAG
CTGGAGGCCTGCTGCTCGATGCTTATTTAAAATCAGATTTACGTGGTGTCGATGTTCTTC
GCGTGAGCAGCTATACACTAAATCATCGTCGAGATAAGCAGTACAGAATATGTCCAAGTA
TTCTTGAAGACTGTTATTTATATAACTCTGAAAAGTGCTCGGAGCATTTATTAATCCCAA
AGGCATGACCAAGGATTCAAAAAGGCCATAACGCGTCCGAAAGGCTGTTTTCCACTCGTC
TCCTTCTGCAATTCGGATGCAATTAAACGCCGCGATCACGTCAAGTTTTGTGAAATATTT
GGCTTTAGAAAGACGATCTAAGGTTTCCATAATTAGCGGAATGGGGTAGCGGTTTTTTAC
GGTAATGGCGTTAAGGGCTCGATAATTCACACAGATTCGGAGGCTTCCATCAGCCTTTTT
GACAGATAGTACTGGAGAAGCAGCGGGAGAGGAGTTTGCACAGATAAATTTTTTGATAAG
TTGTCCTGAATCCATTCTTTAAAAGTGTTGAGTTCCTCTCTTGATATCCCATATAACCTC
CCAAAAGGAGGATTAGAGCCTTTCTTCAGGATGATCTTATGGCCGACAGGACGGTGCGGG
AATAAAGCTCGGGATTCAAGCTTAGAGAAAGTTTCAGCCTGATGGTGAAACCACTTAGTT
AGTATGTTCTGAGTCTCTTCGGATTCTTTGTTTACCAAAGCTTGATCTAGATCGTTAGTT
GAAAGGGGAACGGTTTCGGCAAGCTTTTGGCAGGTCAGAGGATGATTGGTCACCGTGCTA
ATGACTGCAATATCAGCACGAGGCGATTTTACGGGCTTAGTGAGCTGTGAGGTGTCGTTG
ATAGCATTTAAGCCTTCGGTAGAGTTGGAATCGCTGTGCTTATGAATTATTGGAATACTC
GGAAGACAACAATTTTTTGTACAAAACGGGGTGTACCTAAAGATCAGTTGATTGATGGGT
TATGACATGCCAGCCACCCATAGCCTAAGATTATTGGTACTGGTTTAGTTTAGTGACAAA
AAGATTTAAATTTTCCGAATGGTTGCTGATAGTTAGACATAGCTTTACGGAATGTGTCAC
CATTCCGGCAGATGAATTTCTTCCATCTACAACGCGAAAAGTGCGAGGAGTATGGAGAGG
TATAAGTGGAAGGGAATTTTGGTGCACGAATACAGCGTCAATAAAACCGGAATTATTTCC
TTCAGAATCAATAAAGGCACAAGTTCTAATGGTTTTTGATTCAGACAGAATCTGACATTG
TAAAACAAGTAAATTTATTTTCGAGTTTGGGTGAAAGAGGGTTGATATAGTTAGTGGATT
AGTTGAGCTACTATGTGGACCATAATTTTGACGATAATTATGGCCTAATCTTTTAACTCC
TCTAAAAATTTATCCTCGTTGAAGCAATCCTCTCCTAACTCGGCCCGGTTGATTGCCTGT
TCTCTAGTCCTATTCCTCCTCTGAAGCACACAGTTATAGGCTCTGTGTCCGGATTTTCCG
CATCGCATGCAGAGCTTCAATCTGGATCTTCTTTCTCTCTTTTCAGGGGTCAACCGACCA
TCTTGCCCTAATCAGGGTAATTCAGCTTTATCAAAGGCCATTGGATCTCCCCCTGACGGA
ATGATGTTGGAGTCAGTAGCCTCTGCCACTTTAACAGCATGGTGGTTTATACTCCTAAGA
GTCGGGTTAGGGGTGTTGGGCACCGGACGCTCTAGATCCAATCGGATCACACAATCTTTG
CAAAGATCTACAAATTCGTCGAAAGAATAGGTTTTATGTATATCTTGGTGCTGCCCAATG
CATGTGAGCATCTCATTGGAGACACCATTTCGCATTCGAGAGATCAATGTTTTATCGTCT
GAGATACCGGACAAATTGTGAAGTAGTTGAAATTTCGCAAGGAAGACACCAAAAGGTCCA
GAACCTTGTCTGAGTTGTTCAAGGGCGTCACGAGTGTCCTTTTCCTCGTTAGGATTCCTG
TATGAGACATCCAGAACTTTCCAAACATTTTCTAACGATGCGAAATCGAATAGGCCTTCT
TTAGTTAAGTACCGGTCTAAAAATATCTTTGGACCCGGATCAAGATTTTGGTAAATCAGT
GATATTTGTGACTAGAGAGTCACATACCTACCAGAGTTTTGTGCGAGAGCAATTCTAATC
TGACGTTGAAACGATGGATATAACTTTTTATCCTTACCTGAAAATTTCTCGTCAATTTTG
AATAGTTCTGACCTCACTTGCCCCCCGGCTGAATGCGTGGGGTCGGCAAGATTGGTAAAC
TGAATCTTAAGATTTTCAGTTGCTTTTTCAGCCTTGGACAGGCGGTACTGATCTATCGCC
GAAGATTTTAATAATTTGACATTTTCTTCCTGAGTTGAAGAAATATCACGCTTAAGTTGT
TCCATAATTGCGTTACTCTCAATACGCTCGCGCCGAAAATTAGAAATAGTGGATCAAAAT
TCTCCAACTTGTTTCTCTAATATTTGTCCAGAAGTGAAAACGGTAGTGACTAAGGCTCCA
CTTGTCTCATCGTCCAAAGAGCGGAGGTGTGTCAAAAAATCTGAGGCGGTTTCGAATTGG
ACAACAGAAGCTATTGGAAGACTGTAGGTGATTATTGATGCAACGTAGTATCACAGATTG
GGCTCGTTGGAACGGAGTCACGAGTTAACAAGAGATATGTCAAGACAAAGTATGGGGTGG
GAATATATTAATAAGACGTTGCACAAACTCTCCCAAAGTGCAACTAAACAGTCACTTATA
CTTAATTCCCGCGCTAGCGTCAATAANNNNNNNNNNNNNNNNNNNNNNNNNNNNNNNNGG
TCGTCCTGGCCCTCTTTTGGGTCCTTCAGCCTTCTCACTAGTGACCAAAGTAAATTCCTG
ATCAGTCGTTTCGACTGTTCGCTTTTATGCTATTGAAGGTTTTTCATTCCATATCTCTGC
CGTTCTCGATAGAAGCTCCATCCGAGCCTTCTCCGCACTTCCCTTGTAGACCTGGTAGGT
CCAACACGCTGCCTTCTGCCGCAAAGAGTGTTCCTTTCCGCAGTTCGTGCAAGAAATCCT
TTTCTTGGGACAGTCATGAGTTTGATGAGCGCCAGCACTCTCACCGCATCGGGCTGTCTT
TCTACATGATGCCTGCGCGTGTCCTCACTGGCCACGGTTGAAACACTGCTTGGGCTGGGC
TAGTGGTGACTACACCTGCGTGGTGAAGAGTATGGCGTTTATTACAAGGCCGTTGCGGAC
CATTTCCGTTTGCATTGCCTCTAATGGGAAGCTGACCACTATTGATCCACGAGTGCGTCC
ATTCTTCTTCGACAGCTGGTATTGCTTTCCATCGTTTAGCCATCTTATTCTATTGATTGT
GAGGCCAGGGACACGAGCATTTGTCGCCGTCTCGACCTCCCTTATGATGGCGTGGTTGTT
GGCATCTCTGCCTCCTTCAATTCGTGTCCGCGCAAGGACATCATTAACCTCGATTGGAAA
ATCTTGCCGCAACATTTCAAATTCAGCTGATTGACGCATGTTAAGCGCCGTGTCTCTCTA
GGACGCCGACTGGATAAACACCTAGATGTTGTTATACCGTATTTATCGAATCGAGTATGC
GTCATCTATATGCTCTTTTGCCTCTGATAGCAGCTCTTCTGGCTGCGGTATATTGGCTCC
GTTACTTCTGATTCGTACCGCCGTTTTCGTCATTTGTGGGGTTACAACCGACGCATAGCT
CCTTGGTGTCGGTGCGCCCGAAGTGACTGCTTGAGCAGCTTTTCGAGCGGGATCCACGAG
GCTCTAGTTGACAACCTCCTCTAGCGCCATGATCCTCTATTCAATTAGCAACATCTTCTG
GGACATTTCCGTCCAAGCCCTTTTGTGAGCATTAAATACCTTTACGGCCTCGTTAATATC
CTCCATTGTGGGTAAGCCCTCCTCGTCCACTTCTTCCACTTCGGACATCGCAATTAGTCT
GATCATTTTCAATAGTTTCCCAAAGGTTTCAAGGTTCTTGTCCTTTGGAGCTGTCTACGC
TCCGCTGCCGTTGTTTGTCGTGGTCATTGTCGCTTTTTGCGACGCGTCCAAACCGCTGGA
TTTATCCACACTAGCACCCACGCTCGCCATGTTATAGCACGGAAAGCGAAAAGAGTAGAG
GAGGGTAAGGAAGATATATAAATGATATTCTCCTGGCACGAATTTAAATTTAACCAAAAT
CAAATTAAAGCTCTCCAGTATACTTGCAAATCAAATCAAATCCGATGATTCTCCCGACCC
ATACTACAACATATCACTCGCAACCCTTCGTACAAGAGCTACCAATCGGTGCAATGGCAC
CTGCTGTTGCATCGTCATCGTCAACGCCCTCCAATCCAGGAGGGCAACTTCATCCGACCC
TGCCTGGCATTGTGAATGCAATGCAAAAAGCAGAACAACAAAGAAAAGA
>20151110.A-AVE_contig_15
ACTCCGTTCCAACGAGCCCAATCTGTGATATTACGTTGCACCAACAACCACCAACAGTCT
TCCGATGGCTTCTGTTGTACAATTCGAAACCGCCTCAGATTTTTGACACACCTCCGCTCG
TTGGATGATGAAGCAAGTGGAGCCTTAATCACTACCGTTTTCACTTCTCGACAAACATTA
GAGAAACAAGTTGGAGAATTTCGATACACTATTTCTAATTTTCGTCGCGAGCGTATTGAG
AGTAACGCAATCATGGAACAACTTAAGCGTGATCTTTCTTCAACTCAGGAAGAAAATGTC
AAATTATTAATATTTTCGGCGATAGATCAGTACCGCCTGTCCGAGGCTTAAAAAGAAATT
GAAAATCTTAAGATTCAGTCTACCAATCTTGCCGACCCCGCGCATTCAGCCAGGGGGCAG
GTGAGGTCAGAACTATTCAAAATTGACGAGAAATTTTCAGGTAAGGATAAAAAGTTATAT
TTATCGTTCCAACGTCAGATCAGAATTGCTCTCGCACAAAACTCTGATAGGTATGTGATT
CTCCAGTCACAAATATCACTGATTTACCAAAATCTTGGTCTGGGTCCAAAGGCATTTCTA
GACCGGTATTTAACAAAAGAAAGCCTATTCGATTTTGCATCGTGATAAAATGTTTGGAAA
GTTTTGGATGTCTCCTACAGGGATCCTAACGAGGAAGAGGACGCTCGTGACTCCCTTGAA
CAACTCAGATAGGGTTCTGGACCTTTTGGCTTCTTCCTTGCGGAATTTCAACTACTTCAC
AATTTGTCTGGCATCTCCGACGATAAAACATTGATCCCTCTAATGCGAAAAGGTGTCTCC
AATGAGATGCGCACATGCATTGGGCAGCACCAATATTTACATAAGACGTATTCTTTCGAC
GAGTTTGTAAATCTTTGCAAAGATTGTGTGATAGGATTGGATCTAGAGCGTCCGGTTCCC
AACACCCGTAACCCGACTCTTAGGAGTATAAACCCCCATGCTGTTAAAGTGGTAGAGGCT
ACTGGCTCTAATATCATTCAGTTAGGGGGAGATCCAATGGTCCTTGATAAAGCCAAATTA
TCCTGCTTAGGGCAAGATGGTCGGTTGACCCCTGAAGAAAGAGAACGAAAATTCAGATTG
AAGCCCTGCATGCGATGCGGAAAAGCCGGACACAGAGCCTATAACTGTGTGCTTCAGAGG
AGGAATAGGACTAGAGAACAGGCAATCAGCCGGGCCGAGTTATGAGAGGATTACTTCAAC
GAGGATAACTTTTTAAAGGAGTTAAAAGATTAGGCCATAATTATCGTCACGATTATGGTC
CGCCTAGCAGCTCAATTAATCTATTAACCATATCATCCCTTTTTCACCCGAACTCGAAAA
TAGATTTACTTGTTTTACAATGTCAGATTCTGTCTGAATCAAAAACTGTTAGAACTTAAG
CCATTATTGATTCTGAAGGAAATAATTCCGATTGTATTGACGCTGCATTCGTGCACCAAA
ATTCCCTTCCACTTATACCTCTCCATACTCCTCGCACTCTTCGCGACGTCGATGGAAGAA
ATTCATCTGCCGGCATGGTGACACATCTCGTAAAGCTACGTCTAACTATCAGGAACCATT
CGGAAAATTTAAATATTTTTGTCACTAAACTAAACCAGTACCAATAATCCTAGGCTATGG
GTGGCTGGCATGTCATAACCCATCAATCAACTGATCTTTAGGTACACCCCGTTTTGTACC
AAAAATTGTTGTCTTCCGAGTCTTCCAATAATTCATAAGCACAGCGATTCCAACTCTATC
GAAGGCTTAAATGCTATCAACGACACCTCACAGCTCACTTAGCCCGTAAAATCGCCTCGT
GCTGATATTGCAGTCATTGGCACGGTGACCAATCATCCTCTGACCTGCCAAAAGCTTGCC
GAAACCGTTTCCCTTTCAACTAATGATCAAGATCAAGCTTTGGTAAACAAAGAATCCGAA
GAGACCCAGAACATACTACCCAAGTGGCTTCACCATCAGGCTGAAACTTTCTCTAAGCTT
GAATCCCGAGTTTTACCCCTGCACCGTCCTGTCGACCGTAAGATCATCCTGAAGAAAGGC
TCTAGTCCCCCTTTTGGGAGGTTATATGGTATGTCAAGAGAGGAACTCAACACTCTTAAG
GAATGGATTCAGGACAACTTGTCAAAAAAATTTATCCGTACAAGCTCCTCTCCCGCTGCT
TCTCCTGTTCTATTTGTCAAAAATGCTGATGGAAGCCCCCGACTCTGTGTGGATTATCGA
GCCCTTAACGCCATTACCGTAAAAAACCGCTACTCATTCCCCTAATTACGGAAACTTTAG
ATCGTCTTTCTAAAGCCAAATATTTCACAAAACTTGACGTGATCGCGGCGTTTAATCGTA
TCCGAATTGTGGAAGGATACGAGTGGAAAACAGCCTTTCGGACGCGTTATGGCCTTTTTG
AATCCTTGGTCATGCCTTTTGGGGTGACAAATGCTCCGAGCACTTTTCAGAGTTATATAA
ATAACAGTCTTCAAGAATACTTGGACANNNNNNNNNNNNNNNNNNNNNNNNNNNNNNNNN
NNNNNNNNNNNNNNNNNNNNNNNNNNNNNNATATTAAAAAATGCAAATTTGAAGTAACTG
AGGTAAAATACCTAGGTCTCGTAATTTCTCGTAGAGGAATCGAAATGGACCAAGTAAAAA
TTGAGTGCATTAAATCTTGGAAAGCTCCATATTTTTAAAAGATGTGCAGGCATTCCTTGG
CTTTGCTAATTTTTACCGGCGTTTTATCAAAGGATTCTCCCTCGTAGCACTACCGCTTAC
TGAATTAACAAAAAAATATGTCCTGGCACTGGTCCGAAGCGTGCAATTCAGCTTTTAAAT
CCCTTAAAAATTCGTTTATCAAGGCACCTATTCTTCGCCACTTCGATCTGGATCGCCGCT
GCATTGTAGAAGAACTCAAGCGACCGGGCCCACGGGGGATACTGTCTCAGTTTGACGATA
AGAATATACTTCGCCCCATTGCATATTTTTCGGGCCGCTCATCCCCATCTCAAGTAAATT
ACGAAATTTGTGACAAGTAATTGCTGGCTATTGTTACTACTTTTGAGTATTGGCGTCCTG
AACTCCAGGGTACGATTGAACCCATTGCCGTCATAAGCGATCATAAAAATCTAGAATACT
TTATGTTGACTAAAAATCTAATTAGACGTCAAGCTAGATGGTCTGAATTCCTTTCAAGGT
TTAATTTCATGATTAGTTACCGTCCTGGTAAACTTGGTGGCACACCTGACGCTCTCACAC
GTCGATCTGAGGACATTCCGGCTGGAGAGGGAGATGAGCGCCTACGCCGACAGCAACAAA
CAGTACTTAAGCCTCAAAATATCGACCCCATGATCATTTAGAGTAGGAAATCTAAACTTG
AACTNNGACCCTCAATCAATATCCGATCGGCTCAAAACTCTTTTTGCCAAAGGGTATCGT
GAAGATTTCGTACTTAAGAATTATATCAAGATTCTCAAGGGACCGGGACCAAATCGTTCT
AAGCATCTCGACCTCTNNNNNNNNNNNNNNNNNNNNNNNNNNNNNNNNNNNNNNNNNNNN
NNNNNNNNNNNNNNNNNNNNNNNNNNNNNNNNNNNNNNNNNNNNNNNNNCTACAATTTAT
TTCTCGATACACCGATAATTATCATGTCTGTAATAGAATCACGCCCTCCCGCCTCAAGTA
TCAGGGATTGCTCAAACAACTCCCAGTACCTCAACGTCGCTGGCGAGATATTTCCGTGGA
TTTTATAGGACCTTTACCAAAATCCGATGGGTACGATTTCATCATGGCTGTCTGTTGCAG
GCTTACCAAAGCCCGCCACTTTATCCCCTGTATGTCTAGTGTAGATGCTGAAGGGGCTGC
ACAGTTGTTTTATAAACATATCTAGAAACACCATGGCTTTCCCGAGTCAGTAGTATCGGA
TAGGGAGCCTCAATTTGCTGCAAAATTCTGGCACTCTGTCTGCGAGCAGTCGGGAACTAA
AATCCTACTTTCAACTACGTGGCACCCTGAAACAAATGGCCAAACCGAGAGATCTAACGC
AATTCTAGAATATTACCTCCGAGCCTACTGTAATTATCAGCAAGATGATTGGGTCCAATG
GCTACCTTCAACAGAGCTTAATGCTAACAACTCTGAGTCTGAATCCACAAAAATTACACT
GTTTTTTGCCAATTCAGCACAACACCCGAGATCAGCAGTAACCCCTCCTCGAAACCTTGA
CCCACCATCAAGTTCCGAGTACCTCCGAATCCAATAGGGGCTAGCTAATGATTTTGTTAA
CCAAATATATAATCTAAATATATTCCTTTGCGAGAACATGAAGGTATCTTAAGCCTTTTA
TGAGAAACATACAAATAAATACCGCTCTCCCCCTCCATCCTTCCAGATTGGCGATAAAGT
CTTTGTCAATGCAAAGAATATAAAATCTAAAAGACCTAGCAAGAAACTAGATTGGAAAAA
CCTAGAACCATTCACTATTGTTAGAGTGATAGGTAGCCGCAGCTATGAACTACTTCTTCC
CGAAAATCTCAAATCCGTACACCCCGTTTTCCACATAAGCCTTCTTCGACCGGATCCTAA
TAATCCTATCTCCGGTCAGACAAACGAACCAAACCCACCCATGGAAATCGACGAATTTGG
CAAGGACTTATACGAGGTTGATGCAGTTCTAGGATCCAGGCGTTCAAAATCTCGGGAATT
TGAAGATTGTGTTAAGGATACAGGTCACTTCGAACATTCCTGGCAACCCTTGNNNNNNNN
NNNNNNNNNNNNNNNNNNNNNNNNNNNNNNNNNNNNCAAGAAATTTCCACGCCGTCTCAA
GCCCACTTTGAAGGAAATGACGGATGCTAAATCTGAGGCAAAAATAAGCTCTTATCCTGC
TTAGATGGGGGATTATACCCAGACACTGTTGAGACAACAGGCCCAGAATGGGACCTACTG
TCATGGTACCTATGGTTCCTGCTTATTATCTAACCTATAAGTCACATGACGTACAGCCAT
TCTGCTTAGTTGTGTTATTGAC
>20151110.A-AVE_contig_16
GTGATATTACGTTGCACCAACAATTACCTAAAGTCTTCCAATGGCTTCTGTTGTCCAATT
CGAAACCGCCTCAGATTTTTTGACACACCTCCGCTCGTTGGATGATGAGGCAAGTGGAGC
CTTAATCACTACCGTTTTCACTTCTGGACAAACATTAGAGAAACAAATTGGAGAATTTCG
ATCCACTATTTATAATTTTCGGCGCGAGCGTATTGAGAGTAAGGCAATCATGGAACAACT
CAAACGTGATCTTTCTTCAACTCAGAAAGAAAATGTTAAATTATTGAAATCTTCGGCGAT
AGATCAGTACCACCTGTTCGAGGCCGAAAAAGCAATAGAAAATCTTAAGATTCAGTCTAC
CAATCTTGCCGACCCCGCGCATTCAGTCGGGGGCAGGTGAGGTTAGAACTATTCAAAATT
AACGAGAAATTTTCAGGTAAGGATAAAAAGTTATATCCATCGTTCCAACGTCAGATCAGA
ATTGCTCTCGCACAAAACTCTGATAGGTATGTGACTCTCCAGCCACAAATATCACTGATT
TACCAAAACCTTGGTCCGGGTCCAAAGGCATTTTTGGACTGGTACTTAACTAAAGAAGGC
CTATTCGATTTCGCATCGTTAGAAAATGTTTGGAATGTTTTGGATGTCTCCTACAGGAAT
CCTAACGAGGAAGAAGACCCTCGTGACGCCCTTGAACAACTCAGACAAGGTTCTGGACTT
TTTGGTGTCTTGCGGAATTTCAACTATTTCACAATTTGTCCGGTATCTCAGACGATAAAA
AATTGATCTCTCGAATGCGAAAAGATGTCTCCAATGAGATGCGCACATGCATTGGGCAGC
ACCTAGATTTACATAAAACGTTTTTTTTCGACGAGTTTGTAAATCTTTGCAAAGATTGTG
TGATACGATTGGATCTAGAGCGTCCAGTTCCCAACACCCGTAACCCGACTCTTAGGAGTA
TAAACCCCCATGCTATTAAAGTGCTAGAGGCTACTGGCTCTAACATCATTCCATTAGAGG
GAGATCCAATGGTCCTTGATAAGGCTGAATTATCCTCCTTAGGGCAAGATGGTCGGTTGA
CCCCTGAAGAAAGGGAACGAAGATTCAGATTGAAGCTCTGCATGCGGTGCGGAAAAGCCG
GACACAGAGCCTATAACTGTGTGCTTCAGAGGAGAAATAGGACTAGATAACAGGCAATCA
GCTGGGCCGAGTTAGGAGAGGATTTCTTCAACGAGGATAACATTTTTGAGAGGTTAAAAG
ATTAGGCCATAGTTATCGTCACGATTATGGTCCACCTAGTAGCTCAATTAACCCATTAAC
CATTTCAACCCTTTTTCACCCGAACTCGAAAATAAATTCACTTGTTTTACAATGTCGGAT
TCAGTCTGAATTAAAAACTATCAGAACTTGTGCCTTTATTGATTCTGGAGGAAATGATTT
CGGTTTAATTGACGCTACATTCGTGCATCGAAATTCCCTTCCACTTATACCTCTCCATAC
TCCTCGCACTCTTCGCGTTGTAGATGGAAGAAACTCATCTGCCGGAATGGTGACACATTC
TGTAAAGCTATGTCTAACTATAAGGATCCATTCGGAAATTTTAAATCTTTTTGTCACTAA
GCTAAACCAGTACCCAATAATCCTAGGCTATGGGTGGCTGGCATGTTATAACTCATCAAT
CAACTGGTCTTTAGGTACACTCCGTTTAGGTTCCCCATTTTGTACAAAAAATTGTTGTCT
TCCGAGTATTCCAATAATTCATAAGCACAGCGATTCTAACTCTACCGAAGGCTTAAATGC
AATCAACGTCACCTCACAGATCACTAAGCCCGTAAAATCGTCTCGTGCTGATATCGCAGT
CATTGATCAAGCTTTGGTAAAAAAAGAATCCGAAGAGACCAAGAACATGCTACCTAAGTG
GCTTCATCATCAGGCTGAAGCTTTCTCTAAGCTTGAATCCCGAGTCCTACCCCCGCACCG
CTCTGTCGACCATAAGATCATCCTGAAGAAAGGCTCTAATCCCCCTTTTGGGAGGTTATA
TGATATGTCAAGAGAGGAACTCAATACTCTTAAGGAATGGATTCAGGACAACCTATCAAA
AAAATTTATCCGTTCAAGCTCCTCTCCCGCTGCTTCTCCTGTTCTATTTGTCAAAAAGGC
TGATGGAAGCCTCCGACTCTGTGTGGATTATCGAGCCCTTAACGCCATTACCGTAAAAAC
CCGCTACCTCATTCCCCTAATTACGGAAACTTTAGATCGTTTTTCTAAAGCCAAATATTT
CATAAAACTTGACGTCATCGCGGCGTTTAATTGTATCCGAATTGCGGAAGGAGACGAGTG
GAAAACAGCCTTTCAGACGCGTTATGGCCTTTTTGAGTCCTTGGTCATGCCTTTTAGGTT
AACAAATGCTCCGAGCACTGTTCAGAGTTATATAAATAACAGTCTTCAANNNNNNNNNNN
NNNNNNNNNNNTTTAAATAAGCTCCGAGCAGCAGGCCTCCAGCTCGATATTAAAAAATAC
AAATTTGAAGCAACTGAGGTAAAATACCTAGGTCTCGTAATTTCTCGTGAAGGAATCGAA
ATGGACCCAGTCAAAATTGAGTGCATTAAGTCGTGGAAAGCTCCAAAGTGTTTAAAATAT
GTGCAGGCATTCCTCGGTTTTACTAATTTTTACCGTCGTTTTATCAGATGATTCTCTCTC
GTAGCACTGCCGCTTATAGAATTAACAAAAAAATATGCCCTGGCACTGATTCGAAGCGTG
CAATTCAGCATTTAAATCCCTTAAAAATTCGTTTATCAAGGCACTTATTCTTCGCCACTT
CGACCCGGATCGCCGCTGTATTGTAGAAGTAGACTCAAGCGACTGGGCCCACGGGGGATA
CTGTCTCAGTTTGACGATAAGAATATACTTCACCCCACTGCATGTTTTTCGGGCCGCTTA
TCCCCATCTCAAGTAAATTACGAAATTTATGATATGGAATTGCTGGCTATTGTTACTGCT
TTTGAGTATTGGCGTCCTGAACTCCAGGGTACGATTGAACCCATTTCCGTCATAAGCGAT
CATAAAAATCTAGAATATTTCATGTCGACTAAAAATCTAAATAGACGTCAAGCTAGATGG
TCTGAATTCCTTTCAAGATTTAATTTCGTGATTAGTTACCGACCTGGTAAACTTGGTGGC
AAACCTGACGCTCTCACACGTCGATCTGAGGACATTCCGGCTGGAGAGGGAGATGAGCGC
CTACGCCGGCAGCAACAAACAGTGTTAAAGCCTCAAAATATCGACCCCATGATCATTCGG
AGTAGGAAATCTAAACTTGAACTCGTTTGTGCAACGCTAGACCCTCCATCAATTTCCGAT
CGAACCAAAACCCTTTTGCCAAAGGGTATCCTGAAGATTTCGTACTTCAGAGTAATATCA
ACATTCTCAAGGGATCGGGACCATATCGTTCTAAGCATCTAGACCTCTCCCGCTGTAGCC
TTAGGGATGATAAACTTTACTATGATAATCTGATTTATGTTCCAGATGAATCAAATCTAA
AGCTCCTATTACTCAAGTA
>20151110.A-AVE_contig_17
TCGTCCAACCTCGGCCAAGGGCACTTACAACTCGACCTGCGACGAATCGCCACCGACGAA
ATACGTACGACATTTCGCCGGCACATCAACTAGAGCATTCGACAAGGGCTGAGGCATCGG
CGCCTCGGTTTTGAGCTATTCGACCCATATTCGGCCTCAACGGCTAGGGGTACGGCAATG
ACGGGGCAAGGCCGGAGGGGTGGTAAGTCTGCAAGATTTCAAAGATGGCATTATTGAAAT
AAAGATTAAGGACAACTACAATGGAGGAAAAACTGAGGAGGTCTCGGTGGGCTGTTGGAT
GAGGTACCCAATGAAGAGAACGATCCCTGGATGAGATAAAGAGATGCTGAGATGAGGCAT
GACTAGAATTGGACGGAAAGGACAAACTAGAGATTGGGAGGTTGTCAAGGGCTCGGGCGC
GTGGTGGCCGAGGCTGAGGAGGAAATTGTGTTTCAGCGCGTCAAAATCGGATTCTCTTGA
CGGTTAGACTTGACATGTTCAACACATGGGTGAAGTCTAAGGTGGTCAGGTCATCAAGAT
GAGACTAGGCATTTCTACTTTACGGTTGTTAACCTCATCCGGCCCGGCCCCACTCGTGCT
TAAGCTTCAGTAGGAGTGCGTCAGGTTTCACTTTACCTAGCACGTAAATGCACAAACAAA
CAGCTGTCAGTCACTCTGCTTTCCAATTTAAATGTAGCAAATTTCCCACTAACCGGGACT
CTGCTTCTTATTTACAAGAAATTCGAGATTACACCCGCAGACTGCGAAATGGTGAAGAGA
ATTTGAAAAAAAAAGGTTGGTATACAAGAGAAAATAATGTAAATATTAAAGTCTTCCATA
TAAAATTAATTTCATGCCATATAAGGAATTTCATGGAAAATGTCTAATGTGCTTGTTCGA
CTTCGTCGTAGAACTTCGTCAGCTCGACCCACTTTCCGAAGGCGAATGTGAATGCGAGCT
GGGAAATGTGGCTATATTTATATCATCACTTGGAACTCATTTATTCCGGCTTAGCTAACT
ACTTCCTGATACGGCTAGCGAGAGCTCCAGCTAATTTTTGCTTTTCCCTGTCGTGGAGGC
TATTCCGCTTAGCTGCGGATAGCCCCCGCTCTGTTTGCCCAGCTTTATTTAATGACAAAT
GGATATTAGTTATTACCTCAATCCTCTTACTTTCCCTGAATACATCTGAGCGACCTTTGT
CCCAGGTCTTCCTCAATATTTTCTGAGATTTTTTCCGTTCGATGACTTGCAGGTAAAAAG
TGCGAACTGTCCATGTCTAAGTGGCCCGTCCTTGAAATCTGAAAGTTCCCTGCACGGTCG
GTTGCCCGAAGATCTGTGCCAAGCCTATACTGCGTCCGACTTTTCCAAATCCAAAGTTCA
GTTTTAGGTGACCGACCTGGTAGATCCTGTCCTTTTCAAGAATCCGACTCTGGGCTTTGA
CTATCATGTCTCAACCAAAACAATCTCAGCTCGGTGCAACTTTCGTGCCTGGCGGATACG
ATGACATTTGTATGCCAGAATTCGTACCACCCTTGCCACAACGCACCACGTCCGAGATAC
CATCCAACATGCAGGGCGAACTTCAGCACTTCGATCACGAAGCAAGCAAACCACGGAACA
GAAGTATATCTTCCAATATACCACTGAAATCTCCAATACCTGACCAAGATGATGGGAGGC
TAAGTACTCTGGGGAGTAGACAGTTCATCAAGCCTGGCTATGAGCACACTAATGGATCTG
TCTATCAAAACATTAGCAACGTTTACAGGCCATTTCTACGCACCGAATCTCTACAAACTA
GCCCTTTTCCCAAGGTCCGGAATTCTGGCCTCAATGTGCCATTATCAAGTGAAGACAAAG
GCGAGGTATTGGAGCAAGCAAGACATCAGGTTCTCAAGTCAACTAATCCCGAGGTACAAC
TTGCATGGGCTCAAGACGCACTCTCCTGGGCAGATATTGAAAACGACTATGTCATGCGTA
CAGAAGCCGATCATCCCACAAGACCCATGACACCCAAGTTAGAGCATCAATTACGGGAAG
ATGCAGTCAATATAGTTAGACATTTAGCAGAACAAGGACATCCAAAAGCAGAATTTATAC
AAGCATATTGGCTCGAGTTCGGAAAATTTGGCTATCGTACGAATAAGAAAGAAGCGTTTC
TAGGTTACATTCGGGCAGCAGATAATGGATATGCTCGAGCTCAATATCGAATTGGTATGC
AATACGAAAACTCAAACAATATTATCAAGGCGGTAGAACATTACTGTAAAGGGGTCGCAA
TGAAAGATTCGGCTTCACATTACAGGCTGGCTATGATGAATTTGCTGGGTCAGCATGGTA
CACCTCTAGATTATGGCCGCGGAATCGATTTAGTACGTTTTGCTGCTGAAACTGCAGATG
AGAATGCACCACAGGGTGCTTATGTTTACGGAATGCTCTTGGCAAGAGAGCTACCGAACA
TTGACATTCCTGAACAATACCTTCCATATGACATGGTCGAAGCTAGACTATATATTGAAA
AGGCTGCCTACTTGGGATTCGGCAAGGCCCTTTCCAAGATGGGACTTGCTTATGAATTAT
GTCAACTCGGTTGTGAATTTGATCCTACCCTTTCGCTGCACTACAATGCCCTGGCTTCAC
GACAGGGTGAAGCTTCTGCTAATATGGCCATCAGTAAGTGGTTTTTGTGTGGATTTGATG
GGATATTCGAGAAAAATGAAGAACTGGCTTTCTCGTATGCCAAACGTGCTGCAGCAGCTA
AGTTGCCTATGGCAGAGTTTGCCATGGGATATTTCTACGAGATAGGCATGTACGTTTCGG
CCGATCTGGCAGAATCAGAGAAATGGTATCAAAGGGCAGTAGATCATGGGAACACTGATG
CCCTCGTGAGAATCAATAGTATAAAGGCAAATAACGCTTTTTCCAAAAAAGATCACGAAC
AAATTGCTATCAAGAAAATCAAGTCGCAATACGGCTCACAGATCGGGACAAGACCAGATC
GATTCAAAAAGCAATCACCATCTATCGCAACAACTTCGGCATCAGTAACAGATATAGACC
GAACAGGCGTGCCTGACGTCAGACACACATATAGTAACCCGCCTCCAAGAAATAATCCAA
ATGAATCGCGAAACTCATACAGTTCCCAGATGAGGGCTGATGCAAGCGAGACTCGAACCT
CTCACCTTGGTTCATCTAGAGCGGAAGTACATGACACGAATAAAACTTACAGTATGTCAC
CAGTACCACCGCGTCGGTCATCAAATATGCCTCCCAATCATCGTCCTGTTTCACTTGCGC
CTTACCCCGAAGATGACGAAAAAACACCTGGATATGGCCTCAATATTCGTATTGGATCTA
GTGCTGGTCCTCAATCCGATAGACCAGTGTCGGCTTTTGGAATTAAACCTCTTGTCACGC
ACCAAAATCTAGACCCATCTGAGAAAGCACTCAGCCCCAGGACTCACAGCCAGATACGCC
CATCCACAAGTATGGGCGCTATGCCGTCTATTCACAGTAGAGACAGCTGTGTAGGTGATC
AGGTCACTTCACCTGTACGAGATGCACAGCAGCCTAGCTACAGTCCAGATGGATCAGGTC
GTGGTAGATTTTCCTCCACAAGTATAAACAAGCCTCGCCACCCTCCCTATTCGGAAGAAT
ATCATAGAAGACAATCGGCGTCAAGCCATGAAGGCTCTTTATCAAAAAGGGACTCTTCTG
GAAAGCAATTCATGAGGCCAGATCGAGTAAGCTCTGCCAACATGCCACAGCTACAGCAAA
GTTCAAGTCGTTTGTCACATCGTCAATCACAGCAGGCCGCATTCTCTCAACAGCCAGCAC
TATCCCCAAAAGACTCAAGGTCTGATTCAAGGCCACTTCCATCACCGCCCGTTGTTTCTC
CCACTACTCCAGGGCCCAAAAAGACAGGTCCCGCCACTTTTGAGGAGATGGGAATCCCCG
CTGCCAACAAAGAAGGAGACTGTGTAAGACTTCTCCCTGAAGATTATGTAAACGCTAACA
TAGGCTAGTGTGTGATGTAACCAAAGTTTGAGTAATACTTGTTCGTATACAAGTGAATAT
AAATTTGAGACTGGGGATCTAGGAGCTGGCGTTAAGTTGAGCATTATGATGGATTCATTG
ACGCAACCCTAAAAAATACAATTGCAATTTTGGGTATTACAGATACCCTTGAAATTTTTT
CGAACCTTGTTCTCTGTATTTCTAGTGGAGGGTGAGCTATAGAATAACGTTTTATCATGT
GATGAACTGCTAAGAATGGTTCCTTCCTTTTTGAGTAAATGCATGAAGTTCCAATTTCGG
TCATCTGCCATGATTAAAAGTATTCTATGGCGTTTTTAACCTAGATTACGCGATCTCGCA
AACTTTTTCCAACTTGAATATTTCAAACTTATATCCTGCCAATTAATACCAGGTCTTTGA
GTTTCTAAAGCTACGACATTCTACTACATCCCAGATGCCGCCACGCAAGCATAAGCTTGA
CGAAGCAGGAGATGTTGCATCTACTGTTATTCCTTCGCCTAGTATAAAAACTGACAAAAT
CAAGGTTGAGAGGCAGAAGCTAGAGAAGAAGCCCAAGGTTGAAAAAGTAAAGAAAGATAA
AGCTAATTGTGAGGTGGGAGAGAAGGGAAAAAAGGAAAAGATAGATGGTAAAAAGACCGA
GTCCCTGGTTAGGGCAGTGAAAGAGAGTAAGGAGAAAGTTGCGACTGTTCAGGGGGAACA
GGCTATGGAGCTGATCATCACCTACTTAAAGGAGCAAAATCGTCCATATAGCGCGACGGA
GATAAGTGCAAATCTACATGGCAAAGTACTAGTCTATTGATGGAGAGAGGAGTACAAAGA
CTAATTGTTTTTTCTTCAGGTGGCTAAAGCAATGGCAGACAAGCTGTTAAAAGAAATGAG
CGAATCAGGAAAGATTAACTCCAAGTCTACTAAAGGCAATGAGAAGGGGTCACAATGGGT
CTTCTGGGCTCTCCAGGATTCTAGCGATACTGTGAGCGCAGAAGATTTAGCTCAGATGGA
CGAAAGTATCAAGAGTTTACAGGAAAACGTTACAGCCTTAAAGGTTAGACTGAAAGTGGC
AGTTAAGGACCTTGAGGCGGTCCGAAGTGCGCCGACGCTAGTAGATATATCTGAAAATAT
TACCAGATTACACGAAGAGAATCGGGTTAAAAGAGAAAAACTAGAAAGATGTAAAATGGG
TGGGGATATGGTAGTCACCAAGGAAGAGCTCCTGCGGATCGAAAGAGATTTTCACTATTG
GACTAAAAAAAGAGCTGCAAGAAAACGGGCATTCCAAAACTTGGAGGACCTATTACTGGA
AACTAAGCGTAGAGAAGAGCTATGGGAGGAAGCCGGGATTGAAGAAGATACCTACTAAGA
CAGATTTTTAGAGGTCCCAAGCGTGTTTCAACCAAGACATTGAGAAATTTCGAGATATCT
ATCGCATCCAGTAGACTATTTTTTGCAAATTATTTAAGAACTTGGCGGGGATGAATTTAT
TATTCTGTGCAATGATCTGTTTTGTTGGCTCTGGCATGTTGAATAGAAACCACAAGGCTT
TATTTTCATGCCGCTTATCTTAACATGGGCTCAGTGGAGCAAACTTTATGTAGGGCTATA
AATATATCAGAATAGCACGCAGCTTTGTTTGTCCCAAATAATAAGCTCTAGTTATTTCTC
GAGATAATTTATACCCTCAAAAAGTGGGAAGGCACTCAATTATCAACTAGCCCTATAATT
CGTCACATCTATCAGTCCGTATTTATGGCTCGTTGATTGTCTGACAATACCATCGGAACA
ACTAGGCAACCACTTCATCGGCCAGCCTGTTACCGCACAACTCCGTGGTATTTCAGAGGC
AGTTTTAACGCATGACACAGAGTCTATCATCAATATTGTTGGATAAAATTATTCCTGATG
ACATTAAAATAGTCGTTGAAGCCAGACTAAGAGCTAGTAAAAAGCAATTACCAAGATTCA
TGGTAATAGTGGAGAATAAAAGTGTCTTGGACGTCTTTTTCGGCATGAGAAGTTTTCCCT
AGCTCTGTGGGAAGTGTCTCAAAGTCGGACACAACCATTAATTTTCCCATCTGTTCAGGA
GAATTTTATAGATCGCTTCGTTGATTACTTTTTTAAAATCATTTGTTGTGTATTAAGCTA
TATCTCTGACACATGATTAGTACAATGTGTAAAAGTTACACGACTCATCTGCCTCCAAAG
ACACTCGTGCTCTAGTTTTAATGCTCAATTACCACTATGAGGTCTGTTTGTTTGAACTAG
TCGAACGGCTCACCATCGTTAGTACCTAGAAAATGGATGTTTTAATACGTTTTCTTATCG
AATTACGCCTTCGCGATGCATACACACCAGCACCGCGAGAAACGTGAGCGTGTCCTGCTA
GATCAATAACAACGATCTCCCGTCTAGATTGGCATGAATTTCCGAGCTATGGAGACTATT
CTTGAGATTGACCCACTTGGTATTTTGCAATGATATACAAATATGATCTTGCTTGTAGTG
TCGCCTGCATTCTCACAATTGAAGATTTGGCACCTTAAATGCTCTGTAGTTCAAAAGACT
CCTTCACAGGGGTTGAAATTTCAATCCTTTCAAAATTGTATGCAGCCCAGATATGTTTTT
CGCCAGCTTTGTGTCCTATGGGTAATCACATTGACGTGAGCGTGTAATGAATGCCAGAAC
TTAGTTGATGCCATGGTCATTGAAATAGGTACGTACCTGGTGGCATTTGGAGACTTGATA
ATGCTTTGCTCTGAATCGATCTGGTTGGGGCAAATTTTTGATGTGGTGTAGAATCTTGAA
TCAATGCCTCATGGACCACCTTCATCGGCATGGCGATATTTATCTGTCATTGGAACGAGG
AGAATATTTCACTCTCAAGGTTCGCGAGAGAGTCCATTTATTCTTTTATTAAGACTGTGC
CGATCTAGAAGTTGGGTGAGGAGTATGATTACGATAGGGCCGCACCGAGGTGGATGGTTT
GCTGAGTGAAGTGGAAGAAAGTATGAAATGTTAATGATGCGAGAAGGATAGGCGATGTAA
AGAACTTCATATGTTTTGGTTGTCTACAGCATATCGAGCTAACCAATCTTCCACAGAATA
ATATATTGGACTAATATCAATTGAATATTGTGAATTCAATTAAATCCATGATCTAGGATT
CAATCGTACATAACACATTGAGGTGTTCCTGCTATCAAAGCGCAGTCAACCATTGTTTAC
ACGATCTCATGAGTGGAATTTTTCGAGCTATTTAACAATACGCACAGATTTTTGACGTTA
TACGTAAGTTAAACGGAGACGTGAGACTGGACGTCGCTGGAATCCAACGAAGGATTTGCT
ACCCAAAGTGGAACAGGTGGAGAAGTTATTTTTATTGTACTTTTGAAACTAGTCTTGGGG
GGTACCATCACACTATCCGGCTCGATTATGAAGGCGTTTCCCCATAGGTTAGAGGAAGCG
GGTCAAAGGTGAAACGGCACAGCTCCGCGACGAGGCTTGAAGATTCGGTAAACTCGTACC
TGGTTCTGACATCGTTTTCCCGTCTAGCCCGTAATCTATCCAGCCACCATGACTAACCTT
GCCATGAGAAATATACGCTCCACTACTAGATCGGCGCCACAATTAACAGAGCCACCATCT
CCACGTATCATACGAAAGCGTCCACATTCAACGCCAGAGAGAGATACGGGCAAGAGGATT
AAGACGGTGGTCCAAGACGATACTTCCTACCCTGTGCTTGAAACTGTGCCTACCAGTCAC
AGTCGCAGTAGTGGTAGTAACCTTGGAGCTAGAAAAATTGCAGCCCATGCCCGATTTCAT
CAAACGTCGCCTTTCCCTGACTTTGACAGGCCGTCACCGGCCGAATGTGAACTGGCACAT
AAGGTTCTCGCAGAACTCCATGGAGAAAAGGTGCGGCCCACCGTAGTAGTCGCTCCGACA
AAAAGTGCCAGCTGTGGTGACTCACCTTCGGTACTCGACGCGCTTCTGCGAACAATTCTA
TCACAAAATACCACGAGTGCCAACTCGACACGCGCCAAACTGAGCATGGACCAGGTCTAT
GGACGCCATGATGATTGGGACGCTATTATGCGCGGCGGACAGAGCAAGTTACAAGCGGCC
ATTAAATGCGGCGGCCTCAGTGCTGTAAAGAGTCGCGTCATACTCAATATCCTCGATCAA
GTTCACTCGCGATATGGTCGATATTCGCTCGATCATCTATTTGCTGCCTCCAGCGATGAG
GCTATGCGCGAAATGCTTTCATTTCGTGGCGTTGGTCCCAAGACGGCGAGCTGCGTCATG
CTATTTTGCCTGCAGCGAGAAAGCTTCGCTGTCGACACGCACGTCTGGCGTATCACGGGC
TTGCTAGGCTGGCGACCTGCCCATGCTGGACGCGACGAAAGTTTTCGACATCTAGATGCC
AGAATCCCCGACAAAGACAAGTACGGCCTACATATTCTCTTGGTGACCCATGGAAAACAA
TGTTACGAGTGTAAAGCGGGTGGAAAAGTAAAGGGAAAGTGCCCCTTACGAGCAGCATTT
GCAGCAAAGTATCCTGTGAAAATAATCAAGAAAGAAGAAGAATTGGAAGTACAAGAGAGT
AAAATTTCCATAAAAAAAGAGGTCCAAAATACTTCAGTTCATGGCGAAGAAAAGGTCAGT
AATGGGATATTGAATGGTGAAGAGGAGTCGGTTTTGAAGGAAGAGTCTCTTGAGCATATT
AATACACCAGTAAAACCGGAGCAACCTATATAAGATGTGAATTATGTACAAGATTAACAA
TATTTAGTTTAATGTAAACGATAGTTCATTCTTATATTAGTAAGGCTAGCACGCCTAACT
CATCAAAGCTCTCGTAGTCCAGAGAAGCACTGGATCTGTCTAATCTCATGAATTTAGAGA
TCTTTCAGCTAATTTGCCTGTTTTGTCTATGCTGCTGGTGTCACAAGCTATTGCCTTGTA
GATGGGATCCGGAGTTTATCCGGCTCCTATGAGTTGATTATGTCGGCGATAAGCGAGACA
ACATCTTAGGGGTGATCCCACAATTATGTAGTTTCCTCTTTAGACACAAAATAAACACAT
TTTGGATATAGTTGTGCGGACAGCTATTCATTCTGGTGCCATCCTTTCATAGTCGGCATT
TAAACGCTGACAATGTAAAAGTCTATCGTGAATTATTTGTTTTAATATACAGGCGAAATA
AACATATGGTTTAATTTGTGCAGATAAATGGAAGACTGTTAGCTTCCTCAGCCATTAGCA
CACGTCTAAATAATGAAACTAACTTGTCTCCGGCTCTACACAGGGCCCAGAGTAATGATT
AAACCAGAACTAACCCGCGGTTAAAAACGGATAAGTCAGCTCTAGCCTAGGCTCCAGGAA
TGTAGGCGTAGCCTCGTCACCTAAAAGAAGATGTATAAATATTCATGATAGAGTAGCTAG
CAGAGCTCTTGTGTAATATTTATAACTGTTTGTTCTCAGCTATCGCCAGGAATGCTCTAG
AGCTAAATCCAACCTCAATCATTTTAGTGAAGCAATGGAAATTCCAATGTTATATTGTAT
TACCGGTATATTTTTGATTAAACGGAATAACTTATCTTAGCCTAACAGAAGATTCGGCAG
TGAACCAACGAATGCTGGGGCCAGCGGCTCTCCGTCGAGCTACCTTTGCCGATTGCGCTG
AATTAATTATTTTTCCGTGGAAGTTACTGGGGTCGGCCAAACACCTAAATGTGACGGCAG
GCTTGTGATAGACAACCCTAGCTCCTTGTGGCGGGGTAGCGCATGCCGGGACTTGTCAGC
TTAGCGAGCTGCTGAGTCATGGATTAGTTTACTGCTGGGGGAGGGGTGATGGCAGCCTGT
ACTGCACATTAATTGGTCAAATTCTCATGCTACCGGCCAGTTAGGCTGATATAGAGGACT
AATACGAGGACAACGAACACAGGATTTCTATATGTAAAAATACTGATGCAAAACATGGTA
TCAAAATTAGCCGCTGTGGCGTCTATTCGACGGATGCAAGATGAAGGGCTTCACGGGGGC
TACAGTTAAGGTTGGCTTGGTCTTGTTGCACCACTTGAGTCTGAGACTACTAGTACATTA
GGCGCCTCTCAGACCCAGGCCACACCTTGTGCAGTGCTCCTATCCTCTATTGTTACCAGA
AAAGTTGTCTGGTAAAATGCCCATAATGGATTGTCATTCAGCTCAGTAATTACCCGCGGA
ATTACATTTTAGGTTGCTTTGCTGAGAAATAGCTACCGTGTTGCCACTCACGACCGTGAG
TTCCTAGTTTTATAGATCCTTCAATAGAAGCTGACTAGCAGGGAATAGAAATGATTCGAA
TTATTTTTTATACCTAAATATTCATCATTTACTAATTGAAAAGACTGATATTATATAATT
GCTCTTCACCTCAAGAAGTCGCGTAAAATCTCGATACCACCCCATGTCATAGTAAATAGA
ATGCAGAAGAAGCTAGGCATCGCAAAACTCTAAGAAAATAAACTAACAAGTGATTGAACT
AAGCCATCTCGTAGTTCATCTCAGTTGAAACAAATAACGTTCCAACTAGCATGCCATATT
TGGAGTACGAGACCCTTCTATTTTCTGTTCTCTATCCCTCGGCTTTAGAATGCCGTTGGC
GTCAAAACACATCTGCAGCTAGCTTATACAATGGGGGTTTGATTCACCTGCTAAATTTAA
GCGCGTGACGGAGGAGTGATGGCTGTGCTCAAGGGAAAATTAGCATCGTCTATTTGCCTC
GATGCTCAGCTCTGTCTCCTACCCCCGTCGCTACCTTATTCTGGTATGATGCATCGATTG
GTTGTCGCTTTTCGTACCAATCTGGACGAAAGTTAAGCTTAAGCTGGATCCGAAGCTTGA
GGATCAAACCGGCCAAAATTAGCATATCGTCACTGTGCCTCTCGGTCTCAAAATCTGGAA
TTCTAGAGCAGGTTAAGGGTCACAAGCTGTAAGCACTGCTGCTGGGGAGGGATTGAAAAT
TAATGGGTCCATCCGCTAGATACAGGAGAATGCCAGATATTTTTAGGGTAGGATGGATAA
TTAGCGGAATGGAACAGTACGAGGGTGACAAATATGGAACATCGGTCGTAGTTTGAGGAT
AATTTGGCTCACGTGAGATTCAGGCCATGATGATGATGGGCATGGGCATGGGCATGGTCC
TAATAATGGATTAGTGATATAGATAGTGGTAGCGATAGGTAGTGGGGGAGGGCAGTCATC
ATATTACAAACGCCACCCCCGCCTTTCCATAGCGCCCGAATGCCCTCCCCTTTGCAATAC
ATAAGCTATTGGCTCACTATAGCCACGACTGGGGTGTGTATATCCCCATTCAGACTTGTC
AAACCAGCGCTTGAGGAGACGATTCAGAGAGCAATCTCATCAGATTAATTACGGATAAAT
TGGAGAGACAAGAGGTGTTGACCAATTATCTTTGGTTCTATCACGGCGGCTCAGCTGTGT
AGTGAAGAGCCTCTGCCCCCTTATCTCTCTTCCGCAGTTCCATTTCGTCCTGATGCCATA
GGCTCTCGTGAGGGGAGGGCCATTAGGGAACCCCCCTCCCCCCCCCCGGGCCCCAAGAGG
CGGTTGACGTCTGAGCGCTGGTGTCTTTTCAAACTCCACACCCCCTCCCCAAAAGTGGTC
CACTTCCGCAACGATTGTACATGAACATATTTAACACTTTGGTGTGCAATAATCTTATCA
GTTTTGGATACCCGATCTCACCTCTCATTTTCTATCTGATCGTCGAATCCATTCTGTCCC
GATATCTTGCAACAAATAGAAGTCAAACCCTACCCCGCCTCATACTGAAGAGTTGGTCTG
AGGATCCACTACAATTGATCAAACGAGAGGAGTTTTACCCATCAACAAACTTCCGGCAAC
CTGATAGAAAGTAGCTTGAGAGATAGCGAAAAGAGTATGCCCGCAGAATTCAGGCAGGCG
AGTACTGGCTCCCTAAACATACCGCCGACAAACTCTATCAATGGCGGTCCGCCTCTACCT
ACCGTAGCAGGAGCAGCAATTCTTGGGCGCTTTGATGGTCCTCGCAGTCCCCCCGGTCGA
CAGAGTGAGTATTTTACGTGTATATAAAGGTCATATATCGACAGGAGAAGCTGACATCAA
ATAGATACAAGTCATGTACCGTGCAAGTTCTTCCGAGCCGGCGCATGTCAGGCTGGAAAC
TCATGTCCCTTCAGTCATGATCCTGCGAGTACAACGGATAATATTTGTAAATACTTTGCC
AAGGTAAGCCGTCACTGTGTGAGGCTCGAGAAAATCAAAGGTGTGTGCTTCTAACACTCG
AGCCACAGGGAAACTGCAAATTTGGCCCGAAATGTGCCAATATTCATGTCTTACCGGATG
GCCGAAGAATAAGCTACACCAAATCAGTAGGAACTAGCCATTTGAACTTAGGTACTAGGT
TGAATAACGATCACTTTCAACCCCAGAAACCAGGATCGGCACTAAGTACTTCATTTCTAC
GTACAAGCAGTGTACCGCCTCCTCCGTATGGGCAGCACTTTCATAACCTACGCGATGATA
ATTTTCTAGCTAATCGCCAGGCTGGCATTGATATTGCGGTTCCCAATGTTGATACAGGCT
TTGTATCAACCCCAACAATTAATGGAGATGACGATGTGAATCGCTTCAGCCTGAGACTTT
CACCTGGCACTCGTAAAATAAACAGCGCACTAGACACAGCATTACCAAGCTCTTTTGATG
GAAGTGGAGCTTCTTGGATAACTCGGAACGGTCCTATGGCTTCTTCAGTCCCGGCTAAAT
TCAGCCTTGATACATTTCCCGATTTTCCCGGGCCGCCAGATGGACGGTCTTCAGAGACTT
TGAAGAAGCTGCATCACTCAGTTTTCGGGGATGAGACTCGTGAAAGATGGAATGGCCATA
CCACTTCTCCACCAGTCTCATTAGGTGAGGAATATTTAAGCAAGAGATCAATGCAGCTGC
ATCGATCGATCAAGAGAAGTTCTATTTCTGCTAGTGTGACCAAAGCAGTGGATCGAGACT
GGGAAGCGAATTTCACCTTTGAAGAGGACTATTTGCCTGAAACACTGAAGGATCTTATGA
CCCCTCAAGAAAAGGCACGCCGTGGGTCTCGGAACGCTGAAGAGGAGGGCAAGTTTCAGC
TCAATGGGACGGGAACACCAAATAACGATGTATCGAGCAAATTTAGTTCACCCCCGAATA
CAAGTCCATCAAGATGGGGATCTTTGTTTCAGCGGCAACAGCAAAAGGAAGACGAAGATA
GAGTCCGTGTATCCGCATTTGGTCACGTTGGATCCCCACTCCGAAATTCAACCTTGCATC
TAAATGATACTTCCAAAGCTAAGCCGATTGCACGTCCGAGTTCCACTAGCGAATCCTCAA
GCTGTCTTTCCACTTCGCCACGCCATTGTGAAGTATCAATAGTATCTCAACAACTTCAGC
GCACCCATCTATCTCTCTCTGAAATCAGTGGTAGTAGTGATCCGTCTCCAAACTTGGCTC
GTGTCACAAACAATTCTATTGGGTCAAGATCAATTCTGATGGGCGAAAAGCAAAATAACG
GAACTGGTTCGGTAAATGGAGTGAGTATGCGATACACTGCTCCTATTGACGAGGAGCATT
GTGAATTCGTCTTCAGCATGGAAGGAGATGAAACAGCAGAAAAAAAACGAAATAACAGCG
GCTGGCCTACGTATGGAAGAACCACCGAAAGCCCTAGGCTGACCACTTTTGGTGGAGAGG
GGAATCACGGTCAACCAACGAGAATCCTACATAGCGAAAGGCTTGGGAATATGGTCAACC
AGTGATAGGACCAATAGGTTCTTCAACTTATCGTCCTTCGAGTTCGAGGACTTAGCAATC
AAGCACGTTCTTGATGCCAACTTTTGGGCGGGAACAAATACAGATCGATTTTCTTATCTG
AACCACTATTCTTTTACAAGCGCACTTTCGAGTATCGATACGAAATTAAATCCTCTACCT
TTCATTTTCTGCGAGTATACAGGTTAATACCCCTAGTTATGTACCATAGTCTGGCGTCAG
CCAGGAATTGAGGCGAATGGACTGGGATAGAATATGAAATTGGTTAAAATAGCAAGGAAT
ACACAAGGGATGGAGGTTGGGGTCTGCAAAATATGCGAGGCGTTTTTCACGTTCACTTCA
TAATTGTATGTGGTTATCCAAAAGTAATAGAGTATTCATAGCTAAATTAATGGAGTGAGA
TTTATTTACTTCAGCTATTTGTGAAAGAATTAAGTAAACTTGGAATTTTACCGGTCCTAT
CTAATAATGTCAAGAGATTCTAGGGATTCCTCCCTGGCTGTTTGAAAGGTATTCTGAATA
TAACATTGAGTATAATGAGGTGTATGGGGAATTTTTTCTACGCCTGTATAGGTTACATGG
ATCCTCTCTACCTTGAAGCCAACGATACATGTACTCTGGGTAAAAATACTTCTATCGACT
TTACAAATTCCCTTTCAAAAGTACCTTCTCTTGTACGTCTTTGATCACACGGCTAAGATG
CATTTAAATGTCTTGAGTGATGGGACATGGCGTATAATCATTGACAACAAGAGCATTCCT
GACAAGCGATGGACTCTATTACAGCCCTGCAGACTACAAAATGAGGACTCGGAGATTCCA
GGTAGCAACGCTAACCTTGGTTAAATCTCTATCACCAAGAGTCGTGCCCATTTTGCTTTC
GGATTTCATTGAAGCTGCCCGGTGATTCACAATCTGAATTAAGCTATCGCTAACGTTATT
CTATCATTTTGTGTAAATAATTCATTCTAGAAAGGCTTGTGTCTCACTGTTATGATAGAT
TTGGAGTTGTGTGGAATTCAAAGACAATGGGCAGATAAGGTTCTTGCCCTCGATATGTTA
CCTGGCGGCATGCAGGCGATAACTACCTCTGTAATCGGCCATCTGTAGAAATTAATTGAT
TGTAACTTGCGATAAATTATGGATAACGTTCGCCGTCGCCCTCCTCCACGATGCCGGGCG
AACAATATTGTCAGAGCCAAGCTCAGTCATATTTCGCATCACAGTCCAGGTTTGCCCAGC
AGAAAATGATTCATAGTTTCCTATGATACTACCCCTTCGCTCCTAGCAAGATGAATCTCA
ACAGGTGTATCATCAAATATAAAAGTAACATCTTGAGCTCCCTCGCCTCAATGACCACGC
GTCACAACGACTCAGTCTCTGGCCACAGCCTCTTTCCAAACGGAAGCCCACGACGATGTG
ATGATTTGCCATAAGAAATAAATGGTAGGCACAATGCTGCTGATACATTTATTTGAGAAT
GATCTGAGACATGCGAGAGGAGACGGAGAAGGTTGAGTTGAGGATGAATACAGTCTCGGA
ATTAAGATGGCTAGAATCGAGTCCCGGGTTCGTCGGACAGTCTCCTCCAAGCAACTTGAA
GTGCGGGAGTGCAGGCGATGCTGTTAGTGCGATAATGGTTGTATGGGTCTGCAATGCGCT
ACACGGGGCTATCTTAGAAGGGGTCTGGATAGTTCGAGGCTGCTTCCACTCGAGACAGGA
GATCCCTGGTTCGAAATCAGTGTCCCAGACTACACATCTCGTGGTGCTGGTGTGCATTAG
TGAAAAAGGCACGCTGGAATATGCAGAGGGCTTAGATTTCCCATGGCGGATGCTCACGCC
GAATGACCAAGCGTTGTGCGTAAGTGACTGGTTGTGTGTGTTTTATTGTACTACTTGAGT
CTGTGACTATCTAGCACATTGGGCTCCTCTCTGGCCCAGGCCACACCTTGTACAGTGCTC
CTACCCTCTAATGTTAATCCAAAGATCATAGATATATTTCCCGTGATAAATAGCCATTCA
GCTCAGTGTTTACCCGTGGAATTCAGCCACCTTTTCCACGGAACCTTCTACGCAAGAAAA
AAAAGGTAGCAATGGAAACTGCGTGAGCGGGAAAAGGTCTCAAAAAACCTGCAGCCCCAG
CCAGGCGAGGCCTAGATACCGGGACCACACGAGGTGCGCATATTCACCTACATCTCCCTT
CTTTGTAACAGTCTAGGCCACCTTAATCTAATCCACCATCTCCGTATCGGGTGCTGGGTA
CACTCTAGTAACTCACCGGATGGCATTTCCTCCATGACCAAGGGTTGGCGATGAGAAGGG
CTCCGACCCTTAAATCTGATCTGATCGTGGTCAGCTTCATGATTATGGTGATAGGGGGTT
TTGTTGAGAGATGAAGACGATACAGACCGCGAAAGCGATTGGGAATCCTCATCGAAGTGA
GGGGGTTTCCCTCAATCTCGGCTCTGCAGACTTTACAGTGGGAGCTGGAGGTTCGTAGGG
GACACCACTGACAGGTGTTGAGAGTAGCCGCCCTGCACAGGAGGGAAATACAAGCTATTT
GCCCTAATAATTGTAATTATCGGTCTATATTTGGATTTGGGAGTAATTCCGAGAGTACTC
TCAACATGTATCCAAGACTATGACAGGTTTCTCAAAAAGGGACAACCAATTCAATTAGGT
CCGGGAGAGATTCACACAAATGTAACTTTGCTCAACACAGATGGATTTTATTTCATGACG
GGCACAGGCTATTGAAATTTAGACATACCGGGCCGAGCTGCGCTGAATGCGGAGTAGACG
AAGACTCCTCATCTTCGATCACTACCAGCTTTGGTGAGGTCCTGTAATGATCTCGGTGGT
TGAAATGTTGTTTCGTCACGCAGTCTGAACAGAATATTTCTACCTGAGCGAAGTAGAACA
GAATTCCCTCTGGTGGGTACGTACGGAGGAGGGTTGACTGTTTGTGTAAACGAACATACC
TCATAGTGGTATTTGCGAATGAAACCCAGAGTATGAGTGTCTCTTACCTCAAAAGAGTCA
TCCAACATGTATACATAGTACTGGTCCTGTGTCATAG
>20151110.A-AVE_contig_18
AACTGGTCAAGTACCTAGAGGAAATGAATGCCCAGCTTCTCAATAACTCATTAATAATAG
AGCAGTTTGGTGGAACATTTCACAGGGCGAACTCCAGGGGTACCTCAATAATAGATCTCA
CATTTGCAGTTGGATTTTAAGAACTAAGATAGGGTGACTGGAAGTATGGACAATCCACTG
GATCGGATCATGAGGTGATTACAATTCAAACAGATCTACCAACAGCAAGCCATGGATTAC
CTTGCAGTACCTACAGCAACAATAATACACTTCCAGCAAGATTCAACCTAAAGAGAGCTG
ACTGGAGCTTGTTCAAGGACCAAATCCTTACAATGCAGTCTCAATTACAGAATCAGTTAA
ACGAAGCCATTGACAGTAATGATATAGATCTTATTGCATCAACATTACAAGATGTGGTCC
TCACTGCAGCCCAGCAGTCAATTCCAAGGCTCAATATTTCAGCCATGTCAAAACCCTGGT
GGACAAAGGAGCTCACTCTACTGCGGCAGAGGTTTCATAAACTACAGCGCCAACAGAAGC
AAATACCAGGAGCTAG
>20151110.A-AVE_contig_19
CTCAAACAAGCTCACAGTGGAACGCTTCTTGGATTTACACTTGACACTTGATAAGCCATT
TCTATTCCTAGGAGATTTCAACTTGCACCACTCATCCTGGAATCCAATGGTGCAGAACAA
TANNNNNNNNNNNNNNNNNNNNNNNNNNNNNNNNNNNNNNNNNNNNNNNNNNNNNNNNNN
NNNNNNNNNNNNNNNNNNNNNNNNNNNNNNNNNNNNNNNNNNNNNNNNNNNNNGATCTCA
CATTTGCAGTTGGATTTCAAGAACTAAGATGGGGTGACTGGAAGTATGGACAATCCACTG
GATCAGATCATGAGGTGATCACAATTCAAACAGATCTACCAACAGCAAGCCATGGATTAC
CTCGCAGTACCTACAGCAACAATAATTCACTTCCAGCAAGATTCAACCTTATGAGAGCTG
ACTGGAGCTTGTTCAAGAACCAACTCCTTATGATGCAGTCTCAATTACAGAACCAGTTAG
ACAAAGCCATTGACAGTAATGATATAGATCTTATTGCATCAACATTACAAGATGTGGTCC
TCACTGCTGCCCAGCAGTCAATTCCAAAGCTGAATATTTCAGCCATGTCAAAACCCTGGT
GGACAAAGGAGCTCACTCTAATGCGACAGAGGTTTCATAAACTACGGCGCCGACAGAAGC
AAATACCAGNNGCTAGAAATTTGGAAGAGGCAAGGGCTGCCAGAAACAAGTATTTTCAAC
ATATTCAGCATACTAAAAAGGAGCATTGGATGAACTTTCTAGCTTCTGCTAAAGAGAAGA
CAGTCTTTACAGCTTACAGCTACTCGAGGCCCACTCTGCATCAGTCTAGAGTCATCCCAA
CACTTGTCTACACACCAGGCCAGCAAAGCCAAGCTGTTCAAGCTATCACTTTCCCTGAGA
AATGTAAAGCTTTTGCTAACACTCTTTTTCCACATCTAAGGGTC
>20151110.A-AVE_contig_20
CTGTCTCTTCCTCTTCCTATCCCCTCGCATCCTCTACTCCAAGCACCTCGCTAATGAGCT
AAGTCAGATCCCTGTCAGAGTCCCAGCGATATCCTAAACACCTTAATTATATAGAAAAAC
AATAACGCTCAAATATGATCCTTTTACCGACAGTTTGTGAGAAATTGTCATGTCTGCGGT
AGATTAAAAGCCTGGCAACAGTTATTTTGCGGTTTACTCCGACCACTGTCTGTACCAGAT
CGATTTCATCACCGACTTAGTTGTGACCAACAAAAATAAAAGATTCCTCATGGTCATACA
GGATAACCTTTTTGGAAGCGCTACCTTAAAAGTTAGGGATAAAATGGAAGTAGAGATTTG
TACGGATATTTGGTTTTCAGCCACTGGCACCATCACGGTTTTCTCAGCTCTTTATGGTCA
GATTAGGGGTCTAACTCGAACGGTCACTTTTGGAAAAGGCTTCGTCAACGTGTTGGTATC
TGTTGTGATTTATGAGCACTGGACAGTGGTTGGAAGTGAACCTAGAGACAGTGAAATATT
TGATGTCACTGGTAATCCGCGCGATAACTCAAGAATATAAATTAGATTTTTTTCTTTTTC
TTTATGTTACGGGCTGTGCCCAGTTCGGTTA
>20151110.A-AVE_contig_21
TTCTGCTGGAATAACCAACATCAGATATCTTTCCAGACCTTAAAAGATCTTTTTACTTCA
GCACCGATACTAAAAATGTGGAATGAAAAACGTGAAACGGTTGTGGAAACTGATGCTTCG
GGGTGGGCTACAGGAGGCTGTTTATCACAATTTGATAAAAACGGCAATTTACACCCAGTA
GCGTACTTCTCTAAGAAGCTTACTCCAGTGGAATGTAACTACAATATTCACGATAAAGAA
CTCTTGGCCATCATAAGGTGTTTAAATGAATGGAGAAGTGAGTTAGTTGGTCTTCAAAAA
CCTTTCACAATATTCACAGATCATAACAACCTTAAATATTTCATGACGACGCGGAAGCTA
ACGGAACGTCATGTAAGATGGTCACAGTTTCTCTCGCAATTTAATTTTCGTCTGAATTAT
AGATGCGGCAAAAAAGGGGAGCGCCCAGATGCACTATCTCGTCGCGAACAAGACATTCCT
CAAGTTCAGGAAGATCCAAGATTGAAAGAAAGAGAATTTCAAATGATTGATGATAGCTTA
TGGAAATCTCCGATTGTATCCAATATATCTACAACTGAAAAAAATAAGATCCCAAAGGGC
GCATCCTTATTCGAAGACGAGGAACTGCAAAATTTATGGAACAAGGCCACCCAGGAAGAT
ACTTTGTTCAATAAATTGTACGAATCAATGTGGCAGAACAATAGATGCTTTCCATCGGAG
CTAGGGCTAAAAACTTCTTTATCGGAATGTCATATTGACGAAAGGGGGGCGCTCTGCTTC
AGAAAAAGGTTATGGATTCCAGAATGGGAACCACTTAGGACAGCCCTAATCCAGAGAAGT
CACGACTCGCTCGCAACAGGGCATCCAGGCCGCAATAGTACGTTGGCTATAGTATCTAGA
AATTTTTACTGGCCTAAAATGAGTACCATGGTGCGTCGTTTCTGCAGAAACTGTGATGTG
TGTGGCCGTTCTCATGTCTGGAGATCAAGACGACAAGGATTGTTGTTACCACTGCCAATC
CCTGATAGATTTCACAGTGAACTCTCCATAGATTTCATGACAGACTTACCAGCAAAAGAT
AGTAAAGATCCCAGCTATTTGATGGTAATAACAGACCGTCTACTCAAATCTGTCACCCTA
GAAGCCATGGATTCCATGGAGGCCGAAAATTGTGCAGAACGCTTCTTGAACTGTCACTAT
CGATTTCATGGTTTCCCGAGAGCACTGACATCCGACAGGGGAAGTAATTGGGTTGGAGAT
TTTTGGACGAACCTTTGTAAAGGAGCGGGTATAGAACAGAGGCTATCCACTGCTTTCCAC
CCGGAATCAGACGGCTCAACGGAAAGAATGAACCAAGAAGTTCTTGCTTACATTAGAGCT
TTTATCTCATTCGCTCAATTTGATTGGTCTAAACTGCTGCCTTCTGCCCAACTAGCTTTA
AACAACAGGGACAGCTCAATTTCAGGATTAAGTCCATTTTTTATGGAGCATGGGTATCAT
GTAGATCCTATTCAACAGGTTAATCCCATTTCCAAAGAAGCGCGATCGAAACCTAGTAAA
TTGGCCGAGAATTTTTTAAAACGAATAGAGGAAGCGCAGGAATTTGCGGCAGCAGCTATG
GCGGCGGCTCAAATACAAATGGAGGAACAAGCCAATAAAAAAAGGAATCCAGCTCCACAA
TTTCGTGTCCACGACAAAGTCTGGCTCAATCTCAAGAACATACAAACGCCGCAACTTAAA
AAAAAATTGGCTTGGGTGAACGCTAAGTACAAAATCACAAAAATTATATCACCCCATGTG
GTGGAATTAGACGTACCATCAAATATATGGCCAAGATTTCACGTCGAACTTTTGCGAAGG
GCAAGTGAAGATCCCCTACCGTCGCAGATTCTCGACGATATTCAACCCTCCCCAATTTTG
GTCAAAGGAAAAGATGGCCATGCCCAGCCAGAGCAGATAGTAGAAAAGATTTTGAGGGCG
GAAAAATTCCGTAGAGGAAAATCGTGGGTTAGGCGTGTTTTGGTAAAATGGAAAGGCTTT
GCCGAACCTAATTGGGAAGATAGATCCAATATGGAAGATGTTAAAGAATTGGACTTATTC
GAGAGCAGATTCGGTTGTGGAGATGGAGTGGGAGAGAATGAAGGGGCGCGAATAGGTGCT
AAAAAAAACAAAAAGAAAAAAAAAACAGGAGCGGGGAAATAATGTTACGGGCTGTGCCCA
GTTCGGTTAGGCTGGGCTATCTTTCAGGCCCAGCCTTGTTCAAGGAAACTAACCACGTGA
TCTCTAGTAGAGTTTCTCCCAACTCGAATCACTCGGTTAATTATGCTGAGGCNNNNNNNN
NNNNNNNNNNNNNNNNNNNNNNNNNNNNNNNNNNNNNNNNNNNNNNNNNNNNNNNNNNNN
NNNNNNNNNNNNNNNNNNNNNNNNNNNNNNNNNNNNNNNNNNNNNNNNNNNNNNNNNNNN
NNNNNNNNNNNNNNNNNNNNNNNNNNNNNNNNNNNNNNNNNNCTCTTCATCGTCTTCATC
AGTATCGGAGGACTCTTTCTACAGCACCAACTTCTCACCAAACCTCATTACGACCACCTC
AGAGATAATGTCGGAAATGCCGTATTCAATTAACGATATCGCTATGCCGGAAGTAAGCAC
GTCAGACCCTTTCGCAGGGCTTTCATCGGCAGACAAGCAGGAGATCTTAAGGATACTAGA
AGAAAGAAAGAAACGCGCTACCATATACTCCTCACATCTCCAGGCTCCTTCGCCCAGTAA
ATTGATATCTCTACCAAAATGGAATGGGTTGCAGGAAGACTTTAAATTTTTCATGGATCG
ATTGAGGTTAAAGGTGGAAAATGAAATGCTAGACTGTGAAGAATCAAGCTCTATTTGCAT
CGAAATAATAGACACGCTTCCAGACGATAAGAAATCTCGATTAGCGAATTGGTTCTCAAC
TAGCAGAAAGTTGAAAAAATTTGACTGGCGGAACTTACTCGATGTGATAGAAAAAGAATT
CGAAGATAATCAAGCACAGCAGGCAGCCTTAGAGCTAGTGCAGCGCATGGAGCAGGGGAA
TCACCAGTACTTTCACGATTTCCTAAAAGATTTTGAGAACAAGGTAGCTTCTTGTGGCGG
AGATGAGATGTTCACGGCGATGGCCATGACTAGACAATTAAAGGCATCACTAAACAACAA
ATTGCGCCGTGCCTTAATAGGTGTTAAGCTGCCACATGTTAGGCAATACAGTGATTGGGT
GGCTGTTGTAAGAGAGGTTGCAGAAGAAGTCGAGAGTTTTTCCGACTATCGTCCGAAAAG
CTCAACCCAAACAGTCACTAAGCTCGGACCACCAAAAGGTGGAATTGGGGTTTTTAAGCC
TGAAAATAGCACAGGTCAGTTCGACCAGGACGGTGACATCAAAATGACAGGCACCGACGC
AATTCTTGCAGCATTAAAAGACTTGAAGCTGCATAATATCAACTCTGAGACACCGAGTTC
TGGAAAATCCGCGTACAAAAAGTCCAAGCCCGAAAGTAAGGGGAATACCAAGCCTCGCGC
TCCTTGGCGTTCAAGCAAGGAGTTTAGTCGCCTAATTGAGAAGGGAGTATGCATCCGTTG
TACAGACAGCGGCCATCGAAGCTTTAAATGTCCCAAGTACCGAGCAGCTCGTCGGCCAGA
GAACGAGTTGAGTCAACTGGAGGGAGAGGTATGCGTAGAGTCGGAATCAGATTCGGGAAA
CGACGAGGCCTGAGTAAAGTCGCTCTCAGGAACCATAACATAATTAAATCAAAAACTACA
GAGAAAATGCAGCAAGTTTTGACAAGTGGGCCCCTATTAATAGATTGTTTAATTAATAGT
AATTTCTATGTTAAATCAATGATCGATACTGGCTNNNNNNATCTTGTGCGCACACACGGG
CTACAAACGGTAGATATTCCGCCCCGACCTTTGAGATTGGCGGACGGTAAAATCGGAGCA
CGCATCACTCAGATCACGTGTGTTGATCTGGACATTGACGGTAGAAAGGAGAAAATATGG
GGCTATGTGATGCCACAACTAGCGTACCCAATTATTCTCGGCAAGCCCTGGATGGAGAGG
AACGAGGTAGCATACCTGGCAAAGCGGCACTGTTTCAGAATAGGATCCCGAAGAAATGGT
ATAATTGTGCGGGCTAGTGGCTGGTACGAAAACGATGCACCTACACACATCAAATCACGG
GTTTCTCATGTTAGCAGCTCTAATTCTGAACTGACTGCAGGCTGGAAATTTGCGAAAATA
TACAGGGAAGCGGACTCAGTAACAAGATCAACGCTTGGGGCGATATCCGTTCAAGATCTT
ACACGCGCCCTTGAACAGAAAAGAACGCTGTCCAAAGAAGAAGTCTTTTCCAAACTTCCA
AAAGAAATCCGCTCCTACACAGATCTATTCCTAGATGACAACAAAAATTCGGATAGCACT
CTACCTCCTCACCGTTCTGGGGTTGATATAAAAATTAATTTCAAGAAAGACGACCAAGGC
CGCAATAAGGAAATTCCATGGGGGCCGCTATACGCAATGTCACGTGAGGAGCTTTTGGTA
CTAAGAAAAACGTTGACAGAACTGTTGGATAAGAACTGGATTCGGGCCAGTAATTCCCCA
GGAGGTGCCCCAGTCTTGTTCATCAAGAAACCAGGTGGTGGACTCAGGTTTTGCGTAGAC
TATCGTGCGCTAAATGCCATAACAGAAAGAGATAGGTATCCACTGCCTTTGATTAAAGAA
ACATTAGGCATGGTATCCAAGGCAAAATGGTTATCCAAAGTAGATGTGAGGTCAGCATTC
CACAGATTACGGGTAGCTAAAGGTGATGAGTGGAAGACAGCCTTCCGCACACGTTTTGGC
TCATACGAGTGGCTAGTGACACCGTTTGGTTTAGCAGGGGCACCAGCAGCTTTCCAAAGG
TGGATTAACCAGGTTTTAGGCAATTTTCTCGGAGTTACCTGCGTGGCATACCTGGATGAT
GTAATAATATTCTCAGAGAACGACGTGGAGGACCATTGGTTCAAAGTAAGGCAAGTCCTG
GCGCGTCTTAACGATGCTGGGCTTAAATTGGACCCTTCGAAGTGTGTATTCGCATCAAAA
GAATTGAAATATCTAGGGTACATCTTAAATGTCAATGATGGAATCAAAATGGATCCCAAA
AAAATCGAAGCTATCACTTCGTGGGAAGCTCCCAAGAACATTAAAGAAGTACGAAGTTTC
CTTGGATTTTCTAACTTTTATCGAGGATTCATTAAAGATTTCGCATCCATCTCCTCTCCC
TTGCATGATCTTACCAAAAAAAGTACTCCATTCTGCTGGAATAACCAACATCAATTATCT
TTCCAGACCTTAAAAGATCTTTTTACTTCAGCACCGATACTAAAAATGTGGAA
>20151110.A-AVE_contig_22
TCGATCTTTAACCTCACAACAAAAGTGATATCAGCGGAGCAGGTATTTCCTTATCATAAG
CCGACTGGGGACTACTGCTGGGTAAAGGTCAATGAGATCACATTTCTCAACGTGTACAAG
GCCCCGAACGACCCAACCGCAGTTAGACCGCTTGTCAACTGGAATCCATCTTCGAGGTCG
ATCGCTGCCGGAGACTTCAACTCAGTGCATGTAGCCTGGCAACCAGGAGCAACTCGGCCG
GATGGACAGGGCGACGTGATAGAGAGCTGGGCGGAAGGCCATAACCTCTCCTGCCTCATA
ATTGGAGAGCCAACTCACAAAGCCGGCAACACTTTGGACCTCGTCTGGACTAACATCCCT
GGAGCCCGTGTGTCACGGCTAGTCGGAAAGTGACATATAGCTGAGGTTAGGATAGTCTCC
AAGTATAATGCAGTAAAGATTAGAACATATGATTCAACTAAATTACGACGAGGTTGTACA
ATCTATTAAAGTAACGTGGAAGGAAACTAATAAATACAATGTTTACGCGCCTGGAGTCCG
TGCGCAGTGCCACTGCCCATAGTAACGGGACGGATGCCTATTGGCGATAGGAACCTGAGG
CACCCTTGTTGATGAGTGATGGTGAAGCAATCACAGGTGCCTGGGTTGATAGGGAGGAGT
GTGTGACAAGCGATCATCTGCCGATTCGTGGACTCATACCCGCTAATACAGATGCTAATA
ATTCGGTGCCGTCGAAAATCAGAGTAACCAAGAAAAAATCTGTCTAAATTTGCGCGTGTC
ATCGCAAAATGGTTACATCTGTTGTAATCTAACGCTTTTCATCCTCAGACTCCATGGTGA
G
>20151110.A-AVE_contig_23
GGGGTTCTACATATTCCAGAACTTTACTCAAATCTTCTCTCTCCTGGAAAACTGACTTCG
AAGGGAATTTCGGTTAATTTCGGAGGAAAAGAGGTCATCATTAAGCGTGGTGGGGAAATA
ATGGCGAGAGGTCCTAAAGTTGGCGATACTTGGATTTTACGAGCACACAAAATTGAAGAA
TTAGCACGAAGAGCCAATTTAGCTGCACAGGAGGAAATCTTGCTGTGGCATCGGCGTCTC
GGGCATCCGGGAGCAGAAAAATTAGGTCAAATATCTCGAGCAGTTAACAGGATGCCAACA
ATCAGGCAAAATGATTCTTCCAACTGCAATACATGTAGCCTGACAAAATCGACAAGAAAA
CAGAGTCGATCTGAACCCAATAATCCAGCAACTAGGCGACTGGAAAGAGTTTTTATAGAT
ACTTGGGGTGTGACGGGCTGTGCCCGGATTGGGACTGGTCACAAGGACCACTCCGGCTAG
ACTGTTAAGCGCCAGCGAAGCGGCGCTTACAGAGACGCAAAAGGTCGCATAAGGATGAAT
GCAAGGTTGNNNNNNNNNNNNNNNNNNNNNNNNNNNNNNNNNNNNNNNNNNNNNNNNNNN
NNNNNNNNNNNNNNNNNNNNNNNNNNNNNNNNNNNNNNNNATGGAGTATTCTCAGGTAGG
CTAAAAGGGGAGTTTAGACACGACGCTGCAGAGGACACAAAGGGCAGAAGCCGTCGCTGG
TAGATTAGCTTCCTAAGAAAAAATTATCAATTCCTATTGAGTTAACGTCTTTCAAGTACT
TCTGAATTCATTAAACCTTTTACAGATGTGGGGGGGGGGGTTCACCACAAAGCCTCCCTC
CCGTGTAAATATTACAGATTGTAGACGCCTGCACGGGCCCATAGGGCACCAAATCAGAAT
AATGAAATCAAAATCAAATAATAATATTAATTGGTCTTCTGGATAGGAACGAGCAAGCTC
ATGCCTTGCTTGTAACAGTTCGCAGGTTGGGGAGATGGTTTGGCAGAGCAGCAAAGACAG
CGACCATTGCACCATCCGACCGTGGTCTAGGAGCTTGCAATGTTGCATGGGCTCTCGCAT
ACTTCATCATGACGCGCACAATTCCCTTCGAGGTTGGAGACTCTGACCAGCTGACGTTGA
GCGCCTGTGCCCAGAGTGGAGCTGAACCATCTCATTATTGGAGTCAATAATATATAAAGA
TTGCCCGAAATTGCTTGTCGCCGCCGGCGAAAATATTCTAGATCCAGTGCTAGTTAATGG
CTGGCGGCTTGGACTAATGGGCCCATGATCTCTCCAGTTGTAGATGAGGACGCGCAAATC
TTCACGCGCTTGGTTCGCGCAAGAGGTAATGCGGCAATCTCCGGTACTTTTGTGCGACAG
GACTGGCTGGAGTTGGGACAGGACTGCGTATGAAAAAGGGTAGCGCCATGATGGAGAATT
TGTGTGTTTTCACTTGTACAACTTGAGTCTGTGACTATCTAGCCCATTCGGCTCCTCTCT
GGCCCAGGCCACACCTTGTATAGTGCACCTGTCCTCGTTTGTTACTTGTAAGATCATTGA
TATATTTCCCGTGATGAATAGCCATTCAGCTCACTATTTCCGCGTGGAATTCGGCCACCT
TTTCCACGGAACCTTCTACCCAAAAAGAATGGTAGCAATGGAAACTGCGTGCGCGGGAAG
AAGTCTCAAAGAAGCTGCAGCCCCAGCCAGGCGAGGCCTAGACACCGGGACCACACAAAG
TGCGCATATTCATCTATATCTCCCTTCTTCGTAACGTTAGGATCTATCGTGATGCAACCA
CCATCGCCGTATCGGGTGTTGGGTGAGCTCCGGAAACTCATCGGATGGCTTTTCCTCCAT
GATCAAGGGTTGGTGATGAAAAGGGCCTCGACTCTTACATCTGATCTGATCGTGGTTAGC
TTCATGATGATGGTGATAGGGGGATGTGTTGAGAGATGAAGATGATACGGACGGCTAGAG
CGATTGGGTATCCTCATGGAAGTGAGCACATTTTATTCAATCTCGGCTCTGCAGACACTA
CAGTGAGAGTTGGAGGTTCGTAAGGGACACCACAGACAGATGTTGAGAATCGACCCCCAC
GGTGGATAGGGTGTTCGAGTCGTCTACGATAATACCAACATTCCCGGTCTATTCGAGACT
GATGGATATCAGATCCGAAGATACAACCCCAGTTTGTCGGGATATACTACGCCCTCTGCC
CTGGAACAAGGAACAAATCAAGCAGGCTGCTGCATCACATCACTCGCGTTATGATGGTGG
CGGCGGGTGATGGATTAGCAGGCCAGACGCCTGTCATCCCAGGGACTAAGTATACTGTGA
GCCATTCGGCCACTTGTTGGCTCTGCTTTACCCTTGGGATTCCCCGACTGATCGCGTTTC
GTGGGCTCCGTGATCAACCGTACCTTTCTGGCAGCTAGGATTATGCCTCTGTCTGCGATA
TCCTGCACACATCCTGTCCCTCTCTCACGGCTAGTCGAAAAGTGACATACGCTTGAAGTT
GGGCTGGTCTTCAATTATTATGCTGTGAAGATTAGAACATATGATGCAACGAAATTACGA
CGAGGTTGTGCGTTTTCCAAAGAGCATGTGGAAGGAAACTAATAAATGCAATGTTTACGC
GCCTGGAGTCCGTGCGCAGGGCAACTGCCCATAGCAACGGGACGGATGCCTGTTGGCGAG
AGGAGCCTGAGGCATTCTTGTCGATGAGTGATGGTGAAGCCGTCACACCTCCGTTGCGAG
GTACCCGAAACATCCCAGGTGGAAGTGCGAGGGCCGGCACAGTGCTGAATCTAAGGGTCT
CAGCACTAGCTGTAGATTCGAGGGTTGCCGTGTCTGAAGCAAGATCTCATGAGGGGACCT
GAGGAGGTGATGAGGTAAGGCAGCGTCCTTGAGCGGTGTCTCCTGCCTTCCTTCTCGACT
TGGACTAGGCGTGAGCGAATTTGATTACACCGCCGACCGTAGCCAGAGACGGCTCGACAG
CTCCAGCCACTGATTCGTCGGTGAGATGTGGACAGGGTGGTGAGGTGTTGTCGGTGGTGG
CTGCAATAGTTGATGCGTGTGACATGGGCATGGTGAGCTGCCGGTCGAGATAAGCGGAGG
CGGCCACTGATGCGTTGCAGGGGCGGGCCCTGACCCCCGTCGGACCGGGACACCATGGGG
GCCGGGATGAGACTTTCCCATTAGGCCTCGATAGATATGCAGATTCTACTTTCCGATACT
GCACTCATCGACATTGGCATGCGAAAGTCACTTTCCAATTGAAAAGTGCATGTCGCACTT
TTCTTCGGCATTATTAGAGTTCGGCGGAGTGCCAATTGACTGCCTGCGCACCATCCGCCC
CTCTATACAGCTCATCTCTGCCTTCGAGAGGCAAACCTTCGTACACCTCTACCCTCAAGA
CCAACCGGCATAAAACTGTGATATGTCTATGGAAAACTTGACCCACAGAACAAGGAGCTG
ATTAGTTAGGTCCCCAAGTAGTCTTATAGTCTAGTGCTCGGTAGAGACTTGAATTGAAGC
CAGTCATTCCGTCAACCTTCCCAGCTGCTCGCCTGCCGCGGCTCAGATGAAATGGCGGGT
CGGGCGGATGTCAGGGTGGAGTCGTGCGACGGCTATTGCGCGCAACACCAGCTGGCCGAG
GGTCGAGAAGAATTTCTGGACCCACGTCGGCCTTCCCTCGTACTCCACCATCTGGCCCGT
ACCCACCGTAGCCGTCGAAATGTCGGGCGCAACCTTGCCTGCGCCGGAATCTTCCCGCTG
GCACTCGACTCCCCGCCGCGGAAATAACGAGGGCTCAGACACTAGAAAGGGGAGCGAGGG
TTGCCAGTGTCTCCGTGGCGGAGAGGAAGTAGGGCTGGCTGCTGCTGATATATCTCTAAA
ATGCCGTTTCTTTTTTCTCTCTTTTGCCAACCAAGACGCCGTCTAGCATTTTTTTAAATC
ATTCAACGAGTAGGCAGCCATCTAGCTGCGATTCAAGATCAGTGCCATGTATACATGTGG
GTTGCCTTTTTTGACCCTAGAGACTCTCGTACTCTGGATCTCATTCGTAAATACCACTGT
AGAGCGTGCCTGCCTACACAGACGTCCAATCCTCCTCCATGAGTACCCATCAGAGGGACG
TTTCAAAAGCTTTGCTTATCTTAGCATGCTTTTGTCATCCATGTTCATCAGCGCCGCGAG
AAATGTGGTGGTGTTTTGCCGCTTTCGAAGCAGCGATTTCCTCTCTCGAGTGGCATGTGT
GTCAAGGCTATCCAGACCTTACAAGTCGTACTGTCGCGCCATCTAGCTTGACATCAACAC
CAGGCCATGGTACAAACTTAATTCGTCGTTGCCCTTAAAACGTAGCATTCCAGAGGCAGT
CTCGCGAGTCTTCTTCGCTCCCAGGCCAAAGCTGCTCCAGACCTGGCATGCTGGCGCTTT
GACAGAGACAAGGATGATGACAGTGTAAAACACGTAAGAGGGTCGGAAGTCAGAGCCGAC
CTCGTCCCTGAGTGCGCATCGTTGAAGCAGTGGCCCAGAGGATGAGCTCACCCACCGAGT
CCCATCTCTCGACACGCCGCCTTAGGCGCAATAGCCACTCGTCGCAACAGGCGCCGGAGT
GCGACGCGGGCTCGTCTACAGAATGGGCTCCATGGTTGGTGGCCTGGTGCCTTCGCGTCA
GAGCGGTAGAAGCAAGTCACTTTTTTTGCATGAGGCGAGTCACAGAGCAGGGCAGGCTAG
GTGGACTAGTGTACTGTTTGACCATGCTATAATCCTGGCGCTAACAGCAGACCCTCCGCT
GACTCCAAACGACGCACTATTCGCAGATCGGCACAAAGGTACAGTAACATCGCCCTCGAA
ACAAGCATTTTTTAGCCCAGGAGAGGATATGCATGACGCACAATCCGATTTTTTTGCTCC
TAGCTTTTCCCATTGGCTCCAACGCCCCTAAATCGTCACATCGTCACATCGTGCCAGCAA
ACAGCGAATCAATGGTATAATCAAACTCCGTCTCCCCGACCCTCCGCGGCCCAGATCACG
GCGGGTCATCCCTAGTTGTCGACGCGATAGTCTTGTCATAAAATGTTTTGGTTCTTCTAG
ACTGTTAGCCACGTATCAAACTGCAAGGCCGCCATAACACTCACTTGAATTTAAAGATTA
TCTTGAAAGCGATCAGCCGCGACGGAAACGGTCAAGCTCAGCCGCTGATGGCAGTGGCCG
ATTGTCTGGCCAGTTTAACGATCGGGCAATGGCTCTCTGGAGCTTTCGCCTGTTGCCGGG
GCGGATATTGAGCGCGGCTAGCTCTTGCTCGGTGATGGTGGTCAATTTTTCCCAGCTGGA
GTATCCAGCGCCGGAGAATGTAGCAAGGTGTTCATCAAGACCAAGGTCGAAGAGTGCGCG
AGAGAGGCTGACAGGCATGATGATGATGATGATGATAAGTTGAGCGGTAAAAGATGTTAG
GATGCTTGATGGTGAAGATGTTTGGATGCTCGAAAGTGATGATGAGGATAATCCGGAATG
GGCCAGATGGAGATGGCTTATATACAATTGCATAGATTCAGAGATGGAGTCGTGGTATTG
ATACGCACGATCCTATAGGTCAAATGTCGGCCTCGCAAATCCTGAAGGGAATAGACTTTC
CACGCCCCTCCAGTTGCCGACCGTCATGATCAGGGATGCCCTCCATTTCGCTCCTTGCTC
GACTCGGCTGGAAACATGGCCTAGAGCTTCCCGACTAGGCAAGGCGCCGACCAGGGACTC
CAACTTGGATTTCATGCAGTGAGCCCACTCACGACCCTCCACCGTCTTGGGGATCTGCGG
AGACTCAGCTCCCCTGCGCCCTGAGCTGCTATTCAATCAAACCACGATCTCCACCCCGAC
TTGCTCCTAGTGACAAGGACCGACAGCTAACGAACTATTCTCCATCTCCTCCTGTGCCTC
ATATGAGCTAGTCCCTGGCTCGTCCAGCCCAATACCTGTCGCTAGGACCATTCGCCCGAG
CTGCTGCAGACATGCACCGGCAGACGAGCATCTCTTTCCATTCCTTCTTCCTTTGGGCTC
AAAGGGATGATTGAAGAAGCGGATGCAAGGCTAAACCGTTGACCCTGCCGCCATCTCAGC
AGCTTAGATTTTGCCCTGCTATCAAGCCCAAGACAATGCCATGCTCGTGGGTAATCTTTG
TTTGCAGGCTTATTCCGCCTCTATCCCAGCTGCGTTGATGATGATAGTGTTAACCATCTA
CCCGTAGGATTTCCCCACGCCTACAGCATGAGCAGAATTTTCCTGCACTGATGCTATACC
TAGAGAGAGGTGAGAAAATTTCAAGTGTGGAGCCGTGACTGCAACCACTGCGACTATTTG
CGGTGGAGTCTATCAATCTTACCCATTTCTCGACCATCAATATCCGACCCCAAGGAAGGT
ACGAATACCCTTGAAGCATCCTAGTCTACCATCAACAGCCTCTACACATCACCATGAGAG
ACTTGGCCTCACAGGCTTCCCGCTTTAGGTGGAGTGCTTGCAGTGACTATTCCAGCGCGA
CTTCGGCGAACCCAGCCTGGACGATGGGCCATGACGCTGCCGCCGCTCATTCTACCCCAT
CATCTGTACCCCCAGAATCAGAGACCATACGTGTACGTGCGCCTAGCAACGATTCAAACT
CTTTTCCAAATTCAAAACCACTCCGGGTACACAGGTCGAATCCCTCCTTGACTTTATGCC
CTCATCCGCATCCCAAAGGTTTGCCCCGCCAAACATGTACGCTGTAATTCAAGAGTTCCG
GTGGATATCTACAACGCTGTGACCGTTCATGTCGGAGTCCAAGTGGTCGAAAGATCAGCT
TGATATGGAATGAGGTCATTGATGATTAGATGGCTTCAATCAAATTGCTGCCTGTACTGA
AAATCTTGTGGTTTCTAAGACAAAATCTGTACTGCCAATATTCTAGACTAACGCAGGTGA
TATCCATAAATCTGCTGCATTTTTGGTCCTATTGTGTAGTCGAACATACGCATTGATTAG
CTGCGAACCAGTTTTCATTGTAGATTCAGTTCTCATCCGATGGAACAAGTCATGCTAATG
CTCACAAAAATTTTGTCGTTTGCATCTTACTTGACATTAGCCAGGTCCAATTCCGCCCAT
TGCTATTTGATTCAAAGGATATGTTATACACCAGAAGCCCCAACGTGTAGGATTTTACAC
AAGGACCTGTATTTCTTCCATTAAAATGTCTATGTGAAAGTAGAGCCAACATGAATTCGA
AGTATCTATCATTATTTTATCAATCTCCCCACCACTGAGCCGAGTAGTTGTAATTAGATT
TTAACCATTCAAGCCAAATCTAAATTACCCCGAAAATTGTAGGTAGCCTGGCTTTCCAAC
AACACCTAAGCAAACCAACTCTGAACGTGGGATTCACAGCCAATTAGCCTAAGTCTCATA
AATTTGATGCAGATACATTTAGACAGGGAAGTCATTGAGTGCAGTTATCTAGACGCTGTA
AATGTATTTACCGAAATAAGTATTAAACAAATGTTCAATATCGTATGCGACAAAATTTTT
TATTCTTAGTAGGCAAAGGTGGGAAGACAAGGAGATGGCTGCATAGTCGCTACAATTTTA
ATCAAAAATGACTTTTTTTCTTAATTTTACTATCCACCCGTGTCCGAAACGGCGTGACAA
TTGTGACTCGGGAGCAAAGAGGGTGACCATGTTCAGAGTCTGCCTTTTGGGGGAAAGATT
CCAAAACTAATAAAATTATCTACATAGTTATCCGGAGGCCTGGTTGATTTACTAGAGAAC
ACTGGAGTACGTCTATACATCTGTATGGAATCATTCTGAACCCAAACCAGGGACTCAAGC
TCTAGGTTGTAAATATGTATGCCTTTTGGTTCATTTGATTGTCCTGTCTGAGTCTACGAC
TGTATACGACATGCACGTCCTTTGTACCCCCGGCCAAGGATACCTATACCATTAGTATAT
ACCCTCATATGTCTCCCGTACAGCTCCCCTCAAACAAGACCACCCTCACAAGCCCTCATT
CATTCATATAATTAGGGAGGCCCTTAGTCCTACGTTATCTCCCCTCTCCAACCAACGAGT
CGAAGGCCATTTGCGGATGTATGACAGTCGGGGAAAATTGCAAAAACCACTGGGTGCGGA
GCTCTCCTAGTACCGATATTAGGACTCGATCCGAAGACATAGTGACCCTTCTGAAGCGTT
CAGAGAGGCCGGCCAGCTGGGCGCTGCAGACTTGTGAGTATCTCGGGAAATTCACACTCG
GCCTTTCCAGCCTCCCCCCAACTCAATCCCGAAGGTCGTGCTGAAATGTCAGAAAGTCTT
GACAGAGCGTGGTTGCTGTACAGTGGCTTAGCCCAACTTCTTTTGTACCGTCCAGGGCGC
TGGGGAGTGCCGTTGACTCATCGACAATAAAAGTCCTCCTGGCTAGTTAGCCGAAATCTC
GGTCCTGGCGCCAACAAACATTCCAAAGTCGAAAACGCCTCGAAAATGTCAGACCTACCA
GTCCCACGAGAGATCTTTTCCTTGTCTCATTCCACGACAAATCTGCCTGTCCTTCCTAAA
GATGTATAGCCCCTGTAGAGTAACAGTTCCCCATAAACCATGAACAAGACTTTGTATGTT
ATGAGTTTATTTCCACCTCTGCGGCAGCGCAGTTCTCACGAGCTAACGGAGCGGCGTCGA
GGTTACTGATGGTCGTGGACCAGTCTTTATCGCTGGCAGACTTTTGGAAACCCTTATCTA
TGCCGTCAAGTTCGGAATACCCAGCTTCTAAACTCACCTCAGCTGCTTGCACGACGGCGG
CCAAAAGCCATGCCGGTTGGCAGAAGACAATAGACTAGACTTTTGCCCCAGTCCTCACTT
AATCTGAAGTGCGAAAGGCTGTTGTAGACCACTTACACTGCTTCTATTCTTGAGGCAGCT
TCACTGATTGATTTGCTCCATGTTTTGCAAGGGAACAAGCATAGATGTTTCTGCGAAATA
GTAGAATGGTAGCGAAGGAGGTTACCTGAACCGCCAAAACACATCACTCGAGAGCGAAGA
ATCAACGCCCGTCATCGTCATTCCCTTCACGCGTGGAGCCTTGATCAAATCAATGATATT
CTGGCATTGATTGGTGCCCTAGACGGCACGCTGAAGTCAGGCCAAGCTAACTTTGAGCAC
GCAGTCTGGATGGCTAGTTTTCTGACGTTGAACCATGACCTCCAATCATCCCGAGGAGCG
ACATACGGAAGGAATTGAAATTAGGTTAGAGGAGGAAGATAATCAGATTCTGAGGAACAC
ACGAATATGCAGCTGCTGGCAGGATAGTCACCCTTGACACATTCGACGCGTGGCTAGATC
TTTGGATTCAATCACGATGCCAGCATTTTGCTAAATTTTCGGTGATTGCAAACTGGCAAA
AGTCTTTCTTGTTTAGATTATTTATTTAATTTGAATTATTTATTTTATCAGCAGCCATCT
AGCTATGGAGCATAATCAGTGCCACGCGTACGTGTCGGACGATCCTTTTGACTTTGGAGA
CACTCATACTCTGGGTTCCGTTCGCGAATAGCACTCGAGGCGGGACTGTTCACATAGAAC
ACTGATGCTTCGTGCGTATGTACCCACCACAGGTAAATGGCTTTCGCTTCTTCTCTCGGT
GCGGAGAGATCGAAAGGGGTCTTCGGCATCTGTATCGTATGACCGAACGAGCATTTATGA
GGGATGATCTTGTTGGATGAAATATCACACCTGAGGCGCAAATGTCTTTGGTCAGCCGGC
TCAAGGAACTCACTCACTTCACATGACCATAGACTGAAAATGAAACATAAAATATTCGAA
AAAGTCGTGGGATCCTTTTTTTTCATTTTTCGAGCGATCGGCCTAGCACGAGTCTCCTCG
GTAGTGTGAGTCCAGGGTCAAGCTTCCTCCAAATGCGCTATTCCCAAAGAGTCCTAGACC
TCGCTTAAATGGCAGCTCTGCCACCAATTCATGGCATCTACAGCTCTCGGGCATCTGGCC
TCACGATTGGCCGTCATTTCTGCAACGGGTTCGAGGCCCATTGAGATGGTCCTGTTTGGC
CTTCTCGAAAGCGATTGTAAGTCTTAGGCTTGCCAGGGTGGTAGCTGGTATCGCTGACAA
GATAGTGACGCCTACTCCATGGCCGGCCCGTTAATCTAAGATTGCACACTGGGCTTGAGG
GCCAGAACTCGTGCGTCAAGTCTTCTTGGCGGGCGTTGACTTACTACCGACGGTCCCAAA
CAGTTCCAGATTGCCGCAACACAGAGCACCTAGAGCCGCTTATGCACGAACATTATCATC
GTCTTTGTCGCAGCGTCGGTATTGCGTGCCAGTTGGACAGGGGGCAAATTGAATTCGGGC
CCCGAAATAGCATCGTTGGTGCATGGCCAAATCCGCAGACCCTTCAGTCGGACTTTGTAT
GCATGGTCTCAATTGCCATGCACAAAATGGGCAGTTGACCAAATTTCCCATCATGGCCTG
CATTCGGATCAGTGTCGGAATTCAGATGGGACTTGAATGACTGTGTTTCGGGCATCAGCC
TGCAGACAGAGGGCGAGGCCCAGCTCATGCGGAGATTCGGCAAGGTAGCTCGGCGCAATA
GGGGTAGTGCAAGGGCTGTATCGAGGGAGCCACGCAGCGGATCCCAGTCTTCCCCATATG
TACGTGTACATGGCAGGCCTCACATATCGCTTTCTCACAAAGACCATAGAAGAATATCAT
CAATTTCCCATCATCACACATCTGCTTTGACAATTTCGCTCTTGCCCCTACCACCATGCA
CGCAGCACAGAGCTCCCTGCATTAGGCCTATTTGTCCATTGATCGGGCATTCATACACGA
AAGTCTCCCAGGAAAACTAACGCATCGTCAATTGTTCTGGCTGACAAGTCAGATGTCTCA
CTTGAAACTTAATTCATTAGTGGTGTCCAAAGCGACTACCGCTCACGCGCCTCAGGTGGA
CTTGAGACCGGCTGCGCGAGGAGGGAGGACGCCCTCGCACTAATTAGCATCCTATTCAGT
TGTCAAAAGCTGAAAACTTTTTGGCGCAGTCCTCCGCGAGCCCAGGGGTAAATATTCCCC
ATGAGCCAGCTCCAATCAAATCTCGCAACACAAACCAATTGACCCACGTGTCGATGATTC
CAGACCTCCAAGTGGTTCAGTCCTTCACTGCCAACATGACTGATCACAGCTAAAGCCTCA
TCGATTCATAAAGTACGACCTAGGTTATCTCCAATTCAACAAACATATTCTCGTATTTTC
AGTCTTTAACCTCCAAATCTACGCCCGCGACGATGCAAGTCTCGTCGGAAGAAACGAACA
GCAGCATAAAAGTCGAGTAATGCATATCTTTGGAACGGATGTGAGAATAATGAAGACAAA
TATGATGTTGTTGAGGGCAGGCACAATTTCGACAGGGGTGGAATGTTAATTTTTCAGATG
GAGTTTTTCAAATTGAATAACTTTGTGCGGATCTACGCTTCGTTTGTGACTTGAGGCGTT
TCCCTGGGTGGGTATTCACGGACAAGCGTTGGCTTGGGGTGAAGAAAAGGCTGCCATAAC
TTTGCAATTGTACTTGCAAGTGAAATCGGAGGCATGAGAGCTCTTCCTTTAAATTGAGTC
ATCTATTTGAACTTTTTCTTTGAAATTATGTCATAGCCAGATGGCTGCATACACATTTAA
ATGTCCTACATAGCTGTTTACTCAGATGCGACATAAATGGATAAATAACTACGGAATTAA
AACTTGAAAAAAAGCTCTATCTGTTAATGCGCAGGAAATGGTTTGGACATCAAAAAGACA
GGCAGGTACAGGGGCGTTTCAGCTTGCCGTTTCCCGATCAAGTCGATATACCATAGCGCC
ATCCTGTCTTGACATTTAACAACTGGATATACAATATATTGATATCAAATTTACACATCT
CTTGTCCCAAAATCTAAATATATCCGCTTCTGGAATCGTGTCCCCCATTTGATTCGTCTT
GTCCAATGGTTCTAGTATCCCTCACATCAACACTAAAGAACTGCCCTTAGATTTGTGCCC
AAAATTTGCCTCCTCCGACGCGTGTTCACAGTCGTGTGGGCGTTTGTTTGTGGAGGCCGT
GATTGTTTTTGTTTTGAAGTCTCTTTTGTCAGGTACATGGTTTGCTCTGGTAACGCAAAG
CTGGGGAGTCAATCATGCAAGGAAACCCCAAATCAGGATGCAAAGATAACATGACTCTAA
ATGACTTCTCCTACATATTTGTGAAGTCAGAAAGGATGTAGACAAATTAATTATGCGCGA
CCATTTGGGGCCAGAGACTGAGTTTACGAGAGATTTGTTCATTGAAATGAGAATGTACCG
AGTCGTGCCTGTAAACTCGATCTTTTGGGTGGGAAATGATGTTGTTGGGAGGGAAAGGTT
AAGATGGTGGAGTTTCTTGGACCATTGCCTCGTGGGCCAGCTTGGTACTGCGATGTTTGT
CGGGACTCGGCGCGGGGAGAATACTAAACTCCCAGGTTCGTAGAGGAAACCGCGTACAGG
CGTTCAGTCTCTGCCCTCCCGGTTACACCTTGTCTCGGAGCTATCAAGTTGCAAGTTGAG
TGTGGTTTATTGGGCTCCTCTCTGCCCCAGGCCACACCCTGGAAGGTGCTACTATCCCAT
TTAGATACTTCAAAGATCATTGATAGTTAGTTATAGTGTTTATTGTCCTATTGAATCTAT
GACTATGTAAGAACATGTAGTTCCTCTCTGCTTACAGGCCAGGAGTATCTATGCCTCGGG
TAGTGTACTTCCTCCTATGCCTCCTTCACGACCTCTTTCTAGCAGTCTTACTCCCACAGG
TCTTCATTCGAGTACACACTTGGAGGATCCGGTATCCCGTCTTTATCCCCCCTCTCCAAC
CAACGAGTCGAAGGCCATTTGCGGATGTATGACAGTCGGGGAAAATTGCAAAAACCACTG
GGTGCGGAGCTCTCCTAGTCCAGACATTAGGACTCGATCCGAGACATTTTGACTCTTCAG
AAGCGTTGAGAGGCCGGCCAGCTGGGCGCTGCAGACTTGTGGGTATCTCGGGAAATTCAC
ACTCGGCCTTTCCAGCCTCCCCCCAACTCAATCCCGAAGGTCGTGCTGAAATGTCAGAAA
GTCTTGACAGAGCGTGGTTGCTGTACAGTGGCTTAGCCCAACTTCTTTTGTACCGTCCAG
GGCACTGGGGAGTGCCGTTGACTCATCGACAATAGAAGTCCTCCTGGCTAGTTAGCCGAA
ATCTCGGTCCTGGCGCCAACAAACATTCCAAAGTCGAAAACGCCTCGAAAATGCCAGAAC
TACCAGTCCCACAAGAGATCTTTTCCTTGTCTCATTCCACGACAAATCTGCTTGTCCTTT
CTCATGTTGTATAGCCCCGGTAGAGAAGCAGTCTCCCAAAAACCATGAACCAGACTTTGT
ATGTTATGACTTTATTTCCCACTTGCGAGTATACGTAGCATCGTAAATTTGTAGTGGGTG
ATGGCCGGTAATGAATGAGGCAAGCTCCTGTTTGCAATTGGAGTGACGCCTTTATCGGTC
GTTGAGGCAAGGTAGTTTGTGGTAAGGTTAAGGTAGAGGACTCTCGTGAGAATGACAAGA
ACGACACTGATGAGAAATCGACGATGATAGATGTGTACGTTTGCTTTCGACTTCGATTCA
GATGCGATTCTTCTTGGATATCTCAGATATGCAGAGCATATTGAGCGATTACACCGGCAC
CACTAGAAGGTGAAGAATTCGACTTTGCCGGCCCATAACACTATTTAATCTAATTGTGAG
AGTAGAGAAAATAAACAACTGTACACGATGTTCTCTACGAGCCCGAAAGTGAAATGTTAT
CCCAGAGCCAAGTTTAACCAAAGTTCGCGATTCCGAAGAAGTTGGCCCACGAGGCAATGA
GTAAATATTCTAGACCAAATCAAATTTTCTTCCCAAAAGGTCGTTTTTCACCGTATCTCC
ATCAAGTCTTGAAGTACAAACAAGTACATCCTCGCTTCTATCATCACTCCTCTTGTCAAA
TCAATTTCTGGCATCAAGTGGCCTCTAAATACACGCCCACGACGATATTTACGCCAGCCG
GTGGAGACAAATTGTGGTGCACAAGTTTGAAAGACAGATATCCGGCGTAGACGTGAGAGA
TATTAGGACAGATAGGCAAGGTGGTCCAAATGGCGGATACATTCTCAGATGGGGCTGTAT
TTCGAATCTAGGCAAAGGAATTTTCAGATTGGGCATCGTGCGCTACACGACATCGAATGC
GAGAGTGCAGCCGACACTGCAGACACTGCCACGGCTGGATAGTCCGGTGGTACATCGTCT
GGGTCGCTCTTCCAAATAGAATCTGGATAGCTTGGACACATATCCTACTCGCGGTAGAAG
ATCGCTGGTTCGAATCCAGCAAACATAACCACATATCTTGCGGCGCTCGTATGCATGAAT
GACGAAGGCATGCGTTGATGATCAAAGGTTTTGAAACGTCCCTCTGGTGGGTATTTACGG
AGGAGGGTCGACTGTTTGTCTAGGCAATTATGCCTCAAAGTGGTAATTGCGAATGAAATT
TAGTGTATGAGGGTCTTTAACATCAAAAGAGTCATCTCACATATATACACAGCACTGACC
ATGTGTCATAGCTAGATGGCTGAATACACAATAAGTGGTGTTAAAAAATAGTAAGAAATA
AACTTTCCCGACTCCAATGATGGATTTGGCGAGTATCTTCGATATGGAGTGGTCAACGAT
CTTGGGCCCCCCTCGCCATAACCATGCACCTACTACATTACAATGATCGCAATTCCACTT
CTCTCCCATTCTCAGTATTGAATAGAGTTTGCCTTGTTCCTGCATAAATTTCCTCCGAAA
TGAGAAAGGTGCTCTCTTTTTGAGATACGGACAGCGGAGCAGTGGATGTCCCATCTTCTT
TCAATTTTGGCAAAAGTAAGCGGCGTCATCTATTACTTTAGCTGTTTGAGATGGGTTTTG
AAATTCCCGATGCAAGTGCGTGCCTGCATATATCAAGGTTGGAAATCTCTGGGAAGGGTT
GGGTGAATACGGGCTCCTCTGCTTGTGCAAAGGGCCCGTAGTACTTAGCCAGCCCTTTGG
CTCTGTTTCCCGGGCTTTCATGCAGGATATGAGACTGCCAATCATTTTTCCAGGCTTCCA
TAATCTCTTCCTGAGTCATTTATTCGAATGGACAGTGGATGTGTGCTTAATCGCCGTCGA
AAATTTATTTTCCAGCTTTTCTCGCTGGATTATCTACAAACTCATTTCCCTTGATCCCCA
CGTATCACAATACTGGCCTCCTCTGGTGTCATGATTGGTACTTACGAACTCTGATGAGAG
CCTATAGACCGCCAAATCGGAGAAGTGGAACTCTATCATCTTCTAAGTGTCTTGATCAAC
AATAGAGATACACCTGCTCGACACTTTCTTCGCAAACACAGTCTTGGAGTGTTTGCATAT
ATATTTTATTCGACATGGGAGGTATAGACTGTCGCTCCTGTTTCCAATGGGGCTCAACTC
GTCCAAAGGCTGCTCCTCCAACTCTCTGATGTAGAGGATATTTTAATGATGGCTATACTC
AGGCATTGGCTTGTAATTGCTTCACAAATATTCCTAGGCTTTCTACAATGACTTTCGCCT
AGTCCTCAACGATATCTAATCACCAAGTAGAGCTTCCCAGAACTCATAGCTACCCTAATC
TGCCAAAATTATTTTCTTCCCCATTTTTTTTTAATCATCAAGTGTATGCAGCCTATCTAG
CTATGACACTATTTCTTCACCATTGCGCAGCGCAATAACTGATTGGAAAGCTCCGGATTC
GAAGCAGCAATCTCTTTCCTATGATAGACTTGCCAATCAGGCTATACAATAATCACATAA
CAATTGACCAGGACGGTACACATCACTATACAACTCTAATTGAAAGATGCTTGTCCCTTC
AACTGACTAAGCTCTTGTCCGAGAACTTCCAGCATGGGAAAGTTTCACGACCTTTAATCG
CACAAACAAGTTTTCAACTTGGGTAGATACCACTCCAAAAAGTATGGAAGAGTCTTAAGT
GATACCCACTCGAGAGTAAAATGGCTGCTGATACTAACTAGGCCAGATGTATTGATATAG
TCTGAGTAGGATACTTTTGAACCACACAACCTACGTTACTTTTCCTGTCAAACTTTGGAA
CTATACAACTATGCTATCCCACTACAACAATTTCTACCTTGATTACACGCCTTGGATAGC
TTCATCGACAAGTCTAGCGCTGATTATGATATCATTTCGGATCAAGTATACGCCGGGAAA
ATATCTTTACTTGTTGGTTCCACTCAGGTTATGTGTAGTGACCTCAGGCCATTAGGCTCA
TCAGATAAAACTAGCTGACTAATCTGGTGACCAATTGGGACAGATCTGTGCATGTCATCT
AGCTTATGGAGATTCGAGACAACCTAGATAGAAGTAATATACATACAATTCAGTATACTC
TATTTCGCCTCACACTATTTTCCGAATGTTTTTCAGGGATAATGTACAGTTTTAAAACAA
AGAATGGTAATAAACATATGGTTTCAAAGCCTTTGTTCTCGCCATCTTGTGTGAAAAATT
AAGTCTGGACCCGACGCGAAGAATGACTTGTGAAGATACTTGATGTCATAAAATTTAATC
AAGGTTTTCTGATATTTAATAGCATTTGTCCTTATAGACAGCCGGTATTCTTAGTAAGAC
ATAAGCTCCTAGGGTACCACCAATTTGAATCTCAGACGAAGTATCAGCATATGATAGTGG
TATCTTCTTTAAACCTCTATCTTTATCCCTACAGTCTTTAGAGCCATGATTAGGTCCAAC
ATCAGTCAGGAGATCCTCTTTATTCAAGGAGTTTCAGATATTCTCCATGACACAGGGTCG
AACAAAGAGATTAGGTAAGCCTACCTTACGGCATGTACGCTGTATTAGGCTTTTTCTGAC
ATTACAAAGTCGCCCCCAGTTTCTTCCGAAGGACGAATGATACGAGGAGTCATACGATAG
TTAGGAAGCTATAGAGCGACTCCCAAGTACGCACAAGCCTACCGCTGCTAGCCTTTAACC
GCGTCAGAAGGGTAGCTGTCAAGATTGCCTTTGTATAATTTATAGAGGTGGATATGTAAT
AGAACTGGGTATTTTACGAATCTAGGTTAGCCTTTTAGCCAAGTAGTCGAGTTTCCATCT
CATGCACATTGAACAACATTGACCTGTAGTCTGAATCATCTTCTTTCGATCATTATCTCT
GTCCCTATGTGTAAATGCCGCTTCTGACAGAAGCTGTGAGGGAAGCACATGCAAGGATAT
ACCACCCGAGATGCAGATATCCTAGGCTTACATTTATGTAGAAAGTACATGTAGTAAAGT
CATTATCTGAGAAAATATGATAATAATGACATAAATATGGTTACACATGCTACTGTATAG
AAATTTCTAATATGCCAGGTGGATTTGATATCAGGATTTAATTAGTTATCTCGGTCACTT
TTAGCAAAAAATTCTGCTGCAGCTGTTGTAGCATGGCAATAGTCATATTGTTAGTCTGTT
CGCCTGAAACTGGACTGACATAGGATGTGCTTTGTGGCCTCTGCGCTAGAAGCACGTGTT
CAATGGGGTCTTGCTGGATGCAGCTGAATACACGAAGACCTTGATTGATCTCGTAGGGTG
AAACTAATTCTGGGCCAATGAGAGTAGAAGCGATTTTGAGCTCTTCTCATGCGGCTTCTT
TACTTAATTTCGCAACATCTTTTTCCTACTTACCACTTAGTGAGTCGACACTGCTTGATG
GTCGTAAAACGAGGTGAAGCATTGGAAACCCTACAGACTCATCTATCTATTGCTGAGTGA
CCGATTATTCAAAAGCTTCCATAATCTTCTGTAACTCCGGGGCCTGTGGATGAATAACGA
GGGTATCAGTCAAGGGAATCTCTTTGGCCGCGCGCGAAAAAAGTTGGGTCGAAATTTACA
CGTTTTTCACCACGGGCATGTTGTTATCATCAGTCCACAATTCAAAATCGTCTTTTGATG
CTTGCGTCGAACCCTGCGTGATCTTGTAACCGTGTGTCGGACAAAGTGCAATGCCGACAA
GGGTGAGGAAAGTCATTCATTGACTTGATTCGGGTTCTCACGTGACTAAGCGATGTCAGC
TCTCTTCTATACATATCTTATCGAGTCCTCACAGACCTCTACATGGGAATTGCATTTGAA
CTTACGTTCAGAGCAAGCTATGCAGCACATCTGAATCTCATATTGTGTGCGCTCGAATCG
AGCTCATTCCTACCTCGGTTCTTGCAGATAGTCTCAACACCCGAAAACACGTCCATCGTA
GTATTCCGATGGCTACGGTAATGCCATCAAATCCTTCTGGTAAGATAACCCCCACGAATC
GTGCAAAAACTTGGAATTTTTCCCACACACTATTTGCACATCCTCGGTTCTCATCTGCTC
ATAACCCTGGGTCTAGGTGTCTGACAAGAATTTAGATACGGCCGAAAGAACGGGGCGTCG
ACGACCTTTTTCATCATGGATAAAAAAACTTGTAAATTTAAAGCATAGTGCATCTATCGC
CGCACATAACCACCAAAATACTTCCAAGAGAAACTCTCACTTGATTAAGACTCATGGAAA
GAAGCCACCAATTCCTGAACCCGATAAAGAGAGCAACAACATCTTACCTAAAACTCGCGA
TGTGGAGGGCGTTCCGCACGTCGATCCCGAACAACCTCCTTCAACCAAATTAAGTGCAAA
TTCAAGTACATCTTCACCAAACTTTAGAAGCTCTGACCAATCCTCTGGGGAAGGAACCAC
CCCAACAGTTGAAAACAATTCTGTAGCAACCACTTTAAATGTGCGGGCAAATTCTGTTGC
AGCACCTTCCCACGCTCCTTCATCTGGACAGGAGACCAACGGCACCATCGGGAATGTTTG
GCGGGGAAATAGCAGTACATTTTCTTCGCCTGCGCCATCTGTACGGTCACTTACTACGAC
ACTTACTACTCTACAATCGGCTACCCCTGCAGCTGCTGCCAATAACCATACAAGCAGCAA
TCAAATAACAATGCAATTCTCACCACAGCTTCCCTCTTCACCATTGAACGCTATACCACC
TTATTTAGTATCGCAGGGTACTGGATGCCATCCATCTACTTATAACACGGCTACGGCAAA
CAACCTTCTCACAGACAATGCATCTATGCTAACCCTCGCTTCTTCTTCAAACAGAAGACG
AAGAAGGTCGATGGATACGGACGCATCTGTGCGCGCTCTCGCGCCATCTTCTCTATTTGG
TGGAAGCATGGAGAGTCTACCTATGAGTATCCTGAATGCTAATATCGATACAAACTCCTA
CCAGCCACGTTTAAGTATTGGTGGCCCAACTGAAAGAGGTAGCATTTACTCTATGACGGG
AGTAAACACGACTCTAGCGAGTGAAAGAAATAGTTACTATGCAGGAAAACAGTCCATAGT
GCCCGAAGCTGGAAGTAATAAGAGTGGATTCGTCGGCCACAATCTTTGAGATGGTGTTAG
CGGCTGCAATTGGGCTAATCTATCTCCAAGTAGTCCCCTTATAAGTCCTCGAGATCTTGT
GACATCATGCTCGGGGAATCTAAACCAAAAAATAACTATTTGCAATAAAGACGAAGATGT
AGATGATGAAGAATAGAAAAATAGAGGCACCTCAAAAAATGAATGATGCAGAAACAGTAT
CTGCACGTTGGTAAAACTGCAGGATCAGGAATTCTATGAAAAGAAAGGTATCATCAGACA
TTGGGATGTCCATAAAAATTTATAGAAATTATATTTGACGACAAATAAAATAGAGTCTTC
AAACTGGGCCTACATACTGAAAACCATAAAGCCTAGAAACGGAAATATTTTGACATGTAT
ACCGGCCAAATATGATCAATTCTTCTCCGTCTGTTGAGTTGTACTACGGAAGATATCTAA
TGAAATATTAAAATAATACTTAATCTCACCAGCGCAACATTCTCGTCAAAAACTTTGATG
TGGCTCGAACTTGGTGATAAATGAATCTTCGATAAGCAAATATAAAATATCTAAAAGATA
CTGGAAAGTCTTGATATGTTACTGATTCACACAGACTAATTTGACCAAGTAACATGTGTA
TCACTCGGTTTCGTTGGTGAAAACCACTGTGCATAAAACTTTAAAGTAGCAAACTAACCT
AATTTAACCCCTACATAAATTCAAGGAAAACCATTAGTACACAAGCATCAACGGGTCCAA
AATAAGTGCAATTATGCTTGTCGTAACACCTAGGTCTAGAAATAAAGCATAGAGCACGTT
GTGTGCCTGGTAATTTTTGTTCTGGATATGGACACTCTGGTTTTTACTATGTATGTATCT
ATATCAAGATACTAGAAAATTGGCGCTGCCAGCATACTACTTGAAGTATGGGCTCAGGAT
TGTTAAGACCAGATTAGGTTAGCTGTCCCGAGGGATATGAACCTCGTGCTAACTTGGACC
TCAACCATGCGTTGAACTGTGCCAAGTCTCTAGTTAAAGTGCCGGTAAAATGTCGTACCT
GTCTAGTAGTTGGCTATCCCTAGCATGCCAAGTCGATGGCGCTCTAACTTGATGTCTAAA
CGGATTGAAGGCGAATACTTCGGACGGATCCATACAGAGTATTGCAGCCGCAGGTAGTTG
GGCATCTTCATGCACATTTGGCGTTGATTCCGACCATAGAATTCTTGAGGTGGTTCGCTG
GACAATGAGGTGGGTTGGGCTAGGAAAAATGAAGCCACCAAATAGTGCCAGTCGTTCTGT
CATAAGACTTAGCCAGGCTTGAAACTATTTGCTGTTCGCATTTGTGAGGACGATAATTTA
TTTCGTTGATTTGAGCAGGCTGGGGGCTCAAGCATAAATATACCATTGCCGTCACAATGA
AAGTCTCAAAACCACCCTTTTTCGTCACTTAATCTCGGCTCCGAGGGATCATTTCGCCGG
TAGGTTTCTTGAGGACCCTACTGTCTGGTTTTCAGTCTTCGTTCTCTATCACCCAGAGTG
TGCCTTGCTCGATGACATTCCTCTGGCCAAGTGCACTAGAACTGTACAAGGGAGAAATCC
ATTAGAGAACAAACTTTTACGAGAACCCGATCTAGTACATCTCGCCTGAGCCCTCACCAC
ACTATTCGTAGGCCCGTGATGATTTCACAACTGCATAGCTCGCATCGAATAGAGAAAAGT
TTCCGGGCAAGGCCTCAAAACATCGTGTCCAAGTGCGATTCCGCTGAACTTTCCACAATA
CAATTGCGTCCAATCATCGAAGTTAACATATCGAAGATTGATCACTTGTACTCTATGAAA
ATGAAAAAATCATTTTAAAAATGAGCTTTCGAGCGTAGCTACTCTTGCTGCTCTCCTTGC
GGCAATGCCGATTCTAGATTGTCGCGCAGGTGAGGTAGGATTCAATTTCTAGTTCAAGGA
AAGAGAGAGGGAGAGAGTACGAACTAGAGCCTTTCAAGAGGCTTCTCAAGCCATTATCCT
ATGGAATCAAAGTAGCTAAAGGGAGATGATCTGGTGTAGCATTCAGCACAAATACAGTCA
CCGCCTCTACACCCGCGTGTGAGCGTATGTGCAAGTCGAACTTTGGCACCGATACATTGC
TGCGACCATAGACTTTGCTGCCTATTTTTAGGATCAGGGCGAGGATATACCCATTAGTTT
GCTCAATAGGGGATGAGAATTGTGAACCATTGAACTGGCTCGAAAACTACCATCTTTTAT
CCTTCAGGCTGAAATTTTCGGCAGGCAAGGTTAGGTTTGTCACAGTTTCGCATGTAGCAG
AACTTCGAGACTTCGAGACTTTGAGACGATCGAGTTCCTACTCAGCACTGAATTGATACA
CGTCCTGACTACACCAGGTCAGAGTTTGTTTCGGGAAACTAAGGTCTCCGAAAGGTTTAT
GGGCTGGATATTAACTCAAATAATTCAAGCTGTGTCTAATTATTCACTCAACTAAATAGT
TGTGAGTCCAACAGCTCTTCGAACACACCAAATTAGGTTTTCGAACTCTTGCTCTATATT
TCTGATTGGCAGTTTCACAGTTTCTTGCGAAACGACACACCTAGGTATTCTGAATTATCA
CAGACTATTAACAGCAACTAATGCACTCACTCTTCGACGAATTTTTATGAAGAGAAGCTT
TTCCATTTCCCATCATACACCGGAAATTCTTCGAATAATTCCGTTGTGATCCGAATTGCA
GTTGTCTTGGATAATCCAGAAGATTGGTTCGATTGGTTCTTCAAAAGGAAGGATTCTTAC
CGTCGCCATAATCTTTGGCAAGTTTTGAACCAAAATACTCCGACTGACTTCGGGCCTATA
TTGGAAGAGCCCTCAGAGCCGCTCATAAATAGCTACTTAGCTACTGCTAAATCGTTAACC
GATTTTCAGGTGAGATTATGATCGATACGAGAGAAGCCCTAATGAATTTTGACGGAAGAT
GGAGGCACTGGCTGAATATAATCTTGAGATAAGACTATATCTTAACGACGAATTTATATT
ACACAAAACTGTGAAACTCCCCATGGGCGTCTACTAGCTCTTAAGAAGCATTTAGCGCTA
TAAAACGCTACTAGACGCCATGAGCTCGCAGCTAGGTGTTGTGCCCTCAAAACATCTCGA
GTTGCCTCAAAACAGAATGAATCTTGGCTAGCGAACTAGACACGAATCACCTCTTTGAAT
AAAACATTCAAATTGCTTAAAACTCATGGTATCAGATCACAAAAAGATTTAATTATTGCT
TACAAAGCGCTTGATCAAGAGTATGCGACGATATGACTTCATGATATATAAGGTAGAAAA
TAATGATACAACTGATACGCTTCCTATTCTAGACAACTATCTAGTGGAGTTCACAGCTTA
TCTGGGCCGTAATTAGTCGCGTTCTTGTGATTTGATGACTGTTGCTGCAGATATAAGATT
AGCGTCTAGTTTTGACCAAGAAACTCTTACCATGTCAATAAGCAGAATAGTCTACCAGTA
TGTCTAGGTTGTATAAAAAATTGGTATGCAGATTCTTTAATCATAAACAGAGAATACTCA
AAGAGACAAATAGGATGTAAGTTTCCACAGGCTCTTAGAAAAAGGTAGACGAGGCTCGAA
AAGACCTAAAAATTGAAGCAAGCATAAATAGTACTATTGAAATATGGAGAAAGGGACTGC
AAGAAAATGATATAATTCAGGTAAACGACGAGATTCCACCTTCCGGTAACGATACCTGTA
TTGCGTGTATTGGAAGCAAGCTTGATACAGAAGAGAGCGATGCACCTTTCCAATCGTACG
AGACACTGAAGAAATTCCTGAATATTCAGTGGTGGCCAAGAGATCGATATCAGCTCTGAT
GAACTAATGGCACAACGTCGGCAACGAAGGAATGTTGATTTACCAACAATAGCAATGGCA
GATATACTGCTGGTGGCAAATAGATCCCGTAACGAAGTTCAGCGCAAAGACATAAATGAT
ACTGGTTAGTTTGATGATCGTCAATCTCAATGTCAACTACCATCACCAAGTCTCTCGGAC
TTCGGAGATGATGCAATAAATGAAAGTTCCATTATGAAAAGTCCATCATTGCAGACAAGC
TCTGAATTTGAAACACGAGTAGCTGAAGTATAGAATCTGTTGCTTTGGATGAACCATTAA
GGGATGGTGCACACAAAGAAACATCTTTACGAACAATTAACTTAAATTCATAAGACGTAA
GTTTGATTGTCACCGGCGTATACAATCGTGGAAAAGCACCTAATCCTAACATATTAGCTA
TCCAGACACGCGTATTGACACTAGGCAACCTACCTTTAACCGCATATTTGCACAAATTTG
CAGTCGAAACCAGAAGCACATAGAGGCTAGCTAGATACTTAAGATTCACCAATGACAACT
CCCACCCCCGGGAAGCAATGTTCGATCACTCGAAAAATACTTTTTTGGTAAATTATTTAA
GCATGTACTTCACAAATAATGAGGGTCACTTCAAAAGAAAGGCTGTACCAGGAAAATGCT
ACGTTCAAAAGCCACAGTGGATGTCGAGGCTCTTCCATCAATGTCGGTATTCAGCTACAA
GACCAGTGAGGATTGGTGTTTTGCATCGTTTAAAACGCGACTGGTTATGAGGGGCGATTT
TTAGAATTCATTAGAGAATACATATACCGCCAGTCTTGCGATTCAAAATTTTCAAGCTCT
CACTGTAATTGCAAATTATTTTGATCTCGAGATGAAGCAGTACGACGTGCCCACAGCGTT
TTGAAATGTTAAACTTAATCGAAAGTGGTATGCTTAAATGCCTAATGGAATTCAGCATTA
ACAACGGAAAACGCTGGAGGTGCTTCTCGCCCTTTACTGTCTAAAGGAGTCTCACTGTTT
CAGTTCGAAGAGCTGAAGTCAAAACTCATCAGTTTCGGATTAAAGGTAGTACCTGGATTC
CCATACTTATATACCAATGATTGCTTAATACTGTTTGTTTACATTGATGACACTTTCATG
GTATATAAATGGCCTAATGAGCACTATCAACGCAGGTTAGAAGAGACGATGAAAAATCTT
TACTCTTTGAAAAATTTAGGAGATTTATCGTGGTTTTTAGGGATAAGAGTTGTTCACGAT
CGCATGATGAAAAAGTCGTGGCTCATACAAGATGTATACATCGAAAGGGTTTGCACACGA
TTTAGCATATCCTTAGTTAGCAAATTTCCGGAAATACCGATGATATAAAACTGGCTGCAT
CAGTCGACAGATGAAGAGGACGAAAACCGCACTGGGCTCTATCAGCAACTAGTAGGCCAA
CCCGCTTATATTGAAGTTTTGGGTAGGCCTGATGTGGCATGTGCAAACTGTTGCGAGGTT
GAAGATCGAGAGGGATTTCGGGCTTTTGGAGAGGAAGGAAGAGTAGTATTCGAGTACAGG
AGTAGGTGAACAGAGCTTTAGATGTAAAGCTATTGGAGTTGACGATAGGAGCGATGAATA
TGACCTTCAGAGATATTGAGTTAATACAATGAGCTGAAGATCTCTGAAGGTAAAAGAGAC
TACATCTATATACATGAATCAAACTCGGTCGGACGAAGGTTGAGGAACTTGTTGAGGTAC
GTGCCAATGTCTCAACTTGACAAAATTATCCAAGTGACGTTTGAGCTTTGTGTTTATTGA
ACCCTCCGCAACTAAAAACAAGAAACAGAAGTGACCACAGAAAAACATGGAACCTGGTTT
CAAGTAATTTAGGTCAGAAGCGGCATGTAGGCAGCGGGACAGAGACAAGGATCAANNNNN
NNNNNNNNNNNNNNNNNNACCAGAATCATAGAACACTAGGACTGGTATATCTCCACATAT
ATAGATTATACAATTGGCATTCCTGACAATTTAACAGTTACATGTAGCAGTGCACAGGCG
GGGGTACAGCACCAATACTGATGCAGACCTGTTTTATTACAATACAAACGTCGATTTGTA
TGCCATCTGACAAACTCAGGCCAATCGCATATTTCGAAAATTAAGCAAACCTGGCGCTAT
CTCCTAGGTACCAAAAATTTTGCACTACAAGCTAATGCTGTGGAGCCTAATTTTGTAGAG
TGAATCACAGACGATCCATTATACAAAGATCCCCTCTTCTTTGGTTTATCTGGCGCATCA
TACGCTGATGAGTCTGATACTCGACGCAGCTCTCAGGACTATCTATTCAAGCTTGATTGT
GTGACCATTGATTCGAAAGCCAGAGTGAAACGTACTGTCACCAAATAAACAAATGAATCT
AAGCTACTTTCACTATCACTAGCTGACTCACGAATACAGGAGTGGCTTTGTTTTTTCGAC
GGCATTTCTTCCTCACATGATTGTAAGCCAACTATCTGTTATGATAATCAAACACTTGGA
ATTGCCACGAAGACTCAAGAAAAGCTTCATACAAAGATTAAGCATGTTGAAATGAATCAG
CTATTGATTCGACAAGAAATAGAAGCCTCCCGGCTTGATGTCATTTGGGTTCTGTGAAAG
TCGTAGCGTGTAGATATCTAAGCGCTCGCCTCNNNNNNNNNNNNNNNNNNNNNNNNNNNN
NNNNNNNNNNNNNNNNNNNNNNNNNNNNNNNNNNNNNNNNNNNNNNNNNNNNNNNNNNNA
CAAGCATTTCGCTTCCCCTGACAGGTTCCAACGCAAAAAATGCCAGCAGATGGACTTTCT
AAAATCCTGCCTAGACAAAAATTTCAAGAATTGATAAGGCAATTCGATTAAGTGGACACC
TCTTCTCGTCTTAAAGACATCGAAATAGGGAAATTTAAATCGATATAACCATGTCTAGTT
TTCTTGTCAATGTTCATAGTCAGCCATCATCTAGACAAAAGCCTTTATTGTTTTCTTCAT
TAAAGATAGTCCAGTTACTGATTTTGGCTGGGGGAATGTGTCATGGTTTCGCATGTTGCA
GAAATTTGAAACTTTGAGACGATTAAGTTTCTACTTGGCACTAATTTGANNACACGTCTG
GGCTACATCAGATCAGAGTTAGCTTCGGGTAAAATAAGTCTCAGAAGGGTTTATAATATG
TATATAAACTCAAATCATTCATGCTATGTCTAATTTTTCACCAAACAGAATGAAGTTGGT
GTGGCTAGTTGTCCATCAGGGCATAGCACTAATTTTTGAAATTGTAACCAGTCATCTGGC
CTTCCCAAAAACTCAAAATTTTCCTGATCCGATGGAATGATTTGTTTAACAGAGGACAAC
TCTTAAACTCATTACCTGTGAAGCTAAGAATGTGTCACGGACCAAGGGCCTGNNNNNNNN
NNNNNNNNNNNNNNNNNNNNNNNNNNNNNNNNNNNNNNNNNNNNNNNNNNNNNNNNNNNN
NNNNNNNNNNNNNNNNNNNNNNNNNNNNNNNNNNNNNNNNNNNNNNNNNNNNNNNNNNNN
NNNNNNNNNNNNNNNNNNNNNNNNNNNNNNNNNNNNNNNNNNNNNNNNNNNNNNNNNNNN
NNNGTTATCGATCTACTGAGCCTTCGACACTCTAGACTAGGTGTTAAGACCCTCCCCTTC
TCGAACCATTGACAGAATGAGCTCACAGCTATCTTTCGTGTTAGACTCACTTGTATCGCT
CAACTACGCAAAGGGGTCCGTACTTTACAATCGTTAGTCTTCAGCTAAAACTTCAAGTCC
ACTATGGGTTCTATTTCAAACTTCCTCTGGGATGTCGCGTCGCGCCCAGTTAGCTGAGTC
ATGACGCACATACGATAACACAATCAAGGAACTATAATGGTTACAGTGTTGTGATAGCAA
CAGTCGTCATTCGAAGTACTAATTAGTCGCAGTGTTAGAGCTGAAGACTATGACACACTC
GGCTATAGTATTTATGCTCGTGTACTTAAGGGGACCCTAGGACTAGAATTTTACTGTAGC
TTTTTGTCTTGTAAACTACTTGTGTTTTAGAATCTAATCGTTAACCTGATTAACCCTTCC
ATTTCTTTATCAGTCTCAGTCTTCGTCTTCAACCACATCCTCGTCGTCGTCGTCGTATTA
GTCCTAGTCACTGTCCTCTTCCGTGGCAGGCACAAGACCAGTGGAGCCTACGAGGACCAT
TGCACACGGAAGCCACTCATCCGAAGCGCAGGTATCGCTACGAAAGTCAAAGTGAAACGA
AATCAACGCAAGGACAACCCAAAAATGTAACAAAAAATCAAAACACCTCGGTAATAGAAG
ACTGTCTATTTCAGGGCTCTGAACTACATGCTTAATTTCCGACATATCTTTGACATACCA
GACATTTTCAGAACCCGGCTTAGAGCTGGCGATGAGTGTATCGACTTCCTCCAAAATTAG
ACATATTTTGTGATCTAAGACGAAGCAGTTGCCAGCTTTTTTATATAAGGCTATCCAGCT
CTCACACCTCATCTTCGGGCCCAGGTCACCCGCCTTTTAAGCCCTCAAACATCCTTGATA
GGGCCATTGGCGGCAACTCTGGTTCGCAAAACGGCCGCGAATTCATATTCTCTAGCTTGC
CGAAGCGAGTTGATCTGGCAAGATAGTTTTCGTCGTCGACCGTAAGCCACTTCACATGTG
TAGCAACTGTGGGCAAGCGCATCGGTCGAAGGAGGAGTGGATATTTGAGCGTAAGTACTC
ATATGCCATCGCTCGGGAACAGCTACGAGTTTTGTCAAACCAGAAGTAGCCTTTGCATTT
TTATACAGGTCGGCACGCCGATTCCTCACGGCGAGCCCTTGATCGTCAAAGATTCGGAAG
CCAGATTTCGACGGCCATTTCATAGAGGGAGATGCTAGCCGCGACTGGTAGCGTGCCTCG
ACGAATGTGGCTCAGTGAGTATAGATCCGAGTACGGGTTTGATGGTTAAGCTTGGATATT
TCCTTGTCTAACACGCCTTTCGTGATGTGATTGACTCCGCGGTACTTTTTTATTGTCACC
AGGACCGTGGGACTCGGAGCTCTTTAATACTTGACCAGTGTTGTGCTTTGATATGTCTTT
CCTCAACTCTGGCCTTGAAGGCAAAGCCTGGGGAGGGCAATATGGATCTGGTGCAAGTCC
TCGGTCGTGATCTCTCAGTCTTTGGTTGGTGCTCTACGAATGCTAGCTTGTAGTTATTTG
TTCCGCCAGTGTTGTGAGTCTTGTAGGAGAAACAATCACCTGAGCCAGGAGCTGTTGGCT
TCTTGGATCGCGGCTCGCGGCTTGCTTGTGCCATTTTAGGTCGCTTGGCAAGTTATTGTG
GCCTAGGCGCCTCCTAGCTAGCACCGTCGAATTGGTGATTTGGATCTGTCATCTTGTATT
ACAATCATAAGTATATCTGAGCTGCTAATAATGACTCGTGTCACTTGATGAATATTTAAA
ATTTTCGGCTGTTTATGGACGCTTTTATAATACTCATAGGTATGTCCTACTCTCAATCAT
GTACGGGAATAAACAAACATGAACGGTTTATGTTCGCTTGATATTTCGCATAGTTGACCT
ACATCGCAATCTCATGGCTCCTGAATGTTTCCAATACATATTTGTGACATAGTACTTATG
GTTCCCGCTTATGATCTAACCTATAACTCACATGACTCACAACTATTCTGCTTAGTTGTG
TTATTGACGCTAGCGCGGGAATTAAGTATAAGTGACTGGTTAGTTGCACTTTGGAAGAGT
TTGTGCAACGTCTTATTAATATATTATTACCCCAATCCGTGATAATTTGCCTCCTAATTA
GAGCATGGCTATACCCATCTATGAGGCAGTGCGTGTTTCCTTCAAGCGCGCTGTGGAATA
CTGTTTTTCCAGACAAGTACAAATCTCCCTACGCCATTCCTACAATGTTAGTTTTCATCT
TTTTTTGGTTCATCAACGTGCTAGGCAATTTTTACCCTCCGCACTCCTTCTAGAGCTTAA
GCACGAGTGGGATCGGGCTGGATCTGGTTGGCTTTCATATCAGTACAATAGGCCTCGTGT
CGCCTGAATGACTGGACCACCTCAGACTTTACCCATGAGTTGGACATGTCGAGTCCAACT
GTCCAGGAAAGCCAATTTTTACACGCCGATGCGCAATTTCCTCCTCAGTCTCGGCCACCA
CGCGCCCGAGCCCTTCAAATCCTTCCACTTTCTAATTTTGCCTTTCCCTTCATTCCCATT
CATGCATCGTTCCAGTATCTCTTCATCTCATCCAGGGGTCGCTCTCTTCATTGGAGACCT
CATCCAGTCGCCCACCGAGGCCTCCTCCGTTTTTCATCCCCTTTCTCCCTCTATTGTAGC
TGTCCTTAATCCTCATGCTAGCTTCGGCATCTTAGAAACCTTGTAGACTCTCCATCCCTC
CGGCCTTGGTCCGTCGCTGCCATACTGTAATGAGTAGCCTAGCATAGCACGTGACCTTAT
GTATATAGTTTAGCCAGCTAGCGCACTCTAATTAATTCCACA
>20151110.A-AVE_contig_24
CCGCGCATTTCGGAGACTGGACAAGGCCAGGTAATTGTTCGAGAGCCCTCGGGCGGACTC
TCGTGTTGTCCAACGTGGCGTTGGGACGCTTTTTTCGAACTGGAGGCATTGTAAAAATGC
CGGAGCTCGATCACACTTCAAGAATATATGCGACGAGGTCGAGAGGGGTGGAAAAAGGGA
AAAAGGGAATTATCGAATTTTCGAAATGTGCGTTTGTTAGTTCATTGACGTGCTAGGTGA
AGGAACTCCCGTCGCACTCCTTCTGGAGCTTGAGCATGTCACAGCGAGTCGAAAAGTGAC
ATACAGCAGAAGTTAGGCTAGTCTTCAAGTATAATGCAATAAAGATTAGAACATATGATT
CAACTAAATTACGACGAGGTTGTACGATCTATGAAAGTAACGTGGAAGGAAACTAATGAA
TACAATGTTTACGTGCCTGGAGTCCGTGCGCAGTGCCACTGCCCATAGTAACAGGACGGA
TGCCTATTGGCGATAGGAACCTGAGGCACTCTTGTCGATGAGTGATGGTGAAGCCGTCAC
AAGCACAAGTGGTGTGAGGGAGACGTCTCAGAT
>20151110.A-AVE_contig_25
AAGTCCCTACTGAGTTTATGACTATCAGCTACTGCTAAAGCTATCTTGAAAACTTTAAGT
TGATTGCACTATATGAATTTGGTCTACTAAATATGTTCTGATACACAACAAAGGTCAAAC
ACTGAGGGACAGCACTTGGAAATTACTTGCGTTCCCAGAGTTTAATCGTATTTTAATAAA
AATGCGTTAGTTTACTCAAGCAGATTAGCTTCAAAAATCGTGCTTAAGTTTCATATGTGT
CAAAGACGTGTCCCGAGTTACATTTTCTAGTTAAGCGCATTTGAATTATTCTCAAAACCT
GTCAGTGGTGTTCCCTATGGACATCCACCTCTCGCTGTATAGAATACATAGCCGAGATGA
GTAACATCGTCTTCATTTCGATGAAGATTCCCAATCTCTTTCGCAATCTGTAGTCTTCAT
CTCTCAGCACACCCCGCTGTCACTTTAATCATGAAGCTAACCATAATTAGATTAAATGCA
GGGTTGAGGCCATCCGATGAGCTCCTGAAGCGTACCTAGCACTCTATACGGAGGCGGTGG
ATTGGATCATATTGACCTCGAATTAAGAGAAGGGAGATATGCAAAGATTGCGCACGTCTT
GTGCCTTTTGTGTCTAGGCCTCACATGGCTGGGATTGCAGGCTTCTTGTATCATTTTCCC
GCGCACGCAGTTTTCACTACTACCATTTTATTGTGGGTGGAAGGTTCCGTGGAAAAGATG
GTTAAACTCCGTAGGCAAATACTGAGCTGTATCGCTATCCGTCACAGGCAATACATCAAT
GATCTTACAAGTAACAACAGAGGATTTAAGCACTGTGCACGGTGTAGCCTGGGTCATATA
GTAGCCCGATATCTTAGCTAAGCTATGACCCGAATAGCACAATGAATAAACACACATACA
AACAGCTGGCTTGTACATGTGCAAAATACAAATGGTCAAAAGTAATTTTTGGAATATTCA
CTATACAGGTCACGAGTACCCACTCCTATTCTCAGTTCTGTGTTAGATATCTTGTGAGCG
TGCAATGTCGCTTACTTCTTGTTTTCTGTCTCAAACGTAATCTTGAGTTTGAAGAGACTA
GACCGTAGGATCCTTAGTGAAACTGTATTGTTAGAGTGCGACATATGCGTGGAGCCTGAT
TATCACAACAGTTGTATTGGAGCATTGCCCGCTTTGAAACAAGACGACACTACATTCAGG
TGGTGTGATGAATTTAGAAACTGCCAGGAGTTCGTGAATTTCACAGGAACATTCATTTAA
GATTGTCTAAAAATTTTATATTTTACTATAGAATAATACAGGCAGCGTTAAAATGTGACA
AGGGCATCATAGTACCAATCCCTCGTGAAAACTTACAAAATATCCTCGGTGTAGGTATGC
TATCACTTCTGTTTTCAGTCAGCAAATTATCTACTGTAACGCGCTGTTTTAAGTGAGTTT
TGTTCAGACATCCAAGGAAGAATTGGCCCTCATCTGTCTCGAAGTAGGTTCTAAGTAGAG
ACTCGAGTGAAAACTGCGAATGGTGATGTTTTTCATCATAAAGCGTGGAAAGGATGTGAA
ATATACTTACTTATCTATAACTTAAATAATATCGCTGCTTGCTTAGTGTCAAGATTGAGT
ACCTAACCTCGAGGCGACATGTAGTTCTAATCTTCGTTCGTTAGTAAAAGAATATAACTC
GCATGTATTGGATGTGATAGTAGTCTCAGACAACGAGTACTGGCAAGTAACAGACGATCC
TTGTATGATACGCCCGAGCAGCGTGGGATTCATCATTGTCGATTAAGTTGGGAAAAGAAG
TTGCAAAGCATTATCATCATTGACTGTGTAGAGAAATGGACTTGTGACTTACTGAAAGGA
GTTCGATGTAGTCGAATGTGTTGATGCAAACAATGTGTAGCCGGAGCGGAAGTATTTATA
CCCGCAAAAACCCTTAGCGCTAGGCTAGACTAAAAACGGATAGCGTATTATATCATGTGA
TAATACACTTACAACGTAGCTTTAGCTGTGACGAATAGAATAATGTTAGGCCTTAGGCTG
GTCATTCAACGATTGCTAACTCAACAAGTTAATCCAAAGGGGGATCACATTGTATCACCC
CATATCAACCACCTATTCTATTCCAATCTTGACCAGAAATTGGAAATAATTCAAATATTG
AAGTAAGACCATTGTAAATTAATACGACGAATTTTCATGTGCTAGATCTCTCTAATTCTC
ACGAGATATATAGGCCCGCTGTTCGGGCATTAACATTCGGTTCCACAACCTCTCCGTTAG
CTGGCGCATAGATGATAGACCTGACTCACGTTTAAAGCTAGCGCAGTTTAGTGAAGGTCT
GAAAGATATATCGCTTCGGTCAATAGTACCTACATAGGTACGGGAATCTCCTTGTCGACG
CTTTGTTTTTCCCCCATTCTACTGTATCCTCAAGATCTACGAGGTGGCGAAATACCCAAA
TTTCAAGCTTTCACGGGGTAGAATAGCTTTATACGGAGCATATCACTCAAGCACTAGAGT
TGAAACTTGTGGGTTGTTGGAAAATAATCTCCAACAAAATGATGACAAGTCTGGCACAGG
CCTACTCACCACATCCAGGTGGTATGCAACAACATTCGGCAATGGCCCAAGGGCATCCGA
TGGGACACAACCAGGGCCATCCGGGGCAAGCCGCTCCTGGTATACCACAACAGATTCACA
TGGGAGCCTCTGGACCTGGACCTCAAGTTTCTCAAGGCCAAGCAATGATGGCCGGATTGC
CGCCAGGTACTGCTGGACCGAACGCGCATGCACTCCAGCACTTAAATACAAATCAACAAC
AACCACAATCTCAAATGTTTCAACATCAAGCAATGTGTAAGTTTTTATCCAGCTTAACCC
TAAGTGGTTATGAGAGGAAAGGGAGATCTTACTCATGCAATATCATTTTTTAATCTGGAG
CTGACTCGCCCAAATATTAGTCGCAAGTAATCCACAGCTCCAGCAAATGCATCAACAACA
GCAGGCCCAAATGATAGCTCAACAGAGGCATCATCACGCACGAAATGCTATGCTTGCCCA
ACAATATAGTGGAATGCCGATGAACATGCCTAATGGATTACCTGGTATGACTCAAGCACA
ATTCCAAGCCTTACGAGGTCAAGCTGGTCCAATGCGTCCTGTAAATCTCCCTCAGCATCT
TCAGGCTCAACAGCAGCAAGCAGAACATAGCCTACAGCAACAGCAACAGCAGCAGGCTCA
AGCACAGGCTCAGCACCAGGTAGGCAACCCAGCAGACATAGATATTTCAAAAAGCTGTTT
GGCCCAACGAAGCTAACAACATCAGCAACAAATGATGATGGTACAGCAAATGGCAATGCA
ACAACAAGTCAATGCACAGAATCAAGCTTCTAACAATCAAGGGCAACCTAATCAAATGAA
TTCACAACCTAATCAGAACATTCAACAAGCTCAAAATGCACTTATGCAACAGCACCAACA
GCAACAGCAACAGCAACAACAACAGCAACAGCAGTCGCAGCAGCACCAACAGCAACAGCA
ACAACAACAACAGCAACAACATCAGCAGCAGCAACAACAACAAGCCCACTCTGTGGTAGC
ATCACAGCAAAACCAAATACAACAGCATTCTCAGTCTCAGCAATCCCAGCCCCAGCAAAA
TCCTCAGTCAACCTCCACGCAAGTAACACCTCAGCAGCCCACGGCGGCAAGTATGCAGCA
ACAGATTACACCCTCGGCGATACAACATCAACAGCTTAGACAAGGTGAACGGATAAAAGG
CCAATGCTTGATGAAGTTAATGGCCTTTGCCGACCATTTAAGTAGCTTTACAACCTGCAC
CAGACCACTTGAAGCATATTCAGCAAATCCTGCTCATAGAACGGCTGCGAAAGGAGCAAA
ACAGCGTGATGATTTGGCATATTGGGTTACATTCGTGGAACGCTTCTTCTCAGCGAAGGG
AGGCTTACGCCATTCTGTATGGGTTATGGATGAAAAGTCAAATAAGCAATACGAAATAAC
CTATCCAGCTCTACCAAGGTATTTTTATACACATTTTGAAAGTGGTATCAGAGGGATGCA
GATGGTATTCGTAAAAGGGTCAGAAAAAGAGCTACCAAACAATAATTATTACATAGAAAG
CCAAAAATCAAGCTTTGTATATTGGTTTGAAAATGGCGCACAGGTAGGACAACATTTCCA
ATAGATGTACCGAAGCTTACCTTCAGCAGTTAGTTGCATCTGGCACCCTTAAAGCCCACT
TCGATGCCGAGCAAAAGATTGAGCTTCTCGAATTCATTACAAGCAGTCACGAAGAGTATT
TACCTCGGACACAAGTAGTTGAGGCTGCCAGACCATTACATATTTGGGGAAAAGAATGGC
ACAAAGTGAATTCATCCCCAGATGGTAAAACATCTCCTGAAATGAATAAGAAAAAAATGA
AGATTATGAAATCTCCATCTCAACCCCCTCCTGATATTGAGCTTCCTGCTTCTAAAGTGA
AACCAAGTATGGGAATAACGCATTCAGTATTCCGATACCTTGAGGCAGGTACACCTATTC
TATCGAGCAATTTCACTAATATTATTCAGCTTACCGAAGTAATGATTCAGATGAACCCTT
TATTCGCTTACTCACATCAGAATTCGCACCTATCACCGTCAAATGCACTCGAGCAATATG
TTTCTAATGTAAACGCATCAGGGATCAGTAACCCCGGACAACAAAATCATTCTGGGCCTC
GAACACCCGCCATGGGGAATTTTGCTATGGGTGCATCGCCAGCACAGGCCCAGCTTCAGC
TCCCCGGTGGCTCGCCTCATATTGGCAGTCCTGCTCAAGCACCCGGTATGCAACTCCAAC
AAAGCCAACACGGGACAAGTTCCAGTGGACAGAGTGCAAATACAAGTCCTAACGCCAATA
ATAAACGTAGGAAACCGAGTACAATAAATGCGGACGAAGATAACCAGTTAAATGGGACAC
TTTCTAAAACAGGCATTAAGCCTAGTCCAAGAATTGGCGGAAAGAGGCAGAAGGGCACTT
CGTGCGTTTGAGTGTTCAAATGTTAGTTTTTCGTTTTTTGATTACACAAATTCACCCGAG
GACGATATAAGTAGATGGAACTTTTTTATGTATCATATTCTTTGGGACGAAAGATAATGA
AAGACGAGGTCACTGTGGTGTTTAAGGGAAGGGAGTCTTTTGCATACCCATGTTCAGTTT
GGCATCTGGACTATGTCAATTGATCGGTTAGTTAATATCTCTCTGTAACATCTCTAATAC
CCTTGGATTTTTTATTTTTGCGCTGGAGTTTTTAACAGGTTAAACACAGATTGAAAGTCT
AGCATGATCGGCAAGCGTAATTTTGGGTTCGTGGGGACCTGGAATTCAATAGCAATGTAA
TAAGCGACCAAAATAGGCTTTATAAGTATACTACAAATAGTACCTGTTCAATCGAGTAAA
GAATGTACACTCTACTGATGCTGTATGAGAAAGTAGCTTATGTACATATATCCAATGTTG
TCTTATCATGTGATAGGAAGCCCTAAAGCACTAGAAGGCCACCTTCAAAACAAATCTAAG
GTACTAACCACCGGAAGTATATCCATTGGCTCATGGACTGGAGAGAATGATAATGATGTA
AGTTTACAGTTACAGCTCGTCCAATGTAAATAAAACGCACGTATATAAAATTGCTGTTTG
GTCGATCTTCCTTTCAGGCTTTAACTTCCAGGTAATTTTGTAAAAAGATGTCATAGTTTA
TACCTACCAAAATGTTCAATTCAAGATGATAATCTGCTCATCATATTTATGATTAAGCGT
AAATATTTGTAGCGGACGCGGAGAAAGCACATTTTAGTCGCCTACAACGCTTGGTGCAAC
CTATCTTAACATCACGCTTCAATAGCTGCAGCTAAACCTAATACTGGAGCTCTTGCTTTT
GCACCTATGAGTCCCTTGCGATTACGTCCCGTCCGCCCTCGGCCCAGCCAGTTTAGTTTG
AAGCACCTGACTAGTTCCCCCATCTTAGCTTCGATTTCCGCAGAATCACTACTCGTATTG
TTGCCACCGTAGACTGAGTTTAGTACTCCAACACATTGCAACATGCGACCGACAGTTTCG
GTAAGTAGGCGACCACTGTCCTCAACAGTGCGCTCATTATCACGCTCACGCTCTCGGGAG
CGAAAGCCGCCATGGCTATTTAGGCCTGGTGACTCGGCACTGAGATGGCTGCTAACATTA
CTCAATGCACGGCTTCGCCCCGTCTGAAACACGGACTCACGTAGTGTTGTAGCCTGGGAG
CTATAGCTAGCACTACTTCGCTCCAGTGATATTGCTGTGCTAGGTCGACGGATAGGAAAT
TCTGCAGAGCCCAAAGGAATATTTTGATCAGAAGGGCTACACGAGATATTTTCTAAACTT
AATCTTGAAAAGAGGGTTTTTAAAGTTTCAAAGCGGGAAAGGATAATGGTGTCCCGAAAA
GAGCGCAAAACTACACTTCGGACGTTATCGAGTCCTCGATCGCTACTATCTTCATGGCTG
ATAGTTTGGTTATTGGACAGCTCGAGGTCAAGCGGTAGAAAGACGGCTTGCATGAAGGGA
AGAATAACCGTAAACGTAAAAAGCCATACATCTACAAGCTGAGAAATTAGACGTTCTTCA
GGCGTGTGGCGGAGATTTTGTTCTAACAACGAAAATCCGCTACGTAAAAGATCCTGTAAT
TCATCAATCAAAACTTTTGTTGAGGATCGTTTACGATGCGTTGATTGTATGTGCAGCCTA
TTAAATTAGCTGGATTATTTCACTAGCAGACTTACCCCTGCCAGGCATTTCATGAAGGAG
ACTTGTGGGGTCAATACTAACATCAAGATTCGATTGAAATCCTCTACTGGCAACCTTATG
TCCTCACCCTCAAAGACAGCCAACAACTTCGTCCTTAAGAATGGCCACGCATCTTCAACT
CCTAATCTATCAAGCCCATTCTTGACTATCTCAGATGATGCATCATAACCGCAGATTGAG
GAGGCGTAATTTATACTGCTGGCTGCAAGAAAAGATGTGGCACCGCCACCAGATCCTAGA
CTTGAAGGTCCGGGCCATTCGCCTTGATTAGCTTGATGAAAGCCTTCAACTTCTCTTAGC
GAGCTCTCAAATTTTTCCTCTTTATCTTTTTTCTTTTCGCGAAGAGCCCGACCACCATGA
CGGAGATCAAGACCAGACATACTTTTTGCGAAGGATGTAGTGCTAGCAGAAGGGCTGAGG
GGCAAATTAAAGTTGTAAAGGCTGGTAGGAGCGTTGGGGTCAACAGGCTTAGAATTAGAC
GCAGCAGAACTCAATGGCAAATTATGGTCATCCTTCGATGTAAGTTTATGTTTTTGTCTA
CTAAGAAAATGATGCTTGGGCTTATCTTTCTCTTTTTCCATTCTTTTCTCTTCTACTTCT
AATGGCCGAATTGTGGCCAGGGATGAATTTGCCAGGGAGTATATGGAAGAAGATGAAGAT
TGGTTGTCATTGATAGAGATATTACTATAGTTTCCTCGCTGTAAAGAAGTGAAAGCCATT
TTATTTGGACTTGGTAACGCTCCAACTTTAGCCTCTTTTTCTTTTGAGTTTGTGCCCTTT
CCAGGTCTCGAGAAAAGTTTTACTTTGCTCTTTTCACTCTTCATAGGTTTCTCTTTTTCC
CTCTCTGCTAGATATTCACTGGGCAAGTGGCTGGGTGACGAAATAGATGGTTTCGAAAAT
ACTACATTTGCGGCTGTTTGTGCCAAATTTCCAGTAGCTTCCCCAAGGTTATCTTTAAAG
ATTTTACCCTGTAGCCCACTCTCGCAAGGTCCTGATGCCTCAGTAAGGCTTAGCATTGGT
GGGTTAGATGGCCCCCGAATCGATGGTCGACGATTTGCATTATCAATTTGAGGGGTAGGT
GCTGTTTGGGAGCGCTGCCGCATGTGTGTTTGATGATGCATAGCGGCTTGAGCCGCTATT
TGGCTCGCGGTAAGCCCAGTATTAGAATTGGCCATACTACTTAGATTACCGTTGGCTGCG
GTGGGAAGGTAGGCCTCGAAGCTTCCTTGCGTAGAAGAGTGTAATCTTCCATCTCGAACG
AACTCTCCATTTGAAGATTTGGATGTGGTTCCTACTACGGTAGGTATGTTGCGAGATGCA
GGCTCTGGGCGAGTAGTGCCGCTGTGCGACGATGGGCGCGAAAAATTATAGTTCTGGAGG
CTACTAGAACTGTTGTTTCCTTGAGAGAGTGTGTAGAGAGGACGAGGACCATGCACTTGA
ACAGAAGCAGCTGGAGTGTTACTTAACGATGTCTTAGGGCTCAGTTGTGGGATCTGATTA
TTTTGTCTTGCAGGGTCATCCGAATTCGAGGTCTCAATCTGGTAAAAGTTTGATCGTGAA
TCTGACGGTGGCTGCACTATTGGAGAGAAACTTCCAGGCAATCGCGAGGCGTTATTTGGT
GTCATTCTTAGATGGGATGCATGGTTTTGTAAGTAACCACAATTCAGATCACCAGATATT
ATCACCAGTTTAGAAAGTAATAAAACTTTCAAATAGAGCTGTTGGATTGTGAGGTTGGGC
TTAGTTGGTAAGAATAATTTAATTGTGTCTACGGTTGTAGCAAATAGTTATATCTTGTTG
GGGAACCATGCCCACGGAACTCCACTTATCATAATTTAGGCTACATTATCTGAATAGTCC
GAGCGGCAGGGGTATTTGGGTTATTACTCAACGTCTAGAATTCCTACCTACAAGCGATAA
ATTCATTCCCAAGAATATGTCTAATCAGGATACTGAAGAAAATCATCAAAATCAAAATTT
ACATTACACTCTCCAAGCTACTTACTCCTCTCCCGACAACACATCTTTCACACATTCACA
AGTCCTACACCTTGCTAGAAAGCAAACAATTGAAACGAGAGTAGAATTTCTTCACACATT
AAGAAAAGCAGTTAGTACTATGCAAGATCAGATCAACGAGGAGCTTTCGTCGCGAATGGA
TGAGGACGGAGCTCGTGGGAACAACTCGAGTGCCCAAGATGACGACGTGATGTTGGAAAA
ATCACCGTTTGAAGAAGACTGAAATAAAAGGGAAATGAAAATCAAATCTGAATCCTGAAT
GATAGTTGCAGAATTTTTTTAATCATATTCGAGGCAACTCCAAACTTTGCTAATAAAGCC
TAAGATCATTTCTCGATTAAAATACCGATGAACTTATCGGATTCAGCTTTAGCTTAAATG
AAGTAAATTGAATCCTTAATCAAAATTCTATTTATTTGTATAATCGATGGAGACAACTTT
CATAGCCTCTATGAATCAATATCCTACTTAGCCACCGTGTTTAAAGCTCTGATTCGATTC
CATTACTGCCGTCGTTGCATTATTTTCTTCTAAATCTTTTGGCCTCGAGCTGTGATTTCA
TACAGGCTTGCTAAATTCTTGAAATGCTATACATGAGGCAGAAAATCAGAGGAAAGAAAG
ATTTGTCCACGCCCTAGAATTTCTAAAATCTATCGACTTTCTAAGCCGAAAACTGTTCGA
AATTGTCAAGGGTTTCTAGGAGAAAATATCTCGAAGAACANNNNNNNNNNNNNNNNNNNN
NNNNNNNNNNNNNNNNNNNNNNNNNNNNNNNNNNNNNNNNNNNNNNNNNNNNNNNNNNNN
NNNNNNNNNNNNNNNNNNNNNNNNNNNNNNNNNNNNNNNNNNNNNNNNNNNNNNNNNNNN
NNNNNNNNNNNNNNNNNNNNNNNNNTAGAAATCTAAACCTTCATACATGTTAACTCTAGA
TTTCCAACAAAAACTGCGACTGGAATCGTAGCGACCCGGAGGAAAATTGGTTCACTTGGC
GGTTCTAGTATTGCCTCTATTGTTGCGAAGGAAATGGAGGCCTTCAGTAGTCGGGTTTTT
GGTACGGATGGCAAAGCATGTCGGGACGCGTTGCACTTGGTCAACATCGACAGGGGCGCA
TTGTGTCTATCTCAAGACTGCTTCACGAATGCCAGCTAGAGAGAGTTGTCTCCACTCGTG
TTTTTTATCGAGACGCAGGAAGAGTCGGTCGTCTTGCCGTATCGCTGCTGCTGTCTTCTC
TAGTGTTCTAGCTGTTGGAGCAGCCGCGCCTGAGTAGATGTTCGGAGTAATCTTTGCGCC
TGAAATATGATGACCTATTCGGGTGACAGTGACCCAGGTGCTTCTGGACGGGAGAGATGT
GGTAGCCCTTGTAATATTTCGGGGTACGGCTACTAGGATGAATGTGGCAGGCGGAGTCCC
GAACTTTGGTCGCTGGGGGAGGGCTGGCGGGGCGGTACTCGGCCCAGCCGCCACGGATTG
CGCAATTGCTGCACGTAGGTAGACTTTGATAGAGTCTACAAAATCTTTAATTTCACCGGT
TGAGAGCGGTAGAAGGGCTGCTTCAACACTGCTTCAACACTGCTAATAACCGTCTAGCAG
GTGGTGAAATGCGCGGCTTTTTGCCTTGCCCGGCGCTCCTCCGCTTCGATCGCTGCACGC
AATTCGGGGGGTTTAAGTTTGCTTCTCCACCTGCCTCTGGTGCTATAGGTGTTGTGGCCT
GTGATGAGATTTCGACTCCTGATTCCTTAGTTTTTGAAAGCTATACCCCTTTCGTAGGCC
TCACTTCTGTAGGTCGCAGTAGTGCTGGAGCCGTAGTGTGCTTTTCGGGTGCAGCGAAGG
CTTTTCTTAGGGGTTTTGGGGGCCCCAGGGCTTTTCCCACGTCTTCTGGGCTGGAGGAGG
CCCATATTGAATTTNNNNNNNNNNACATAGTTGTCCTTCGCTTGGAGCGCGGCCGCGATG
GCGTTCATGTTTTCATCACTAAGCTCGAGTCCTCTTCTCGTTAGCATAGTTCTTGCGTGG
TTTTGAATAGCAATATTCCATTGGTATGGTTTGTTGACGCGATCTTTGGCAGCGCCGCTG
ATCGCGTTTTTGTGCGATTTATGCGTCGGAGGCACTTTGAATGCCGCCGACGGCAAACAA
TTACAAAAGAAAAATTGTGAGGGAGACGTCTCTGATAATATCAACGGGTAGGAGTTATGA
TATATAGGTAGCTCGAATAGGTAATTATGATACAAGAAC
>20151110.A-AVE_contig_26
AATTTCGAAAAACTCCTTGCCGAAATTCAGAATCTCTCGCCCGTTGAGATCGTATCCATC
CTCTGCATCATTTTGTAAACCTGTCCTGATCTCTCTCACGTCCATCACGAAGAGCTTCCT
CCCAAATTTGTGCACTAAGCTTTGCTTCCTCCGTCGGGTATAAATATCTGCGTGGGCGTG
TATTTGGCGGTCAGCTGAGGCCAGAGGAAGTCGACGAGAGGTGTGGTCATTGAGATGAGG
ATATACTAGGTCGTACTTGTAGACCTGATGTGGTTTTGGTAGGAGTCAATCCCGTCGGGA
GTGAAAATGTGAGATGGCGGAGTATTTTGAATCATTGCCTCGTGGGCCAACTTGTCCGGT
GTTGCGAAATTTGACTGAATCTTGGCTCTGGGAGAATAATTCACTCCTAGGTTCGTAAAG
GACACCGCGCACAGGTGTTCAGTCTTGCCCTCCAAAAGCGTTAGATAACAACACTTTCAA
GTAACAAAAGAGAATAACACCACTGTGTAAGTTGTGGCTTTGATCAGAGAGGAGCCCAAT
GTACAAGGAAACGGTTAGACTGTCCTTTGCAGCTTTTGATGGTGACATGAATGAAGATGA
TGATTGAGATTGATTTCTATTTATTTAATTACACATGATTTGCTCTGGGCCATATACGTC
GAGAGCAAAGACGTGCAGTATGGCAGTTTTACCTGACCCCGAGGCACGGAAACCGTATTG
AGACATAAGACTATGCCTGGTGTGGGACCCTTGCACATGTCAGTTGGCAATGGCCGACGA
GCCTGAACATGAGACATCTCTAGACTTGCCACGACTACAGTGTTTGGCCAGAATGTTTGG
AGGGCGAGGCGAGCAGATGAACTGGTACCGAGGCGTTGGCTCCAGGCTCTGGAGAGCGCT
CACACGGAGGGCAAGACTGAACACCTGTACGCGGTGTCCTCTACGAACCTAGGAGTGAAT
TATTCTCCCAGCGCCAAGATTCAGTCAAATTTCGCAATACCGGACAAGTTGGCCCACGAG
GCAATGATTCGAAATACTCCGCCATCTCATATTTTCACTCCCGACGAGATCGACTCCTAC
CTAAGCCTCATCAAG
>20151110.A-AVE_contig_27
TCCTGATATCTCTCACGTCCATCATGAAGAGCTTCCTCCCAAATTTATGCACTACGCTTT
GCTTCCTCCGTCGGGTATAAATATCGGCGTAGGCGTGTATTTGGCGGTCAGCTGAGGCCA
GAGACAGTCGACGAGAGGTGTAGTCATTGAAATGAGGATGTACTAGGTCGTACTTGTAGA
ATTGATGAGGCTTTGGTAGGAGTCGATCTCGTCGGGAATGAAAATATGAGATGGCGGAGT
ATTTTGAATCATTGCCTCGTGGGCCAGCTTGTCCGATATTGCGAAATTTGACTGACTCTT
GGCTCTGGGAGAATATTTCACTCCTAGGTTTGTAGAGGATACCGCGTACAGGTGTTCAGT
CTTGCCCTCCAATTGAATTACTTCATAATAACTCTAACTCATTCTCATACTTGGTATGTC
ATTCTTACAATCTCCGGAACTATTCTAATTCGTGTAACTATTCGGCCCAGAAAGCTGGAC
AGATTAGTAGTGAGTCTTTAGGGATCACACACCCGTAT
>20151110.A-AVE_contig_28
ATACACTTGACTTCTATATTGGGTACATTTGTATTCTTCTGTGACTTACTCTCTTCGGGT
CCCTGATAGCGACTGTTATTAGGGACTAGGCTTTTCCCTCTTCTATCACAGTTTTTTTAT
CCGCGTTCCTTGGCTTATCTTTATTCCAGCGTGCTTCGGCGCATACTTTAGCTCTTTGGC
CAGGGTCGTAGCACCAGCTACACAGCTTGTTTTAGGAACGGTATGCTCTCTAAGCGCATT
TTTCTGCTTCAGTACGAGGGATGCGGTGGATGGCGGCGTCGACAGCGGTCCAAG
>20151110.A-AVE_contig_29
ATACACTTGACTTCTATATTGGGTGCATTTGGATTCTTCTGTGACTTACTCTCTTCGGGT
CCCTGATAGCGACTGTTATCAGGGACTAGGCTTTTCCCTCTTCTATCACAGTTTTTTTAT
CCGCGTTCCTTGGCTTATCTTTATTCCAGCGTGCTTCGGCGCATACTCTAGCTCTATGGC
CAGGGTCGTAGCACCAGCTACACAGCTTGTTTTCGAAAC
>20151110.A-AVE_contig_30
GTGCTGTGTGCCGGCACGACGTTAAATAACAAACAAACAAACAAATACCTGTGACTGATT
TCTCAACTAACTTACTCTCTAGAAGTCTCCGATCGCGACTAAGATCAGAGACTAGGCTTT
TTACTGCCCGACCACAGTCTTATCGTCCGCAGACCTAGGCTTATCTTTGTTCCATCGTGC
TTCAGCGCAATTTCGCGCTCGATGTCCCGGATCGTAGCACCAGCTACACAGCTTGTTCCC
AAAGCAGCATGCAAGCTTAGCATATTTCTCTGCTTCGGTTCGTGGGACTCGATAATTAGA
AACATCTGCTGAAGTCCAAGTGACGTTCAGATTATGATTTGAAGCGCTCAGGTCGATTGG
TTCCCCGGCTAGGAGAGTGGTATTTGATATTACGGGGTGAGTCGTAAAGCTAGGGACAGG
GAGGCTATAAAGCTGATGGTTACTTGTAGAATATTTGAGCCTAGTTTATCCAGGGTTAGA
GGGCCGTGTGTGTGTTGTTGTTGTTTTATTGAAGTCCTAAGCTAAAGTAAAAAGCTCTAC
ATCCTACTGTCGGTACAGGACGGGTGGAGCCGGTAGGGATCACTGTATACAGGCCCAACT
CATTCCAACCGCGTGAACTTCCTGTTGTGAATATCATGAATCTGATCCAGAAGAGT
>20151110.A-AVE_contig_31
GATGCAATTAAAATTATTAAATTCAGTCAAGGGACCAACAAAGTCCACTAAAATATCACT
CCAGCGCTGGTCGGGAAGAGGTAGGGGTTTGAGAGTCCCTTGGTATGTCAGTCGAGAGAC
TTTATTCCGTNNNNNNNNNNNNNNNNNNNNNNNNGGATAGATTTGGCCACCAGTAATGAT
CTGAAATAGCTTGGTACAATGCATTTTTTCCTGGGTGGCCCTTCTCACAGCTGTCGTGGG
TTTTTTGTATGAGGAATAGTCTCAATTCATTATCAGGGACGTATAGTCTATCACAAAAGT
AAAGGCGACCTTCACGAAATTCATATTCTGATAGGGAAATCTTTTTTGAGTGTGGAACAC
CTTCAGGTTTGGTTAACTCTGTGACTACTTCAGCCAGCCACTTGTCTTTCTTCTCTGTAT
ATCCTTCTTCAAGTAATCGGGCGATTTTACAGTCCAGAGGCTCCTCCTTGGGTTTATGAA
CGATTGCTGAGGAGAGATATGAGGCGTTGCAGATGGGGTTTGGCAGATTTTCAATTTTTT
CCTGAAGGCCTTGAATAATAGATTGATGAAGCTTATGAGATGGAAGGAGAACTTGTTTTT
GATGAAGTAATTGTGGGTCAGAGTTATTTTTTGGGAGATCCTGTGACCATCGAGTAAGAG
AGTCGGCTTTGGCGTTGTCCTTTCCTGGTCGAGAACTTATGACGAAGTCGAATTGAGACA
GAAACTCACTCCAGCGGACCTGTCAGTGTGAGAGTTCTTTTGTGGTCATGAAGTATTCGA
GATTACGGTGGTGACAGTGATCGGATAGTNNNNNNNATAGCCAACAGTTCTTTGTCATAG
ATTTCGTAATTGCACTCAGAGTTCTCAATTTTTTTTGACAAACGCAACTTGGTGGACCTC
GCCGTTGTCGTCCTTTTGGGATAAGATGCCTGCTGAAACAAAATCGGATGAGTCCACTTC
AACAAAGATTTCTTTTGAGGCGTCGAAGTGGCGTAGAGTTGGGGCTGATATAAATGAATT
TTTGAGAAACTGGAAAGCGTTTTGGCATGCTTCCGACCAGACGAGCTTAACATCTTTGCA
AGTAAGGGCGACAAGAGGCCTTACAATTTTTGAAAAGTCTTTGATGAACCTTCTGTAAAT
ATTTGAGAATCCTAGAAAGCCTTGAACGTCTTTTAGGCAAGAGGCAGACTCCCAGTCTAT
TATGCACTGAATCTTTTTTGGGTCCATCTTAACGCCGGTAGTGGAGATAATCATGCCGAG
GTATGTGACCTCCTGGACTTCAAATTCGCATTTTTTTATATCACAGTGTAGCCCTGCATC
TTGTAGCACTTGCAATACTGTATTGACGTGGGTACAATGTGTAAGAAGGTCATAGAAGTA
GATCAAAATATCGTTGATATAAGCAGTACAGAAAATGTCTAGATAAGATCGTAGGATCTC
GTTGATGCGGGCTTGGAAAGTGGCCGGTGCATTTGAAAGTCCAAAAGGCATGACAAGAGT
CTCGAAAAGACCATATCTTGTGTTGAACGCTGTCATCCATTCTTGGCCTTCTGCAATTTG
AATATGGTTAAAAACCGCGAAAATGTCTAGTTTGGTATGGAATTTTGCATTGCTGAGCCT
AGCTAGTGTTTCTTGTAGCAGGGGGAGGGAGTACCGGTTTTTTATTGTAATGGCGTTCAA
GCCGCGGTAGTTAACACAGAAACGAAGACCACCTCCTGGTTTTTTGGCAAAGAGTACTGG
TGCTGCTGCTGGGGATTTGCTGGCGCGTATGAAGCCTTTATCCAGTTGTTCATTAAGGTA
TTTCCGCAGTACTTTGAGTTCTTCAATGGAAATGTTGTATAAGGGGCCATGAGGTGGTGT
TGTGCCAGGTTTGAGTTCGATTTTGTGATCACAGGACCGTTGTGGTGGAAGTGTGTCTGC
ACCCTTTTGATCTAAAACTGCTAGGTGTTGATGGTAATGAAGAGGGAGTTTTTTTGGAAG
GGTCGGGATNNGAGAAGCCAGATAAGTGCATGTCGATGGCTGTTTTTTGCCCTTGCGGAT
TGTTAGGGAAGTCTTCTACTTGGCAGCACAGCTCTTGTTGCATTTTTTGAATAGGGGTGA
GATTTTTTGGTGTTTGATATGGCAGTTGAATTGTTAGCGAGGGAGTAGAGATGGCTCCCA
CTTCTTTGAGTCTTGTATCAACCTCGTACAGGGATAATGAAAATATCTCAACACCTTTTT
GTTTTGACAGTGTCTGGAAAGCTGCAGCTCCGATCTTCCTTGGTCGTCCGTTACTTTGCT
CTTTACTGGTTATAGTTATGTGGTGGAGTTGGGCAGGGAGGAAATTTTCTTTACAATAGT
ACGAATTGAGATTTACAACGTCCTTTGACCAGTCAATAGCGGGGTTGTGCTTTCTGAGCC
ATTTATGTCCAAGAATAAGGTCATATTTGCCGATTTTTGTGAGGAATAATGTGATGGTCT
CTTTGTGGCCAAAGATGTCAAGATGAATAGTTTTTGAATGAGTAATTTGGGTTGCTAGTT
TTCCATCCGCTAGATAGAGTTGACGGGGCTGTGATAGGGGATTTATGGGGAGGCCTTTTT
TTTGCGTAGAGTTTAAGTCATAGAATTTGTCAGTAGCACCGCAGTCTAAAAAAGCTAGGG
TCTGGAAGCTTATTTTATTTGATGCTATAGTACAGGATAGTAGCAGGTGATTGTTGTGTA
GATTTGAAAGTGACAATAATTGTGATATTTTCTCCTCGTTGATACACTTGACTTCTATAT
TGGGTGCATTTGGATTCTTCTGTGACTTACTCTCTTCGGGTCCCTGATAGCGACTGTTAT
CAGGGACTAGGCTTTTCCCTCTTCTATCACAGTTTTTTTATCCGCGTTCCTTGGCTTATC
TTTATTCCAGCGTGCTTCGGCGCATACTCTAGCTCTATGGCCAGGGTCTTAGCACAAGCT
ACACAGCTTGTTTTCGAAACAGTATGCTCTCTTAGCACATTTTTCTGCTTCAGTCCGAGG
GATGCGGTGGATGGCGGCGTCGACAGCAGTCTAAGTGGTTTTTGGGATGGTTGTAGNNNN
NNNNNNNNNNNNNNNNNNNNNNNNNNNAGATCCATAGGCTCCCCAATTGGAATGGATGTT
GTTGCTGAGGATGGAAGAGTGGATGGGAGATAGGTTCCGGAGATTGGCTTAGACTTAGTG
TAATTCGGGTCTGAGGATCGCAGAACCGCGTCGATGTGTCGGACCTCGACAAGGTATGAG
GTGAGGTCTGTTGGCATGTCCTGATGAAGCATGACTCGATTTCTGATTTGAGTTATTATC
TCTAGGTGCAATGAATCATAGAGGTGGTTTATCAGAGCATTGTTGTGGCAACTCGAGGGA
CAAAAG
>20151110.A-AVE_contig_32
CACTATTTATCCGGAAAATAAATATGAAACTCAATACCAACGCTGACTGGTACCCATTGG
AGCAGAGTAAGATGGTCTATGTTATCTCTCGGCTAAGAGGGAAAGCATACTCGACAATTG
CATATGGAATCAAAAGAAATGGCACTGTCCAGTTCTAATCCACCGATGCCATTTTAACTT
TGTTGGAACAATCTTTCTCGGATGTAGACGAGGTAAATACTGCTAGACGAGAAATCTTAT
CAATCAAACAGGGTCACAAAGACACTGCAACACACATCATCGACTGGTTTGAAATTTCAC
AAAGAATAGGCCTCTCAGACAATGCTCTAATAAACCACCTTTATGATTCATTGCATGTTA
CGGCTAGTGTGCGAAGAAATAGCCGCCTTCGGGGTTAGGAATGGGCCGATGGTGCACGAG
AGTATATCAGAACAGCCGAGGACAAGAATAGCTTGTGGACTAATAATACAGATTGCAAAA
CTACAGACTAAGACTACATCTTACACCTAACTAAATATAACTGCAG
>20151110.A-AVE_contig_33
GTCGCAACTGTGGGGGACCTCACCGATCGGATTCGCGGTTCTGCAACGCCAGACCCAGCA
CGTCCGGCCCGGTGACAAAAGAGCAGCTCGCTATAATTCCTATGGTCGAGCAAAAAAGGC
ACGCAGATTTTGCTCGTGCCAAAGCTGCAGCCGAAAAAGCCATCCAGGCGATTTACGGCT
CGAAGAACGACGTCGACATGTCAGACGGATCGGGGTTTGGAATTCTGGATTCCGAAGAGG
AGGTATAAGGTTACAGCAAGCCTTAGTGAAGTCGTCGAGGCTTCAACAAGTTAACAACAG
GACACCGGCTGGACAAATGGTGCCTGCGAGCTCATCTTCTGCTCTCAGCGAAGATCAGAA
ATTGTCACTT
>20151110.A-AVE_contig_34
ATAACTGTCTAGGAGATGGAAGTCGAAGCCTACCGCCAAGTCTCAGCGACTTGAAAATAT
CATTAGCAGAGTGTAGCTTCGACCCAAGAGGAGCACTAATTTTTAGAAATAGAGTCTGGA
TCCCAGACTACGAACCTTTGAAAACTGCACTAATTCAGAAAACACATGATTCCCACGTTA
CTGGACACCCTGGAAGAGATAGTACATTAGCTATACTAAACCGGAATTTTTTTTGGCCTG
NNNNNNNNNNNNNNNNNNNNNNNNNNNNNNNNNNNNNNNNNNNNNNNNNNNNNNNNNNNN
NNNNNNNNNNNNNNNNNNNNNNNNNNNNNNNNNNNNNNNNNNNNNNNNNNNNNNNNNNNN
NNNNNNNNNNNNNNNNNNNNNNNNNNNNNNNNNNNNNNNNNNNNNNNNNNNNNNNNNNNN
NNNNNNNNNNNNNNNNNNNNNNNNNNNNNNNNNNNNNNNNNNNNNNNNNNNNNNNNNNNN
NNNNNNNNNNNNNNNNNNNNNNNNNNNNNCGTCAAACGGGTATTAATCAACGCTTATCAA
CAGCCTTTCACCCTCAAACCGACGGTGCAACTGAACGTATGAATCAAGAAATCCTAGCTT
ATCTAAGAGCATTTGTAAGCTACACCCAATTTGACTGGAAGGATCTTTTACCCTGCGCCA
TGTTGGCCATTAACAACAGAGTTTCAACCGCCATTGGAATGAGCCCGTTTTTTGTTGAGC
ACGGCTATAATGTAGAGCCAATTCAACAAGTAGAGTATATTGGTACTGCATCGGAACCTA
GAAAAAGAGCAATAAATTTCGTNNNNNNNNNNNNNNNNNNNNNNNNNNNNNNNNNNNNNN
NNNNNNNNNNNNNNNNNNNNNNNNNNAATTTGCGAATAAAAGCCGAAAAGAGGCTGAAAT
ATTTAAAGTGGGAGACCGTGTATGGCTGAACCTAAAAAATATTCAGACACCCCAACTTTC
AAAGAAACTCTCATGGATAAACGCAAAATATCGGGTAACAAAAGTTGTCGATTCACATTC
TGTCGAAATGAATACACCTTTAGGGATATGGCCACGTTTTCATGTCGATTTATTAAAAAG
AGAAGCCACTGACCCTTTACCATCACAACAAACCGATGATGCCCAACCTCCTCCTGTGAA
GTCTCAATTATCAGAGATTGATTCAGAGTCAGACAGTGAAGAGCAATTTGTTGAGAGAAT
TCTTCGGGCAGAAAATAGAAAGATTGGTCGAGGTCATAGAAGGTCGCTGCTAGTCAAATG
GAAGGGTTTTGCGGAACCAACATGGGAACCTAGGAGCAGCCTGGAGGATACCGAAGCCCT
AGACACATTCGA
>20151110.A-AVE_contig_35
CAAGGGAGTATTCCCGTAACACTAAGTAACCATACAGCAACCATGCTCTGTCAAGACTTT
TCTGAAATTTCAGCAAGACCTTCGGGATTGAGTTGGAGGGAGGCTAGAAAGGCAGAGTGT
GAATTTCCCGAGGTACCCACAAGTCTGCAGCGCCCAGCTGGCCGACCTCTCCGAACGCTT
CAGAAGGGCCACTTTGTCTTCGGATCTAGTCCTAATTTCGTTACTAAGAGGGCTCAGCAC
CCAGTGGGGTTTCCAATTTTCCCCGGCTGCTATGCACCAGCAAATGGCCTTCATCTCGTT
GGCTGGAGAGGGTAGATAATCAGGAGCTCCACTTAGTGTTTGAACGAATGGGGATTGTGA
GAGATAATACCGTTTGAGGGGAGCTGTATGGGAGGCATAGGAGGGTATATGCCACTCGCG
TAGCTATCCTTGGTCTGTAGGCAGGGAGGACCTGTTAGTCCTATATTGTCATAGACTGAG
ACAGGACAAAAAAATAATCATAATTAACGAGATGAAGATTATGATGAGTGGCGCTAGCTT
GTTTGTCAAAACCAGAATTATGCAAATTCCATGGCGACAGATCATAGAAACTCATCATCT
CCACCCAAAATGTGAACCATAGACGGGCTAAAACCTGTTGGATATTCTTATGCAGAACGA
CTAGCGCTATTAACAGTATCGATCTCTCCTACTTTATCTTTCTCAGATAAATTCATGACC
CGCCTCTCCATACTCATCGCAATATTTACCGAAGCTTCCAAAAATACAAAAGTTATAATC
ATCGTCATCAAAACTCCGATGGTGAGCTTAAGCTTCTGCACAACCCGAGCGTTATGAAGG
TATGGTCGAATTACTAACCTTCAATATGTCTACACTTCATCAAATTGCACAAATAACTTG
TCCTTCGATAAATTATTATCCCCGACTTAAGCAGGATATCTCGTCAGAACCTTAAATCGA
ACTATTGCAGGCTTATTTGATAAATAGCTAGAATCCGAATTATCCGGTCCCATCTGTAAG
GATTAATCACGTGGCATTATTGGATAGTCAAGTTGGGAGTGATTAATGTAGGGCTCGGCG
AGAAGTCACCCAACCACTCTTCTACTGCCACTTTGGGCAATACCACAATCAGCTTCATAA
GACACAGAATTCTAATCTCAATCCCAGCGTATCTTGGGCTCTTGCTTCAGCGGGAGGAGT
TAATGCATTCAGTAGCTTGGTGCGTGCACCAATTATTTTCGAAATGGCTCAACGACAAGT
CTGATTTGAACGGAATTACGAGCTGATGTAACTAATTTCTTCCCTTCATTTTTGTCGTAA
AAGTTTCTTTTCATTTAGTACCATCTGCATATCATGAGATTCGTCGGACGGATGACATCC
ATGTATACTTTAATCTTCGCGCGCAGGGTGATAAAATCCTGGCTTGCATTTGTTTTGTTG
GGTGTGTGTAGGCGCCAACACGTCGGGTAGTTTTATTTAGACTGGGCCAACCGGTACGTG
ACGAGCTAGCGTGCTGTGCGCGGGCACGACGTTAAGTATTATAAATAAATAAAATGTGAG
GCTCAGCATATTTTAACCATGTAGGTCATCTAGTTATTTCTTTATACACAATGTAACCTC
TGTTTTGGATTCACTTGTGCGAACAGGAATTGCGACTAGTTTTTTGTACGAAAACACGAA
AAATTCACACGCAATCATACAAAGGTCTTCAATTCTCACTCGCATATCCTATCTCTACGG
TTAGGGATTTGTCAGTGATGAGGCAAATCCTAAGGGCAATAATTTAAGGCCCCGTTCTAC
TTAAAGATATCACTGTCAACGAGATAAATTCCCACCATCGCCTCACCAATTTTACAAGTA
TGTCATACTGCATTCTAGTTTCAATGACCACACACCTTGTCGACTCTGTCTTTGGCCCAA
AATATACGCTCATGCCATCATGAAAACTCGAGTGAGGCTCAAATTCTCGGCGCACAAATC
TACTTGTGGATTAATTGGATAGACGTGATGGAGATTAGGATAGATAGACAACATGATCCC
AATGATGATTACATTATCAAAAGATGTTAAATTAAGATATTTGAGAAAGAGTTTTCATAC
TAAAGAGCATTAAAAGTGTCACGACCCCGTTTACGAGAGTGCATACAACACGCTTGACAC
GGTCATGGCCAGATTATGCAGTGGTACATCATCTAGTCTGGTTTTTCAATTAGAATTTGG
ATAGCCTGGAAATCTACCGTACTTGAGGAAGGAGATGGCTGGTTCGAATCCGGTAAAGCT
CAATTACATTTCTCACGGCGCCGGTATACGAGAATGACATGGGTATGCCTGGATGGTCAA
AAGTTTTGAATCTCCTTTGAAGGGTGCTTACGGAGGAGGGTCGACTGTTTGTGTAGGCAA
ACATACCTCATGGCTGTAATTGTAAATCAAGTTCCGAGCAAGAGTGTCACTATAGTTCAA
AAAATTGATGCAACGTGTACACTTAGCTTTGATAATGCGTCATAGCTGGAAAGCTGCATA
CTCTTCGATGATTTTAAAATAAAAAAATAGGCCTAGACAACGAAGCCACGCGAGGTGCGC
ATGTACATCTATCTCTCTCTCCTCCGCAATAAAGAGGCAAACTTCATTCAGCCCACCGCC
GCTATGTCGAGAGCCGGGCTGCACTGGAAACTCTTTGTATGGCTTCTCCTCTACGACCAA
GATAAGTGAGTGAAAGATAGGCAAGGCTCTGACCCTACCGTCTAATCTGATGGCGGCCAG
CTCCCTTTTTCCAATTCATGGTGGATTTAGCTATCTACCACGGCACACTATATTTAATTC
CAATCCCATAAATCCAGGTAAATATTTAACCCTTCAAAATTAGTACAAAAATTTACCAAT
CTTGTTTCCCGGATTAAAACTCTCCATGTGCTGCTGTGCACTTGGATGTTTATAAGCATT
TCAATTATGATCACTTCCCCTCGTTTGCTCGGAAAAAGGTCGAAGTTTCCTTGGTTACAT
ACCCTGAAAACATTTTTTCCTCTGATCTCTGAATTTTGGACAATGAAGCAGTGTTATGAT
ATAATTCTCGCAGTTACTATAAATCCATCTCTGCCAAGTGTCAGTGATGCAGTACATCTA
CGCAAGTACTGCGCAGCCCTACATGGCCAACATTACGTCCGACCATTGGGGCGCAGGTCT
ACGCAATGGCATAGAGTAATCTTGGATAGTATGGCATGGAACTGAGATTGTAGTACTTCT
TGCATAGACGGTGATGTAATGCGTAGTGGGTATCAAATATGTATAAATAAGTCCTTTCTA
CCACCATGACATGTAGACAGATTGCTACGAAGCTTTTCATATTATCAAGAAGCTCCGATA
ATCGTAATCTACTTTCCTCTGCTATTTCATGCCTATCCAAAATTCCATATCTCCTCAAAC
CCTAATCATCATAAGTAGCAAGTGTTGTAAATTTTGCCTTTCCTTCCTATAAAAATGACA
GTTATTTGGGAATGGCGATAAGAGTTTTTAGACTCTGGCGAGATATCACTTTAGAGGGCT
TAGGATAAGAGTTGATAGTTCAAAAAGAAAGTGGCAAAATTGAATTGCTGTTGTTAAAAC
AAAGTCGAACATTTCAGTGTGTAAGTAACACTGAGTTCCCTTAGTTTATTATGAATACGC
AGGTGCGTCTCATTCTAATTGAGATCCTCATTTGATACTAAGTTAGAAAGAAAATTTACT
ACACTTATACAGAACCCGATTACTATTGTGGATAGAGACATGTGTTGGAAGAGCAGCCAC
TGTATAGAGAATGGGTGTAGTGTATAAACCATCCGCCACTTGATACAGGTTGTCAAGATA
TACGTCTGCTGCTGGCTTACGCCTTGGCATGGTCTCACTGACGTTGCAAATTCCAGCACA
TCCCACAAATATTATAATCATCATCCTGAACCTTCCTCGTTATGTGCCGGTAGACTCTTG
TGTCCCTCACTCAAAGTCTTGCCCGAAAGAATCTAGATTCTATTTCCCCTCTGCATTCTT
GAGATCTGAAAAGGCCTAAAGTAACATTATGGTGAGTGACTTGGTCTCGTAGCCTGTACC
ACTTTCCAAGCCCTCAGGCCTTTCGGCCAGATGGTGAACCTCATGATAATGGTGTTAGTG
GAGTATTCTGAGAGATAAGGACGAAATAGGCCACGAAAGTATTTGGGAATCCTCGTCGAA
GTGAAGACTAAGGTGCTACTCACTCTTATTTATGCATACTTTGTCGTGAGAGCTGGAGAC
TGACATGGGATACCGCTAATAGATTTTGGGGGTTTGTTCTCCGGACACAGCAGATAAGGC
GCAGGGTTTTAGATTTGCTAGCCAGACATATAGCTGTCCGGTGAATAATTCCCTGTGTTG
AGATAAAAGAGCGGTGGTCAAACATAACCATCCCTGCACCTAGACATTACGGAGTTATGG
CTGTGATTATTTTTTACTTGGGAGTAAAAAGGTTAATGTCAAACTCGAGGGTGCCAAAGA
TGGAGTTAGGTGGATTGCTAAGAAACGTGAGTAGAATGTGTCGGGGTTGGTAAAAGTCTA
CGGCATGAACTCCTAATTCTAACTATATCAAGGGACGAGGGACTAGGGAAACTAGGACAG
GAGACAAGGCCAGTGGAAGACAGAGTACAAGACGTGCCTCCTTAGGATGGCTATGCCCAA
TCTATATAAACATCCTGGTAACCAGAGCATCTAAGGCCCTCGAAGGTTACACCAGCTACT
TCTCTGTTATTCCTTCTGCAGACCGAAGCAACCATTGTAACCCAATAACCATTTCTATCC
TCAGTCCCTGATAGTCAAGGTGTTTTTTGAATTGAATTTGATTTCATTTAGCCCGATTCG
GCGCCTTAAGGCCCATGCAGGTGTCTGCGAACTCTAATATTTACATAGGAGGAAACCTTT
ATGGTAAAAATCCCCTCAACTTTTCAAATTATATACACTCTAATGTTGTGTTACCTTCTC
GAAGTGCACTAACACTGTTATGTCCAGTGCAGATATCGTCCACTACACTGCTACTGGCTG
TAGGTCATTTTCCTCTGCTCTCCTCTCTCTCCCTTATCATGGCCTCGACTTCAAGCGTCA
GTCGAAATTGCTCTAGCCATCCGTCCTGCTGGATCCACTTTGTAATTATTGCNNNNNNNN
NNNNNNNNNNNNNNNNNNNNNNNNNNNNNNNNNNTGCTTGACATTTTGGGACGGATATCC
ACATTGGCATCGTGGATTATCTACTCCTGGAACTTTTCTTCTGTGCAGATAGTAATTGAA
CCCGACGTGTTCGCTTCTTATCTGCATGGCTATGCTACTCTAGGCCCTGCTCAGGTGAGT
TAAGGTGTTTGAAGATCTTATATACTCTGTATTAATAGTTCCATATTTGCGCGTATATGA
GCCTAGCAGTCGTACATTAGTACGTGCTAGGCGGGAGTAATCTTAGGGAATGCCGAGACG
GAGAAAATATGACACGATTGTTTAACCTTACACTTTCTTGAATCTACTTCCAGCTCTACT
GTTCTATCCGTCTTAAGGAATCATAATCCAATAGGTTACGACCCCGGTTTGCCACAGAAT
TTGATAAAGCAAGGTTACTCATTTACTCGCATTTACTCGCATTTACTC
>20151110.A-AVE_contig_36
GCTGGAGGTCCCGTAATTTGGAGATCAAAATTGCAAAGTACAGTTTCCACACTGACCTGC
GAGGCCGAGTATGTGGCCATGTGCGAAGCTGCAAAGGATTGCGCCTGGATTCGAAGCTTC
TTGAGAGAATGTTACGGTTTAACCGTTGTTTAAGCTTAGGTGGATACCTAAGCGCATTGT
TGAGGACTCTGATGATAAGACTGTTGGGATCGAAGCAATGTCATAGCCTAGTGAATATGG
GCAATGCGTAGCCGTGCGGTAATTATTTGACCTAAGGAAAAGTTCTAAGCAACGAGACTC
ATAGTGTGGACTGAATGTTATAAGT
>20151110.A-AVE_contig_37
CACCAGGTAGCAGGGCAGAAATGAGAAGAAACACAAGTAAGGCAACTGCAAAAGACCTGA
ACGAGTTCCAAAGGCTAGTTGGCAAGTACAACTTCTCCTCCTGTATGGTTCGATGCGACA
CATCTCAGGCCACATCTCAGATGGCACGATTCATGTGCAACCCATCGCCTCAACACATGC
ACCACATGTTGAGGATTCCTCACTACCTATCTGGTTGCGCAGACAGGGGTTTATTCTATG
AGAAAAATCACCGGCACCTAAATGAGTTTGGAGAACACGGATTGTTTTGTGCGGTGGATT
CTAGTTTTGCGGATGACCACGATACAGCAAAATCCACGACTGGATACGTAATATTCATGG
CTGGAGGTCCCGTAATTTGGAGATCAAAATTGCAGAGTACAGTTTCCACACTGACCTGTG
AGGCCGAGTATGTGGCCATGTGTGAAGCTGCAAAGGATTGCGCCTGGATTCGAAGCTTCT
TGAGCGAACTGGGTGT
>20151110.A-AVE_contig_38
TTGAAGCGGCGAAGTTGTTGAAACGACGGTGACATGCAGCGAAGTTTCCGTGTCCCGTTC
GGGCTGAGATCAGTTCACGGAGTAACCGCCGAGAAAGTGCCTGCTCTTGTGGCTTGCGTC
GCCGCATGAGTAGACCCAGATTTCGATATCTNNNNNNNNNNNNNNNNNNNNNNNNNNNNN
NNNNNNNNNNNNNNNNNNNNNNNNNNNNNNNNNNNNNNNNNNNNNNNNNNNNNNNNNNNN
NNNNNNNNNNNNNNNNNNNNTGGAAGTTGTCGGAGGCCGGAGCGTGCAGCTCTATCAGCC
TCTTCGTTTCCCTGTATCCCGGAGTGGGCTGGTATCCACTGAACCGAGACTCGAGCCTTT
TCTGATAGCGCCCTAAATTGGCGAACATCGTCGAGACTTGTTGTGGCGGTTCCCGTCAGC
AGTGCCTTCACTGCGGACTGACTATCCATCAACACAGTGATCCGCTGCCTGCCNNNNNNN
NNNNNNNNNNNNNNNNNNNNNNNNNNNNNNNNNNNNNNNNNNNNNNNNNNNNNNNNNNNN
NNNNNNNNNNNNNNNNNNNNNCTGCATCAAGCACTTCACCACCATGCTTGATGCCACATT
CCTTCAACAGAGTTTTTCCATCCCTCTTCAAGATGAACCCCCATGCTGAGCGACCATGCC
CCTCCGACGATCCATCCGGGTAGGCACAAATATCTGATGCTTGCACACTGTGCAAGAGCC
GGGTTACCTTGTCCTCCTCTTCTATCCTTGGGCCGGTACTCGAGGGATAGCATGGTGGCG
GCAAAGGCTCGGCATCTTCC
>20151110.A-AVE_contig_39
TCATTCTCTACGAGCACTGGGCTTGTGCCCGTCACGAATAAAAACATTCCTCTCTATCCA
TCAGCACAGTCGCAGATATGCGACATATAGTTTACAGTGTTTGCACCGTGCTCAAGTATC
TCGACAGCAGAGCGCGGCAGATTCTAGACGTAGTAGGTTGATTTATAGCTCTTTATGACT
TCCAGCCGAATGTCCGGACGATGCTTTCGCATGCTGCACTGGTTCCAGTCACGAGGCGCC
AGCAGGGTGAGTCGATTGCATTAGGGCCACTGTTTGAATATTTTTGATCAGACAGGTCTA
GCGCGGAGCCCTGGATACAGCGAGTGTGCCCACGAAAGTGCTGCAGCGGCTGCACTTGCC
AACGTGGCCATCGAAAGTCAAGCCGCGGTCTTAGTATCCCCCGAGCCATCGGATTTGTCC
GATATTTGTGCCTCCCGGTGACGATCCGGGCCATGGGCAGCTCGCGTCTCGCATCTCTTG
GCTCTAGGGTCGAGACCGTAGGCCGCTTCGGCTGTGTCCAGTTCAAAAGATATCTCGTTC
GAGAGGCTCGCTCGAGGAGCGCATCGAATTTTCATTAAACGGTTGCTGGCATCCTCTGGT
GTTGACCCTATTCCAAGGCGTGAGCGCCAGCCGCATGGCCAAATCTCTAACCACAGCTTT
CCACGACTGCGGACAGGTAGAGGAGGGTAAGTAGATGCAAAAGCCGTGATTCCTACCGGA
GCCCGAAATGCAGGAAGGCTGGTTTGTCCACGCAATATTCATACCCAAGGTGGGTATATT
TTCTAGAGAGAAAATTTCGTCCCATCAGTGGCTGCTTCCGTCAAACCCATTTTTTGTAGC
CGTTGTCAACGAAAGAGTGATTCAAGGATTCGTTAAACGTCCAGAGTGAACGACTCTGAT
TTTGTCCACCTCTCATGGCAGATTAAACAATATAAATGACTCACGCAACAACGTGATTTG
GTGACTGGCCAGGGAGTTCCCCAAAGACCTGTCACGGTATCGCCTTTTTCGATAGGTCGC
AGGGTCACGGTAGTCGGCGTCGTCTAAGGTTGAGCGATAATTAAGCCTCTGTAGGTTTTT
GTGAAGCTATACAGTCTCTTCTCTGCTCATCGCATAACTCATCTCATATACCAGACCTCG
CACCCCAAATTCTTGCCCTGTGCCATGCAGTGGGTTGAGCACTTCGTGTTAAGCATCTCG
TAACGTTTGATAAGGGTGAGAATGGAGCAGTGGATCGCTAACCTTTGGCCTTGCTGAGAC
CGTGACAAGGGTTTGGGGTAATAATCATATCGTCTGCCTTGAATTTTTTTTGAGGGTGCT
TCAGTCGCAGCGATCACTCATCACACGGCCTCACTCCGTTACTAACTGACAGTCAAGTTG
TCCTAGCTAGCAACACAGTCATGGGGCCCGCTCCGGGGAATTTACTCTGGCGCGTCGCTG
CTATCCACTCGATTACTTTGTAGGACTAGAGATTGGTGAGATTGGTGCTTCCAATCGTGG
TAGAGATAGAGATTTTTAGAATGCAAATACTAATCCCCCATTAATTGTGAGATTAGTATT
GAGGCGCTTTGACGCAGCTACTAACCACCAGATCTTCTTATTACAGAATGTAGCACTCTG
TGTTCAAGGGGGAGGAATGAAGTATTCTCCACGACGGGTTTAGAGACTCTCCTATTTTCC
CACTCGCATCATCGAGTGATATAATCTGAGCCTAGCCGCCCCAAGCTTTTAAAACCCTCC
CCGCTCAGCAGAGATCCATAGTAGGCTACCTCTAATAAGCTGCAATTGTTCAATATCGAC
ACGTTTTTCGCTGGTAAGCACACTGAGAAGCGAGTCTCTCAACAGGGACGCTCGTCTACC
TGGGTCCGAATTATTGGAAATGGAGACACAGTGTGTTGTGGACGTACGGGCCCTCCATTT
CCTCTGGGGTCCCGATACGATCTCGTGTATAGTGAAGAGGTTGGAATGAGCATAGGGTAG
CGCTTCAGGCTACCTAATGGATAGATGAGCGACTGAATGGCGTGGACGCAAGGAGTTTAT
TGGGGGGCTTCTATGCCGAGATGGCGCCACCATCGCTTATGCTGTTGCTTAGACTCTGTG
TGGCTCACGCTGGTACTTACAGTGCGCACATCACACTCTTTTGGCTGTGATCCGAACATG
ACACTCTTGTAGTCAACTTCTTTTTTCGCTCCAGAAATACTGCGCCCATTTCATTGTGCG
ATATTTTCAACACGATGCAAATCCTACGGGAAGCTCGGGTGGGAGAGTCGCAGCTTGAGG
ATAAGTTCTGGTTCAGCATACCATTCCGTACATATCGGAGTCAGTCGTAGCTTCCAGGGA
CTTGCGTCTCTGGAATTGATTTTCCGCAGATTTCACCGTTCAACTGAATGCCTTTATACC
CTTATTGTCTACCAAGGCTGTCAACTGCTCTTCTTCGCGCACTCACATCTTTTGGTAATC
CCGATCTTATCGCTTATTGTTTGGATTAGAGCGTCAGCAAGGTTTAATACAAGGTATTCC
ATTCATTTATCTCGTTTGACGTCCTATTCGGTATCTATTTATAAAAATATGTAGACGGTA
GGCCGCCTTGGTCGGGGAAAAAGCTTTCAATAAAAACAAAACCCAATGCCCTGCTACTCT
GAACCGATCCGGCTTGATGCTGAGGATGTTCTTTTCAAGCATATTCTCAGAAGATTTCAA
CTCCCCCTTCGATTAGACTCAGGTCAGGGTAAGTTTAAAAGAGAGACATCTCCTTATCCG
GCCCAAATGTTTGGAGTCTTCTAAGGCTTGACCCTATTGATCATGTTTTTGTCAGTGCGA
TAATCGGTGCCACCGGGGCTTCAGCTTCCCAACGCGATCGTCATGTCCCCTTTTGAGTCC
TTCCCTTTTTTACCAGTGACCAGAGTACATTCCTGATCATCAGTCGTTCCGATTGTGTGC
TTTGGTGCCATTGTAGAGGTTCACTCCATATTTATGCCGTCCTCGCTATACGCTACATCC
GAGCCTTCTCCACACTTCCCTTGTAGACCTGGTACGTCCGACATGCTACTTTCTACCACG
AACAATTTTACTCACTGCAGTCCGCAGAAGAAACCCTTTTCCTCGGACAGTCCCGAGTTT
GGTGAGCACCAGCGCACCCATCGCACATGGATGTCTTTCCACACGACGCCTGTATGTGTC
CCCACCGACTACAGTTGAAGCACTGTTTTTGTTTGACCCGTGATGACCACACTTGCGCGA
TGTAAAGCACGGCATTAATCATAAGGCTATATCGAACCACTTCTATTTGAATTGCCTCGG
ATGGGAGGCTAACCACAATTGATCCTCCAATGCGGCCATTTTTCTATTGACCGTTGACGC
TCTTTTCCATGGTGTAGCTATCGTATTCTATTAATTGCAAGGCCGTAAATTCGAGTCCCA
GCCGCCATCTTAATCTCCCTAATTATGGCGTGGTTATTGGTGTCCCTGCCGCCTCCAATT
TTGTCCGTAGTGGGCCACCGAAAACCTCGAGGAGAAAGTCTTGCCGCAAAATTTATAAGT
AAGGTGCTTATCACATATTTAGCGCAGCGTCCCTTTGGGAAACCGACTGGACGAATGCCT
CTATGTCGTTGCCTCGCATCTGGCGAATTGCGAATGCTCCTTCGATGTGTTGTTTGGTCT
TTGAGAGCAGCTCTTCAGGCTGCTATCTTTCCGCTCCATCGATTCTGATTAGTGCCACTG
TTTTCATAATTTGTGGAGCTACTACGGACGCGTGGGCTCTTGGTGGCGGCATTACGGACG
GGGTCGGAGATGCTCTACTTGATAATCTCCTGTAGCACCATCAGTCTCTCCTCGATTAGA
GACATAGTCTTAGGCATCGCTGTCCTGGCCTTTTTGTGGCAATTAAAAGTATTCACGGCT
TTGTTGACATCCTCCATTGTGGGTAAGTCTTCATCCATTTCACTCATTACAATTAATTAA
CCTTTTTTAATAGTTTCCCTGAGATTTCTAGATTCTTATTATTCGGAGCTGTCTACACTT
TGATGTCGTTAATTGTGGTGCCCATTGAGGCTTTTTGCGAAGCGTCGAAACCACTGAATT
TACCCACACCAGCACCTACACCTACCATGGCGAAGCAAGGAAAGAGAAATGATGAGAGGA
GGTTGAAGGAGATATAAAAATGAGATTCACAGTGTCAAATTGATAGTAATAGCAGCGGGG
AATGCTACGTAGCTTTTTGGCAAAATGACGTCGGGGGTTTTCATTGTCCAAGGGATTTGT
TAATCACCCAGAATAACTTTTCAACTCTCATTGTGCACTAACGTGTGGAGCTTGAGCTTG
GGGTACACCTAGAAAGTTTACAGTGCTTCGACATCAAGGCGAACTCTACCGATAAATCAG
TTAAAGTTCCCACGCTCGACCGAACGAACGCAAGGGAGTTCTCGCCATCACGTTTCGATA
TTCCAGATTGGCAAGATAGGCTTTGCTGTGCTCGGCTATCCACTCTACAAAAAGCTACCC
TTCGCCATGTAGTCTAGTGGCCAATAGTTGCCTGCTAGAGTTTACGGTGTTGAAAATCTA
TAGGAAACCTTTGGGTTTATTTCCTTTCCATTTTAGAAACAACGAAAGTTCTGACGCGAT
GCTTGGTATATTGAGACAAATCCGACTATCTCTGTCGATACTGCGGCGAATTCAAATGAT
GTGTCACAAATTACCTGTGGATGGGACGTCTTCTCTACCCGAGTAAGGATGAAGGAGTGC
AGCATGACTGTGTGAAAGCCATAGTTAAGAGAAATATACTTTATAATTAGAAATGCATCT
TGATGCTTTAAATACGATCTTTAAATTTAGCCTTGGATTTCGGAATCCCAAATGAGCTGC
AGAGTGGTATGCCACTGCTCCATCCAGCCTTGCCGTTATATGGGCTATATCGTCGTCTGC
ACTCTCGCAAACAAAGTCCTAGAGCGCATAATGCTCTTCAATGTGCGCATGTCTATCCCT
AAAATCAAAAATCCTCGTCTTTTAAGATGACACCTATCCTTGGCGTAATCTTTCCCTTCT
GTCCTCGTACCTCTCGTACTCATCTCGTAGATCTGCCTCCCAGACTTCTGCGCCACCATT
TTTCATCCTACAGATACTTGTATTGTCGTTGGCGCATACTTGGGGGCTAGATCAGGCCAG
AGACTGAGTTGACGAGTGGTGCAGTCATGAAAATTAGGATTTGATGGGTCGGATTTCTAG
ACATGAGGAGGTTTTGGTCGTAAATGATCTCCATTGCAGCGACATTTTGAATTTTTGTGG
AGACTAGATTCGTTGGCTCGTGGGCTAACTTCTTGCATGTTGCGAAGGTCGACTGAATTT
ACCAGTGTGAGAGTCTTTCATCCCTAGTTTCTTGAGGACCCCACCGACGGGTGTTCAGTC
TACGTCTTCCATGAGAGTGCTTATGTGGCAAATTACGGGTGACAATAATATTTGCATGGT
AAAAAATATCCTCGCAAACTGTAGATGGGAGTCAAATTTATCCTATGACGTGGTGGCTAA
GGCAGTATTCAGTGCTTCCTACCTAGCTATGTTGAGCCCAGACTTTATGCGCGTATCCCC
GGTGATCTATGGTAAGTCTGGTCTGCTTCCGCATCTTTTTATCCAATTGTGTGATGTGTA
TGCAGCTATAGAGCCATGACCCCTGCCCCGTAACACTTCTGGCAAAATACAAGCGGATAG
AAGAGCAACGGCCACCAGCACAAAGTAATAACCAGCGATTTATAATCTCGCCTAGTTTAC
GCGGGCTGCTGTCCCCAAGACCTTGACAAATGATCTGCTACCTAATGGACTTTGTACGCA
TCCATGATAATTCTAGTTTGCGCGTGGCGGCTCGTGCTAGGAGATATGTTGTGGATGGGC
GTCGACTTGCAGCGATCCTTCGAACCCGAATATTCAATTCAGCGAATAGCGAGGAACTAA
AGTGCTCCTCTAGCTTCTAGACCTGCCGCATACACCAAGCCGCGGGGTAGGTGAGCCTAC
TGCGTCGTAAACAGGGAGGACTGTACACTCAGTCGAGAGGAAGATAAGGTTACGGTTTCT
GGAGAGCAACGTGCCACCTACCGCTACATACTGTAGTAACAAGGTTATGAGAAGTCGAGG
AATCGTCGCTTCGGATGTGACATTTAACGTGAGTGGACGTAGTATAGTGTTTTAGGTCTA
AGGTCAAGGAGACGGATGTGTATTGAAGATCGGCTATAGTGACGAGGTAAGAGTGCGAGA
TGGATAAAGTACAGAGACCTCACAGCGAGTATTTGTATACATAAAATATACCATCGACAG
TAATTCTCAACCATTCCACTATAATGTTAGCAGATACATCTGCGTCGCCGTATCGAGAAT
GGCTGGGATACTCGAGCTGTCATGGCGTGTGCTTATTTGTTTTGTTTTTTAACGTCATGG
TGTGAGCTTGTGACTCACCATTGACACAGCGTTGTGTATCCAGGTCAGGTGATGCCCTGG
CATACAGTGGTCGTGTTCTCAGACACTTGCATTAGTGTATTTGAAGTATTAAGGAGTTTT
TGGATAGGAAATTAGAGACCAACTTCCTTCTAGACTTTATGACTTGACAGGCATTCTGTG
ATACAAATTACAGGCGTGCTTTGAGTTCGAAGTCAGAGGTAATAATCCGAAAGCACAAAT
AGCTATTTGCGCAGGTAACTCAACTACCATTTTTCCCAAACTTAGCTTCAAAAAAGGCGC
CACCAACAACCCGCTCGGTCTCATCCAACAATGAAAACCCTGAACTCGAAGGGACATCAA
GCAGCGAACCTCCATTGGCTTATATTCTCGCTGAAATTCGCAAGCTCAACGTCAAGCTAA
CAAATCATGATGCTGAGTTAGCAGAGCTCATTGTCAGAAGTTGTGGCAACGGTAAAACTT
AACAAAGACTCGCGCGCGACTATGAAAAACTATGCACCGAGCGACACTGAACCTAAAGTC
TTCGAATATATTGACAAGCCCAAGGGTTCATCTAATTTTCCTCAAAGAGACCCACTTCTT
ATATCCGAACTTAAGTCTATATGGAATCCGGTGAGGGGACTCTTTATAGCTCCTGCCAAT
TCCCCAGGGCCACGAGGCAAAACAAATCTACTTATCCTATCCGATCCTTGTATCGATAGG
GAAAATAGAAGCAGCTGGGTCTCTTTTAATTCGAAGAGCGAATATATTCAATGGTTGTGG
AAGCACTGGTGCGAACTAATTGCCGAATCAGACTTGGATCACCGAAATTTGGATAGTCGC
AACTCACACAAGGCATTTCGTTCTGGACTAAAGCCCCTAGTCAGAGCAAGTGATGTTGAA
AATCTTCTGAACCTACAGAAAATTCAAATTGTTCTGACTAAAGAAGAGACCCTCTACGAC
CTTTGGCCTTAGCAAATCTGTCATCTATTTCAAAGTGATTTCAGACAAATACTTTTTGTC
GAACACAACGTCCTACATGGCCAATAGTTGTCGAAGGCATTTTGAAAATTCTGGCCCAAT
CAAATAATTTTCGTAGCCCTGTTGATGAATTTATAGCTTTTCGAGCCAGTTCACCCTCAA
ATAAGTCAACAGCAAATTTCCTGAGACGTTTCGAAGACGCATTTCATCGCATGCCGATTC
GAAAACGTGCTGAAAAAGAGGTGGAGGGCACAATTGAATATACACTTCAGACGCATGCAG
GTATAATTTTGAATACCTTAGTCCAACAAGACGAATCGTATCCATTGCACAGCGCTTTAT
TAAATGCTTGGATAATCGCCGAAAGGCATCAAAGTTGGATGGTAAAGCTTGCATCTCGAC
CGGTGGATAGAGAATCTCTGCCTGTCCATCAAGACCCCCTCTGGTCTGAGCAGACTCCCG
CGAATACATCAACGTATCAGGACCGATTCAATCTAGATAATCCTATAGCTTCTGTAAATA
CCGCCACACCTGAAACTGTTTGTTACAAATGCGGTAAACTAGGACATTATAGCGCAGATT
GCCGCAACAGATATAAAGCTATAAAAGCGCCAGGGGAACACTTATCAGTCGCGCTCAGGT
CAAAATAACCCTGGGTATTCAAAGGAAAGGGTCATACCTCAGACAAGAGGTCAATTTCAC
AAACAAAATTACAAACCAGTAAATACTCGAAGTCGAAATACCTATTCCCGTGGCTAGAAA
CCGCCGCCACCACCTCCTAGAAGATCGAATACATCTGCGTCGGTATACGCCAATCAAACG
GTTCAGTTTGTCGATGAAAATAATCCCGAAATATGGGGCTCGGAGGACTGCCAAGAATTA
GAACCCAAGTTTCATGATGCTGAAGACAATGATAATGATGATAATGGTGATGATCACAAA
TAAGAACTAGGCAGCGTTATCTTTAACGTCGACGCCGCGAGCTCGCAACAAAAACTTCTC
GATAATATTAATAAATTTACTTTCAATTCCAAACCATGTTTCAATTTATCTTTTAATCCT
AATAATATTCCATCGGATTTTTCGTTTGTTTCTAGAGAGGGTGCTAACGAACATCATCGA
TTTTTTACTTGTTGTAATAGCGGAGTTAAAAGTTTCGTATTTTTCGACGGAGGAACTGCA
AGTTGTTATGTTACTTCCTCGATTGTTTCCAACCTTTCTTAAAAAATATTTTTATCAGCA
CCTGTACAAATTTGAGGGGTCGCAGGAAAATATGGACCTGTAGTTAATTATGACTGCATA
ATATCAGTCGAATTCGCTAAAAATGCGCCAATCATAATTTCTTATGGGGTTGTTCCGGAT
GGTACGTTTCCCGCACCATTAACAGTCGGGCGAACAATCCTACACCAACTAGGGGCCTTT
TACGCTCCCGACTCAGACTGTGTGAAGCTCACCAAATTAGCCAGTACACTTTTGCTTCCA
CCAATCCTGAAGGATGAACTAAATTTAAATCATGTCACAGCATGGACAACTTCTAAGATT
CCGGTTAGCTCAAATGAAACGTTCAATTCGGCATCACTTCCACAAGAGCTCGTAACGTGA
CCACCTCCGGAAATTTCCCCGAATGACAAATTACAAATCGATTAATAAATATCAATCTCC
TTAAGTCTAAATTCCCGTCACTTTGTTATTCATCACAAATTGCGGGAGGTGCAACACGAG
CAACTGGCATAAAGTATGACATTGTTCTTGATAAATATGCCGCAAACCTGAAGTGCGCAC
CTGGCCGCTATTCTCCCAAAGATACCCAGATCATAAAGGAATTTGTCAATGCAGGGATAG
AAGAAGGTGTATTATTTAGTGGTCAAAGTCCTATTTCAAGTCGAGCAGTTTAGTTCCCAA
GGATGGCAGGCCAAAAGGGCGAATGATAATAGATTATCGACAAATAAATTCTCGCACAGA
AAAATCAGCGTATCCACTACCTGTAGTTCAAGACGAAATCCAAAAAGCAGCTGGTCATAA
GTTTTACATAAACCTTGACCTTAAATCAGGATTCTATCAAATCGAACTTACAAAGAACGC
CAAGAAGATTTGCTCATTCGTCACTTCCCAGGGACAATATCTGCTCAAGGACATGCCATT
CGGATTGACCAACGTCCCCGCAACTTTTCAGAAAGCAATGGACGAATGCCTCCAGCCTAT
TCTTCACGTTGCAACTAATATGGTAGATGATGTGATAACATGAGGTAACACGATACAGAA
AGCCACATAGAATGCTTTGACGATGAAACAGCTCCAGTCCTGCGGTTACAGGCTTAACCT
TCGGAAATGTGCATGGCTTGTCACTCAAACAAGATTTCTTGGCCATATAATTGATAGGTA
TGGTATTCAAGTCGATCCTTCAAAAAATACAAGCAATTCTCGACAGACCAATACCACGAA
ATCTCACGGAAGTCCATGCAATCCTTAAATCTTGTAATTATTTTCGTGATTATGCCAAAC
TCTTCAGCAGGTTAGCGGGACCACTTTATAGCCTAACATCTCTCGAAGGTAAAAATGTAC
CTATAACACTAAATGATGAACAAATTGCTGTCTGTAAAGCCACACGAGATTCGTTAATTA
CAACTCCAGTACTAAGGCCCATGGACCCACAATTTCCTGTAGTTCTTGACGTTGATTCGT
CGGATGAATATACTGGCGGTGTTCTTCAACCCGATGCTCCTTTTACGCCAATTATACGTA
CGACAATACTGCAACCATCGATGGACCGCGCATATTTACATCCCGTTGCTTATACTAGTC
GCAAGCTTACCCCTACTCAGCAACACTACTCTTCACAAGAGCGCGAAGCACTGGGTATCG
TTCAAGCTCTAAAAACTTGGCAAGATTGGATCGAAGGTTGTGAAATCATCATCTGTTGAA
AATATCGCGCAATATAATGCGCGCAATATTTCTGGAACGAAAGAAGTTGACTTGAAGAGT
GTGAGGTGACACTTTAAGTATAAATGTAAGCGACACAGAGTTTAAGTCACAGCATAAAAG
ATTGTGGCACCATATAGGCATAGAAACCCTCCAATAAACTCCTTGCGCACACGCCATTCA
GTCACTCATCTACCTATTAGGTAGTCTCAAGCGCTAAAATAAACTCATTCCAGCCTCCTA
ACTATACACAAGATTGTGTCGGGAACCTAGATGAAATGGAGAGCCCACACGTCCACAACA
CACTGTGTCTCCATTTCCAAAATCATCAGAACTGAACACTAAAGTCTGGCTGGAATAAGA
AAAACATCCAAGTTAGCTCGAAGTATACAACGTTTTGTGGATATCCTTCAACATTTTGAT
CCCAGGATTGTTTATAAAAGAGGAAAATCAAACCATCTCGCCGACTGGCTTTCTCGATCA
GCACCTGAACCCACAACTTTCCCAATTTCTAGATATGACCCTGTTCACGACAGCCCTTCG
GAAAGCTCCTCAAGAAACATAATAGATGCAGAAAGATCAACTTGGATAGATTTACACTCA
ATTGCAGAGTATTTACATCATAACATACCCATACCAATTAACCTACCTGAATCATGGGTC
CGTCTGGATTTTAATGCCCATAATGGATCTACTTACCGCGTGTTTAACGATAAGTTTTTA
AAGATCCACCACTTTGGTAAACTTGTGATAGCCCTCATTAAATTATAAGAAGATCAGGCA
CACTGTTCAATAGGCACGTTGATCAGAGAATCCCGGCATCATCTTTAGCATCCAGACATT
ATTTTGGCTGCTCAAGAAGCATGTAAAACTTGCCCAAGATGTTAACTTGTGACGCAGCCT
ATTGATATCCACGCTTAAGGCGCTTTCTGACTAGTACAAGTACCTGTACCATTCACAAGA
TGGGGAATGGATCACACCGGTTCAGTATGTCATAAAAATCAATCAGCGTACCTGTGTACC
ACTATTGATCATGCCACTTCTTATGCAATGGCACTTTTGACACCATCTCCGGATACTGTT
TCGTGCTTAAAATTGGCTCGCCAAATATATGTCCTTTTTGGTCTTAAACAACTGATAACT
GATAATGGAAAAGCCCTCTTGAGTAAAGAAATGTCATCTTTCTGTAAAGAAAATTCGATC
GAGCAGCACATTACGAAGCCCTACCGACCACAAACAAACGGTAAGGTGAAAAGATCTAAT
GGTACCATCAAGACTATATTTTCTGCAGTATCCGCCACGAATCCATCACGTAGCTTTCAG
TAGATCTTAGACCAAACTTTGAATACACACAACAGACGTCCTAACGAAGAATCCCTAGGC
CTCTACGTTCGCAAATTGACACTTTCTGAAGAAGCTGTTCTCGCAACTGAACTGGTTATA
ATACACAACCCCAGAACACAATATTCCCGCCTTAAAATGACGAATGGCAAAGCGGCGAGA
GATGAGATCTGTTCATATCTAGAGGGAAAAAAAGCACGGCTACGAATCTTCGGCAAGGGT
TATTGAGTTTTACGTCAACGGAACAGGCAACAAAAGGGTGAACCTTTCTATGATGGGCCA
TTTGTCATGGCAAACGCCAGTCACCATAATGAATATACCCTTCGTACTCCTGGTGGAGTA
ACCCTGAAGAATGAGTATCACGGCCAGCAACTTTTCCCAGCATACGTTCGCGATGGACAT
CCTCTGAGGTCTTTATGGTATGGAAGTAAGAATCTGCTTGAGAAAGATAGACACAGAACT
GTAGACTTATCGAAGCCTTGGAATCAAGTGGACAGTTAGTCGATCTCTGGAGGAGAGGGG
GATGGTGTATCCAGGTCAGGTGATGCCCTAGCATACAGTGCTCGTGTCCTCAGGCAAACT
TGCATTAGTGTATTTGTAGGACTGAGTTTTTGGATAGGAAATTAGAAATCAACTTTCACC
TAGTCTTCATGACTTGACAGGGTTTCCTTGGGTGGGTATTCACGGATGAGGGTTGACTTG
GGGTGAAGAAAAAGCCGCCACAACTTCGCAGTGGTACCTGCAAATGAAATCCGAGGCATA
TGTGCTCTACTTTAACATTGAGTCATCTGTTATATACTTTTTCTCTGATATTGTGTCATA
GCTAGAAAGCTGCATATGCAATTAAAACTTGATGCAAAAAAAAGACTTGACAGGCATTCT
GTGAGACAAATTACAGGCTTGATTTGTGTTCGAGGTCAGAGGTAATAATCCGAAAGCACA
GCGTCGCTAACAACTACTCAACACTAACCATATCAAGTCATGTGATCTAGATGTGGGCCT
TCTCACCACACTGCCCCACGCGACAAGTGCTCGATTCAGACGCGCAGGCTGGAGCAGCGC
AGGCGTCTGCGTTGTGGCATCCTCGCCTGTCGCTGTGGGGGTGAGCGGATGAGCTTGAGC
CAAGACCAATCGAGCTTTGCCGCGGCGTCGCACGAGCCCCTGACCTGACCGATCCGTGCC
ATCTCTGAGGCCTGCGGGGCACGGGCTAGAAGGGCACGGGAACGTCAGGCCGTCGCTGCG
CCGATCCGAGGTGCGTCTCCGTGACCCTGAGGAAAGCCCGACTCCACCGGCGTACCGTCC
GACTCAGCGCTCGCGTGGGCTCGTCCCCATCGGACCATGAGCTGCGTCGCGCAAGCAGCC
GGCCACGCCGCTTACTGAGCGTCGTCGTGGCTGTCGTCGTTTCAGAGTCCCAAGCGCGCC
ATCTATCATGTGCCTGAGCTGGAGCCCTGCCATGAGCGAGCACGGCTGAGACTGCACACT
CGGCCCGGCCCCAGTCTCGTCAGCTGGTAGGGCTCCCCCACGCCCTCTTATCCGCTCGAC
AGCCTGACAGATGCGCTGGGATACCCCGTCACTGTCTAATCCTCGCTTGGAGCCCACAAG
GCACCCCCCGCCGCCTGATCTATCCCTGTCGTGCTTGGTCTTTCCGCCCGCGCCAAAGGT
TGCCATCTCTACAATTAGCCCTGCTGCTAGGCTACACTCATACCGCCACTCCTGACTTGG
CCTACTGGGCGAGCCGTGGAAATAGAGACTCATGACTCTGTGCCTCCGCCTTCTAGCCAC
TCTAACCTACTTCCCATGTCCTGATGGGTGCAGCGACGGTCCCATCATCGTCTCCTGACC
TCTCGCCTTCAGGCTGACTCATCAGATAGACAGCTAGGAAGGATAAAGACACGTACATCC
ACATGGAATTACGAAATACGAAGAACAGAATGCTCATATTATACCGTTTCATGCTAACTC
TAGAATTCATCAAATCGCTTTCCGGCAACTCCTTGACATCAGTTTAGTTGTCATCATTAC
AAACAGCCCCGAGAATATGTACAATACTTATTATCAAGCGAATCCTCAAACACCATCCTA
GCCAAGTGCATAAAATTACCCTGCCATGTACAAATATTTGCTTGAATTACGAAAATTTCA
TAGTACATCAAGGAAATGTTTGCCCTGGGTAGCCATTCGTAAATTTACCTCAACGCCAGC
CCAAGTCAACAGATTATTAAATGGGTTGGAGCTGAGCAAAAATATCATCTTGCTTTACTA
CCAACATGAATCATTAGGTGAGTAGACATTTCGTGCGTGAATACACCGCTTTATCCAGTT
CTGTGTATTGATTTTATCAAGGAAGCGGTGCAAAACTTGAAGTGTGAGGACGTAAAAATG
GATCGTGGGGATAGAGTGATACCGATCGTGGCATTAGTGCATCTCTAAGCGCAAGATTGT
CCCTCGTGCCTTCTCCAATTGGAGCCGTAGACAGTAGGGTAGGCTCATAATTTTGATCTC
GAGATGGATACTTCGTGTCAATGTATATCGGGGGATACATTGAAACATCTTGGGAGTGGA
AAATGTGCTGTCCTTGATGGAGTCCTCCTCCCATATCAGACTGAGAGCGTTGATGAAGGG
GTCGATGTGTTGAAGTTTGATATAGAGGATTTGAATCCATCTGTGTATTAAGTGGTTGAA
CCGTGCATCGTGGTGATGAAGACATGTTTGATAATGGCTTTGATGAAGAAAAGTTGTAGT
AACTCTCGACAGTTGAATTCTCGTCGATCCTAGAATGTAAGCCTAAGGCAGAGACACGTC
GACCTAGTTCAGGAATTCGAGACCGAGCTGAATGTTGAAAGTTTGCTTCCGCAACATTCC
AGTCTGATACGCCCATCAATTGCCGCTTGAGAGTTGTGCCGTCGGGACTGTAAGGATCTA
GCACGTATGAATGGCAATGGCTCACCCGACGATCTTCGGGAACATAAATAGGGGCTGCAT
CCGTACTCAATGACTTAGCCTTCTTGTGGTGAGAGTTTTGAAGACGCTTTACACTAGTCT
TCGGAGACCACTGGTCATCATGGTCAATAGAGATGTTTGGTAGGATCTCAATATCCGGAA
AGGTAGATATAGTGTCGTCCAAGATCTCTTGATGGAGCCTGTTGAAAATTCCTAGAATTT
CTTGCGTACTGTAACCTTTTCTACAGTGCTCAAGGAGCCATTTGGGGACTGCAGTTGCCG
GAATTGCCGAGTTTGAATTTTTTCCACCTGCCATGTTACTGTCTTCGTCCTCGGCTTCCT
CTTCTTCGGAAGGAACACTCTTACGCTTTTTTCCGCTTTGGAGATCGTCTAGTCGCTTTT
GTTCTCGCTTCCTTACCGACATACTCCAGTCTCGCACCACTCCAGCCTTATTCAATGATT
CGTTTACTTGGCTCCATTCATACACCCTTCGAATTTGCTGCTGAACCAAATCGCACTGTA
GCTTTGCATATTCCTTTGGATTTCGGTAGCGTGATCTCTGATAATGCTTACGGCAGTAAT
GAACCCAAACATGACTAGGAATCTGTCGGGTACAAATCTTATTGCGACCAAATATGTGAG
ATATAGCTTTCCGCAACTGTGAGCCAGTATCGCAATGAGGAATATACATGCACTTGACGG
ATTGAGCTTCCGTGTCTAGCGGAAATGATGGCGGAGTTGCTGGAGCCTGATAGACATTTG
TCACCATAGTCGGCGATGAGTCATCTGCATGATGAGAGCTTGGAGGGGATGGCTCGTTCC
TTGAAATTGTAGAAGGAAGAGTTGGCATAACCAGTTGATGATATGGCGGTTGAAAACTAG
GTGCTGAAAGTGCTCGTTTATGAGTCTTACTCGGAGTAAGTGGATAAATTCGTGCTTGTT
CAGGTGTATTCTGATGGGCTTTATTTCTGTAAATTCGAGCTCAATTAGCGATGTTACTTT
TGAAGCAAAAAGCGATGCAGCTGCTTGAAATTTTGGATATTTAGTGGAAGAAGATACATA
AAACATGAGATGTAGAACTTGGTGTGTTCCTTCATACACAAAGTGCTTAAAGTTTAAAGT
ATGATTGAGAAAACTAACAGAAAATAAAAACGTGAGATTAAAGTCAAACCTGAAGAACAA
ATTCTACATCTACTGAAGTACTTGAGATAACTCATAATTTGGCGCTCATGAGGAATTATT
CTTGGCTTCTTATTGGAAACCGTTACAACAAGAGTTTCTTGGATTACAGCTGTGTGATAC
AAAGTTTTTAAACTCTCGAATCAAGAGATTAATGAGAAGATTGGGCATATTGAGCAAATT
TTAGGGCTCATCCGTGCAATTTTGGATACAAGAGAAGTACTCACGTTATATTCGAACTAT
TCATGGTCCATTTTGAGTCAGAAGTAACAAGTCTCAGACTTGGGATAGTTGGACGCTTAA
TGAGTACTGCGTCTGAAGGAGAGATGGGTCTTCTGCTTTCATGTATGTCCAATGTCGATG
AGGCTTCTTTCTCCATGATCGGAATCATGAATGGCCGCGATGAGATGCGCGAGGGCTCTG
GCAGCCTCTGTAAACTGTTCATGATATTCTGTTCTGGTAGTATAGAGCTACATGGTGAAA
GACTTCGATCTTGATATTGTACTTGATTTGAAGTCCAACCAATCTTTTTATCGGTGCTTG
ATGCAGCTGATTTTGGAGATGGGCTATCATATACATTCTCGGCCTGGCCGCTTGGAGACT
GAGAGCAAACCTCGACCACTGACATAGAAGGGTAGCGTGAATGAGTTGATGAATCTAATG
ATGAGATGGAAGAGATACTACTTCGACTGCCTGATGAAGTATGTGGCGGTGAGACTGGCG
TGGAAAAATAGGTTTTTTTAAGTTTGGTTGCGTGTTGGGGTGTAGTAGGTAATGTTGAAA
TAGTGTTGATTGGTAGCGCATATCCACCGTTATCCCAAGATGTTTTATTTTTTGATTGTA
TTTGGCCATTAAGTTCTTGCCGATCTGTGCCTTTATAATTATCATCCGTCGTTGAATTTC
CATTCAGCATTGATGTGAGGTCCATCATGATGATGACGAATCTACTTCTTTATCTAGTAT
TGTTTGCTGTTAAACGACCGCTTATGGTTGTCGATACTTGCGTGGATGCCCGCGTTGTTG
TGTAAAGAATATCTAGAAGAACGCTGATCTCCTGAATTTTGATTAGATTAGTGGGCTGAG
GTCGGGAAGATATGGTGTCTGCGAACGAACAAGAGACGCTGTTTCAGGTAGCTGAACAAC
TTGACAGTTCCAACCTGAAATCTTAAGCCGGGGTAATTACAAGGTGCGTGGCTATGACAG
TGGACCTCGGGCCTTGTGCGAAAGGTGAAGAAAGGGCTGTGATGTGACGAATCAACCTTA
AGACAATGCATTGACCTTGTTAGAAACAAATACACACCAAAACAAGAGTTTAATCTTCAA
ACAAGAGGTGGAGCCACGGCGTCTTAGAAGCTCTACTCCCAAGAGCTGACCGATGATTCG
TCTTTGAGGATTCGCGAGGTCTAGTGGCTAGATTGTCGCCTCATCGGAGGGATGGAAAGC
ACTGCGGCGTTGTTGGGGTATTACTGTTAAGAATGTAAATGGATGGGTTAACCAACTTCA
TCCTGAAAGCTTGAACTTCTTAGTCAGACTCGGGCAAAATAGGGACATTGATTGGATTTC
CTAGATTAGAGGACAACCGTTATCTGTTAGTGCATTTACATTAACATGACAGAATCTGCA
TAGGTAGGATGAATTCGTGTGTTAAGCAGACCCGTTAGCTTGACGGCCATCAGGTGGACA
GGTTCGTTCGGGAGAGCGTCAGCCTCGGAGGGGTGGGGGTTTGGAGGGGCAGCCAGGAGG
TAGGTGGAAGCGAAGCATCGAAGCTCCACGAGGCCATTTCAACACATTTCTAGAACTGTC
GATCAGTTTAGTTTAATTAATAGTACTATCGCTAACCGGTACAAAGGGTACTGACTGCTG
CTCTTGCTTCTCAAAGTGCTGCATAGCGGCTACCACAGTCTCCAAGAATATGATTTATTG
CTCTTCTACCACTACTCCTGTTACCGACAGTTTAGCTCCAGCTATCGCCATTAGTGCACC
TACAGCTAATAGTTTGGCGACTACTATAACTACTGATAGCATGTAGATGACATGGGTATA
GCTTGCTCCCCTGTGTCGCGGGGCTACAGCGATTCTACCTGGATAAAACTAATTGCCTTC
GCCCAGCTTGCAAGGAAGCCGTGTTTCAAGTTGCTAGCTGTGGTTGAGAGCTGGACGGGA
ATAGGTAAGCTCGTCTGAACACTGTAACAATTGCTAGCCTAGCCCTGGCCACGGATCTGC
CTAAACCCCGCCTTAGCTTCACCAGCCCTAGTCCCTGCTAATTTCATCGCTAACAATTCC
GGTACCACCTTTCCTCAACACTGCAGTGACGAAGAAAGTAGATGTCAACGTGCATCATCG
TCAAAATCATCATAATTACATCTCAAGGTGCCCACCGAATCCGTCTGCACTTGAAGCGGC
CAAGGACTGAATATCTTTAGAAAAAACGTCCAACGAAAAGAGCACTGCGCTCTCAGTTTT
GTTCGAGACGAAGATTTAGCTTCAGTTTCCCTTTCGCAAGTATCGGGGAGACGGTCTACG
CACTGCCTACGCCTTATCAGAGTCACTTGCTCTCTTTCTCTAACATGATTACAGTAATAA
ACAAAATGGGTAGCCTTTTTCTAAAGCGCACACTCCGTGCGTTGATGCAATTAATGGATG
AGGGACGGTGTGCCCTGTTTTCCGAAGAAACCGTCGTCGAATCTCTCAGCATTGCCAAAA
TGGTGGTTTTTTGGTGTTTGATGTACTCACAGACACGATGTGCAACACCGTTTACCCATT
GATTTAGATTGTTCATCTGCCAACCTCGCTGCCATGGCTGGCCCCAACACTTCCTAGTAG
TGGTTCGGAGATCTGTCTCATGTAAACGGAGGTAGTCGGTTTCGTCGACCCCAGTATCAT
CTCGACCACGGTCCTCGAACCTTAGGGCAAAATACGCCACGACTAACGTACATTGCACAA
ATAGACAAAAACACGCATACTTTGATCGAAGAGTCGTGCAATTTCTCGTCAATAGTGGGA
CGCTATGGCCTTCAAGACCTCACTATAAGCTTGATTTCTCTTACAGCGGAGAGCTATGAC
TGGGAAAGCTCCTAACCATCTGTAAAGTTTTTAGCAATCCCTCCTCAGAAAGCTGGAAGC
GAGAGGGGCAAAAAGCATACTCAAGATGAGCATCAGCCGTAGGATTCATTAGAACCAGGA
GATCCATTGTTTTACTCAATCGAAAATCCTACTCGGATGATGTGGAGCAGTTGACCTGAT
AGAAAATGTAACAAAATTTTATGTTAGCAGGCGCAAATCTCGAAAGATAAATATGCGGGT
TCTATGCACCTGTGTACCAATAGACGTAAGCATTCACACGTCCTAAAAGATAGTAAACCT
TTTCTCTGCCCATCACATCTCAGAGGCAAGCTTCTAGTGCGACCTTTCCCTCAGTTGATC
CATGACAAGAATTAGAAATTCCACCCACAGCTGCTAGGCTAAAAATTTTCATTATCTAGC
TTAAAATAATGCAAGATTTCGCCCTGAAAGCGTCCTTTGAAATTGAATGAAATTCTGCCG
TTACTCATTGTCGTCGAATAGAGCCAATCATACGTAGTCTCTACAAAGCACCTAATATTA
TCAGATTGCAGGAGCGAAGGGTGGACGCTGGGAAATGAGTTGAATAATAGTCAAGCTGGG
TGCAAGTTCAGTTTTCTCTCAAGCTGCTCTGCGTAGATCTGGCTTCCTAACCCTGCTAGA
ACTGAAGATGAAAAGGCTGAATTGATATGTTCAACTAAGGAATAGAAATTTAAGGTAAAT
ATTGGTATTTGAAAAAAATGAACAATGCATGTAGCTTGCCGGGCAGTGTTTTTTCGTGGA
GGAGTTGCCGACCCGAGAAAGCCGAGAATAATGTAGGTGTCTACCATCTGTATTTGAGCA
TATCCGGATACATTCTGGCATTACTGGTCTCTGGTGATACTTGGGACGATCTGTCTTTTG
TATCAAATTTGGCAAATTTCTTACAGGTGGACTGGCAATGGTAGATCAGACTGAGTTTAA
GACCCAGGTTTTCCTCGGTATTATTTACAGCACGGGAAAGGTCTAGATTATTGACATCAA
CTTCGGTAGTCCTCGGGAACCGCCTGGTAATGACTATATTTCAAATTATTCAGGATTCTC
TGTGAGATACGAAGAAGTAGCGTTTTTGACGTTTATCGTACGGGGTTGCTTGAAAGGGAT
CACTATCCTCACGCCGACCAGTCAGTCATCTCATACCTGTAAACTAAAAAGTGCGAAAAC
ATCTAGACTGAGTATGTATCACTTGGAAGCCAGCAGCAAAGTCAGTTTGAGAAGCTATCG
TAACCCCCGATATCGCACGTGTGAATACCGGGTCCTGGATGCACCGACTACCGCCAACCC
TCTCGCGGGATCTACGACCTATGATGAGTGAAGCACCACGGTGCAAAGATGACCGTCCTA
GCGCAGGCATCAACGTAACCATTTCAGCCGAGAAAAAGACTAATGATCTGCGACAATCGA
AGGTCACACTCGTGACACACTGGATCCCGAGTCCTAAATTGATGGCAGTTTCACTGTACA
TTCGAACTTTCCATGACTCGTCGGCGAAACGGTGCAGGCGGTCCTGAGGCTCAAACTTTT
GGTCATGAAGTTGGATGGTGCTGAACAAGTGTTGACAGATGTGATTACCGACCGCCAATC
AGCCAGAGATCTGGATTGGGACAAGCGATTATCTGTGGAGGACCCGTATTGGGATTAAGC
TCATGGGAACTGAACTAATTGCCCATAGGATTTCCCAAAGAGTCGGTGATAAGGCTGAGT
CTTCTCCAGCAATGGCGACCTTGCAATGAAACGATAGTGATACAGAAGACCAGTGCCGTA
TATGTTATGACTGATGCCCCTCAAGCTTTGTCCAGGGACTTTTAACCTTCCCTCGGCGTG
AACACGTGCCGGAGACAAATGATGCATCTATCGTCTTTCCTACGACCCATGACCATGCCA
CAGATCGACAATCCTAAAGTCTTCCCGTCTCAAGTGACATAGGGGTCTGGCTAACCCAGA
CCCCGCAGGAATAGGCCAAACTCGAACAATCGACCCCTCTCACACATCTGACGGTGGGGC
AGGACTTTTGTGAGCACGGAGTGGATGCGCACGCAGCTCCCTTTGGTGGATATCTTCCTG
GCTTCAAAAGGCATATCTAACTTTTTACTACAGCGAACATCTCCTCATCGCTATCTCGCC
ACGTAAGTCTCTCTCTTGTCGGCCTTCTGCATCTATCTCGCTGGATTTGGTAGGGGGACA
TGAGACCTCCTATACACATACCTGGCATAACGGGCGATTCAACGGAAGTGACTCGTCGCC
GATGATGGAGGAATCGGTCCGAAAATCTCTCGCATTATACGCTGATAAGAGAGACCCATG
GTTGGAATGGATCTTGTTTGGAGTGGAGGATAGGATGGTCGGTATCCTGACTCATTGCTA
TGTGGGCCAATTCGATCAATGATACGACATTCAACAATAATCGACATTATGGATGTTGAT
CGTAACCAGATCTACGAATACCTAAACGTAGGGGGAGTTGTTCACTGTTATTTGTCGTGG
TGATAATACTAGCAGTCATATTGTGATGGCGCGGGTATACACGAGGTACTTGCACTCGAG
GATCATCAAGTAATATGGAGGACCTAGACTGAATACCTTTTCGCAATGTCATCTAATAAT
CTAGAGGCGAGATATCGTCCTAGTGAGAAGTTCAGTCAACCTTCGCAACATGCAAGAAGT
TAGCCCACGAGCCAACGAATCTAGTCTCCACAAAAATTCAAAATGTCGCTGCAATGGAGA
TCATTTACGACCAAAACCTCCTCATGTCTAGAAATCCGACCCATCACATCCTAATTTTCA
AGACTGCACCACTCGTCAACTCAGTCTCTGGCCTGATCTAGCCCCCAAGTATGCGCCAAC
GACAATACAAGTATCTGCAGGATGAAAAATGGTGGCGCATAAATCTGGGAGGCAGATCTA
CGAGATGAGCACGAGAGGTACGAGGACAGAAGGGAAAGATTACGCCAAGGATAGGTGTCA
TCTTAAAAGACGAGGATTTTCGATTTTAGGGATGGACATGCGCACATTGAAGAGCATTAT
GCGCTCTAGGACTTTGTTTGCGAGAGTACAGACGACGATACAGCCCATATAACGGGAAGG
CTGGATGAAGCAGTGATACACCATCTGGGCTGGACTCTTAAATGGAGCCTAGGTAGGCTG
AACACCTAATCGAGAAAGAAGATGGCTGTTTCAAATACAGAAATACTTGGCGATATTTCC
CAAAGTGTCTGCATGACTGGATGAATAAGGACTCTGAATCTGTCCCTCAGTGGGTATCCA
CCGACAAGGTTCGACTGTCTCGAGTAGACAAATATACTACACGGTGGTATTTGCGAGCGT
AATGCAGAGCTCGAATACTTCGGTCGACATAATTTTCTGGTTGGTGGTATCTTGGAGTTG
CTGCTTCTTGCGTGAAGCGTAACTCTTTCTCTGATTTGTGAATTCTAGTATTCAGATGAA
TCGTCACACTAATGTAAGATAGACAACTTGCCGTGATGGGTCGGTGCAACTATTTGGCGA
CAGGGGAGAGGAGGACAGGTTGCTGGATTAGGAAAGGCTGGAAAATATAGGCTGGTGCAC
AGACGCTGTTCATGTACTGTAAAATCTCTCTACCTGCCTTGTTGAGTAAAGTATCTGTCC
AAATAACATCATACTTCACATCATCCATTAGACGACATCATCAATCGTTGGAATGCGCAT
CCAGTATCTCCTTCTTAAATCACCATTTCGTACGCAATCAGTATCTATCGTGCCATCCAC
CTAGCGTGAGCGCGTCATCTCCGCGACTCACCATTGCACATGAGCCCGCGCCACTCCACC
GAAAGACAACAGAGTCATATAATTGCTACACACAACTATTCCGCAATACTAGTGTAAAAA
TTAAACAATGAGCACTCGATTATTCTGAACGATCGTTCTCATCACGAACTACACTACTCC
CATAGGGGGGGTTTTATAAATTTTAGGTCCTAGGCTATGCTCTACATCTCCTAGGAGTCA
AGGACCACTCCCATAGGTTTAAACGAACTAATAGACTTTTAGTGTATGCGCCTCGTCTTC
CCCAGTCTCCAAAGTCAAAAGAGCCACCCCACATGTACATAAATCAGTGGTCGTATATGG
AGGCGGGATAGCTGAAGACACATTAGATTCAGAGAAAAATATATGGCTGCTGCAGACACT
GAATCCTGGAGAGCAGCTAAGCTGCGTCGAAGCTGAGATGCGACAAAGCATAACATGAGT
GTACAGGAACCGCCATTTTATCCCACCGAGACTCGACAAGGGGCCGAGGCAGTCTAGCAA
TGCAAACTCGAAGCGAGCACACTGGTCTCATCTCGTATCCTCCAGAGAGATACCGCGAGT
CTGCAGCCCAAGCTGTCCATGTCGCCACCAATGACAGATCTCCGAGTCGTGACCGTGTCC
TGGCCTCGGTGGCCGAGTTGCGGAGGAGATATCTAGAGGAAGGGCCGAAATAGGTCCTCC
GAGGCAGTAGGCAATAGTAGTGACATCAAAGGGATTGCACAGTGGATGTTAGATCATGGT
AGGATCGAGCGACTCCGGATGGCAAAGTCGCTCGAAATGCGCCTGGGGGGAAAGAAATCT
GATGAGCAAAAACTGGGTCGATAGAGTAGGTACAATTAGTCCACGTAGATGCCACAACTG
CCTAACTGCGCTGCCCGAGAGACAAATAGGAAAAGCTAGCATATAAAACTCGTAGGTCGC
GGGGTGTCGCCGAGAGCTTTCCTCCGATGTAGTTGTCCAAATAGGGCTCGGAGCCACCTG
CATGGGCCCATAGGGCGCCGAAACAGACCTCACTTCATTTGGTTTCATTTATTCCGTCCG
GGTATGGAAAGTTACAGTATTTGCAAAGGAGGAGACCAATTAGAGTAAAGCCCTGATTCT
ATCCGTCGGGGTGTCTATTTGTTCACTAGGGATTGCTTGAGGAAGTGTGTTTACACTGTT
CATCCAGTGTGAATTCCGTCCCATCACTTCGTCTCTTCATTCTCTGCCGTTTCATCTTGT
CCCGTGAGCTGGAGCTGCTCAAACCAACCTCTAGAAAGGATCCACTTTGTAATTCTCTTC
ACATCATGTGAGCTGTTTATCATGGCTTCAGAGGACGTATTGATGCCCGCCGTAGATGCT
CTCCTTCTCCCACCAAAGACCTACCAGAACGATTCGTTTGATATCTACTCCGGCACCTTG
GCTCGGATTGGTCTTGTTTTACTACTTGAGTCTGAGAGTGTCTAGCACATTGGGCTCCTC
TCTGATGCAGGGCACAACTCATACAGTGCTGCTATCCTCTTTTGTCGCGAAAAGAGATAC
CCGGTATAATGCCCATGATGGATAGCCACTTGGCCCAGTAGTGATACGTCAAATTCAGCC
GCTCCCCCTGCGATACTGTAGTTCCCTTCGCCAGAGATGGGTGTAGGGCCGATGTGCTCG
CTTCTTATCTAGAGTGCGATGCTATTTTGGGCCCTGCCGATGCTTTGGTGGGTGGTGGAG
GGTGTACCTCTGTCGATAATGCTCTGGCGGCCGATTCTCTTGTCTGTGATGATGCACGCT
GCTTTCCAAATCCCGGACTCGCGTGCCATAATCAACTAGATGTATGCAACGGGTGATTTG
CAGCATGCTTCCCAGTACATCAGCGAGTGTTTTGACTGCAATTTACCTTCCGGGCTCAGT
GTCAGAGAATTTTTGGTGATTTATTCTGGTGAGTTTGCTGGGCGTGTTTCACTCGGGACT
TAGATCGGAGTTGCAGCGCTGCCGGCATGGGAGAGGGAATGAAGCGAGAGCCGATCCATC
TTCGGCGTCACCGGTGGGCGTGGTTTCACTTCGATTGCTCACATACCAAGTCGTCGAGGC
CGCCGACAGAGACGAAAGGGGGCAGGGGGGATTGAAATATCTACATAGACATAGGATGGT
GACGTGGGTTGGGAACAAGCACAAGAAGCCCTCCAGCAAGACTCTAAGCCAAAGGGGGGT
ATGCTGAACCCAGAGTATGAGTGTCTCTNNNNNNNNNNNNNNNNNNNNNNNNNNNNNNNN
NNNNNNNNNNNNNNNNNNNNNNNNAAAAAAAAAAAAAAAAAGGGGGGTATGCTGAAAACA
AGGCTTCGAGTTGGCCAGACATTGGATTTTCGACTTCGCCTTGTGAGGGTGTGCGAGCTT
CTACCGTTGGCCTCGCACACTTTCCAAGTTCGTATCGCTCTTTCGCCGACAGAAATTCAG
TTATCATGCACCCATTGAACCGTGTCATGGCTATATCTGAACACCCACACTGAATGTTTT
CAAAAGTTCCCTCTATTTGTCCAATAAATCCGTCTCGTTGGAGTCATGTGTGTATCACGT
GACACATTCGGGGAATATTCCTTATTGAGACGTGCGCTGGGAATAGGCGACTGTCTCTTC
GTGAGTATCAGTTGTTGCTTTGTAAGCATTTGAGAGGAGATAATTGTTACCCTTATTTTC
ACGACAGGCCTATCATAGAACCCATCCAATCTCTCGCCCCACGAAACCACCAGCAGAATA
CCCGAGATTCCGGAAGTAACGGAAAACTCCTATTTTGGATGATGGTTGTCTTGCTGAGTC
CTAACAGCCCGAGGATGTGTAGGTCCCTTCTGCGATGGCCCATCACCAAAACGACAAGAA
CAGGGCAAGCTCGCCGTACGGCAGACCATCTTCTCATTGTCTGGGAGGTGGCCTCGATCT
AGGCTGAAGGACGCATATACGTGTGACTCTGACCCCGGGGTGATCCGTACCTGTCGGATC
GGCCATCACTTATAGTCCTAAAGATGATCATTGGCCATTCATACGTAGATCCGAGTACAC
GCATGTAAGGCGCACCCGCTGACACTTTCCACCTCGGTAGTCACTTGAATGCGCTCGACA
ACCTCTGTTGGTAAGACGAGAGGTGTTTATGGGGTTCACTTGTCCTTGATGAATTGTAGC
TATCTTTCCACCTCTCCACAACCAAGGAATCCCCTACTTTCCATCCACAACGAAGATCCC
AGCAAGCTGTCTCAGCCATAAATTCTACCAGTCGGATTGAGTCACATGACTACAATATTT
ACCGACAACCTCAATGACTGAGGGTGTTAAATTACAAGAGCCTTGGTCAAATATAACCAT
CCTTGTATCCTCAATTTAATGGAGTTAGGGTTGTGGTAAATTTTAACTTAGGAGTAAAGG
GGTTAGGCGTTTAGAGATCTATTAAGGAAATAATGACTCCTCAGTCATTGAGCTTGTAGA
GCGCATTCATTCAAGGTATTACCGAGGTGAAACTAAGTACAGAATTTGTAGTCACGTGTG
TATCAATCACGTAGCCTTCTCGAGAGCCCCGATTATTCTAGATTCTAGTTGTAGTAGTAA
GTGTAGCCCGGTAGAACGTAAAAATAAATAAATATTATAGATTCTAAAAAGATATTATAT
ACCCTGTATTATTAGTCCCATATTAGCTCGTAGACGAGGTTGGCATACACATATTACTAG
GAGCATAGTCGCAGCATCAATTGATGCTGCGGGCACCGTAAGATATACACGTTCGGACAA
CCCTATACTTTATCATTCTACTTCCAGTATTATTATGTGACCCGTCTAGAGGAATCATAA
TCAAAATAGAGGGGTCCTTATTTCCTCAATAAAAGGACCAATTCTCCCGCCGTTACCTCT
GTTCTTCGGCCAACGAAACGATGGGTATTTACGGTTGTGTAGCTGCTGGGAAAAATCTCA
AAAGCTACTGGGTGCGGGACTCTCTCATCACGAAGAGGCCGGGCGCAGCAGACCCGTGTG
CACCTAAGGGCTTCTCTCTTTTTTCTGGCTTCCTCCTCCTCCACTGGCTCATGCTGCCGG
ACAAGTCACAAGTCGTATGAGCATGTCAGAAAAGTCTTGGTCGACAGAGGTTGCCGTCAG
ACTAGTTAGTTGAGCATCCAAAAGTTGTCATGGACGTGGGACTGTCGAGTACTCGAGTAC
TTTCGATGCCCTCCTAGCTAGTATACTCGGGATTGAAGATTACAGGGGAGGATTCTTTCG
ACGAGTCGGATCCAGCTTTTCATGGAGGCGGAAGGGTCTTTTACCATGCTTTCCTGGCCT
TCTGTCTGCTCGCTGGTGCGTCGCGCATGTTGTGGTATGAAGAGGGCTTCTCTACCTACA
GTTGTCTGTATGACAACGGTCTCAGAAACTTCGTAGACAGCCCATCCCTCTGCGCTGCCC
CTAGCCACGGAGACAAAGTATACGTCGAAGAGCCCAAGGTCGAAGGAGCGATGCCGTATC
CTTTTTTGAATACTTTGGTTGTTGTGGTGATGAGCTGTGCGGAGGTCGTACTGCGGAGTG
ACTAATGTTAAGAGGTATGAATGACAGTGAATAGACTCGTACAATACTATGCTGCAGTGA
AATGGACAGAAGGCGTAAGATTAGACCTGTGTCCTTTCATTATCAGTACACATACGAAAA
TGTTTACATGCTCGCCTGGCCAAAACGCTAGTAATATTTTCTGTGGCCTTAAGCCGCACG
TCATGTCCTCGCCTCGACTACTTTGACCCTCACATCACATCACAATATTATATGATAACT
GATGCAAGAAAGTCCATAGTGACGCGCGTGCTGGGGAAAGTGTTGTAACTAAGGCAGAAA
CATGACTGCAGTATACAAACAGTTCATATTAGGATAATATGCACTTGCGCCATGAGATAT
AATTAACCCACATCATCACTCACTGGCATGGATAGTAATTACCCAATAGATACCTGGCAG
CATATATTGGCTTTAGGATCTCCAGCAACCTTCCCATTTAGGTTAGATAAGGAAGTATGT
TGGAGTTCACACTAGCGTGCGGAAACCCCCGCTTTCATGTATATAGAGGGAGTTCACGCT
ACACACATAGAATATATAGCAATTCATCTACAATTAGCCATCCATTAAACATCAGTAAAC
ATCGTCGTTCAATTGAATTACTTCATAACAGCTCTAACTCACTCTCATACTTGGTATGTC
ATTCTTGCAATCTCCGGAACTATTCTAATTGTAGCAGCCGGAATAGTCAATGATAGATGG
GTTCCGGTAGATGCGGGCAGGAAAGGGAGCTTGAGAGCCGGTGCTTAAGCGAGGAAGGCC
TGCAGGGATCTATCATCCGCATGAAAGCCTCGGGCACAGGAACGAGATCCCTCAAGGAAC
GATACGAAGCAAGCAAACGGATAAATGAATATCAGTTTTCATGCTCTTGCGGTCTATCAT
TCTAGTGGGCTTAGAGCTGGAGTTGGTGGATCAACATGAAAGTCGCAAATTGTACTGTCG
TTAGCCGGGGGACTATTCTCAACACCTTTCAGTGGTGTCTCCTTCGAACCTCCAGCTCTC
ACTGTAGAGTCTGCAGAGCCGAGATTGAGTGAAAAGTCCTCACTTCGATGAGGACTCCCA
ATCGCTTTCGCCGTCTGTATCGTCGTCATCTCTCAACACAACCCCTTATNNNNNNNNNNN
NNNNNNNNNNNNNNNNNNNNNNNNNNNNNNNNNNNNNNNNNNNNNNNNNNNNNNNNNNNN
NNNNNNNNNNNNNNNNNNNNNNNNNNNNNNNNNNNNNNNNNNNNNNNNNNNNNNNNNNNN
NNNNNNNNNNNNNNNNNNNNNNNNNNNNNNNNNNNNNNNNNNNNNNNNNNNNNNNNNNNN
NNNNNNNNNNNNNNNNNTACAATAAACACTCACTCACTACATCTCATACTAAATGAGACA
GGATATGATCTCACGCCTCTACGGATTTAAATTGCTGGTATGGATTGAGATACGTGTTGT
AATGCCAGCCACTGTACGAAGAGCGGGTGTAGTGTAAAAACCGCTCGACGCCTCATGCAG
GTTGCCCGGATACATGTCTGCCGCTGGCCAACGTCTTAGCATAGTCCAGCCAACGTCACA
AATTCCAAGAAAAAGCACCTGAGCATGACGAGACTTCGGGATGTAGATGTCAGGATGCAC
GCCAGGAGAACTCTGGGCTCACTGCCAGCGACGCGCTCAGCACATGGCGACTTTGCCGCT
CATCATAGAAAATTGAAGCACGAAGACACGGCCCTTTGGTGTGACTGTGGGGCAGAACAA
TTGCCCGAGCTTCTATCCACGTGCCGAAGATGCGGTGAGATAGACAAAGCGCGCCCTAGA
ACATCGTGAGGCGCGGAGGCCAATATAAAGTGGTCTCTCGGGCCAACAGAAGGATCGCAG
CTGGCACGACGCCAAATGGGAGACAGGAGAGAAGGATCACGAGCATTCAGGAAATGGTGC
AATAGCACACGGGCGTACGTCCGAGGCGAGTGTCACTATCTTCTGGTCTGGTCTCGAAAG
TTTGCGGAATGTTTGCAGTCTTTGGTAGGAAGAATAAGTTGGGCCTCAGCGCGTGACGAA
GCATGCTCGGGAGAATTAGCTTTGGCCGCAGATGGTCTTGGCCCGCCACTGAGCTACCAG
TGCAGATGTGATAGAATTTCGATGGGAACATGGCTGTGTCTGCTTGCCGAAAGTCCCTCC
TGAGGGCTCAGAGGCCGGGCATTGTCCGTGAGCCTACTTGGCGCTAAGTGAAAACTGACT
TGGACGAATCCACAGATAATTAGTCAGGCCACTTTTTCTCTCGGAGCGTCTGCCAGAGTG
TTTGGTGCACAAATAGGCGAGGACACTAAATGTGTGCGTGGTGCTCTTGAAATTCCGTAG
GCTCAGTTTACTATAAAAATTACGGTGTGCCTAGATAATCAAGAAGCTACTCTTTGTCCT
CTTATACATGTTATACCCCACGTAGCTTCTCTCGTATCGCTCGCCTCCGAGAGCTTACTA
CCAAGTGTTAAGAGAGAGAGAGAGAGAGAGAGAGAGAGAGAGAGAGAGAGAGCGCAGCTA
CTCTTCTGACATGATGCAGTTAGAGAATGATAGTTCCCAGGACATCTCGGCATGCCTAGC
AATGAAATCGCTGACACTCTAGCTAAAAAAGCATGCGTGGCTCCTACGTCCCCTCCATCC
CAACCATGCCCCGAGCAAAGAGAGATATTTTCTCACGATAAAAGGCCTGTGTAGCCTGAG
ACTGGTCCCGAGATTCTCCCAAACAATATCAACAGCTCGGAATTAGCTCCAATAGTGGCA
GCTCCCCAAACGAAAGAGACTCAATCGCTTTACTCTTACCTTCTTGCGGCTCGTTCAGGC
CATGGTAACTTTGCTGACTACCACCGTCGCTTCAACCGCTCAGATGCCTCTGCCAACAGG
AAGAACAATTTCATCATCCTGTTTGATCCAATAATTCCACAAGATGGCCGCAAGAGCTGC
TGCGTCCATAAAAATAGGATTACCTTGGGTTACTCTGGGCTATCAGGAAAATTAGAGGCG
GATAGGCTCGCTGGACTCGCTAGATAATGCTGGGGTGACGCATCATGACATGGACCAAGG
GCCTGTTCTGAATTGATAGGAACTTTGTCCCAATACTTATGTTCTATGCTGTAATATTCG
GCTCTATTCCGTTCCATACTTCTCTATTCCTTACGAGGGTAAATTGGACAGTTCGATAAC
AAGGCTGAGGAGTGTATAATGAGCACTTGGGGTGACGCAAGGCCGGCAGTTTATAGTCTT
GTACTTTGAGGAACTTTTGCGAAAACCTTGAAAGTCCTTGCATATTGATCTCTTGAACTT
CTGACATCTTGATCCATTGAAATATCGACGCCCTCTGACATTGAAACATGATCGGATAGC
CCTCGCCTCACCAGGACGCCAAGCTCACAAACTGGCAAGCCACGTATTGATGGACTGCTG
GCACTTGAACTGTCCCAAGCGCCAAGTCAACCTCGAGCTCGACATGAGGCGCGAGAAGCC
GCTAGAGCTAGCGTTTCTGAGAGCGGGCTACGCTTGCCTGATCGCTGCTCGAACTGCAAA
CGGCGACTAAAAGCGGAAGACAGAGGGCGCCGGTACTGGAAGTCCCGCTCGAATCGATTC
GAAGGCAACTGTTCGGGGAGTGCTTCTAGTAGAGCCGAATATAAGTAGTGGCTAGTCGGG
GAATGGTGGGTATAGCTGCAACCTGGACGTCATGAATTGATAGCCTCGGTGGTTTGCCAC
GAAGAGAGAGAGTGTGGAATCGAGGCTCGGACGCGTAATGGCTGAGGCAGAACGATAGCA
GAGAAACCGGTCATCTCTGCTTTTGTTACGATTCTGGGCTGCTGGACTCGTCATGATTCA
ACACATAGATGCGTTTTGGCATGGTTCCGGTCATTCAAGTGGGACGAGGCATATTTGTAC
TTTACAGTAGTTAAACCAAACCAGCCCCGTCCCATTCGTGCTTAAGCTGCAGTCGCAGTG
CGATAGGTGTCGCTTTACCTAGAACGTGAATTAACAAAAAAACGCTCCGACGCTCTTCTG
ACCTGCACTTGCGGGCGGAAAAGGCGCCCTAATCGCTTCTTTTGTCGACCTGGTCATAGT
CGGTCTCGCCATCGCGGCGGAACTAAATATCTAACGACGGAAATTCCTTGAATTCTAGGC
TCTCCTCAAGGGGCAAAAGTCTCTAGTAAATAACTTCATATACCTAATTTTTCAAAGCAA
TATTACGATCAAACTAGCTAGCACCCCAAACTTCTGATACTTGACCCACGCTTGCTAGAG
CTCGTAGGTCTAGACTACTAGTCTAAGTGATGGATAGTTTTCCTCTTAATATAGATCAAT
ATCTTCTGTACTGTTCTGAAAAGTAAGTTTTACTGAGGAATTATTTTTGACGTCTTTTGA
TATTCAGGCTCAATTGTAGGGTGGCTCTAGTCCATCTATTAAATTTCGGGCTCTTTTAAG
ACCGCTGGCACGTCGGGTAGTTTATTTAGACTGAATAGGCCAAAAAGAGCCCTTCAGGTT
GTGTTGTGAGCTGGCACGGCTTTGAATAAAATACTAATTTTTTTTGAAAGATTTCACTTT
ATTACTTTATGAGGAAGGAGATACTATTTCTTTATAAGATAATTCTCTCATATGGTCTAT
TAAGCATACGTCATAAATTAACTTAAAAATGTACAGCGTGTAACTAGCTTTCCCAGAGAG
TATTCAAACTTCCACAAAATAATAAGCTTCCTCTGCAGCTCTCTACATATCACGGATATA
TAGAGGAAATAATTGGAAGAAAGTAAGTAGACACTAAGACTATCATTCGAAACTTTTTGT
GCACCTTATGCATCTTTCAGCTCATACAAGCGATTTCAATTAAGGATTCGTACGGAACTC
TTTGTACAAGATCGTGAACTCTAACATATTTACTGAATTAATACAGCCTATATTACTAGT
AAATATCGGGTCAAGCAGTATTAGTGTCAAATCTTGAGATTACACCAAGATTTATGTAGC
TCCAACAGTTCAGGCCTTTATCAATAGATTTAAATACTCTCAACAAGAGCATCCTTGTGT
TGGTAAAATATAGCTAAGTGTTGTAGCATAGGACATTGTGGCCCGTCACTTTCATAACTT
GTCGTGCTCAATATTCGCATTGAGACTAATAATTTTGCCGCTTCTCTGCTCACCCCCATT
GCTTTAGATTTATGCACTGTTTAATTCGTCATTTTGTATCAAGCAATTGTTGCCACATTC
AAGGTTTGTATCGAGTCCTTTGTCTACTTCGCTGTTTGCCAACCCGGCTTCCGAGAAACA
CCTAGCCCTACTATTATTGTGCTAAGCCTGCCACACAGAGACATGAATCTAACTTTTTTG
TAAATGTTTTTTTCAGTGGCCTTTAGAGTCTAATATCGTTGTATTTATGTTGGTGTGGTA
AGAATGATTGGGTAGAGAGACTTCTACCTTTGGCTCTTTAGAAAATTAAAACAAGGCTTT
TAAAGATTATTACTACATGCATTTCGTTCCCTGTAGTGTGACTTGGCCTACACGCCAGTT
TGATCGTTTATTGTAGAGAGTATCGCACCACACATCTGAACTTGAATATAAGCTATTTGG
TGAGGCGGGCTCTACCTTTCCAGTTTCCACTGGAACTTCGGGTGACGGAGACTGATCAGT
GTATACCATTATTATACAAATAAGTGCGAGAATAGATTAAAAAAGGAACAAGAATTTCTG
GTGGTGCACAAGTAAAAAAATGTATGAACTTAAGCCTTCCAGTTTTAGTTGGAAATATTG
TAAGCTGTTGAGTCCTCCCATTAACACTATAAGTTGCCATATCAAATAAGCTGAAACTTT
AGAGTAGATTAATGCCAAGCGAGGCAAATAAAGGTATAATATTCACCACAGGTCTGATGA
AGCAAGATACATAGACAGCCTCGGAATCTGTATTTGACAAATTCGTCCTAGTCGAGTTAA
ATACATAGTCAGACTGTTACTGATTTTGTGCCAAGATTTTGGGTGAGATTTCAAGAGCCC
AATACATAAGATAAATTAGAGTGCTTGATTTGTGAAGCACGGGAAGGTCTCAAAGTATTT
GGCTTTACCTGGCAGAATTCGCTGAATCTACGCAGATTTCCAATTAGGGTAATCCTTTAA
ACCTAGAGAAACCATGAATCATAATTGCCCCATAAAACCATACAACCAAGTGTAATGACT
GCTCGTAACATTTTATTCGCGGTGGTTCCTCATGAGTCCGATTGTCGCTATTCTGGAAAC
TTCTGATCTCAAAATCATCATTCAGTGTCGAGAAATGACTTTGGATAACTGTTAGAAAAC
AATGGACCTTGTCCGATGGAATTCTTTTTTGAAGTTGCTTGTAGTAGTAATTTCAAATTA
TATGGCAATGATCAATCTCGAGGAATACCTGTCAAACGAGAAGATAATTGTCTCACCTTT
CAAATACAAGTGAGATATTCCATGGAAATTATCTCAATTAGACCAAAGCCACTTCAGCGC
GCAATACTATCAAAGCGTAATAATTCAGATTCCAGTGATAGTCTCATGCGGCCTATAGCT
CAAGATCAATACCCAAATCGATGGAACCAATTATATCATCATCCATTAAAGGCCTCCTAA
TCGAAGCCATGCCTGATTTACTTTCTGCAGCGAAATTTGTCAAATATGATTTGAGACCGA
CTTCTTGCTCCGAAGAATTGACCGACGATTCCACAGGGAGAACTTCCGTACCTTCCGACC
TTCGAGAGCTGAAGCTATCTGCAATATCGTGCTTTAACTTGGCTCTTGTTTTCACACGCC
TGGAGTGATCTTCAGTAATATTTTCGCCGCGAGCGATGGCAGCCTCAGCCTTTTTTGCAG
CACGACGCTCATTTATCTGTGCCTGGCGAACTTGCTCAGCGTTCTTTCTTCGGTTCTCAC
GGTTGAGGATTGCGAGACGTTCTTGTTCGCTCAGACCTGGAGAGCCAGATTTTTTGGGGG
ATGGTCTCATAGATGTACTGTAGGCTAACTTTGGGCCGTTCAATTCTTCAAGTTCTCTCT
GGAATTTGGCTACTTTTTGCTCGTCATCACATGCTTTAGCTTCTTTAATTAAATTATTTA
AACGATTTCTCTCAATAGGTATGTACTTGTTGACTAGGGCTCCTGATTTGGTAAGTTTCT
CCTGAAGCTCAGCTTCTGTCCAGGAGCGGTTAACGAGGTTATTTATGTCATCAATTTTTG
CCGAAAGTCTAGCTTTAGTAGGTAGGGTGACATTTTCAGCTTTACATGCCTTTTCATATC
GAGACCATTCACCCTCATGAGCGTCAGATGAGCCAGCTTTCATTTTGAAGGGGATACATA
CCTCTGTAAAGGCAGAATCAGAACACGTGATAAACGGCCAGTTTCGTTCGGCAGTCCCAT
GAGCGGCCCTTATGTATTGTGTTGTTTTAAAATGCTTTCCATTCGGAGTTTCCATCGCGT
ACGGTCTATCTTCGACGAAGCCTAGTCTTTGTTAGAAAATTCGTAGCACTAGAAGTTTTA
CAAACCTTTTATCAGCGCCATTCGATAAATATTTTGGCCAGTAGCTTTGTCTACTCCGAT
ACTAATCCGTACATAACATCCTGTGATGGCTTGCTCGAATCCTGGATAGAAGCACACTAG
AGCAAATCTTGATCTCCCGACCCGGACACGCTCAATATCGTGTAGACCTGCAGGCTCGGT
ATCTTTCCCATCGGGAGTAGACCTCTTGTTCTTGGAGTTTCCATCGGCCCACTCTACTTC
ACTTTCCCCGTCTGCTTCATTTTCAAAACTATTATTTGGACGCCAGTCCCTACCTCGATC
TTTATCTTCGTCACGTCGACGTTGACGGTCTGTTTTCTCCGCTCTCGCACGTTTCAGGTT
ATCTATACCAGAGCTTGTTTCTCCCACTTTTACTCCTCCCAGTTTCGTTCTCTGGCGAGA
GCCTTTTCGCTGATCGCCTTCCATCTCGGAGATAGAGTTTTTCCGTTTTTTATCACTCTT
TCTCATATCTGCCTCTCGGGATTTGAGAATTTGTTTCATAAGACGAGATTGTCGCTCTCG
CTCAACTTCAGTTGCACGATCGGCAAGAATCTGTTCACGCTCAATTTCTGGCATACTCAT
AATATTGGATTTGTCTGCAGAGTCTATAAATTTGCCGTCGATAGGATATTTATCAACGTC
TTCTGCAAAGTCTGGTGCCACATCCGAATCCGAATCTGACTGATCCATTGATCTGGAATG
TGGTGAGTTTGGAGACGATTGGCCAGAGGATCTAACAACTTTAGTTTCAATTATTGTGAA
GTTGATTGAGGTTATATTCACGCTTCACCCTCTTCTTCTGAATCATTGTGACGACGATTT
GTTCCCTTGTTCTTCTTCTTGCTCGTCTTACCCGATGTCTTCAAATCAGAAAGGCCCAGA
TTTTCGTGTGATTTTTTTTCTGGTGTTTCATCTTCATCTTGTGAGGCCTCACCAGCGAAT
AGCAGTAAGTCATCGTCTACGTCGGACATCTTTACCGATTAAAGTTGAAATTGTAGCGCT
GAAAAAATGAAGATCTCACGTTAGTTTTCTTCCGGAGTAATAGGATGGAGAGATGTATTT
AAGGTATCAAAATAGGTTATGATCAAACTGATATCTAAGGTTAAGCCCTTGTTGGGTCGT
CGAACTTCCTTACTGATATCTCGGATATTAGATTTTCCGGATAAGGAAGCTTGTCAACTA
TTAACTATCGGCGTGAATGACGTTGAAAGTGAATTATCCGTTGCAATGCTAAGAATCTTC
TCATTCGCCCGCAATAAAAACTCGTTAAACACGATCAGGCGTGGAACAGACTACCTCTGT
CGTCCTGCATCAGATAGACAGATCCAAAGATGCTTCTTCACAACTCAAATGTCAGAAACG
GCTTCGGAGATTGGTAAACAAAATGTCAGTAGTAAAATATCGTCCTGTGAACCACTCGGT
CAAGACCACAGAGAATTTCTCTCCAGTGCCGTACGTAGGTATTTTTCCAACTCAATTAAT
CCGCTAATCATTGGCTCTTAGCTGCGTGTGAATCAAGCCGGCGAACTTGCTGCTACGCTA
ATTTACAAGAGTCAAATGCCGCCGCTAGTCGCAGCACACCCAAATCTTAGACCACTCATG
CAGCACATGTATAATCAGGAAGCTGGGCATCTTCATAAATTTAATCAGCTAATTGCAAGA
CACCGTATTCGACCCACAGCTATGTATCCGTTGTGGACAGCAGCCGCATCTGTTCTAGGA
TGGGGTACCGCTATGATGGGACGTGAAGCAGCAATGGCATGCACAGAAGCTGTTGAGACA
GAGATAGGGAGTCATTATAACTCTCAGGTTCGAAAATTACTTGAAATGTCTAACAAAATG
AAGGAAGAAGGAAAAGATTTAGGTCCAGATTTAGAGGAGCTGATTCGTACTATCCGGCGG
ACTAGAGATGAAGAATTAGAACATTTAGACCATGCTGTTGAAAATGATGCCAAAGAAGCA
GCATCGCACGGGTTGCTAAACGGAATAATCCGAGCAGGATGCAGGGGTGCAATATGGGTA
AGTGAGCGTGTTTAATTGGCATTAAATATATCTTTTGTGAATCTTAAGTATTTAGCGTAG
TGCAATGTACGCTATTAAGGCGCCAGGATTCAGAAACACTACAACTAATGAATCATCATG
GTTACTGTTGTTATTATTTAATAATTTCCATCCACCTTTCTCCCTATTATCCACCCCAAA
TGCGCACAACATATCCAAAAACTCGAATAACGGATATTAGTCACTGATAACAAATTAGAA
TGTTTTTGTTTGTGGTAGCTTGATACTTTTACTCACTAAATCTGTAAAGGTGCTACTTGA
TCGACTTGATAAAGCCAATTTGAATTGAGTTCTTCCTTAACGAGCCAGTCGTACGGAAAA
TTAACAAGGGTGCCCTGTACTAGACTCAAGAGCTCTTCGCAATCTGCAACGCTCATGAGT
TCTTCACTAGCTGAGAAAGTCTTCCGACTTCCCTTTGTCGTCCGGCGGCGGCGCTTACTA
GTCCTTACAGAACCCGTGGCATTTCGCTCTGTAGCAATTGTAGGTGTATGCGTTATTTTG
CGAGCAACAGTAGGGATGTGTTTTTCAGTGTCAGGATTGGGCTCACAGGCTATATTTTCG
AGAGGAGGGAAGGTCTCGTTCGTAGGCTGCTGGTCTAAAGCTGACGATCCTTCATTTGAA
GCTTTTGCAGCATCAGTTGGATCATTAGTGTCGACTCGGGAGCTCCAGTGCTGTATATCG
CTTCGGCAAGTATCTTCATGGTTAGGCTTATCGAAAGAATTTACACTATCTCTTGCAGGA
TCACCAGAATTTACCTCGTGTATGAGCTTCTCAGATATATTGCTTAAGACTTCTTGGGCA
ACAGGCGAGCTAGTCCCGCTGGAGGGTCTATTTTTCCCATTAGTATTTGGCATGTCAGCC
TCATTCGTCTTGGCTTCATCTGATTGTTCTTTAGAGAATCTAACTCCATATGCTACAAAC
TGCCGATACTCACTCCACGCTTGAACCTCGCTATCGGGATTGCATCTAAAAACTCGTCGG
AAAATTTTGGTGTTGTTATCTGCGATCCGACACCAGGTATCCTCAAAGAAGTTGTCGTTC
AAGGGGTCACGCATGCAATCTTTACTGACAACAGCAGGCTTTATGTCAGCTGTCAAAGGA
TTTTTGTTTTCAATCGATGGCTGACTTGATGAGTTTAAATGTGAGGGAAGTCCTCCGATA
TCGGAATCATCCATTTTTTGGGGCCCTTGACATGGTGAGAACTGAGCAGAACTCATTTGC
AACAGTATGCGCTTTGAAGCTTCAGGAAGTGGTGGTATTTCTCCGTGACTAGAATCTGAC
TTATCACTGAGGGTAGATTGACTTTGGTTGACGTTTTGATATGTTTTTCTAGGTTGCTGT
AAGTTCTCTCTGCTTTTTGTGACAGGCTCAGGTGAATTTGATTTGCATTTACCATCAATA
ATTAAATTATGATCAATACCTGTTGAAGTCTTCGTTTCACTTTTTTTCAGATCATATTTT
TTTTTTGTTTCGCTGTTCGAATTGTTCAATGCCGTACAGCTAGATATTTTTGGGGAGTTT
TTGGTACTTTGAATCTGTCCTTCACAGCCCGGTGCATGTTTAGGATTTAAGCCGATTTGA
CTTTTTGAATTCTCTGACAATTCACGATCATTACTTTGGCAATCTCCTTCACGTTTTTCC
TCTGGCACATTATGAATGGCATCCATTCTCATCTTAAACTCATCTTCGTTCATTCCTGCA
TGAGTTTCGTCTTCCATTACGTCATCAACGTCTAGGCCCAAATGCTCCCTCATTAAACGC
ATACGCAAAGAATGAGCGAATCGACCGACTAGGTATGGCTGGCCATCCATAGTAGACCAT
ATCATATCCGTATCTCTCACTATCGCTGCGCATTCGGAATCCCTAACTCCTAGCATGGAC
CGTTCATTTATATTCGCCGAACCTATTAGAGCAACTCGATCGTCGACAATAATAGCTTTT
GCGTGGATATACAACTGTTCAGTTACAAGCATCTTTTTAGGGCCAATACGACCCCACGAT
CTTAGACTGTAAAACTGAACAAAGTCTTGTGGATGGATACCTTGGTTTCTGAGTCGACCG
AATATGGAGCCTTCACCGCGACATATGCTTCGGAACTGACATTGCATAATTAGTCGGACA
CTAGTTCCTTCAGGCTCATCTACTGTATTCTGGAAACCAGGCATTAGAGGAATAAGTACT
ATACACCTCCAACTCTCATTATTCTGATGGGCTCTGATTGCACGCTCTACGATAGCGTCT
CCAATTTTATTGACGATCTTAACATTCATTGTTTCACAACTACTGATAAAAAACTGATTT
TCCATGTACACATAATGTTCAGACTCTTCAATCATCTTGCAATATGCCGTCATAATGCTA
TGTTCTGTTTCGGTTAAGCCAAGAGACCAGTCAGAGGCAGAGCGCAAGATTTGTACTTCA
CATGTCCCTGTTAACCCAAGATTCCTAAGCTCCGTAGGGTCGTAATCAGGCGGCGGTAGA
AGAAAAGGAGTCGGTCTGGTGGGTTTACGTCCGCGAAGAACATAGTTCCATCTTTGGACA
AAGTGACGTGTGAGATCTCTTGCGGGCTGGCCAACAATCTGCATAGAGATATCATGCCAA
GGCATTCGAGGAGTCTTCGAACGGTCATACATTTCTGCATATGGCTCATTAAGCTGAAAG
AAATCCTGGACTCGAGGGTTTGAATAATCTTTGCCTGGCCATAATTGACAGTGATCAGCA
TCTTTAGGGAGATCAGATTGTTCAAATCCAGTTGGCTTATCGTCAACAACTGAATGTTGA
GGGGTATCCCAGCGTCCAAAACAAAGATCAATTCCACCGACAAAGGCAACAATGTGATCT
ACGATACATATTTTCTCGTGGTGGGCATAAAAGAACTGATTTTTTTTGAACTGATTAGGT
GACCGTTGGACAAAAATATTCGGGTGCAGATCTAGCATAGAAAACTTGGTGAACTCAGAA
TCAATTGGAATGGCCGCTTCAACGTTCCTATAGATAATGATGAATATTTTAACACCTTCT
CGAGCCTTTCTTTGCAAAAGTCTATCGAGACGCCACTTTTGACTAATCGCTGCAGGTCTC
CTCATGTAGAGCTGTGGGCTGAGCCACCAATCATGAATATAGATTACGTCCTTGGCCATA
CTAATAGCACGAGATACATTCCACATGTAATCCCTGCCATCGACCAGCCACTGGGCAAAT
ATCCCAGTTCGAACTGGAGCATAACTACCAAACCGATTGGGTTTTGACCAGAGAGTCATG
TTCAACATATGATCAATTGATTCTTCAAATTGTCTTAATTGACGTTCATTCTTTGCCAGA
AGTTTGACCTTTCTTTCCGAGTTAAAAAATTTTAGGGTGTGGTGTTGAGGGTGCGTAGTT
CCAGCTTCAGCTATTTCAACAGCACATTGTCCTTTGAGACCTGTGAGTTTCCTCCGTTTT
TGGAGAACCTCAAACTTCGGATCCACAAGATACACATCGCAAATCTGCATATTTTCTGGA
GAGTCCACGCAGACAATATAGCTATGTCTCACTAGGAACCATTTGGGGGTATGCCTGAGG
AAAACTTTGCTGGGAATAAAGAGTCGTCTCATATTCATTCCCTTCGAAGACTGGATAACA
AGATATCCTTCTTTGCCGTGATAGCTGCCTTCAGCGGCCAAACGAACTCCCAACGCAGAT
AGCTCCAAAAAACGGCACAACCTATTGCTATCCGCTCTAAAAATGAGCCATCGAATCATC
TCTTGCAAATATTGTTCCAATCTCCGACGTTGTCTCTCATTATAGACCTTTATTTGTTGT
GCACCGTTGATAATACCATAGGATTCAAATAGAATAGCACTAGATTTTCTCCTGGCACTC
AAAACTGGTGGTCGACTCTTTTTCCTATCTCTACGCTCTGTTTCGCTGAGTATCCCTTCA
CCAGTCATGTCATCTCCACGAACTGGCTCAGCATCGTCATCGTCGCTGTCACCTAACCCA
CGGACTCCCCTAAAGTAAGGGAACGCAGATCTAGGAAATCTAGGCTGTTTCGGTCTTGAA
TCAACATCACTTCGCAGTTGAATGTACTTATCACTTCCAGCTTGAAGCTTATACCTTAAA
TGTAGATTCGCAAAATCTCGAAGAGACCTATGAATTATCCATTTCATGCGGTTTATCCCA
CTTCCATACTCAAGTGCTATTTGAAACACAAGATGTCGTTCAGAATCAGAAATTTCTTCA
ACACTTGCCCTACTATCTGTAATCTGTAGTTTTAACTGCTCTAATAGCACAGGGATTCGC
TTATTCCCATGCTCATCCCTTTGAACCATACTAGCAAGTATAAGTGCAGCTGGTGCACCT
GCACGTAATTCGGCCATTAGCTCTGCTGATTTGAGATAGTCCACCTTGTGCTCTTCTTTT
TTTTGGCCCAATATCTTAAGGCCCTGTCTAATAATGCGCCATCTCTGGGCACCAAATGTC
GTAGCACGATCTGTGGCAAGCAAAGGCCTCTTAGGGACTGGGGTTTCGCCCTCACTTTGT
CCCGCTCCTAGTCCATTGAATGCGCGTCTGAAATTGCTTGGCCGCCGGTGAGAGGCGCTA
TAATCTTTTTGCTGTAATTCTGAGCCGTTTGACGGCCCACCATTACGACCGTTTGTAATC
AACTGACTACCACGCCTCCACGCACTCTTGTTATTCAGACAATCTTGTCCTTCACCCTCA
GAAAAATGTCCTCGGTGTTCTAATGACCCATCAATTGCAGTCGGGCTAAAATTTGAAGTT
GCTAAACTATCACTTCTCGGGATTTTACTATCTTTCACAGTTTTGAAACCTGGAGTCGTT
GGCGCTGTGTGACTTCCATGAATACTTTCATAGTTTGTCCTCCTGAAACGTCTCTTTTTC
CTAGCCCTAGTGGCATTCACAGTATTATCTTCTTCTGCGGTCTCTTCTGCATCGGCATCA
GCGTCACTATCTTCCCTCAAATTCTGAGATAACCTCGAAAATCGATCAAATCCAGATGAG
CGAGAGGGGATAACACTGTTTTCTTCGATAGGGCCTGAGATACTATTCTGCTGTCTATGG
CTTTGAAGGTTTCCAGCAGAAGTAATAGATTTTAATTTTGAAATTAGAGACAGCCTCTTG
CGATCTTTACTTGATAATTCACCGTCTTCCCAGGAATTGTTACGGCTATGCCCTGTTTGC
CCCAGTATTTTCTCTGATCGTGCAAATTGAACACTTCTCCGATCAGGTGGTGTTGAGATT
CCGGTAGATTCTTCAAATATAGAAGGATGTGACTTTTTTGATTCAGCCTGTCGATTTGAG
TTCATCTCGTCGCCCACGTTTTTTTTTGTATTGGGTGAGAGTAAGCTATGAGGTTGACCT
CCATTAATATAATCCGGCGCCTCAGCACAATACTCGTATGTGTTGTCATGGATTGAATTT
GGTGAAAATTGAGAAATATTGTTTGGTTCCAAGTCCCGCTCGGATTCAAGTTGAGCTTTC
AGCTTTGGTAGAAACCCATTTAGTTGATCTCTATTTGGACTTAATGTGGGCAAGTTATGA
TTAATATTTTTAGACTTGGGCGAGATTAACCCATCGGACCTAGGAGTTACAGCCATCTGC
GTTGGAACTATATTTTCACTTCTCCTCCTCCTCCTCGAAGGCGGATTAGATAAATCTTGG
CTCATATTTTCGGTAGCTATTTACGTCTGTTGCAGGGCTGTTTTTGTATTCATGGTGAAC
AATGATTTATATTCCTGTTCGTATGTAGAAAGAATAAACAACGGACTCGGGTGTTGTGGA
ATTAGATGCGTCTGGTCTCATCCTCGAGTCAAAATGTACATCGTAGATCTACAGACAAGT
GTTAGTATTAGCTTCTTAATAGAATGTCAGAAACGAAACCTTATCTTGAGCCAAAACTTA
CCAATACGTGTGTAGATGTATTCGTGGTCTGCGGCCCGCGCGCGGGATAGAGTGTGACGT
CGTGCGTCGAATGATAGCGCGGCATGACAGGCGTTATGGCCCCACATTCCAGTTGAGAGA
TGCGCTAGCTGTTCCATCGTTGATCTGAATAAGACTTTGTCCATGCATTAGGTCAAAATT
GTCTATCTATCATTTTGAAAGCTCCGGATTTCCTACTCCCAATATCCGTTTCATTTCAAG
CCAACTTGGAAACCCGTACTAATGGATTTTTCAATCCCTCATCAACCAGAAAATCCAGCC
CCCACAATCAGCTCGCAAACTTGCCACATTGCCGGCATAACAGCTGTTATCTATGGCCTC
GAAGAGCTTAAGGAAACGTGTAAATCTGTGTCCTGCCTCTGGCTTCTACATCCGCGTCTT
AAAACTAAGGATGCAATGGCCAGTGTTGCCTCTTCATGCGTAATAGAATGGAACTCGAGA
CCATCATCTGAACGGCGCGGATTAATTGCTGTTTCTTTTGATCAACGAAATCACGGATGT
AGAGAAATCAATGCCGAAGCTAACCAATCTTGGAAAAAGGGCAATAAGAACCACGCGATT
GTATTCTCACTGTTTGGATTTCTAATCATCAAAGTATACTAATTATAATAGGATATGTTT
AGGTATTCAGTTTATATTTATTTTAAATTTATCTAACAGAGGATAGTATACTCAACGGAA
CTGCTGTTGACGTGAGCTTTTTGATAGACTACTTGGGCTCCTACATTTTGAATCATCAAG
GTGCACCAGAAATTAACCATCACTTAATCTTAGGTGTATCCTTGGGTGGTCACTCTGCAT
GGCAAGCACTCTTTCGTGACGAAAGAATTACTGCAGGCGTAGTCATAATCGGAAGTCCAG
ACTACATTAGTAAGTGATGTCAAGATTCTTAAGCTAAACTCTTCGAGGCTATAACCTAAT
TCATACGACGAATCACCAGGATAAACTGGAAGAAATAATACGTAACAAAGTATTAGTTCA
GGGGCGCTACAATCAAAGTTGCGTCAAAAAACGCAAGTGCATGAACGCCGATTTCATACT
TAGATTTAAGATTATCACGAAATCCAAAGTAAACTATGGAATCAACAAGTGTTGAGCATT
AATTTTAGTAATGTCATTTTCTGGGTACTGATATTTTTGTCAAGGTCTCATGAGTAATCG
AGCTCAGCTTTCCCATCGAGAATCTGCTGGCGAAGCCTTTCTCGGTAGCACTGATTTTCC
ACCCGGATTGATCAAAACTATTCTTCAATGGGATCCTAGGGGGATCATATTTGGAACAGA
TGAAGTGTTGGTGAATCCTGATAAAATCCGTCAATCCTCTTTAAGTTATACACTAGACTC
TAAAGTCAAGGGGAAGCGAATTCTTGTCTGTTCAGGTGGTAATGACAAGTTAGTCCCCCA
TCATTGCAATGAACCGATGCTCAAGTTCTTCAAAAATGCAGCCAGCGGATGGTATAGCGA
TAAGATGTTTCGCCTAGAAGAAATCATTTATCCAGGTGTGGGACACGTTTTCGATGATAG
TATGCTTAAAGACTCTACCAGATTTGTTTCCGAGTGTCTGTTAGAGTTGTAAGTGATTCT
GCACTTCGAAAGTAATATTTGTTGTATAATATATCTAATTTAAGGCTCTATCACCATCTA
TCGAGGGTACTTCAATTCATCTTTCTAAAATTAAGAGCCTTTCAAAATCTTATGACACCT
TCTAAAGTGATTCTGAGTGTGAAGGAATTTAGAACATGGGTTTCATTACCCACAATCTCA
AGAAACTATAAAGTTAAATCTTGAGGACGAAAAAAACCAGATATTTACGCTCACTCTGAA
CTAGGGTCTCAAGGAGTTGTGTTATCAGTATTCTGCAGGGTACAAGCATGTAAGAGGTGT
GGAGTATAGCGATGATTTCTATGAGGAGGTATAACGTCGGCGTAAGCTATAGGGCTCACG
GAAAAGGTAAAGATAAAGTGAGTGATTGGTGAGGATTGTACAAGAATAGCGGTCTTCTCT
AGAGAAGAGATGAGTATATGGGTAATAGGTATCAGTATAAACAGAAGACGTTGCGTGAAG
AAAAGTACTCCTTCACGCTAGGCATATATGTACATCAGATAATAGGACAGCCCTAAGCTC
TGTCTCAAACATTGTTACTACGCAATTCCTACGAAACGAGCCTATATTCCTGAGTCTGTC
CTAATTGTTTAGGAGCTCGGTCAAACACCGAGTTGTGTTTTGGCATGGAACTCCTCATGA
GACACCATCCTAGGTTTCACTACGTTTATCCATGGTATAGGGAGTTACATAATCAATAGG
TCCGAGATCCTGTTCGACAAATAACAGAAAAAGCTCCTTATGGTGTACTCTTAGCTTGAA
AGACATAATCACCTTGGTGACTTCAGATATGATTCATCCGATGGATATGATAGCACGGTG
GTTAAGGGCTTGTAGTTTTCTGACGAGAAATCTTGCCTCATAAGCTTATAACTCTCTAAA
TCAGGCTGTAGATGTCAAATCTAATGTACTACAGGGATATCTTACGGAGAATCATAGATA
TGCTTTCTATGTACAACGGAGTGTGATCTTAACGTGAGATCAAGCATCGTGTCCATACAA
AATTATAGAATACATGTGAGGATCTCTCCCTTCATTTTGCGGATCTGAATGTTTCGGAAG
ATAAAAGTTATTATCATTGCGCCTGTAGGGGCTAAATGAACGCAAGAATATATAAGAATT
GCCGTATATGAAATATTGGATAGCCTCGGTTGATGTTAAGGGCGAGGAGAATTANNNNNN
NNNNNNNNNNNNNNNNNNNNNNNNNNNNNNNNNNNNNNNNNNNNNNNNNNNNNNNNNNNN
NNNNNNNNNNNNNNNNNNNNNNNNNNNNNNNNNNNNNNNNNNNNNNNNNNNNNNNNNNNN
NNNNNNNNNNNNNNNNNNNNNNNNNNNNNNNNNNNNNNNNNNNNNNNNNNNNNNNNCACA
GCCCGTAACAGTTGACGAGAGCACAAATCGGTAGGACCGTTACGAAAATAGAAGACTGAA
TAACCCTAGCTGCTGTAGGACACAAAGCCTAAGAACTGGCAACACCATTAACGATGAACT
TCTGAGAACTAGCACGTACAAATCGATCCGCTGACCTCAGCCTCCAGATGCGACGCAAGA
AAATCCGAGGACTTAAACTATCAATAGCTACCTTGGCTCGCCTTATTGCAACGCCAACTA
GTCATAATGACCTCACAATAAACCAGCATCTCCTCAATCAAACGACAGGATTACTACACT
GCGACTGCGGCAGATGTAATAAACAGTTCCGAATCAGCTCTGGCATCCTTTTCCATTGAT
GAACTTAATGGCCTTCCTGATTCAATGAAGGTCCCTGTACGAGCGGTAATTTTTCAGGTC
GTCAACGCTAGCCCCGGCTCAGCACCACCATTCTCTGACGAAACCAAGCTGGTTCTGATT
TACTCAGAAGTACCACAACGGCGAGTAATGGCTATGTGCAGATCCTCTCAGCTCACCTAG
TCCACACTCCAATGATAAACCTGAAATGAAAATTCCTAGCTATTCACTGTTTTCCTACTT
GACAACTAAGCGCGGCCCTCCCACTTGAAAGTTGAGGTCCACTATCTCTTACATTCCAGC
CCTATATTAGTGTTGCGTAGTGGTATTTAACCGATTGATACAAGATAATATAGAAAACTC
TCCCTTCAATACCCCAAACATCCCTTAGATCTCCAGCTAAGCTTAACCACGGACAAACCG
TAAAACAGTCTTTCCTACTCGCTCAGCGAAACCTCTTCCGAGGGCTCCTCGGAAGGGGAG
AACAAAATTTTTAGCCGTCATAGCTCTGCCTGAAGATAACGCCTTGACTTCGGTGCCTCA
AGGTTAACCACGCCAAAGTGCAGTTCTCAAAACAAAGTAGGAGCGCAAAGTGCAACTACT
TAATGAAGAATTTACCTCTATCTCTAGGAATCAATATGATTCCGGTGGATGTGTAGCTGG
ATAACCACGTCTCTCCTTGTTAAATACCAGAAGTTGATATCTGGTACGATTAGTTGGTGC
CATTGAGGCGTAAGAATTTCTTTTTGTCAGATATCATATTCGAGGTGTCTTTCCTTGATA
ATATCGAAAGATGATAAAGCAATTCAAAGCTTCCTTGATGCTTCCACAAGTCTGACGGCC
ATCTGCTCCAAGCTTGAGCCATTATATAACCTATTCCATCTCCAGATCGCTACTGCGTCA
GTGAGTACCAACATGCTGGGCGGCTCAATTATTACAAGTGATGAAACGGTAACTAAAAAG
ATTTTTCGAGCGACCAAATAGGTTTTAATCAAGGTGCAGTCCCATTTGGTGTGCGCCTCG
GAGCAATAGATTATGAATAAGATATCTATTTAAGCTTCATGACCGAAACTGGTTTACCCG
AATCTTTGAACTAGAACTCAGAGCTATAGCTCCAATTCGTCAGATACCTATTATATTTCT
TACACAAAGTTCTTTTAAACATATCATCTTCTTGCTCAAAAATAAAACACTTATATGCTT
CGAACAAAAACATCAGTTGATAAGTCCTTCATATTCAAAAACTCAGTTGAGACTCTAATT
CTATACTATTCACAGTTGATATCTAGGATCCATTCTGTCCCCATAAAAACCAGCATTAAT
ACCTTGAAATTACTAGGCTTATAGGTCAGGTCCTTTACCTCATTTGTGAGTGAGATGATT
TTAAAAATGTGGTGAAAATAAACTAAGAATATGCAGNNNNNNNNNNNNNNNNNNNNNNNN
NNNNNNNNNNNNNNNNNNNNNNNNNNNNNNNNNNNNNNNNNNNNNNTGTAATGTCCCATT
ACGGGATACAACGGAACAAACTAAAAATCTGATACCAGTTACGAGTATTCTCGTCGCATT
CTCGAATATCAGACGTGACAAAAAGCGATGGTGTAACTAGTATCGGATAGGCGACACCCG
ACAATTTTGATGGACACATACTGAAACTACGGGCACGGGGAGTGTCTAGGTTGGTTTCGC
AACAAAACGTACCAGCAGAAAAGACAAAAATAAAGAATTTTTACTGCGACGGGAACTTCT
TTGAAAGGAACGAAAGACAAATACATATACTCTCAACATGGTCTACTCATTCTCAGCTAG
ACTACTAGTCACAATCAAGATTTATTCGGATTGAGTATGATGCTTATAGCCTCACCAGAC
TATCATTTCTGTTAAATTGGAGCAAAGGCGTATGGGCTGAAGCGGAATCCAGGGTAGAGA
AGAGGTTGAATGGACTGCGAAAGATTGCTTAAGGTCCACTTGAGGTGGTTCTGAGTAACA
AAATGTTTGAAAAATTGGTAAAATAAATATCTAGAGAGACTAAAGGTCCGAATGGATACT
AATGGTGACTAAGGGTACTAGAGGTGACCAGAGAAGATCCGAAGGTGTTGGGTGTAACGG
AAAAATAATCGTTGGGAACCCTGTATCCACAGACCAAGCCATCATATATATACCTGCTCT
CCGTCCACTAGCTCATCATAACATAGACCTTGACACAATATCAACATGAAGCCGAGTGCC
AAGATCTGTATTGTTGTCATAGCAACATAGGAAGAAGGGTAAAATTATGTACTGAAGGAA
GAATGGGAGGAGGAATCCTTACAAATTCCGATGTTGAAACCTATGAAAAATACGAGGAAC
GGTTTGATAAAATCCTTGACCAAATTATTACCCCTGTCACGGATTGTGTATAAAAAGCAA
TTTATTAAGTTGGGAGGTCTTCNNNNNNNNNNNNNNNNNNNNNNNNNNNNNNNNNNNNNN
NNNNNNNNNNNNNNNNNNNNNNNNNNNNNNNNNNNNNNNNNNNNNNNNNNNNNNNNNNNN
NNNNNNNNNNNNNNNNNNNNNNNNNNNNNNAGCTAGACACACCTTGTCATTTAACACAAT
TAGCATTTGTATACAAGATGGTAGTTTATATTCTGACTAATGGTAAGCTATCTATGGAAT
CGGTTGGGTATTTACACAGTCCTTCTCACACCATTATTGGCCCTAATTCCCATGAATAAA
CTCGGCTTAAAGACATGGATCTTTCTAGTAACTTCTCGTCTCGTCCCTGGAAGATTTGCA
ATAGTTTCCCCGAAGGTTATAGGTAGCCTCTAGAAGGGTCATTCTTATTTGCTGGAAGTT
TTCCTCTCCTAGATGATTCCCGATAATTTCTAGTCTAGTCATGAATGTTGAACCAGAAAT
ATATCCAAAGTAGACGTGTCCAAGAGTCTATGGGAATTTTCCCGTGAGGTATGATTAGAA
GTCGAGGGCTATCTACGCTAGTCGGTATAGATTACAGGCATTACTAGGTTTACTAACAGT
TGCAGCCCGTAGTTAATAGTTTACAACTGAGAATCTAAAGCTTGCGCACTTGATGCATTA
AATTACTGTAATTCCGACATAACCTCCTTAGAGACAAATTGAATGGACAATGCAACTCTT
GAACTTTGCACATTAGTATCTTTTGAAGATAAGACAGCTTGGAAGCTGTACAGTATTAGA
ATATTAAAAGCTCTTGAGAATTTACATCAAAAAAAAGATCTGAGCCGTTTGTAATGTCAT
GCAGATAACTGATACCAAGACTTACTATATCTGTTATTCCGGTATTCAGTTATCCTGCCT
TCAATGTTGTGCACATATCCAAAAGTATGATTAGCCGCAAACGTAGGGCCAGCGGCGGAA
ACCTGCCATCTTGAAACTTTTGTAATGGAGATATGAAGTGCTTTGGACGTACGGGCACTC
TATTTCGTCTAGGTTTCCGACACGACCTTTTGTGTGAAAAAGAGGTTGGAATGAGTAATA
TAGTGGCTCTCCAGGCTGCTGAGTGGATACATGAGCGGCTGAATGGCGTGGGCGCAAGGA
GCTTACAATGGCTCTTCTTTGCCTAGATGGCGCCATAATTGTTTATGCTGTGGCTTAGGC
TCTGTGTCGCCTACACATGTACTTATAGCGCGCGCCTCGCGCTGTTTTAGCTGTAATCCG
GACATGATACTCTTTTAGTCAAATCTTCTGTTGTCCCACGAATATCATGCAATGAGATCG
GCGCAATGTTCCCATCATAATTCTGTTTGGATACCACGTGAATAGAGCCTAATTCGAGAA
AATCTGCTTGCTTGACTCCTATGTATCTTGTGCACGTCTAAGTAATTCAATTGCACAAAC
ACTTCATCACCTCCTACATCCTCTCGACAACCAAAAAAAAAGTACTTGCCTTGCCGACGG
CATATCGGCTCAAACAACGTGTCCGGCACGACAATAGTCCGCGTTTCGCTTGGGCATCTT
CCTGCTAAGCAACCTGCCGAATGAGAAATAATCACCTTGAACTCATGCTAGGCAAGCCTC
AGTGAATGAACCATAAACCCCAGGATTGACTGGCCCACCAGAGACGTCACTTTTGGCTCC
AGACATTGTCTACAAATCTGTCCATCTGCCAGTGTTCTTTCACTGTAAACCTCAACCCAT
TAATTGATTATAGCGCACCATTAGCAAGCCTAATGACCACACAGCGTGATGCCTCGTACG
CAATCCATTGTCCGGCATCTGAGAAATTTGTTAAACAGTATGCGCAGTGGTTGGTAGAGT
TATCATGCAATAAAATGTGTGCCACATTCCCGGAAAGAAAAGGTTGCCCAAATGAATGTA
TCATGAATAGGACTGCCATTGGGTGATTCGAGGCTGGTGGATTGATGAAGTTGTAGATAT
GTGGAGGCTTGATATTCACGGATTCCAACTTATCCTGTCCAGAAGCCATCTCCTTGATGC
TACCTCCGTATAATCCTGTCCAATACTCCCTAGCATTGGGATCTGACTATCTGTAGTCTT
CCATTTACTTGCATATGATCCAGTCCCATCTCATTGTGTCATATTCAACACCATTAAATT
CCATTCTACCATATTCTGTCCTATTATTTTATGTTTCCATTGCGTAGGTGTAGTAGTGCA
CTGATCTGTGCCGCGACATGCAGGGACACCCTCAAATAATGACAGGAACACAATAGAATG
TCAGGTTGAGGTTACTGCTAAAAGAGTAGGAGTTTGGCGCTCTGGATACAAGGGTGAGCA
GCACAGAGCCTGACTGTACACCCACAAGTGACCATCGTTTCGTTGTGCGGAGAGGGAAAT
TATGAAGGACAAAAGGCTCCTCCAAGTGTATGATGGAATGAGTTGTGAGGGTGTAGCGGC
TAGTTAGGCCAGAGAGTACAGAAATACGTCGGGGCTCGGAGCTTCGGGAGGTCGCCGGTT
CTCTATTGTTTTCCGAGTATGACGCGTAAACACAGGACCACAGCGCTTCTAGTTCTAACT
TCATAATCACATTACGCAGCCTACAATATCTCTAGCACCTGCAGCCAGCGCTATTCAGCA
CAGGCATACTGATTGTGTTAGGGCTAGGTTACGCTAGCATTCTAAATCGAGCATAGCGCG
TGCGCGCAGTACTGCCGGTAACTCGCTCACTCGCTCATAATGGAGCTCGACTGAAGGATG
GCCACTGGTCTTTGGAATAGGAACATCTTGTGTAGAGATAAGAAGTTGGATGCATCGTTA
GTTTTGGGCTTCGCCTACTGAATAGAAAATCACCCTTCGACATACAAGCGCCCAAGCTTT
TAATGTTGAAACCGTCACAGAGGTAGTATTGCTTAAGGGGAGGTGCACAAGAGGCATGGC
AGGGGATATACTGCTGCCATAGATGTTCTCGGCTCGTGGGCAGAAAAGACTTGAATGCCT
CGCGTCGTCGTAGACTGAGAAAGGACAATACAATTTGAATTCATCATCCTAATTTGGCAC
CCCTTCGGCCCGTGCGGGTCTTTGCGAACTGTAGTATTTACGTAGGAGGAAAGGGGGGCG
AAACTCAGCACCCATCAATGGTGTCCCCTACGAACCTCCAGCTCTCACTGTAGAGTCTGC
AGAGCCGAGATTGAGTAACACCTTTTCAACTTTGAGCTGAGTTATCTCCCTCTCCGTCAG
AGATACGCCTCCAATAACACATAAGACGACCAAGACCGTGATAACGATGCTGGGAATCAG
GAAAGATAATGCGGTGCTAAACGCTACAACAGTGGTCAGAGAAGCCCTCGTTACATCACA
ACGTATGCTACCCATCGGCGGGCACACAAAAAGCCCACGAAATGAAAGTAAAAGATCCTT
CCGCCTTCAAGAGAAGCAGATTTCGATTTGTCAAAATGTCGTCCCCTCTAACCATTAATT
CCGAATCTACTAATCAGGAGGACATCTGAAATACATGTGTTACTCGACAACCCCACGTCC
GTAACGACTTTTGGGTACTAGGCTAGGCTCCTTGACGACAGTCACTCTCGACCAAGACTT
TTCTGACATCCTTTCACGGTCTTCGGTTTGTCCTGCAGCTTAAATCAGGGGAAGCGTAAG
GAGAAGGCTAGGAGGGCTGAGAGACGCTCTTAGGTATACACAGGTCTGCTGCGCCTGGCT
AGCCGGCCTGTTCGTAATAGGAGAGCCCCGCACCCAATGGTTTTCGAGACTTTTACCTGC
AGCTACACAACCGCAAATGGCCATCGTTTCGTTGGCTGGAGAGGGGATATAATGACGGGA
CAACGACTCCTCTTGGTGTGTACTCGAATGAAGATCTGTGGGGGTATTACCGCTGGAAAG
AAGTCGTGAAAGAGGCATAGGTACTCCCGGCCTATAGGCAGAAAGGACCTACATGTACTC
ACATAGTCATAGACTCAATAGGACAATAAAAACTATAAAAAAATAGGAGGTAACCTTTTG
GTACAGTAGTCTTGTGCACTATGATAATAATTATTATGTGTACTAACCTTTTGTAACAGT
GGCCTAACTTACGTAATAATCCCATGGCATCCTAACATGACACTAAAGAAATTAAAATAT
ATAGATAGATAGAAAATATATATATATATATATTTGTTATTGTGTTACGGTTTGACCGTT
GTTTGAGCTTAGGTAGATACCTAAGCGTAATATTGAGAATATTCACGATGGGCTTTATGG
GGAGGAATAGACGAAACTGAACGAAACTATAACACTAGCCAAGGAGCTGAAGTGCTGTTA
CAATTGCTTGATTCCTAACAATCCGTAGTTGGGTGGGAGGTACTCGAGCCAAGGGTTAGA
CCTCAGCCAGGATATCCACATAGCGTATTGGATTGTTTAAATACCTAGTAGTGTATTTCC
TTTGTCCTTCATACAGTTTATTAATTCGATTTATTCACTACCATCTCGGTTTCCGTTACA
TATTGTATTGCTGTTTGAATTATTCTATTTCTCTTTCAACTACGCGCGTATACCGTATTG
GACCAGCATTCACTTCATGAGTGGCCCCAACATCAAAGCAAGTTGTCTTCGTATGAAGTC
GTCGAGGAAGGACGAGCCCTCTCCGTGTCATTCTCTTTGAGGGCTAGATAGCCTATGACT
GAAGTAGTACGATAAACACATCTCTCTACAACTGCGGGGGGCTGCAAATTGTCAAGGCTT
TCTTCTAGCATTGGTCTTCTGGTCTAGTGGTACAGCATTCCAGCCACACCATGGTGCTTC
GGGGAGATCTGAGCGTGCATTCAACCCCAGGGGTACTAGTGATTGGGGAGCCCTGCAGCC
AGTGAATCTTACGACTTTCCCAAGCTGCCATATTCATGCATGTAGACTTCATTCCGTTGG
TTGTGTAGGGTACATTGAAGGATGAGAGGCCCCTTAAGGCCTACCAAGACAGAGTCGAGG
AAGACATCACTATTGGATCAGAGTTTTCAAACTCTCCATCTGACTCGTTTGAGATATTGC
TTTGGCTGCGATAAGGAATAGCAACTGATTAGATATGATTAGCAATTGGACTTATAAGAT
TCGGCGAGTATCGGACAGCCATGAAGTTCGAGCTTCTAGCTAATTGCTAATTGCTACGAT
GTAGTTGTTTCTATTTATCTATCAGCTGTACGCATACTGTCATCTTATTGTGTACTCTTG
TCGACCTTTTACTGATAATCATCCATTTCTACCCTGAACTTTAAAATCGGTACAAATCAG
GTGCCACGTATAATCTTTGCTTCGAATAAATCATAGAATTACTAGTGCCCTGATTCGGGC
AAAAGATACAACAGTTGTACCCAGGCTCGCTCATGTCGAATGTTTGGATGGCCCTGAGGA
GAGTATTCTCATTACTGACTGTACTTTTGGTGCAGATTCAAATATCTACATTCGGGGCTG
GATCTTAGACAATTGAAGACGAGCCATTACAAGCGAATCAGTGAGTGGTTCTTGATACTA
CATACATAAAGTGTGTCTAGCTTGTTTACGTGCTTTGCTAGGACAGAGGTGTAATGTTGA
TCCATGAGATGCTCCGAGTAGAGTTAGATCTACGTCTTATTCGTCACATCTCATCATCGC
ATACTAATATCCAAGTTCTTGGGGGCAATGATCAGTTCTTCGCTCACGTCGAGGCTTCCT
CACTAAGTATGTTACATAAGTATCTGTCAATTCAAAAGATTGAGTTAGGATGTTTTCGAG
AAAAGAGATCGGGGTTTCTTCCTCCTTCCCCTTCTTCAGCTATGTCTTATCTCTATCTAT
AAACATCAAATTCCCCTACTCCCATTTCACCCTTTGCCTTCAGTGTTGACTACTCCACTT
TTGAATAGTTTGACAATGCCGATCCCATGTCNNTTCATCGGAGCTCCCAAAGCTAGCTCG
TCCTCCGGTCAATTCCGTCTCCCTTCCCGGCTTTTCACCAAGTCCGTCACATATCTCAAG
TGAATAACATCTCACAAATTCACCAGAATAAATAATCTTAAATTCACTATTATGTGACCC
AAATAGAAGGAAATTATAGTAAACAGTATCTTTCGTTACGTTGCATATCAAATTATTTAG
TCTGGTCACGGTGCACTCTGGTGCGTTAATTTAAATGGGGCTAATGCTAACGGTCTTGTA
AACCAACCCAAATTCAGATTGTTATCATTATCTTAGAATGATAAGATATCACGTCAATGC
GAGAGCTAGTCAACGAGTTATGGACAATTTAGAGAGCAATGTTCATGAGTATTAGAATTT
GATTCCTTTTAGACTACTGTTACAGGAATACTTGGAAGTAGATTTGATAAAGTATGGGGT
TAANNNNNNNNNNNNNNNNNNNNNNNNNNNNNNNNNNNNNNNNNNNNNNNNNNNNNNNNN
NNNNNNNNNNNNNNNNNNNNNNNNNNNNNNNNNNNNNNNNNNNNNNNNNNNNNNNNNCAA
CCCTTCGTATAATTTAACAATGAGTTTATTTTAGCCTCATAATTCCATTAATTTACAATC
TAAGACATGTTCAGCTTGTGCTATGACACGTGTTCTCAATTGAAATTGGAGACATCCGCA
TATTGGCTTTCATACAGTGATTCATATTGCACGCAAGTTACACTTCGCAACATGCGTAGC
TCTTAGCCACTAGTATCCGCAATAGGAAAGGCGCCAAGCATTAGATTACGTCAGCATGAA
GTGGCCATGTTGTGCTAACCCATGACACGAAACGTAGCCGAACTAGGACGGATATAGACA
GGTGATCTCTAGTCGCAGCTCGGTCAGGTGATCAAGCTATTGAAGCTTCTCGCGAGCATC
TAGACTGTTGAGCATATCATCGAGCGATGAGATCTTGCACTAAGAATCTTGAATTATTCT
CATCCATTAGAGACCATACAGCCAATAACGTGAGCCGACAGGAAGTCCTCGTTGGCAGTA
AGAGGGGGGCAATATTTCTCACACTTGAGTCAAAAGCAACGAAAACCTTAGATTCCCGAC
GAACCGGCATTTGGGTACACCATATGAGGATCAGTCCCTGGATTTTAGAGCACCCTCATT
TCCAGGTGGATAGGGGCTGTGCTGCAGATGTTTCGAGTGAAGTTTTGGGTGATGCAGAGC
AGCAGCTAATGGAAGATGATTGAGCCAAGTCCAACGCAGCTTCCCTGCCACTCTTCCTCT
CTTACACCATAAACATACTTTAGCTCGTTTAGTCTGTCAAATATTGTTCCAATCCGTTAG
GTTGTCTCTGACTCATGGTTAATGGTGAGGTTGAGAGTAAGCACGATGTTCAAGAGCTGC
TGTGTAGTTCATCACAACAAAGGTTGTATGAATTATGTTGGCGCAACAAGAAGCCCCACT
ATATCTGCATAGCTGAAGTACATTAGGCAATGCGGTGAGAGGTCACAATAGGTATTAGGT
GGACACATATCGTCCGATGGTCTAGCAGTCGGCGGGTTCAGTATGATTGCCTATCGTCAA
TTCGGGGATTCGACGTAGTTGAAAGGCTTGATCCCAACCCTGTTGTTCTTAGGGACGGGA
TGACTAACAAAGTTTGCTGCAAATCTCCTGCAGCCAAGCTGATTTGAAAAGTTCGTCTGC
TCCACTTGAGTTATCACGTAACCATACTTTCGCCTTCAAGGCTGTAGACATGAATGTGAT
TAAGTCTACGTTTGAGACTTGGAAATATTCTGTCCTTTTTCAGCTCCGTATAGCATGAGT
ATCTGAAATTAAAAATTGTCAAGGCCGGCACTGTCTAAGATATCCAGAAGGCAAGAGTAT
TCAATAGGGCTTACACCGCCGTATACCGCCACAATGCTAAGTGGTACTCATCACGATGCA
TGAAGACTCTCCCCCGCACGCGACAGTGACGGCACGTTGAGATCTGCCTCAGCCCCATGA
ATAGTGGTATTGTGGGGACTCGGAGTCTGGGCATATTGCGGGGTCGGGGAGAGCTGCAGC
AGCTGCCGGCTACTTGCTATTTTGAGATGGTCGTGCCGCGGGCACAAGACTCATAAATGG
CTTGCTATCTCTTCTCCATTGATATTACAGCCTAGCAACCTCAGCCCATCTAACTCGACA
CTGGATTTACGATTACCAATTACTTTTTTTTAGTTTATTTTGAGATAATTTACCCCCAAG
TTAGATATCCTAAGATTTCCACCATGGCAGCTGCAGTTCTTCAACCCCAAATGCCGTCAT
TTGAAATTATGGCCCCTTCTCCAATATCTCCAAAGGCCTCTAGACATGGCCGTAGCAGGC
ACGGTGGCAGCATTTCAAAAAACAATAAGACGAGGGGAAGGGGATACAGTGTGATAGACG
AGCGAGAAACGCTTATTGCGAAAGCAATCTTGCGTCTATTAAAACGCACGGTCGAGGAAA
ACGAAGAGCAGGAAAAAGAAGAAGTAGTCATCCCAGATTCTGATGGTTGGTTTGGCTGTG
ATGCTATCGTAAGCTCTCTATCCTCCCAGGACTCAAGTCTGATGCTAACATGCGAAAAGC
TCGCCCATTCCTCCTTGGCTTCATTTGGAGTCACTATTCCTGAGTTGATGGTGATCAACA
GTGCCTCCAAGGCAAGGTTCGCCATGAAACTTAAGCCTGGAATCATAATTTCTGAAGCGC
AGCAAATGGCCCCCGAAGAAGAGAGTGAAATTCCTGAAGAACTCAGAGCCCCTATAAACG
AGTGGGTGATTCCTGGAAAAGAGTATCTAGCCTCTGCCTATCTCATCCGAAGCCTGCAAA
GCAGCATTTTAGCCCAGATCACGCTACTCAGCCTTAAATCCAATGAATTACCAGATCTCA
TATTTTACGAAACATCTTATGCAAATTACCCACTCATTCTTGCGTCGGGTGGAATCAAGC
GCGCGGGTGGGCAGTCGCATCTCTCCTTCAAGACAATAACCTTGTCGAGTGGTGCCGATC
TACCACCCGTCGCGGCTGACATAACAATATACATTGACTTACGCTCAGCCATGGAATTAA
ATTCTGAGATTGAGTGGTCTCAAAGTGAGTCGGGCTCAGTGCTAACCAAAGGTGATGCTG
AAGGCATGGTGAGTAAAGTAATGTGGAAAAACGTTGTGGCACGACGCGCAGACATTGGCA
TCATTTTCGAGAACGGGGAGGTAAAGAAAGATTTACTCGCAGGTCCGAGAGGAAAAGGCT
CGAAGCCGAAGAAAAGTGGAAAAACTAGATCCAAAAATATTGAAGAAATGGAATCTTGCG
GCGTAGACAAAGAAACACCCAGTATATCAAATAAGTAACCAGGCTGTGGACTTCTTTCCG
CATTGGCCGGCCAATCAGAAAGTTCAATAAACAGGCCTATTGTACTAATTTTCTTCCAAT
GTTCTATTAGCATATTTCACGTCTGTTCACAACCTAAAAGATACTCGGTGAATGGTTCAT
ATGAACATTTGGCAAATGAAGCCATCATGAGTAGTCAAAGGTGCAAGTCTATAAATAGAA
TAACGTGATGATTTGTGACGCGCATGCATCCCTGTCGAAATAATAATGTTTTGAAATTGA
TTTCACTATACTCTTTTAGGACACTCTAGGCCCTTTTTTCAATAAATTCATTCAAGTGTA
TGGGCGCATCTAGGCGTCAATGGAATACGTTGTTAATATGGGAAACGTGGTGTAATTCAT
ACGGAACTTTCCATTATTTATCTTTGGTTTCCACACTTATCCTTTTCCTTTTTGCATCGA
GTTTTGCTTGCGTAAGCATCTAGCTATAACAAAACGTCAGCGAAAAGGTACAAAATGGAA
GATTCGATTTAAAGGAAGAGCACTCATGGCTCGGATTTCATTTGCAGGTACCACTGCGAA
GTTATGGCGGCTTTTTCTTCACCCCAAGTCAACCCTCATCCGTGAATACCCACCCAGGGA
AACGTCTCAGAAACCCCGAGTTATCCAGACATGCCTCCATCATCCATTCACTTTTCTCCG
CGCGAAATGTGGTCTGAGATGTCTCCTTCCCAAGCGGAGTAAGTGCCCAGGCTATTCAAA
CTATGCAGGAGAGCACCACCAGGAGGCAAGGTACGGCACCTTCCATTATTGGCTTGTGTT
TACAGTAACAGCTGCAATCCCGCAATCTCGCAATCGGAAGCTTTTCATGCACAAGACTCA
ATTTGTAAAACTTCTTGCCAAAATTCAAAATCTCTCGCCCATCGAGATTGTAGCCATCCT
TTGCTTTATCTTGTAGACTTTCCCTGATCTCTCTCACGTCCATCCCAAAGGACGGTCTCC
CAGATCTGTGCGTCGCGCGTTGTTTTCTCCGACGTATAGAAACATCGGCGTGGGCGTGTA
TACAGCGACGAGCTGAGGCCAGAAGAAGTCGACAAGAGGTGTGGTCATTTAAATGGGGAT
GTACTAAGTCGCAATCGTGAACTTGATGTTTTGGTGAGAATTGATATCGCTGGGAGTGAA
AAGTTGATATGGATTATTTTAATCATTGCCTCGTGGGCCAACTCTTTTGGTATTGCGAAA
TTTGACTGGACTTAGCCTCTTGGAGAACTTTTCACTTCCAGGCTCGTGGAGGACAGCGCG
TACAGGTGTTCAATCTTTGTCCCCTAAAATCATGACTTGTTGAAAATAGGAAACGGACCC
CCTCAGGGCTCCCACGTATCGCTGGTCCTGTTTATGCTCTACATCTCTCCCCTTTTTAAG
CTGGGAAGCGCTCATCACGGGGCTGGCTATGCCGACAACGTAGCTTTCCTTGAGCCGCGA
GAGTCACTTGAAGAAATCTCACGGCCTTGACGGGAGCCGTGTTTGTCTGTTCATTAACGT
GCTAGGTAAATTGATACCCATCGCACTCCCACCCAAGCTTAAGCACGACTGAGGCCGGGC
CAGATCTTGTTAGCTACCGTTAAAGTACGAGTATGCCTCGTCCCACCCAAATGGCCGGAA
CCGTGATGATACCCATCTATGTGTTGAATGACGACAACTCCAGCAGTTCAGACTCAAAAC
CAAAGAAAGTATATACACAGAATCTCGCATAGAAGTAGAAAAAAAACATCCCTTCTGACA
TTCTGCCTCAGCCACCACGCGTCTAACCTGTGATATTTCGAGAGACAAAAGACAGTTGGC
GAGTGGTCAAAAGCTGGCGTGGCCTCAAATCATAAAATTCTAGACTAAAGAGAAAAGTGG
GTAGAAAGATACGAGTCTGTATAGAAGTGCATAGGAATTCATTAATTGTCCAAATCAAGT
TATTAATACGAAACCTCCTGTCCCTGATCATCTACAGCCCAAGGGTTTCGTATGAACACT
AAAATTTATGACAAACCTTTCGAATCGTGCTTTGTCATAAACAAGAGTCTTGTTTGTTTG
AAACTAGTCGTTGGAATCTTTGTAGTGATGCTGTATTGGCCTACTGGTGGTTGGAGACCG
ATGTACACGAGGCCACCAAAAACTATCAGGGAGCCACATAAGCCTATTCTTAAATAAAAT
TCATTTATCATTTATCAATTACCATAAAAAATGGCTCTAGTCTTACAGAATGCTTAGCAT
TATCACCGCGTATATTCTGCAGTCCTGGACGTACTCCTTGAAGAGGCGCTAACCGCCTGA
TCCGAGTAGAGCTTCAAACGCCGGAGCCCTCCGCCTTCTTCTCTTTATTCGCCATGTTAA
CATTGATATCCTACACTGAACGAGATGGCCTGGTGAACTTTCTCTGCCCCACTCGTGGTA
TAGATGGCTGTGGTGTGATTGAAGCCGTGATAATATGCTGCCAAGAGTCACAAAGTGGAA
AAAGGAAAAAACACCATTAGATGCGGATGAGGATATAACTTCCATCAGCTTGCAGATCAA
CAAAGTCAAAATATGTGTTACTAATGTATACAATCCTCCTCCACTTTCAAATAGCAGCAC
AGAACTAGGGACCCTAAGATATCTCTCAGAACTTCTCAGTACAAAAGGCCAGCATATCCT
CTGAGGGGACTTTAATCTACACCACCCTAGATGGGGGTCAATCGGTTCCAAGTCATCATA
AGTTAGCCGAAGACTTGATAGAAATACTGGGAGATAACAATATGGAATTAGTTCTTCCGG
AAGGGACCATCACCTGGAATGATACGGGAAGTCAGAGCTCACTTGGTCTTGTCTTCGTAT
CGAAAGAGCTTGAAGACGAAGTCATAACTTGCCAGCTAGACAGCAATCTTGAAGCACCCT
CCAACCATATTCCTATATCCACTCAAATTTCAACGTAATCACAAGTAGATGAAGAACCAG
AACCACGTCTCCAATAGAAAAAGGCCGACTGGGTCGAAGTTAAAAAAGACTGGTAGTCCA
GCTAAATGAGCTAAGAACAGGCGTCTCAGACCTCGACTTCCGACAAATTATCGACCAGAG
GATAGCTTCTATCACCAAGGCTATCCAGGAGATAGCCAAAGAAATCATACCTGTCGCCAA
ACCCTACTGGACGACCCAAACCTCGGGAGTGGTAAAAGACATACGAAAGGCCAGAATAAA
GTGGAAATATTGAGGAACTGAAAAAAGCTGGATAGAATATCAAAAAGCCACAAGTAAGAA
AAAGTCACAAATAAAAAAACAAAAACAATTGGATGGAGGGCAGCAGTTTCCGAGGCTTCC
CGGAACTCAACAAAAATATGGAAACTTGCTAAGTAGGCAGGAAAAGATGCAGAGGAAAGA
CAGAGGCTACCCCGAATTTCGGAGATGAAAGACAAAGCCGGAATCATTCATACCGATCCT
TCCGACATGGCCAAAGCTATGGCACAACACTTTTTTCCCCAACCTGTGGTAGTAGACACA
GAACATATTACCGGAACTATCTCTCCTAGAGAGCTGGAGGGTATTTCCAACGTCATTACC
CAGGTAGAGGTCTGTTACGGCTTAACCGTCCTTGAAGCTTAAGTGAATACCTAAGCGTAA
TCTTGAGAATATTTCCGACAAGGCTGCATGAGGAGGAATAAATGGAGCTGAAAAAGACGG
GACTTCTAGTCAGGAAGCTGAATCATTACTAAAACTAAGTGTGTTGTGCCGGCTCGGTTG
AACTGTTTGGATACAGGCGAATGGAGGGTAGGCTGCTGTATTAGGAATGGGTGGAAAATA
TAGGGTGGCACACAGACGCTGTTCACCTACTCTAAAATCTCTTCACTTGCCGAGATTAGT
GAGACATCTATCAAAGTAATAGTATTCTTCACATCATCCATTAGAGTCTATTATCAATCA
TTGGAATGCGCATCTAGTATCTCCTTCATAGATCACCATTGTCAGTACGAGTATATATTT
GATACCTA
>20151110.A-AVE_contig_40
GGCTCGGATGGAGCTGTTGTCGAGAACGGCAGAGATACGGAACGAAAAACCAACAATGGC
GCCAATACGAATAGTCGGAACGACTGATGATCAGGGATTTACTTTGGTCACTAGTAGGAA
GGCCGAAGGACCCAAGAGAGGGCCGGGACGACCACGTAAGGTAGTCCAAGCCCCAGCAGC
ACCACCATCGGGGCCAACTTTTCGGACACGTCGATGACCAACGCCGAGTGAGGAGGTGCC
TTCTCTTTTCAATTTCTCATAATTACAGCCTGATCGAAGGGGGAGTTAACGAATTTTGGG
AAAGTTTATTTAATTGTGGTTGAAAGGAACGTCCTCAGCATAAAGCCGGGCCGGTTCAGA
GTGGCGGGACATCGGGTTTTGTTTTGTTTGTTGAAAGCTTTTTTCCCTTAACAAAGCGGC
TTACCGTCTTCATGAATCTGTATACAGATACCGCATAGGAAAATAAACTAGAACAATAAA
TAAACAATAATAATGCAAAGCCTCAAAGAGCAATCATACATAACTCCGCCCACCTGTTAC
CCACCCAATGCCAATTAAGGACTCAAACCTTGAAAGCCCACAAATCCACGCTCAGATAAC
ATAAGAGTGCTTCTACCGCAGGTCTATCGCAACTACAGACAATTCGAAAAGGAAATCGGT
TACTCTCGTAATTACACAGTGGATCTTAATGTTTCTCCTGATAGTAAATTCAGAGAATTG
TTAATGTTTTTCAAGTGATTGGGAAGGTTGAGGCGAGCTACGTTCAATCGGGTACGCAAA
TTGGAGCTAAAGCTCAAGACCCATGTAGCTCAGCCCCAGGATTCAGCTTGAATGCCAAAG
GCTTGTTGTGGAGATCAACAGGCACGACACGATCCGCAGGCTGATAGCAAATCCCACAGA
TTGTTCTTGTTCTGGAACCTTCAATAGCCATCATGCCTCGGTGATCAGCTTCACACTTTT
TTGTCGGGTGAATATTAATCTCTAGATTTACCTAATAAATCTTGCATGATGTTACTAATT
ACTGTAGCCACAACAAGTTTATGCTCTCAGGTATTCGATTCGCTATAATGGTTAATCCTG
GATTTTAGAATGGTGCGTGGATGGTAGGCTGTGAAGGCTGGAGTTAATTCGTAAAGGGGG
TGGGGTAGGTCCCAAGCAGACCCAACGTCACTGAACCTTGGGACATTACTCCCCATTTGA
TAGTATCTAATTTGAATCTCATAAAGTTCTGAAAACACGTTAGATTCGCCGGCCTTGATA
ACTTTTTGCTCATCAGCCAATTTTAAAGTTTTCGACATCCTGCGAAACCCTGTTACAATC
TTTGAACAAGCAAATCTTCCTTCTCTTGTGTGCAACATGTTAAGTCTAACTTGACTAAGG
TCACTTTTTATTTCCGAAAGGCTCTATGATATAACATGTACTTGGAAACCAACCGACGCT
CAAGATGGATCCTGGCATCCAACGAGCATTAAATGACAAACTATACGACAAACGGAAAAT
TGGAGCTCTAGAGTATGCCCCTAAATTTAATTTTTACTAAAAATGTTCACTAAATATTCC
TATTAGATTAGAGCAAGTTATTAGAGATTTATTATCATTAAAAGAATTTGATAAGATTAA
AAAGATAATAAAGCAACTCTGTGACGAGTACGCATATGCGATACATCAACCTCATTCTAG
AAATGGTGGACTTATTGGCCTGGCAGCAGCAGCTATTGCTTTAGGTCCGGTATGTTAAAC
TAGCAATTTTAAAATATAAACGGCAACTGAGAAAGTTAATAGGAATTAGCGCGTTACCTG
GATGAAATTGTTCCACCTGTACTTGCCTGCTTTACCGATCAAGATGCTAGAGTACGATAC
TATGCTTGTGAAAGCATGTATAACATTGCAAAAGTAGCCAAGGGGGAAGTGTTACCATAC
TTTAATGATATTTTTGATGCATTGTGTAAAGTTTGTCATCCCGATACTTGCAATATTTAG
CTTCCCCTAACTTTTTTTTAGCTTGGTGCAGATTCTGAGCTCTCTGTTAAAAATGGAGCC
GAACTTCTTGACCGGCTCATCAAGGACATAGTCTCAGAGTCCGCTGCAACTTACGTTTCG
GTGCTGCATTTGCCAAAAGAAATCCAAGGAGAAGATAGGGGTTCATATGATGAATCTCTA
GATTTAACGACTGCTTTTTCGCTCGCCCGTTTTATTCCACTCCTTCAGGAAAGAATATAC
GTCATAAACCCTTTTACCAGAAATTTTCTAGTTGGCTGGATAACACTTCTAGATTCTATT
CCTGATTTAGAACTGGTCACATACTTGCCAGAGTTTCTCGGTGGGTTATTTAGGTTCCTC
AGTGATCTATCTCGTGATGTACGAGTGGCTACGCAAGGAGCTTTGGAGAGATTTTTGAGT
GAGATTAGGCGGCTTTCTCGTATTAAAAAGGGTATTGAAGAAAGCAGGAAATCTCGTGAC
TATTCGAAAAAAAAAACACAAGAGTCCTTAAAAAGCGAGGATTCGGTTCAAGAAGGCGGT
AATAATAATGATGACATAACGGAAGGTGATGACAGGGAGCTAAGCAGTGATGACGACTGG
GTTCCTGGGCAGGATGTATTAGTGAACTACAAAGAGATACTTGAAATCCTGACGGCCAAC
TTAGACTCCTCACTCGGTAACCCTCATAATGTTATATTGAAAAAGGTGCTAACAGTATAT
AGAAGAGAATACTCTCTTGGAATCCCTTCGATGGATCGTTGAATTTCTCAATATTTGCCC
TGAGGAAGTATTGCCATTTGCTCCAAAAATCCTGGCCCAGCTCTTACCAGCCATGGCTAG
TGATGTAGATACTATCCGCCAAGCAGCAGCGAGAGTTAATACATCGCTTATGGACTATGT
CGTCTCTCTATCAGACCAAGGTAACCTTCCTGAGAGCTCCTCATCTGGCTTGTCAAAGAT
TCCTGTCTCGGTGTTGAAAGAATCTATCACCAATGAAAAAAAAGAGACTTCTATAAACGC
AAGAGGATCCATCACTGGATCTCGAAATGGAGATAGACGAGAATCCGAAGTCCAAACTCC
TCCGCTGTCGCAAAATAAATTTCAATTATCAGGTACTCAAAATCAACCTCAGCCTCAGGT
TGCCCTAGATTATGCCGCCGCTGTAAGCTCGTTGACTTTACTTTTCTTAAATGATCATGA
GGCAACAAGGGTTGCGGCCCTAACATGGCTATTAATGCTTCATAGAAAAGCGCCTAGGAA
GGTAATCTGCTTTAACGATGGCACCTTCCCAGCCCTTCTCAAGATACTCTCAGATCCAGC
TGAGGCTGTTGTAACTAGGGATCTCCAACTTCTTTCTCAAATCTCCAAAAATAGTGGAGA
CGATTATTTTACTCAATTTATGGAAAACCTCTTACAATTGTTTTCTACGGATAGAAAGCT
ATTGGAAATGCGGGGTAACCTCATCATCCGACAGCTTTGCGTGAGCCTTAGTGCTGAAAG
AATTTATCGGACTTTAGCCAATTGCATTGAGAAGGAGGAGGATGTCGAGTTCGCAAGCAT
AATGGTACAGAATCTCAATAATAACCTTATTACGGCCCCTGAACTGGCAGAGCTTCGAAA
GAGACTTCGTAACTTGGAAACAAAGGTTCGAACCATGGATCCTGCAATAAATTATGACTG
ACCGTTCCCACAGGAAGGTCAAACTTTTTTTGTTGCTCTTTTCAGATCTTGGTGCTACAA
CGCTGTTGCTACATTTTCATTATGTCTGCTCGCTCAGGCTTATGAGCAAGCGTATAATCT
CCTTCAGATCTTGTATGCTCTAGCCTACATGAAAGTTTGAATGCTAACACTCTAAGTGCG
GAATTAGAGATGACAGTCAACATGCTGATTCAAATAGACAAACTCGTACAACTTTTAGAA
TCTCCTGTATTTACTTGTAAGCCCACTCTTACATTTTGATTACATTCTTATGGTTTTTAG
ACCTCAGACTTCAGCTGTTGGAGCCAGAAAGATTTCCACATCTTTACAAATGCTTGTATG
GCTTGTTAATGCTTCTTCCGCAATCATCTGCCTTTGCTGCTTTAAAAAACAGGCTTAACA
GTGTTAGTGCTATTGGATATCTTCACACTGCACCTAGAAGGTACGCTAATTTGATAAAAT
TTCTTGTTTTAAATGCTGTAAGCTATCACAGCGAATTATGATAACGCTGGGGGTAGTTCG
TGCTAACTTATAGTCAATCTAGCTCACCTTCAAATAACACTCCATCCGGGTTTGATAGAT
CGAGTCGTTTGAAAGGTAGGGAAGATAGCGGAATCAAATGGCACGATTTGTTAGAAAAAT
TTCGAAGCGTACAGGAGCGTGCCAAACGATCTATGAGAATAGGTAACGATTTGGATAACG
TGAATGGAATACGCCCAGGAGAAGCACTTGAAAATCGACCTTTCGATAATCTGTCTAACC
TTCAGAGACCTACATCATCCACGAAAGATATACCAGCGGTATCTATGGGTAACCAAGCTT
CTTACAGGCAGAAGCCAGGATTGGGTAAGTTCAGACGCTTAGGAGGAGCAATGCAAGGAG
GAAGACAGAAAAAGTGACGTGATTCATAGTATGACAAGTGTCGGATTAGGTTGATCGTAT
TTAGTATAAATATTGTATAATTAAGCCTTTTTAGGGCTAGCCGTCTCCACTAGGTTTTCG
AACATTGCATCTCGTTTCCTCGTCAATCTGTACAAATTTTCTCTCATTGATTCCAGTTCG
GATCTTGCTAGGTCTATGTCTTGTGGCAACCCATGGAAACTATTCGCTTTTGATTCAATT
TCACGTACCACATCAAGTAATTTTTCGAACTTAGCTTCGTCCGCCTTAACGTGATCTGTA
GTGACTGTGGAAGGTTCGAAACTGGCAGACAGGGAGTCTACTCGTTTCCGAAGTTCGGGT
AACTTGGTTTTCAGGCTTTTAATTTCACGCTGATAGTCCAGAGCATGCTCTTTTGAGTCG
ACGGGAGGTGTGTATATCTCGCCCTGGAGGTCTACAATCAATGACTTGACACTTTGGATC
TCGGCATTAATTTTAGTCTCAAGGGTATTGATACGTTCTTCCGTTTGTTCTTGCACATTG
ACAGTAACTTGGAGATCAATCAAACTTCGACCGAGTCGTTCAATGTCTGGAATAGATTGA
TTTAGAGTTACAGATAGGTTGGATAGGGTTTCTAGGCTCTTCTGGCCCTCCCGCGTCATG
TTTTCCTCGAGTAAGGCAAGGTAATTATGGTTAGTCTGAAATTGATTCTCAGAGTCATTC
AAGTCATGCAGCGCCTTTACCTCCACACTTGCAATCAAGTCACTTTCTTCGTCCGCACTT
TCATTGAAGGCTGCAAGGGCTAAGAGAACTTTGAGTGTATCGTTATTCCGTTCGAATAGT
GGAGTCGATGTACCCTCAAACTTAGAAGAAAGCCAATCATCGACATAACTCCAATCTTTG
GCGACGGCTAACTGTTTCTTTGCGGCAGACGGCGAAAAAATGGCTGATGGTGATAGCTGA
GACATAGCTTGCCGTGACGCGAGTCATGCCGAATAATTGGAATTACTACACCTGCAGCAA
CGCACAAGTCTTGGCGCCTGATTGACCCACAAGTCGAGATAAGGCCAGGTAAGTCAGGAT
TTAAACACCTTATCACGCACAGGGAAAGTCCACATCACGTCGATGAGGACACTTACGTCT
TCTGTTCATTCTTTATCAAGCTGTTTATTCACGTCATAGATCCAATTTTCTGAACTTGTA
CAGTGCTCACCATGATTCTCTATCCGTCTTTAATAGCACTCGTTGCGTGTCTCTCTTCAC
AATCCTTGGTACTCGCCGTATCTAACCAAGATATTCATGACGACACCTCAATCTCATCAC
TTCTTGCTAGCGCAGATAAACATCTGCGTACAGGAGAAATAAACTCCGCACTTGAGTATT
ACGATGTCGCGATTTCTCGCGATCCACAAAATTATATCACGTATTTCAAGCGTGGAACTG
CTTATCTATCTTTAGGAAAGGTCAATCAAGCATCTGCGGACTTCAGTAAATCACTGACAA
TCAAACCTGGATTCGAAGGCGCTCTTTTACAGATGGCTAAAATTAAAGCACGGAGTGGCG
ATTGGGAAGGTTCGGAGGCAGACTTTAAGGCTCACAAGAACTCTGTTACAGATCTAGCTG
AACTTTTAGAGGCCAAAAACGCTGCTCACAGCGCGGAAATAGCTGAAAATAACAGAAATT
GGGATGAATGTATCCGTAACGCTGACACTGCCATATTAGTTGCGAGTAAGATGGCCAAGT
TACGACAGACTCGAGCACACTGCCGATTCGAGAAAGGAGAGTTCGAGAGTGGTATGGTTG
ATCTTCAACATCTCCTTCAGCTACAGCCAGGAATGACTGACCCACACATCAAAATTTCTG
CCTTGAACTTTTACGGTTTTTCTGATACGAAGCGTGGTATTGATCAAATCCGGAAATGTC
TTCACTCAGACCCCGAATCGAAACAGTGCAAAACCCTCTATCGACAAGAAAAAAAGTTGG
ACGCCAAAATCGACCAGGTTAAGAAGAATTTAAAAATGAAACAGTTTATCACAGCCGTTA
AGGTGCTTCTACCCACCGGGGATGACGTTGGGTTAGTCCAACAAGTTAAAGATGAAGTTG
CAGTCCTTGTAAATAGTGGGAGTCTGACAAAAAACTCACCGAACGGACTTGTTGACCTCG
TTGTCCAAATGACATGCGAAGCCTATTACAAGGAAAGTACAATCGGTAAACATATCCATC
AAATCAACTAACTTAATTTAGCAACAAAAAATCGCAAAGGCCCTCCCTTGGTGTGACGAA
GCAATTAAATCTCAAAAGCACTTTCTTTACGGTATGCTAGCTCAGGCACAAGATCTGGTG
AATAAAGAGGCCTTCGAGGCGGCAATAAACACTTTACAAGATATTTTAGAACACCACCCT
GATTCCGAAGAGGCAAAACAGAAAATGCAGGATACTCAACTAAAACTCCGGCAACAGAAG
GCGAAGGACTATTATAAAGTTCTAGAAGTCTCACGGGATGCTGACGCTTCCCAAATAAAA
GCTGCGTACCGGCGTATGGTAAGAGCACACCACCCCGACAAAGCTCACAAGCGAGGAATC
AAAAAAGAAGATGCGGAGAAGAAAATGGCAGCCATTAATGAAGCTTATGAAGTACTGAGC
AACCCGGAACTCAAAGCACGGTTTGATCATGGTGATGACCCGAATGATCATTCCCAGCAG
CACAGCCAGAATCCATTCCAGCAACAGGACTGGTTTCAGTATGGAGCCCGTCAACACGGC
CAACACAGCAACGACTTCCAATTTGAGTTCAATGGACAACAATTTCAATTTTTTTAGGTT
TGATAGCATCATGAAGCTGGCGGCGTTGGGTGTGTGCATATTTAGAGTAGAAAATCATAG
CGTTAGAGCGTGTTCACGGAGCAATGATGCAAAAAACGACACACGTGAGTTAGTTTCGAG
ATAGCCTGGTAATTTAGATGGGATAGAAAACAATTAGCAACGAATTATCACGTGATTCGA
CGTCAATGGCATCTAGTCCAAGTGGTAGGCTATTGCGTTATATTTATAAGGTCGTTGTAG
ACTTGGTCAAAGATTCTGGACTTTCACGTGATGAACAGGACTTTTAATAGGAAAACACCA
GCCCAGTTGCTCGTAGCTATTGTTTAGTAGGCGATCAGGAGAATAGAGTGAGGTACTAGC
TGGGCTTATCGTAGGCCCTTCGTATAACTCTGGCAAATTGTTCTATATTAACATTTTCTC
TTACAGTTGTCACTTTCGCCTCGTTTTCTTTGTTTAGGGGTACATGAACTTGGTTTCCTT
CTATTTGCCAGCCACACACACCGTTTATAAAGGCATCAAATGTATCTCCTTGAATTCCGA
GACAAGATTCGAGGACTGCCCTGTCAATTTCACGAACAGTATGTGAGATAGCCAGTGCGA
TACGGATCCGAATTAATTCCTCGAAACCAGCAACGTCGACAGTGAGGTCTGCATAGAGAT
CATCACTATCCAACGTCGACCAGAAAGCGGTATATGATGCCTGAGATAGTAGAGTATTTA
AAGCGTTGAGCTTCTGGACCGCTTCTGATAGCGGTGCATCTCCGGCAGCTGGGAGAGCCG
AAGATGCCGATAAGGGGGTTAATATATGTGGTGGCAGCAGGTGAAGTGCGAGAGAGAAGT
CTGGTGAAGGGAAGACCGTGAGACACTTTACAAGTATGTTGGTTATTGTTTCATCTTTGG
TGAGGTGAGGGTTGAATTGGTAACTGATCATGGTGAGAAGTCAGCGCTTTAACATCTAAA
TGGGCCAGTTGTAGCGCTTTGTGATTTGCCACATCAGATAGAGCTAATAATAAAACTTCA
GCAGCTAAAGGGATTCAATCTTCATGCTGTCAGGTAATAGGAAACGTTTGATACGCATCA
TCATTCTAAGGCAGTTGCATAAGTGGTAGATTAACTTACAGTTTCAAAAGGGCCAAATTA
GCGTACGTATCATTCGTACGATTTTCGCATTGTTGTAGAACGTAATCTTGGAAAATAGTG
GTAGTTTCTGGATTATATCTATCAAGACCGTTGAGGATCGCGTCAATATGTTCAGGCCTA
TCCGGAGTAGAGTCAAATGAGTAACTCATTCTAGATGACTCGAATTTGGTACGGCTCACA
AAACGCAATTGGCTTAATTGATTATAACTTGGGACAACAAAATAACTTAGTACCCAAAGC
CCTTACTGATTTAAGCGAGATCGCGCTAGTATCACGTGTGATGTTCGGTTAATTGGCAGG
AGAGGGTAAGAGACTAGGTCCAGGAATTTATTTGTTGGGGATGTGAAACATCGGGCCGAA
AGTAGGAATCAGCTAAAGTTGTGAACATGCTTATACATAATGAAAATGCGACACTAAATT
GGATAGGGAAAAGGAACTATGTATCTCCAACATGATGTGATGCTTTCATCTCAAATTCAG
ACCGATATCATTACAAAACATGTTGGTTGTCTCCGTCTACAGGTTTGCAAACCCCAAGGC
TCGTTTTGTATACTCCCTACCATGCATAATTGATAGACTCTATTCAATGGTTTTAACCTA
GATGCTTTCACAATATTTTTACGTTAGGGGTATCATTTTATTCGCCCTCTGATCAAAATG
TCGAGAATTAGTGCGTGTATATATTCGGAGATTTCCATTCATGTTGTATTTCAACAATGG
GTATCTTCCGGTCTCCACCGGGTATTGATTGAAATTGGAAGACTATATCTTGTTAGTTCG
AAGTTCTTTACTTAGGAATGCAAGGTACATATAATAGGACTGGGATCTCTGCATCCTACA
TTGATACCAAGGAATTACCCGGAAACAAAGGCTGGACTACTGCTAGTGGCACTCACCACC
GACCTCAGCTTGAATAAAGATACCATCCAAATCCAATGATTTTTTGCAAAATGGAAAAAG
TCGACCGTCTGGTATCTATTCAAACCTTCTTACTCAATCAATATTTAACTCTTAAAAATA
CCGATCCACACCCAAGCATAATGAGGTCCCCAATAACATCTTGGTGTATTTTATTCCTTA
ACACTACACATAACTTCGACTCAATTTCTGGTCCAGACTAGCCTCCAAATAGGCGCCAAC
AACAATTTAATACCCAAACCAGGAAGCAGATCTTGAAAGGGACTTCATAGATATCAGGAT
ATATCGGAAAGATGATACCAAGAAGAGGTTTAATCTTGAAAGGGGGAAGATTTCGACTTT
AAGGAATAATTTTCGCGTCAGAGTAGATGCATTACACAATTTCGGGCACGAGAGTGCAGG
GGACACTATAAACACTCCCATAATTGGATTGTGCAGTGGTACATCATCTGAATCGGTCCC
CCAAGAAGATTCTGGATAGCTTAGAAAATCAAAGGGTTTGAAGGTTCCCTTTGGTTTGTA
CTCACAGGGGGGATCGATTATTTAGTATACACAAACATATTTCAAAGTGGTATACACGAA
TTAAATCCAGACAATAACTGTATATACAGTCAAAAGAGCCAGGTAACATTGTGAAGCATC
GATCAAGTGGTATATCTTGATAGCAACATATACACTATGCATTATTTACTTAAGTCGTCT
AGCACATTCATTTATCGTGCTGCACCTGCCTTTTGTAACCAGAGTAGATTTTGGAAAGTA
GTTATATTTTCTACATGCCAAGTACAGTGCATCTCTCTATCGCCAATTTTTATCTTAATG
ACTACGCCAATACTACGAACTTCGCGTTCACGATGTTCTTAGATTTAGAGAGAGATCTTA
GATAAGGAATATAGGGAAAATTTACACTTCGCTTTGGAATCTTTTGTGTTGCATTGAACA
AAATCTACATGTTCATACATTAAACCCAATTGACAAAGGATGTCATTTCCTCTTCACATC
TCCGCCCCGCTGTGTTGTCACCGCAAACCTGAGCTTTGTGTATTATTTTATTGACCATTT
CTGTCAAAGAACAGACTATGAGATACTACCACGTGGCCAACATTATTGTTATAAATTCAC
TTTATTGTCCTTTCTGAGTCTTTACCTGCGTAAGGACATGCAGGTACTATCTGTCTACAG
GCCAAGGATATCTATCTAGTAGTATATCACTTCCCATGTCTCCCATACAGCTCCCCTCAA
GTAGAACCACTCCTCATAATCCATATTTCGATCGTAGAATAAGAGGAGCCATTTGCCCTT
CATCATCTCGCTTCTACAGCGAACGAAACGATGGTCATTAGCGGGTGCATGGCAGCCGGG
GAAAATTGCAAAAACCACTGGGTGCGGAGCTCTCCTAGTACCGACATTAGGACTAAATCC
GAAGACATAGTGACCCTTCTGAAGCGTTCAGAGAGGCCGGCTGGTCAGGCGCTACTGACT
TATTGGAACCTCGCCAAATTCCGACTCTGCTTTTCTAGTCTCCTTGCAACTCTTTCCCGA
AGGTCGTGGTAGACTGAATCATGTTGGCCTCTTTAGTTACAAAGGGAGATTGTTAAGGAG
CCTAGCTTAGCACGTGTCATTATGGATGCGTTCTTAGCTAGCTAGTGTACTTTTTCTACA
TCCTTCTCCTACAATCCTCTTCATCCTATGTTACAAGATCGTCTCCTCTTGCAAATATGA
AGAATTAGCTGGCCGTTCTCCCTCTTTCGCTCAGTATAACCGTTATTGAAACAGCGGAGA
GTACTGGTGAGTGTCTCCGGATCAATTGGTGTTGGTAT
>20151110.A-AVE_contig_41
GTTGTTTTGATTTTCGTGATTTTTCGTTTCTGTTCAATCAACTGCACATTCAGCAGTGAT
TCACGAGGTTGGAACGAGTTAGGCTGTAGGAAAGATTACAGGGAACCCTGCCGGCTCCAC
CGGTCCTTGACCCATTGTGGACAAAGCGCTTTAGCTTAGGACCTATGGTAAAAAAAACAA
CCATTTATATCTTCTCGAAGAATCATGTCATCCGAGAATAATAGTACTGCTAAAGTTTCC
CTCGAAGAACTTCTCTCACGTTTATCGGAAGTTTGGGAACCATCTCAGCTAGCAGAAGGA
TTTTAGAAGGAGCCCCAATTAATATTTGACGCATTTCAGACTTTGACGCAGCGCAATATT
GTTCTAGAGACTAGAACTAGGGAGCTTGTTGCATCACAGCTACAAGTCCAGGAAATAGAA
AAATCAGCTAGGGCTAAAGCAGCTAAACAGAGATCTGACTCTTCTAATGACACCTTGACT
CGTTCAGCTGAACTCTTGCAGCCCCGACCACCAAAAAAATGCTCCTCGCCGATTGCGAAC
CGTTCTCTGGTAAGAAAGAGGACTACTATGTCTGGAGGGAATCTATTTTTCTCAAACTGA
ACACAAATGCTGACCATTTTCCAACGGAACACACCAAAATGGCATACATATATTCCCACA
TGAGACTTAACAGCAGAGAACACCTCAATTCCTGGATTGAAGATGGTTCAGTTTTATTTG
CTTCGTTTGCTCAGATGTTTGAGGTTTTAGATACCTTGTTTGGCGACCCAAACCGGGTTA
GGAACGCGACAAATAGACTCCACGCAAACTTTCAGAGAAACGGACCCGTTTCGCATTGTC
ACGAAATGAGTCGTGATGTAAACAATCAAACGAAGTTAACAAAGTCTATTCTGATTATCT
ATCTTCTTTCCCTTCTGCATTCCTTACCAGCGACGTCTCGCGGTACAGGTAACTTCACAC
ATCTAAGATCTAGTCTCAATCTGTTTTATGAGCCTCGAAGACATCGTCTCAGCTCTCGAC
GACCTCAAGCTTGCCAAATCCCAGCCGGCACCCCAGTTTCTTGCGACGATGTCTGACCCC
AAGCCAAACTTTTCCTAGTCAGAATCTACGAAATCCACAATCCAATGGCCCAAATGGTCA
GGAGATCCTGCGGATTTCCCTTCTTTCCACATTTGTCTCGAAGGGCTCGCAGAAGATCGT
ATCAGTGATAAAACCTTCTGTTATTCAGTTTTTTCCCCATCACTCCCTTCTGAAGCCCAA
CTACGGGTAGCACCTTGGATGAGAGCTCAAAAGTTAGCTGACGAATGGAGCAGCGAAGGG
CCAATCTCACACCTTGAAGAACTTTTTGTTGATAGGGACGCCACATCCAGAGCGCAATCA
AAGATTAACACAATTCGACAAGGGCCTCGACAAACCTTTTCTAAATTTAGATCCGTTTTC
GAGCAGCTCTGCTCCGAAGCAGAGCACCTTGCACCAATCGGCGCCTCTAAGGTTAATGCA
ATGACACTCGCGCTAGCCCCACATCTTCAACAAGGCATAGCTTATCGCCAGGGAGTCTCC
GAGACTAATTACGAAAGCTTCGTCAAGGAAGTTCAAAGCCTAGCAAAAGGATTAGAATCT
ATTCCTAGCTTTCGAACGATCCGAGGTTCAGACAAGGAGTATTACACATCTGAAAAAAAT
CCGCAAGTCTTCCAACCCGCCTGGGATATTGAACGTCAAGCTAGTCGAGTCCTTCCATCC
TCAAGTAGGCCAAGCCAACCTCCTGTTCAATATGATCGAGATGGCGATGTACATATGGCG
GACATAACCTCGCTAAAAAGTCAAATCCAAGCTCAAACCCAAGCGATTTTAGCGGCGCTG
AAAGGTGGTGATGTTGTAGATTCAGGTGGTAAAGATCGAAGAAATGACACCCGCCCATTT
CCACCCGAAGTCTCTCGAACAGAAAGAAACAATCGTATCGACAGCAATCGTTGTGAAAGG
TGCAACAAGACACCGTCTCATCGGTGGGGCGACTGTATATATCGTAACTTCCGCAAAAAT
CCGACGCCCAGGGGCTACAGTTCTTCTCGAAGATCAGGAGTAAACTGGATGGCAAAGGAA
CCCTTAAATAACGACTTTGTTTTGGATTCGGAAAACTCATAGCCTCTGAGCAAAGTTGTG
CGCAGAGGCTAGCAGGGTATGATTCTTTTGGTGTAAACATGGAGGAACAGCCGTCAGCTG
GAGAAATACTAGAAGTGAAGAAAAGAATGGATAGTAAACCATTTTTGATAGAAACTTTTA
TAAACGATTAATTCTTTCTTCCAGCTCTTTTTGACTCAGGCTGTCTTCCTTACGCTGCCT
TCAGTGACTACATCGTTAAGAAACATAAACTTCCACGCATCTCAGTAGAACACAGAAAAC
TTGTACTTGCAAAAGATGATGAAAACTCCCATAACATAAGCCAAATAACATATGTCACAC
TTGATATCAATGGCTGCCGTGAACGTCTATGGGGATATATCATCAAAGGACTGCATTACG
ATTTAATCCTCGGCAAGGGATGGGCAGAGAGAAACAACGTCATCTACGACGCCAACAGCC
ATTCACTCTACATAAATCAGGGAGAAGAAAAATTTCAAATCTTAGAACAAGGCTGGATGG
AAAACGAGTTTACCAGGAAAAAGACTAAATATATCCAAGAAGGAAAACTGGTATCTTCAA
TCGCATTTTCCGCCTTCACAAAGAAAGCGCTAAATAACCAGCAAGATCCAACACTAGCGT
CAGTCTCAATCGCAGATATCAACAAAGCCTTGCAAAAATTTGATCAAAGCCAAAAAAAAA
CCAACCATTGAATCAGTTAGTAAAAGGCTCCCCAATCAACTCACCGGATTTGAATCCATG
TTCTTACATGACGAATCTAATGAGCTACCACCCCATAGAACTGGGCACGACATGGAGGTC
AAGTTGGAAAAGGAAGAAAACGACAATGAGAAAAAGCCGCCTTATGGACCCCTCTATGAA
ATGTCAAAGGAAGAGTTGTTAGTTCTACGAAAAACTCTAGCAGATCTCCTCGACAAAGGC
TGAATACGAGCAAGTTCTTCGCCAGCTAGCTCACCAGTGCTTTTTGCCAAGAAACCAGGG
GGTGGCCTACGGTTCTGCGTCAATTATCGTGGCCTTAATGCAATCACAAAAAAAGATCGT
TACCCCCTTCCACTGATTCGGGAGACACTACGACAATTAACTAAAGCCCGTTGGTTTACT
AAAGTCGATGTTCGCACTGCGCTTCACCGTCTACGGATCAAGGAAAGAGATGAATGGAAA
ACGGCCTTTCGCTCGCGGCAAGGCTTATTTGAGTGGCTGGTTTGTCCTTTCGGATTGTGT
GGAGCTCCAGCAACATTTCAACGTTTCATTAATAGCACCCTGCAGGAATTTCTTGATATA
TTCTGCTCAGCATATGTTGATGATGTTATAGTCTATTCAGACGGAGACTTAGAAGACCAT
TACCAGAAAGTATCTAAAGTAATGAATGCACTAAAGACAGCTGGTCTGCGGTTGGACCTT
GAAAAATGTGCTTTTGGTGTAACGAGAATAAAATATTTGGGTTTCATCATCGAAGCAGGG
GTCGGCGTCAAAGTAGACCCCGATAAGTTACAGGCAATTTTTGAGTGGGAGGAGCCCAAT
AATGTGTCACAAGTACGCTCCTTCCTTGGGTTCTCAAATTTTTACCGAGAATTTATTCCA
CGTTTCTCTTCGATATGTGAACCACTCAATAATCTAACCAAGCGAGGTGTACTATAGCAA
TGGGATAAACCTCAAAAGGATGCATTTATGCGATTAAAAGGGTTACTAATGAGCACACCG
ATCCTCACAATGTTTGATTCTGAAGCCGAAACCTTGTTGGAAGCGGACTCATCAGGTTCT
GCAATTGGAGGAGTATTGTCACAAGTAGACGAAAAAGGTCGCCTTCGACCTGTGGGCTTC
TTCTCCAGAAAATTGTTGCCGGCTGAAGCTAACTATGAAATTTACGATAAAGAAATGTTA
TCTATTGTTGCTACTATGAGATACCTCAGAGGTGAACTTAGGAGCGTTAGTAAGCCTTTC
CTCATCCTGTCTGATCATCGAAATTTGCAGTATTTCATGACAACGCGCCAGCTATCAGAA
CGCCAAGTCCGATGGGCAGAAGAGCTCTCAGGCTTCAATTTTAAGATAAAATTTAGACTA
GGCTCAGATTCTGCAAAGCCCGATCTCCTTTCTAGAAAAGCTGAGTACAGGCCTAAAGAT
TTTAGTGACGAAATTTTTCGAAAAAGAGAATTTCAACTCCTAAAGAGCAACTGGTTATCG
CCCAGCTGTGAAGGGGAAGAATTGTCATCTTCCCTAAGCCTCTCAGTAGTGGACACTAGG
CAGCAAGCTAGGTCCCGGGAAGAAGTTACAGAAAAAGCCCCGTCCAAGTCTATTAACCAT
TCATCCAGCCCCCGTCCATTCCCCAAAGGTCCCCCAAAAGGTAATCAACTGTTTGAAGAG
CTCGAAATGCAAAAGCTCTGAAATAAAGCAGTAAAGGAAGACACTCCTTTCCTTGACGTT
TATACAAGCCTAGAAAATGAGGACCGCGCACTACCAAATTCTATTGGAAATTCGATGCAA
ATAACAAATTGTTCTTTCGACGAGAGACACGCATTACCGTACCGTGGCGCCTTGTGGGTC
CCAAACTGGGAACCTCTACGCACTACACTAATTCAAAAAGTGCATGATTCCCATATGACA
TGCCATCCAGGCCGGGAAATAACATTATCTATTCTCTCACGAAGCTTTTTCTGCCCTCAG
CAATACAAGGATATTAGGAGATTTGTGAGAAATTGCCACATATGCGGTAGATCAAAAGTT
TGGCGTCAGTCTTCGAGTGGCTTGCTGCGACCACTGCCAATACCAGAACGATTTCACAGC
GAGTTAGCGATAAACTTCATGACCGATTTACCTATAACAGATAATAAGGAAAGATTTCTT
ATGGTTATATATGATAGGCTCTTTAGTAGTGCTACATTAGAAGCCATGGAGACAATGGAA
GCAGAGGTTTGCGCAGAAAAATTTATTCTGAGCCATTGGCGTTATCATGATTTTCCTAAC
TCTCTAACGTCAGACAGAGGCTCTAACTGGGTCGGCCACTTTTGGAGGAGGCTTTGTCAG
TGTGTAGGTATCCAACAGCGACTGTCAACAGTATTTCATCCACAGACAGATGGAGGTACT
GAGAGAATGAATCAAGAAGTGCTAACATACCTTCGTGCTTATATTTCTTATGCCCAAAAT
GACTGGGCCAAACTTCTCCCATCTGCAATGGTCGCCATAAATAATAGAAACAGCTCAAGA
ACTCTTTTCAGTCAATTTTACTTAACTCATGGTTATCATCTTGAACCTATCCAGCGCCGT
TATCCAATATCAGGCCCAAGTACAACTCCAAAAGTAAGAGCCAACGCCTTCATCAACCGC
CTTCACGAAGGTCAAGAATTTGCAAAAGCTGCAATGACAACAGCCCAGCAAATTATGGAG
CACAATGCTAATAGGGGACGAAGACCGGCTGAAAAGTTAAAAGTGGGAGATAAAGTGTGG
TTAAATCTAAAAAACATCACCACTCCGCAGCTCAAAAAAAATTGTCTTGGATAAATGCCA
AATATAAGATAACGCGCGAAATAGCTCCCGATGTCTGTGAACTTGATGTCCCAAGTAACA
TTCACCCCAAATTCTTTGTTGATTTACTACGAAGAGATTCAAATGATCCGCTACCCTCCC
AAGTCACCGATGATAGCCAACCTCCACCAATTCTAGACGGAAAACACCCTCTTTATGAAG
TAGAAAGAGTACTGAGAGCTAAATCATTTGGAGGAAAAAGGTTCGTCTGCGTCAAGTGGA
CGGGCTATAAAGAAACCACATGGGAACCCCGAGAAAATCTTGTGCTAACCGATGCGTTCA
AAAGCTTCATTAAAGAGTACGGTGATGGAGATAATGTTGGAGACCCTAACGTAGGGAGCT
ACACAGGCTCCAGAGGCAAAACAAAGGAAAACTACATGTTCTACCTTAGAAAAAAAGAAC
CCGGAGGGCGAAGGTGATGTTATGGGCTAAAGGGTACCAGGATAGGTTCCCTGAACAAGG
TCTGGAGACCAATTAAGTAAAGTCGATCTTAGGTAACACTAACACTATCCCTGTAAAATA
TCTTCGCGCTGTAAACCCTTAACTACACTGTAGAGATATCTTTTGGATATCATTGTTTTA
GATAAT
>20151110.A-AVE_contig_42
AGCCTAGCAAAAGGATTAGAATCTATTCCTAGCTTTCGAACGATCCGAGGTTCAGACAAG
GAGTATTACACATCTGAAAACAATCCACAAGTCTTCCAACCCGCCTGGGATATTGAACGT
CAAGCTAGCCGAGTCCTTCCATCCTCAAGTAGGCCAAGCCAACCTCCTGTTCAATATGAT
CGAGATGGCGATGTACATATGGCGGACATAACCTCGCTAAAAAGTCAAATCCAATCTCAA
ACCCAAGCGATTTTAGCGGCGCTGAAAGGTGGTGATGTTGTAGATTCAGGTGGTAAAGTT
CGAAGAAATGACACCCGCCCATTTCCACCCGAAGTCTCTCGAGCAGAAAGAAACAATCGT
ATCGACAGCAATCGTTGTGAAAGGTGCAACAAGACACCGTCTCCTCGGTGGGGCGACTGT
ATATATCGTAACTTCCGCGAAAATCCGACGACCAGGGGCTACAGTTCTCGAAAATCAGGA
GTAAACTGGATGGCAAAGGAACCCTTAAATAACGACTTTGTTTTGGATTCGGAAAACTCA
TAGCCTCTGAGCAAAGTCGTGCGCAGAGGCTAGCAGTGTATGATTCTTTTAGTGTAAACC
TGAAGGAAAAGCCGTCAGCTGGAGAAATACTAGAAGTAAAGAAAAGAATGGATAGTAATC
CATTTTTGATAGAAACTTTTATTAACGATCAATTCTTTCTTCCAACTCTTTTTGACTCAG
GCTGTCTTCCTTACGCTGCCTTCAGTGACTACATCGTTAAGAAACATAAACTTCCACGCA
TCTCAGTAGAACACAGAAAACTTGTACTTGCAAAAGATGATGAAAACTCCCGTAACATAA
GCCAAATAACGTATGTCATACTTGATATTAATGGCCGCCGTGAACGTCTATGGGGATACA
TCATCAAAGGACTGCATTACGATTTAATCCTCGGCAAGGGATGGGCAGAGAGAAACAACG
TCATCTACGACGCCAACGGCCATTCACTCTACACAAATCAGGGAGAAGAAAGATATCAAA
TCTTAGAACAAGGCTGGATGGAAAACGAGTATACCAGGAAAAAGACTAAATATATCCAAG
GAGGAAAACTGGTATCTTCAATCGCATTTTCCGCCTTCACAAAGAAAGCGCTAAATAACC
AGCAAGATCTAACACTAGCGTCAGTCTCAATCGCAGATATCAACAAAGCCTTGCAAAAAT
TTGATCAAAGCCAAAAAAAAACCAACCATTGAATCAGTTAGTAAAAGGCTCCCCAATCAA
CTCACCGGATTTTAGTCCATGTTCTTAGATGACGAATCTAATGAGCTACCAGCCCATAGA
ACTGGGCACGACATGGAGGTCAAGTTGGAAAAGGATCAAAACGACAATGAGAAAAAGCCG
CCTTATGGACCCCTCTATGAAATGTCAAAGGAAGAGTTATTAGTTCTGCGAAAAACTCTA
GCAGATCTCCTCGACAAAGGCTGGATACGAGCAAGTTCTTCGCCAGCTAGCTCACCAGTG
CTTTTTGCCAAGAAACCAGGGGGTGGCCTACGGTTCTACGTCGATTATCGTGGCCTTAAT
GCAATCACAAAAAAAGATTGTTACCCCCTTCCACTGATTCGGGAAACACTACGACAATTA
ACTAAAGCCCGTTGGTTTACTAAAGTCGACGTTCACACTGCGTTTCACCGTCTACGGATC
AAGGAAGGAGATGAATGGAAAACGGCCTTTCGCTCGCGTCAAGGCTTATTTGAGTGGCTG
GTTTGTTCTTTCGGATTGTGTGGAGCCCCAGCAATATTTCAACGTTTCATTAATAGCACC
CTGTAGGAATTTCTTGATATATTCTGCTCAGCATATGTTTATGATGTTATAGTCTATTCA
GACGGAGACTTAGAAGACCATTACCAAAAAGTATCTAAAGTAATGAATGCACTAAAGACA
GCTGGTCTGCGGTTGGACCTTGAAAAATTTGCTTTTGGTGTAACAAGAATAAAATATTTG
GGTTTCATCATCGAAGCAGTGGTCGGCGTCAAAGTAGACCCCGATAAGGTACAGGCAATT
TCTGAGTGAGAGGAGCCGAATAATGTGTCACAAGTACGCTCCTTCCTTGGGTTCTCAAAT
TTTTACCGAGAATTTATTCCACGTTTCTCTTCGATATTTGAACCACTCAATAATCTAACC
AAGCGAGGTGTACTATGGCAATGGGATGAACCTCAAAAGGATGCGTTTATGCGATTAAAG
GGGTTACTAATGAGCAAACCGATCCTCACAATGTTTGATTCTGAAGCCGAAACCTTGTTG
GAAGCGGACTCATCAGGTTATGCAATTGGAGGAGTATTGTCACAAGTAGACGAAAAAGGT
CGCCTTCGACCTGTGGGCTTCTTTTCCAGGAAATTGTTGCCGGCTGAAGCTAACTATGAA
ATTTACGATAAAGAAATGTCATCTATTGTTGCTACTATGAGACACTTCAGAGGTGAACTT
AGGAGCGTTAGTAAACCTTTCGTCATCCTGTCTGATCATCGAAATTTGCAGTATTTCATG
AAAACGCGCCAGCTATCAGAACGCCAAGTCCGATGGGCAGAAGAGCTCTCAGGCTTCAAT
TTTAAGATAAAATTTAGACCAGGCTCAGATTCTGCAAAGCCTGATCTCCTTTCTAGAAAA
GCTGAGTACAAGCCTAAAGATTTTAGTGACGAAATTTTTCGAAAAAGAGAATTTCAACTC
CTAAAGAGCAACTGGTTATCGCCCAGCTGTGTAGGGGAAGAATTCTCATCTTCCCTAAGC
CTCTCAGCAGTGGTCACTAGGCAGCAAGTTAGGTCCCGGGAAGAAGTTACAGAAAAAGCC
CCGTCCAAGTCTATTAACCAGTCATCCAGCCCCCGTCCATTCCCCAAAGGTCCCCCAAAA
GGAAATCAACTGTTTGAAGAGCTCGAAATGCAAAAGCTCTGGAATAAAGCAGTAAAGGAA
GACACTCCTTTCCTTGACGTTTATACAAGCCTAGAAAATGAGGACCGCGCACTACCAAAT
TCTATTGGAAATTCGATGCAAATAACAGACTGTTCTTTCGACGAGAGACACGCATTACTG
TATCGTGGCGCCTTATGGGTCCCAAACTGGGAACCTCTACGCACTACACTAGTTCAAAAA
GTTCATGATTCCCATATGACAGGCCATCCAGGCCGGGAAATAACACTATCCATTCTCTCA
CGAAGCTTTTTCTGGCCTCAGCAATACAAGGATGTTAGGAGATTTGTGAGAAATTGCCAC
ATATGCGGTAGATCAAAAGTTTGGCGTCAGTCTTCGAGTGGTTTGCTGCGACCACTGCCA
ATACCAGAACGATTTCACAGCGAGTTAGCCATAGACTTCATGACCGATTTACCTATAACA
GATAATAAGGAAAGATTTCTTATGGTTATATATGATAGGCTCCTTGGTAGTGCTACATTA
GAAGCCATGGAGACAGTGAAAGCAGAGGCTTGCGCAGAAAATTTTATTCCGAGCCATTGG
CGTTATCATGGTTTTCCTAACTCTCTAACGTCAGACAGAGGCTCTAACTGGGTCGGTCAC
TTTTGGAGGAGGCTTTGTCAGTGTGTAGGTATCCAACAGCGACTGTCAACAGCATTTCAT
CCACAGACAGATGGAGGTACTGAGAGAATGAATCAAGAAGTGCTAACATACCTTCGTGCT
TATATTTCTTATGCCCAGAATGACTGGGCCAAACTTCTCCCATCTGCAATGGTCGCGATA
AATAATAGAAACAGCTCAAGAACTCTTTTCAGTCCATTTTACTTAACTCATGGTTATCAT
CTTGAACCTATTCAGCGCCGCTATCCAATATCAGGCCCAAGTACAACTCCAAAAGCAAGA
GCCAACGCCTTCATCAACCGCCTTCACGAAGGTCAAGAATTTGCAAAAGCTGCAATGACA
ACAGCCCAGCAAATTATGGAGCACAATGCTATTAGGGGACGAAGACCGGCTGAGAATTTA
AAAGTGGGAAATAAAGTGTGGTTAAATCTAAAAAACATCACCACTCCGCAGCTCAAGAAA
AAATTGTCTTGGATAAGTGCCAAATATAAAATAACGCGCGAAATAGCTCCCGATGTCTAC
GAACTTGATGTCCCATGTAATATTCACCCCAAATTCTTTGTTGATTTACTACGAAAAGAT
TCAAATGATCCGCTACCCTCCCAAGTCACCGATGATAGCCAATTTCCGCCAATTCTAGAC
GGAAAACACCCTCTTTATGGAGTAGAGAGAGTACTGAGAGCTAAATCATTTGGAGGAAAA
AGGTTCGTCTGCGTCAAGTGGACGGGCTGCAAAGAAACCACATGGAAACCCCGAGAAAAT
CTTGTGCTAACCGATGCGTTCAAAAGCTTCATTAAAGAGTACGGTGATGGAGATAATGTT
GGAGACCCTAACGTAGGGAGCTACACAGGCTCCAGAGGCAAAAACAAAGGAAAACTACAT
GTTCAACCTTAGAAAAAAAAGAATCCGGAGGGGGAACGTGATGTTATGGGCTAAAGGGTA
CCAGGATATGTTCCCTGAACAAGGTCTGGAGACCAATTAAGTAAAGTCGATCTTAGCTAA
CACTAACATTACCCCTGTAAAATATATTCGCGCTGTAAACCGTTAACTACACTGTAGAGA
CATCTTTTGGATATCATTGTTTTAGATAATCAGAATAGACTTCGTTAACTTCGTTTGATT
GTTTACATCACGACTCATTCCGTGACAGTGGTGTCCGGCTGGACCGGGTTAATTATCACA
TAAAATAAGCCTCGTACAACCTAAATTACAGAACCACCTCAGACTTCACTTGTGTGTAGA
ATCATACTAAGCTCGACCGTCAAGGGACCCGCTATGTGTGACGGAAACCGAGTTGGTGAT
GAATAAATCGATTTATTAAACTATATAAGGAGAAAAGAGAACTTTAGCTACTACCAACAC
GTATTTATAGGAATTGGTCCCCTTCGTCAATCTCCGGATTGATGACCTATGCTTAGGCAC
AATACTTGCTACTCAGCCGCGCACTGCTAGGTGTCACTTAGTTGAAGTAGCGCTTCAGCC
TCCTAACTAGTAGTGCCGTCTTGTTCAGCTTCATCTATCCCTCCCAATGTAGCCTTGTCG
TAAACATTCTCAAGATTACGCTTAGGTATTCACCTAAGCTTAAAGAACGGTTAAACCGTA
ACACTATGTATATTCTGTAGCGTAAATTTCTCTTCAGCCGCGACCACCACGTGCCTGAGC
CCTTGACATTCTCCTTGATTCCGAAATATACATGTCGTCCTAGATCTCAGCGTTGCTCTG
GTCTTGCACCTCTTCATCGTACTTTTAGGTTTTTGTCGTCGTCGAAAATCTGTGAGTTCT
CCTCTGTGTATATTCCCATATTATTTTCTCCATCGTATACGACCCGTTTCCATCATGACT
TTCCTCAATAGGGCGTGTATAGCTAAGTGGTGTGATGAGTGTGGAGGTGGGTCGCAGGTG
TGGGATCAACCGAGAAATGCTTCGTCGCAAGTATATTAGGAGTTTGAGGGATATCGGTTG
TTTGAATGCGACCCCTAAATAGATCTAGGCCCATTCGTGAATCGTATGTTGGCGGTGATG
GGTTTTTATTGGACTTTCTTGCGGTTGAGAAATCTATGTCGACTGATTTTTCGACCAAAA
TGCCTAGTTTAACTCCTTGAAGCCGACACACTATCAATTACAATTCATCACACCTTTTTT
CATGACTGAATCTTGGCTTGGAGAACGATTCACTCCCAGATTCGTAGGGGACACCACTAA
CAGGTGTTCAACATTCGTTCCACTGGAAGAGAGGTGTGAGGTGATACGAGACTGAAGGCA
TCGATATCCATGGCCTGTGGGCAGGACGTATAGATGTTAAAGAGTCCCCGCGATGTCCTG
CCTCAAATGGGTTTAGTGATCGGGCTTACCATATTCTGCTTGGGAGATCTACACAAATAA
CATGCCCTGGTGCCATCCAACCGCAGCTTAAATTTTAAAGGCGTGTGACTTAGCCTTGGC
TCCGCAGACCCTCAGGTGAAAGCCAGAGACTCGAGAGATATAATGTTTAATCTCATAGTC
ATTTGTCCTTTCGGATTCGCTAGTGTGCCATCCGTGGAGTTGAGACTGCTTCTGAAACTG
TAATGACCTGGTGACGTAAATAATAAAAAAAAGACCTTGTGATGTAGTAGGAGCCCCTTG
AGTTAAGATTCGGGCACAACCCTACCATCGCAAGGCGATAATTCCAGCCAGGAGATTAAG
ACTGGAGAAATCCATGCGCATTTCAAGGATTGAATAAGCCTAGTGGCGAAGATGTGTCAG
ACCCTTCTCACAGCCGCGACGCACAGACGGCGTTTAAAATTCCCAAAATAATCTGATCGG
CTGAGCACGTCGAGATTGCTCTTTCACAGAGAGATGTGTCACGCTGGTCATTGCACTGGC
TGGCGCCTACGAAGCGTGCCCACCGACACTGCACCGTTTCCGGCCTGACTATATCCAACT
TGCGTTTAAAACACGAGATTCACACCCACATATAAACATCCTCTACAGCTTCAATCGTGG
TAGAGTAAATCATGGCATCAGCAACAAAGGAGTGTTTGAAAATCAAGTGCTCCGCCAAAT
CCAGAAATGCTTTTACCCAAAAAGGAAGATTAAGAACTTTTCATCATATTTGTTACCATT
ACCGAATCCCCAATGCTGATGGTTTTCACTCGGCCATTTTGACCGCGCCCCAAACTTGTG
CAGATTACGGTTTACTATGCCGGCGTAAAGCTCTCGACCTGAGAAAGCTAGCGAAAAAGA
GTAGAACTTACGCGACGGACAGACCTGGTATCACGAGCCCCTCCACTTTTTGATGACTAG
CTTGTATTTATTATAGAGAACCATGGTCCGATCGCCGAATACGACACACGTATTGCAGCG
GGTCGTCTCTCTAACGATGAACATCAGAGAGGTTTGTTGATTTCCCAAGCATTACCATGT
TAGCAATCGTCTAACGGCCTTAAGATGTTATCCAGAACCTACAACGTCTACACCAAGATC
TCCGTTCCTTTAATGCGCCCCAAATCCCTGCTCGCTACGACATATTAGCGAATTCAAAAG
TAAAGCGCTTGCCTATTTACAAAAGGATATTTGGCAGCTCTTCAGCATGGAGAATTAGCT
CCCCAGAAATACCGGAAAACGTTCCTCGAGGTCTCTATCTCCATGGTGATGTTGGAAGCG
GTAAAACTATGCTAATGGACTTGCTGTACGATACACTGCCAAAAAATGTGACTTCAAAGC
TTCGAGTGCATTTCCACAACTTCATGCAAGATGTTCATAAACGACTCCACAAGCTCAAGG
TAGAACATGGAACTGATATTGACGGTGTTCCACTAATCGCAGCCGATATCGCGGTAAAGG
CGAATGTGCTATGCTTTGATGAGTTCCAATGCACTGACGTAGCTGACGCTATGATCTTGA
GACGGTATTTGGAAACATTTCACCATTTTTGTACCTTGCTAATTCTGGCAGCTTCATAGA
AGCTTTAATGTCCTTCGGGGTTGTGCTGGTCACGACTTCAAACCGTCACCCCGATGATCT
TTACCTAAACGGAATTCAACGCGAATCTTTTATTCCATGCATTCAACTTCTTAAAAGCCA
TCTCGACGTCATCAATCTCGATTCTACCATAGACTATCGAAAACTCCCTCGCCCAACTTC
TGGAGTATATTACTCACCCCTCGGTGCGTCTGCTGCTACTCATGCTGAAAAGTGGTTCAA
ATATCTAGGCGGTACTAGCTTTCACAACCCTCATTCTGAAGTACTAACAGTTTGGGGTCG
TGAGATTGTAGTTCCCAAGGTTAGCGGTAAAGCCGCTATGTTTACCTTTGATAATCTGAT
TGGTCGTCCAAAAAGTGCAGCCGACTACATTGAGCTCACAAAGCACTACAATGCCTTTGT
GCTGACTAATATTCCAATGATGTTGCATAGAGAACGGGACCTGGCACGGCGCTTTATAAC
GTTTATTGATGCGGCTTATGAAGCGAGATGCAAATTAGTTTTAACGAGTGCTGTCCCCGT
CGATAAACTCCTCGTCTTAAAAGAAGAGGTAGATGAAAGTCGACTGATTGAGGCCGAGCG
CAACGAGAATCTAAATGAAGGAAAAGACTTGAGTGATGAAATGAGGATTTTAATGGACGA
TCTAGGCATGAGTCCCAACGCATTGAGAAATAGCAGTATCTTCAGTGGCGACGAAGAGCA
ATTTGCTTTTGCACGAGCATTAAGCAGACTAAGTGAAATGGGTGGCCGCGAGTGGATAGA
AAGGAAAGTGGACGAATCCACAATGTTAAGATCGTCTACCAATGTCGTAGGAACTACCTT
ATAGCACAGTAAAGCAAATAATAAATTCAGACACCCAAGATCTGCTGAGTCTACTCGTCT
AATCAATGAGTATTCATGGTCAATACCAGCGAGTAGATAGACTACACTTTGTTCTGTATC
CGCCATGGTTTACTGCTGATTTTCTCTCTAGTTACCCCTTTTATATGTATAAATAGTGTA
AATTTCTGCGATGTTCACTTGCGTAAGCTTTTTTTTTAAATCATTAAATGTGTATTCACC
TATAGAGCTATGGCACAAGATCGGTACTATGTATACATGTCGGATGACTCTATTAACGTT
AGAGACACTCACACTCTGGGTTTCATTCGCANNNNNNNNNNNNNNNNNNNNNNNNNNNNN
NNNNNNNNNNNNNNNNGTCATCCATGCATACCAGCACCGTGAGAAATGTGATTGTGTTTT
GCCGGATTCGAACCAGCGACCTCCCGTCTCAAGTGGGATATGTGTCCAAGCTATCCAAAC
CTTACTAGGAAGGTGAAATATTCTCAGAACCTGTCAGTGGTGTCCCCTACGAACCACCAG
CTCTCACTGTAGAGTCTGCAGAGCTGAGATTGAATAAAAAGTCCTCACTTCCATGAGGAT
TCCCAACCGCTTTCGCGGTCTGTATCGTCTTCATCTCTCATCACATTCCCCATCACCATC
ATCATGAAGCTAACCATGATCAGATCAGATGTAAGGGTCGAAGCCCTTCTCATCACCAAC
CCTTGGTCATGGAGGAAAAGCCGTCGATGAGTTTCTGAAGCGTACATAGCACCCTGTACG
GTGATGGTGAATTGGAACAAGATGGCCTCGAGCGTTACCAAGAAGGATGATATAGATGAA
TATGCGCACCTCATGTGGTCCCGGTGTCTAGGCCTCGCCAGGCTAAGGCTGCAGGTTATT
TGAGACATTTTCCCGCGCACGCAGTTTCCATTGCTACCATTTTTATTTTTTTGGGTAGAA
GGTTCCGTGGAAAAGGTGGCTGAATTCCACGGGTAAAAACTGAGCTGAGCGGCTATTCAT
>20151110.A-AVE_contig_43
TACCTTAGCTGAGCACAACAGAACGTCGACTTTAGTAAACTAACGGGCTTTAGTTAATTG
TCGTAGTGTCTCCCAAATCAGTGGAAGCGGGTAACAATCTTTTTTTGTGATTACATTAAG
GCCAGGATAATCGACGCAGAACCATAGGCCACCCCCTGGTTTCTTGGCAAAAAGCACTGG
TGAGCTAGCTGGCGAAGAACTTGCTCGTATCCAGCCTTTGTCGAGGAGATCTGCTAGAGT
TTTACGTAGAACTAATAACTCTTCCTTTGACATTTCATAGAGGGGTCCATAAGGCGGCTT
TTTCTCATTGTCGTTTTCATCCTTTTCCGACTTGACCTCCATGTCGTGCCCAGCTCTATG
GGGTGGTAGCTTATTAGATTCGTCATCTAAGAACATGGATTCAAATCAAGTGAGTTGATT
GGGGAGCTTTTTACTAACTGATTCAATGATTGGTTTTTTTTTTGGCTTTGATCAAATTTT
TGCAAGGCTTTGTTGGTATCTGCAATTGAGACTGATGCTAGTGTTAGATCTTGCTGGTTA
TTTAGCGCTTTCTTTGTGAAGGCGGAAAATGCGAATGAAGATACCAGTTTTCCTTCTTGG
ATATATTTAGTCTTTTTCACAGTATACTCGTTTTCCATCCAGCCTTGTTCTAAGATTTGA
AATCTTTCTTCTCCCTGATTTATGTAGTGTGAATGGCTGTTGGCGTCGTAGATGACGTTG
TTTCTCTTTGCCCATCTCTTGCCGAGGATTAAATTGTAATGCAGTCCTTTGATGATGTAT
CCCCATAGACGTTCACGGCGGCCATTGATATCAAGTGTGACATATGTTATTTGGCTTATG
TTATGGGAGTTTTCATAATGTTTTGCAAGTACAAGTTTTCTGTGTTCTACTGAGATGTGT
GGAAGTTTATGTTTCTTAACAATGTAGTCACTGAAGGCAGCGTAATGAAGACAGCCTGAG
TCAAAAAGAGCTGGAAGAAAGAATTGATTGTTTATAAAAGTTTCTATCAAAAATGGTTTA
CTATCCATTCTTTTCTTTACTTCTAGTATTTCTCCAGCTGACGGCTGTTCCTCCATGTTT
ACACCAAAAGAATCATACTGTTGGTAAAAGGATTATATTTGGGCGTTATGAGTTGTTCTA
TGTAATTGCGGTGTTCAGGTTGTCTTTGGGACGCTGACAGGGATATGATTTAGCTCATTA
GCGAGGCGCTTG
>20151110.A-AVE_contig_44
ACAGCCCTAAGCGCTGTCTCGAACAGTACCACTACGAAATTCCCATGAAACGACCTTATG
TTTCTGAGTCTGTCCTAATTGTTTAGGAACTCAATCTGACACCAAGTTGTATTTTGGCAT
GAAACTCCCCCTGAGACACCATCCTAGCTTCCACTACGTTTATCCATGAAACGTTGTTTC
TCTCTGCCCATCCCTTGCCGAGGATTAAATTGTAATGCAACCCTTTGATGATGTATCCCC
ATAGACGCTTTCGGCGGCCATTGATATCAAGGGTAACATATGTTATTTGGCTTATATTAT
GGGACTTTTCATCATCTTTTGCAAGTACAAGTTTTCTGTGTTCTACTGAGATGCGTAGAA
GTTAATGTTTCTTTACGATGTAATCACTGAAGCAGCGTAAGGGAGATAGCCTGAGTCAAA
AAGAGCTGGAAGAAAAAATTGATTGTTTATAAAAGTTTCTATTAAAAAGGGTTTACTGTC
CATTCTCTTCTTTATTTCCAGTATTTCTCCAGCTGACGGCTTTTCCTCCATGTTTACACC
AAAAGAATCATACCCAGCTAGCCCCTGCGCACGACTTTTCTCAGAGGCTATGAGTTTTCC
GAATCCGAAACAAGGTCGTTAATTGAGGACTCCTTTGCCATCCAGTTTACTCCTGATCTT
CGAGAAGAGCTGTAGCCCCTAGGCGTCGGATTTTCGCGGAAGTTCCGATATATGCAGTCG
CCTCATCGATGAGAAGGTGTCTTGTAGCATCTTTTACAACGATTTCTGTCGATACGACGG
TTTCTCTACGCTCGAGAGACTTCTGGTGGAAATGGGCGGGTGTCGTTTCTTCGGCCTTTA
CCACCCGAATCTTTAGTATTGCCACCTTTCAGAGCCGCTAAAATCGCTTGGGTTTGAGCT
TGAATTTGGTTTTGTAGCGAGTTTATGTCCACCATATGTACATGGTCATCTCGCTCATAT
TGAACAGGAGGTTGGCCTGTCTTACTTGAGGATGGAAGGGCTCGACTAGCCGGACGTTTA
ACTTCCCAAGCGGGTTGGAAGACTTGTGGGTTGTTTTCAGATGTGTAATACTCCTTCTCT
GAACCTCGGATCTTTCGAAAGCTAGGAATAGATTCAAATCCTTTTGCTAGGCATTTAACT
TCCTTGACGAAGCTTTCGTAATTAGTCTCGGAGACTCCTTGGCTGTAAGCTATGCCTTGT
TGAAGATGTGGGGCTAGCGAGAGTGTCAATGCATTAACCTTAGAAGCACCAATTGGTGAA
AGGTGCTCTACTTCAGAGCAGATATGCTCGAAAACGGATCTAAATTTATCAAAGGTATGT
CGAGGCCCTTGACAAATCGTGTTAATGTTTGATTGTGCTCTGGATGCGGCGTCCCTATCG
ACAAAAGGTTCTTCAAGGTGAGAGATTAGCCTTCCGCTGCTCCAGTCGTCGGCTAACTTT
TGGGCTCTCATCCAAGGTGCTACCCGCCGTTGGGCTTCAGAAGGGAGGGATTGGGAAAAA
AATGAAAAACAGAAGGTTTTATCACCGATGCAATCTTCCGCGAGCCCTTCGAGACAAATG
TGAAAAGAAGGGAAATATGTAGGATCTCCTGACCATTTGGGCCATTGGATCGTGGATTTC
GTAGATTCTAAGTGGGAACAGTTTGGCTAGGGGTCAGACATTGTCGCAAGAAACTGAGAT
GCTGGCTGGGATTCGGCAAGCTGGAGGTCGTTGAGAGCTGAGACGATGTCTTCAAGGCTC
ATAAAATAGACTGAGACTAGATATTAGATATCTGAAGTTACCTGTACTGCGAGACGTCGC
TGGTAAGGAATGCAGAGGGAAGAGAGTTTAGATAATTAGAATATGTCACGAAATTGGGTC
GTGATCTAAACAATCGAACGAAGTTAACTCAGTCTATTCTGAAAATCTAAAACAATGATA
TCCAAAAGATATCTCTACGGTGTAGTTAAGGGTTTGGAGCGTGCACTCTTCATCTCTAGT
GGTGTCCTGCACATGTTGGAATAGAAGGAAATGAGTTAGCTGATAAACTAGCCAAAAGGG
GAAGTAATAAACCAGCTATGAAAAGGGATGGGTTTACCACTCACTCTTTTCTGAAATAAA
AAGCAAAATATTTGGTGCTGAAGTCATGGTATAAAGACTGGAACCTGGAGCTCTGGAATG
AAGAGGAGGGCCTGAAGGCAAAAGGACTGGGTAAGTA
>20151110.A-AVE_contig_45
TTATATTATAATCCTGATTTGAGTATCTATTCGATTTGACTTCGTCATCTCCTAGCTCGT
GCTCTCTCCGGACCTTCACAACTAGATCTGGTATATCTCCACATAAATTGATTGTACAAT
AGGCATTCCTGACAGATCGAGACTGACGCCAGTGTTAGATCTTGTTGGTTGTTTAGCGCT
TTCTTTGTGAAGGCGGAAAATGCGAGTGAAGATACCAGTTTTCCTTCTTGGATATATTAA
GTCTTTTTCCTGGTATAATTGTTTTCCATCCAGCATTGTTCTAATATTTGAAATCTTACT
TCTCCCTGATTTATGTAGAGTGAATGGCTATTGGCGTCTTAGATGACGTTGTTTCTCTCT
GCCCATCCCTTGCCGAGGATTAAATCGTAATGCAATCCTTTGATGATGTATCTCTATAGA
CGCTCTCGGCAGCCATTGATATCAATGGTAACACATGCTATTTGGCTTATATCATAGGAT
TTTTTCTCATCTTTTGCAAGTACAAGTTTTCTGTTTTCCACTTAGATGCGTGGAAATTTA
TGTTTCTTAACGATGTAATCAATGAAGACAGCGTAAGGGAGACATCCTGAGCCAAAAAGA
GCTGGAAGAAAAAATTGATTGTTTATAAAAGTTTCTATTAAAAAGGGTTTATTGTCCATT
ATTTTCTTTACTTCTAGTATTTCTCCAGCTGACGGCTTATACTCCATGTTTACACCAAAA
GAAACATAATCTTCTAGCTTCAGCGCATGACTTTGCTCAGAGGTTATGAGTTATTCGAAT
CCGAAACAAGGTCGTTGAGGACTCCTTTGCCATCTAGTTTACTCCTGATCTTCGAGAAGA
GCTGTAGCCCTTAGGTGTCGGATTTTCGCGGAAGTTCCCATATATTCAGACGCCCCATTG
ATGAGAAGGAATCTTGTTGCAACTTTCACAACAATTGTTGTCAATACAATGGTTTCTCTC
TGCTCGAGAGACTTCTAGTGGAAATGGGCGGGTGTCAATTCTTCGGCCTTTACCATCTAA
ATCTTCAGCATTGCTAAAATCGCTTGGGTTTTGTCAGAAGCGGCATGTAGACAGCAGCAC
AAAGGCGAGGATCAAGACATGAAAGCCAGGCTAGATGTTGCCGTCCTACATCATGCATGA
GATAGGTGCACAACTACTCGGCCAATAGGCCAGACCAGAATCATAGAACACTAGATCTGG
TATATCTCCACATATATAGATTATACAATTGACATTCCTGACAGGTTTGAGCTTGGATTT
GACTTTGTAGCAAATTTATGTCCGCCATATGTGCATTGCCATCTCGTTCATATTGAACAG
GAGGTTGGCCTGTTCTACTTGAGGATGGAAGGGCTCAACAAGCCGGACGTTCAACTTCCC
AGGCGGGTTGGAAGACTTGTGGACTATCTTCAGATTTGTAATACTTCTCCTTTGAACCTT
GTATTGTTCGAAAGTTAGGAATTGATATGGTGTGCCAATGGATTTTTCAGGAGCTAGCGT
AGTAAATTAGCCGAACC
>20151110.A-AVE_contig_46
CTGCAGCCCCAGCCAGGCGAAGCCTAGACAGCGGGACCACACGAGGTGCGCATATTCATC
TATATCTCCCTTCTTTGTAACAGTCGAGGCCATCTTGATCCAATCCACCATCTCCGTATC
GAGTGCTGGGTACGCTTCCTGAACCCATCGGGTGGCTTTTCCTCCATGATCAAGGGTTGG
TGATGAGAAAGGCTTCGACCCTTCCATCTGATCTGATCGTGGCTAGCTTCATGATAGTGT
TGATAGGGGGTTGTGTTGAGAGATGTAGTCGATACAGACCATGAAAGCGATTGGGAATCC
TCATCGAAGTGAGGGCTTTTTACTCAGTCTCGGCTCTGCAGACTCTTCAGTGAGAGCTGG
AGGTTCGTAGGGGACACCACTGACAGGTGTTAAAAATAGTCACCCTAGCAATTGTCTAGC
ACGCTTATTTACTGACAAACCGAGGATAGCGGCGCAACAATTGAGCTCCGCAAGCCCATC
TCATCCATCACTCAGAGCGCAGATTCTCTCGTGCCAAGGGTGTGAAGCCATTCGGGATTC
CACTCATGCAACAAATCGTGCCAATTTACTCTTTCAGAAAGCTGTTCATCTGCGAGAAAT
CACCAAGCCCGCCCGGCGACCTGTGTCGGCTACAACCTTCATTCCTGTAAAACTTAGGGG
GGCTTCGTGTAAATATCACGTGAATCGTCAAGAATGTAAGAGTGAAAGTATATAATTATT
ATTGATTACTACTGCGAGTCGAGCCTAGGACTATATTGTGTGNNNNNNNNNNNNNNNNNN
NNNNNNNNNNNNNNNNNNNNNNNNNNNNNNNNNNNNNNNACAAGCATAGGTCTGCTTACA
ATTCCTAATTTTTGCCATGAAAATTGATACGCAACATGATGTTCCACACGTAACTAAGGT
CATTATTATCCCTCGGGTCCCATCGTACCATACAAAGAGTCGCGCCGAACGATCTAGGAA
GCTGACCCCAACTATTCAGATATATAGATGTAAAATGATTACAGCCTATTGCTTGAGCGT
GTGATATGGCTGTGATTGCTGTTCGACATAAACAAAGTACAAATCTTTATACTTATCGTA
GAAAACCCCTCCCATGAAGTCTACTGCATGGTGTAGATGCAATTATCTGCCATTAGGGCT
ATGTTGCTTGATGCCCTATATCGTCATAGACTGAAGATGGACAATAAAATCAAATCATGA
AGCCATGTCGTACAGCTGAAGATAGAACTGCTAAATCCCATGGGGTCCGTGTTCTGCACA
ACGTTGCGACTTGCCTCTAATATCACGGGCATGTACAAAAACATGGTTTACTCTATTTGC
TATTCCGGTATTCAGTTTTTCCTGCCTTCGGTACTGTGCACGTGTCCGAAAGGGTTGCTA
CCCGCAAAAGCAGCATCAGCGGCGGGAACCTGCCGTCCAACCAACGCAATTCAGATACTG
TGAGGATCGAGTCTAATTCTCACACCCAGTCTAGCGGGAATACTTGCAACTACCGGTACA
AATAGCTACGCTTATGAGGCTATCTAGAGTGCAGCTGACACTATA
>20151110.A-AVE_contig_47
ATCATCCGACTGTGGCAAAAGAAAGTGCTACGTTTGCAATCTTTATGGCTGTTGGTCTAA
AAATCGCCCAGAAGACCAACAACAAGAAGCAAGGAAGAGGTTTAAGGAACAGATTGCAAA
ACGCTTTGATCGGAATCCGGACCACTACATTGCAGAATATGAGACTGAGTATGACAACAA
TTCCACAGATAATCCACTCGATATTCAAATTGAAAGCCTAACACTAGACACCATCTCATT
AGAGACTAATGATGAGGTTAATAACACATTCTACACTTCTTTTGGATCT
>20151110.A-AVE_contig_48
CCTTCCATCTGATCTGATCATAGTTAGCTTCATGATAATGGTGATAGGGGTTGTGATGAG
AGATGAAGACGATACAGACGGCGAAAGCGATTGGGAATCCTCATCAAAGTGAGGGCTTTT
TACTCAATCTCGGCTCTGCAGACTTTACAGTGAGGGCTGAAGGTTTGTAGGGGACACCAC
TGACAGGTGTTGAGAATTGTCACCCTGTCCTACGAGAGGAAATATTCCGTGTAGAAGAAT
ATACCCGAATTTTTGCCATTTTTCGCGCGCAGTACTTGTTATATTTATCCTTCTACATTG
CAATGAGGAGTAGTCTTGGTTAGCCTTTGATCAAGAATCCGACGTAAAGGAATTTCACGA
CTGCACACCCCAACAAATATAAATATCTACACCGTGAATACGAAATGCAGGCAGGCTCAA
GCATGTCTGACGTTTGTATCATTGTAACTGACAACTTTCACCTTCAATAAAATCACTGAG
TGATCTTCTCCATCCACATTCATGTCATCAACTACCGAAGCCCCCAAAATCCAAAAGATG
TACTTGCAATTTAAGATACAAGTAGACACCCATCCCGCCGCAACTGTCGCGCGCTGCGAA
GGTATGGTCGAAATTCCGGCCTTATATTCGTCAATATCTCGGCCGAGAGTAATAACGATT
CAACCTGCGATATTTCGCCGGCACATGAACTAGAGCATCCGGCAAGGGCTGAGGTATTTG
TGCCCCGGTCTTGAGATTTTCGACCCATTTTCGACCTGTACGGCTAGGGTCACGCAGCGG
TGGAGCAAGGCCGCATGAAGGAGTTAGAGCGTCTACAGAGATTCTGAGACGGTGATAACG
ACGGTAGGGTTTAGTAGAAGCTGTAATGGAGGGAAAAAGAGGGGGGAAGCTAAGGAGGCC
TCCGTGCGACTGGATGAGTTATCTTTTTTTAAAAAAGATAAAATTAAATATGTATTCAGA
TATCTAGCTACAACACATGATCGGTATTATCTACACATGTTGAAGGACTCTTTTAACATT
AGAGAGACTCGTACACTGGATTTTATTAGTAAATACCACTGTGAGGTATGTTTGCTTTTA
CTACAGATAACTCTCCTCTGTGAGTACCCGCCAAGTGAACTTAACAAAGCTTTTGATTAT
CGAAGCATTTCTTCGTCATTCATGCATACTAGCGCCGAGAGAAATATAGTTGTTTCTTTC
CAGATTCGAACCAGCAATCTCCTGTCGCGAGTGGGATATGTGTGTAAGATGTCCAGAATC
TACTTGGGAGACCAGCCCAGATAATGTACCAGCTTACCATCCAACCATGGCGGTATTTGA
GGTGTTGCCTGCACTTTCGAAATCGAAGTCGTATGGCGCACAAAGCTCAGTTTGTAAAAC
TCCTTGCCGTTGTTCAAAATCTTAACACTCTTGAGATTGTGACCGACGTTGGCATCATCT
AGCAAACTTGTTCTCATTTCTCTCACGTCCAATTCCAAAGTACTGTTTTTCGGGTTTGTG
CGACACGCTTTGTTTTCTCCGTTCGGTGTGAATATTGGCGTGGGCGTGTATTTGGTGGCC
AGCTGGGGTCAAAGAATATTCGATGAGAGGTGTGGTCATTGACATGAAGATGTATTTGGT
CGTACCTACAGACTTGATGAAGTTTTGGTGGGAACTGATGTCGCTGGGAGTGAAAAGATG
ACATGGTGGAGTACCTTGAATCATTGCATCGCGGGCCAACTTCTTTGGTATTACGAAATT
TTACTGAACTTGGCTGTGGGAGAATGATTCACTCCCATGCTCGTAAATTACATCGCTTAC
AGGTATTCAGTCTTTGCTTTCCCTGATATGAGCCCATCAACCAGCGTATGCTGTAAAAAT
TTCCTGTAGTCTCAGGAAATTGGATCTTTATTTCCATGCCGGTCATGTGACCTAGAACGC
GGCTTGTAATTTAATAAAAACAAGTTCAAATACTACTTATGTGAATTTGTCAAAGTCATT
AATTGAATTTAGTGTCACTGTATAATAGCAATGGGTCTTGCGGCGCCCAAAAAGTAAGAG
CAGAGGCCTCTACTCATGTTTCGAGTTTTTTGCTGATTGACCAACAGAAAATTAAAGCTA
TCCCATGACCCTAATAATACTAGGTGGATAAACAACACTGATTCGTTTGGCCACAAAATT
TTGATCTCACAGGGCTGGAAACAAGGAGAATATCTCGGTGCGAGGAATGCACCCCACGCT
GAATTTCACTCAGCAGCAAACTCGTCGCACATTCGGGTAACAATCAAAGATGATAACCTC
GGTTTAGGAGCAAAGGTTGGAACTGGCGTTGGACATGGGGAGTGTACGGGTCTTGATGCT
TTCAAGAATTTACTAAGTCGGCTAAATGGAAAAGATAAAGATGAAATTGATAACGAGCAG
CGATCGCGGGATAATATCCGGAAAGCTATCTACATGGAAAAAAAATGGGGTTCTTTGAGG
TTTGTCAGTGCCGGATTCTTAGTCGGTGATAAGATCAAGGACTCGATCAACACAGAATCG
AAACCAAGTCTTCAACCAGCTGAACTAGATAAGAAAGTGAGTCTAAAAAAAGAAGAAAAT
AGAACTAGTCCAGGCGAGAATTTCATCCAAAAAGACCCTTCACGCAAAAATAAAAAAAAA
GCGGAAAAAATCGATTCTCAAGATGTTCGAGTTAGAGATAATGCGACAGAGGTCAAAAAA
CCAAGCAAAAAAAGGAAATTTGTGGAAGTGACCAGACATATCACTCAAATCGATACAGAA
CAGGATAGTCAGACCCTTGAGACTAATCTTCAAAATGATAAGGTAAAGGTAAAAAAAAAC
GACCTTAAAAAGGCGAAGAAAATTGAAGAAAAGAATCGAAAAAAGGTCGAGAGGAAGAAT
CGTAAAGAACAAAAAAGCTCAAACAAACACAACTCCAGTACAAGTAGTTGTATCACTCCA
GAATCATCAGTACCCTTTTCAATGTGTGGAAGACATGCCATAAGGTCCAAAAATATCGCA
CAAAAGAGGATGGCAAGCATAGATGTGGCTTCTCTTAACCAGGTCTGTAAGTCCGAATTA
TTACTATGCAAGCCTCTAACTTCTCAAGATCTTTATGATTAAACCATAATTATTAGACGA
CCATAATTAGTTCGATATTTAAGTTTAAGCCAGATTAGTACTACAATACAGAAGTTATTG
TGTTTAACCTTCATCATTTCTTTCATAATCCGATATCACTCTCACGAATCTACTTGAGAC
AATTCTAGTAGACAACCCCCCACCACTGGGTAGTCATCGGACAAATCACAAAGTATGATC
TGTGTTCAACTAAATCATTTTGATTGATAGATTCGTAGAAACAGATATTGCTTCAAATAC
TGCAGCTCATGGCTAATAATATGTGTGCAATTCATAAAATTCTTACTCCAATCAATTCAC
GATGTACTGCCTATTTATTAACCACTGCCTTTCTCTTGTGAGATAAGACGGTCACTAAGC
ACCCAAATGCGTAAATATCACGGTGAGAGCTACCAAGTTCGGCGAGCTCACACGCTTAAT
CTAAGTCAGGCATGAGAAATGTACCTCATGTAACCAAATTTTCATCAATCCCTTTCAGTC
TATAGATAGACCTCACCCTAAATACTTGACGATACTAACAGATTTAGCTTCGGTCAAGAT
CAAATAATAAGTTTTTTCAGCCTGTGAGATAGTAAAATTTAACAGGATTTTAGAAGTCAC
TTAAACTCAATCATTACAGATCGAACAAGAAATTTGAATGATTTTTCTTATGTCAAATGC
GGCTAATTTTAAAGCCTGCGGATTGAGAATAGTTATAGATCAACGCAAGTCATTGTATAC
TTCCAAATGCCTTCAATCCTTAGAGTATTATCCTCATCTACTACTACCCATATCCAAGGC
TCACTTTCAGGAAAACCCACTTACTCCTACATTTAAAAACGCCAAGTAAAATCCTTTGAG
AAAATCTTCGATCGAAGGCATACGATTGGCTAAAGTTCCATATTTCACTCACTTCGGAGC
TACTTCACAATAAAATTTTACTGTACATCTAACAGAACGATTTGGGGACTCAGCACGGGT
GATTCTTACACCATAGTTTAAATCCAATTGTATTTATGAATTGACTTCTGAGAAAATATC
TACAGTGTAAGCATGGCTTGCGAAAATGCAACCCATAAATTGTCCAAATAGCTCCCGTAC
TTACCCTATTTTCACTACATAAATCCGGTATCGCAACCATTCTACCTCGAAAAAGGGTTG
GACTACCGCTTGTTTAGGTAATACTATTGCAGTCTACCTTGCCTATGACTGGTCATTTGA
ATGGAATTTTACATCATCTGCCTCTAAAGTGAATTTATGGGTTTCATCCAACTATAATAG
CTAGTGTAATTAAGCGCAGAACGCTTCATCTCTACCTTTACTAGCTTTTAAAAAGAAGAT
ATACAAATCAACATTGACTTGTTCCTAGTAGTCGATTCTATTTGTGTTCTGATGTGCCAA
ACTCTACTAATCAGATATCAACAGTGAATAGGTAGAACCAACATGAATTGTGTTTGTATC
TCGGGCAAAGACGAATTCATCATCTTCAAGCGGTGCCGGTGTTATCGTTCAGTATGCTCT
GATTATCTATGATAGACAATAATAATCGCATACGGTTCGAAGTCGAGAGCAAATACAAAC
ATGTCCGCTATCCACAACTTCTGCCCAAAATCGGTCCTGTCATTCTCTCTCGAGTCCTCC
AGCTTATTGCACCAACCAACTCGCCTCAATTACTGAATGAGTAGTCGCACCAATGATTAA
CGGAATTAGCCTCATCAAAAATCGGCCATTTCCCATCAGAAAGTTACGCTACTATGTATA
TCCGCGAGGAGGAAATTAATCCATAACAAATGTAACAGTTCCGATATAAAAAGCTTGGGC
GTTTGTATGTCGAAAGGCAAGTTTATTTATTAACTGAAGAGCCAAAAGTAATGCTACATC
TAACACCTATTTATATACATGATCCCAACGTTCCGAATACTATTAGCTGTCCTCTAGTCG
TGCTCCCAATATTCAGGTGTGAGCTAGGTACCAACGTTGTTTCAAACACGGGCAGTTCCA
GACTTTGAATACGAGCGTAACTTAGTGCGGACACTATGAACATATCTGTTCTGAATAGCA
CAGGCTACAGGCGATCTATCGGCTTACTAGCCGTCACAAGAAACAGGGTATCAGGAAATT
TGGGAACCTGTCCTGTCGCAGGTGAAGAGAATTTAGGGGTATCAACAACCCAGTAAAGAC
AAATTAATTCTTCCCCATGCATCGGTCCTAAAAATTTATCTCTCCGAAGAAACTCGACCA
GTACCCTTGTGAATACTCCATATTTATGTAGGAATGAAGCTCTCAGTCCAGCTCGGGTTT
CTTTCGAGATCAAATTGGAGCTCAGTTACATATCATCTCCAATCGGCTAATTTCCAAAGT
GATAAAAGCATATGTTATACATATACTTATTCAATTGATATCTATAATTATTACCCGATT
AAAAGCTGGTTCTTGAGGAAAAAGAAGATTTGGAGGCTAATCAACATCTCTGTTCATCTC
GGTCAATCAGTGCCAAATAAATCAGCTTCTCCAGCAATTATTATGCGGTATTTCAAATAT
TCTCTCCCCTATCGTCTAATCGTCTAACGACTTACAAGTGAATAAAATTGAGGAAACTAA
ATTTTCCCACCTTCAAAATAAATATTAGATACTATTCCGGAACAAGGGCTTTCCAACCCC
CAACGCTCATCTCATCATCATTTCCTAAAATGTCTACTGCTACCTTCTTTTCAGATGTGT
GGGCATGGGAACTAAGTCTTCCGATAGAACCACTATTGACAAGGGATACAGGCGTGTTTT
TTACTAGAGTTTGCGGTAAGAATATCTCTCGATCTTTATAGAGCAAATCTCCATTTGCTT
CTTTATCAGTTGAACTTAAAAATTTATTTTCAGCGCCTGATAAAGATTTTGAAACGTTTC
CCGATGACGATTTTTTCGGAGCTGAATCAGCTTGCTTTGATTGACTTGTTAAATGAATGG
GTTTTCGAGCGATTGGTGGAGGAATTCTATATTTTTGCGCACAGCCATATTCGATACTTG
AGTTTGAGCCAAGATAATCTGAGAATGGATGATGTATCAACGACTTAGGCCTTATTTCAA
GTTCTGATGATTCCCCATGTAAGTTTGGCGATGAGTTTTGTTTATGAATAGATTGAGGCA
ATAGGTCCTTTTTAATATGTGGAAAATTGCAGGTATTGTCATCAGCGTTTGAAGGAAGAG
TTGTGGTTCGGGAAAGTGGTGGCACAGGAATAGAGTCCAAAATATGTGTGTTTGCAGCTC
TCGAAATAGATATCCATTCTTGCTCATCTGTGGGACTATACGGGTTTGATGGTCTATTGG
GATTTGGGACCATTCCTATACTAGGAGGCGCAATTTGTGAGCGAATAGGTTGATTCATAT
CCAACCACCATTTTCTAACATCTGAGCTAGCAGGCGGTAACTTGATTCCAGGAGAATCAT
CTTCATTGAGGGTTTTTTTATCATCTTCGTTTGCTTGTATATTAACTAAAGCCATGCATT
CTTGCGTTCTTTGTTTCTCGTATATGTCACGGCTGAGCGCCTCCCGACGGGCTTCGTCAA
CAAAATTAACTGTGCAAAGAAATGTTGCATATACTGGACGGTGATCTGAGAATCTAAGGG
ACGATGTATTATAGTTAACTTGTCGAATGTTTGAACCCTTTCTGAGTATTCGATCTGTCC
AGGCAGGAATGCGAGCCTTTTCGCTGCAAATATCTTAGATAACATCATGGAGTGATATTG
AAACCGTTAGACTCACGAGGTATCATAAATATCCTGACCAAGGTCAAACTTATAAGTAGG
CATAAAAGTTATCCTAGATTCAGAATAGAAGGGGAAAGTAAGTCCAGCAATCATCTGTAC
GTTTAACTAGAAGTTTCAGCGCTAATTTTTCATAATTAGTATCGTTGTTCCCTTACTTGA
TCTTTTTCATAGAGGGCATCAAGGTCCCCAAGCTTTATCAATTGCCTTACTTTCTCAAGC
CCGAGCTCGATTCGATAATTAAAGTCGCCCATCCATATAATAGTATCTACTTCATTTTAA
GCGTGTATCTTTTTGTTCTGGTTTATATCTCACCATGATCATCGATGCTTCTATTCCTTG
GAAATCTTAACCCGTAATTTATGGTATTGAAGTCATTATTCCTATCGCTGTAATTTTCTA
GGCCGGCAGCAAAATGGGCCGTGACAAAACATAAAGATGTATTTGCGTAGTCCATCCGAA
TTGCTACTGCCCCTTTGTTTCCTGCCATACCTGACATTCCAGTCTTTTTTACACTCCCTT
CAACGTTCCGAATATTTTTTAGCACGGACTCTTTGACAAATATCATAAGTGCTGCACCAA
CAAGCTGACCACTCCGAAGAAGCACATAATGATCATTCCCATTTCTTTGTGCCTGTTTAT
TTAATGTTTTTTGTACAGATCTCTCCCATGCTTCTTTACGAGTTGGATCACTGTTCATGA
TCTGCTGAGGACTGAGCTCGACCATTTCTTGAAAGCCTGCAGCAACGATTTCAGGTGTTT
GTTGGGCAGGATCTAAGCCTGGACAGAGCCATAACGAGAGATCTTGATCACTGCCAGAAT
ATTGACCGTTCAAGTTGAAAGTTCCACACCAAATTTTTACAGTATCTGATGTTTGATAAG
ATGATTTTTTGTTGGCTAGTTCTGTAATTACTGATTCATTAATGGGGTCAAAGAGATGAA
CCACCTTTTGCCCTACTAATCTTCCCAGTAATTCATCTATGATATTTTGACGGCTTTTGT
CGGTAAAATTGTTGATGTACAATCGTGTAGCACTCTTTCTTGCATCTGCAATTGCACCAG
CAAAAGACATCTTACCGTGCCTGGTAAATGAGGACTTGAGGGCACCTGTTCCGGCATAAA
TACACGACAAAGCATCACCATTGTCTGCCCAAAGGCCAGAATGAAGCATCCAAAATTTTG
CACAAGCTTGATCGATATGACAAGAAAGAAAATTTTCGATTACCATTTGGGATATGATTG
TTTGTATTAGATTGGTCCTATCTAGACAATCAAGGCAGTTGGTTCGAAAAACCCCTCGCT
GTTGCGACTTGATGACAATGCTGCTATCAGGATCAACTTCGGTTTCTTCATTGGCATGAG
CAGCATTTTCGGAGTGAAAATATTCAAAGACTCTTGCGGAGGTTTCTATTAGCTTTCTAA
TTAAGCTTGCAGCTTGATATCCGCTAGGCCCTTTCGTCTCGGCATGAAAGTCATATTCGG
TTACTTTTAAACCCAGATTATGTTGCATACCTTTCTTTATCTGTCGCTTACTTTGTGCTT
TGCATACAGCTTTTCGATAAGAGGATATGAGGTCAACTTCACCTACCTTTGTCTCGCTCA
ACAAATTAATGATATGAATCGAGCCATATATATGTTCTAATTCACTAAAGTGTTTCTCAA
AAGCAGGCTGACTTCCTTCAGGCGATCGTATGATGGTTATTTTTTGCTGCCCTGGTATAA
AACCAGCAGTCTGTTCCCAAAATATTGGTACTGATCCTCTGATTTGTACATACGAAAAAC
AGACCCCTATTGGTATTGTAGCGACCGATTTATCTTGATTTCCCGAGGATGACAAAGTCC
AATATATAGTTTCCGATTCAACAAAATTTGCAACGTATCCATCATCATCAATTCCCCTAC
TGTTGAACCTTGTTCCAGCTCTTCTACATGATAGCCGAGATATGAGTGTCAAAGAGGAAG
GTCTTCCCGTCGGAATTTTTCGCAGAGGTGCCAAGATGGATGGAATAGTTACAGTGAGAG
CAAACCCCCGAATCGCAGAAATTAGGATCCGGGAATTATCTAATGCTTTTTTCTCCTCTG
AAAGAAGCCTTGACCGGAATTTTATCAGGGGACTGATCATGTAAGAGTTCCAGAGGAAGG
ATTCGTCCATGTTGTCCACACCAAATTCATTCCCACCAGCACTTCTAAAACAAAATTAGG
CTACGTCTATTCCAGGCTCTTAAATCCTCACCTATTCTGAAGGCGATTTGTAATATCAAA
GTCTGTACTGTAGTAGAAGCTTCCGTTGCCCAGGAGTTTTTGAAGATCCGTGCATGGATG
TTCTGATAATTGCTCGCGCCCAACATGCGCTCCAGTAGGGCCATCATCTGACGCGTGAAG
ATTTACACTTTCGCTCGTTGGGTGGTCAAAACTACTAATGTTTAAACAGTAAAAATTGAC
CCCAGAAATTTTCTCGATTGTTTCTCCAGGCCGTACAGTAGCAACCTTGGAAGAACTCGA
CACTACACATAGGAATATGTCATTTTTGATTGTTATTAACCCTAAAATCCCGTGTATAGG
AAGGTGGCTAAGGGCTTGGTAACCACTCAGGTCGATGGAGTTAGTGGTTGTAAGTTCAAC
AGCACAGTGTGGAGAGGAAGTGCCGCTAGATGAATCTAATGCCCTAGTTTGGAGTGAGTT
TGACAATCCGTTTTGCGACACCTTTGTGTTTGAGTGAGTGTAGCTAAAAATCAAGGCGTG
AATTGGAGTGACGACGGCTATCGATCGGTGAGGATATCCGCGTAGCAGAACGCGGATTGA
CATTGTTGGTAATTTAGATGGGACAAATTTTTGTTGATTATCATTTTGAAGGTCATTGAC
ACGCTACACGGACGATAGTGGAGAGTTGTTGGTTCAAAGCCATTGGTATCTTACTGCTGA
CACAACCACAAATGGACTAGCACAGTAAGTCACGGACCAGCCAATCACGGTTACAGCAAT
ATACTCTTCCGAGGGGACGGTTACTGCGTCTTTTCCCTTTCTAAGTCTTAGATGCCTTGT
AGGAAATGCAGGCCCTCTTTGCCCACGGGCCAAAATACCTATCCAGTAGTATATCTCTTC
CTATGCCTTCCTTAACTTCCTGCTCTGGAGAGACATCCTTGGAGAGGGTTCTCGAAAAAA
CTCTACCGATAGAGTTGGTGGGGCTGGAGTCATCACATCTTGCTGTAGCCTCGGCTGAGT
TCTGTGACGGTCCTTTGTTATACTTTAGGAAGCTGGGACTGCCACAAAGTAGCTCACCGG
TTTCTCAATCTTTTGATCTCGTTTTCATACAATCTTGCAATGTTTTAATCTTAAATTCAC
AATCTTTTCGTACGCGCTATGTTCTTCGTGCTTCATTTGATCTTGTTTTTTTAGATTGCT
TCGCATCTCGACTTCTTGGCTCATCTCTTCCGACTGTCGTTTGTCCCTCCTGCCTTTGAC
CACCTGGCCCCTCGCCAGTCAAATTATCTCTAAGTATCCTTCGTTAGTATTCAAAATCAT
AGTTATTACTGCAGTAACTTCGACAGAAGGAGATATCCAGTATCATTAGCCTAGGCCGTA
ACAGCTCCTCTCAAATAGTACTACCAATCACAAGCCCTCATTCGATCATACACTTAGAGG
ATCCCTTTGCCCTTCATCACATTTCTTCTCTAGTCAACGAAACGATGGTCATTTTCGGGT
GCATGGCAGCCGGGAAATTTTGCAAAAACCACTGGGTGCGGAGCTCTCCTAAATACGACT
TTTGGACTAAAACCAATGACAAAGTGACCCTTCTGAAGCGTTCAGAGAGGCCGGCCAGCT
GGGCGCTGCAGACTTGTGGGTACTTTGGAAAGTCACATTCTGCCTTTCTAGCGTCTTTCC
ATCACTTTGCTGACAGTCGCTATATAGTGTTCATCCTATTTACATGGCAGACTATCAAGC
TGTCCGAATAGTTTTCTCATCCATTGGGCGCACAAGTTTATCTCTAACCATTAGATTTAA
AAAGTTATTCTGAGTGAGTCTCCGACAATTCAACTATTCCTATTGTCCTCGAACTGGCGT
GAGATAGCTGGTGGAGTGGTAAACAACTAGATACTTCGATTAATGTACTCGATTTCCACT
ATTGGAGAAACGTTCACTGTTCTTTTCTAGATTACAAAAATGACATTGCAGAAAATAAAC
TAAGCGTTGTTCGTGGAGTTCTCTACAAATTAAAGGGTTAAATTTCCTCCTTACTTAAGT
TGAGCCAATGACAGATGTATGAAAGGACTCTGCCTTTGCAGAATTGATTCAATACTCCAT
ACTCCAATGAAATGTCACCTTTGACAAGATTGCATCCTACCATAGCCTCATCCAACCCAA
AAGTATGACCAAGCTTATCCTAATCTCTATGACTACATTTCACTTCGACTAAGTCTCTAA
CCCAGCTAGCTTCCAAATACACGCCCAGGAAATTATGAATGCCCACTGAGGTAAAATATC
TTGACGCACAAATCTAGCAAGGTAGATCTTCAGGATAAGCCTGGGGGTTTTTAAGGAAAA
TAGTAAATTTTGATCTAGGATCGATGCAATATTAAAAGGGTCGAGATTTCGAATTTTGGA
TATGAACTTTTGACATTGACCATCGTGTGATGCACGACTTCTTTTTTGAGAGTTTAACGA
CTGTATAAAAGGCGACACTGTTGGATAGCTAGACGGATATTTGTTCATGATGGGCACGAG
CCTAGCACTTATAAACCATGACACGGAAAAAGCTAGTCCTTTCCCGATGGCCATAAACGA
CGATAACTCAGTTTGATATTTGGACCAATTATATAATGGGTTGTAGTGAAGAAGCATGGT
GATTTCATAATGTTCTGCCTAGCTAATTATTATGTACTGTTACAGTGTATCACGTGATAT
GCGATATTCCAACACTACATGGGTGCATTTTTTTTTGTTTTAATAAACATTAAAGCGTAT
TCAGCTGTAGAGCTATGACACAGGACCTGTTATGACGAGACACTCTT
>20151110.A-AVE_contig_49
TGGATCAGGTTAGCTACCTTGAAGTACAAGTACGCCTCGTCCCAGGGGAGCTACTCTAAA
TACCTGTCAGTGGTGTCCCCTACGAACCTCCAGCTCTCACTGTAGAGTCTGCAAAGCTGA
GATTGAGTAAAAAGTACCCACTTCGATGAGGATTCCCAATCGCTTTCGCCGTCTGTATCG
CCTTCATCTCTCAGCACACCCCCCGATCACCATTATCATGAAGCTAACGATGATCAGATC
AGATGTAAGGGTCAAGCCCTTCTCATCACCAACCCTTGATCATGGAGGAAAAGCCATTCA
ATGAGTTTCCGGAGCGTACCCAGCACCCGATACGGAAATGGTGGATTGGATCAATTCGGC
CTCGACTGGTACAAAGAAGGGAGATATAGATGTATATGCGCACCTCATGTGTCTCCGGTG
TCTAGGCCTCGCCTGGCTGGGGCTGAAGGTTTTTTGAGACTTTTTCCCGCGCACGCAGTC
TCCATTGCTACCATTTAATTTTTTTTGAGCAGAAGGTTCCGTGGAAAAGGTGGCCGAATT
CCACGGGTAAATACTGAGCTGTACGGCTATTCATCACGAGATATATATCAATGGTCTTTA
GAGTAACATTAGAGGATAGGAGCACTGTACAACGGGTGGCCTGGGTCAGAGAGGAGCCCA
GTGTGCTAGATAGTCACAGACTCAAGTAGTACAATAAAACATACACATACACATTCTATG
CCTAGACGGCGTCACAATCGTTTAAGCTGCGGCTTAGGCTCTATGTCGCTTACACTTGAA
CCTGTAGCGCACACCTCACACTCCTTAGATCAACTTCTTCTCTCGCTCCAGAAATATGAC
GCCCATTTCATTGCGCGATATTTCGAACACCATTTGGCTGGTTTCAAACCATGAGAGTGT
GCATACGTAGATCATTCCGTAGGAGAGTGAATGGTCCATGGTTGCAAACGACCAATCATG
TCATTGAGGTGTGATAGTTGATATCGGAATACAGCCTCGGGTTGGAGAAGTTGTGAATTG
GGCACTCGATGTATATAACAGTCTGAAACGTAAACAGGCTTAATGGGTAATCAAATCGAG
CCCACGTGTTCGGTGGAGATGAGACCAAATTGGCCTTAGTTTCAGTCAGCGATTCGACAA
GCTTCTTTGTGATATATGGCCGTTCCTTCGAGCCAAAGGGGGGCCTTTCTGGAAGAGACC
GTGCCGGCTGGCGTGCAACGGGCAAACCTTAGTTTTCTGCGGCGGCGGCGGCGGGAATGT
AACAAGGCGCTGGGGTATGCAGACAAACCACAACTAGCAGTCTTGGACGAGAACTTACCG
TAATGTTGTTCGCGGGATCCGAGTGACAACTGTCCTGTGTCAGCACGGGATTCGGATGCC
GAATGTAATCAAGGCTCGCCGTCGTTCCGCTGTCCAAGCCAGTGTGATATATTCGGCAGG
CAATTGGCTCGATCCGCCGCTCGATCATGCGCATCGGAATTGGACCTGGATAAAGGCATT
TGAGTGCTGGGGCTCGACACGCAGCTCGTTTCAGGGAAGATAGCGGCCGCCCCTCTTGCA
GGTAAGTCACGGCCATTCCGATATATGTTGCTAGAACTGAGCGACTGCTCCGTTTCATAG
TTTGGGAACGAATGGCACCTCCGCGCATGCAACAACATGTACTCTGGGTGGCGGTGCTCT
CTCACACTCACGGGCCATCCCGAAACTCCATTATTCCGCCTCGGCCAACTACCAAAGGCC
TGTGGTATATGCTGCAGGTCATGCGCGTCTGATCCACTGCGAAGCGGGCCAAGAAGAACA
GAGGAGGTTCTCCGAATGATTCGCCCTGGGAATCGAAGCTTCACCTTCGCCATTCTGCAA
GATGAGTCGATAGTGGCATCGTCGAGGTAATCCCAGAAACAGCTACATCCTCATGTTGGC
GAAGCCGATATCACTTCTCAACCAGCTTTCTCACAACATCCCTAACCTCCACAGGTTGCG
ACATCAGAGAGAAGATTTCAGTTTCGTGATGTGGTGGTATTATCAGGAACATGTACTCCT
CATATTGAACACGGGCTTTGTCAGAATCACCGACTTGTTAGAAGCCTAATAATTATGCTG
AGAAGCTGCCTTTGCGACACAAACTCCCGCCTCCAAACGTGACGTGGTTGGTCTGGCTAT
ATTTTTGCTTATGGCCGTCGTCACTTTTTCGGTTCACCGAAATGAATCACCGAGTCGCAT
GGCAAATCTCGCCAGGCCATTGTCTTCTTGACCTGGGTATTACGCATGTCATGGGGAGAA
GAGTTCATCATCCCTTCCCGAACGTTAGTGCTCTACTGTCCAGGAATGAGGCGGCCATTT
GTGTTTACCATTTCAACTATGCCGTCAAAATTCGCCATCGCCACCGGTGACTATCGGCCT
CATCTCACCCCTCTGACGCGATTATTGTTGTCGGAGGTGGCGAGTCGGCTGCCGTGGGTT
GAAGTCCGGAGGGCTATGCTACTAATAATAGTACATGAAGCTTATTGTCAAGAGGAACAT
ATCATCGCCAAGAGCTCGCAGGCCAGGGTAGCGAAAAGGGTACTAGTGTCAGACGAAGCA
TCTGCTGGAGATCTTCATCGAAATATGCACATAAAGCATGGCGCCAAATGCCGGTCCTGG
TCATCGGTTGGGGAGAGTGAAGATCATTTTGCGCTATGACGCTATTTTTGAGTAATCTCC
GCCGTAGATGAGACATATGAGTAGTAGGAGCTCTGCCCAGCACATTTAGCTGCAAGTGGG
CAGAGGTACAGTCGGAGACTTTGCTGGCTCATAATTATGGCCAGATTCTTTTGAACTGGC
TGGATGCCCTCTCATCCGTCGAGAAGGCCCTCAGCGGAAAAACTTGGTGGGATAAACAGA
GAAGAAGAAATGCGTCTTGAAGACCTCGCAAGAGCAGCCGAAGACGCGTATTAGGCGAGC
AGTCGCGCCGCACCGTACCAGTATCGCCGGTGAGCGGCAACCTCCAACTCATCATATTGC
GAGCGTAGGCCTGGATTCGCTCATCCCGAGACAGCGGCGCAACTACTGCCAACAATAAAA
ATTCCATGTGCAGCGCGGGGAGGCTCATCTGTTTATTGTCGCGGTCCGGGGTGTCGAGAT
ATCTACTAGGGGTGAGGTGAATGGAGGGTTAAGCGTATGTACTAGGGCTAGGATAGGTGA
GGTAGGCCCGGCCTCAAAATCTCAGGTCCTGGTTGAAGGCACTAGAGACATTGGCATGTC
AATCATCATCTGCTAGCTCCCAGAGACTCGCCACCCACGCCACCAGGAGATTTCGAATAA
ACTCAGCATGCCAAAGAATCGCTTGAGCCGTTCAAATCTCTAAACTCTCCTCCCGTTCAA
GCGTCATCTTAGATGTCGAGTTTCCACCATCAATTTCGGGTCCAGATTTCTACCTCTCAA
CTTCGTGAACCCCGCCTGAAATGATCTTTCCAGACGAGACTCCTGCACCCGGTGCGAAGC
CAACTACAATCCCCAACTCAGAGCAGAAAGCTGTAGACGGCTCAATATGTGGATGGGTGG
GAGGCCGCGCAGATGCACCGGCCCTCTGCTCTGCTGGGACGACGTGTGTTCGTGATGTGG
AACACCAGTACGTCGGATGTTGTGGGACATCAGGTTCTTGCTCGGCCGGAATCTACACGA
GCTGTCTGGACCACAATAGTATGGGATGGTCGGAGCCGGGAGGTATTCAAAGTAACGGCG
TCTACACATGGTACGTTAACAGCCAGACCAAGCAAGCGTAGCCAGCACTAATAGGCGGGA
ATCAGCTCAGCAAACAGCGAATGCTATCGGAATACCTATGCTGGAGGCTACTATCAATAC
GGCTGCGGAGAATCGGCTTGGGCTGCACAGGTCGAGACTACGTACTCCGGCCAGCCAACT
AACCTTGTTCTTGATCTCGTCTACACCACTATAACCTTTGCCGGTGCCACCTCCAAACCG
ACTCTCACGGCTTCGACCACAACCTCGTTGGCGACCTCCCTCCCACTCAGCAGTACTCAC
ATTCCCACAATACCCGTCTATACAGCATCGGCTAGCTCCATCGCCTCGGCCAGTTCTGAG
ACTAAACGTCCACCGCCTGGCGCCATTGCCGGAATTATCATAGCTGCCGTCAATGGCGCA
GCAATAATCGTCGCCTTGGGCCTCTGGCTCTGTCGACGCCGTCGGAAACGGGGACGCAAG
GTGGCTAGCGTAAGACCAAGGTATTCCTTTACATGAGATCCCCCTGCGGCCGTAGCTCAA
TGCTAATCTACGATTCCAGGTCGAACCCCGATATCTCCCGCGGCCTGCGGATGCTTGAAA
CTATCTCAATAATGTCTCCACTAAAAACCGTTCTTCCCAAATCATATCGCGCTGCTCGAA
CTACCCTTCCCGCGCAACGAGCCTCGCTCCCTCAGCCTTCGCCTTATATTTCGCCGAACC
AACAAGAATCTAGACAGCTACAGCCATTGTTCATCGACAACTCTGAAACCGACGAAAACT
CGCACGAGACGCGGGCAAACACGGGTGCTCGGAATGAAGATCGATCCCTCAACCCCGAGC
CCGAAATTGGCCTCGCCGTATCATCAGACCGCCAGTCTCTGCTGCGTCTCCCCGTCATGC
TAAATACCGACGATTCGCCCTCAGCTATCGACTGGTTGCCGGAAAGTTCGTCGTCGAGCG
AATGCGACTTTTACGAGAATAGCACCGCTCCGGCATCGCCGGTGTCGGAGGAGTACGAGG
CCTCGTTCGCCAACACGGCCGGCACTATCACGCACCCGGGGAGGGGGAACAAGGCGCGCT
ACCATTTGGTGGATGAGGTGATACACGGCGAGACGTCGGTGTTGCGGGACTAGGAGGGTG
CCTAACGCCTTGGCCCGAGGTCGTGTATATTGGAAAGACGTATCTGATAATGATGCCGTG
CAGACAAGAATTGGCTGCCTGAGGATTTCAGGAGCAAGGCGTTGGGGTTGCGCTAGACAC
CATTTAAATCAATTTAATACACTTTCTGTCCCCTTCACCCCCGGCCCTTCTTCTCTCGCA
GCGCCGTTGAGTCCGTCCACGACTTCGTAACTGATGGTAGATGGGCAAGCGACACCCCTC
TCCGCCGCCCCAGAAGTAGGTTTAGCCTGATTGCATCTCCTCCGGCCCCCATCCCATGCT
CGGACGAGAAGTTCTCAGCCCAGTGTTCAGCGGGTGAGAGCTCGTCTCGGTGGCGCGCTA
GCTAGCTCCATGTGCACGGACCACTTCTGAGACACAGCTGCACCGCGCGGTCCCCGGATT
CGTATCCTCGGGTCAGAGCCGAGCGCCGGCCCGAACGCAGTGCTGAAAATGCGCAAGGCT
GAGCCAGCCATGTCTATGCAGTTAGCCCTAATGTCTGTGTTGGGGGATTCCGCCAGCAGT
GGCTCGTGCGATTTGTCGGCCTGCAGATGAGGGGGGATAATGAGAGGTAGAGGGTTTGGC
TGGGTGTGATTGCGCGAGGACCTGTGAGGGAAGTTACTGTTTGTGGAGAGCGGCGCGTCC
TACGTAGTCAGGTAGTAGAGGGCAATTAAGGACTAATAATGCTATTGTATGGCGGTGGGA
ACTTCCTGTCCCGGCTCAGCCAATGCCCCTCATGGTATTGGAGCAGCAGGTTTGCCTCAG
CCGCTCTACCGCTGGCAAGACGCAGGATGTGTTGCGCGAGAACACCAAGTCTCATGGCTG
ACATCTCCCTTTGCTGACCCGGCCAAGCCTCTCGACTGGCTCTGCAGGCGACAGCTTCGA
TCGCGCGTCTAGTCTCCATCTCCCTCTTCCCAACACCCGCCGTGCCCCGTCCAGCGCGTC
CCGAGTGCCACCGCTAGCCACTTGCACGACGCGCATCCCCCGTCGAAGTTAAGACCAGTC
CAGGGCCATGCTTCCTGCTCCTGCTCGCGCCGACGAGACCGGCCCCTTGGCAACTCGCTC
TGTCGGGCTATCATCCCTGACGAACACAATGCTCGCACCACACTACCGTCCCTAGAAGCG
CGGCTGGCGTTCCGCCGACGTCTCTGCGCAGTCTTCGCGCGGAGATGATGGAGGTGTCGA
AAGCGTGTCGTGTCGAGGCTACCCCCCAAAAGAGCGCAAGGTTGAGCGAGCCAGACGCTA
TTCTCGGCCATCTAGGCATAAGCCCTTACCGACTCCTGCTGCACCGCCACACACCTGTTC
ATGAACTCCTGGACACCCCGAAGCGCAACCTCTTCTATGCCAACCTCAAGACGACGCAGA
CCACCGTGTCGGCAGGCGAGACGAAGTGGAGGGCCCACACATCTGGGATGCAGTATACCT
CTATTTCCACGGGATCAGCATGCTTTGAATGGTACTCTCCGGCTCCATATACGATCCCGT
CAAGAATGCCGCCCCTCATGAGTCCTCACTCACTCGTACCATTGGCCGTGTCCCTGCTTC
TTCAATGTCGAGCCTCTTCAGCCGCGAACGAGCATCATTTGCCCCTATGCAGCAGCCGGG
AAAGCCCGACACCGTATGCCGGCCCGGCTTGCTAACAATCGGAGCAGAGACTGACGTGAA
AGGAACTCTCCGCAATCTCTGCTGATCCTCCGCCACATATTACTCCAACCTCACGGCCCA
GAATATCTACACTCTCACTGCGCTGGCTTGGCGTGCCTCACTGGAGTCTATCGCCTGCCG
GCAGTGGGAGGTGGAATGAGAACATTTCCAGGGTATGAATCACGAAAGGCCAAGTATGAT
GCGTCTATCATTCCACAAGGTTTTGCCGACGGTTAATGGAAAGTGATTTTGGTTAAATTG
CTTGTTTTCTTGTATATATCTAACTGTATGGCGAGAAGTCCCTCGACATGCATAGAATAG
GGGGTTTACACAAATTAGCATATCCCTCATATAACCCAAGTGAGGAATACATCAGAATCC
CTAAGCCAATAGATCCGGTTGGGCTATTATTATTGGTGCCAGTGAGCAATGATGTAGATT
ACTCATTTCTCATGGCGCAAGAGAATGTTATACTAGTGTGATTTGTTTTAGTACTGCTGT
CATATTACCAACCTATTCACAACAGGTGTAAATCTGGGAAGTTCACTTCATCTCAGTGAT
ACATAGCCCCCTTGGTCTAGAGTGTCTTTTTTGATGGACGTGAGTTCGGAGAGTCTTGGT
CATTTTCCTTGTAAATAATTATTTCATAGAGGAGCTGTTGACTGCTTGGAGACTTCGCTG
CTGTACTTTGTGAATCCTGAGACCAACTAGTTGGTGCTTGGAATTGATGCTACTTGATTT
GTGGGTTGGCTCGTGGATTGACCGGTGCCAGCTGAAAGGTAGCCGGAGTTGGTGGATTTG
CGGCATCTAGAGTCAGGCCTTATGTACAAGTCTTCAGAAGATTCCCATCACTTCTCGCGC
GATAAAATGGTGGCGACAGAGCTTCTTTTGCCGCGGTACGGTATCAGTGCCTCTTCAGGC
TTTTCACTCCTATCTCTGTGATTTGGATTGAGCGGTTGAATTCCCTCTCGGCTCAAAGTA
GCACTGGTACGATCCTGGTAGCATCTGAGCAACTAGTTTATAGGTCTCGTTGTGCTCACT
AAACCCAGCGCGGATGCTGACCGAGCTGCAAGAGTATTTTGAGCTAGGATACACCTTCAT
CTTAAGCAGCCAAGTCCAACAAACGCGAATCGTCCACGTCCACCCAATGAAACTTCATCT
ACCACCGAGTATGCGATTGTGCTATGGTTGGTAGGTCGAGTAAATGCTTGCTTAAATCAT
TTGTGGTGTCAAGTCAAAAGTCAGTCTCTAGAAAGTACAGTGATTTATGGTATACCTACT
ATTTTGATGTCAAGCTGAGTCCAAGAGTTGGTTGGGCCGCGTAGGAACTTGAACCGCACG
GTAGAAATGATACCAGGTCATGCTAGGTAGCATGAGAGTACCATACAAATTGGGATAAAA
TGTTCGAAAGAGAAAATTCCCAGCTAAGAATGAGATCTTTGTTTAAGAGGAATGCACGGT
CAACGTATCCTAGTCGAAAACGGTACCCCCTATCACATCTGGCCAGCCCAACTTGTTACT
TCGGTGTTTGGCACGGCACGGTCTTCTTGTCAGGTATACATGACCATCTGTTTGAAAAAG
CTCTAAACGACGACATGCATGCTCATATGCTCAACAGCTTCTCGAACTGTTCGCATATAC
CGATGATTTACACAGTATGGACAGCGGACCGGTGGTTCTGATGCCACCATATTTACGGCC
GATGGTAGTGGGGTTGAGGGCAAAATTGCGACATTACTTGTTGCGTGCAAAGGGAACTGT
CGTGGAGGGCTCACGTCATTAGCAGTAGCCTTGGCGGGAGATCTAATGCTAGTCGGATTG
CTGCTTCTATTCAGTCTTTCGCTACTGTTAACCTGAAGATTGAGATCTAGTTCTATACCT
CCAGCGCCATTGTTAATTTGTGCATGGGCATCGGGCGCGGCGGTGAAGGGAACGCTGGGA
ATACTGGACAGGTAGCTGGTGAAGGTACCAGTGTTGGTTGATCCAGGTTTGTCATCAGTA
CTTTCAAGTTCTTCCCTTTCATCACAATCACTCTCTATCATGGGTCGTGTTCTTTCATCC
AGATCTCCCTTCCTACTCGCGCGTCGTTTCAAAATCTCAATTTTGGCCCTACGACACTGC
TGTACGTTTACCTCCTGTCCATACTCCCGCATCAGGCACTCGCGAATCTCAGTTGGTGCC
GTTTCTAAAGTGATTTCCATTAGACGCGGTATGATTTCAATCAGAAATTGCAGCCGGCTG
GCAGAATTTCGTTGGACCTTGGGAACTATCGGGACAGTTGAAGGGTCTACAGGTAGTAAT
CGCGGCTGTCGTGGTGGAAGTGAACTAACAATACGCGCTCCACCTATTATGAAGCCGGTC
GAAGGGTCGGTATGAATCCCCAATTGTTGAATTTCTTGCTGCTGCTGCTGCTGTACTAGT
AAAGAGAGTGGTAGCGATGGAGACAAAACACTGTCGTGAGTGTTTGCTGCTACAAGGGTA
CGCTCTTGCCTAAGAGCTGAATCTACTGGCCCGCCTCTCCACTCCAGCCCATCGAGACAT
GTATGTCGTTCCTTTAAGACTGTGATGCGGGCCAGAGGATCCCGCCCGTTCTTGCGTTCC
CAGTTGCAGCGTACTACGAATGGACACTTGGGATCACGCTTACAGCCGACGCGCACACGG
CCCGTGTCGGACTTGAGGATGCGTGGCTCGAAATGTGCTTCGATGGCCCAGACGTGGAGG
GCTTCTTTGAAATGTCGGAGTGTAGGAAATTCTTGTCGCAGTGATAGCGGTGGCATTTTG
TCCACACGATCCCCGGGCCTAGCGCTGTTGCGGCCTTCTGAAACTGCTGACAGGGTAACT
CAAGATCTGGACTCAGCTTGGGCTGCAGGTTGGATGAGCAGATGATTTTGGGGCTCAAGC
CATAGTCTGGGGGGTTAAGTGAACCTTCATTCTGTCGTTTTTATCTTGATCCCACTGAAG
ATACACAGCACACATACCACTGGCGTCAATCCATAAGGCAAATATTGATTTTGAAGCACC
AGTCAAGGTGCCGGAGCTAGCAAGGCCTAGACGCACTAGCCGCATCTCACGTTCACAGAA
GCTCTTTCTGAAAGCACGATCAGTTGTCAGCCACTAAACCCAACAAGGATTTACATGGGA
GAACTTCATATTTGGTCTTACTCATACAGAAGATGATCTAATCTGCCTGTGGAAAAGTCA
AGCTTCCAAACAAAGGGAGAGAAAATATCATGACCAAGGGAGACTACATCCAGCCCTCTG
GCTACAAATCTACGAGGAGGATCAGTCAAAAATACACAGGAAACGTCGCGGCAAGACAAA
CACAAATCCAACAATCTTGAAAACTCGAAATCACAGACCCCGAAACCTGGAGAGCAGTCA
AGCCCTACAGAAGCCGACACTCGGGACGATGTCAAATAAGTTTCTAAGAACCGCCATTTC
CACTTTTCTGAATTCTACCAAGGGCCTAACAGAGCTTAGCAATACAAGTCCAAAGTGAGC
ATAGGGGCTCAACTCTCATCTGTATGGAAGAAAAGTATATTGAATCTAAAGCTCAGGTTG
TATACGTGGCCGTCAAACATAGAACCCCGAGAACGTGACCATGTCCTGCCTAAGATGTTA
AAATGATTGGGGGGGTTTGAGGACAAGCCAAAGATTAGCTTTTGGAAGCCAAGACAAATA
ATCCTTGTGAGATCAAAATGATTATACAGTAGATATCAGATCACGTTTAGATAGAGCAGT
TCCAAATGACAGAGGCAGTCGAAATACTGCTGAGAGAAAAAAACATGGCGAGCAATTCTT
CAGATCAATAGAAAGGATGTGATTGGCTTACATGGATGGCGTTATGGCGTAACTGCGTTC
CCGAAATACAAGAAGGAAAACTCAAGACATTAAACAGAAAGGTTAGGGGGTTCACATCGA
GAGATCTCCCACCAAGAAAGTTTTGAAGCTCATCAATACATGCTAGGGCCTACAAAGTAC
CATGTAACAAAACCAAATTAAATCACATCTGGTCAAAACCGACACTACCTTCTACGAACG
TCTTTTCGTTGTTACATTAATTCCTACCGTCTATCAGTATTTATTCGATCCATCAATTTC
TTTGTTGCGCTTCGGCATGGATAGATGGGGAGCTGGAATATGAGCTTTGAGAATATAATT
ATTTTCGCGACAACAACTTAGCTCTCAACGGACAGCGAAACAGATACAATTATAGCTATG
GAATCTCTCGTAAAAATGAATAGTCTAAACACCACATGAGTTCCCTCAACAAGTTTTGGG
AAAAGCTAGTGACGGCTAGTCAACACAACTGCGACACCGATGGAGGAAATTAATGGGGCC
TTTGAAATCCTCCAACCCCACGCCACGATATCATGATCAAAGCTGACTAAATTGCTAGTA
GAAGTACGGATGCTGGCCTTCGAAAAGGCAGTAAGAGCCTTCAAGGGTCGTGCTAGTTGT
ATTTTAAAGGCTCTACGCTAGATGTCTATGTTCTACATTGAATACAAGGCCGATGAAGCT
GGCAGGGATAAATATGGCCTTTTCTATTGACCCAACTTGTTCGAACCGCATAACTCGCTC
CCAAAAGTGCATCAGATTACAAACAGAAACCAAAAATGAGAAAGTCAAAACATCTCCGAG
AAACAAAAGATTCTCTCACATTGGATCCAAGTATGGCGATTTCCGTGCACACCCTCCAAA
TGATAAACTTGCTCAAATTCCGCTGAGAGCTGGAGGTAAGTCGACAGAATCTCGCCACAA
TTGTCAGTCCCTCTTCAAATTCTTGTGTAAGCAATTACAGACTTCTTTTAGGCACCTCAC
GCCTGTTCCTCGGGATTCAAGGCCATAAAGTCTAATCCTCCCGGCATCGTCGTATCCTTA
GAGGTGGGTTGACGTCCTGCCTCGGCCTTAGCCGCACTAGCCACCTCTTGGGCTGTTGCA
GCAAACTATCTTTGACTGGCCCGTCGTATGGTAACCAATTGCTCCTTGGTCGCTGGACTA
GATCGGGCTGGTTGAGAGAAGCAGACTCGATTTTTCGAACGATATAACACCACAGTGTTA
AGAGTAAACAGTCGGCCGTCGGACCTGACATCTAATACATATAATGATAGCATTGCGTTA
TAACTATGTAACTGGGGCGTTGTACTTACATAACCAATCCAAGGAAGTTCGTACCAGCAC
ATGTATCTAAATCATAACAGAGGAAAAAAGGAGATGATCTAGGGATCGACCATATTTTAA
AATGAAATATTATTTTCACCGATATCGTGCTTTGTCGTCCTAGCATGCAGTTCTGGCACT
TGGTGGCCGAGGCAGCATTGAGACTGCTCGATTTGGCGACGGGGATTAAGCTACGTAGCC
ATTCTAGACTCGTCATAAATGCGGAAGCCCGCACGAGGGGTGGGCTCCTAGCAAAAAAGG
GCTTGCAAGTTGTGGTACGGTGCACTAGGACGTCTCATCCCATAAGGCTGCCCCTGGATT
GACCTCTAGTCGAATACTACAAAAACCTCGTCTGAGACCCACCCAGCTTCGATCGTTCTA
GGGGTGCTCATTGTGTTATTTTTACGGGCACAGTTGGTACAATCCAGTCGTGTACCTACG
TACGTTAAAAATATCAACAAGTATAAACGGCAGTATATCCATTCGTCTCTCATCTACGGT
GATTCTTAAGGCCGAAGCTATATACACAACAAGGGTTCGTACACCCTTACCGATCTTGTC
ACCTTTTATTGTAATTGCAATTTTTGCGTCATCCACAGTGTTATGTCCCGACTAGACGGA
AAATAGGCAGAACTTGGAGAAAACGCTTGATTTTAGAAAAACTTCTGATTCAACACTAAA
ATCTACCGGAGCAGACATAAGCAGAAAAATTTTCAAAAAGCGACAGCCATTCTAACAAAG
CGACACTGGGCCTCTTTAATCGATAATTCCAAATCTATGATAAAAGAAGAAGATGATCTG
CGGTATGCATTTTCAAATGGTAGCAATGATGAGCTGCTACCTACCTACCGATGATAGCTT
TCAATTATTTAAAAATAGATAATTGATGATGGTGTCGACATTCATGTTAACAACTTGGAC
CGTGATTTAGAGGAAACTTGAAAAGCTAACCCTAGTGATCTCTTATATGCCGGCAGAGCC
GCGTATCCAGTAAAAAGCTATGGAAGTCTCGTATTGCTATTGAATTCGAGCATATCAGGC
GAAATTTTGCTGCTCTGGGATATGGCATATGTACCAACTTTTATGACCAATTGTGTTTCG
CTTGATAAATTAACAAAGGCAGAAATTCGCTGGGGCTGTATCAATCCATCAATACTGAAG
AGGTATGGCAATCCGATGCCACTCTGCCATCTACATCAAATCAGATTATACAAATCTTTA
GTCGCTGTTACCTATCATACAGCTCCTCTGTCATCGACTTCATTCCAATCACGTGTCTAT
AACGAGTTCTCAATTCATTCCCAGTGTTGTGTTCATGGCTGTGTTGAATATACATAACTA
ATCTCCCATTAATTGTGAGGCTAGTATGTTAAAGATTTAATCTGTCCTTAACTCTGAGCC
TAACGATGGCCACAAATACGAGGAAAAAAATTGCCCGTCATCAAAGATAAAAGGGCGAAA
AGGCATTAATCAAGAGGTTTCAACCTAAGCAGGACCTGCATCCAAAGCGATGTGAAACTA
GTAAGAAAGTATATGTAACTCTTCGGGCTAAATATTTCAGGGGCTCACCTTGGTCATCTC
GTTGGGTACGCTTCAACTAATATATTTTAAGTTTGGACCCCAAGTAAAAATAAAGTAGCA
AGGACCAAGGACGTAATATTTGATGAAAGCAAATTGTACGATCATAAAAACCTTGACATA
GGAGTTCCGTTACGCGAATCAGCTGAGGGGATCATACAAGCAAGTGATGTACCGGAGGGG
AAAAATTGAGAGTATGAGACGACCAGAGAAGACAATGACATCATCATAGATATTTCGTCT
CACCCTCAGGATACTAAAAACTCGAAGCAAACGCCGATTATAAAATCAGGTATACAGAAT
TTTAAAGATCAGGATAATTCAATCCTATTATTAAATCAACAAGCAACTCCACAAATTTCT
GACCTCAAACAAAATCGATAAGAAAACTCGGGCTGTAATATTTCCAATCACGAGGAAATA
AATTCATCAAGAGCCATTAATGGCAACATAGGCATTAACAATATAATCATAAGGAAGCGA
ATACGCAAACCAACATCTTTCACTGCTTTTCACAACTCTTCAATAAATGCTAAAAATTCA
ATTAAACCCAAAAAACTTCAAATAAAAGATCTCCCTCCGCCCTCTAAAAACCACAAGTAA
ATGATTCAACATCAGCATCCAACTGGATTCAAAGTAGCCGAACAAGAAGAGTCCAATATC
CTCTCTGAGAAACAGCTATGTTCAAGTGTTACGGGTTTTACCCGATGTTAGTGGCTGGGC
TGACCTACGGGCCCAGTCTTGCATATGGGTGGGACTCAGTAAGTGTGTCTGCTTGTTGCA
CGAAGCAAGACGCCAAGTAAGTGCTACGTAAGTGTGTCATCAGGACACACTTCATGTCAG
CACAATTCCCAATAGACTCTTCTCTCATATAGAAAAATATAGATTATTCTGTGGCAGCTT
TTACGTGCGGCGTCCGTGATCCTCGTCCCCTTACATCAAGGATCAATATACGAGAGGTCA
CAAATATGCAGGATAAATTTATTATCAACACAGAAGAAATCCTACAACTAATGTTAAACA
CATATAAATCCGAAGCCGACGGACATTTATCATCATTTAAAGTAAGACTAGTAGTTAGAG
GGGATTTATATTATTCCACGGAAGAAACATATGCTGCACAGGTCTTCAGGGCCACAATAA
CTAATTCGACTGTATTTAGTTACAAAGTTCTTCAATCTGATTTAGTTGCAGCACACACCA
ACGTAGATCATCATCAGCCAGCATTAGCTTACTTACCAGAAGTATTTAAGGCAAAAGAGT
GCTTCTTACCAATAAAAAATACTTTACATAGACCACCAGAGTCAGCATAATTATGGCAAA
ACCATCTACAAGATACATTTCTCACCTTAGGATTACCTCTCGTGTCTGAAGTCAATTTTC
TCTTAGAAGACGCGCATCTTATCATACTAGTACATGTAGATGACATTATTGTAGTTTATC
AAGAAAGGAACAGCATTAGATTGGATGATTTTGAAAATAAATTGATAAAAAATATCAAAC
CAAACTCCTTGGACGAATTGATCACTTCCCAGGTATAAGACTTGTTAGAGACGAATTGCA
ACAAAGATTTTGCTAGTTAATGACGCGTATATTGACGCTATAGCAAATAAATTTAAACTT
GATACTCAAATGAGTATCTGTAGTGTTGGAATGACGCATATCACGTGATACACTGTAACA
GTACATAATAATTAGCTTGTCAGAACACAATGAAATCTTCATGCTTCTTCACTACAGGTT
ATGGCCCTTGTCACTTCCACTGTTAACACAGCATCCGTGAATTAATCGCACGACATCGGT
TACTTGCTTCCCTCTTCACGATAATCCTCGATTATCGCAGCGATTCCCGCACTTCATGTC
GGACTTATCGTCAAAGCCCTCTACGGAGGCAATCACAGACGCCTACAATACAGCGTCAAT
ATACAAAGAGGAGGACATCACCGTTGGCAAAATACAATTTGCCACGGCTCCAGATGTCCA
AGAATCAATAAAGTTATCTGCCAAGAAAACTCAATTGTACACGCTCACGGCACATCTGGA
AAGCATTGATAAAATGACTCTAATCCCAACTCTGAAGCAATCAAATTGGAGTCAATGGCT
GAAAGCAATTCGAGATTTAATTTCTTTCACACAAACATCGGCGGCATTTCTCGACTACCC
TCCCCAAACAAAATCAGTTCGTCTATGGTCAAATTGATGGGCAGCTAAGCTAAGAGAAAC
CGCCCCACAAATACACTCTGCTCCCAGTGACTCTCCTAGACTAATCCTAAGCCACATTGT
CCGGAATTGCCGCGCCAAAATACACTCCAACTTGGTCAAAATTGTCGCACGATTCTGAGA
TTACAAGCCAGAAAAGGGATGTTCTATCCAAAGTTTCATAAAAGAATATGAGAAACGATA
CCAGGATCTCCGGGAAAATTCTAACACAACAACAGTGTCACGGTTTCAGTACAANNNNNN
NNNNNNNNNNNNNNNNNNNNNNNNNNNNNNNNNNNNNNNNNNNNNNNNNNNNNGAAGGTT
CTCGGTACACCTGTAATCCTCATGAACCTTCAGTATGTTTCCAGAGGGTTCACTGAGAAT
ATTCTAAGCTCTGTGGCTTTCGAGACCTCTCTCGAAGATTACCTTTGTGTCATTGCCTAA
GCTAGCCAGCGTAGGTTACAGGAATCCTTCGGCTCAACAGCCGTTACAAACAGAGGTAGA
ATTTTAAATGAGATACGTACTTCTAGATCGAATCTCCACTATCCACCCAGAACTCTCTCA
CCGTTGTCTTAATTTTTCCTTCGACGAGAATCTTTCAGAATGCCTTGAGTGGGCATCACA
GAGTGACCACAAATCACATGCAAAGGAGCCTCACAATACCTTTAAATGCAACTATTGTGA
TATTGCTGGTCATAAAGAAGTAGATTGCCGGAAGAAAAAGAAAGCGTGTAAGGAAAAAAA
GGGGGGGTAAGAAAACAAATTCTATCGTTGGATAAATTAGAAGATAAACCTGTATATCAG
CTAGATACAGCAGCAGACCTCCATGTGTCTGGTAATAAAGATGATTTCTCCTTCTTTACC
AACTCCCCACAAACTGTACGCGTAGCTGGGGGGGAAAGTAAACATCACCGGCAGTGGTGA
TATCCTACTCCCCGCTATAGATAACAAAACCGATAGACTTGAAGGTGCAATTCACATGCC
AGGTCAAAGAAATAGAATTCTTTCTACAGCACAGCTTGAGCGGCAAGGCTACTCCATATG
CTGGCCACGTAATTATCGAGATGTGCAATTACTCAGTCCAAATGGATCAGTCTGTGCAAA
CTTTGGTCGCGTCTCAGGTCACTTGATATGGAAACCTGCTAATAATACCAACGATTCTCC
TCAAATTCATTCCATACAACGTGACTGGCATACAATTCTTGGTCATCCTGGACATCATGC
ACAAGAGGCTCCGTTAAAAATGGCTTGAATCAAGGGTTACAAACTCCCCATTAATTGCGA
AACATGCGCCAAAACTAAGATTACAACCTCTAAAGGCCACGGGACAATACGTAGTACATC
TAAGTTTGCTGAGGTCATACATATGGATTTAGTGGGTGGTCAAAAAGCCCTCTCTCCGAC
AACTACTGAAAAATCAGTGCCCACCTGTTAGACCCTGAGGGTCAAT
>20151110.A-AVE_contig_50
TGGTAGGAAAAGAAATGGCTGACAAGCTCGCTCGACTCGTTGGGCAATACTAGGACGACA
CATGGTGTGATGACCCTCGCCTCATCTGGACAGAAAGCTCGCGAGCTGGCTAGGCAAATG
TTGACGGACTGGTGGCATTCGAATTGCCGCTCGAACCGGACATGGGGACTTTGTGGCATA
TCATCACCACTTCAACCATTCTACCGCCACACTTCACTGCGAGTGCGGGGGGGGAAAAAT
CAGTCAGTCATCTTGTCCGGTGTCGGAAAGCACTGGCAACATGGCGACTAAAAAGCGTTA
AGCGAATGGCGTCGGCTCTGGAAACTATGCTCGGATCAAGCGGATGGCGATTGTTCAATG
AATACGTTCAGGGCAGTCGAAAATTTGCGGTGTAAAGTCGAGGCATAGGAGGGGTGATCG
TGCCAGGCATTTTGTGAGACGGGAGCTACTGGTTATGGCATCAAATATTAAAATATAAGG
AGGTAAAGCTCGGGCGCGTGGTGGCCGAGGTAAGAGGATGGAAGGGAGACGGCTTATTTC
TTTCTTTTTTGATGCGGGATTTCGGGTGAAGGTTTTCCTTTGTTTTATTCTGGGCTACTG
GACTCGTCATGATTCAACACATAGATGCGTTTTGGCATGGTTCTGGTCATGTAAGTGGGA
TGAGGTATACTTATACTCTACGGTAGTTAACCTGATCCGGCCCAACCCACTCGTGCTCAA
GCTCCAGTAGGAGTGCGACGGAAGTTAATTTACCTAGCACGTTAGTGAACAGACAAACAA
ACAAATAGATGTCCACCACTCTGCTTTCCAATTTAAATGTAGCAAGTTTCTCTCTACCGG
GAATGTTAAATATATTTTTTCAAGTTGCTTGAAATTCCTCCCACAAAATGTGTTATTAAA
AAGGAAATTTCAAAAAACATCACACCAATTAGTAAAAGATAAACCATATTCCCATCTTAC
AGTAGATCCATGTAAGGATTGCTACTCAAAATAAAGATTAAGTTGGTTCATTGAACCTCA
TCGTAGATACAGTTGTCAGTCCGACCCGTTTTAAAAGACGAAGGCCTCTTCTACTGATTC
TGATGCTGATCAAGGTTACACAGAGGAGCAAAACTAGATGCCGAGCCCATCGTTAATATA
GGAGCTGGAGTAAAAGCTCGCGAGAATTGTGAGGATGTAGTGTCAATGAAAGGGTCATTA
GGTGGAAGGAGAGGGTTTAGGGCAAGCAAGGCTTTTTGTCTCTCCTGGCGTATCAAACGT
ATCCTCTCCTTATCTGGCCGGACAAAGACCCCATTAGCACGAAAGAGTCGATCTAGACAA
AAAGGAGAGGAGGCCTTGTGAAGGCCGGCGCAGTTCAGGCTTTTTATTGGCGTCATGCAC
AGTCCATTGTGAGAGTCTGACGCGCAGAGACTACATCGTGCTCGGCGTGTGCATGCATTG
ATGTTGTGGAAGCCGGGACGTCATGGGCAAACCTGAAGACGAGGACGGTTATCCGCTGGC
CGAATTCTAGCGGGCCGCGCAGAGAGGCGAACGCTGGTTGGAGGTTTTTCCGAAGCAAGC
TTAGAGATTACTAGACGGAGTGTGCCTTTCGAGTCTGGGGATTCCTGCGAGCGTTGTGTC
CAGGAAATGGAGAATATTAAATTAGTGTCAATTATGGCGGCTGTTAGCTCCTGCCGGTAT
TCGGCAACGGATAGAGCTTCAGGGAATCCAGATGAGTTGTATCCGTATTTCGGAACCGGG
CTGAAAAGAAGGTTTGCTCGTTTTTCCTGCCTTTCAACCGGAAAAAATCCCGTCATAGGC
TGTAGAGCTACAGCTGCTTGAAGGAGCTCTGGGGCCTGATCTGGAGAGGGAGCTACGAAA
GCGATGCCATATGGGTCTGAGCGGATGTCTTTGATGAGCTCTGGACGTTCTAGAAGACTT
CTCAGCTTTGTGCGGACGAGAAGAGCGTCTCCCTGACGAAGGGGATGGTCCGGTCCTAGA
CAGATCATGACTCTAGAATCGAGTCTAGGCTTTACCACAACAGGTGCAGCCTTTTTTGCG
ACCTTAGATTATTGATTTGGAGAATGCAGGCTCTTTTTCACCACATTTGCATAGGATGCA
GTAGTTTCCGGAGCTGGCAGAAAGTCTACTTTCGCAATAGCATTGGGTTGAGGAGTAGCG
AATAACACGCGGTGAAGAACTGTTGATTGACACCAGCTCGCATTCAGCTTGGGTTTTAGC
AGCCGCGTGTATAGAGCCAGAGAGTCCTTTAATAGGACTCGTTTTTGGGGTCTTTGAAGC
AAAGGGCTTCTAGTCATTAGTCGACCCCCCTATCGCTGGTATTGAGACAATAAGTTAGTC
AACTTCTGATTCTGAGTCCATAATCTCATTTTCTGGGTCTATCAGTTATGATTCAGCTGG
AGATTGTTGTCTCTCAGCGACAACCTCCATAATGGCTTCCTCATTTACCCTACTGTTAGG
GTGACATTTATTCGATTGGGGCTCAAGCAGGCTTATTAGCGTGTGACTAAGCCTAATTAG
GAATAGATACCTTCCATATTAGGGATAGCCCCCGTATTTGTGCAAATTGTCGGAAGAATG
TATTTGGCGATTTTCTTCTGCCCGAACAATTCAATAGTGGGTCTTTCATTGATACTAAAC
TCAATTGCGTTAATGATTGGCTGCACAACATTTGTGCATTTTTGTTACTAGAGTTCAAAA
GTGTTCGAATTACAATTACAACACCGCCGTCTTACCTTGACTTTGGATCCAATTTTGTGG
CTGGAATGTCTTCAGACATCAATATCTGGTGGATCCCCATCTACATCTATCGTAGCCTGG
GATCTCGCTGGCATACTCTCAATGAGTCTCACAGGATCGTCGGGAGACTAGGAATTGTCA
AGGAAACAAGGCGCTCAGGCAATACAGTCACGTGNNNNNNNNNNNNNNNNNNNNNNNNNN
NNNNNNNNNNNNNNNNNNNNNNNNNNNNNNNNNNNNNNNNNNNNNNNNNNNNNNNNNNNN
NNNNNNNNNNNNNNNNNNNNNNNNNNNNNNNNNNNNNNNNNNNNNNNNNNNNNNNNNNNN
NNNNNNNNNNNNNNNNNNNNNNNNNNTCAATCGGGTTAAGATCAGACGAGTTTGGCGGCC
ACAACATCGGTAGAATGTGCCTCTGGGTCATTTCTTCATCGTATCTGCTGCTACGTGAGA
AGTAGCATTATCCTGTGTTACGAAGAGCCAAGGTCTTATCGATTGTATGGCCTCGACAAG
AAGAACAATTTTCTCGTAATATTTTTGGGAGTTGATATACCTCCACTCCTCCCAAAATAA
ACAAGGGCTTTTTTCTGATCCGACGAAGCATCCCCGGATATCCAGCCCACCCCGTTCTAC
GTTTTTTCTCCAACACAATCGGCATTGTATTCTTGAGAAGTCTATCTCACAGTGGTAGAA
AATCAGATGACTTCCTTTTTTAAAGAGGAATATACGAACACAACTTGTTACCCATTCCCT
AGAGTCTCTTCCATCCTCTACCCAAGTTTCATCTGTCCATAAAATTAACATCCAGTCTTC
AATTATCCAATGAAGATGAGCTTCGGCCCACTCTCTGCGTGTCGACAGTTTTTTGAGATG
CTGGAGTCTTTTGATGAGCTACACATCTTCGATATCCTCTTCTCCCAAGTTCTTTTCGTA
TTACCCGCTCGCTGACACCAAGATGCCTAAAGGAGACATAGGCGAGTTCAAGAAATGACT
GGCGGCGGTTTTCAGGTGAAGACTCAGTGGAAGATAATATCTGACTGACAGCATCTGCTT
TTAGGATCGGGGATTGCCCTTTGTTCTTCTTGGGGGAGAGAGTTTCGCGGCGCAGTGAGT
AACCAACTTTTCCCGGAGAAATGCCTAGTTGCGCGGCAATTTGTGCGTGATTCTTGCCAG
CTTCATGGAGCCCATGAATCTAAAAATTTTCTTTAATGTTTATCCGTTCATATTTGATTC
TTCGACCTGCTAAGATGTTTTGATTTCTGGATATTTTTTTGTATTGAGTCGTTGAAGGTA
GAGTCTTGGGTGGATTCATCTGCAAGATATGATTAGTGACGAGTAGAGCCATGTTCCTAC
TGAGTAAATAACTTTTTTATTGAAAAATCAAGTCTTAATATCAGTCAAACACAAGATAGA
AAGAGCTCTATAATCTTTCAGCGGTCGACGGATATGGACGTGGTGGCATAGATTTCCGAG
TGGATGGGTTGGATTTGCATAAAACTGAGGTTGACAAGGAATCAAATTGTGCCCTTGGTT
TGCGCCTTGAAATCCAGGACAATAGTGGTAATCCCTGTCGATAAAGGTGCTACCAGGGAT
CTAACCCCTGAAGCCAGTATGCGCGCCACTTGTCCCCACTATTAAAAGCCCCTCAACATA
TGATATGTAAACAATCGACAAGACCGTAATAAAGTGCTGTGGATCATGAACTAGAACTAG
GCAGACAGTCGGAAATAAAACAAAGGCTTCTCTTCAAGCAAGTGAGTTAATCTAAAAGTG
GCCATGGCGAAGTTCTGCCAAGCTAGCTCAAATCAAAAGCTGGTTCGTTAAACGCACGCG
GTCGATACTGTTACGTCAGACATGCATTCTACACAGCGTATGGTGGTGTAGTTAGAAGAA
CATTGGGAAATCAGATCCAAATTTTGCTTAGATGTGTTCAATTTGTAAGACTAAGGGTAG
AAGCAATCATAGTAAATGCGTCTTTACTAGCTTGACAAATCTCAACCCAGATCTGTTCAA
CTGTAATGTCGCTTCTCCATCAACTAACTGTAGTATCATAGTGTTGTGGATGAATGCGCA
GTAACAACAATACCAGAAATGGAAACACTAACAATACAGTGAGAAACTCTTTGATCCTAT
TCGTGATGGTTAGTGAGAAGCTATACTTTACTGCAATAATGTCACTGCATATCATGTATG
CTAAGCTCCCTTCTTTTTGTAGAATATACAATCAGTCAGCAGCTAGTAAACGCTAGAGCA
CTATCTTTGCTGTGACAAATAATCTTATTACCCATCTTAGTAACATTAAACATGAGTAAC
ATGCACATGTAACTTTATAACGTAAGTTCCATGAGGTTTTTACCTCTGCTATCTACTTTT
ATGGTCCAACTGTAGCCCCAACACGTAGTTTATTTGCCTCAATGGTTGGATGTTCTGGTC
TTATTTTGTGCTGTTCTATATTTTTTAAAGTCGCGAACAGATTGTGATTCCATACTTTCA
TCGTTCACTCATGAGGGGTATTTTTGTACTTTCATCACAGCCATTAAAGCTGAAGAATGT
AACATCACCTCTTACCGAACTTTAGTCCGTTACTCCATTTTCTTATGAGGCTAGGCCTTT
TTTTTTCGCCTTTGCTTTCATTCATGAAGCTCAAATTTCTCACGCTTTCATTGTTGTCGC
CTTCGTCCGGGAGAGCTAGCCGATATCTCCTTACACTACCTTCTCTTTTACATTCATTTT
CTCTCCTCCAAAACTTAGTTCTTTGAGCTTTTGCAGGAAGTATGCAATCAGGAATGAGCC
GCACAAAAAATCCACGAACACCAGAAGATGCTGCATCTATTGCTGCATATTCGAGGCGGC
GAGAGCTATTGGACGTCCAATAGTGAGTAGTTGAAGGAGGCGGTGGTGGAGGCGGGGGGG
TGGAGCACCTTAGGCGATCTGTGGTTATTTCTATCGGTGCGAATGATGGAAAATAAAAGA
ACTGATTTTGTTGCTGCGTGTGAGAGGGTATAGTGTGACAGATAGGTATATTTTGTGGAG
AGTTGTGGAGACGCGACTTGTGGCCCTGCAGGTGAGAATGAGAACGAGCACGGTGAGTGC
GTATAGGCAAAGTTCGAGGCGACTGAATACTGGTCCGCGATGACTTTGGCCGATGATTCC
GTGTGGATCTGGCGGATCGAACCGAAGATTTGGTCATGGCCCGAGAGAGTGGCAAATCTG
TGGCAGTTGCATATCCAGAGTCACATCGTTTCATCGACAACAATAAGCCTGGACTAGGCG
CTTGAGACCCGTCTGTGATCTCTCCTGTTCGCATTGACATGTGATTCACCATGACAGGTT
CTGGACTATAGTGTAATAAAAATCTGTTATCATTTGTAGAATTTGCGATTGCGGGTAGAT
CGTCGGTTGAGTAGAGAGTTACAGTCTTCGAAACATTTGAAATATCAGACTGTTGTTGGT
TCATCCATTGAGTTGTCAAGAGGGAGTGATGGGTTGTTTGACTTTGAATCATAGTACTTT
TCTTGGCAGTCTTGATGGCTTAGCTTTTCGAACAGAATGAGTATTCTGTATAAAGCCCAC
AGCTAGGGATGTGAACAATTTTCCGCATATCTTTTCCAAGTATGTAACTGTGCCGTCCCC
TCACCGTACGTGTATGAGTGGTGATGTGGGCCGAGAGACAGTTGTGAACGCTCATTCCCC
AATTCCGGTTGACACAACCATAGTTTCTAAAGTTCGAAATAATTTTAGAAAAATAGCATG
TGCTGGATCAGTGGGATGTCTGGGGCATGATATAGCCCTCGAAGCACTGGGTCGATGTTG
CTGACCGCCAATCATGCGTATGTAATGCAAGCAAATGCACAGCCTACTCAGGGATGAGAG
CGGACGGGACCAAAGATGCAGCCGAAAGTTGAGAATGGATGACCGGGGGAATCTGCTACA
ACTTTGCTGTGAAAGAGTCGTGATTGCAAAGGAAGAATCGATTGGTTGTGGGCGGACGTG
TGAATGAGACGTTGAAGACTGGCGGGGATACCGAGAGAGGTCGCGACGCTCGAGTCGACT
CGGAAACCGCGTAATCGCTTGTGCAAATGTGGAGTAGGGAAAGAAGGAGCGGACGTTTCG
TCCATAGACTGCAGGGAGTCATGATGAGTTCGTCATCCATTTCCATCGCTCCGGCTCTGT
ACCTGGCAGGTATTACCTCCGCCCCCCTACCACCCAAACCGTCAATCATCTCTTCGTTGG
GGTGTCCGCACTGCCAGACTTCCGCAGCTATTGGCGTGATTCCTGCAACTATTAGTCGCT
CGGTCAACTAGTACCAAGGCACGTGGTTGTCAGAAGGTTAAAATAGGCACAGCCTGATAC
CCTGCCTTGCACGCGTCTCTGACATCCGCCCTCGGCCCAAGGGAGAAGCGCAAAATGCTG
AGTGTGTGATGGTTTAACCTGTCATGAATGCGGGTGTATGATAGACATAATTAGGTACCC
CCGCCCTCGATTTGTAGTTTGTGGCACTTTTAATTGCGGGTATCCTCTATTTGTAACCTC
TGCTCAGATTGAAGCTGCGGCTCTAACGATCAATGTGCCATGCTGAGGGTCCAAATCGAT
AGGAATACGGACCAGAACGATAATGATCCCGGCGCTGGACGATTGGGGATCAGCTACTCG
AGCGCAATCGACTGAAAACGACGAAGAAATCGGCGCCAGGTTTAAAAATTCCGGCCATGG
CGCAAGGCCAAAGTCTGGCGTTTCGCTCAGCCCGGTTTCAAGGGTAAGTAGATGGCGTCT
AGATTCCGATTATTTCCTCTTCAGCAGTCACTATTTTGACAGAAGGACTGTGTCATTTGC
CGATAGCTCTGTTCACGTTTCTTTTTTACCTAAGCTTACTTTTTGGCCGATTATTTGCTT
GTTCCCTTATCGCAATCTGTTTGATGCCACGTTCGCTTACCTCAGAGCGGCTCCAAGTGC
TTCGCGGGATATCATCTCAGTGACACACAGCGCAAAAGCTTGGTCTCACCACGGGTCTGA
AAGGCCTAGGCAACGCGAATAGATGCTATAGTGACCGGTAAGTGACGAATCCGGAGGGAG
ATTACGTTATCTACACGCTATCCAAGTTCCGTATCTCTCCACCTTCAAATTATCCGGCTC
CCCGTACTGATCACATGACCAAATGCACAGACTTCCGCTTCTATGCAGAGATTGGGAATC
TAGCCATATAGCCCGATGGCACTTTCAACCTGGTTCCCATGCAAGGCTCGATAGCTGCAA
CAGTTGGCCTGAGTACACGGACTACACGATCTACGAAAGCGCGTGCATGCCTCATATTCA
GCCGATCTCACCCACATTTATTACACCTCTTTCAGGATTAAGTGCCATGGTAGCTGTTAC
AGCCCCACAACAAAGTGGCGCCCGGCTCTGGCTGCTCTGACAATATCTCTCTGTAAGGAA
AAAAGCGACAACTCGATTCCAATCAGAGGTCCGACTTGCCATCCCCTAGGTACTCCGGGC
CAAGCTTCAGTACCCACCTTTGCTACGTATCCAGCGGACTAAGTTTTTCGTGTAGTATGC
AAATAAGCCGACGTAGCTGACTCTATTGCTGGACTTCTGCGCAGCCAGACCGAGAAGAGG
ATACGGGAAGGACTCGAAATAAGGACATGGAACACAAACGCTTCTACTGTTATTGTTTTA
CTGCCTTTCTCCCCGGGTTTTATCAATTATTTTATATACAAATCAATCAATTATATCTGA
TGAACAGCCAAAGGTATTCAATCTATTCCAGACCATCGATAGAATGTTAACGGACCTCAA
CAAATATATGATGTCAAGGGAAACAAGATGGACAAGGATCTGGTTAAGTAAATAGATGTG
GTGAAGGATCAGGGAGCCTCTAGACGGTCTTACGGCTCTGTAATATGATATAATAATCAG
GGTATACTGGTTTTAGGTATCACGATCACCTCATTTGTTCGAGTCTCGGGAAAGGATCAC
CCGGGTTCACGAAGGGGGCAGATTCGAGCGGTTAATTTTCTGGTGTACAGCCTTGAAAAA
TACCAGTATATGCACAAGACTAAAGAGTTCCCCATGGTGATCGGAGATGAAAAAGGATAG
GTGACGAGTTTCGTCGGACAATTAGAGGATATGACACAATGGATTTCAGATCACTAGGTT
AATCGACTATCATTTTAAAAATGCCTTTCACTTATCCGTATAAGGGAAGTAAGATAGCCC
TTCAAATCTTACTAAATGATGTCAGTGTTATGAAGCTACAAAGTACATTGTGTCAACCAT
AGACTTTCTGGCCGGGAAAACCCTAGACGATTGAGCACCTCTAACTGTGCCTAGGATTGT
CCACACGAGATCTTCGTAATCATTTCATCCCCAGCACACTTGAAGCGACTGCGATTTCAC
AACTAAAGCGCATATAAAATGGGTAACAAAGAGGTATTTTATTAACGGCTTGAATATGAG
GATAAAAATTAGATACCTATTGGCTTTGTTTTTTTCAGACCTGAGAGTGAAATATTTTCC
CATTCCCGAGTTTGGTCAGATTTCGCAACAATAAAATAGTTGGCCAACTGGACAATAATC
CAAATCCCTACCATATCGACTTTTCCCTTGTAACAAGACTGATCCCGACCTAAGCCTCAT
CACGTCTTCAGCCAACCTGAGAAAAAACTGGAAAAACAGAAGAGATGACACCCAGGATTG
ATTCAATCTATCGGGTGATAAATTTCAATTTATCGGGAAGAGTTTTCACTGAGAGCATTG
TGTAAAGAGGCAAATTTGTACTTATTTTTCTGGTTGGATAGTTCAGTGGTACATGATATA
GGCTCATCTGTCAAGTAGATCTTCCAGAGTTTGTAGCGGGTCTATTCTCCTAGCATGTCA
GTGGTGTCCCCTACGAACCCCCAGCTCTCACTGTAGAGTCTGCAGAGCAGATGTTGAGTA
AAAAGTCCTCACTTCGATGGGATTCCCAATC
>20151110.A-AVE_contig_51
ATCCCACCTTCCAGTCCGCCACCATCAATATCTAAACAGCCACGACTAGAATCATCAATA
TGGAGTGATCTACCAGCTCCTCCTGCCATCAGCAATCAAGTTCCAGCTTTTAATTCATCA
ATTAATGAGGTGGACATGGAGTTTTCAAGTGATCCACTTTGTGGCCCATCTCAGGAGGGG
AAAAAATTTTCGGGCAGCCACCTAATGGGGGACACTCGAAAACGAGGCTGTATCCTTGCT
GAGAATCAAGAGACTCATAAGAAAATACAAATTGTAGCCACTCAGACTATGAAGCAGATT
TTTAGCTGTCCAACAGAGGCACTTTTAGCAGCTAGGGACAACATCATCCAGGCCTACAGC
CTTACAACAAATAGACTAGAACAAGACAAGCTATTGGATCTATTAGAAATTTTTCGAGAG
TTCACAGAAAAGGGGCAATTATCAAAGGCCTCTGAAATAATTACCTCTCAAATTGCTAAC
TTGGAGCAAGCAACAAGAAAAATTGAGACTAAAACCAGAGATCTACAGACCACCCATAGT
GCACCTCAAACAGTTGAGCCAGCAGTACCCCAAGCTGCTACCAATACAAAAGGATCAAAG
CCAATGAGCTTTGCAAGTGTTTTAGGTGCATCAAGCAGTAGCAATAATTCCAAGCCTCAA
GAATGGACTCTGGTTGGTGGAAANNATTCTTGTAAGAGGCTCTGAATTCCCAGTCATAAC
ATCACCACTAGCAGCCAGAAATGCACTTAATAAGGCATTAAGTGATAGAGGAATCAAAGG
TCCAGTGGTCAACTTGGTCAGCTCTACCACTGCTAAAAATGTGTCAATCACAACAACAGA
GGACTATACTGCAGAGTTCCTCCTGGAGAAAAGAGACCTATGGGAGAAAATTATCCCATT
TACATTTGCCCAAGTTGATAAGCCATGGCACAAGGTTGTTGTTCATGGTATTCCCATCCA
GGATTTTGACACACCAGATGGCATGGAAATGATCAAAGATGAGATCAAGATCTTCAACAA
GGGATTCACACCAATTGGAACACCTTACTGGCTCTGAAGTAGGGATAATAGGACAATGAA
GAGGGCTGGCT
>20151110.A-AVE_contig_52
AGGCCTCTGAAATAATTACCTCTCAAATAGCTAACTTGGAGCAAGCAACAAGAAAAATTG
AGACTAAAACCAGAGATCTACAGACCACCCATAGTGTACCTCAAACAGTTGAGCTAGCAG
TACCCCAAATTGTTACCAATACAAACGGATCAAAGCCAATGAGCTTTGCAAGTGTTTTAG
GTACATCAAGCAGTAGCAACAATGCAAAAAGCCAAGAACAGACTCTTGTTGGTGGAAAGA
AGAATAGTCAGACAACCCAACAAGCTAAGACAAGCAAACTAGTTGAGAAGAAAGTAAGAA
GACTTATTCTTGTAAGAGGCTCTGAATTCCCAGTCATAACATCACCACTAGCAGCCAGAA
ATGCACTTAATAAGGCATTAAGTGATAGAGGAATCAAAGGTCCAGTGGTCAACTTGGTCA
GCTC
>20151110.A-AVE_contig_53
ACAAAATACCATCCCGAAATATCTAGAAACTAATTGCTAGAATAGCTTAGAACGCCATCG
AAGTAACTAGAACCTGTCTAGAGGGATACCAGCTGAAGATAGGATCAGACTCTACCTCAA
CACCATGAATCTATCCATGACATAGCAGTAGCAACATAGTCTTAGAGCCAGAGGTTGGTA
GGATACCATCTCAACATCAGTCAGTCCGTGACAGATACCAGAAAAATTTGAGTTGGCGCA
GAAACATAAAATGGGGCATTATGTTGGTATGACAAGGTTCATATGCTGAAAGCCTATTAG
TTCACTTATGGTTAGGAGAGTGCTCTTGTGGTTATTTTGAACTATCCTTCTGAGGAAATG
GTTGTTCAACTTTACTCGTTGTCTCTCCATTTGATGCTTTGGAATTGCTATTAGTCTCGC
ATTCGGATAAAGGATTATCCGGATATCAGAATCTACAATTCAATAACTAAGCGCAATGCA
ATGTAAGAACCAACGACTCCAAATAAATCTAGATGGATACATCATACCGACACCCTGGTT
TTTTTTTGGGAGAAACGATACTAACACATAATAGTTGTGACGAAAGTTGCATCCTAACGA
CATGAAAGTAATAGCTTAGATTTCTGGAAGCCACCAGAGTCTCTATAGCTATGTGGTTGA
AACGGTACATTAATACTATTTGTACACCTTGAATTGACTAAAGTGTAACCAGCGAAAATC
GAGGCATTTGTTAGTTTAGCATATGCATCACACTCCCCTTGATTCTTCTAAAATTTGACT
TGATTTGTTTGCTGATAATCGCTTGGGGATGCCGCAAGGAGATAGTGCGCCAATCCTGAG
GATGTCGATGGCAAAAGAATCATAGTGCCATGTTTGATGCTGATAATTTTACGCCTATGC
CCATTAAAATATGCAATTCTTCTCTAGACACAAATAGTCAAATTAGCTGCATAGTTTGAA
GCAGGAGCTACTCGGGTCATGAAATAAATTTTAGCGCAGAGATAATGGTTTATAATTGGA
TGAATTCGGAGACTGGGATTTTTGAACGCCATGCCTTTCTGCCCTCCTAATTTTAACGCT
GAACGCCGCCGAATGCTACATTTTTACAAGCATTACAGGATAAAAAATCATTTTCTTGTA
GGCAAGCCCGTTAATCACCCAATTGATAACTCCTGACTTGAATGTGATTTATGTGCCTCT
AACTGTCGAAGAATCTTTTGATATAAGAAAAGCATACAGCCGCTTTGCACACTAGTCCAG
ACGACCCTTGGCCCTACACCCCTAAACCAGCCGGAAATCCCTTCTGATCTGTAGATCAAT
CTAAGTCCATTTATTACGGAAGAGGAGTTAAAATCCACCGTGCTGGATCCAGTAGTATAG
GTAGTAAGAGATGGCATGGACCGAACCTGTCTTTTTAAAGAGCTTTCGACACCAATAGGT
TGATCCTGCAATAGGGAAGATGTGCTCTTATATGTAGCCTCTGAGTTGAAATTCACCTGG
GTTTGTGTTCTAGTTTTGACAACATCTAAAGGGCATGTGATTACTCCAGCCAGACCTCCA
GCTGCAGCACCAGTTATAAGCTCTAATTTGAGGCCAATATCCTTTTTTTGCTTCCAATTT
TTTGCCCAAGACTGTCCCTGTTCGTAGAAATAGAACTGCAAGGCTGAGAAGGGCAGGTCC
CTGTAAACTGTGGCTTTGTAGCCGTAAAATAGAGCTGTTAGTCCTTCTTGATGAACAATT
GTCTTGACGGCATGTAGTGTAGACTTATAGTTGTATCCAGAATAAAAAAAAGGATTATTA
TATCGGCCTTGAAGCTGTAATCGAGTTTTGAGAACCTCTGATGGGACATAGACAATGGAA
GCGGCCAAGTCAGCGAGGAAACCTTTTAAAGTTAGAGCTAAAAATTGTCGTAGAAGTCAT
CTACTTTACCACTCATGAGATAGGAAATATGCGGTGAAATTCCGGTATCAATCATATTTC
TTTTGCTATACTCATATGTTCCAAAGAAAATAACAGTTCCAGGAAATGATCCAAGAAGAG
CTGGAAGCCAGCCCCCGTACAAGCCTCTTCTAATGCCCTCCTGCTTGAAAATAGTAGAAT
AAGAAGACGACATTGACGTGTACTTTGGCGGAATGTGCGTATCACCTTGTTGTCGCGTTT
TGACCGTGTCCAGAGAATGCATCAAAAAATCGCCAGTCGTACCACCAAGGCCTCCAGCAA
TCATGGCCTACCGCACTTAGTGATGAGAATCGGTAAAAAGGTGATTCTTACATGCACGTA
GGATGGCCTGCTTTCTTTCTGATGCGCTTCTGGTGCCACATTATTGTTTGATCCAAGCAT
GACTTCGACAAACGGTGTTCCATCGTCAACACCAATGCTGTTAGGATTCTTCTGTGAATT
ATTCAATCTAGGAGATACAAGACTGGCAACTATGGAAGCCAGTGACATTTCCTTTCCGAG
ACAATAGATTCTGTAGGTAGCTAATTCATCAAAATGCGCAAAAAATACAATTTTGCATCA
GACACAAAGCTCACGTGTAGTTAACGAGGCGCTTCGGGGTGTTGTCGTAACGGTTTATTC
ACGGGACCCTGGTCACTAATTGTGCACACGACCACAATACCTTACATATTTTCTTTTTCT
ACGTAAAACATTTTACACCCTTTACAGGAACTATTCTGTATCTAAGTCATCAGTACTGTA
ATCTCCATATGATGAATATATATCAATAAAATGACTAAACTAGACACTTTCGAACCAGCC
GGGGGCAGACTCCCCGCTTCCCTCTGAGACACGACAGCTATTTTTGTATTCCCACCAGCG
AACTGGACCAGATCTCCGCAATGGTAATAAAACATGTGTTATTTGACCTTGGACTAAATT
CAGTGGAATTGCTCCATAGGTATTACTATCCAATGTTTTGGTCGCGTCTGCGTTGTCCCC
TTCAACCCAAACATGGTTCTGGGGTACTAGAACCGTTGGTACTGGGCAAGGTGGGCGTGT
AGATACTGTATCGCCTTCAATAGCTATGACACGTTTGATTTGAAGCACCTCCGGGTTGTA
AGGATTTCTAGACAAAGCCATCAGTAAAACCTATTAAAGCCTAATAGAAATTACCAACCT
AATTGAAATTACCATTCCCCTCTTCAATTCGACAGTCGGTTTCCACTTCTTGGTCCATAC
AACATCTTTTTTGAGATTTTCATTGAATTTTGCGTTAAAAGAGGGATACATTGATACCCC
AGAGATAGGCGTTATTTCTCCAACATGACTTTTGAATAAAATCATCGCTGGCAACCATGA
GACTGCGATGAAGGGCCAGTAAGCAAAATCACGAATCAAATGGTTTGCTTTTGTAAGGTA
TGCGAGCCTCGTGAATAACCTTTTGTAAGCCATTGATCAAATAAAAATAAGTTATGAGGG
TTCAAGTTTGCTTGGAGCGCACGTCCTTTCATCTTCCCGCCTTGCATTTAGCCTAATGTT
AAATCTTAGAATTTTATAGAACACATTCGGCGTAATATTGTATGACGCCCTTACGGTCGT
TTATTTACATATGTTCATCATCATTGCATTTCCCTTCGGCATATAATCATTTGTACTTAC
TGACGAACAAGCCTTCCGTACGCCCGCAATGCAGATCTCCCACTCCTTAAAATTATATTC
CTTACACAACTTGTGACTCAACGGCATTTTCGTCGCTTTCACTCTGACTCTCATCTCCGC
TGACTTCTGCGTTTTCTCTCTCACGTTTTTCCATCAATGCCTGCAATTCAACATCGTCGT
TCTCTGTGACTGCTTTTGGCTCCATCTTGACGATGCAACTCCCACCCGAACTTTCGATAT
TAGTTCGAATATCGATGATGGCTGCTTCCAGAGTTTGAATACCCACGACTTTTTCCAAAC
ATGTGCTTGTAAGTACGTAAAGCGGCGGAGAGACTAGCTTAACCTTCACTTGGTTTTCGG
GTGTGTTTCTAGCTTCTGCAGTACGCAGAGCGGTTTTAACAGCGTCAATTCCCTCATATC
CAAAGCATGTAACTTCCACATCTGCTCGAACTTTTGTGGGCTGCGGAGTTAAACGCTTGC
CAATGTAAGACTTCAATTCCTCTGCAACCACGTCATTTGGAAATGAAACTTCCTGCCAAA
CGTCGGGGTTACTTAGTAAATTAGCAATTATTGGATTTTATTCGGCCACAGATGCTATGA
CATACGTGATGGAAAGCTTGAATGCATCAACAGCGTGACCGTATTTTTTATTTAGCGGCC
AACCGATACGTTCATACAGGTCTTCAATCGGGTGCAGTGTCTTTTCTGCGACGTGGCGCA
TGATGGAATGAACCATTTTGCCCTTGTTGTATCTTTCTTCACATTTTATGATATCCTCAG
GAGAAACTCTTCTTTTGGAAAGATCAATGTAGCCTATGTTGCAATGTGTGAACGACCGAT
ACTAATGATTGAGGCACTTGCTGCGGTAAATATCCTTACCTTTCTCTTTGTCTACCCGAA
GTACGACGACAACCTCATTACGTCCGACTCGAATGAGCTTTTGGATACTTCTGATACGAC
GTCTAGAAAGCTCAGAAAGCAGAATCATGCCGTCGATGTTGTCATATTCAAGCAATTTGA
CATATGCCCCCATCTCTGCTATCTATGCACTGAATTAGCATCGATTACTTTCTCAAACTA
CGATTGAGCCTAACCTGCTTGACATTGACCATGACAAAACTATCAATTTCCGGGTACTTT
TCCTCATAGAAACGACAATTGGTTAAAGACATGATGGGAATGGCTCTAGGTTGGTAAACC
TAATCTTAAGATTTTTGAGATGATTATGACTATATTTGATAGATGTTGACTTAGGAAAAA
AGAATTCCGATTATATTTCCGAGTTTAGTAGTGTAGTGCCAATGATCTTCAGTGTATAGT
CTAATAATTGAATGATTGCGCTGTACCGTGTTAGTCACAATCTCTGTGCATTTTACACTA
GTGGATCGAAACTAGCATGGGTCCTTTGTAACGGCGATATTCGCCCTATGAGCCTATGTC
ACCGTTCAAAAGCACAGGCCTTTCAAATAGTCGGCAGGTGTTAGTATTCCGAACTACCTA
GCATTTCTACGTTTACTGTCATGCTTTATCTATTCAAGGTAATTCCTAGCAATAGATACT
GACTCAATTTGATCCTTTCTGACTTGATCAAGTTCCCATGGAAGAAGTTCTAGGGCAAAG
TTCTTGGTTCCGACCAACTGAACAGGCCTTCATCAGCATCATGAGAGTTATTCCTTCAAT
TCTCCTATGGGCTATTACCTTCTCAACTATAACTATGCCGACCTATATATTTAACCTCTT
CTCCACAAGTCTAACATTTACCATGAATGCAACCACACTGTATGATTTCAAAGAAGTGTG
TTCTATAAGATCTAACAAGCCGTAGAATGCTTATATTTCTTGCTATCATCTCCATTGCCA
GTTGGTTTGTACGCTATAGGTTTATGAACATGTACTCGCGACTCCCTCACGAACCACAAA
GGTCAGAACCCGTCATAGGATTGTATCCCGACATCCAGGAGGACAGCTCCAAAATAGGCT
ACTCCAACTACTTGGATGAATTTCTTAGCGCCATCAAAATATTTGGCTACCTGGAGCGCC
CCGTTTTTCATGAACTCACAAGGTCTATGCAAACAAGGAAGCTTTTTGCTGGAGAAACTT
TAAATTTAGAAGAAGAGAAAGGATTCTGTCTTGTTGTGGATGGGCTAGTCAAAATATTTG
TCAAGTCGTCTCGAGAGGAATATGATAGTAGCTCAGGCTCTGATGACTCTGACAATGGGG
AAAACCACCTAGGAAACGCACAAGGATACCAATTGTTAACAGAAGTCAAAAACGGCGCCC
CAATGTCATCCTTATTCTCCATCTTATCGCTCTTCACAGAAAATGTTGATTTGAAGTATG
ATGACGAAAATAACACTGAAACCAGCCCAAAAAATTATTTGCCCAAAAGTTTCCGATCAC
CTACATTTACGCATACCAACTATGATGCCTCTTCATTAATATCATCCAACTCAAATATTC
CTGGCCTTGAACAGATGGAAGAATCTGGGACGCGTAAGCGCCGATCATATACAGTTGCAA
GCTCAATTCCTGATGACAGTATCCCTCGGATGACCCCCATATCTTTGGATTTGACTGGTG
AAGAAATGAAGTCAAATCCGAAACCTCGGAGAGTTCAAACCAACTCTGCCCATCCCGATA
TATTAGCTCAGGCGACGGTCGACACAACCATTGCCATAATACCTGCAGCAGCATTTTGTA
GGCTGACTAGAGTGTACCCCAAAGCCACTGCACACATAGTTCAAGTTATCTTGACTAGGT
TACAAAGAGTAACATTAGCTACCGGCCATTCTTATCTAGGATTGAAAAGCGAAGTACTGC
GCACAGAAAAGCATATGAGTAAATATACTAATTCTGAATTACCAAATTTCCTGCGCGGTG
TCGCCTTAGATAGGCTAAGAGAGAAATTCTCGCGAGAAAGTGAAAGAACTGGTTCTGAAG
AAGATAGCAAGGGTATTGCATTACACAATTCAAGACGAAGATGTTCTAATACACATCAAC
AAAAGGATCTAAATCCTCAAGTCCCATCAAGAAATAGAAGTCCAAATACCTGTACTTCCA
CTCCAAGCCTTTTTCCGGGCAGGGAAGGTGGCGTTAATCCCAGTCCAGGGGACTTATTGA
CGAACATTCAAATGGCTCGGAATGCAGATAGAGGGCGCACTGCTAATCTCAACCAGGAAG
CGCTATATGAGGCCCATAGCCGACCAGAAGTTTGGCAGCATGATATTCAAAGCCCATTAT
CAGTAAAGTCTTTCCATCCCTTTTGTAAGACAATACATCCCAGGGTAGACCTGAATAGAC
AAGACTCGATAGACGAAGATAGAGTATTTAGAGGTTCCATACTGGGATGTATTTTCAAAG
CAATTGGTCTAACCAGCACTCACAACGCTTTAAGAATGACTGACTCCGTTGAAGATTCTC
CAAAATTAGGTATGTGTGACCAAAAGCGACAAAAAGATGGCTTTAGCAACAATGCCTTTG
GAATTATAGACCCTTATGAAGGATCTATCGATGGATACTCAGAACCCTCATCAAGTGTGA
GCCCTGGCGGAATTCATGGCACACAAGGAATAGCAAGTGAAATGAGAGACGAAATAGAAA
TAGTATTTTTTCCCAAGGGATCCGTACTTATCGAACAAGGGGAAAGAAATTCGGGTATTT
ATTATGTCATAGATGGATTTCTAGATGTATCTGTTCCCAGTGACGAAAACTCTGATCTCT
CGGAATCAGGCATAGCAAATTTTGCAAAAGATACTAGAAATTCTGTGAATGAATCACTAG
TACAACTACCTCGTCCACGACTTAGTACGTGGCGTGCACCTTCAAACGCAGGCGAGACAA
AAAAGAAGAAACCTTGCGCGCACAAAAAGATTGCTTTAATAAGGCCTGGTGGGATTGCTG
GGTACATTGGTACAATCTCATCCTATCGCTCTTTGATTGATGTTATCGCTAAAACCGACG
TTTACGTGGGCTTTCTACCCCATTCATCGTTGGAAGTAATTGTTGAAAAGTATCCAGTAG
TTCTTCTCACCCTGGCGAAACGCCTAACTAGTCTCCTGCCACGACTTATTCTCCATATCG
ATTTTGCTCTAGAATGGGTACAGGTGAGCGCTGGTCAAGTCTTGTACCACCAAGATGATG
ACAGTGATGCAATTTACATCGTACTCAATGGCCGTCTTCGATTAATGATGAAGAATCGGG
ATGGGATGGAGATTTTAGGAGAGTATGGACAAGGAGATAGTGTAGGTGAGCTCGAGGTAA
TGACAGAAACTGCTCGACCAGCCACTTTACATGCGATCCGTGACACAGAGCTTGCCAAGT
TTCCAAAGACACTGTTTGACAGTTTAGCACGAGAACACCCAGGAATCACCATCAAAATAT
CGAAAATTATAGCCTCCCGAATGCGGCACCTGGTTGAAGATCCTGTCTTCACTCAAAGTC
GGAAAGAAATAAAAAGTATGGCAACAACAAAAGTTCCTTCAACATTAAATCTTCGGACTG
TTGCCATCTTACCAGTCACCGCAGGTGTACCTATTGTGGAATTCGCTAGCCGTTTAACCA
ATGCTCTGACTCAAATTGGAGCAGCAAATGGGGTGACATCACTCAATCAAGCTGCAATTC
TAAACCACCTTGGAAGACATGCCTTCAGTAGGATGGGAAAATTGAAGCTCTCGCAATATC
TAGCTGATCTGGAAGATAAGTTTGGGCTTGTGCTTTACGTTGCAGGTGTGTGAACTCGAT
GAATACCCTAAATCATAATCCATCTTAGTAGTACTAACCGCTGGAATGAGAACTAAAACC
TAAGAGCCTATTATCAAAGGTCAAGTGACTTTTCTGGCTGGTAAGATTAAATATAGAAGA
CTTTACTAATTTCACAAACCAGACACCAACGTGAATTCTCCATGGACACAGACGTGTATT
AGTCAAGCAGATTGTATACTCCTTGTAGGGCTAGCAGAAAGTTTTCCCGCTATTGGTGAG
TACGAACGTCTCTTATTAGGTATGAAAACAACTGCAAGAAAAGAGCTTGTCTTGCTACAC
GCAGATAGATTTTTCTCCCCAGGTGTGACGAGAGCTTGGTTACGCAACCGCGCGTGGATA
AACGGTGGCCACCATCATGTTCAAATGGTTTTCCGCACTAGCTCCGTATCAGTTCATCCT
GAAGTCAAAAATTTTGGCTCGGTCTTGAAACAAGGTGTGCAGGTACTACAAGCCGAAATA
CAAAAATATACGTCTCGCAAGGTCAGGCAAACTCCTTTTTATTCTGCCGAGACGCCATTC
AAAGGTGATTTTCATAGAATTGCCAGAAGATTATGCGGTAAGTCTGTTGGCCTTGTCCTT
GGTGGTGGTGGAGCTCGTGGAATATCTCAGGTTGGAATTATACGAGCTCTGGAAGAAGCT
GGCATTCCTATCGATATTGTTGGCGGTACTTCAATTGGGTCTTTTATCGGAGCATTATAC
GCCCGTGATGCAGATGTCGTTCCGATGTATGGTCGAGTCAAAAAGTTTGCAGGGCGCATG
ACTAGTATGTGGCGTTTTGCTCTGGATCTCACTTATCCCTCAGCATCATATACAACTGGC
CACGAATTTAACCGTGGTATATTTAAGACATTCGGTGATACTCAAATTGAAGATTTTTGG
CTTGAGTTTTATTGCAATACGACTAATATTAGCAAAAGTCGTTCAGAAATTCATACCAGT
GGCTATGCTTGGAGATATGTTAGGGCGTCCATGTCACTAGCTGGGCTACTACCGCCTCTC
TGTGATGAAGGTAGCATGCTTCTTGATGGGGGCTATGTCGATAACCTGACTGTTTCCCAT
ATGAAATCACTTGGGGCCGATGTGATCTTTGCTATTGATGTGGGTAGTTTGGATGATAAT
ACACCGCAAAACTTTGGCGATACATTATCTGGATTTTGGGCGTTTGCAAATCGATGGAAT
CCATTTTCATCTTTCCCCAACCCTCCAACACTTGCTGAAATACAGGCGCGTTTAGCCTAT
GTTTCAAGTGTTGACGCTCTTGAAAGGGCAAAAAATATGCATGGATGCCACTACATGAGG
CCTCCTATTGACCCCTATGGAACACTGGACTTTGGAAAATTTGATGAGATATACCGAGTA
GGCTATGATTACGGCAAGAATTACCTGGCTAAAATGAAAAAAGAAGGACTGCTGCCTTTG
GTAGATGAAACTGAGGAGAAGAAGGCTTTACGACGCACACTTGCTCCTCGTAGGGCAAGC
ATATAGGTGTGTGACTTACAGGAAAGATTTTTTACCTCCTTCCTGTGCCTGATATCACAA
GGAATTTGTCAATAATTTTGATGACATCCTGCATATGAGATGAGGCTAATTTTAAAGCAC
TACGACTATTACCTAGTTTGAAGTTAAAGAGAGATCACTGGATTTAAAGGTTATATCTCA
ATTTCAATTATTCCTGGATTAATTACAAACTCAAGTCTTCGGAAATTGGACTTACGCCCT
ACAACGCTTTGATTCGTAACAAACGAGGCAGTCAATCAAGGATAATCACTCGTTCTCTGT
CAGAAAGATAAAAAGATTATGAATACGCATATATTAGTTCATTGAAAGATTCTATGCGGT
TTATTACAGCTAAATATGTGTGGCAGTAAATAGCTAGGGTCTCCTATCGAGACAGAAATG
CTTGCTGGAGAATTTACCATTTTCAGTAATCAGATTCATGATGTGTTATATTACGAAGAT
AACAGAGGACCAGTATGGAGCTAGCTTATATGTCATGTTCACACCGAGAGTGAAATTGAA
ATTAATGCTACCTGTGATCTTGCAGCTTGTAGACCCGCGGGTTCTAAATCAGCGCCGATT
ATCCGGGACTTCACGGTATAAATAAGTCAAAATTTTTAAATATCAAATATGATTAGTTTC
CAAAGCTCGGTCATCAACTGGTTGAATGATTTGACCTTTATAATAGGTCTAGCTCTTGAC
ACAGTTCTAATGGACATGTAACAGGTGTGGAGATAAAGCAAAGCTCTTCGGCTATATGAC
TTGGTGTTAGTGGACTAAAATAAGGGTGGAAATTGATTCAGCCGTGGACTCTATTTTCCC
ATGTTATGGCCTCATCCTCAACTACAAATCCACTGTGGTATAATCAATATTATTATAGTA
CGAGGACTTCATAACTCTAAGATATATCAGAAAGGCTCTGGTGATTTATTTCACTCAATA
AACCGACAAAGCCTCGCCACTATTCCTGTTAATTCAAGTAAAGAGATATCCAAATGTTAA
CAGACTCAATGTTTGTATCTCATCTTGAAACAAGTTAAGACAAATTTTATCTATTTCTGC
TAGTCTAAATAGAGCCACAATTTAAAATATCATACCAACTCATGTGTTTCAATAGGGAAA
GCCCTAAATTAATTGTTACAGTTTTTATCCCTCTTGAAGTCCAATTGATGATTTTTTTTG
CAATAAATACGCGTGTCGTATCATCAAACCAAGTGTCTTTTAGAATTAGAGATAATGCAT
CTACTTCTCTTCAAATTATTATATTCTAAAAACAAAAAATATCACATTTTAACAAAAGCT
GCCTATTGTTCCACACAGCCTTTAACATCAATTTGACATCGTGAAACTTATCTATATCTT
TCATTTACCCATTTCTCATCATCAAACCTTCCGTACATCATCAAAGCGAGTGTGTGTAAA
TTTAGTGACTCCAACGCGTCGCTATCAGCGATAACAGCAAAAACTCTGAAGTCAATTGAG
CGCAGACAGCCCCAAATGACAAAGCGACTGAAATCTTGGAGATCCTAATAAAAAAATTTA
TGTCGCCGGATAAATCGATTTTCTTATACAACAGAGCAAGTCCTGAATAAAATCGGGTAA
TTTATGAAATATAGTGAGAGAAGGTTTTCGATATGTTGCTGTGTATTTGTGATTTATAAT
TACTAATGACGCTCATAATAATCAATGTTTTTTAAGTAACTGTAATCGGGCCGCACCGAT
GGGAGTCTCTATAGCTGGTTAAGTACCAGAATTCACCCCTGTCATACTAGCGTAGATAAT
AAAAACCCAAGGTGTTATAGTTGAAAGGTGCAGAGGATATCAGGTGCTAATCAGGCAACG
GGATAAATGGGTGACATATCGTGTCTCGTGAATAGTCGCCAATACGGGAGCGATAAGCGT
GTAAGCGCATACCAGCGCGTGTAATAATGAGCATGTAGTGGAGGCGCACATTAATTCTGT
ACCAAACTAACTCAACTCGATATAATAATTTGTAATACGCTGCTTCCGATCCCTCGGTTA
TAATTATCGTTTACATGCTAAAGGGGTCATTATTTAATACAAGGGGTTAATCCCATAACA
AATTAGACGTATTTTGATGGGCGTAGAGGGGCAGTATTTTGCTACCATGAGTGAGATCAA
AGAAGCCGTGAAGACTTCTAATATTTACAAGAGTGCCTAGACAGCGATGTTCTACAACAC
GCCTCAAGTCAAAGAGAGAATAATGGTATTGGAAGAGTTCGTCAAGAAGATCCTCGCAGA
ACCCGCCCCAAAGGTGTTATCATCAACTGTTTCTGGGTCGCCGGCCCCAAAGATACACGC
GTCTGTCGTGTCATAAGCAATGGCGAAATTTGCGGTTAGCATCAGAATCCGTAAAGCGAA
TAACTTATAGTCGGAGGAGCTGAATCAAAGTCAAAAGATATCATGTAGAGACATGATTCA
TCTTTTGTACTTGTTGTATCAATTATGACCATGTCTCAGTAACAGGAGAAACATTATTGA
CTAGTCACTAGAAACCTAGTCAAGATCCTAAACATACAACTGAGACTAGGAAAATTTTAC
TGAGTAAGTAATTATTCTGATGAATCTAGATGTGGAGGAGCACGATCTGGTAGCTTGGCT
CTCGAAGTATATGAACCCGAGAAAATCATGTATAATTAGATATAGAAATCAATCTCAATC
ACTATCATCATCTTCATTCATGTCATCATCAATAGCTGCAAAGAAAAGTTTAACCATTTC
CTTATAAAAAACACTTCAAGGGTACTTATGCTATCTGTCAGGTATCTTAGTGTCTGAGCT
GTGGCAGGCGAAGTGTATTTGTAATTTAAAGAAAAAGATCACTCAGTAAAAACAACTTGA
TTTTATTTTCCTGGGTGCTATAGGTCTATATATACTTAGAACTAAAATCTTAAGGAAATT
AGAATCAAGTTGCTTTTACTGAGTTATCTTTTTCTTCAAATTACAAATACACTTAGCCTG
CCACAATTCGGACATTCAGACATCTAACGGTTATAAGCCTGGCTTGCTATCAGATAACTA
ATAACTTATTTCACTCTGATTCAATCAAAAAATATCTCCATCTAAATTCAAGTTAATTAA
TGTAAAATATAGTAAATTCTCACTCTATATTTATATAACATAAATTCGTCATGGCATTCT
TCAAGGCAGGCTCTCTTAACAAGGGTATCTATTTAGAATGGTTCGATATGATACAAGGTC
ACGCTACAAGTAGTGACGTTTGGAAATTCTTCGGTCCATTGATCATAAATATCAACGAAC
AGCCAGAGAAGCCAAAATTCATAGATTATAGGTCAATAGCTTCAAAATTTGCTGACCTAG
ATGAAGACGAAAAATCTATGATGAAAAGAGATAGATCTTAATATCAAGTTGATATTCAGA
CATTTAAACAGGAGAATCGAGCTATTGGAGAACTCAGAGCTAAAATTTTGGAATCTTAAC
ACCCGAATTATCGAAAGCTAATCTTTGGATACATGAGCTGTCGAGAAGTGCTTAAACAGG
TTAAGAATTGACTCGAACCAGCAGACGATATCCGGCAAATGCAAATCATCGAAGGTTATT
CTAAAGCCCGTACTGCTCCACCCGAGAAAAATGCTGACTCATGATTAATGGAATGGGAAA
GTCTAGAGATTATGGTTAAAATATTGGAAATTACTGATTTTAGTGACTACAAATTTATCC
AGGATCTTCTTTCAGCAGCAGCCTCTATGTTATCTATATGGGTAACTAGTAAACGAATGG
AAATTCCGAAAATTAAAGACAAGACAGAATTAAGGTTTCTAGATGTTTTATTAGAATTTC
GACAATTTTGGTCCCTTACCGTATTTGAATCTAAGACTAGTACAACAGAATTTCCAGCTA
ATCTATAGATAGTAGAGCAAAAGTTCGTGCAAAAAACAAACTGTCGGTTTATCACTGGTT
TAAGATTATGTGCTAGCACAAAGAGTTGGTAACAAAGTTATTGATCATAAAACGTATATC
TATCTTTGTAATGAATATAATTATTATGATGATGATGATGATTTGATTTGATATCTTTAA
CGTGNNNNNNNNNNNNNNNNNNNNNNNNNNNNNNNNNNNNNNNNNNNNNNNNNNNNNNNN
NNNNNNNNNNNNNNNNNNNNNNNNNNNNNNNNNNNNNNNNNNNNTGAAATACAGTGCCCT
GCGCTGCATCCTTACCCTCCAAGCACATTCCCTCCCGATTTGGAATTCGTCTCAGCGTGG
TCACCTCCCACCCTGATCATTCATCGGCAGACTGTAACATCTGCTTGAGGTTAAGAGTTG
GATGAACTTCTGCCATCCCTTCTCCCCCATCATTTCCCTGGCTCCAGGTGGGGCCATTTT
CACACAGCTTCACCAACGTTGCAA
>20151110.A-AVE_contig_54
ACAAAATACCATCCCGAAATATCTAGAAACTAATTGCTAGAATAGCTTAGAACGCCATCG
AAGTAACTAGAACCTGTCTAGAGGGATACCAGCTGAAGATAGGATCAGACTCTACCTCAA
CACCATGAATCTATCCATGACATAGCAGTAGCAACATAGTCTTAGAGCCAGAGGTTGGTA
GGATACCATCTCAACATCAGTCAGTCCGTGACAATCTATGTATGCAATGCAATGCAGGGA
CAGTGGACAGCACAAGTCTTCCGAGACTTGTAGATGCCAGATTTCATTGGTACAGATGGC
ACAAAGGTAGATATGCGCGGGGATAACCAAGGAGCTATTGCACTGACCAAGAATCCTCAC
CTTCACGAGAGGTCGAAACATATTGACGTCAGCTATCACTAT
>20151110.A-AVE_contig_55
GAAATCCCAACAAGGGGACGGCGAAGAGTCCGGAAGAGGTCCTGAGAGGTGGAAGCGAAA
GAAACAGCTGAATGAATAATTGTGCCACGAGTGGCATTGGCGGAGGAAAAGTGGCGGCAA
GTGAATTGGTCGAGTGGTGTAAGTGCCAACTTGAAGAATAGTAAATCTGAAATAAATTAA
CAAGTGGTTGAAGTGCCAACTTTTTAGAGAATGTATCCGAAGTAAGATATTCGATGGATG
ATGTCAAGTGGTAAATGTTTCAATTCGGCTGAGACCATACCACAAATGACCAGCATAATC
AAGAACGTAGTACGTGTCTCCATCAAAGACGCCGCCGATATAAGCGCCTCACTCATATCG
GCATAGGTTTTCGATTTTGCATCCAAAATCCTTCCATTGCCCACACGCACCAGTGAAGCA
ACACCAGTTGAGAAAGCAGCACGAGTCAAGGCCTCGCTAGAGTGTCGCCCCTGCCAAATC
TTATTCCACTGCGAGTAGGGTACCCCTGCCTTCCGCAATTGGACACAAAGAATCATCTTC
GCGGCATCGTCACCTGTTGGTAAAAACAGGAGTGATCACTTCTCTACTATAGTAGTGGAC
TTGGTCATTGGTATAAACTGTGTATATCTATTTCTCTCCCCTCTCTATCTAGTTTTACAA
ACTACATTTCCCGGGATATGCTGACTTAGCATACAAATAAAACTAAGTAGCAATCATCCC
AGTTGCAAACGCCGGTAAACTATCCCAATAAATATAACTACAAAGCTAACATTCCGACAT
CACCGATGTTTGCAAGTAGCGCCATACCAGCGTTAAATCGCTTGTCTGGACACGCCCGAT
ACTCTCCTTTTGACTTGTCAGTCACGATCTGCTCAATCAAAGAGATTGGCCGAGTATCTA
CAGCAGACTGCAGAAATATCGCTTTGATCGCAGCTCTAGTCGCCGCCCTTTGGGATCTCT
TCTAAGGCCACTCATATTTAAAGGTGTACNNCGCCACACATATGTTGCTTGAGTTTGGTC
GCTGGATATTATGGTTTCACCTGGGTTTGTCGATCTTGTCGGTCAGGAGGAGTGTTGGAA
TCTGAAGAAGGAGCTTGAGGACTCAGCGACCTCGACGATGTCCCTTTTGGGGCATCTACT
AACCAATAGCAGGATACCGGCTGCATCAAAGGTGCCTGCTAACCCATCTTTTGTTCTCAG
CGGAGATGGAGTAAATATGTCATGTAGAAGGTGTGACGGACGATGGAATGCGTAAGGAGC
GCATTGCTTGGGTCCAACATGGGGGAATCTTCTGTCTTTCGGAGCTAATTTGATCTTCGT
GATTTTTCGTTTCTGTTTAATCAGCTGCACTTTTGGCAGCGATTCACGAGGTTTGAACGA
GTTAGGTTGTAGGAAAAATTACAGGGAACCCTGCCGGCTCCACCGGTCCTTGACCAATGT
GGATAAAGAGCTTTAGCTTAGGACCTATTCTTAAATAAAAAAAATAAAAAAACAACGCCA
TCCCACTGGTCGCAAGGCAAGTACGACATTAACTTGCATTCAATTCGTGCCCAAAATCCT
GCTGCATCGTATATGCAAACATACAAGAAAATTGCACGACAGCGAAAAGACCTCACAATG
CAGTATGGATTGTGCATCATGCAGAGTAGTTATTCACGTTCGCGAGGTGTTACTGGCTAT
TTCCTTGCAGATGGGATCCAGAGTTTATCCTGCTCCTATGAGTTGATTATGTCAGCGATA
AGCGAGACAACATCTAGCGGTTGATCCCGTAATTGTGTATTTTTCGACCTTATACACAAA
ATATCCTCATTTTGAATACACTCATGCGGACAGCTATTCATTCTAGTGCCATCCTTTCAC
ACTAGGAATGCCATCAATAGAAAAACATTTGGCAAATTCCAACACTAAGACGAGCAGGAG
AAGAGTCTATATGGTACATGAACAGCGTCTATGCGCCAGCCTATAAATTCAACCCTTCCT
AATGCAGCAGCCTATCCTCCTCTACCCTGTATCCAAACATTTCAACCGAGCCAGCACAGC
ACGCAGACCGGCAAACTCCTCTGGCCTAGTGTGAGGGCCTTGGCCGTCGAGGCTCTGCTT
GAGCATGAGACTCAAGCAGGATACCACTGCATCACATGACCCTCTTAGTTACAGCACTAA
CGCCATGCGGCTCGCTGATTCTCATGACTCCGCATTCAAGATGTGGCCTCGAGCTAATAT
TAAATGAGGCGTACAACGACCGTTCGTAGTGGCTATCAGAGGACTTTCAACGACGGAGTT
GGCTCTACAACTTTCTACTCTCAAGGCACAAGGGGGAATATTCTCAACATCTGTCAGTGG
TGTCTCCTGCGAACCTCCAGCTCTCACTATAAAGTCTGTAGAGCCGGGATTGACTAACGT
CTTCACTTTCATGAGGATTCCCANNNNNNNNNNNNNNNNNNNNNNNNNNNNNNNNNNNNN
NNNNNNNNNNNNNNNNNNNNNNNNNNNNNNNNNNNNNNNNNNNNNNNNNNNNNNNNNNNN
NNNNNNNNNNNNNNNNNNNNNNNNNNNNNNNNNNNNNNNNNNNNNNNNNNNNNNNNNNNN
NNNNNNNNNNNNNNNNNCAGTTACCATTGCTACCATTTTTATTCTCTTTGGGTAGAAGGA
TCCGTGGAAATGGTGGCTGAATTCCACGGACAAATGCTGAACTGAATGGCTATTCATCAC
GGGAAATATATCAATGATCTTTCAAGTACCAATAGAGGATAGGAGCACTGTACAGGGTGT
GGCCTGGGTTAGAGAGGAGCCGAATGTGCTAGATAGTCTAAGAATCAAGCAGAACAATAA
AACATACACACACATACAATATCTTCCATCTAAATGAAGTTTGTAGTCACTTGTATGGGG
CCGTAGGCTGACCATTCGGGAAAGTGAAATATGATCAAGTATAGTCTGGTATCCGCAAAC
GATCAGTAAACCTCGTCACATGGCAACCAAGTTCTTCGCGTCTCAACATCACCCCCAAGC
TATGTGAGTTATTCATTGCCTCGTAAAACCATGGTAATTCGCAGATTTGTAACTATTCAG
ACAGTGTCAAACATAGTGCCATGATTTTCGAAATTCGCCCAACTTAATTTAGACCTCGGC
TAGGCCTGAGTTGCGCCCTCACTGCGATTCAATGATCGTCAGCTGGCGAAGATCGGGATA
AGGGAATATGGATTTATTAGGATTAGTAAAAGGCGGGGTATCGTAGGGCGACTAACCATG
TGTGAGTTACGAGCTTATCACGCAGAAGAGAGGGTAAAGCTTGTTTCAGTATCATTTAGT
ATCGAGTATTGTGTTGATCTACTCGCGACTCCGAGTTGGTATTCAGACTTGTGAACAGGG
GACCTGTTTGTTCAGTCGGCTCGCAAACCAACCAAAATAAGAGAGGGGTTGAATAAATAT
CCGCATAGGCCCCATGTCCTAATACTATGTTACATGAAGGCAGTGGAGGTCGGACATGGT
AAATCTCTCCTTATAGAATAAAATGTTTAAATTAGGAGGCTGCTCACCCCTATGAGCCCA
ATTGAGAGTTCATCCAGATGCTAGCTGTTACTCCACATCTTACCTAACACATCTGGTATA
ACGCACCTCCTCTCCCCCCTTGAAATCCGAGTAGACCATGGGTCACAGTCTTTTCGCACT
CTCAGCGGATGATAAGGTTCAAGGACCCCTGTGTCAATCAGTCTAAATGGCAAACGAAAG
TTCACCAAAGTACCTGCAGACACGCGATCGACTGAATCGTATCACTATTTTAGCTATGTC
GCCTCTGGTAGTTTGTAAAAATCGTGCTGGCGCCTAATCAAGGTATCGTGAGTTGACACC
GAAAATTTAGTAAGTTAGTGTTCACCCACAACACAAAACCAGTGCGAGAGGCTATCCATT
TGGATGAGGCGGCAGTTCCCAAATCTAATGTACAGTCATTTTAATCATTTTTTTGTACAA
TCGTGTGCAGTGCCACATAGCCAGCGCCTTGTTTGTAAACGACGCGACTCGACAAACTTC
AGGGATACTCAAATTCGGTTCTAAGAGCAATAAAAATGATTTACCAATCCATCTTGGACT
GTAGGTGCAGCAATGAGACTGGTGCTTGAACACAGTACGTTTTCTCACAACCAGGAGTTT
AGGACAATCACACAGATGTATTTTTTGGTAAGGAAGTTGGCGTCTGTCCGGACAGAAATC
CTCTTCATTTGTAGAACGACGGGCCGTCTAATTAAGAGGAGTTTCTATATTTCTATGTAT
CTTGAATGGGGAAATGATGCCAGACCGAATGTCTCTCACATGGGGATCAGATTTGTTAGA
ATTCCCTTATGGACGAAAAATTGCCACTGGCCTGTTGTTCAGTGAACATGCCATTCGTTT
GACTTCGTCGGTCTTGAAGGATCAGACTTACTAGTCGACTCGGTACCAGCCGGACAAGCG
ACACGATTCAGTCATGTTCGGGCCATCTGTCGCTCAGTATATGCAGTGTCCGCGACCCCT
GAACCATCAACTGTCTTGATAAGCGCACAGCCGCTTAAAGTCATGCCTTGTCGCAGCTTG
TCACCTAGTCAATCCAGCGACGCCTGGTCCTCTTGTCCAAACCTGCATTAGCCGTCCGAT
CAATTCTTTCTGGCTTGTCGTCACGGTTCTGACTTGAAGAATTGGATGAACCCCTTGAAT
TCGTCCCAAAAACGCCTTCCAAACCCTCACGTATTTGCCGAGTGCTGATCTTGTGGCTAA
CAAGTAGCAGAGCCTTCAGCCACCGACTGGACATGGCTTGAGCAGGCTGACGGGGACTTC
ATGTAGTCGAAGTTCGACTTTGATGGGCAAGATCGTCATAGTGGAGAGTGTAGATTGTCG
GACCAACTTTGAGCGCCTTGCGCTTTGGGACTAAGTCTCGGGCTTGGGGAAATGTCCTGC
GACAAGTTCTGCAGGGAGCGTTGATCAAGTAGGGCCAACTTCCACTACAGATTCGAGCGA
CTATGACAGCTTTGAGAGAAACGTCTCCAGTCGTAGAGACTTCGCTGCTCCCCCATCGAC
GTTGGCGAACGGTTCCAAGACGGAAGGACGTGATCAGGTCCATCTTACGGCTTCCTCATT
CCGGCGCCCCGAGAAAGATAAGTTATGTGATTGTTGATTCGTGTCTCACTTGCAGAGTTG
CTAATATCATGACGTGTAGTTGTAAGGTTACAATACTTGTATCGAGTTTTGCGTTGGCTG
CTCTGCTCGATGGGTCATTTCGATGGTGTTTCTGGTTCGAGATGATCTTGCTTGGTGACG
CGGACTGTAGAACCAATACTTACCGTGCGGCCCACATCTAGGTCGGGGACCCGCAAAAAA
GAGTCTTGGGTCCTGGTCAGGTTGCTCATGCCAAGAGTCAGAGGACAACCGTCACAATAC
GTTCGCCCCTTCATTCTGTTAACCTTGCTCCCCCCCAGTTTGGATTTGCTTACAAACCTT
CCCTATGGCTATGCACAAATTTCTTTCTCACTACCTCCCTTTCAACCCCTACCCGCAAAT
CTACGATTATCTCGTCCAGCCCACCTAGGCAATATACCTCTACATCCTTATGCCTTAGAC
CTAGATGATCGAAAACATATCATAATGTATCTTGTAGCGCTTTATCGGTACTTGTGCGCT
CTCACGCTTTGTCTATACTTTACTCGAGCAAACTGGATTGATATCAACAATATTTTCGCG
CGTCAGCTACCAGAAGAACAGGTGGAAGAAAAACAGATAGACACGGTCATAGCGGCGGTA
TCTCCTCAAACATCTACCTCAGTCCCATTAAGCACTGGGGCAGCCGCTCCCACGACGACA
ACAACCTCAGATCCACCCTCCACAGCAGATCCGAAAACCACAACCACCGCCAATCCAAAC
CAAAAATCGACCTCTACATCCACCCAACGTCCCAATCCTTCGACAACATCCGTAGCCAAT
CCAAATCCCAGTCCTACATCAGCTTCCAGCCAAGAGCCTCCAGCTAATACCGATAACACC
GATACCTCTACGACAATTCTTCCAGCTTCATCTGTCTCGCAGAGCGTCGAGCTAGTAACA
ACTATAGTAACTGTTTCTGGAAGCGCTGTAACTTCTGTGTCTGAATCAACTGCCGCCACC
ACTGCACCTACCTCTGGGCCCACTGGTACATCTTCTCCCAAGGATGTTAGCCCAGAAAAA
TCAGGCTCAAAGTCTAAAAATACGATAATCGGAGTGTCAGTCGGAGTAGGTGGAACTATA
TTACTCGTCACAATGGCGGCTCTCGGCTGGAGGATTTGGGGGCGCAAAAGAAGATCAGAA
CAAGTTAGTGGTCTAGACTTTCGCACAATAAGTCCTGGACAGGAAAAGTCTGGCGGTATA
AATAACATGCGACCAACGAATCCGTTCCAAAGTACACTCGAAACTTATCACAATCCCACT
AGGGTAAATGCGTCGTCAAATTTCTGAGTCCATGTAAATAATTTTTATGGAGTTTATGGA
GTACCGTAGCGTGTACAGGAGATGAATCGCTCCATGGGGCGAGTGTAAGTGTGAGTTCAA
AAAAAAAGGTCAAGTTACAACTAGTGTTCGAGGCAATAGCTTCTACATTAATCACTTCCA
ATCAAAATTATAACCAGATGGCGATTTCAGTTTCTTCGTATTATAAGTCGATGCCAGATC
CCTCGACCTTTCTATGCTTGTCAGGCCATACATCATGAGCTATTATCATAAATTTACTTC
AAGTATGCTTCTGTGCTGGCCGCATGATCCCAATCACAATCTGAAGCTAACTACCAGCGC
ACTTTTATGTTATCACTTCAAAAGAACCTCTGGGGATCAAAAGCTTTCGCTACATCAATT
CGCAATCTTTATGTGAGTGTCAACTTGAACTTGCTCTCATAGGAAAGCACATGCACATAT
TTTAATAAACGTTCCTCTGCACTCGACGGCCGCTCTCCTTGAACAATTCTTTGCCCGGGC
ACAATCAAGAGCTCTTATGTTGCAATAGAGCTATTCTAACCCAAATTATATTGGGTGTAA
CTCTAGGATTTAAGGAATATATAGTGACAACTATCAAATAAAAGAATCTTGGCTCGAGTA
AATCCAGCTAGAAATAATTTCGCAGATTTCATATGACCCCGTGTTTTAGATCTCTCTCAC
TAGATATCCAAGGATTTATACCTTGTAAGCTATCGCCACATCTAACCGATTCGCCCCTAC
TTTCATAGCCGTCTCCCTATTCTTGCCACTATCACCTTTGATTGATGGTCACAAAATGCG
CAAGGACAATAGCAACACATCCGAATACCTTCTCCTGTATAAGATGGACAACAAGCTCAC
TGACAACCTTTACGGCTGCTGTTATAATAACTTCTTTCTCAAATGAGTAAATTCATATGA
AGTTTCTATAAATAACCTCTGATGGATAACTACTCACCTGCAAAACATATCAGGCTCTGC
TACGCTAAGCAATACACAGGGTCCTCTGAATTTCCACCAAAATACACAACATCTTGCCGG
CAGGGTCTATAATTCAAAGGATACGAGGATCGTACTCTCTTTTGGTGATCTTCGGCGGGA
CTAGGGTTTAACGGCGATGAAAGGAGAGATTGAAGGTGTTGGATATAGGTTCGTTGCTTG
AACCACGAGATTAGGGAGGATTTCTATCATGCAGAGGCCTAGATAATCAATAACGCTAAA
AAGGAAATGTTAAGAGATATTTGCATATACTCTCAATCGTAAAAACTAAGTGCTAAAAAA
AGTAATTTCCTTGTCTTACCTGGATGTTACTAATGCTTTTTCTTAAACCCCCATCATCGT
ACGTAGAGTGTAGACGGTTTATATCATCAACAAACAACTAAAATCTAAAGAACGTCATAT
CCGATAAAGTCTATTTGGATCCATTACCTTGGTATCGCGGCATATATACCTACGCACAAT
TCTGAGGAATCGGGGGAATTAGTAGATTTACTCCACACTGCCTCGCGTATCTCCGTTTCG
CGTCATGGTAAAATGGGAGCAGTCTACTCGATAACTGAACCAACAACAGGTACTATCCTA
TTTTTTCTACCGATCTTAACTAGCATCTAACCGATTCCATCTCATTATTTCTAATGATTT
TATCCAATTCTATGTCGAGATACTCCTCTTTAAGGGTCCTGTGTCCCGAGACTAAAAGCG
GCGCACACACTTGGTTATCACGCTTGTGCCTTGGGAATTAAATTGAATTGAATTGTGTAT
GTTTTATTGTACTGCTTGATTCTTAGACTATCTAGCAAATTCGGCTCCTCTCTAACCCAG
GCCACACCTTGTACAGTGCTCCTATCCTCTAATGTTACTTGTAAGATCATTGATATATTT
CCCGTGATGAATAGCCGTTCAGCTCAGCATTTGTCCGTGGAATTCAGCCACCATTTCCAC
GGATCCTTCTACCCAAAGAGAGTAAAAATGGTAGCAATGGTAACTGNNNNNNNNNNNNNN
NNNNNNNNNNNNNNNNNNNNNNNNNNNNNNNNNNNNNNNNNNNNNNNNNNNNNNNNNNNN
NNNNNNNNNNNNNNNNNNNNNNNNNNNNNNNNNNNNNNNNNNNNNNNNNNNNNNNNNNNN
NNNNNNNNNNNNNNNNNNNNNNNNNNNNNNNNNNNNNNNNNNNNNNNNNNNNNNNNNNNN
NNNNNNNNNNNNNNNNNNNNNNTGGGAATCCTCATGAAAGTGAAGATGTTAGTCGATCTC
GGCTCTACAGACTTTATAGTGAGAGCTGGAGGTTCGCAGGAGACACCACTGACAGATATT
GAGAATATCCCCCCATGTGCCTTGAGAGTAGAAAGTTGTAAAGCCAACTCCGTCGTTGAA
AGTCCTCTACTAGCCACAGCGCACGTCCCCAGTGCTTGAACGAGAACTGTTTCAGTATCC
AGGCTAAACACTGCCTCATTTCCCACAAGCTCCCCGTCATTCCGTCGTCGCGAGAATGAT
CAGGCTTGTCAGCCAGTTACTCCGCCAAGCCCAACAATTCATCGCATCGTGACTTGAAAA
CCTGCACGCGGTGGCCTCCACGATACTAGGAGTGAAATGTTCGCTCTGTGCCGAGGTTCA
GTCAAATTTCGCAATACCGGACAAATTGGCCCACGAGGCAATGATTCAAAATACTCCACC
ATCTCATATTTTCACTCCCGACGAGATCTACCCCCACTAAAACCGCATCATGTCTACAAG
TACGACCTATTACATTCTAAT
>20151110.A-AVE_contig_56
ACACCTACACGTGACATGAATGCCAACCTAGTCTTGGCATTACTCAGCAAACACCCACAC
CCCATGTATATAGAGCTCGCTGTAGTTACTCCTATTCCTCCTTCCATAGCCAATCTATCT
TACATTCCCGAGGCTGCCTCTCTACCATTTTCATACCTCGTGATTAAATCAAACCAAATC
AAATCAAATCATTTAGCCGACTCAAGTACATCTAGCCATAATATTTACAAAGAAGGAAGC
CAATTTTGTAAAAATCCCCCAAAACTGTCTCTTTCATGTCTTTTGGGTATTGTCGAGTTT
CCTACAGGGTATGCGTTTACACTGTTCATCTAGTATTCATTCCAACCTTTCTTTGCCCAC
ATAGTCTTATCTTTTCGTTCGTTACTATCTCTACTCCTACAATCCAGAATTGTCCAAGCC
AGCCTTTGGCCAGGATCCGCTCTGTAATCCTCTCCACATCATCTGGGCTGTTCATATTGC
CGCAAAGGACTTATCTTTTGCCTGTCGAAGCACCTCTCTCCCCCCCTTACCTACTGAGGA
CATGCCAAGACCATATTTTTGACATTTTGTGACGGATATCCACACTCGCATTTTGAATCA
ACCACACTGGGGACTTTCATTCGATATAGATAACAATTGAGGCCTGTGTACCTATTTCTT
ATCTGAGCTGCAGTAATGCTGTGGGCTCTGCGAAGGTTCCAGTAGATATTTAAGGTTGTA
TTACTGTAAATAATATTTTTCCTGATAACTGTCTTGTCTTTGACGATGCTTGCAGCTTTC
TAATGCTATTACTTCAATTATAATTTTTGATTTTGTTGTCCTTTCTCAGTTTATTACTAT
ATGGGATGTGCAATTCATCTCTGCCTAGAATCCAAGGATACCTATCTAGCAGTAAGTCCC
CTCCTATGTCTCCTGTACGATTCTCCTCAAACTGTACCACCCCTTACAAATCCTCATTCG
ATCATACACTTGGATAAGCCCTCTGCCTGTAATTACCCCCCTCCTCCAGCCAACGAAACG
ATGAACATTTGAGGTTGTATGGCAGCCAGGAAAATTTGCAAAAAACCATTGAGTGCGGGG
CTCACCTCATACCAACATCAGAACTAAATCTGAAGACACAGCGACCTCTCTGGAGCATTA
GAGGAGACCTGCCCGTTGGACTCTGTAGATTTGTTGGCATCAATGAGAGATACTTGGTGT
CAATGTTGTGAGTCAGCACTTGATCGAGCTCACTCAAGGATCAACAAGTCAAGAACCCAT
CCCCTGAAGCATTAGGTAAAAATTCTCTGCGCAAAGGGCGACGATACCCACCGTGAAAAC
AATCCATGAATTGCCTTAAAAGCCACAACAAACTGCCTCACCGTGACCCACAGTAGCCCG
GCCACTAGCCAATCTGGTAAAACAAAGGCCTATTGTGCGGACAAAGGCCAGCCGGAAAAG
AGCCCCTATAGAAGATCAATCACTTTTCTATTGGATGGGGCGGGAACATCAGTGGCAGAG
GTTATCACCTGTCACAAAGATGAAAATTTTCAATGAGAAAGCTGGGATCACACCTTTTGC
AATTACAGCGATGACACAAGTCAGATCTAGCCTAGCAGTGGAGTGTGCATTAGATGCACT
TTGGGGATTAATTGTGAGTTCGATTCATTCACTTCAAAAGGAAGAAATCACAATTGAGTC
TACCTCAGACTGTACATTCGTTGTGGTTCCGCATGTTCCGATCTACATCCGTACATTCGA
CGGAAGAATTAAAGTAACCAGGTAAATGTTGAAGATGGAATGCAAGGCAGTAAGGTGTCA
CCGAAATACATATGCGCCCAAACTACATAAAATTGGGTAGCTATTCTGCTAGCTGGATAA
TAAGCTTCAAACAGGTGCCATCCAACCTAATATTTAGACTGTTTGATGAGAGTGGGTCAG
CCATACCACTCTCTCGTCAACACTGCTAGGGCTACCACTCAACAAGGAACTGCGTCAAAG
GACAGCGATGTGTAAAGCGTTCTGGTACGCACTAAATAGCAGAATGCACGTACAACATCC
CCAAACGTTCAAACTGTGTTAGACCGCACGAGTCAACCCACTTGAGCTGCACGGTTCGGC
CAAGGCGATATAATGGACAAGTAACGTCCCAGTCACCGGTCAAGCTACGAGTTATTCGAG
AGCGAGGACATATGGATTTTAAGGCGGCTTTATCAAGATCTGAAGAAAACGGTAAGGCCA
ACGAGGTCATTAACATACCATGAGAAACAATTCTTGATAATGAATAATACACCAAATTCC
CATAAGCATAACCACAGATATTGTGTGACGTCCCAACACATATAGTGGCCACGTGGATGT
CGGTCTAACAACCAGTAAACCGACACAGTGTCATTCCAGGAATTCCAACGACTATTTTCA
AACAGACACGAGTCTTGTTTGTGATAAACCACGATACGAATGGTTTATCACAGATGTTAA
TGTTCATACAAAACTCCTGTGATGTTAACAATCAGGGACAGGAG
>20151110.A-AVE_contig_57
TGTGGATATCCGTCACAAAATGTCAACCATTTGGTCTTAGTATGTCCTCAGTGGGCAAGA
GGAAGAGTAACGGTGCTTCTAAAGTCAAAAGATGGATCCTTTGCGGCAATGATGAACAGC
CCAGATGATGTGGAGAGAACAAAATGGATACTGGCTAAAGGCTGGTTCTAACAGTTCCGG
CTCGTAGGGGAAGTGGAGATGGCATTGGACGAAAATATGAGACGTTGTGGACAAGGATAG
GACAGAATTCACACTGTATGAACAGTGTAAACGTACTTCCTGTTGGAAACCTCGGAAAAA
CCAACAGATATGAGACAGACAGTTTCGGGGGTTTTTACCAAATTGGTTTCCTCCTTTGTA
AATATTATTGCTAGATATACCTGAACGGGCCAAATGAAATCAAATAATTATAACATGGTG
GGCGCACATCAAAAATCCAAAGCTGAAAGCTGAGACACAGGTCCAGACCATAAGTAGGTT
GACACAATCCACATGGAGAGCCACCTTTCACAAGTCAAAGCTGCTTTATAGCGCTACAGT
GAGACCAGCCCTTACATATGGGTCGCCAATCTGGGATGAGGCCGGGCCAGGAGATAAAAT
ACCCGAAAGGATGGTCAAACCACTTCGAAGCTCTCAAAGAAATTGCTTGCAAGTAGTCAT
AGGGGCATACAAATCGACCAGCACCAGGGTAGTGGAACATGAAACTGCTACTCTTCC
>20151110.A-AVE_contig_58
CGTTCGGACTGAACGGCGCCCCGGCATCCTTCCAGAGGTATATTAACAAATCATTACGGG
AATATCTAGATGAATTCTGTTCGGCTTATGTGGACGATGTTCTTGTTTTCACAAATGGAA
ATGAAGAAGAACATCAAAGACACGTACGATTAGTTCTTGAAAAGCTTCAAAAAGCTGGGC
TTGGATTGGATATTGACAAGTGCGAATTTAGCGTCAAAGAGACAAAATATTTGGGGTTTA
TCATATCTTCGGATGGTGAGAACTCTTCAGTAAAGATGGATCCAGCAAAGGTCACCGCAA
TATCGGAATGGAAAGCACCCACAACGACATAGGGGCTAAGAGGATTTCTAGGGTTCGCAA
ATTTTTATCGTGGCTTTATCAAAGGATTTTCGAGAATCTGTGCACCCTTAACATCTCTGA
CA
>20151110.A-AVE_contig_59
GCTTCTGCTGATCAAAGAAACAATGGCTAAACTGAGTAGAGCAAAATGGTTCACTCCACT
GGCCGTACGATCCGCGTTTCATTAACTGCGCATTAAGGAGGGCGACGAATGGAAAATAGC
CTTTCGAACACAATTTGGATTGTTTGAGTGGCTTGTGATGCCGTTCGGACTGAACGGCGC
CCCGGCATCCTTCCAGAGGTATATTAACAAATCATTACGTGAATATCTAGATGAATGCTG
TTCGGCCTATGTGGACGATGTTCTTGTTTTCACAAATGGACATGAAGAAGAACATCATAG
ACACGTACGATTAGTTCTTGAAAAGCTTCAAAAAGCTGGGCTTGGATTGGATATTAA
>20151110.A-AVE_contig_60
CAGAGGTATATTAACAAATCATTACGTGAATATCTAGATGAATTCTGTTCGGCTTATGTG
GTCGATGTTCTTGTTTTCACAAATGGAAATGAAGAAGAACATCAAAGAAACGTACAATTA
GTTCTTGAAAAGCTTCAAAAAGCTGGGCTTGGATTGGATATTGACTGTCACTGTTCGAGT
ATAGATGCTGGGGCGATCAAATATACGAAGGTTGTTTATTATTTTCTCTATGGCTATCTA
TGTACGTCCAACTTCAACTATTTATACACTTACTATTCTATCTAGAATATTCCTCTTGCC
TAATACCAGTTTCTAGTATTTTGCCCTGAGGCTGGTTCGCAGTCTTACTACTAGTTGCTA
GAAATTTCTAGTGATGTCCAGATTAATC
>20151110.A-AVE_contig_61
GGTAGGAATCAATCTCGTCGGGTGAGAAAATATGAGATGGCGGAGTAATTTGAATCATTG
CCTCGTGGGCCACCTTATCCGGTATTGCGAAATTTGACTGAATCTTGGCTCTGGGAGAGT
ATTTCACTCCTAGGTTCGTAGAGGACACCGCGTACAGGTGTTCTGTCTTGTCCTCCGTCT
TTGAACTCTTGTAAATAAGTAAGAGCCAAGTAACAAAAATGCACAAATGTTGTGCAGCCA
ATCATTGGCCCAATTGAGGTCAGTATCAAGGAAAGACCTACCATCGACATATCCGGGGTG
AGGAAGATTGCCATACGAAATTTTCTAACAATTTGCACAATTACGGGGGCTAACCCTAAT
ATGGAAGGTGTTCATGCCTAATTAGGCTTGGTGTATGTGCTTAATCCCCTGCTCGGGCCA
CACCGTTTACAAAACCCCCTGGCAATAGGGTATACTTATAACCAATTCTAACTAAAGCAC
TGAGACCGTTAGAATCTTAATATTGCCGAAAAATTACAGTACTTAGTTTGTTCGTATTTT
CTCTTGCATGCCAAAATATTTATGGTCGCTGTAAAATTCTTGTATTTTCAGGGATCTTGG
TTGATTCTGCAGCCAGCTGGGTTCCGGATAATCTTTTTCTCTTGCAATTATACTGTACAT
ATCGTGATACCCGTATCATATTTAGTTATTTAAGCAAGCTGAATTTGTTCTCCGCTCTCA
GGCATTTGTTCCTCCGGAGTTTTCTATACTCTTATATCACCCGACGAGCCATAGCGTATA
CTCCGCCCTCCTCGACGTAATCTCAGAATAACCGACATCCTCTTGATCCGAGCAGAACCT
CCAGCCCAGGTGTCCTCCTCTTCAAATTTTCTGTTTTCATGCTGCTGGAGCTATTCGTCA
CTGGTCTAGGTGGCCGATCAAATAGTTTTGCCGCATTCGCAGTAAAGTGATGTTGTGGTG
TGTTTGAAGTAGCGATGATATGCCGCAAAGTCGCCATGTCCATTTCGAGCTGCGATGAGG
CGTGCATCGATAGTTCTAGGAAGGGCTATTTCTGCCGGTTTCCTGCGCCGTATTTCGAGT
TCGAGGTCCGCGTATGATTCTGGTTGAGCTGCGTCCCACCAGTCTTCAGTACCTATGTCG
TCAGTTCGCAAGATTTTCGACTTATTGCCGCAAATGTTGGCCGATCGGTCGTAACTGTAG
AGTTGTCTGCTGCTTAGTTTCCTGTTAGCCTTGTATGGCCTTGAATCCATAGAAAAATTG
CCGTTGCGCATTCTTTAACTTGCACGCCACCTATTTTAGATACGAATTACAAACCAAAAG
GGAGTTGCTTATTAACCACATTGCGTGATAAAAGCTTTGTCCTATTCCTTAGCAAGTTTA
AGTTGGTTGAGATTATAGGTAGTAATGCATCAAACATTTTAAGTCACATGGTCTAATGGT
TATGATATCTCGTTCACACTTTGAACTGCACCCGAGATGGTTCTGAGTTCGATCCTCAGT
GTGACTATTATTACTCTTGCATGAGACTTCAGTGTGTCACGAGGGTGCCCCCTACGAGAA
CCAAGTCCGCATTGGAAAGTTTATTGCACAGATACAAAATCACATCTTTTGAAATTGGTC
TCCTTTATTTACCCTGGTTTCTGAGAAACGCATCTGTTAATACGCATACGATCATGACAA
CCATGATGGTACTGGACAAGAAAACCAATTTCGCGGTGTTAAACACTACGATGGTGCTCA
GAGTGTCTCTAGGTACTTCTCAACACGAGCTACTCTCCAGTCGGCAAACAAAATATCTTT
GGAGCTTAGTAAATAATTTATCAGGCATTGCCTTACATGTGATGACTAATATTCAAGAGG
AATGTGGCACCCGTTAGGGAATTGCGTTAGGAGGAAGGGATTATTTTTATTATTTTTGCA
TCAAGCTCCAATTGCGTATGCAGCTTTCTAGCTATGACGCAATATCAGAGAAAAAGTATA
CAANNNNNNNNNNNNNNNNNNNNNNNNNNNNNNNNNNNNNNNNNNNNNNNNNNNNNNNNN
NNNNNNNNNNNNNNNNNNNNNNNNNNNNNNNNNNNNNNNNNNNNNNNNNNNNNNACAGGT
GTTCAGTCTTGCCCCCCATCGTTGGCTTGTTTTTATAGTGTCAGCTGCACTCTCGCATCC
GAAGTCTTGGCACGAAAAAAGCTCAATTTGTAAAACTCCTTGCCAAAATTCAGTATCTCT
CGCTCTTCTGGATC
>20151110.A-AVE_contig_62
TAGATTCTGCTAGTCCGTACTGTAACGGCTAAGAAGCCGGTATTTTCCTGTAGCCAGTAC
TGGCAAGTGCTGGCGTACAACCACCGGTGGGGTGGGCCGGCGCAATAGCCTTGTAGAACA
TACCAGAACCATTGCCGAAGCTGCCAGATAAGATTCCACATGAACAAGACTGTGACTTAA
CCTTTGAGAAGCTACTAGAAACTATTTTCTCGGAGTTGCAACTGGAATTATCTAGAAATA
AACTGTCAGGGTCTGTGGCTTGATACCGAGGACACAGGTCGGAACGGGACGATGGCGGAA
CAGGACGGAAGCGGAGAATAAGGTAAAGCTTATAATAACCGAATTGATCTAAAGTCTAGA
ATAATTACAAGACAAAAAGCTACAGAACAAATCCAGCCCTAGACATTCCTTAAATACTCA
AGACCGGCTACTACAATCA
>20151110.A-AVE_contig_63
TGTTGCTCGTCCAAGAATTGCAACCGCCAAAGATATAGGTTCTTTGATAAAGAAAGTACC
GATCTGTAAAGCAACACTAGAAGACATCAATAAAGCATTACGGACGAAGCCTTTGGTAAC
TTTAGAAGATGCTCGCAAGCGCCTACCTGAACAAGTTAGAGACTATGCACACTTGTTTGC
GGATGGAAATGGTGCAGACAACTTACCCGTATCAAGAGGACGATTAGACCATGCGATAAA
CTTGCGTGAAGAGAACGGAAAGCCCATGACTCCACCATGGGGTCCACTTTACGGAATGTC
TCGGGAAGAACTACTGGTTCTACGTCGAACGTTAACAGACTTGTTAAAGAAAGGATGGAT
TCGACAAAGTAAATCTCCTGCAGCCTCTCCGGTATTATTTGCGAAAAAGCCAAATGGTGG
GCTACGCCTGTGTGTAGATTACCGTGGCCTCAATGCAATAACTGTACCAGATAGATACCC
ATTGCCTCTATTTAAGGAAACATTGAGGCAATTATCGAAAGCAAGATGGTTCACAAAGTT
GGACGTAAAATCGGCATTCCATCGGTTGAGAATAAAGGAGGGTGATGAGTGGCTGACCGC
GTTTCGTTGCCGATTGGGCCTTTTTGAATGGCTTGTAACCCCGTTCGGTCTCGTAAATGC
GCCGGCCTCCTTCCAGAGGTATATTAATGAACAACTGCGTGAGCACCTAGACATAGACGC
GACAGCCTATATGGACGATGTGCTAGCTTATACCAGTGGAGGTAGAGAAGACCATTGGAG
AACAGTGCGGAGCATTCTTGAGAAGCTGGATAAAGCTGGTCTATATCTAGATATTGATAA
GTGTGATTTCATGTGTAAGGAGGTCAAATACCTGGGCTTCATTATAAGAGCTGGCGAAAG
TATCACAGTTGACCCAGCTAAAGTAAAAGCGATCATGGAATGGCAGCCTCCAACATCGGT
CACTGGAGTTAGATCATTTCTGGGGTTTGCGAATTTTTATCGGTGCTTTGTTAATAATTT
TTCTGAAATTGTCGCACCGTTAACCGCCCTCACGAAAAAAGGGAGCGTTTGGCGTTGGGG
TAGTGAACAGGATTTGGCGTTCAGTCGACTCAAAAAGATTTTCTCATCAAAGCCTGTACT
AGCGCAATGGGATCCAGATCGGGACACAATTGTGGAGGCCGACTGCTCTGGGTATGCCTT
AGGCGGCTGCCTCAGTCAGGTAGATTCAGATGGGTGTTTACGACCGGTTGCGTATTATTC
ACGACGCCTAACCAGTGCCGAAGCAAATTACCCTATTCATGACAAGGAGATGACATCGAT
CGTAGCATGTTTACAAGAATGGAAAGCGGAATTACAGTCAGTCGCGAAACCTTTCACTAT
CCTTACAGACCACAAAAATCTCAGCTACTTCTCCTCTAAGCAACTCCTCAACGAACGACA
AGCTCGATACAATGACTTACTGCAGAGATTTAATTATAACCTAGTGTGGCGACCGGGCTC
GACTTGCGAACGACCCGATGCACTATCCCGACGTGATCAAGATAAGCCAGCTGATCTTTG
CGATGAACGCACAGCAGGGCGAGTAATGCAGCTTTTACCATCAGTGCAGGCACACCCTGC
GGCTATAAGATCGGAAACCACCNNCGAGCGGGGCTTCCCTCCCGACTTGGCGTTCAAGCT
ATCGGCCAACATAGCCGAATGTACTGTAGCTGGAGATGGAGTTCTTCGAGGTCGTGAGAA
TAGAATCTGGGTGCCTGATTTTGAACCATTGCAAACAGCAATTATGCAACGCGTCCACGA
TAGCCACTTGACAGGTCATCCAGGAAAAGACACAATGGTCAGCATGATTTTGCGGAGATG
GTTTTGGCCTAAACTCAGAGATGCCGTCCGAAAGTTCATACGAAACTGTGACATCTGCGG
CCGAACTACAGTTTGGCGCGAAGCTAAAGCAGGGTTTTTACGGTCACTTCCTGTTCCTGA
GCGAATTGGTCATGAGTTAACAATTGATTTCATCACTGATTTACCACGCTCCAATGGCTG
CACCAACATCATGGTGATGACTGATCGTCTTTCTAAGGATATCTTTATATTTGGAACGAC
ATCTATGACGGCTGAAAATTGCGCTGAGGTTTTTATNNNNNNNNNGTGACTGGACGAGTC
ATTTCTGGAAAACATTCTGTAAACTCACGGGGATTACGCAACGTCTTACAACATCCTACC
ATCCTCAATCAAACGCGAGTGAACGAGCAAATCAAGAAATCTACAAATATTTGCGAGTGT
TTACATGCTACGCCCAAGATGACTGGATGAATCTTCTTCCAATGGCACAGCTTGCACTAA
ACAGTCGACCTAATTCAGCGATTGGTGGTATAAGTCCATTTTTCCTTCGTCACGGGTATG
AGTTAGACCCCTTAATGGAACCAGTGCCAGAGATAAACTCTTCGTCTCGACATCCGGGAA
AATTATCAGCTACAGCGTATCTGCAAAGGTTAAGAGATGCTCAGGATTTTGCACAAGCGG
CAATGGCGTCAATCCAGCAGAGAAATGAGGCTAATGCAAATCGTACGCGACGCCAGCCAG
AAAGATTCAAAGTAGGAGACAAGGTATGGCTTAACCTACAAAATATAAAAACGCCTCAAC
TCTCAAAAAAGCTCGCTTGGCAGCATGCAAAGTATGAAGTAACTGCAGTACCTGATGCGC
TGACAGTAGAGCTGAATGTACCTGGGAATATTCACAAAAGGTTTCACGTTGAATTGTTGA
AGAGAGCAGGAGACGACCCCTTCCCTAGCCAGTATCGTGATGACGCACAAAATCCTCCGC
TGCTTGATGACCTGGAGGAGCCTGAATATGAGGTCGAAAGTATAAAACGTGCCCGAACAG
TACGCCGTGGCCGTGGATCTTACCGACAGGCTCTTGTGAAGTGGGTTGGCTGGGTTGACC
CAACGTGGGAGCCGATAGAATATATCAAAGACACGGCTGCATTACAGAGGTTCGAGGAGA
TTCATGGCCCAATTGAACATAACGACGGCTCTAATATATCCTCTGGAACGCATGTTGGCC
CGGCAGAACGTCACATCAAAAATAAAAGAAACCGTAGAAAATTTATAGACAGTTTGGCTA
GACAAAATGGTTAAAAAACGCAGGTCTTAACTTCTAAAGTAGAAGTAGGGGGGTTGTAAC
GGCTAAGAAGCCGGTATTTTCCTGTAGCCAGTACTGGCAAGTGCTGGCGTACAACCACCG
GGGGGGTGGGCCGGCGCAATAGCCTTGCAGAACATACCAGAACTATCGTCGAAGTACTAG
GAACCATATTCTTAGAGTTGCAACTGGAATTATCTAGAAATGAACTGACCTTAGATGGAA
GGGCTTGGAATGTAGTAATCTGTATAAATACCTGGCTAAGTATCTATAACTTAGTTCTAC
ATAGTTGAATTGTT
>20151110.A-AVE_contig_64
GATTCAGAAGGCATGGTCAAGGCAGCCAGAAATAAATATTTTCAACAAATTCAATATGAA
AAGAATCAAATCTGATAAACAGTCATCAATCTTTGTGAACCTTCAAAAATCGCCAAAATA
TCTTCTAGGATACATCAAATTGTTGATAACGTCAAGCACATTCCAAATATCTAATCAGTT
TTTTATTTCAACTGCTGGGTGTTGAGGTATTCAAGTTGAAAGGGAGACCGGGGTTTATCA
ACCAAATTTGGGGTAGTCCCCATCCCCAATTGCTAACAATATTTGAACAACAAACTGTAC
CAGCTTGAAATTCACATCATATCTGAAGCAGAAAGCAATATAACTTCAAACCAAATTTGA
ATCTATTTCAGCAAGAATTGAGAGAAGTGTAGAGGTCCAAAGTTGAAACAAATCCACTTT
GCGACAAATTGCGCACCTGGTCTACTCAGGTCGCCGGACTTAAAAAAAAATTTTCACTTA
TCCCTGAAAAATTTCGCGTCCATTTACGCGAAAATCACGTCGTTTTTCGCGTAATTTTCG
AATAATAACTTCTGAAATCACGTGACCCAAAGTCACATGACCATTTATCAAGTTTATATA
TTTATCTAAAAGCAAAAAAAAAAATTAGAAATAAACAGAAAATTCGAAAAAATAATACTT
AAAAATCAACAATTAAACTAAAAGTAATTTAAAAAAACAGTATAAATCAAACAAAAAGGA
CAAAAAAAAATATAATAAAGGTATAGCAAGATGAGTGGCTCTAGAGACCTGCAAAGCTCA
CCAGATCCATTTACTGCTGACTATGATAACATGGAAAGGCAACTCATGAATTTAGACCCT
GATAACATGTCTGAAATTTCTTACACAGACCAAGTAGATCATGGACATAGTCAAGACCCC
GAGTTTTCAAGGGTCCCTAAGGGCAAGGGGAAGTCCTTGAACCAACATGAACCAGAATTT
CCTAGACTTCATAGCTTTGAAGCACATGGAAATGCTGAGCAATTTGACTTCACCCCCCAA
TGTGGTGCAAAGCGAAAAAGTGAGGCCAACAAAAGTGGTCCAACAAAGAAGAGCTCAGGC
AGGGCTACCTGCACCCAAATAGACATGATTGAAGGAGTAGATGAGTGCATATCTACAGCC
CGAGACCTACTGATCAAAGCAGCCCATCAAGCTGAGTCCAGATCACAACAGACTAAAATA
TTGGATCTCCTCAATATTTTCAGGCAATTTATGGAAAAAGATGGAAATATACCCAGGGAT
GCATCTATGCTGGCAACACAGCTCCAAAAACTTGAGCAAACTGCACAAGTGATTCAAAAT
AGCATGAGTCAACCAAAGACATGGGCACAGACTGTAGAAAATGGAAAAAATAAGGNNNNN
NNNNNNNNNNNNNNNNNNNNNNNNNNNNNNNNNNNNNNNNNNNNNNNNNNNNNNNNNNNN
NNNNNNNNNNNNNNNNNNNNNCAACCCAAAAGGAAAGTTGTACCAAAACAGAGGAATACC
AATCGGGTAATTCTTCTTCAAGATGAGACAACTAGACAGAGCTTCTCGCCATTGCAAATA
AGAGACCGAATCAACAGTGCCTTCAGAACTAGAGGTGTACAAGGACCTGTTGTCTCAATA
GTCTCCAAGACAAGGAATGACAATATAGCTATCTCAACTATTGGAGCATATACAGCTGAG
TTTCTCCTGGACCAAGTTGACATATGGAAGAATTTTGTTCCCCATGTCCTTGCCATGAAA
GACGAGTCATGGTATAAAGTTATTATCCATGGTATTCCAACTAGTGAATTTGGTGAAAAT
GAAGATCTGTCTTCTATCCCAGAGGAGATATCAATTTTCAACAATGGACTGAAAGTAATT
GGACAGCCATACTGGATTACTCCAGAAGAGAACCGAAAAACTCAACAAGCTGGATCTATT
GTGGTGGCCTTTGAAACTGAAGCTCAGGCAAAGCAAGCAATCTCGAGAAAACTAATTATT
GCTGGTAGATACCTGCCAACAGAGAAATACATGAACTTTTCACCAACAATGCAATGCAAC
CAGTGCCAAGTTTTTGGCCATCCTGAGAGCAAATGCAGATGGGAAGCCAAGTGCCAGTTC
TGCGCTGGACCACATAGCACAAAGCATCATGCCTGTTCCCAGTGTAAGGCTGTTGGAACT
AAATGTGTCCANNNNNNNNNNNNNNNNNNNNNNNNNNNNNNNNNNNNNNNNNNNNNNNNN
NNNNNNNGAGGAGCAAGCTCGGAAAGATCACGAGGACAGTATATGATAGGACAACAAAAA
ATCCTCCAATGCAACTTGAACCGAAACATACAGGCAACAGAAACAGCACTGCAATTAGCC
TTAGAGCTAGGGATAGGCATTATTGCAGTGCAAGAACCGTGGATATTTAAGACAGGCTTA
GGAAATACATATGAAGGAGCTCATTCAATTAACCACCCATCCTTCTTACAAGTACTTCCT
AGAACAGAAAACCACAAACTAAGACCAAGGACTATGTTCTACATAGCAAAAGAACTTGAT
ATACAATATCATTTTCTCCAATGTTATCCAATTGATCCAGATATCCTTGCATTAAATTTC
AACAATAACAAGTTTAATATAGATATAATTAACATATATAACCAAAAGTGCCAAGCTCCA
GAGACTAACAGTACCACCATGCAGAGGCATAGAGAGGGCTTAGTAGTATCATCAAAAACT
ATAGTTGTTGGTGACTTTAATGAGCATCATCCCAACTGGGATCCATACTACCATAAATCC
ACCTATGCTGAAAGCCTTCAAGAATGGATGGAAGATCAGGGTCTCTCTGTAGTGAATACA
ATAGGACAGGGAACGTTCCATAGATCTCATATGGCATACCCTTCAGTTATTGATCTAACT
TTGGCCACAGAATGGTCTGAACAGTATATTCAAGACTGGCAAACTATTCCTACAGGCTCG
GATCATCAAGGAATNNNNNNNNNNNNNNNNNNNNNNNNNNNNNNNNNNNNNNNNNNNNNN
NNNNNNNNNCTATTCAAGGAGTCAATACTTCTTAATCCCAATAGACTGCAAGCACTCCAA
GCAGCTAGTACCCATGACATGCTAGAAGAAGGGAGCAGCTTGAAATGTGAACTTGACCTA
ATAAGTAGTGAAATAACTGATATTCTCATCAAAGCAGCCAAGGTATCAATCCCAAGAAAG
CGTCTTGGAGCCAAGCCCAAGCCATGGTGGAATGAAGAGCTTAAAAGGCTGAGAAAGGAG
ATGACAAAAGCACAGAGAAAGCAAAGACATGATCTTCCAAACAAAAGCAAATTGAAGGAG
TACACAGAGGCAAGGAACAAGTATTTCCAAGAAATAAAAACTGCAAAAAAGAGTCATTGG
AATGCATTTCTCGAGAAGGAAGATCCAGCTTCTATCTTCAAGGCCTTGTCATATACCAAG
GATCACCAGACAACACAATTACCCATGATTGAAGACACAGATGGTAGATTGAAAACTAGC
TTCTCAAGCAAATGTAAAGCCCTTAGATCAAGACTTTTTGCCATTCCACCAGAAGCTGTA
CAAATAGATTGGGCCTCACACAAGGAAGCTAGCTGGGAATGGCCGCCACTTACGCCCCAT
GAGGTTGAAGCTGCATGCAGCAGTCCTTCAAAGGGTAAAGCCCCAGGCCCAGACCAAATA
GACCAAGCCATGATCAGTCATGCATATCAGGCAAATAAGGAGATATTCTTCCAGATATAC
TCCTTATTCTTCAATATTGGGTACCAGCCAAGATGCTGGAGGCAAGCTACAGGAGTGGTA
CTGAAGAAACCTTCAAAGCCAGACTACTCTCAACCAAAAGCATATAGAATCATATCTTTG
CTGAACTGTTTGGGGAAAACACTTGAAAGAATGATAGCCAAAAGACTGGGATATCTAGCT
GAGACAACTCACCTCCTTCACCCATCACAGATTGGTGGACGCTGTCAGAAATCAGCAGTG
GATGCTTGTCTTTTGTTGGTCAATCAAGTACAGATAGAAAAAGCTGCTGGTAGAAAGACA
TCAACCCTTTTCCTCGACATTAAGGGCGCCTTTGACCATGTGGCTAAGAATCAGCTCCTA
GGGATCATGAGTAGATTGGGACTTCCCCTCAGTCTCATGTCATGGGTAGACTCATTCCTC
AGCAACCGACAGCTTAAATTGACATTTGATGGGCAAACAGAGGAGTTTTCACCTATTGAG
ACTGGCATCCCCCAAGGAAGCCCCATTTCACCAATCTTATTCTTGATTTATATCAGAGAC
ATGTTCAACTCTAGGGCAGGCCAATTCATATCATATATTGATGATATTGCATTGATAGTC
TCGTCTAGTAGCTTCAAGAAGAATGCACAAATATTGGAAAGGGAATACAAACTACTGCAA
GATATTGGAGCAAGAAATGCAGTTCAATTTGACATAGACAAGACTGAGCTGATCCATTTT
GGGACATCTCCAGAGGTTAAGAATTGCCAGGTAACACTACCTAGCAGTAAAAGCATCTCA
TCTTGCACAGTTGCCAAATGGCTTGGGGTGCTGTTTGATCAAAAGCTGACCTTCAAGCAA
CATATTACTTCAAGGGTAGCTCAAGCTAAGGCAGCCTTCCTCAGGATGGCAAGATTGACT
AATATAGAAAGAGGACTGAGTCATATAGCCATGAGACAGATGTATCTAGCATGTGTCACA
AGTATATCAGACTATGCCAGCCCAGTTTGGTGGAGAGGGCAGCATACATTTACTGACAGA
CTGCAAGGTCTACAAAATATGGCATTGAGAAAAATATTGGGATGCTTTAAAACATCACCA
GTAAGACCAATGGAGGTAGAAGCATGCCTTTGCCCACCTGAAATAAGATTGAATCATAGC
AGAAGAAAATATGCTATGAGAATATTATCATTGATGCCAAACCATCCCATCTCAAGGATG
ATGAAAGAAAGAATGGAAAACTGGAATAACAGGGAATATATACCCAACAAAGAAAATCAA
GCAACCAGAATCTTGAAATCCATACAGTATCACTCTGATATCATAGAGATTGAGCCAGTG
ATATCCAGTTTCCATTCTCCCTGGGATTGTGTCCTTCCTTATGAGGTGGATATTGGAAAC
TTAGACAAAATGGATGAAACATTATTGCACAATCAAGAACTAGATCAGGCACTAGGGAAG
AGCCAAGTCATATACTATACTGATGCATCAGTATCAGAAGACGCCATTGGCATTGGAATC
TCGCTGATAGCTTATGACCAGGCTGACAGGTTAACCTTGACTGAACACTACACCATTGCA
AAGGATAGTAATACCATTTATGATGGGGAATTGGAGGGGATTGTGAGGGCTATTGAGCAT
GCAGAGAGACAGACATGGAACAGGAAGCTTATCACAATTTTCTCTGATAGTCAAGGTGCT
ATCAGGAGACTGAAGGAATTGAGCAGTAAGGCTGGCCAAGTATGGGTATCAAGAGCCCTT
GATGTAACCCGTAAACTAAAAGACCGAGGAACTTATGTCAGAATAAAATGGGTACCAGCT
CACATGGATATCCAAGGAAACAAGGAAGCTGACAGGCTTGCTAAACAAGCATCTTATATG
GAGCCTGATGAAAGCTATCCTANNNNNNNNNNNNNNNNNNNNNNNNNNNNAGTGGCAGAC
ATTATTAAATAATTATGACATCAAAAGACAGCAACAAGATGACACATCATGCTATACAGG
AATATTTCCATGGCAAATAAGAAGGGAACCTTGGGTTCCCAGAGGTACAAAGAAAGAAGT
TTGCTCAGCATTTTACCAGCTGAAAATGGGACATGGCTATTTCAAGGGGTACATGAAAAG
AATAGGAAAATCAAATATTGGAAGCTGCAGCTGCAGCAGCAAAGAGGAGCAGAATGCAAG
GCATTTGCTGCTTGACTGCAGAAGGTACAGCCAGAACCGGAAAAGGATGAAAGAGAGGCT
ACAGGGTCTGGAAATGAGCCTGCCATTATTGCTTCACAACAAGATTGGAATATATGTAAC
ATTGGAGTTTCTGAGAGAAACCAAAATTTCGACCAGGGGATGGTATTTAGGAGAGGAAAG
CAGGGGATAAGAATCTTGGAGTTCTTGACACTGGGCACTAAATATTGTAGTGTAGCTACA
CATCTTTTAATAGTCATAGACTCAAATAGGATGTTAATTAATTAAAAAAAATAAAAAAAG
AGAGTTTGATAGGCTTTATA
>20151110.A-AVE_contig_65
TTTTCGGACAAAAAGGGGCAAAGAAGCCTTATTAGAATATATCAAGACTTCCAGGTGCAT
AAGTGCACATAAGGGAGATTAATTAGATTGGAAATAAATAGAAATGAATAAAGGGAAACA
ATATCAGGAGTTGTAATTGGAAGTTTTTGGAATCATTGTTTGTTAAATAGAAATAAATTG
TCATAGCTATATAGCTGAATACAAAATGAAAAAAAAACAAGGGAGTAGTGAAGTAGGAGG
GCTATGATATCAGGTCAAAAGCTACTATCTAACTGGATGAGTCTATATTATGATTATGAG
GTTATGTAC
>20151110.A-AVE_contig_66
GGTGGAGAGGTGATTTTTACTCTCTACAAGCACACTCCATTTGAAGCGGCGAAGTTGTTG
AAACAGCGGTGACATGACATAGTTTCCGTGGCCCGTACGTGCTACGATCAGTTCGCGGAG
TAGCCACCGGGAAAGTAACAGCTCTCGTGGCTTGCGTCATCGCGCGAGGAGACCAGGCTT
TCGATATCTAGGTGGACATGCTTCTTCCCACCACTCGTCAAGAAGCGTTTGTCGTTTCCG
GTTTATGAGCCGACGAACTTACGCCAACGTGACGGAGCAAGGCTGCTCTCTTTACTTGGC
AGCTAACGGAGGCTGGAGGGTGCAGCTCTATCGACTTCTTTGTTTCCCTGTATCCTGGA
>20151110.A-AVE_contig_67
TCTTGGCTTCCATGCCTCTCGCGGTTGCCCCCGCGCTCCGGCTTTCTGGAACTGTGCATC
AAAAATGCACTCGGAAGCAGAGTTCAAAGCCCCCAAACGGCGTCGAAACTGTAGGGGGCC
TCATAGATCAGATTCGCAGTATTGCGAAGCATGACTTAACAAGTCCGGTCCGGCGAAAAT
AGAGCAGCTCGCGATAATTCGCATGGTCGAGCAAAAAAGGCACGCAGACTATGCTCATGT
CAAAGCTGCAGTAGAAATAGCCATCCAGGCGATTTACGGCTCGANNNNNNNNNNNNNNNN
NNNNNNNNNNNNNNNNNNNNNNNNNNNNNNNNNNNNNNNNNNNNNNNNNNNNNNNNNNNN
NNNNNNNNNNNNNNNNNNNNNNNNNNNNNNNNNNNNNNNNNNNNNNNNNNNNNNNNNNNN
NNNNNNNNNNTCACTTGGAAGATGTGACAGGAAAAGGAACGGGCGAGAAGCGCGGGATCC
GGACCTAATTGGGATTACTTCTAATTTTGATTTTGATTTTAGTTTTGCTATCAACACCAT
TATTTATGTGGAAGTTCATGCGGTTGGAATGAGTTGGGCCTGTATACAGTGATCCTTACC
GGCTTCACCGGTCCTGTACCGATAGTAGGATGTAGAGCTTTTTACTTTAGCTCAGGACTT
TAAAAGTTCAACAACAACAACAACACACTGTATACATGCTCGCCGAACCATTACACTAGT
GATATATGCTCTGGCCTTCAGCTCCGCGCGGTGCCTTAGTCTTAACCACTTCGTCAAGGT
GCCGTGGTACGCCTCCTTGTGGTGTTCTCTGGTACGGTTTGAGTAGCCTAGGAACTTACT
CCACTTGGGAAGAAGAGGCTTCACACTACATTTCGCGCGGCGAAGAGTTGATGGGTGATG
AAGGCAAGACTAGATAACTCCGGGGGTTTGAAACCTTTCCATGGGTGAGTATTCACGAAT
AAGGGTTGACTAGGGGTGAAGAAAATGCCGCCGTAACTTCGCAGTGGTACTTGCAAATGA
AATCCGAGATAAGGGTGATCTGTCTTTATTTTGAACCTTATACTATGTTAGTTTCCTCTT
GTATTGTGTCAAAGCTAGCTAGCTAGCTGCATACGCAATTAAAACTTGATGCATAAAAAA
AGCTACTTCGTCGTCCCATGCCATAGTACTCTTACATCCCTAATTCAGAAACTACAGCTC
TCGTCAAGTCAGTCACCCACCTTAAATGACTTCCATATACACGCCCACAAAAATATGAAT
ACTTGCTGGAGTGGACAAGCTTTGGTGCAAAAGTTCGGGAGGTATATTTTTGTTAGAGAC
TTGAGAGATCAGGATAAATCTATAAGATGATGCACATGGAAGGATATAATCTCTACAGGT
TTGATATTTCGAATATTGGCAAGATGATCTAGAAATTGAAGGTCATTGAGTGCGCCAAGC
TTTTGACTGCGAGAGTGCAGCTAACACTTTCAAAATAGACTACAATAAAAGGTGTTGTGG
CTCGCCTCTTGGTCGTTATATCCCCAATTTCAAGTTTAGATAGCTTTTATACCCATCTAA
TTTAAGAAATGGAGGACCATAAGGCCATTTCTCGCGCCTTCACTATTTAAACGATGAGAA
AGACATAGTTGGGAAGCCATAGGGGTTGTCTGTTTTCCCTTTGGTGGATATTTACGGTCT
AGGGAAGGATGAGAGACCCTGGCACTAAGGTGTCGAGTAGTATCAGCGAAATCACCCATT
ACATGAGTGGCTAAAGTGTGAACCCCAGTAATTGTCGCCTATGGTTGTTGTAGAGGATCT
GGTCTTCTCCACGCCATACTTGGTGAGTGATCGGATGTGGCAGGTCACGTAATTAAGCTA
AAGTAAACAAAAAAATCATTTACTATAACAGTATGGCACGTGAGATGTGTCATTCTGACA
CTAAAAGCGTATCTTAACTTGGTACTGGATGCTATTTGATTTTTAAGGCGCAGGCAGGAT
GACATAATTCTCCATCGGTAGTAAATAATATCACTGTATTTGATACTGGTAAGGGTTATC
TCACAGAACCGCAGCCTATTAACTCGTTAGCGTTGTTATGCGGCAACCGAGATGAACGGT
GATGTACATGACTATGCCTCTATGCGCGTCAAAATTGCACAGAAATTTTATCAAGAGCTG
CATGCATGCAAGCCGCTGCCTTTCAAATCATACTTACAATAAGTTCTATTTCGGCATCAA
CCTTTATATTCAATGTGTGCATGACCATTCATACGTGTGGCTGTTTATTTACGCTAATAC
CTATGATCCCCGCGCAGATTGGACTAGCTAAAAACTTAATGAAAGCAGAGAATTCCAGAG
TCTGCGCAGCAAATAAGAAGATAGAGAGCCAAAATCGAGGTACTAGTGACGCAAGTTGCA
AATGATACAATATGGATATCAAGAGTCTACAAACTGCTTCAGTCTACATCAATAATCAAT
TGCTATCCCGAGGCCTCCTACGTCATGACCATGATATTGATTTTGCCCATCCAGATGGCA
AAAAAAGTGGGCTGGACACGACGATGGGAAGGATAATCGGCGTCATAAATGATCTTATCC
TTCGCTGCGACCGAGATGCAGCCCAGCGCGAAGATCTGATAAATTCAATTAGTACGCTGC
GCTCAGATGCACAAAGATTCAACTTAGAAGTTGACCGATTAAAGGAAGCCAAAAATGAGC
TCGGAAGGAAATTGGCAATTGTGGAATCTGAAAAGAAAGCGTATGAAGACAAGCATAAGA
CAACCGAGATAAGAGAGCGAAGTCTAAAGCTAGAGGTGGAAAAGTTAAGAGGCACAGTCA
GTCAAATACGAGCGATGTGTGCTGTTGAGTGTCGAAAGAGGGAAAAGATAGTTGAGGGGT
TGAAAAAGTCACTCAGTGATGCTAGTCGGATAAGAGGAGGGAATAAAACCACAAACTCGC
GCGAAATAATTGCCACTGCTGGTATTAATGAGGCACAGCCTACCAAATCATCTACATCAG
TTGAAGCAGAAGGTTACCAATTACACATGGAAACGAATGAATTTCTCACCGAACTTGCTG
GCGGTCTATCTGAAGAGAACGAATACCTTTTGGACCTAATACGACGCACTTTAGATTCGT
TGAAGAAACTGAGTGGATGGAACCACCAAACTGAAAATATGATGGTTGTGGCTGAGGTTG
AGGAAAAAAACTTGAAAGAAGATTTGGAAGCCGTAATGACACACATCCAAACACTGCTCA
CCAATCCTGGCTTTGTACCCCTGGAAGAAGTCGAAGTACGCGAGGAAGAAATATTACGTT
TACGAGAAGGTTGGGAGTACATGGAAAAGAGATGGAAGGATGCCGTTAGTTTGATGGATA
TATGGAAAAAGAGAATGATGCGTGGGAGTGAGACAACAGATACAGAAGAATTGAAGATGG
ATCGTTGCCTTGACCCCCGCAGGCCTCTTAAAAATGATGTTATTTCTTTCAATCTCAGTA
AAGTTAGTGAAGAGAATGAAGTTGAAGACGAGGATAAAAGTCAGAAAACTATTAGAGCCA
ATAGTACAAGAAGCCAGCTTCCAAAAATAGATAAGCATGATCGAATTGAAAACAACTTGT
TTTCGGAAACCTTGACACAGGGTGATATTGAAGTAAGCCAAGAGGACGTCAAAATAGACC
AAGAAAGAGATGGAGAATTAGACGATGACTACGATGACAATGAAGGAGAAGAAGAGTACG
AAGAAGAGTATGATAATGGTGATGTTGATTTTGATTTTGATGATGAAGTACAATTCTCTG
AAGAAGATCATGATGAAAATTCTGACGAAGAAGAGTTACGATTTTCTAAAAAAGAAAAAG
AAAATCAAGTTCAAAGAGGGGATGAGAGCGAGAAAGAGGGCCAAAATTATAGACATGAGC
TAAAACCACATGCTTCTATTCGAAACTCCCATCAGGTTCATTCAATAAGTAAGACGAAGG
AAAACCGTACGTCCACTCAACCTCAAACTATCACCTATGTTGATAGTGATTTGAATATCT
TGAGCGAGAATGATCGAGAATCACTGCTACCAAAACTGACCTCTCCCCTAAAGAATAACA
CCACAGTTTCTGGTCTAAATCTCGCGCACCAAATATGTCCATCACTTCCAGTCAAAACTA
ATAAATCTAGTATGTGTCAAACAGCTAGTCCTATAACATCACGCGACAACAAGTGCACTA
AGAATTTTGTTTTTAGCAAGCCCCTGCTATCTACGCTCAAGCATCCTGCTTTTATCTCAA
AACCCCGCGTTACTCCTCAGAAGCACGCTTCAACTCCTTCCTCTACAGCGAAACGTGTCA
AGCTTAAAGCTCAAAAAAACCAAGCTTTTACCCCTACTCCTAAATTAAACCCCGAAAATC
AAATCAACCTCCCACGACCACGCGGATTACCGATTCCACCAACTCCAGTTAACATGGCTA
GTATCTCGGCAAAACTCGCCGCTAGTAAGCGTGACGCTGATGCAGCTCGAGTTCGTGCAA
AGCTTAATGCCACACGATCGGCAAAGCACTATAATATAGCTGCTAATAAGCATCAATCTT
CGCAAGTGAGTAAGTTGCGAGATTGTGGTTCCCCGGAACCAAACACAGTTATATCATATC
ATTCCACACTCTCAGACTACTCCACCACTACTAAAGATCCCTCCGAAAGAGCCTGGGCCC
TTTCGCAAAGTAGTTCCTCTTCACACGGTACCATGGCAGACGAATATTTGGGCAAGGGAT
GTAGCCGGAAACGGAAAGCTAAGGATATGCATGAAATAGAGGCTGGAAGGTCAAGTAGAA
GAAGCAGCACATCAAGCTCGTGCGAGCTTGAGTCCTTGATTCGTGGCGAATGAAATTTTC
TCAATGGACTATCGCCATTCATTAAGATATGAAGATCCGAGTGTCTCTCATTCTCCTCTG
AACGACAGACCCATTATAAGTCAGGTCAGAATCATTTATGATTGATCCATACACCGACTT
AGTATCATACTTGTGATATATTAGTCTCTTGGCTCTTTCATTTGAATTTGAGGCATCACC
CTGACCAATAGAAAGTTCAAACAATATATCACTCCTCAAAGAACATTTTTTATTCCTATA
TAATATGATCGAATGAAAATGAAGAATTGGTTTAAGCTCATCTGGGGACAAATATATGAA
CTCCTCTAATTTTCAAACAAAGTCATATCAGACTTTTCCAATAGTTCATTATCAGAGTAG
GCTTGCAACGATCATATAGAAATACAAATTGCCCTGATATGACATAGAGATCAAGTATCT
ACGGGCTTTTCTGAGTTTATTCCGGATGGTAGCCTATGGATGAAACAAGGATGCTGAGTT
AACATCCCGCCACTTATTAGGCAGAATCAGCTGCACGTGTTGGGCGTTTGTTAAATCTCA
TACCATATTAAATAAAGCTTCATTAGGCTAACGACGCACCTCTTTACCACCACAAATATT
TTCGAACATCATGCCCCTACCTAACTACTTGGTTAGAGAAACTTATCGGTACAAAATCGA
AGTAGTTACACTCAGCTCTACTTGTGACAATTCCAACACACTAATATCATCAATCGTATG
TTGTTATCTCAATTACTGTTGGTGATTCATCTCCTTATACCGATCTAATAATCGCTAGTA
GCTGGTAAGCTACCTCAATTCAGCCCAGCATTGAGAGAAGAAAAAAACTAGCTACCAGCG
TAGAATCCTATTTTTGAGACTGCACTGGTTTTCACATAAGCTCTACCTACTCGGCTTAAA
GCGTCAGGGTCTTGGAAGAAGCTCGATCAGACCAGGGAAATCCCGAAGCAGTGGAAGCTT
GTTGTGTTGGGGTTGAAACAAAATGTTGCCGACTTACTAGTAACCAATATACAATAAATT
TGAACATAGTAAAAATTTCGGAACATCCATAATAATTCGGCAGTGGGAGAGAAACTTAAT
CCAATTAACAAGGACTCGAGTTATCGGGTGGTCAAATTTCTCAGTTAATAAATCTAGATG
CCTTATGTCAATAGAATCAATCCGGTGACAAGTTGTGTAAGTAGTAAAGCTACCTAACTA
TGTGATTCGACCCAAAGGATCTGAATTATACAGGCTACTTTAATCAAAAAATATCTCTAA
GCTGGTAACTTTCAAACTTTCAGATTAACTAGGAGCAAAAATTGTGGCATTTTGAAAAAA
AATGAACGAGATAATCTCATAACTTTCGTCTCTTTCAAATCTGAAAATAAACCCTGATTG
ATTCATGAGCCGAGACTATCAATTCTCTCTTTTCGGCCCTAGTCCCATTCAACGACCTCT
TACGCTGTTATCCGAAGCTGGTATTTTAGAGGTTGTGTATCAAGTTTGATTACATTCTCC
TGGGCCTCATCGTTTATCAATTACTTCATGTCAATTATAACAACTCATAGAGAGAAGCCG
GCTGGCCACTGCGTTTAGTTGTTAGGCTCAAACAGTAAGAGCATACAAGGAGCTGGGTAA
AGTAAGGCTGACTTAGCGTTAATTTCTGGTTGGCGATGATGAACAGAATTCAGTCTCTTC
TGTCTGTAAATACCATCTAGTCATCAAATCTGCCATATAAGCATCTTCATACTCTTGAAG
CCTGTTTTTAACGCAAGCCTAGATTTTTTTAATGATCAAATCCAGGCTTGGTCTTGTTTA
TTGTGCCTTGAGGATCCAACGCTAAGTCTGGATCGGGTGGTGGTACATCGTTATTACTGA
CTCGGTAGAGTCAAAGGATTGAAGTAGCCATTTTTTTAATAAACCAACGTTGACACATGA
CTGAACTACTGCCAGAAATATTATTCTGCTATTGTAGAGTAAATTTCATAGGCGTTTATT
ATTTAGCCGTCAGGGATGCTACTTAGATGTGTTGTGATAGCGTATAAGCCAGGCTATAAT
TACGCCCTGTGCGCCTAGAGGATTTTTAAACTGAGTTGAGATGAGTTGGACCAGGATGCA
TTATGGTAAGGACATGAACTCCACTCCTTTTGAACAATTAGATCACTCCAAGCTTCGCTG
ATGCGTTGAAGCCGGTCAAGTCCGGCAATCCAGAGAACCCAATTATTTCAACTAAACTAT
TGTATCCTCTTCGATCTGCGCTATCATGTGCGGTCATCCTAGATACTCTCTCAACCTCCA
ACCCTCGTGACTTTTCCAGGTCTTAGGATAATGCTAACCCAGCATATAATCCTTGTAATG
TCGAGTCCTCGTGGTCATTGAGGATCTCAGCATCGACGCAAGGGCTTATTTCCATCATGG
TTTTTTTTTTTTTTTTTACACTAAAGAATGCATTAAAAGGTAATGGGATGACTGTGGAGA
CGATTCACGGGTTTAAACTCGTCTGCGAAGGGGTTTTCGTAGATTATCGAGGCTGTCAAG
GCGTATCATCCGTTGCAATTAGATTCCCAGACAGACCAAAGTATTAGATAACTGTTGGTA
CGACGGGGCTCACTTGGTTTCATGCCTTAAAAGTGCTTAAAACAAGTGGTATATTCTGTC
T
>20151110.A-AVE_contig_68
CAACAGAAAACTGTTTAAATCTTCTTCTAACAGAGCTGCGTCAACTAGACTTGAGTATGG
ATCCCGAATTTCGAACAGATTCTTTTCTCCACATGAAACTTGTGAACGCATGCCGCAACA
TTCCAGCCTGTAGCTATGCCTGCTTCAAGCCTAGTGAATCCCTATCCGGCCTAATCAATG
ATCTCCGAGCNNNNNNNNNNNNNNNNNNNNNNNNNNNNNNNNNNNNNNNNNNNNNNNNNN
NNNNNNNNNNNNNNNNNNNNNNNNNNNNNNNNNNNNNNNNNNNNNNNNNNNNNNNNNNNN
NNNNNNNNNNNNNNNNNNNNNNNNNNNNNNNNNNNNNNNNNNNNNNNNNNNNNNNNNNNN
NNGCAAGGAAGAGGTTTAAGGAACAGTTTTCAAAACGCTTTGATCGGAATCCAGACCACT
ACATCGCAGAATATGAGGCTGAGTGTGACAACAATTCCACAGATAATCCACTCGATATTC
AAATTGAAAGCCTAACACTAGATACCACCTCATTAGAGACTAAAGATGAGGTTAATAACA
TATTCTACACTTCCTTTGGATCTATAGAACAGCCAGAAGATATTGCAATAACGCTGGCAA
ACAAATCTTTTGAGCATGCAATCACCGGTCTCGATTTATCAAGTGCTAATAGTGAAGTTG
ACAATGANNNNNNNNNNNNNNNNNNNNNNNNNNNNNNNNNNNNNNNNNNNNNNNNNNNNN
NNNNNNNNNNNNNNNNNNNNNNNNNNNNNNNNNNNNNNNNNNNNNNNNNNNNNNNNNNNN
NNNNNNNNNNNNNNNNNNNNNNNNNNNNNNNNNNNNNNNNNNNNNNNNNNNNNNNACGCC
TATTGGACAGATTGAATTCCACATTGTGAACGCCACTACACCATTTTTACTTTGTCTTTC
TGATATGGATACCCTGGGCGTTACTTTTGATAACCTCAACAATTTACTAGTGAAGAACTC
ACAATCGTTTCCAGTTATACGGCGTTTTGGTCATGCTTTCTTACTTTGGGGAAAATTCCT
ACACTCTTTTATAACAGACTCTTTCCTTTCTAATCCGTGCTTTTTAACAGAAACTGAATT
GAAAAGACTTCATCGGAGATTTGGTCATCCTTCAGCAGAAAGATTGCTTAGGATATTACA
ACGATCAGGTCATGACATGGTTGAAAAGAAAACAATTGACCAACTAACAAAAATTTGCGA
GTTCTGTCAGAAACATAGAGGACCCCCTAGCCGTTTCAAATTTTGTCTCCAAGATGAAGA
>20151110.A-AVE_contig_69
TAGAAGCGAAGGTTCAGGATGCGCAAAGGAACTATCAAACCTGACTCGAATGTATGAGAA
AGATATGAAATACAATGGTGAAAATGATAGTTTTGATTATAAGCTCACCATATTCCGTGA
CCTGTGTGACAGAACCGACATACCTAGTCAGCTCTTTGCAAAGGCATATCCTACGATTCT
CATAGGACCTGCTCTAAGTCATTACTACTCAAATTTAGGTGTTTACAAACACGCCACATT
TGATGAGATGTGTGATGCCACAAAGCGTTATTTTGAAAATATTGAGTACAAAAGANNNNN
NNNNNNNNNNNNNNNNNNNNNNNNNNNNNNNNNNNNNNNNNNNNNNNNNNNNNNNNNNNN
NNNNNNNNNNNNNNNNNNNNNNNNNNNNNNNNNNNNNNNNNNNNNNNNNNNNNNNNNNNN
NNNNNNTTTCTCCACATGAAACTTGTGAACGCGTGCCGCAACAGTACAGCCTGTAGCTAT
GCCTGCTTCAAGCCCAGTGAAACCCTATCCGGCCTAATTAATGATCTCCGAGCTTCAATT
GCGACTTCTGAAAAATCTGATGGGCCAACATCATCCAATTTTTTCACAGATAGGCGATAT
TATAAACAAGGCTCTAGCTCTCGTTTAAAGGTCCATCCAGTAGCTAGACCTCGCTCAATA
AACAACCAAGCATCATCNNNNNNNNNNNNNNNNNNNNNNNNNNNNNNNNNNNNNNNNNNN
NNNNNNNNNNNNNNNNNNNNNNNNNNNNNNNNNNNNNNNNNNNNNNNNNNNNNNNNNATT
GCAAAACGCTTTGATCGGAATGCGGACCACTACATTGCAGAATATGAGACTGAGTATGAC
AACAATTCCACAGATAATCCACTCGATATTCAAATTGAAAGCCTAACACTAGACGCCACC
TCATTAGAGACTAATGATGAGGTTAATAATACATTCTACACTTCTTTTGGATCT
>20151110.A-AVE_contig_70
TCTAAGCCTCGTAATACAAGAGAATGAATCATCCGGAAAATCAACAGAAAACTCCTTAAA
CCTTCTTCTAACAGAGCTGCGTCAACTACAGTTGAGTATTGATCCCGAATTTCAAACAGA
TTCTTTTCTCCACATGAAACTTGTGAACGCGTGCCGCAACATTACAGCCTGTAGCTATGC
CTGCTTCAAGACCAGTGAAACCCTATCCGGCCTAANNNNNNNNNNNNNNNNNNNNNNNNN
NNNNNNNNNNNNNNNNNNNNNNNNNNNNNNNNNNNNNNNNNNNNNNNNNNNNNNNNNNNN
NNNNNNNNNNNNNNNNNNNNNNNNNNNNNNNNNNNNNNNNNNNNNNNNNNNNNNNNNNNN
NNNNNNNNNNNNNNNNNNNNNNNNNNNNNNNNNNNNNNNNNNNCAAGAAGCAAGGAAGAG
GTTTAAGTAACAGATTGCAAAACGCTTTGATCGGAATCCGGACCACTACATTGCAGAATA
TGAGACTGAGTATGACAACAATTCCACAGATAATCCACTCAATATTCAAATTGAAAGCCT
AACAGTAGACGCCACCTCATTAGAGACTAATGATGAGGTTAATAACACATTCTACACGTC
TTTTGGATCTATAGAACAGCCA
>20151110.A-AVE_contig_71
TACCACCGAAGTATTCCGACAGATCCGTAAGGTTAAGGATGACAGATGTGTAGCGATTTG
CGAAACATCTCCCTGTAGCTCATTTTTGGTGCTTGAAAACAACAAGTCTGATCTACTTTT
CAATATTTCTTTCGCCACTAATAGTTCCGAACAAAAATTTAATACTGCAACAGCAGTAAG
ATGGCATCTCAGACTAGGACATATGTCACATGAAAACATCGCCCATCTATCGCAGAATGT
GGACGGAGTCAAAGTCACAGATATGAAGAAAAGAGACAATACCAATGAAGAAAATATACT
CTGCGAAGTTTGTAATACTGCCGTCAGCCATACAAAAATTTCCCGGCAATTACAGTATAA
AGGCGAAACCCCGTTCCAATGTACTCACATTGATCTCATACATGAAGAGCCAGGATTGTC
CAACGAATGCTATATTTTTCACTTTTACTGTCAGTTGACAAAATTTAGTATAGCCCACGT
CACTTCAGACAGGGAACAGAAAACTTTAGTTAATTGTTTTGCGCAGGCGCATGGCCTCAT
TAACAAATGGGGGGTTGATATACAGTTTGTCCGAATGGACCAAGAGGCGGGATTACAATC
CGAATTTAACGACTACTGTGCGAAACACGGTATCTGGCAGGAAAAAACTCCGACTGACAC
AAAAGAGCCCAATGGAGCAGCAGAAAGATCTGGGGGGTGGATTATCACGGTAGCACGAAA
GTTAAGATTACAATCGTCTCTTCCCAGCAATCTTTGGCCGTACTTTGTGCTGGCAGCGGT
AAGGATTCTTAACCGAACACCGAAGAAAGCTTTGGGATACAAAACACCTTTCGAGCTAGC
TACTAAAAGACGACCAGATCTATCAAGCTATCGAATTCCTGGGTCGAAATGCTATGTCAC
GAATAAAAATATTCCAGCATTACAGAAGCAAATGACTCGATCTGATATTGGATACTACAT
TTCTAACTCAGCAAGAAACATATCAATTATCTAGATGCCCTATGGTAATAAAGTCATCTC
ATCAAGAGATATTAGGGTTGATGAAATGTCACATTTTAATTGGGAAAATGTAAGAAATCC
TAATTTTATTCCCGTTTTTGAAGATCGTTTTGTCAGCATATAAAATGGGAATCCAATAGA
TTAACTTCTCGAAGATGTCATCGAAGAATCACCAATTTTTTACAATCAAGCCAATAATGA
AAAACTTCAGTCAAACGCCAATTCTTTATCAGAGTCAACAGAAAAAATACAAATTGATTT
TGGTGGGAATTTACCGATACCAAAGGACACACCCGAAATTTCAAATGAAAAGACAATTTC
CAGAGAAACATCTCATGAAAGAGTCGAGGAATCTGAAAAGAATGAGCGACCTCACAATCG
AAGACTGACTGAAGAGCAAGTTCTTGATAGGCTACGAGAAACATCTCGTGAAGCCAGAGC
TCGACGAAGAAATCAAAGGAAAGAAAATCTCAATTTTTATACCGAAGTTCCCGATATAGA
CAGTGTTCCCATAAGTGATCCTCTTGAACACATTTATTCATCTTTTGCGGTTAGCCAGAA
TCGAAGACTCCACATCGATCAAATTCAAAGACCACCATCTCGATGGGAAACGATACTAAA
ACATCCAGAATCATCTGGATTCATCAGCGCAGCCAATTTGGAGATTCAATCACAAGAAGA
GAAAGCCACATGGATAGAGGTACCTAGACCTGCTAATATTCAAGTCTTACCATTAAAG
>20151110.A-AVE_contig_72
TATCGAATTCCTGGGTCGAAATGCCATGTCACGAAGAAAAATATTCCAGCATTACAGAAG
CAAGCGACTCGATCTGATATTGGATACTACATTTCTAACTCAGCAAGAAACATATCAATT
ATCTGGATGCCCTATGGTAACAAAGTTATCTCATCAAGAGATGTTAGGGTTGATGAAATG
TCACATTTCAAGTGGGAAAATGTAAGAAATCCTAATATTATTCCTGTTTTTGAAGATCGT
TTTGTCAGCATAGAAAATGGGAATCCAATGGATCAACTTCTCGAAGAATCACCAATTTTT
TAAAACCAAGCCAATAATGAAAAAATTCAGTCAAACACCAATCCTTTATCAGAGTCAACA
GAAAAAATACAAACTAATTTTGGTGGGAATTTACCGACACCAAGGGACACACCCGAAATT
TCAAATGAAGAGACAATTTCCAGAGAAACATCCCATGAAAGAGTCGAGGAATCTGAAAAA
AATGAGCGACCTCACAATCGAAGACTGACTGAAGAGCAAGTTCTTGATAGGCTACGAGAA
ACGTCTCGTGAAGCCAGAGCTCGACGAAGAAATCAAAGGAAAGAAAATCTCAATTTTTAT
ACCGAAGTTCCCGATATAGACAGTGTTCCCATAAGTGATCCTCTCGAACATATTTATTCA
TCTTTTGCGGTTAGCCAGAATCGAAGACCCCACATCGATCAAACTCAAAAACCACCATCT
CGATGGGAAACGATGCTAAAACATCCAGAATCATCTGGATTCATCAGCGCAGCCAATTTG
GAGATTCGATCACAAGAAGAGAAAGGCACATGGATAGAGGTACCTAGACCTGCTAATATT
CAAGTCTTACCATTAAAGTGGGTATTTACCTATAAGTCGGATGATCAGGGTTTTTTAGTT
AAGTACAAAGCTCGTATCTGCGGTTGAGGAGATCTTCAACCCCATGCGGGAGAAGATTTA
TATGCTGCAACAGGTGCGCATCGGACTTTTCGCACCTACATGGCTATTGTCGCAGCATTT
GATCTGAATTGTGATCAAATGGATGCCATTAACGCTTTTATTAATGCTCCGATTAAAGAA
GACGTTTATGTTTATTGGCTTCCGGGATATAAAAAGAGAAATACTGTGCTAAAATTAAAG
CGAGCATTATATGGATTAAGTGTTTGCCAAAAATTTGGTTCGATGAAATTTCTTGGTTCT
TAGCAACGATTGGGTTTGAATATTCTCCAGAGGATCATTGTATAATGATCCATGAATCAC
TAACCATCTTGATTTTCATCTTTGTTGATGATTTTCTCATAGCCGCTCCTAATAATCTGA
GAGCACATATGGATCAGATAAAGTTATCAATCGATGTAAAGCACGAATTACGTGACCTTG
GAGAAGTCAAGAGGTTTTTAAATCTTGATATTTATCGCAACCGAAAAAAACGCACAATAC
ATATATCCATGGCATCATATATCGATAAAATTGTGACTCGATTCCATCTTCAGCATGCAC
GACTACCAAATGTCCCACTGATTGGTAAGAAACTGATTCCGTACGACGGTGCTGCAACCC
CAGAACAACGGACAGCATATCAGCAACGAATAGGTAATCTTATTTATCCCGCTGTTGTAC
TCAGACCGGATATATCATTTGCTGCAGCTATGTTGAGTCGGTTCAACCAAAATCCGAGTC
CTGATCACATCCGAGAAGCAGATCATGTTATTTCTTATCTTGCAGCAATCAAACATGTGG
GTATTCGATATAATGGCAATATATAACCAGAAGATTTGATGGTAGCTGCCAGTGATGCCA
GTTTTGCAGATGATAGTACTCGAAAATCAACCCGAGGTTTTTTGATGAAATTATTCGGAG
GACTAATTGCATAGCAATCCACACTCCAGCGAACAATTGTTTTATCTACCACCGAAGCCG
AAATCATGGCTCTAACCTCGGTTGGTCGCGAAATCATGAGTATAAAACGACTATTCAAGT
CGATCCGTTTTGACCCAGAGTGCAATACCCCTTTACTCTGCGATAACCAACAGACAGTAG
GGTGCATTAGTAATGATCATCCACAATTAACAACTAAAATGCGGCACATTGATATTCATC
ACTTATGGTTACGGCAGGAGTCGAAAAAGGGTATGATTGCAGTATTATGGGTACCGACGA
ACGATCAGCCGGCTGATGGGTTCACCAAGCCACTTGGATTGCAAAAACATAACGACTTCA
TTCAAAAATTGGGATTATGTGAATTGGAATAGCTTGATACCTGAGGAGGTGTGTGAAACG
TTAAGTCATGTTCAGGCATTCAAGTTGGTGTCTCGTCTAATTTCGTCGTTTTACAATCAC
GGACCTATTGATTTTGCGGTTGTTTCGAAATTGTTATCTCCGCTCAACGAAATAGAGTTA
GCGTTTAAACGTCGCTCTGGATGTTTCGGATTGGACTGAGTTAGAAGTTAGATCAAATAT
GATCATTAAATATATAGAAGAGGTTTTGACCTTTAAAAGAAAATATACGGATTTTGATTT
TGAAAAATGTAAACCTCATTTTTCCTAAAAGTCTAATAGTAGTTTCTAGCAGGTATCGGT
AAGGCTTTTCCTCTGGTTTGAAGGGCGGCAATCATGCGAATGCAGCGACGGGAGCCGCAG
CACTAGATGAAATAGATTAGTTTGTGATTTTTTGAGGAATATCGTGATCGAGTCTGTGAT
AAGACGGAGCAAGCGACTAGGAGTTGATCAGTGGCAATCTTCATCTTGGGTGGATTTTTA
TGAGATAATAAGCTAATACTCGGCAGTTCAGCCATAGATCAACTCGTAAAACACTAGGTT
AAAATTTATTCCAGTGACCGAAGATTTTGTGAGTTGTTTCAGCGGTGCTCGACGTGGGTA
GCCCTTTTCTTGTGTTCTATTAATTACACGTATCCAAGAGAGTTATAGCGTTTATTGTCC
TATTGAGTCTATGACTATGTAAGGACATGTAGGTCCTTTCTGCCTACAGGTCGGGAGTAC
CTATACCTCAGGTAGTTTACTCCCTCCTATACCTCCTTCACGACTTCTTTCCAGCAGTAA
TACTCCCACAGGTCTACATTCGAGTACACACTAAGAGGAGCCGTTATCCCGTCATTATCT
GCCCTCTCCAGCCAACGAAACGATGGCCGTTTGCGGGTGTGTAGCTGCAGGAAAAATTCT
CCAAAACCACTGGGTGCGGGGCTCTCCTATTACGAAGAGGCCGGCCAGCCGGGCCCAACA
GACCTGTGTATACCTAAGAGCGTCTCTCAACCTTCCTAGCCTCTTCCTTACTCCTCCCCT
GGTTTAAGCCGCAGGATAAACCGAACGTCGTGAAAGGATGTCAGAAAGTCTTGGTCGAGA
GTGACTGTCGTTCAGGAGCCTAGCCTAGCACCCAAAAGTCGTTACGAACGTGGGGTTGTC
GAGTAACTCATATATTTTAGATGCCCTCCTGGCTAGTAGATTCGGAATTAATGGTTAGAA
GGGACGACATTCTTGACGAGTCGAAATCTGCTTTTCTTGAAGGCGGAAGGATCTTTTACT
TTGCTTTCGTGGGCTTTTTGTTCGCTCGCCGGTGTGTAGCACATGTTGTGATGTAACGAG
GGCTTCTCTGACTACCGTTGCAGCGTTTGGTACCGCATTATCATTTCTCATTCCCAGTAT
CATTATCATCGTCTTGGTCGTCTTATGTGTTATCGGAAGCGTATCTTTGACGGAGGGGAA
GATACCTTAGC
>20151110.A-AVE_contig_73
CGTCAAGGAGGTTATATAAGTTATTATATTGCTATCAAGAGGTACGCTTGTAAAGGCAAT
AAAAGAAAAAGAGAGGAGGTAGCTACTCTCGACTCTCTCTAATATATATCCCTTGGCTGA
GCTTAGTCATCCCACGTGATGCCAAGTCTCGCTATCCCGTATCCCCCGCGCACGTGATGC
GGCTCTCACGGATCGTGACATCTCCAAGGTCACGTAATTCGTACTTTGCATTGATTGATA
ACTTTATCTGATCCATATGTGCTCTCAGATTATTAGGAGCGGCTATAAGAAAATCATCAA
CACAGATGAAAATCAAGATGGTTTGTGATTCATGGATCATTATACAATGATTCTCAGGAG
AATATTCAAACCCAATCGTTGCTAAGAACCCAGAGATTTCATCGAACCAAAGTTTTGGCA
AAACTATTAATCCATATAATGCTCGCTGTAAATTTAGCACAGTATTTCTCTTTTTATATC
CCGGAGGCCAATAAACATAAATGTCCTCTTTAATCGGAGCATTAATAAAAGCGTTAATGG
CATCCATTTGATCACAATCCAGATCAAATGCTGCGACAATAGCCATGTAGATGCGAAAAG
TCCGATACGCAGCAGCTGCAGCATATAAATCTTCTCCCGTATGGAGTTGAAGATCTCCTC
GAACGCAGATACGAGCTTTGTACTTAACTAAAAAACCCTGATTATCCGACTTATAGGTAA
ATACCCACTTTAATGGTAAGACTTTAATATTAGCAGGTCTAGGTACTTCTATCCATGTGC
CTTTCTTTTCTTGTGATTGAATCTCCAAATTGGCTGCGCTGATGAATCCAGACAATCCTG
GATGTTTTAGCATCGTTTCCCATCGAGATGGTGGTTTTTGAATTTGATTGATGTGGAGTC
TTCAATTCTGGATTACCGCAAAAGATGAATAAATATGTTCGAGAGGATCAATTATGGGAA
CACTGTCTATATTTGGGAACTTCGGTATAAAAATTGAGATTTTCTTTCCTTTGATTTCTT
CGTCGAGCTCTGGCTTCACGAGACGTTTCTCGTAGCCTATCAAGAACTTGCTCTTCAGTC
AGTCTTCGATTGTGAGGTCGCTCATTTTTTTCAGATTCCTCGACTCTTTCATGAGGTGTT
TCTCTGGAAATTGTCTCTTCATTTGTGACGTGATCGATGTGTGAAAGTACTTCAATTAAT
CCTTAGAAAATTAAGCTAAAGAGAGAAGAAAAGGACTATGAAAGGCGGGGTATCTACCCC
AAACTATATACAAAGAATGTGGGTAACATTATTGAATTGGTGGGGAACAGAGCCTATATG
CCTCAAGTCGCCCTCATCATTAGCATCGTGACGAATCGTCACATCATTTGAAATTTCGGG
TGTGTCCCTTGGTGTTGGTAAATTCCCACCAAAATCAGTTTGTATTTTTTCTGTTGACTC
TGATAAAGGATTGGTGTTTGACTGAACTTTTTCATTATTGGCTTGATTGTAAAAAATTGG
TGATTCTTCAATGACATCTTCGAGAAGTTGATCCATTGGATTCCCATTTTCTATGCTGAC
AAAATGATCTTCAAGAACGGGAATAATATTAGGATTTCTTACATTTTCCCAATTGAAATG
TGACATTTCATCAACCCTAACATCTCTTGATGAGATATCTTTATTACCATAGGGCATCCA
GATAATTGATATGTTTCTTGCTGAGTTAGAAATGTAATATCCAATATCAGATTGAGTCGC
TTGCTTCTGTAATGCTGGAATATTTTTCTTCGTGACATAGCATTTCGACCCAGGAATTCG
ATAGCCTGATAGATCTGATCGTCTTTTAGTAACTAGCTCGAAAGGTGTTTTGTATCCCAA
AGCTTTCTTGGGTGTTCGGTTAAGAATCCTTACCGCTACCAGCACAAAGTACGGCCAAAG
ATTGCTGGGAAGGGACGATTGTAATCTTAACTTTCGTGCTACCGTGATAATCCACCCTCC
AGATCTTTCTGTTGCTCCATTGGACTCTTTTGTGTCAGTCGGAGTTTTTTCCTGCCAGAT
ACCGTGTTTCGCACAGTAGTCGTTAAATTCGGATTGTAATCCAGCCTCTTGGTCCATTTG
GACAAACTATATATCAAACCCCCATTTTTAATGAGGCCATGCGCCTGCGCAAAACAATTA
ACTAAATTTTTCTGTTTCCTGTCTGAAGTGACGTAGGCTATATTAAATTTTGTCAGCTGA
CAGTAAAAGTGAAAAATATAGCGTTTGTTGGACAATCCTGGCTCTTCATGTATGAGATCA
ATGTGAATCCATTGGAACGGGGTTTCGCCTTTATACTGTAATTGCCGGGAAATTTTCGTA
TAGGTGACGGTAGTATTACAAACTTCGCAGAGTATATTTTCTTCATCGGTATTGTCTCTT
TTCTTCATATCTGTGACTTTGACTCCGTCCATATTCTGCAATAGGTGGGCGATGTTTTCA
TGTGACATATATCCAAGTCTGAGATGCCATCTTACTGCTGTTGCAGTATTAACTTTTTGT
TCGGAAATATTAGTGGCGAAAGAAGTATTGAAAAGTAGATCAGACTTGCTGTTTTCAATC
ACCAAAAATGTGCTACAGGGAGATGTTTCGCAAATTGCTACACATCTATCATCCTTAACC
TTACGGATCCAGTTCGTCTTTCCATCCAAATAAACACCTCCATGTTTGAAGGCTTTATAT
GTGATAATATTAATATGAAAACCAGGAATATGCTGGACGTTATCGATTTGTAAATATCTT
TGTCCCTTATCAGTATTAACAGTAAGTCTAATTGAACCAGTACCAATGATGAAACAATTG
GAATCACCAGTACAGACTTCGATAGGGCTTTCGAGCTTCTCATAAGTGATGAATCGTATA
AATTGGTGAAACACATAATTTGTGGTCGCTGTATCTAGAATGACCGAGTGGTCTTGAGAA
CGACGACTAGAAAAAACTCTTGGTGCAGTAATAGTTGCGTAGCTCTCTTTTTCTTACATG
TTACTGTTTGACTGTTGTTTGAGCTTAGGTGGATACCTAAGCCTAACATTAAGAATATTT
ACGATAAGACTGTATGGGAAGGGATAGATAGAACTGAACAAGATGCTAGCACCAGCCAAG
GATCTGAAGCGCTGATACATTTGCGCCACTCCGAACAATACGTGGTTGGGTGGGAAGCA
>20151110.A-AVE_contig_74
CTGAATTTGCTGAAATAACTCGGTTCACTAAGTTTACTGAATTTACTGATGAGGAGTTAA
TAAATATGTGACGGTTCCGATATATAAAGCTTGGGCGTTTCTATGTCGAAAGGTAAGTTT
ATTTATTAACTGAAGAACCAGAAGTAATGCTACATCTAACGCCTATTTATATACATCATC
CCAATATTCCGAATACTAACAGCTGTCCTCTAGTCGTGCTCCCACTATTCAGGTGTGAGC
TAGTTACCAACGTTGTCTCAAACATGGGCAGTTCCAGACTTTCGATACGCGCGTAACTTA
GCGCTGATACTATGAATATGTCTGTGCTAAATAGCACAGGCTACAGGGATCCATCGGCTT
ACTAGCCGTCACATTGCCCCTTCCACTTTTGAGAGGCTATTGAACTATTTTTNNNNNNNN
NNNNNNNNNNNNNNNNNNNNNNNNNNNNNNNNNNNNNNNNNNNNNNNNNNNNNNNNNNNN
NNNCCATAAAGTTCCTCGAACCTATCTAAGGCTTCAGTATCCTCTATGAATTCTATTGGC
TCCCATGTCGGATCCGCTTCACTAGCCCACTTCACTAGGGCTTGCCGAAAAACCCCTCGT
CCACGTCGCACTGTTCGCCCTCGAATAATAGATTCCACTACAAATTCTTCATTACCCAGC
TCATCAACTATTGGAGGGTTCTGAGCATCATCCCGTACCTGGCTTGGAAAAGGGTCTGTT
CCAGCTCTTTTAATTAATTCCACATGGAATCTTTTATGTATATTCCCAGGTACGTTAAGT
TCAACAGTCAGTGCATCGGGTACCTTAGTCACAGTATACTTAGCATGTTGCCAAGCTAAC
TTTTTTGAAAGCTGAGGTGTTTTAATGTGTTGTAGGTTCAGCCAGACTTTATCCCCTACC
CTGAACCACTCAGGCTGACGACGTTGTGTATTACCGTTAAGTTCATTCCGCTACTGGGAA
GAAGCCATTGTAGCTTGTGAAAAATCTTGCGCATCTTTCAATTGCTGCATATATTTTTGC
GCGTCAATACTACCTGGATGGCGCGAGGCTGGACCATCTGCTGGGGTAGGCTCCATCAGA
GGCTCTACGTTATAGCCGTTTCGCAAAAAGAATGGACTCATCCCACCTATAGCTGAGTTC
GGTCGAGAATTTAACGCCATTTGGGCCAGCGGTAACAGATCCATCCAATCATTCTGGGAG
TAACAAGTAAATGACCTAAGGTACTTGTACATTTCTTGGTTCGCCCTTTCACTTGCGTTT
GACTGTGGATGGTAAGCCGTTGTCAGCCTCTGATTGATTCCAGTCAGTCGGCAAAAGTTC
TTCCAGAAATGACTCAACCAATCGGAACCTCTATCGCTTGTCAGATAACGTGGGAAACCG
AAAAAGTGATAGTATCGATCCACAAATAAATCTGCGCAATTTCGAGCCTCCATTGACGGC
GTGCCAAACAACATGATATCTTTAGATAATCTATCTGTAATAACCA
>20151110.A-AVE_contig_75
CTAGCCCACTTCACTAGGGCTTGCCGAAAAACCCCTCGTCCACTTCGCACTGTTCGCCCT
CGAATAATAGATTCCACTACAAATTCTTCATTACCCAACTCATCAACTATTGGAGGGTTC
TGAGCATTGTCTCGTACTTGACTTGAAAATGGATCCGTGCCGGCTCGTTTAATTAATTCC
ACATGGAATCTTTTGTGTATATTACCCGGTACGTTTAGTTCCACAGTCAGTGCATCAGGT
ACTCCAGTGACAGTATACTTAGCGTGTTGCCAAGCTAATTTTTTTGACAGCTGAGGTGTT
TTGATATGCTGCAAATTCAACCAAACTTTATCCCCTATTCTATATTGCTCGGGCTGTCGA
TGCTGCATGTTACCGTTTAGCTCGTTCCGTTGCTGAACTGATGCCATTGCGGCTTGTGCA
AAAACCTGCGCGTCTTTCAAACGCTGAACATACTTTTGTGCGTCAATGCTGCCTGGATGA
TGCGAGGCGGAGCCCTCAGCTGGGGTAGGCTCCATCAACGGTTCTACGTTATAGCCATTT
CGCAGGAAGAATGTTCTCATCCCTCCTATGGCTGAGCTCGGTCGGGAGTTTAACGCCATT
CGTGCCAGTGGTAACAGATCCATCCAATCATCCTGGGAGTAACAAGTAAATTACCTAAGA
TACCTGTACATTTCTTGGTTTGTCTTTCACTTGCGTTTGACTGTGGATGGTAGGC
>20151110.A-AVE_contig_76
AGCCCACTTCACTAGGGCTTGCCGAAAAACCCCTCGTCCACGTCGCACTGTTCGCCCTCG
AATAATAGATTCCACTACAAATTCTTCATTACCCAGCCCATCAACTATTGGAGGGTTCTG
AGCATCATCTCGTACTTGACTTGGAAATGGATCCGTGCCGGCTCGTTTAATTAATTCCAC
ATGGAATCTTTTGTGTATATTACCCGGTACGTTTAGTTCCACAGTCAGTGTATCAGGTAC
TCCAGTGACGGTATACTTAGCGTGTTGCCAAGCTAACTTTTTTGACAGCTGAGGTGTTTT
GATATGCTGCAAATTCAACCAAACTTTACCCCCTATTCTATATTGCTCGGGCTGTCGACG
TTGTATGTTACCGTTTAGCTCGTTCCGTTGCTGATCTGATGCCATTGCGGCTTGTGCAAA
ATCCTGCGCGCCTTTCAAACGCTGAACATACTTTTGTGCGTCAATGCTGCCTGGATGACG
CGAGGTGCAGCCCTCAGCTGGGATAGGCTCCATTAACGGTTCTACGTTATAGCCATTTCG
CAGGAAGAATGGGCTCATCCCTCCTATGGCTGAGCTCGGTCGGGAATTTAACGCCATTTG
TGCCAGTGGTAACAGATCCATCCAATCGTCCTGGGAGTAACAAGTAAATGACCTAAGATA
CTTGTACATTTCTTGGCTTGCTCTTTCACTTGCGTTTGACTGTGGATGGTAGGCCGTTGT
CAGCCTCTGAATGATTCCAGTCAGTCGGCAAAAGTTCTTCCAG
>20151110.A-AVE_contig_77
CTTGGTGTCATATTCCTCCTGTTCTATTGAAGGGATATTCTTCACATTTTCCATTTTGTT
ACTGCCAGCATTTTTTGGTCGAGTTTCTTTGTTGTGGTCATGGTCCGTGATGACGCGCCA
GTAGTTACACCCCATGAGTACAACTTGCCATGTTTGTGCCCACGTTCGATATTGCGATTG
TGAGGACAATACTGGAAGATTGGCCTTGAGGTTACCAACGGAAATCGGGGCGGTTTCGAC
AGACATGCTTGCAGGAAGAGCTAAATCCGGGCTCATAACCTGTTGAAAGGTTAAGGATCG
>20151110.A-AVE_contig_78
GAGCAGATTCAGGTTGGCCAACAAAGCCAGCTACTATCCTTTGGAGATCGGTGGACACTC
CACCGAGTATAGCAGCAAGTGCTGTGTTGTTTTTGGTGTCATATTCTTCCTGTTCTGTTG
AAGAGATGTTCTTCACATTTTCCATAACGTTATTGCCAGCATTATCTGGTCGAGTTTCCT
TATAGTTTTCATGATCCGTGATGACGCGCCAGTAGTTACACACCATGAGTACACCTTGCC
ATGTTTGTGCCCACGTTCGATATTGCGATTGTGAGGACAATACTGGA
>20151110.A-AVE_contig_79
GTTTGTGGAGTCCCACAGGGATCACCAATTTCGCCATTACTATTCCTTCTGTACATGGTG
GAGCCGATGCGAAGTGGCAACCCAGGATTGAGGTTTAGTTATGCCGACGACATTGGAATT
CCGGGGTTTGGACTCACAATGGCTGAATCTGCCGGCGCTGTACAAAGAAAAGTAGACCAT
CTTCTTGAGTGGGCAGGGAAAAATGCTGTCGCCTTCGAAACGGAAAAGTCTAAAGTCATC
CAATTCCCA
>20151110.A-AVE_contig_80
TCCTCCGATGGACGACTTCATTCCTCACAAATCGGAAGGTTCAAGTGTGTTTCTCCGGTG
GAGTCACCACACAGAAAGAGCTGGTTTGTGGAGTCCCACGGGGATCACCTATTTCGCCAT
TACTATTCCTTCTGTACATGGCGGAGCCGATGCAAAGTGGTAACCCAGGATCGAGGTTTA
GCTACGCCGACGATATTGGAATTCTGGGGTTTGGACGCACAGTTGCGGAATCTGCCGGCG
CTGCACAAAGAGAGGTAGACCATCTTCTCGAGTGGGCAGGGAAAAATGCCGTTGCCTTCG
AAACGGAAAAGTCTGAAGTCATCCAATTCCCAGGACGACGCCGAGAAGAATCAGCTAGGG
TTCACGTAAACGGAACCCTAATCGAGCCTGCGGAGAACATTCGCTGGTTAGGCGTGTATC
TGGACCCACGACTCAACTTTAAACACCAA
>20151110.A-AVE_contig_81
TTCTGTCACCCTCACTGGGTCCCCATCAGCGCTACCCTCGCAAGTCCCGATTCCAGCCCC
TATTCCAACAGCGGGATCCGGATCTAGATTTGCTCCTCTGATTTCCCTTGAGGAGTCACA
ATGAGAGACCGAAACCGGGGTCGAAGAAGACAGAAGACTACAGGTCTCTGCTTCTTCCAG
GTCAATGTAGGTAGACGTGGCCCTGCCCACGATGCCGCCCTAGAACTTGCCTCCGAATGT
GGAGCTGATGTGGTACTAATCCAAGAACCCTGGATTTACACAGACCTAACTCGTAGAATA
ACAAAAACCCACCCGGGCTTCCAAGGCTTCTCTCCTCTTCCTAACTGGACAGTTCGGCCT
CGAGTAATGACGTACGTCCGCAAGGGGCGAGGTTTATCTCCCTTCCAATCAGCCATACAC
TCTCGGGATCTCCTGCGAGTCCGGATTTCACGAAGGAATAAACAAGTCACTGAATGTTGG
AATATTTATAACGCTCCAGACGGTGCAGTTGACGCCGGAGAGGGCCTTCAACAATTAATG
ACCAGCACAGGAAATCTGGATATTCTTGCGGGGGACTTTAATATCCACCACTCGTCCTGG
GATCCAAAAGCTAGGAGTGACAGTGTGGAAGGCGACTCTCTGCTCTCTTGGACAGCCTCG
AGGGGGCTTAGACTTCTGAATCACCAGGGAGCTCCTACACATGACGCCGGAGCTGCTCTT
GACCTCTGTTTTGTCCGGAACAATGTGACCGCTTCCTGCGAAATTCGACAAGATCTGGAA
GTCGGCTCTGATCATAGGACAATCCTCTGTCAAGTATTCGATTGGGAAGCCGAAAAACCT
GTACCAGGTAAGCTTCAATTCGCCGCCTGTAACTGGGAAATATTCCAAGACGTCGTGACA
AACCAGCTAGCAACCCCTCCTTCCTTTAACATTGAAGAGGAGGCTGCCACAATTGTCGAC
ATCATCTCAGGAGCTCTCCTAGTTGCCTGTCCAAGGTCTCGTAAACAAGCGACAAAAGCT
GGCTGGTGGAGTAAGGAGTGCACTCAAGCTCATCTCAACTTTTGCAGAGCCCGTCGTGCG
GGTCTACCAGCAACTCCCGAACGTCGTGCCTTTGGAAAAGTAGTGAGGAAATCAAAGCGG
GCATTCTGGTACAACAAGGTAGAACAAGTTTCCAATCTCAAAGAGGCCTATCAAGTCACG
CGCTGGCACAAGAGAGAGGCTCAATACCACACCCCACCTCTAGAGGGACCTATGGGCCCA
GTTTTTCACCCAGCAGAGAAGGCGCAGCTCTTTCAAGAGGTTCTCCTTAGTCGCCATCTT
AGTCAAAGAGACATTGACGACGCAACCCCTACAGTGGCAAAAAGGTGTATTACATGGCCT
CCGCTGACAGACGTAGAGATCTACAACTCGTGCTGCACTGTCCCGACATCCGCTCCTGGG
CCTGACAATATCACCGCAACAGTTCTTCGGCGCGCCTGGCCAATAATCGGGCCCCGAATA
ATCTCNNNNNNNNNNNNNNNNNNNNNNNNNNNNNNNNNNNNNCTCCCATTATCTTACCGA
CCAATCGCTCTCCTTTCGTGCCTTGGAAAGGGATTGGTGAGACTTGTCGCGCGTCGTCTC
TCATTTCTAGCGCTGAGACATCAGATTCTTTCCCGTGATCAGTGTAGTGCAGTTCCCCGG
AGATCAGCTACCGATCTCACCACTGCATTGTCGTGCGATATTCAGGATGCCTGGGCCAAA
AAGCATGTAGCCGGAATGGTCACTGTAGATGTCAAAGGTGCATTTGATGGAATTCAAAAG
GGCCGCCTGTGTCATTGCCTACGGGGTCAAGGATGGCCCTTCAATGTGGTACAGTGGGTT
TCCTCTTTCATGTCCGAACGAGAGGCCTCAATCACACTGGATGGAACCATATCTCCGGCG
TTTAAGATACACTGCGGACTCCCTCAAGGATCCCCAGCTTCACCTATCTTATTTCTATTG
GCAATTGAAGGTATGCTCCACCTCTCCCCAAAGCGTTTCGGCTATGCAGACGACGTTGCA
CTTCTGGCGTCCGCACCGACTCTCGCCCGCTGCGGAGAGTTACTTCAGACACAGTTAGAT
ATGACCCTCGCCTGGGGACTTGAGAACGGCATCGCTCTCGAAGTCTCAAAAACGGAACTA
CAATATTTTCACCGAAAACATGGACCTCCACTAGAACCCAGCGTATATGCGGATGGGGTC
GAGATCACACCAAACGCCCACACGCGCTGGCTCGGGGTCATCTTCGATCGAAGCCTTCGG
TTCAGAGAACATGTCAGACAAGCCTGTGGAAGATCCTTGGCTGTTACAAGCCACATTAAA
AGTCTTTCGAGAGTAACCCGAGGAATGAGCCCTCTTCTTTTGAGACAAGCGCTCCAAGGA
GCAGCTTTTGCGACCTTGCTCTACGGAGCTGAGACATGGTATACCGAAGGAACTCCGAAA
GGACTGGTCCTTCGGATACAACAACGGATGAACGATGCTGCTCGCGCAGCACTTCCTGTA
TACCGTACTACACCAATAGCTGTTCTTCTGCGTGAAACAGGTTGGGGGCCCGCAAAAGCC
TGGCTTGAGCGCATACATGATCGCCTCGCTCTCCGCACTGCGGCAGCAGATCCTAGACAC
CCTCTCCGTCGACGGTGGAATTCTTCGAGAATGTGCGGGATCCGACAAAGGATTTCCCCG
GAGCTCTCAGAAGATAACATCCCTCCCCCTTGGGAAGCTGGACGTGATGAATGTTTGGAA
AAGATAGGCGCTGTTGGCCGAACAGCGGGAGTCGATTCCTTCACTCAATGGTACGCCCGA
CAATCCATGATGGACCTTTTTGTTTTCTCCGACGGTGCTCTGATCGAGAATCAAGCAGGA
GCCGGATATTCAATTCGACGCGGCACGAATCATGAGATTGCCCGCGGAACTATCCCTCTA
GGTGCCTCAGCAGAAGTATACGACGCAGAAATTTCTGGAGCAACAGAGGGTCTAGATGCT
GCCCTCCACAATCCCATGGCCTTTTATGCAACCAACGTAACCATCTGCCTAGATAACCAA
GAAGCGGCTCTTCGGCTCCTCTTATTAACACCCACCGCAACAAGCTCTCCCCGGATTACA
AAATTTCGGCAGCTAGCAGCTAGCTGGATAAACAGGACACGAGCATCCTGTACTAAAGCA
GGAACAGTTAGTGTTAGATGGTGCCCCGGTCATTCTGGAATCCCTGGAAATGAAACAGCA
GATGCTCTAGCGAAGTCAGCTTGTCTAATGACTGCGCTACCCCTATCTCCATCTATAGCG
AGAGCAAAGAGAGAAATTTCTCTGTTGNNNNNNNNNNNNNNNNNNNNNNNNNNNNNNNNN
NNNNNNNNNNNNNNNNNNNNNNNNNNNNNGGAATATCCCCAGAACTGAAAGGTCTAAGCC
GGCGTGCACTTGGGGCGTTGATCGCAGCTCGCTCCGGACACGGAGATTTCGCACAGTATC
ATCGGCGTTTTGCACACGAAGATGCCTTAATGACTTGCTCCTGTGGCGAAGAAAAAAGTC
CGGACCACTTCTTTCACTGCAGCATAGGAAGAAGCCGGGCTCGCCTTAGTGGTGGACCTC
GGCACTCCAGCCCCGGTATTAAATGGGTCCTCAGCACGCCCAAAGGGGCACACGCCTTCG
GAAAATGGGTCGAGCTCACAAAGTTCTACGACAAAGTCCAACGGGCACATTAGATATTAC
CCTTGAAATTTTTGGTACCGCGTGAAACTGTTAGTC
>20151110.A-AVE_contig_82
TGACCATAAGATAGAAGTAGAAGGCCAAGAATGTCTAGGTTATGGTCCTCTTTACAACCA
GTCTAGCGAAGAATTGCGGCAAGTTAAACAGTACTTGGTGGACAACTTAGACAAGGGCTC
GATTGTACCAGTCAAGGACCCTTCTCTCCCCCTGTCTTATTCGTGAAAAAACCGAATGGA
GGTTTACGATTTTGCGTAGATTATTGAAAGCTCAATCAAATTACGAAAA
>20151110.A-AVE_contig_83
CGCTGAATCTCCCACCTACTTCTTTAATACCAAAAAATCTTGCGGTAAAACCAAGCAAGC
CCTGCGTATCCGAAAGTTTTTATAAAAAACACATTACATCTTCCAGTACGTTGAAGCCGG
ACATCCTCGAAATTTNNNNNNNNNNNNNNNNNNNNNNNNNNNNNNNNNNNNNNNNNTGGC
AGGCCATAAAGATTCCGAAATTTTCTTGATTACACTCCAACAAATTGACCATGAGTTAAA
CAGTCGAGAATTAGATCATACAAATTATGAACATAGTCAAGTTACAGATTGTCGAATTTG
TCCACCACAGTATCACAATTACTTAGATGCCTTCTCGAAAAACGCATTGGACTCAATCCC
CCCTAACCGACCGTTTGACCATAAGATAGAAGTAGAAGGTCACGAATGTCTAGGTTATGG
TCCTCTTTACAACCAGTCTAGCGAAGAATTGCGGCAAGTTAAACAGTACTTGGTGGACGA
CTTAGACAAGGGCTGGATTGTACCCAGTCAAGCACCCTTCTCTTCCCCCATCTTATTTGT
GAAAAAACCGAACAGAGGTTTACGATTTTGCGTGGATTATTAAAAGCTCAATCAAATTAC
GAAAAAAGACCACTACCCGCTTCCCTTAATTCATGAGACCCTCGCCAAACTAAATCGTGC
AAAAATATTCACCAAACTAGACATTTGTGTTGTGCTGGCTCGGTTGAACTGTTTGGATAC
AGGCAAATGGAGGGCAGGCTGCTGTATTAGGAATGGGTGGAAAATATAGGCTGACGCACA
GACGCTGTTCATGTACTCTAAAATC
>20151110.A-AVE_contig_84
TCGCCCGACTAAATCGTGCAAAAATATTCATCAAATTAGACATTCGCCAGGCGTTTCACC
GGATACGCATGCATCTAGATTCAGAAGAATTAACTACTTTCCGTACTCAATATGGTTCAT
ATAAGTACCGTGTTCTCCCGTTTGGTCTCACTAACGGCCCCGCTACTTATCAGAGGTATA
TGAACAATACTCTTTTTGACTATTTAGACGTCTTCTGTACGGTATACCTT
>20151110.A-AVE_contig_85
TAGTTCTTGAAATGCAGCTTCGCATTCATCTGAAAACCAAAACTCGGCGTCTTTATGAAT
AAGTCGAGTTAAGTGTTTAGCAATTACACCATAATTTCGAATAAAACGTCTATAAAAGTT
GCAGAATCCGAGGAAAGATTTTACCCCTTTAACGTTTGTTGGTTTTTTCCAATTTTTGAT
AACCAATATTTTTTCCGGGTCAACACAAATTCCGTCAATGCCGACAATAAAACCTAGATA
TTTCGTCTTTTTTACGCTAAATTCGCATTTTTTAATATCTACCTGT
>20151110.A-AVE_contig_86
TATGAATGAGTCGAGTTAAGGGTTCAGCAATTACACCATAATTTCGAATAAAACGTCTAT
AAAAGTTGCAGAATCCGAGGAAAGATTGTACCCCTTTAACGTTTGTTGGTTTTTTCCAAT
TTTTGATAACCGATATTTTTTCTGGGTCAACACAAATTCCGTCAATGCCGACAATAAAAC
CTAGATATTTCGTCTTTTTTACGCTGAACTCGCATTTTTTAATATCTACC
>20151110.A-AVE_contig_87
GCTGGCACACAGACGCTGTTTATGTACTCTAAAATCTCTTCACTTGTTGAGTGGAAGTAG
GTATCTATCCAAATAATAGTATTCTTCACATCATCCATTAGAGTCTACTATCAATCGTTG
GAATGCGCATCTAGCATCTCCTTCATAGATCACCATTGTCAGTACGAGTATATATTTGGT
ACCTACTCTCAAGGAGTTGGTTTATCAGCGTTCCGTAGGGTACGAGTTTTAATATAAGGT
GAGGGGGAACGACTTCCCCTGAGCAGATGAAGTATGGAGTAAATATAAGTATGTTTATTC
ACGAAGGAAGTAAGAGTAAAACGATCCGGCGATGCGTTGGGTACGGGGACAGCGGTCTTC
TGGGAGAAGAGAGTAGTTTGGGAATGTAAGGTATCAGTATA
>20151110.A-AVE_contig_88
ATTAGTTAGTGCAGGCCAGGGGAGTCTTCTTCTTGCAACAGTTGGAATTCCCATGACTAT
ATCCTCATGATCCATGTGTCTACTCAGTAGAGCCCCCTATAGTAGTTGTGCCTTGGCCAT
GGGAGCGAAGACGAGTCCATCTGGGCCATTGAGTGGAGGGGTATGAAACCGGGGAGTTTT
CTTATGCCAGCTTGTAACCCTATACGCTTCTGTGAAACAAGAGACCTGATCTACTTTATT
GCGCCACATTTCTCGCTTAGCTTTTCTCTCCGCCTTGCCAAAGGCACGGCGCTCAGCGAT
GGCCACTGATCCCGAGCGCTTGGCTTGGGAGAGTTTGTTGTGCGCGTTTGTACAGTCCCT
GGTCCATCATCGATTTCGTGGTCCCTGTGTAAGTTTTCTAGGACAGGTAGCGTTGAGAGC
ACCATGGAGAACATCTACCAGGAAAGAAGCTTCTCTCTCTGGGTCTGAAGAGGGTGCAGC
CATTAGTCTGTCAGAGATAATTTTACGGAAGGCGACCCAGTCGCAAGCAGAGTATTTAAG
TTTTCCAGAGGTATCTGTTTCAGAACCTGTATCTGAAAGTTGAGTTAATAGGGTTCTGTG
GTCTGACCCAACCTCCAGGTTGTTTCGGATAACACAAGATGAGTTGAGACTATGTCGTGC
AAAGCAAAGCTCGATAGTAGCGCCGGCATCATGAGTGGGGGCATAGTATACATTCAACAA
CGTTATTCCCCTTGCAGTTGTCCAATCGAGTAGTGAGCCGCCTTCCGAATTTTCGTTATA
TGCTGCTGGATCCCAGGCCGAGTGGTGGATGTTGAAGTCACAAGCTAAAACGTCTGGGAT
ATCAGAAAGGTTGAGAAGAAGCTGAAGGCCATCCCCAGCGCCAACTGCTCCTACTGGAGC
ATTGTATATATTCCAGCAGTCAATGGTACGCTTGCCGCGTCGAGAGACGCAAACCCGGAG
GTCGCGTGAGTGAATACTGGGTTGGAAAGGTGAAAGGCCGTGCCCCTTGTGAGTGTAGGT
CATTACACGAGGCTGGCTGGTTCTCAAGGAGTTGGTTTATCAGCGTTCCGTAGGGTACGA
GTTTTAATATAAGGTGAGGGGGAACGACTTCCCCTGAGCAGATGAAGTATGGAGTAAATA
TAAGTATGTTTATTCACGAAGGAAGTAAGAGTAAAACGATCCGGCGATGCGTTGGGTACG
GGGACAGCGGTCTTCTGGGAGAAGAGAGTAGTTTGGGAATGTAAGGTATCAGTATA
>20151110.A-AVE_contig_89
CGGTTCACCAGCCGTTACAATGACTACAACCACAAACATCACAGTTCCGGCAAAATTTTC
GCACCATTCTTGATATTCCAGGCCAAAAATAATTGCGATTTAATATCGCTAGGGTACTAT
CTCTTCCTGGGTAGCCTGTAATTTGAGAGTCGTGAGTTTGCTGGATTAAAGCTGTTTGTA
GCGGCTCATAGTTTGGAACCAAAATTCTGTCTCTGAATTTCAGAACACCTCTCGCATCAA
AAGTACACTCTGCCAAAGGGAATTTAAAGTCGGTGAGAGCCGAGTGCAAACATCTCTCCT
CTTTTTCAAGAAAATTATAGAGAAGCAGTATTTTTCATCCATTAAAGCTTTGTCCCATAA
TATCTGCAGGTACTCATCCGAAAATATTTTGCCACTGGCTGGAACAGGTTTTGGGTTGAT
ACCTATAGAAATTGCAGATATCCAACTATCTTTTGATCGATAGTCATCTATACCTTGGGG
CATGTCTTGCTCACACCTTGATAGTACATCTGGCCTGTCCGCTTGTTTACCAGGCTAGTA
TTTCAGTTTGAAGTCAAATTTGGAAAGTATTTGCAACCATCGGACTTGACGCTCATTAAG
CCTTTGTGTTATCATGAAGTGCTTAAGATTTTTATGATCAGATAAAACAACGAAAAGCTT
GTCTAAACCTATTAACATGCCTCTCCACTCCTCCATGCGGCTAACAATGGCCAATTCTTT
ATCATGAATATCATAATTGGAGTCAGCGGGGCTCAGCTTTTTTGAAAGATAAGTAATTGA
TCGGAGAATTCCCTTGGCATTAATTTGTAGTAAGCAGCCTCCAAGTACGTAACCAGAGCA
ATCCACCCCACGCACTATTTACTTTTCATCATCCCACAAAGCCAATATCGGTGACGTTAT
AAATAATTTGTTGAGTTTATTGAATGCTTCTTGATGCGCGTCGTTCCAACTAAATACGGT
GTTATTTTTTGTGAGTCTTAGAAGAGGTGCGGTAATGTCACCGAAGTTAGGAATGAAGTC
TCGATAGNNAAGTTCGCAAACCCTATAAAACTTGTTATACCTTTAGTACTCCTGGGTGCC
TGCCAAATTTTAGTAGCATCTAATTTTTCCGGGTCAACCTTGATGCCCTTTCCTACACTT
ATTATAAGCCCGAGATATTTTGTTTGTTTGACAGCAAATTCGATTTTACGACGGTCCATT
TTTAGACCGGCTATTCCTAGACGTTCGAGCACCATGTTGACTTTAATCCAATGATCACTG
AGATTGCCTGTGGTTTATATCAGTTCGTTATCTAAGTAAACCGAACAAAAATCCCCGAGT
AATTGCTGTAAAACGGTGTTAATATATCGTTGAAATGCAGTCAGCGCCCCAGTTAGTCCG
AATTGTGTGACAAGCCATTCAAAAGAGCCATAACGAGTACGAAACACCGTCCTTGGCTCA
TCGCCTTTGTGGACTCTTAACTTATGGAAAGCCACTCGAACATCCACCTTTGAAACCCAG
GTAGCTTTTACCACTTGCCTCAGCGTTTGTTTAACAAGTGGAGGTGGGTATCTATCTTTG
ATCGTAATTGAATAAAGGACCCAATAGTCCGAACAAAATTGCAATCCTCCTCCTGGTTTC
TTGGCAAATAACACCGGGGCTCCACCTCGTGAGGCACTCGCCCGAATCCAGTTTTGATAG
AGATGATCTGTAAGTGTCTTTCGTAGCACAAGTAATTCTTCTCCTGACATATTGTAAAAA
GGGGAAAAAGTAATTTCTTTCTCTACATCTTTTTCATCCTTGACTAGCTCAATTTTAGTG
TCAACTCTCGATCGATGGGGAGGTAGCTCGTTCTTTTCATCTTCTTTAAAGTATCGGGCG
TTTTGGCGAATTCCTTGTGGTAAGCTAGCTTCAATTTGTTGCGGAGTTTCGCTTTAATTT
GAAGCGCCTTGTTGATACCTGAAATCGAAGCCGCAAAAAGTTTCGTATCCTTATCCTTAG
TCTTGCGCGTTTGTGCACATATAGCCAAAAGGTGGAGTACAAGAATCTGGTGAGGGCTAC
CTGCTTTTACTTAGCAATAGCTTGTCAGAAGCGGCATGTAGATTGCAGGGCTGAGGCATA
GGTCAAGACACGGAAGCCAGGCTAGAGGTTGCTATCCTATATGATGCATGAGATAGGTGC
ATAACCACTCGGCCAAAAGGCCAGACCAGAATCATAGAACACTATGTCTGCCATATATCC
ACATATATAAATTATACAATTGGCATTCCTGACACTTGCAGAATATACCAGAACCATTGC
CAAAGCTGCAAGATAAGATTCCACATGAACAAGACTGTGACTGAACCTTGGAGAGGCTAC
TAGAAACTATATTCTCGGAGTTTCAACTGAAATTATTTAGAAATAAACTGACCTTAGATG
AAAGGGCTTAGAGTGTAGTTAACCTGTATAAATACCTGGCTAAGTATCTGTAACTTAGTT
CTACATAGTTGAATTGTTAAAATACCATCATCCATATAAATTCTCCCTGCTTTCTATAGT
TGATCTGTGATACTGACATTTGGATATCACTATTGGTATCCACTTTATTAGGACTATTCC
CTTTTAAAATGCTGGAGGAAAGTTCAGGGCCCAAAGCAGAAGGTGGTTGAGTGCCACCTT
GCCTGTTGATGTACCACGTTTTGTAAAATACGGACCTCTCTTTGGAAAGTAAATTTCGAG
AGCTTTTAACTCACCCGAGACTTCTAGCAATTTTCCGAGAAACAGTGTATAATCGTTTTT
AGAGGTCGTTAAATAAACCAGAGCATCCTAAATTCGATCATTTAAACACAAGCTTAGATG
GTTTATTTTAACGCGACCTTCCCATTTAAGCTCCTTTGCCTTTGCAAGTGTGCACTCAAA
GTCTCCTAGGAATTCAGAAAAGAGTTGATGTTGGCCTTGGCTCATCATGGATAGTGTTTT
ACCCGCAGCTTTTGCAGACGTTTTATCCTCAAAGTTTTTATCAAAATGGCGAAGAAACAA
TTTATAATTCCAATCATTATTTGGACCACCTGTAGAAAACCAGTGTGAAACT
>20151110.A-AVE_contig_90
TGCTCCTGCTTTTTTGAATCATATTTTTTCAATATTTCTTGCCATTCAATTGATTTTTGA
ACCTCTATTGCTTGCAATATACATGCTAGGCTCTTGGGATAGCTGTCATCTGGTTCTAGG
TTTGATGCTACCTTAGCAAGCTTGTCTGCATCTTCATTGCCCTGAATGCCTTGATGGGCT
GGGACCCATTGAAGAGTGACTCTTGTTCCATGTTCCTGAAGTTGTTTGGTGGCTTCCACA
GCCCTTTTGACTNNNNNNNNNNNNNNNNNNNNNNNNNNNNNNNNNNNNNNNNNNNNNNNN
NNNNNNNNNNNNNNNNNNNNNNNNNNNNNNNNNNNNNNNNNNNNNNNNGTCTCCCTATGA
GCATGCTCTATTGCTCGGACAATTGCCTCCAATTCTCCATCATAGATAGTGTTTTTGTCC
TTTGAGAGTGTGTAGTATTCTGTCAATGTGGGTTTGTCTATCTGGCTGTATCCTGCTAGT
GAAATTCCAATTCCTAAGGACTCTGAGGAGCTAGAAGCATCAGTGTAGTAGATGATGTAG
TTTTCACTAGCACACTTCAAAAGGCACTCTATGTGTTTTGATTTTTCCTCTTCAATACTC
TTGCTACTAACAACAACTTTGTATGGCACTCCAATATTCCAGGGGGCACTTAATGAGATT
GTAGTTTGTTCAATTTCAGAGGGCCAATTGTTATTTTTAAGTGAATTGATAATGTTGANN
NNNNNNNNNNNNTAATTATCCTTTTAATTGGGTGACTTGGCATGAGTGATATTGCCCTCA
AAGCATATTTTCTTCTGCTTTTGTTCAGTCTAATTTCCGGGGGGCAAAGACATGCTTCTA
TCTCCATTGGTCTGATTGGTGATGTTTTGAAACAGCCCAAGATTTTCCTCAATGCTATAT
TTTGTAGTCCCTGCAGAAGGTCAGCAAAATTTTGTTGCCCACTCCACCAAACTGGACTAG
CATAGTCAGAAATAGTGGTGACACAGGCCAGGTAAAGCTGTCTCATAGCTATATGGCTTA
GTCCTCTCTCGGTGTTTGTCAATCTTGCCATCCTCTGGAAGGCCACTTTTGCCTGGGCTA
CCCTTGCTTTCAAATGGTGCTTGAAGTTGAGTTGCTGATCAAACCACAAACCTAACCATT
TCACAACAGGGGAAGTAGAAATTGCTCTCCCATCAGGTAGTGTCAAAAGGAATTCTTTGG
CTTCCTTAGCTTTTGCAAAGTGAATGAGTTCAGTCTTATCTATATCAAATTTGACTGCAT
TTTGAAGTCCAATATTGTGTAATCTTTGATATTCCCTTTCCAGAATTTTGATGTTCTTTT
TGAAGCTGGTGGATGATACAGTCAATGCAATATCATCAATGTATGATATGAATTGGCCTG
CTCTACTGCTAAACATGTCTCTGATATAGATTAGAAATAGTATGGGTGATATTGGGCTAC
CCTGTGGGATACCAGTCTCAATGGATGAAAACTGTTCCACTTTTCCATCAAAGGCCAGTT
TAAGTTGTCGGTCACTTAGAAATGAGTCCACCCATGAAAGAATGCTTAGAGGTAGTCCCA
GCCTACTCATTATCCCGAGGAGTTGGTTCTTGGCTACATGATCAAAGGCACCTTTCACAT
CCAGGAAAAGGGTCGAGGTCTTTCTTCCAGCCATTTTTTCAGTCTGTACTTTGTTGACTA
GCATCATGCAGGCGTCTACTGCTGATTTCTGAAGCCTTCCACCTATCTGGCTTGTGTCCA
AGAGTGTAGTTGTTTCAGCAAGATATCCAAGTCTTTTTGCTATCATTCTTTCTAGGGTTT
TGCCTAGACAGTTAAGTAGAGATATGACCCTGTATGCTTTTGGCTGGGTGTAGTCAGGCT
TGGATGGCTTTTTGAAGACTATTCCAGTAGCTTGTCTCCAACATTTAGGCTGGTATCCAA
TATGGAAAAGTATAGAGTAAATTTCAAAGAAAAGCTGCTTGTTAACTTTGTAAGCATGAC
AAATCATATTCTGGTCAATTTGATCTGGTCCTGGTGCCTTGCCTTTAGAAAGCTTGCAGC
ATGCATTTTCCACCTCGGTGAATGTAAGCTGTGGCCATTCCCACTGTGTCTCTGTATGTG
TAGACCAATCAAGCTGTGGTGACACTGGGGGGGTTACAAATAGTTTGGCTCTGAGATTAT
TGCATTTGTCAGCAAAGCTACTTTGGAGATTGCCATTTTCATCTTGAATCATGGGCAGGT
GAGTTGATTGACACCCTTGAGTATATCTTAGGGCTCTGAAGATTGATGCTGAGTCTTCTT
CCTCAAGAAATTTATTCCAGTGATTTTTCTTGGCTGTCTTGATCTCCTGAAAATACTTGT
TTCTTGCCTTGTTATATTCTGACAGTTTTTCCTGGTTACAATAGTGTTTGAAGTGTTTCC
TCAGTGCCCTCATCATTTTTCTTCTCAGCTTTTTCAGGTCCTCTGACCACCATGGCTTGG
GCTGTGCCCGGGGCTTTTTCCGTGGAATGGTTGTCTCAGCTGCTTGANNNNNNNNNNNNN
NNNNNNNNNNNNNNNNNNNNNNNNNNNNNNNNNNNNNNNNNNNNNNNNNNNNNNNNNNNN
NAAGGTTTTGAAGGTTGGTAGGACCAAGTATCTGAGAGCATTTGAAAAGCTGGGTGCTGG
CTTTCTGAAACTTTACCCAGTCTGCTGTTTTGGTATTAAATTGTTCCAAGATTGCTTCTG
GCTTGTGTCTATTGTGCTTCTGATTCAGAATAGTGAATAGTATTCCTTGGTGATCTGATC
CAGTGGAAATGGTTTGCCAATCTTGAACTTGGTCCATCATATTCCTTTCTGCCAAGGTTA
GATCAATGACAGATGGATAGGCCATGTTTGGGCGCATAAATGTTCCCACTCCAATCTTAT
TGATGAGCATCAGATCCTGATCTTCGAACCATTCTTGTAGGCTGTTTGCACCTCTTGAAG
TTGGGTAGTATGCATCCCATAATGGATGATGCTCATTAAAATCCCCCACTACTATACTTC
CTTTTGGAATCTGGATCNNNNNNNNNNNNNNNNNNNNNNNNNNNNNNNNNNNNNNNNNNN
NNNNNNNNNNNNNNNNNNNNNNNNNNNNNNNNNNNNNNNNTTGACTCCCATCAAGTCTGG
GTCTGAGGGGAGGCTGAACCATTGACTGACACTTGCCTGTATCTTGCGACTGATATAAAC
CATGGTTCTTGGTCTTAATAAGCTGTTGACATACTTTGGTAGGATTTGGATGAATGCAGG
ATGGCTAGTTGATTGAGCATCTTTAAAATCTATATTTGGTGGTGATTGTCTAATCCATGG
TTCTTGAACTGCTATTATGGACACNNNNNNNNNNNNNNNNNNNNNNNNNNNNNNNNNNNN
NAAATTGCACTGTAGTATTTTAAGTTGTGCTGACATTAAATTTCTTCGGAACTATCCATT
GATTGTTGGCGAGTCAAGATGGAGAACTTTGTCTCACATCCTTCATAGTCTGCTGTGTGG
GCCCCAGTACAGTTGCTACATTTTGGCACTAGATGGACACATCTTACCCCAACGCTTCTG
CACTGTGTGCAGCAGTGTTGTCTTGAGTTATGTGGTCCTGCACAGTATCTGCATAAGGCT
TCCCATCTGCAGTTGTTTTCTATATGGCCAAACCTCTGGCATTTTGTGCATTGGGTTGTT
GCTGGAATATTTTGAAATTTTTCGGCTTTTAGTGAGAGGCCAGCAATTATAAGCCTCTTG
TTAGTAGCCTGCCTTGCTTCTGCCTCAGTCTCAAATGCTACTACTATTGATCCTGCTATT
TGATTCTGGCGTTTTTCTTCAGGTGTAATCCAGTAGGGCTGACCAATCACCTTCAGTCCT
TGGTTAAAAGTTTCTATTTCTGCCACAATTTCAGAAAGATCCGAAGATTGAGGAAAGTCA
GCTGTTGGTATTCCATGCACTACCACCTTGTACCATGCCTCATCTTTTAGAGCTTCAACA
TGTGGAACAGCATTAAGCCATATGTCTCTATTCTGTAACATGTAGTCTGCTGTGTAGGTC
GGAGTTGTCACTACAGCTATGTTGTCCTTTCGAGTCTTAGAAACCAATGCCACCACAGGG
CCCTGAACACCCCTATTCTTGAATGATTGGTTGATCCTGTCTCGGAATGTGAGTGCGGAG
AAGTTAGTTCGAGTGTGTTCATCTAGTATCAAAATTATTCTATTGGTCTCCTTTGGTCTT
GTGGGTGCTTTTCTCTTCTTTGGTTGAACTTGAATCCATTCACCTCTGGCATGATTTTGT
TGTTCTCCTGCACCAGATGCAATATTTGCCCATGTTCGAGGCCCTTGATTGTCTGCTCGG
GACTGATTGGGTTGGGGGGCCTGGTCCTGGGCTTGTCTACCACTATTTCTTCCTCCTGGT
CTAGTGTTCTGGGGTATATTGGGGGGACGCTGATTCCCTGATCTATTCTGGGAATGCTGA
CCTCCAGTGGTGGAGTTCTGAGCAGTTGCCTGCAGAATCTGGGCAGTCTGCTCCAGTCTC
TGCACCTGAGCAGTGAAAATGGTGTTAGCTCTGTGAGTGGCCCCATCATTTTCAACAAAT
TCTCGGAATATGTTCAGTAGGTCAAGGATTTTTGTCTGTTTTGTCCTTGTTGGCTCCAGA
TGTGCTGCTTTAATCAGCAGGTCCCTTGAAGCTTGGATGCAATCCTCTGGCGTGTCAAGG
AGGTCAATTTGGCTTTTTGGTACAGTGTTTGTCTGTCTCCTATTTTCTTGGACTGGCTCG
CAAGTGGCTTTTCGTTTATTTCCCGATGTAGATGATGTACTGCCTTTTGGAGTTGAATCG
TAGTTTATTGCCCCATGCATGACAA
>20151110.A-AVE_contig_91
TACACAGGAAAAGCTTTCCACGTCAGCTCTGATCTCCTTTCCTTCTGTGACTAATTCATG
ACTAATCCAAAGCTCCTTCCTGATTAGTATCAGGGTTACGTTTACTCAAAGCAGATCGGG
GTACTGTATGCGAGAGTATTCCTACAGAAGAGGCCGATAGAGCTGCACGCTCCGGCCTCC
GACAACTGCCAAGCAAATACAGCCAGCCTGGCTCCGTCACAATGGCGTACGTTCGCCGGC
TCATGAACCGGAAACGTCAAGCGCTTCTCGATGACTGGTGGGAAGAAGCATGTCCACTAA
GGTATCGAAATCTGGGTCTTCTCATGCGACGACGCAAGCCACGCGAGCAGACACTTTCCC
GGTGGCTACTCCATGAACTGATCTCAGCCCGTACGGGCCACGGAAACTTTGCGACATGTC
ACCGCCGTTTCAATAACCTCGCTGCTTCAATGGAGTGTGCGTGTGCGGAAGAAACGTCAC
CTCTCCACTTTATACACCGTCGACTACACACACGCCAGACGCGTCGTCTTCGAGGGAAAA
TGTCACATCACGACTTTGTCCATAAGCTTCTCGGGCCTAAGTGCCTCGAGAAATTTGCAA
AATTTGCGCAGGAAACCGGCTGCTTCGGGGGCCCAACTGCGACTCCGTCTCCAGCTCTCA
ACGGAGACGGCGTTAACTGGGTCATAGCACGAAGCATGATAGGTAGGAAAACGAGACGAG
GATTGTTGTTTTCCAACCACAAATTGGATCATAGAGTTCAGAATTTCTGTTATGGGAGTT
TTTATTTTATTCTATTTTAACTAGCTACTGGTTGTGTAGTGGTTCATGCAGTGAGACCGA
GTTGTACATGTGGGAATCATGATCTCGGCCGTGTACACCGGTCCTTNNNNNNNNNGCTTA
GGACCTAAAATCTACAAAAGAAAGCAATTCAGCCACCAAATTCGAAGGGAAGCCAGTGGT
ATCAAAATTACTCTTTGTTAGTGCCTAGAGCAAATGTGAATTGAGGGAAATAAGTTAGTC
GACTCGCAGATAAGAAGAGCTGCTGACAAAATACCTTCGAAAAACATTTTATACACTACA
CAAAGCTTTCTGAAACAGGAGACTAAGATGTTCATCAAAGATGCCAGGCACAAAGACCGA
AAATGGCAGCTATAAAGTGAGGAAGATGGAAGAAATGAAATTGATCTTGGAAGTTTCTAT
AAGACTCAAGCCAAACTCTGTATTCCAGATTTTAAACTAAAGCCTTTCAGCTTCAATAAA
TACAGCCGAAAATCNNAAAATCACAGTCAGCTTATTTTCAAGTTAGAACCGAAATAGGCA
ATACACTAGCCATTATGAAAAATATTGGAAGATCTGACACTAATGTATGCAACTACTATT
TTTAGGGTATGCAAACCATCTGTTCCGGCTGGGCTGTGTATGACCACAGGGCCCATCCTT
ATTTCGTAGNNNNNNNNNNNNNNNNNNNNNNNNNNNNNNNNNNNNNNNNNNNNNNNNNNN
NNNNNNNNNNNNNNNNNNNNNNNNNNNNNNNNNNNNNNNNNNNNNNNNNNNNNNNNNNNN
NNNNNNNNNNNNNNNNNNNNNNNNNNNNNACTGCTCATACTTCAAGAGGAGGAAGAAGAA
GAAGAAAGAGGGATGGGAGTTAAATTATGATACTTGTAAAGGAAGAAAACTTAGAAACTA
CTGATTTTCCTGATTGAATGATAGATATTTAAGAAGGGAACCTTGGGGTGGAATTAAATT
GGTTTATCTTAATATTTATGCTTGAATTTATGTATAATAGTATCATAGCTAGAAAGACTG
AATACACTCAATGATTAAAATATGCTACAGGCGTAAGTGACACAGTGCCTGAGCAACAAC
ATGAACGATTGTGGCGCCATCTNNNNNNNNNNNNNNNNNNNNNNNNNNNNNNNNNNNNNN
NNNNNNNNNNNNNNNNNNNNNNNNNNNNNNNNNNNNNNNNNNNNNNNNNNNNNNNNNNNN
NNNNNNNNNNNNNNNNNNNNNNNNNNNNNNNNNNNNNNCCACAACACACTGTGTCTGCAT
TTCTAACAGTTCTCCCTCATGATGTGAAGCCTGATTAGAACAACGCTTCCGCATAGACCA
AGACTCGAGTTTTGTATATTATGTGTTGCGATCAGAGCATGAAGTTCTTGTTTCCAATTA
TGAAGGCTAATAATAAATACAAAATAGGGGGACTATCCTCAACACCTG
>20151110.A-AVE_contig_92
GTACAGGACCGGTAGAGCCGGTAGGGATCTATGTATACAGGCCCAACTCATTCCAACCGC
GTGAACTTCCACATAAATAATGGTGTTAACAGCAAAACTAAAATCACAAACAAAAATCAA
AAACTAAAATCAAATTTAGAAGAGATCCCAATTAGGTCTGGATCCTGCGCTTCTCGCCCG
TTCCCTTTCCTGTCACGTCTTCCAAGTGGCAATTTCTGATCTTCGTTGAGAGCAGAAGAT
GAGCTCGCAGGCACCATTTGTCCAGCCGGTGTCCTGTTGTTAACTTGTTGAAGCCTCGAC
GACTTCACTAAGGCTTGCTGTAACCTTATACCTCTTCGGAATCCAGAATTCCA
>20151110.A-AVE_contig_93
ACAAAATACCATCCCGAAATATCTAGAAACTAATTGCTAGAATAGCTTAGAACGCCATCG
AAGTAACTAGAACCTGTCTAGAGGGATACCAGCTGAAGATAGGATCAGACTCTACCTCAA
CACCATGAATCTATCCATGACATAGCAGTAGCAACATAGTCTTAGAGCCAGAGGTTGGTA
GGATACCATCTCAACATCAGTCAGTCCGTGACACGAAGTAGCCAAGTGGGTAACAACGGC
CTGCCAGAATAAAGCCCCTGGAGCAGANNNNNNNNNNNNNNNNNNNNNNNNNNNNNNNNN
NNNNNNNNNNNNNNNNNNNNNNNNNNNNNNNNNNNNNNNNNNNNNNNNNNNNNNNNNNNN
NNNNNNNNNNNNNNNNNNNNNNNNNNNNNNNNNNNNNNNNNNNNNNNNNNNNNNNNNNNN
NNNNNNNNNNNNNNNNNNNNNNTCCCTAAACCTGGCCGTAATCTCACTATAGCTAAAGGA
TGGAGGCCCATCGCTCTACTCTCCTCTCTGGGTAAAGGTCTCAAGAGACTGGTTGCAAGG
CAAATGGCTTACACCGCCCTTACTTACAAGGCAGTTCCACAGCAACTCTTTGGAGCACTC
>20151110.A-AVE_contig_94
GAGTATTTTGAATCATTGCCTCGTGGGCCAACTTGTCCGGTATTGCGAAATTCGACTGAA
CTTGGCTCTGGGGGAATATTTCACTCCCAGGTTCGTAGAGGACACCGCGTACAGGTGTTC
AGTATGCCCTTCACTATCTTGGATAGCGTTTGACTGTGCCGTCTTACCCTCATTTTAGAT
CCGATCGTTTGATGCTGCTGAGATTGATTAACTTTTAAAGTTTTCTTTTGACCAAAGGCA
ATTCTAGTGTTTTTGCGTTGTTATCTTCATTACCTGATATTTTACATCATTTTCATTCGA
ATCGAACTGAATACAAGAGCTTTACAAGTGGGTTCGCGAAGGCAAACCATAATGTCAATT
TATTCAGCAAAACACTCTTAAATTTCATGGACTAGTAACCTAGAATCGTGGCCTCGGCAG
GTCTTTGCTTGACGACAGTTCTTAGAATCGTTGACCATGAGAGTGGGCTGTGGTAAGTAC
ACGAATTTCTACGCAAATCGGCTTAGTTTATGCTGTCTATGTCTATGACCCATGACAGAT
GTTTATATCACTAGATTAAACAATACTCTGAAGAAAATCACGTACAGCTCGACGAAATGA
TCTAAAGAGAAAGCCAATACTCTCACCACAAAACTAACTACCTTCACATTCAGTCTGAGA
TAGATCAACATGTAGCAACCTAGCAACCTTTTACATGGTAGCTAGATACGACAGTCGAGT
TCGCATGTCATACGGTGACAATGGCAATAAAATGTGGCATTACGTGTGGAAGGTGTACAG
TGAAGAGCAACATCGGTTGAAATTGAGGAGGCATCGGTTATGTGTTAAAGAAACTACATT
TGTTGTTCAGCAACTCTCGCGGGTTGCCAGATTGATGCTATAGTGGATACATAATTAGTA
TCACAGGAAACACCTACTCTAATTTCCATCCCAGCACACTTGATGGCGGATTAGGCAATA
CTGCAGGTCTTTCATGTCTATGTAAGAGCACTTAAATTGTGAAGGTGATGCTCCGGTCTA
TCTTGTGGAGAAACTTTCGTAGGCGCGTAATAAACTTAAGCATATTTTGGGGGAGTAGGT
GATGCTAGCAAAGCTTGTGTCACCAGAAGATGACTTAATCTTTGGTTGATTCTCTTAAAC
TACTAAATGGCGTTGTTGAAGCTGATTTAGAAATAGATTATAAACATGGAAAATACCCCA
GGGGCATTTGAGTGTTGACTCCCCATGACTCAGGGGTTGATTACTCATCTCACACACAGT
TTGTGAACAATGCTGGTAAATGTACGCCGCATAACTCTTTTTACTAATTCAAGTATCTCC
ACTACCGCACGACTGTTAGTATTGTAAGATTAAGTATATTTATACAAATAAGTGCTATAA
AATTATCAGGCTTCAAGATGCACTTCGTCCACATAAAAGCCAAAGATGAGTGGCAAACAT
CCAGTTCCATATGACCTAAGTTTGACACGACTTATGTTGCTGTAGCTGATAGATCGATGA
TAACCCGCTAAAATGACATACTAGTCTAGATAATTACAGTAAATTAAATTCAATTATCTA
CATTACCGCAAGAAATACAATATTAAGCTGAGAAAATCTATGTTTTATTCCTTGAGCATC
ATTGCTATAATCCAACTTTATGTTTTGCTCGTTGAATGATGATAAAAAATAGAGCTTTTC
TAAGATCAAGTGCAGTAATTTATACTCAAAGGCAGTCTTGTTCAAAACCTTATCTCAGAT
AATGGTTTTGCATGGCCCTTATTGATCAGATGAGGAATCAACTTGATCTAATCTGACAAC
TTGCGATAGAAACAAATGAAGGCATTTGAATATATTCAAAATAGGACTGTAAAAGATTTC
ATCACATCTCCTAATCCAAAACTTGTGTTAATCGCTTTTGCTAACTCATGAACAGCAGGT
GTACCGAAAACAGGAAAAATTAAAAAATATGCAGGATTCATTGAAAATCAAACTTTTTAT
CAGCTTTGAGGCCCTTGAAGATCTTCTTGAAATTACACAAAACAATTCATTATTCAATGA
AGAATCAGTAACTGAAAACAAATAAGTAATTACACCACTTTAATCGTCAGCCATCAAGAC
CATAATAGGGCTTAAAATAGAAAGCCTAAATACCAGATATGAATTAGTTAAACACTAGTT
CTGAAAAGGGGTTTAGGCTGCATATAATCAGAAAATGTAATGGTCCTAGCAGTATTTCCG
CTACCTAGGATTCGGTATTTAGGATTGCGTTGAAGGTTACATACAAGTTGCAGTTGATTT
GGAGTATAGTGATCAAGGCATTGCGCCAAGTGATGCATAAATCTAGAATGCCTCAGTATG
ACCGATAACCTTATTTCAATACATGGAATCTAAATTTTCTCTTATTGCTGCAGATTCTCA
GATTAATTTCGTGAGAATCCGTGTCAAAGACTAACTGCTTTTTAGATAAGAAGAAAATAA
ATTTCTTCTTTAAGAGATTTCAAATCTTTCAATTTTTCCCGAGGATTATGATTAAATTTT
TGATACTCATCAGAAACTTTTTGATTTGCCTAGTCTTTAAGCTCAGAAATTTCAACCAAA
TTAGATCTTGCGCAATATCGCCTTTGAGAAAATTAATTTTGTTTTCAGCAGCCCTACAGC
AGCGCCTACCTCAATTTATTGACGGTTCTCTCTTTATAAAGTCAAAATAAGATGCTTGTC
TAAGTTATGTCTTTTACTCATACAAACCAAGATGATTTCTCTTGCAGCAGATTTCCTACG
TGACAGCTAATATCATGAGGTGAGCGCAAGAGATTATAGTCGCCCTGTATCTATTCAAAA
ATAGGGGTCGCTCTATTCCCCCAACCTACCACAAAGTTACAAGAGACTGTTTTACATCTT
GCCAAGTCTAGGACCCCTCAAAACGATTTTTCATATTTTAAAACATTGAGTCAAAAAAGC
CAGACGAAAATTTTCTCAGTTGCCGTGGGATTTTAGAGCCATGGATAAAATAGACAGTCT
CAAAATATACATGGAAACATAAAGACAAGTTGCTCACATTTTACAAATATGCATAATCTA
CTATCATGTGAGCTAAAGAAATTTGTCGGAAAGCTACTCACTGATATACCGTCCAACTTT
TAATCTAGAGCGCTCTTCTTTTCCGAGATTAATGAAATAAGTACCAAAGATCTCATCTTT
AAAAAGTGCTCTAAAAAGAATAAACTTCATGTGAGAATATTGTCTGAACTACAGGACGAC
ATTACTTGTACCCGTTAAACTTGTAACGGTTGGTCGATCAGAGTTAAATTAGTGGGTTGC
CGATAATTGTTCATTTTTCTTTATATCTCTATTGACATAAGTCAATGATACAAAAAACAC
TTACCTCGCTGGCGTTCTAAACGCTCACAAGCTCCACGTATTTGACTTGCTACATGCATT
GTTTGATACGCAAAGACACTTGACGACGATTTTAATTTCAATTGGTTTCATTTAACTCGT
TCAGGTGTCCTGCACTTTTGTGTAAATGTCAATATTTTAAAAACCTGAAAAAAGGAATAT
ATTTGGTAGAGGCCTACCGATCCTATCTGCATGATATCTATCTAATTTCCAAGTTTTCCT
TCAGGAAGTTTGCTTATATTAATTATTCAGAGAGGGTTTCTTTTTTTCCCTTTTCCGATT
GCTTCAATAATTTAGTCATCTCTGCTTTTACTTGTCTCAAGAATCAAATTATCCAAACTA
GTTTTAGGATAAGAGTCGATGAGTGACTTTAGCTCCTAGCATACCCATCTTAACTTTGAA
AGAAGATGTCTTTTGCTTGTCGAAGAAACCTTCCTCTTTCACCTTCTCACCGATGACATG
CTAAGAATCATATTTTTGAGGGTTTGAGATAGATATCATCACTCAAAATTTGGGGCCTAC
ACTACCGAAGTATTTCTTACACATAGACTAGAATCGAGCCCGATGATCTCGCACTCTACC
TAAATATAGACACTGCTAAAGTCTCGGCCGATGCTGGAAGGTGTACCTCTTCCGGCTAAT
ACTATCCGCCTATTTTTCTCTTGATTATTAAATTTGCTGCTTTAAAAGATTCGGTGTCTG
CCGGGGCTCTATGTCATTGCTATTAATACTATTGATATTTGTTTGAAAATTTCTAGCACG
GCTTCAAAAGACTGCATCTTGCCGAGCGTGCATTAGGTCGACGCTAATATATTCTAGATC
TGACAAATGTTTGTCAAGTCAGTTATAGAATTACAAAGTCAGCGAATTATGTATAACTAT
TAAAACTCGCATATCTGGATATTTTTCATCAGTGGAGACCCTGACTGGAGCTCTTGAATT
TAAACATAATTTTGGATTTATTAACAAAATACCGCTTGTTTCGGGACCAGCACACAGTCT
GATGTAGAAGTCTAGCTTTTATTGGTTAACTTTTCTCTCCAAAGAGTTGGGATAAAAACG
GTTTGGGTAGTATTTGTGGGTGTTGCAAATTTCTCTCACCACAGGTCACTAAATTAGAGA
AATCAAGCCCATTTAGAGAATAACTAATTGATAAACATCTCAATTTTAATAATCTAAGCG
TAATCTACAAATATAAAAGAGTTCTCAATGAAAGCGGACTGATCAACGTTAGATCATCAT
GGGAAATTTCAGAAAATAAAGTGTATGGCATTCCTCTCAAACGCCCATGTCTGTCATGAA
TTAACTGAATAGCCTTACTGTAGCTCTAATCTAAGAGAATATCACATGAACCAATTGGAC
GGACAAAGATTAATTAGATAAAAATTATCCTGTGTCAAAGCGTCGAAGATCACTCGCTTA
TGGTCCCGATTACTAACGGATCTTACGCCACAAAGCACATATCTTAAAGAAAAAGTGTGC
TATGATGGATTTTGAGTAAATATAAAATACTATGCAATGAGAAATTGAAGGAGGATCTAG
TGACGAACATCACGAGTCCGGTGACCTTATAAACTACCGTGGGTGTTTTAAGATGATATG
GCCATAAAAATTATCTCTGAGTTCAAGAGCTAGGTAATATGAAAGAAATTTGACTCATAG
CACGAGGTCCCACTCAAATGGCACAGAGCTGACCAGAATTAGTTTCGCTCGGAATGAGTG
AGCTGAGTGATTGAACGCAAATGAGACTTAGCAATTCGGCTTGTCCAAGCAAAATCTCCA
CAAAGAAGCTGGTTTAACTCATCTATCCACTAGAATTCTCCACTCAATAGGCCTGATTGA
GATTAGGGGCTCCCTGCTTACTTCTAAACTTGTGAGGAAGTTCCCACTAATGGGTCTAGA
ATTCTAAAATCCCATTTTCTCTAGCTTTCACATTCGAATCCAATTTTTAGCTTGAATGTA
AGCTCTCTATAGACTTTAGAGAGGAGTGAAAAGATGTTCATGTTGAGAAAGGGCCCTGAG
ACTGTCTCAACGAATAATTACCCACTTGACGATGCACAATGCAGCTAAATTTTCTTCATA
TAAGAGTTTTTTTCTTACCCATTAATTTCACTCACCCAATTCTCTTGTCATAATTCGCCG
CCAGACAACATGCAGATTTTTTCTCTCTCAGTTGCTGCTACGCTTGTTGGCTTAGCTATA
GCTGGAAACTCTCAGGCTTTGCCACCGGTTGCTATCATTACAAAAAATATCACATCTACA
GTCTACACCACCAGAATTTTTACTTCAACGACGTGTAATGCATCAGGTACTTGTCGATAT
GGTCATGTCTCCTCGACTATCATTCCAATCTCTTCCACGGTCGTCCCGCATCAAAACTTC
AGTGTCCCATCATCTTCGATGGCTAAAACATCAAAGACAACGATGGCACCTATAATTAGC
ACTTCTTTCCCGGCTACGACTTCATATGTCCCCATCCTCAGTACTACGGTAAACATCAGC
AAGACTCTAACCATCACATCATGTACGGTGTCGGGTAAAAATTGTTCTATCACGCTAAAA
TCGTCTGTGGTGCCCATCTCTCTACCCGGGCCAAGCGAAATTGCACCTAGGCCTCAAGAA
CCCCCAAAATCTCATCAGGCTAGCACAAAAGTTCAAGTTGTAACCCATACAAGCTTCTCG
ACACAATCTGCTTCATTGGAGACTGATCTGACTTCTACGGCTGCGACACCGCTTGTCACC
CCTAAGGAAGGTGGCAATATTCAGATCGGTACGGAAACGAGGACACACAAGAAGCCCAAA
CCATCTACAAGCGTTGAGGCTGCAGCCGTGGATTCAAGGGCTAAGTGTAGTTTGAGCTTT
GTAGCTTTGGGTGTCATAGCACTTATCATGTGGTGATGTGGGGTTATTTGCGGATCTGAG
CTCAGCATATCGGTGAGTAGCGAGAAGACTCTCAAAAGGTGGGGAAATAGTCTGAATTTA
TTATGTGCGATATCTCATTTAAGGCCATATCTACAGTGAATATCTATCATTTGGTTCAAT
CCAAAGATTTACATTTTCTCAATCTTCATGTCATGATTCCTGCCCTTTGGACCCTATCTA
CTGCCCACTAGGTGATGTATACGTGATCTAGACGACTAGTTGCGATCGTGATGTGGACAT
GTCTAGATGTAGTCAAGTTTCTGCCGAAGTAAATGTGCAGTCATATGCGGGACGGGACTT
CCAAAGTGAAATGTCATTGTCGATGAGAGCCCTCTAGTGTCTCATCATTTGCTCCAAGTA
TCTAGAGTCGGTGACTGGGACGGGCAGTGCAATCAAGATCCTCGGAGTTCGCTACTGGGA
AGCAAGCTAGAAGTGAGCGGGCCCACCCATCCCAAGCCGTTATGCCTCGCACCCTGTGCT
CAAGTAGACAGCTGGGAAATTGTGGCCCTTGGGCCTCATTGTAATCGACGGCACCATGGC
CTAGCTCGGCATTATTCGCACGCTATGCTAGGCCGTCTATAGTCTCCCGGGTCCGTAAGA
GGCCACGCGTGCTGGCCTTTACACAGACTATCGAGGCCAGCCCCCCCACGTTGTCTGAGC
CGCGCAGTTTGCGTGCGATGGGGATCAGACCAGGGGCGAGATGTGCGAGATGCCATCGGT
CTAGAAGTTAGGACAATAAGCCTTCAGTAGGGATGGCTATGGTACATGGAAAAGGCGCCT
GAACGCGGAGTGAAGGGCTGCACCCACTCGAACAGACCGAACCAAACGTCTACGGACAGA
AGCGACGAAGGCTGCGGCGTTTAAAGAGAGGGCAAAGTGCTCGTCGGACAGGAGACAATG
TCCACAGTCTCGACCACAGCCCACGGCATGACCTGAGGCCTAAAGAGCGGCAAAACTTGA
GTCTCTGGAGGACGAGGGGTAATGTTTGTTCAAGATGTTCTGTAGAAATGGCTTTTCGCG
CAGCAGTGAGATTCAATCAAGATCGAAGGTGGACCTGAGAATTCAGAGGATGGCAATGGG
TAGAAGCGACGTCGGCAGGTCTGGTCGAAAGTCCGACCTGCAGAGATTTCAAGAGTATAC
AAACCAACAAAATCAATCACCCACACCCTCCATAGAAACGATTGACTGTTCCAGCCTGTC
TAATGCGGTACTAGAGATATTCCTCGACACGTTTACCTGCCCCGCTCAACTTACCCACAA
ATTAGGCCAAAAGTCTCAGCCGCCATCAAAGATACATCAGGAAGTCAATCCTCGGCACTA
CTGCACGCTCTGAAGGTGCGCTCGAGGTACCGGCCTGGAATGCGTCTAAACCTCGGCCAT
GCGTGTCGCAAAGCTGACCTGGCGCCTATGGTCAGCGACGTAATAGGTTCGGAACTTCCT
CAGCTAATCCGCCGGAGAACATGACAAGGACTAAGACATCGATGCCTCGGTCCTGAGCAC
TCTGACGCAGCTTCAACGTCTGTGGTTCGGGCTGCGGCAGCAACGGGGAATGGCCGGAGG
GATGGACAGCTGGAATTGGTTCTGAGATGGCAAGAGTGGCGAATGGATAAACGAGAAGCT
GTGACGGGGGGTCAAGAGGAAGACAAGGCGGAGCTGACCTCGATGGACGAGTTTTTGAGG
CCTTGAATGGAGAGCGAGCGTGGCATGAGATGAGGGGAGAGTGGGACATGGCAAGGCTAC
AACTCGACGGAAGGGAAGAGATTTGCACTTCAGTGCTTGGTAATCGGGCTCGCTGGACGA
TCAGGCTTGACTTAATTCTTTTTTATTTGCATCAGATTTTAATTGCGTATGCAGCTATCT
AGCTATGACATAATATCAGAGAAAAAGTATATAACAGATGGCTCAGTATTGAAATAGAGC
ACTCATGCNNNNNNNNNNNNNNNNNNNNNNNNNNNNNNNNNNNNNNNNNNNNNNNNNNNN
NNNNNNNNNNNNNTAGGTGTCCAGGCTACTCAAACCATACCAGAGAACACCACCAGGTGG
CGGACCACGGCGCCTTCCATCGCTGGCTTGTTTTTGAAGTGTCAGCCGCACTCTCGCAAT
CGTAGTCTTGGCGCGGGCAAAACTCAGTTTATGAATCTCTATAGTTAAGTGTCGCAGCTA
CTGGAGTGTTAAGTTCTAGTTTCCTTTACCATCAGGTGAAGTTAGCGCGTACGGGCTATG
ACTCGTGTTATATATTCATAAATAGTACAAAAAAACTACTTTTACAACCTCTTGACTAGG
GTGTCATTACTTGTATGATACGGATAAATATTATTGCAATGACAAATATGCAATACACAA
AATTTTGGAAAGTATTGAATTTGTAAAAAAGACATGAATTAAGGGTTAGGAATAATGTTT
TGTTAATTACTACTCAGAATTTCCTCCAAGTCCTTCCTCGCTCAGCAAGGCTAGACATCA
ACCTTATATTCAAAGGTCCGTGAGATTAGACTACTCCTCATACTTCCCAACCACAATTGC
AGTCTCCTTTCCCTCCAACCACTGTTTTATAGTTTCGTAGACGGTAAAAGTCACTGCTTG
ACCTGGTGCTACGCGCATGATTCGTGGAGTTATCCCCTTGTAGAATGAGCGAAAGCCTTC
ACTAAGCCACATTTCGCCTGCTATAGATCTAATACGAGACAAGGCACTCTGACCCGCTTC
TGCTGGACTCTTCTGAAGGCGTGTTTTAATTGTGTCAATTGGGGCATTGGAAAGGGGGCC
GAGTGCGCCAGATATAAATCCAATAAACGTCGTTTGGTAAGATGGAATTGCATTGTTCTT
AGTTGAATGAAGAGAATGGGGCGTGGAATTACTTTGGTGAACTTGTAAAAGAGATTTTAA
GTGACTATAAGCTGTAAAATTGACAGCTTGATTTGAGCCTTGGCGTATTGCAGTTAGGGT
TACACCACGATAAAGACTAAAAAACCCCTCTTCCTTAACTACCTTATATAGCGCATGAGC
AGCGTTGCGGTACTTGGGTACGTCAAGTGGATCGGCCATACTATGATTCTGAGCCTGCAA
TCGAATTTTCAAGACTTCCATTGGCGTTACAATTGCCACTGCTTCGGTTACACCAGCCAC
TAGACCAGCTATAAAAGGATTTAGTTATTATAAATTTGAGGAATACGAAAAAAGCTTATC
TAACCGACAAATATTGCCCGCCCGGAGGTAATATTGGTGTTTTTATCTCTGAGCCATAGA
GTACAAGCCTCAAAGCTCGTGAATCGTATAGCCATCTTGGGTACGATACCAGTTACCACG
GCTCCAAGACCTTTGTATAGTCCGAGTGCTGTTTCTCGCTTTACAATTTCAACACCAGTG
TTAATAAAGCCATTTTTATTTGCATTAGAAGCGCGAGATCGGCGGGAGAGTTGCATGCGC
ACTTTAATAGTGTCTAAAAGTTTCTCAGTCATTTTTAGGTCAATATTATGATTGATAAGA
ATTTTGTAAATGAAAGATAGATATTACCAAGAGGGTGGCACACGAGTGCTTCAACCATAC
CAGCAACGCCGCCAGCAATTAAATTTGTTGCTACCGATGTAGGTTTCTTTTGTGGGCCAT
CACTGATATTGCTGACTGTCATTTTGGGTTTGATTTCGTATAGGTTTATGAAGGTCTATG
GTGCGGCTTCAAGTTTCATATTTTACTGGTATTAACCTGATGTTATTAAGCTCAAAATGC
TTAACTTGTGACCTTATTGACAAAATTGTCGATTAATCCTAGACATACTTTGAGTTTACG
CACAGTTATTCAGTAAATTCCTCAAATAAACCAAAAAAGAAAATTCTCTTGTACTAAATT
AAATAGATAAGAATTTTATGACGCTATAATCATTGACTAATTTGAAGACTTTATATTACT
TACACGAGAGTATTTAATGATTAATAAACAGAAATATTCAGCGCTTACTTGTTTTTGCTT
TGTATTATGAGTAGTGCATTGGAAGCAAGCGAAAAAAGATTTGAGTTTTGAAGTTTGTCT
GAGAGCCTCAGTTCGGTAGATCTGGGGTTCTTCTCTTAACTTCTAAAACATCTTATTCTC
TTTCCCTGCAAATGGCTAGATTTATAAGTTATTTAGAGTCTTTGGCTTGTGATAGTGCGG
GGTGCTGACATTGGGAAGGAATGTTCAAGTGCAAGCGAAAGCACTATCAATCTAGTCAGC
TAAAAGAGCTGGATGCGAAGCATTATTGATCCATATAAATATCTGTATAAAATTTGATTA
AGGTCCTTTGAAGTGTTTGCCCATGGAAAGTTTGTTCCATTCTATTGATTTAGAAAGAAA
GATATATGTTGTGTGGATGGGTTACATGTGTCTCGCAAGTAGTTACTTCTCAGGAATTAG
TTTCCGTGGTATAAGAGACACAAGGAATTTTTTTATCAATTTTCTGACTTTGGAGTGTTG
TAAATTCTTGATTTTGTCTCATAAAATATTTTGTAAAACTTGCTGTGTTTCTTCATTTTT
TTGTTACACATGTGCACTCGACTGTGTATTTCAGGCTCGCAGCATAGACCTTGAGGATAA
GAGAGCGAGACATGTGCAAGTATTCATTTGTTTTTGACTTGGTGTGCAGCTTATGCTTCA
TTGAGATATGTGTAATATAAATTTCGAGCCATTATATTTTCTAAAATATTTTAGCTTCTT
ATCAGTGCGACTAATCGATATGAAGTTACGTGCCAGCCACTTCAGTCGAGAGGGACCACT
CGACGTATCGACACTAGTTGGGCGTGAATCAACCGAGATTTCATTCCTCGGTTGAATTTT
TGTCAAAACTCGCCAAGGTCACCAATTGATCTCCTTGATTCTTATCTGGTGAAGTATACA
TTTGTGACGACAACAAAGTTTATCCGTGCCTTTGATGGGTCGACGATTGATAGCAACTGA
ATGATAACAAATACCATGAACTATGAATATTCGATCAATATTGATATAAGCGTACGTGGA
GGGACCGAGACTCGTAACTTTTCAGCAGCTTTTTTTACGAATCTGCTAACAATTCATTCT
CCCAAAGCCAAGCTTAATCTTTCTTTTGCATAACAAGTAAGTAGCTCATGAGTATGTTTT
TAATGTTGTGATTTGGTTACTGTAGTTATAATAAATATTTCTCTGCCCATTTACAGATAC
ACAGCATAAATTTGTAGGGAATACACAGCCTCACATACCAACCATCATGATCAATTCTCG
GAGCTCAGCTCCCAAGGGTGGTGCAGAGTAACTAAAATAGAATGAAGAATAGTATGCGTT
ACACTATGCAAAATAGTAGGCCAGAAGATGGCTGTTGTGACGACTGATAAGCCGATAGAG
CGTCTCTAAAGTTACGAGTCATCCAACATGTACCATGACTAGATGACTGCATGCAGTTCA
ATAATGAAGAGAGCCGACATAATGCCTACAGCTCATACTGTCCAGCATGGAAATTTCCAT
GAAGGTAGCGCTCAGTTTCGCCAGTATTCGACGTCAGACACTGCCCGTGGATACGGCATC
ATAAGTAATTAGCTCGCACCTTGATAATAGTGGCTAGTCTAGAGGATAGCAACAAGTCTT
CCGAACCAGTTTTTCTTGTATGTAGATATAGCGTTAAATGTAGCATTGTCTTTAGGTTGT
TTAGTTTATATATAATTATCTTTAGACATACAAACGCTGAAGCATTGTATGATGAAACTG
TCACAGGTGTAGTTCAGGCGAATCATAGATATAGATGCCATAGAGCCATTCATTTACTAA
ATAAGCCGAAGCAGTCAACCTTCGTGCGCTATCGCTTATTCTTGCAAACACACATACACT
TGTTCTGCTCTTTTTTTTTTTTTTTTTNNNNNNNNNNNNNNNNNNNNNNNNNNNNNNNNN
NNNNNNNNNNNNNNNNNNNNNNNNNNNNNNNNNNNNNNNNNNNNNNNNNNNNNNNNNNNN
NNNNNNNNNNNNNNNNNNNNNNNNNNNNNNNNNNNNNNNNNNNNNNNNNNNNNNNNNNNN
NNNNNNNNNNNNNNNNNNNNNNNNNNNNNNNNNNNNNNNNNNNNNNNNNAAGGTGTCTCC
TTCCCAAGTGGAGCAGGTGCCCAGGCTACTCAAACCATACCAGAGAACACCACCAGGTGG
CGGACCATGGCGCCTTGCATCGTTGACTTGTATTTATAGTGTCAGCTGCACTCTCGCAGC
CGAAATCTTNNNNNNNNNNNNNNNNNNNNNNNNNNNNNNNNNNNNNNNNNNNNNNNNNNN
NNNNNNNNNNNNNNNNNNNNNNNNNNNNNNNNNNNNNNNNNNNNNNNNNNNNNNNNNNNN
NNNNNNNNNNNNNNNNNNNNNNNNNNNNNNGGCCAGAGAAAGTCGACGAGAGGACTTGTT
CTGCTCGTACTGTGCTAATAGGCGCCAGTCACCCACATTTTCGGATCAAGATATTCTCCA
CACGCCAATAAACACAACAGAGAGGAAAATTCATATTGATTCTTGTAACTCTCCCAAGGG
TTACAGGTGCGACTTCAAAGTACATTGTGAGAATTTGATCAAATAAAATATTCCCGTAAA
TCTCATGGTTACTATTTGTTATTAAGCGTATGTCATCGTAAGTTTCAATAATATAAAATA
AGCCATCGCTTTTAGCCCTAAAATTAAACGCATATTTATTGTCGGCCTAGTCGGGACCAG
CATTCGAGACGGCATAAGATTGACAAGGAAGCCAAAACAGATAACCGAGCACTAGATGTT
GTATCTAAAATCCTCTCACTGCAATCAATCTTTACATGTTTGTATTTACGTTCTCATGCC
TAAGTTTGGGCGGTTATTGATTGCGCCTGTAGTTTACTGTTTGCGGTCTTAGTGCTCATT
ATGTTTTTTTTAATTTGCATTAGATGACACGGTCTGTTTGTATGACTGGATTGTGAGATT
ACATGGCATAGACTGTGGAACTGACTGGGGAAAGACGAGCGAACTTGTATTTGAAGAGAA
GTTGGATCATTCAAGAGATAACTTATCACTCATTTCTTCCTCTCTCCGACATAAACTTCC
AAGTCCTAGTGCTCTGACACAAGCGCGTCTCTGCGTCAAGTCATCTCCAATCGACCCTGC
CAAACACCTCATTAAATTGTACATCTCCAGACTGAGCAAGTGGTACGAAGTTTCAACATA
ATATTGTGGAGAAGTATTGTAGCTGGAACGGTCTGGATAGGATGGAGAAAATACAACTAT
TAACGATATTCCATGCTAACCACCAACTCTCCATGTAATTTCTGCAGAGCTGAGATTGAG
TTACATCTTTTCAACCTTTGAGCCGAGCTCTCTCCCCTTCCATTCAAGATACGCATCCGA
TGACTTCTTCAACGACCACGATGACGACAGGAAGGAGGAGGAGAGATATTGCAACAACAA
ACGCCACAGCGGTTATCAGAGAAGCCCTCATCCTATCAAGACATGTGCTACCTGCCACTG
GGCAGACAAAAAGCCCAAGAAAGCAAACTTCGATTCGTCAACAATATCGTCTCTTCTAGC
TTCTACTTACGAATCTGCTAGCCAGGAGGGCACCTGAAATACTTTAGTCGCTCGAAAACG
CCATGTCCGTAACGACTTTTGGATGCTAGGCTAGGCTCCTTCCCGACAGTCACTCTCAAC
TAAGACTTCTCTGATGTTTCATCACCATCTTCGGGAAGATGTGGAAGCAGGCCCTAGAGG
CAGAAAGAGAATTTATCCAGGTACCCGCAAGTCTGCAGCGCCCAGCTGGCCAGGCTCTCT
AAATGCTTCGGAAGAGTAGCCATGTCTTTGGATTTAGTCCTGATATTGGTACTAAGACAT
CCCACACCCGGTGGTCTTTGAGACTTTTCCCTAGAGCTACACTGACGCACATGGCCATCG
TTTCGTTGACTGGAGAGGAGAGACAATGACGAGATAATGGCTCCTCCACGTGTGTACTCA
AATGAAACCCCATGGGGGTATTACTACCGGAAAGATGCCGTGAAAGGCGCATAGATAGTC
CCGGCCTATAGGTATGAAAATCCCACAAGTGCTTGTGTGTTTATAGGCTCAAAAAGACAA
TAAATATAACCTAATGATTCAATCGACCCCAAACATCTCGCGAATGAGGCCTAGTTATAT
CCGTGTTCGAGTCGCAGCGATACCGTCAACATCTCAGACACAACTTCCGCATCAACATGT
ATATCACTAAGTACAGAGAGAGAGACATAGCGTTCACATGTGATCTATCTCTAGACAGAA
ACTCTTGGCACCAGAGTCTCCAACTCACGTACTATTTCCTTGGCATTTTTAGATGAAACG
CCGAAATAGTTGGAACAGATAGATGAGTGAAATTATAGTATTGTTACTGTATCGCTATTT
TGAATCTTTTCTCTTGCTCTTTCGTCTACGCGCGCATGCCGTATAGTACAAACAGAAACC
TTTCGACGGATTCCATGAGCTCACGCCGCACGGCCGTCCATGAATGCACGCGTAGTACGA
GCCGCCATGTAAGGAGACGGATCGGAAGGAGATATTAGATTCTAGGTTAAGCTAAATTTA
CAAGGACGTCGCAAGATCTTTAACAGGTGCGCGCAGCTATTAATTTATACACGAATTCCG
GACNNACTGTCAGCGGAATATGACGAGCTTCCGATAACCTCCTATTCCCCTAGATTATTA
CAAATAGAATCTGATAAACACCTGTTCCTATCTGCACGCAAACATACTGCTGAACCATAC
GCATGAAAGTAATTTGGGCGATCAGGATCATCCTTAAGCTGATGATCCCCTCGACTGAAT
AGGAACGCTGACACGCCACTCGATCACATATTCTAACCCCCACATGGCACATGAGATTCT
GTCGAGAAGCTGGAATGGAAAGAAGCTGCGCATTGAGAGCACTGGAAGACTGCGTTTCCA
ACAAATACAGCCCGTCCAGTGAGGATTTCCGGCTCTGTCTCCTAGACTTGATGCCATGCC
GAGGCCGGAGAAATATTGGGTGATAGGTATAATCTCGGCACTTACCCTACCATCGCTGGG
TTTCAGACGCGACGCTCATCGTGCCGATAGCTAGAGGAAGGAAAGCACTTGCTACATCTT
GGACTGAGAGTTACAATCGCTATGATTTGTAGCTATCTGCTCTCGCCACCACACTGCCGT
AGCTCAAATGAATATCGATTGCGCATCAGCTTCCAACTAAAGTTTGTTCATCATTAAAGT
CGAGATTAAAGCCATGGCTATATTCATCGTTATAGCTTGAGGAAAAATCCGAGCAGAGGC
GAGCTTGTGGCCCTTATTTCAGTAGTTCAGAGGCTCTGACGACGTGCGCCCTGGAATTCT
AATCTGGTGGCGTGGTGGAAACGTGTTGACGAGGCTAGCGAGTCATTCATCTATATGATG
ATAAAATTGGAAGATTGCAGAGACTGTAGAGGTTAGAATTAACCTTGTCAAAATATCAAA
CTTGTGTGAGCTCTTTGAACGTTTATCTCACCTTGCTCGGAATGGCCGAGTGAGTTGAAC
AATCATGATTATTAAAACCGGGCCCGCTTTCATATAGTCATACCGTAGGAATTGATGTGA
CGAGAGATTGAAGGGCAAATTGGAAGTTGACAGACCATTGAAAGAATATTACGAGGTAAT
TTTTTAACCACTATTGTCCTTTCTCGGTATAAAGCTTTGTGGGACATTAAGGTCCTCTCT
CCTGTAGGCCAAGGATACCTACCTAGTAGTATATCCCCTCCTATCCCTCCTATACAGCTC
CCTCAAGTAGTACCACGCCTCACAAGTCATCGTCCGATCATAAATGAAGAGGAACCCTTT
GCCCTTCATTAGCTTCTCTCTCCAGCCAAAATAAAATTGCCATTTCGGGGTTATGGTAGC
CGGAGAAAATGGCAAGAACCAACGGGTATGAAGCTATTTAAATTCCGACATTAGGACTAA
ATCTGAAGATAAAGCGACCTTTCTGAGGCGTTCGAATTGACTGGTTACGGCAAACTTGCA
TGTACCCAAGAAAATTCACTCTCTTCCTTTTTAGTATCCGTCTATCTCTTCCGCAAAGGT
CGTGCGGAAATGTTAGAAAGGTCTTGTCAGAGTGTAATTGCTGTACGGCAATCTAGTCCA
TATTCTTTGCGCCATCTGGGGGACTGTATGGTACCTAGACTCATCAACAATAGTCCTGGC
TAGTTGTAACGGCTAGTGAGCCGATAATTGTCCTGTATCACGTGATGTTAATCACGTGCC
TCAACAATTCTGTGAAAGGCGAAACTTCACTCTAGTTTATTCTGAACATTACTAGAAGAT
TCTAGCAACTGGCAGTGAGACTGTGAACTGGTATCAGGGGAACATAACAGAAGCTAGTAT
CAGACAGGAAGGAATATTCTAGATAG
>20151110.A-AVE_contig_95
GTATATTGGAGGATTTCTAGGCCTAGATGGCGCCACAATCGTTTATGCTGTGGCTTAGGC
TCTGTGTCGCTTACACTTGTACTTATAGCGCACACCTCACACTCTTTTAATAGTAATCCG
AACATGACACTCTTTTAGTCAACTTATTTTGTTCCAGAAATATTGCGCCCATTTCATTGC
ACGATGTTTCAAACAGATCTCCTCATCCGAGACATGGTCGTTCCAGGTGATTCGGTTAGT
GCTCGGCGCATCGAGTGGCGNNNNNNNNNNNNNNNNNNNNNNNNNNNNNNNNNNNNNNNN
NNNNNNNNNNNNNNNNNNNNNNNNTCGTCCGTCGCTTGGTGACGTGCCAAAAGGGCGTCT
CGGAGTATCACTGCCCGCTCGGCCGGATCGGCGTAAATCTTCCCTTCGTGGTTCAGCAGA
GGAGGGACAATTGCCTGCCTTGGCTCGGCCGAGCGCATTAGCTTGAGCGCGGCAGTCTGT
GTTGTGATCGCTTCGACTTGACGCGTCTGGTGCTATTTCTTTGCCACCCTGAGGGTTGAG
CGCAGCTTCTTCGCATGCACCCATCGTTATTCCGGAGTCACTGCTGCACGATATTCCATG
TCAGCCAGCTTGCATTCCGG
>20151110.A-AVE_contig_96
CTGAAAACCAAAACTCGGCGTCTTAATGAATGAGTCGAGTTAAGGGTTTAGCAATTACAC
CATAATTTCGAATAAAACGTCTATAAAAGTTGCAGAATCCGAGGAAAGATTGTACCCCTT
TAACGTTCGTTGGTTGTTTCCAATTTTTGATAACCAATATTTTTTCTGGGTCAACACGAA
TTCCGTCAATGCCAACAATAAAACCTAGATATTTCGTCTTTTTTACGCTAAACTCGCATT
TTTTAATATCTACCTGTAGCCCGGCATCCCACAATCGTTGTAGGACGAGCTTGAC
>20151110.A-AVE_contig_97
CATGAATTTGATAATTCAACTCAGATGGAGCCATTGTTTTAGAGAAGAATGCCACAGGGT
GCCAATCATTGTCGTCAGATAATTGGGAAAAGACTCCAGCAATCACACCATCGGATGCAT
CAGTTTCAATCCTAGATTCTTTGTTCGGGTCATAGTGNNNNNNNNNNNNNNNNNNNNNNN
NNNNNNNNNNNNNNNNNNNNNNNNNNNNNNNNNNNNNNNNNNNNNNNNNNNNNNNNNNNN
NNNNNNNNNNNNNNNNNNNNNNNNNNNNNNNNNNNNNNNNNNNNNNNNNNNNNNNNNNNN
NNNNNNNNNNNNNNNNNNNNNNNNNNGTACCCCTTTAACGTTTGTTGGTTGTTTCCAATT
CTTGATAACCAATATTTTTTCAGGGTTAACACAAATTCCGTCAATGCCGACAATAAAACC
TAGATATTTCGTCTTTTTTACGCTAAACTCGCATTTTTTAATATCTACTTGTAGCCCGGC
ATCCTGCAATTGTTGTAGGACGAGCTTGANNNNNNNNNNNNNNNNNNNNNNNNNNNNNNN
NNNNNNNNNNNNNNNNNNNNNNNNNNNNNNNNNNNNNNNNNNNNNNNNNTCCAAATAGTC
AAAAAGAGTATTGTTCATATACCTCTGATAAGTAGCGGGGCCGTTAGTGAGACCGAACAG
GAGAACACGGTACTTATATAAACCATATCGAGTACGGAAAGTAGTTAATTCTTCTAAATC
TGGATGCATGCGTATCCAGTGAAACGCCTGGCAAATGTCTAATTTGGTGAATATTTTTGC
AC
>20151110.A-AVE_contig_98
AAAACTGAAATCAAATTTAGAAGATATACTGTTTAGTCCGGATCCCGGGGTTGCGCGATT
TGTTTGCTTGTTCTTCCATTAGTTGCTGAGCCGATGCCATGGCTGCTGACGCATATTCCT
GTGCTTCACGAATTCTGACCAAGAAATTTTCTGCTCGTCTAGCTGGGTTAGTAAGAGCTC
GATTAACAGAAATGTGCTTTTGTTGTACTGGCTCTGCGTGGTACCCGTGTTTCAAGAAAA
AAGGGCTGACTCCAGATGTAGAGTTATTCCTATTATTGAGAGCCAGCTGAGCTGTAGGTA
ACATAGAAGGCCATTCAAATTGCGAATAAGAAATAAACGCTCTGAGATAAGGTAGAACTT
CTTGGTTCATTTTTTCTGTGGCGCCGTAAGTTTCAGGTTGAAATGCCGTTGAAAGCCTCT
GATTGATGCGTGTTTTTTTGCAAAGATATCGCCAGAAATCCCCTACCCAGTTGGATCCTC
TGTCTGAAGTTAAAGCATTTGGAAATCCATGAAATCGGAAGTGGCAATTGAGAAAACGTT
CTGCACAATCTTCCGCGCTAATTGAGTTCATTGCTTCTAGAGTCACACTTTTTAACAACC
TATCGGTAATAACCATGAGGGAAGTAGGATCTTTGCTATTCCGTGCTGGTGGTTCCGTCA
TAAAGTCTATCGACAATTCACTGTGAAATCTTTCTGGTATAGGAAGTGGCAATAGTGAAC
CTTGTCTTCTTGATCGCCAAACGTGAGATCGGCCACAAACGTCACAGTTCCTGCAAAATC
TTCGAATCATTGTGCTCATGTTAGGCCAGTAAAAAGACCGAGAAATAATATCAAGGATAT
TGCCTCATCCCGGGTGACCGTATATATGGGAATCATGTATCCTTTGTATTAGTGCTGTAC
ATAATGGCTTCCAGTCCGGTATCCATAGTCTATTTCTATTACAAAGTGCTCCTCTTGAGT
CTATTTGACATTCCGAAAGTGATATTTTCAATCCTAAACTTGCTGGAAATAGCCGTTGTT
CCTGCCACGTTGAGTAGTATAACTGAAGAAATGTAGATTATTTTCCTTGACCCCTTGATC
CCACAAAGTCTGTAGATCAATATCGTCAAAAAGTTTTTCACCCTGAGGGATTTTCTTCAG
AATCGATGGCCCAACAGAAGAAATACCTAAATCAATGACAGAAATATTAGGTCTTATCCA
TTCGTTTCGGAGAAGCTGAAATTATCTTTCTCTCAGTCGCGGATCATCAGTACTCTTTGG
AAAATCTTGGCTACGGCGTGATAGGACGTCAGGGCGGCTTGCCAATTTCCCTGATCTGTA
TTCCAGTCGAAATTTGAATTGAGATAAGATTTGCGACCACCTTACTTGGCGTTACTTAAG
TTTGCGTGACGTTATAAAATACTGAAGGTTCCTATGATCTGTAAGTATGGTGAAAGGATG
TTTTAGTCCTATTAGCTCCGGTCTCCATTCGTTAACACATCTGATAATGGCCAAAAGTTC
CTTATCATGTATATCATAATTACATTCTGCAGGTGACAACTTTTTTGAGTAATAAGCTAC
AGGACGCAATTTCCTTGAATTATCGTATTGTGATAAACAACCTCCTGTTGCCCAGCCTGA
CGCATCTGCCTCTAATACCGTAGTGCAGTCATCTCTCCACATGGCTAGAACAGGAGATGA
GGTGAACCGAAATTTCAGATCATCGAACGCCACCTGCTGGATATTATCCCATATAAATGG
AGTACCCTTTTTGGTAAGTTTTTGCAATGGCTCTGAGATATGCGCAAAGTCTTCAATAAA
GTTGCGGTAAAAATTGGCAAACCCTAAGAAACTCCGTACCCCTTTAACATCTTTTGGCGC
TTCCCAATTGTTTATGGCTCGGACCTTCTCAGGATCCATCTTGATACCTTCATCATAATT
GATAATAAACCCCAAGTATTTGATTTGTTTTACACCAAACTCACATTTCTTGGGATCTAG
TTCAAGTCTTGCATACTTCAGACGCTGAAGAACGCGATTAACTTTGGTCCAGTGGTCTAA
TATGTCGCCTTCGGTGAAAATGATAACTTCATCTAGGTAAGCGGCACAAAAGTCACCCAG
ATAATTCCCAAGGATTTTGTTGATCCAACGTTAGAAAGCTGCCGGGGCACCTGCCAACCC
AAAAGGAGTTACAAGCCACTCATACTGTCGCCGGATCAATTGATGTCAATATACAACAGA
GCAAGTCCAGAATAGAATCAGTTAATTAATGAAATCTAAAGTGAGAAGGTTTTTACTTCT
CGCTGTATACATAGGAAATTGTAATTATTAATGCCGATCATAACAATCTGTGTNNNNNNN
NNNNNNNNNNNNNNNNNNNNNNNNNNNNNNNNNNNNNNNNNNNNNCCAAGGGATTAATCC
CGTAACACATACGCCCCGAGACGAGTTCGGAATGCTGTTTTCCATTCATCTCCTCTGGCA
ATTCGATGTTTGTGAAATGCCGAGCAAATGTTCACCTTAGATATCAAATTTGAGCAGGCA
GTTAGTCATAGAGTTTCTCTGATTAGTAGTAATGGGTATCTATCACGCTCTGTTATTGCA
TTCAATGCTCGATAGTCTACACAAAGCCTCAAGCCGCCACCTGGTTTCTTTACAAACAGT
ACCTGGGCGCCCCCAGGTGAGCTGCTCGCACGTATTCAACTTTTATCTAATAACTCAGAC
AGTGTTTTCCGCAAGACAAGGAGCTCTTCTCTAGACATCCCATATAGAGGCCCCCAAGCT
AGTTCCTTTCCCCTGCCATGTGCGTCTTTATGGAGGTTAATTTTGGTATCGACTCCTAGA
CGATGGGGGGGAAGAACTTCATTAGAATCAGTGTCATTTTCCGAGAAGAGGTCAATATTA
TCTCGAATTTCTGATGGTAAATCATTTGTCACTTCTTCGCGAGAAATTCGTGCTTTAGGT
TGGAGAGCTTGTGTAATATCATTGGTAGATATAGAACAGATCCAGTATTCTTTATAGTTT
CTTAGGATCTTGTCAAATGTAGCCCTGTCAATTAATTCAATTTGATTAATTTGAACATAT
GCCACTCGATTTTGCACAACGGTAGGCGAGCTGTGCTCATACCAGCTACTCTCTCTCACT
ATCATCCCAGTCTTTCTAGATCCAAATCTTAAACAACGTCTCCTGGAAAGGTGAATTACG
TTATTCTTCTCCTTCCAAGGTTTACCAAGAATGATAGGGTACGCAAGTTTAGGCATCACA
TAGCCCCACAATTTTTCTTGACGTCCATCAATATCAAGTTCTGTGCACGCAATTTTCGAA
ACATTTGCAACATTTTTTCCATCGGATAGCGTTAATGACCGACCACGAATTTCATGGGTT
TTAAGATTATGTTGGCGTACAAGGCTTTCATCAAACATAGAGTAACAGAGACAACCAGTA
TCAATTAGAGATTTTGTATAGAATGAATTATCAACTAAACAATCAACTAAAAATGGAGAA
CAATGCATATTTTTTAATGCTCTTTGTTCAATGCTTTTCTCAGATAAGCTCTTGTCGAAT
ACCCTGGGTGCGACTCCGCTCAGGGTTCTTCGTTTCCCGAGTCGGAGTCGTTTGAAAGTG
AAACACTTTCAACTTTATCTGAGACCCCCGCAACAGAGCTGCCACTTTTTCCCGGGCGCT
GTGCCGCCCTGAATTTTGTACAGTCTTTTTCTGTGTGTCGTTCCCCCTCGCACCGGGTGC
AAACTCCTTGATGAATTAACTTCAGATAATCATTTTTTGCACGCCATTTGACGCGGGGCT
TCTTGCTAGAGTGTTGATGACTTTTTTAATGGGATCTAGGACCTACATTGGCCAGGCTTT
AACTACTGTTGGCCACAAGATTAGCTATTGTTGCGAGAAGGGCATTAGTTCCGCCCATTG
TTATATCTTCCTCCGAGTCGACCCGTGATGTTGGAGCGGCAAAAAGGTTCCCTCCTTTAG
GATTTCCTATTTTCGTCTTAGTCTGAGATGAGTTCTTTGGTCGATAGTCATCAAAACCCT
CCAACTCGGCAGCAATCTCTTTCACTTCTGCTACCCAAGAATTATAATTCTCAGGTGATG
GTAACTTAACACCCAAGAGAGCTCTTCGAAGGCGACGGTTTATTGAAGACTTGAGTTGCA
TTGTTTGATTGGTTGTAGTGTAGGTCATATTACCTCCGCTTTGCGCCATTTTGTGCTCAA
AATCATTCAAAAAATCAATAAAATATTGATGTTCACCTTGCTCCATCCGCTGTAAAGTCT
CGTGCGCAGCTTGTTGGGCCTGTGGATCTTGAAATTCTTTCCGTAAGTGGTCTAGTAAAT
CTCGCCATTGGAAGTTGTTCTCAGCCTTCCTTTGTTTAAACCAACTCTCTACTCAGGACT
TTTTATCATCAGGTAAAGTGTCGATCATGTCCATTCAAATTTGTCCTGGAAGTAAGTAGG
GTTACAAATCCATCTCAATCCTTGCTTCTAGTCTATCGATATGAACTCAAAATTCTTGAA
GATCATTCCACTTAAGCAGAGTGGCATCCCTTCTGTCCTGAGGCGTAGCAGGCTGCGTCG
TGGTGCGTTCAACACCCTTTCCCTTGGCAAGATGTATTAACCTTTGGAGATCTTCTAAGG
ACAAACCTGCGAGTAATTGCTCATAAGAATTTCCTGTCATGATCGCATCAAGATTTTGGC
TCTGAGAATTCGACATTGTAGGCGGATGCGTAGTGGATAATTTTTCGTCGATATCTTTGC
AGCTCTGGAAGGAAGTGGTAGTACTACTTGAGCTTGAATCGGAAATAGAGTCAGGGACCT
CGACTTTCATTAATCTTGTCTGGTAAATTATAACAGGATCTCTCCGGGCTGCACCCCACA
GAGATGGTTGAAAAGCGGTAGAAGAATTTATGTGAACGATTAAAGCAGACTGTCGGAACA
CTACCAATAGTCAATTCACAAGCCTGTGTGGGGTTACTAAAATCGTTCCTTCTTATCTCT
ACTCTATGGGGAGAAATTCTGTATATACATTGTTGCCTTTTTCTGGAGCGCTATTCTCTA
CAAGGAAAGGTCTCAACTCGACCCTTTTACATAACCTTTTGTAAGCCAGTTCAAACAGTT
CCAAATCCGAATTAATCATAATCTGTTTCTGAAGCCAGTGCTTGCCTGCGTGCACGCCTT
GTTTCGGTCCGTAGTTCCGTTATCTTCGGATACCATGCAACTTTTGCCTGAGCACTTAGA
CAGGCTCTGGGATAATGTAAATATAATCCCCTAGTAGTGTCATTTTGTAAGACAAGTAGA
GGCTCTGAGGCTATTGTCTATATATTTACTCGTATTATGTCGTCCATTTTCTCCAGATTT
GCGTTCCGAAATGCGCACTGTTTGTAGTAATATGCGTGCATATTTGTAAGTTCAAGTCTA
ATCTCAATCAGAATATGCTCTTGTCTGACAGCCCAATCCTCGCACGACAAGCAGTACCCA
ATGTTGCTAACCAGAATATCACTTGCAAATGCGAGATCGATGACTATTTCCTGTAGAGTT
CCCTTGTACCTTTTCTTCGAAACTTTGAAATCCCCAGCGGTGTGACTAGATGTGGTCAAT
TATCAGTAGCTGCATCGAGAAGATCCTGCGCTCTTGAATCTCTGGGTGCCGAAGTCCCGA
CCCAAAAGACACGGTGACAGTTAAAATCTCCTTCAAGTAAACAATTTGGTCAATTATCCT
GGATAACTTTTAAAATGGTGTCCCAAACAATAAGCTTCCGGCTTGTTATTGGACTGTTTG
TGACGGAAACCAAGCTGGTGATGAATAAATCGAATTAATTAAATGTATGAATGAGAAAGG
AAACTAGCTCTACACTACTAGGTATTTATACAATCCGATCCGCTATGTGAGTATCCTGGC
TAAGGTCTAACCCTTGGCCCGAGTACTTCCCACCCAGCCACGCATTGTTAGGAGTCAAGC
AATTGTAACAGCGCTTTAGCTCCTTGGCTAGTGTTGCGATTTCGTTCAATTTCATCTATT
CCTCCCCATACAGTCTTATTGTGGATATTCTCAATATTAAGCTTAGGTATCCACCTAAGC
TCAAACAACGGTCAAACCGTAACACTGTATACATTTACTATCTGGTGGGTAGCCCTGTTT
AGTCGCAGAATAACCTCCGTTATAAAGCGTGACAGCCATTTATGCGAGCAATTTGCCATG
CTTAGCTCCTTACTGACGAGAAACGCTACTTTAGCTTCCAAATAAGGTTATATGCAGAGC
GAGTAAACCTTTGGACAGTAGGTGCTCAGAGTTGATCTGTACATGCTAGATTCCTGAAGT
GCGATGAGAAGGTGTTTTTGGAATCTAACATATCCATGAACGGTCCCACAACTCCATGGT
TAAATTGTATTATTGAGAAGAGGTTGGCAAACACTGTGACGCCTGAGTATACCAAACACC
CCGGATTCACTAACCACAGGCGTCGCAGAACCTGTAAACAGAGTTGGTTGACTAAGGTTT
AGAACAGGAGCTGCTGATAGAGACCCGCTGGTAGCTTCTTTCTTCGGTCGGCCAAGTCCT
CTTCGTGGGTCACCACCTGTACAAGAGGCCGTCGAGGTTCTTCGTTTCTTGTGGGCGACA
ACTACAAAACTCTGCCCTATCTCTACGTCTGTCAAATCAGTCCTGACTGTTTCGGAAAAC
CTCTCCCTACATACATCAGCAGTTCTTTCAAGTTGTTCTTGCCTTGATCTTCGTACCCTG
GCCTATAGACCTGGAAGGTCTGATAATCTGAATTTTGCCAGGAGTTATGAGCTTTGTCAC
AATTGTTACAGTAAATCATTTACTTCGGACTGTCCCTTGACTGGTGACTTCTGACGTAAC
CACTGCATCTCGCTGACTTTCCGCATAATGCTTGTGTATGGCGCCATAAGTTAGAATTAT
AAAATTCCTTCATCTCTGCCCGAAGAGCCCAAAGCTGGGCCGAAAACAACATTGCGTTCA
GTACTATTTCCTTCCAAAAGACTTCTCTCTGCAAAGCTTCAGATGATAGACTTAGGACCA
AAGTTCCCCTTTCGTGTCCATTTTTCTTAGCCTATTCGTGCTCTTTCCCATCATTTAGCC
ATCGAATTCGAGTAATCTGAAGCCATGGACCTTTGACTTTTGTCGCTGTTTTAATCTCCT
GTACTGGCAAGTTGTTATCCGCATTTATTACTCCATGTACTTTAGTCTCCAATGATACGC
CAGGGACCTCCACAGGATAGTCCTGGTGCAATATTTGAAACTCTGTCGGTGGCTGCATGA
TTAAAGCTGCGTCGCGCTGAGATGACGAGTGAACGAATACCCCTGTGTCTTGGCTCCTCA
TCTGACGGACCACATATGGCCCAGCAGAGTGTTTTTGAGCAACTGATAGCAGCTCAGATG
GCTGCATATTATTAGCACCCCCTACTCTAATCCCTACGGCTAGGCGCATCGTAGCGCCAG
CTGCGATAGCGGTAAAGGAAAGTTTTCCCGCCACGGCCAAAGATATAGGCGTCGGGCAAG
TTCGATTGAGTGAGCCCTGGAGACCCTTCTCGACCGCTTTCTACAAAAGCTAGCGCTCGC
TCTTCTACAGGAGTTTCCTTCGGCGAAGCCTCGTGTCACTTCCGACGATGAGCTTTTGTC
CGGATTAGGTCTCAGTCATCGATTTCTAGCCTTAATGTGCTAGGTTGCAAGCTGCTGTTG
CAACTATTCGTGGGGTCATATTCAGGGTTGTGAATNNNNNNNNNNNNNNNNNNNNNNNNN
NNACCTGAGCGTGTCGCATAGTTAGCAAGCATGTGGCTCGAGTGGCAAAGACACGGCAAA
CCTCATCCACAAAACGATGATCACGAACAAGTTTTGCATGCTAGATCCTGTATGGCTAGC
GTAGATGGAAAATTGGGGATTTGCCTGTAGATAAATAAAGACGTTGTATCGCTCTGATGG
TTGGGACAAGTTTTCTCCTAAATAATATCGGAATCAATCCTNNNNNTTCCGTGTCTGTGA
TAACAGACCAGTATACCATATTGACCAAAGTCAATAAGCTCTCAAGGCTTCAATCATCTC
ACCGATCTCGGTGGTTGCGACTCCAAGAGTAGTCAGCGCAATAATTGTGAGAGAATTATT
CATCTAGATTAGTTAAGCCTCAAATTTATCTAGTTCGGCAGTTTTATTTGGTTAAGATTA
TTTCCCTTCACTTTGTGTATCCATTTGTGTTGCGCTGCGCAACGCGTTTGAGGCCGTTAT
CCCGTGTCTGTGAGCTCTCACACTACCCATTGTCAAGTCTGAATTGAAAATTTAGGTAGA
AGGTTAATGAGCTGTGAGGAATCTATTCATACTAATTGAATAGTTATAATGACGTTCGTG
GGGCCCGTTTGGGTCGCTTCAGCGCCTCTTTTTAGAGGCATTAATTTTTATTCGATTTCC
TAAAATAATGATAACGCAAGAATCTTTTTATCGTATTCCAACCTCTAAAAGATTCCCACA
ACTTGGATTCAATCATAGCCATCCTCACAAATTCCGTCACCTATCACTTCTCTCAAATAA
CGAAATTCCTCAATCTCCCCTAGGAATAAAAGATTTTGATTTCATTTCATTATCCTGATT
TGGCGCCCTATGGGCCCATGCAGGTGGCTATAAACCTATCTATATATTTACATAGGAGGA
AACCTCTTGGTGAAAAATGTCCCAGCTTTCTAATTTAATTCTTAGAGTTTGCAATTTATC
CTTCAGGAAACACAGTTACACTGTAATGCCGTCTATGTGTACCAATCACGTCCCTTCTAT
CGACCCCAACCTTGTACCGGTCCTGTCTCGTTCCCTAAGCAGCATTTCGACTATATTGGT
CTTGCGAAATTGTTCTATCCAACCATGACAAAGAATTCATTGTGTGGTTCTTTTAATGTC
GCCAGGATTGTTGATCATTGCCTCGAAGGAGCGTATCCGGGCTTGTCTCCAGGTCTCTCC
TCTACCAATAGACCACCCAGGGCAGGATTTGATTATATGCTTGGGATTGTGATTGGTAGC
CACACGGACAACTTGGGTGATAAACTCCTGGTACTTTTCTTCTATGTAAATAAGAATTGA
GCCCGATATGCTCGCTTCGGATTAGGATTGCTAGGCTACTTTGGGCCCTTGTTAGGTTTT
TGTGGAGAGAAAGTGGTGATTCCCGGATGCTTATTTTAGTACGTCCAGAATGTCGGCATT
GATAGAATTTTGCTGCCCTCCAAATTTTAGGATCTGCTGAAGCAAGTTTTTTAGGCTGTA
GAGTTCGCTTTATGTCGGACCAAGATTTCGCCCATTCTAGGTACGCCACAACCCTTACCG
CTTCTTTCTGTAAGTCCTTGGATTTCTCCTCTCCGCAAATCTCTTTCCAGTATGCAAGGC
CTACTCTTCTATTGTATGCTCGAATATCTTACCTTCCTCCTTTTGTAAGTTTTATTTTAC
TTCATGCAGATTGAATAGTCTTTTGGACTGATGGGGAATTGGAGTGGCCTAAATATTGAG
CCTTTTGTTGCTTCAAGTAGATTTCTATCGGGAGAGTAGCAGTTTCATGTTCCAACGCTC
TGGTGCTGGTCGATTCGTATGCCCCAGGTACTACTTTCAAGCAATTTCTTTGAGACCTTC
GAAGGGAGGGAATAAAAGATTATTTTACAGATTTCCTCTTGAGAATTTGATTCAAGCCAT
TGCTGACTTGTTTCGGGTACCTCTTTCTCATATTTATTCTTCCAGGTTCTAGACCTCAAA
TCCAAGTCCCCCCAATTCACACTTTTAACGGTAATTCAATTTCCTTCATTAGTACTCCTC
GCTACAGTCTTTACTCGATCACTACAGTATACTATTGTAGACTGTCCTGTCGGATCTTAA
CAAGTTTTTCCCTTGTCATTGAGCTAGCTCGGGTCGGTCGAGCTAATCATTCTCGGTTGT
ACGATCGGTGAGGACCACCACAGACTCGACTTTTGGAAGTGACTTTGCATTCCGTGATAG
AATACATAGTTGAGCCGCAGCTCCAGGAATCCGGGGCGCGGGAGCTACTACGAGTGGGAT
AATGGCTGAGGCAGCGTCAACAATACACTATTTGGCGACGAGGTAAGGTCTGTGGCCAAA
CCAGACTCTTCAAAGAGGCGAAAACTCGCACGAAGGGTAGAGTCTCGTGGGAAGAGGGCA
GGACAATTTCGAAAGGGTGCACCGGAAAGATATGACCCATATGGTCGTGCCTGGATTGGT
AACTTATCGATCACTATAGTGATATCATTGCTAACCCAACTAGCATCAATCGTGAAAGGG
CCATGCAGAGTATTAACCTTCACTGTCACATTCATGATCCAGAAGGTGGCTAAGTCTCAG
GACAGTTCGAGCTCGGCCTTACCACTAGCTTAATTAGAAGGGGTTTCTAGAACGCCTTAT
CTTTCTCCTTTGCCAGAATTTAAACTCCTAGCTCAACTCGATGAATAATGTTGATATCAA
ATATGAAGTAGTTGAACTGCTGCTCTACTGCCTAAGGAATGCTGTGTGGATAAAATTTTC
TCAACTAGTGATCACAATCGAGGCACAGAGATAGTTGTTTATCGGCTCTCGCTTTCGAAT
CGTCATTCTTTTGGGCTATTGCTGCGGGTTGCGGCAATACTTTCGCTGCCGAAACTACCT
TTTGTTGCAGGCCATTTAGAGCTACTATAGCCCAGGTGATTTTTGTAGACTAGGCTTGGA
AGGAGGGTATATTTGTGCTACTGCTCATGGAAACCCTCGAAGGAGGAATTAGCGGACGAG
GGAAGGCTTGTACGGTTGCCAGGTCCGTTGCTATGTATCGCACAATGGTGGCGCGAAGGT
AAATTCTCATGGTATTTATAAATTTTCTGTTCAACTCTGTGATCAAAGGGAGAAGCATGG
CTTTAACGCCATTTATGGCGGTGGAGCAGAGTGCTAGGTTTGACGCTGTTTGGCCGGCGC
ATCATTACTTGGTCTCGAAATTTAGCCGAAAAGGTGGGACAGTTTGTTGTAAGATCGAGT
TGGAGAACTCGTGTGAGAAGTGTTCAGTCTTCGCCGTTATTTCCTACTCATTGGGTAAAA
TTAGAATCAAATAAAAATAATATTAGCCATCTACTTTTTGCTTAGTTGGTTAGCTTGAGC
GAACAACCAGTTGAGTACTTATATGTGTTAACATCATATGACCTAAGAGATTCATGTATA
AAATTCATCTCAAGATCTCTTGGATGTGAGAGTGACTAGAAGTAGAAACAAAGTGTCAAT
TGGTATGCAGTAAAAAAGCTAGCTAGCTGATCGTGACGTTTGGGGTAGGTTAAACCGCTC
CTACCATGATCCAAGGCCAGGGGCTGCAGATATAGGGAAGACAAGTGATATCTTAAGAAG
TTTCTCTCGTAATTCTCACAAGTGGCTGAATGCTCATTAAGCCTTTTGCTGGTCTAGATT
GTTAATACTAAATAGTAAAACCAGAACCTGACCATTCACGTCAACTGTTCATATACTTTG
TACTTTGAGCGGATGGAGATGAAGAGCTCTGAACTTCAAACTCACTGGTCAGATCGAGAA
CAGCTTCATGATTTTATGTGCTATGCGGGCAGTGACAAAGAGATTAGGGAAGTGGAATCC
CTCACTGTGAAATATAAATTGGGAAAGAGACAACAATACGAATATGGCATGAGCTGATTC
AAACTTCTTTAATTTATCGAGGTATTAATCACGTGATTACAGGGGCCAGTGTCCACCACA
CCTAAGAGCTGCATCAGTCCGGCGGCTGTCACGTTGACCCATAGAAATCGACAGGCTGAG
CAGAATATCATCACTTGCACTGAAGGTGGTAATTGAAATTGAAAGATTAAAAACTCACGA
AATTTATAACAATATAATGGCAGATGTGGAGCGACAATATGCGCTTTCTTTATTCAAGAC
TAAATTGTTAGAGTCAAGAGAATGGGAGGCCAAGCTTAAGAATCTACGATTAGAGATCAA
AGGATTGCAGAAGGAATTCGACAACACAGAAGAGGATGTCAAGGCTCTACAGAGCGTGGG
ACAGATTATTGGAGAGGTTCTCAAGCAGCTGGATGAAGAGAGATGTAGGCTTTGGTCTAA
TTATTGTTATCCAAGCTAACTATGCTCACCTTAGTTATTGTTAAGGCTTCATCAGGCCCT
CGATACGTAGTCGGTTGCAGGTCTAAAGTCGAAAAAGAATCTTTGAAACAAGGAACCCGC
GTATCGCTCGACATGACTACTTTAACAATTATGCGAATGTTGCCACGAGAAGTTGACCCA
CTCGTGTACAATATGTCTTTAGAAGATCCGGGACAAGTCAGCTTCGGAGGCATTGGTGGA
TTGAATGAACAAATTAGAGAGCTAAGAGAAGTAATAGGTTTGCCATTAAAAAACCCAGAA
TTATTCATGCGAGTCGGAATCAAGCCTCCAAAAGGTGTACTCCTATACGGACCTCCAGGT
ACAGGAAAAACCTTGCTAGCGAGAGCTGTAGCTAGTAGTCTGGAAACAAATTTTCTCAAA
GGTACGTAGGTTTCAAAATCGTACATCATTATCCACTAAGTCGCGAAGTTGTATCATCTG
CTATCGTTGACAAGTATATCGGTGAATCGGCACGACTAATAAGAGAAATGTTTGGATATG
CCAAGGAGCACGAGCCATGTATAATTTTCATGGACGAAATTGATGCTATCGGTGGGCGAA
GATTCTCAGAGGGAACCTCTGCAGACCGAGAAATTCAACGGACGCTGATGGAGCTTTTAA
ACCAACTCGATGGTTTCGACTATCTTGGGAAGACTAAGATTATTATGGCCACAAACCGAC
CAGATACGTTGGATCCTGCTCTCCTTCGCGCTGGACGCTTGGACAGGAAAATCGAGATAC
CTTTACCAAATGAAGTTGGTCGCTTAGAGATTCTAAAGATTCACGCCTCTACTGTGGTGA
CAGAAGGTGAAATAGATTTTGAGAGTGTCGTCAAAATGAGTGATGGTTTGAATGGGGCTG
ATTTACGAAACGTTGTTACCGAAGCGTAAGTTACTCCGATCAGATCCAACGCAATAATTA
ACCCAACTACACAGCGGTCTCTTTGCAATAAAAGATTACCGGGACGCCGTCAAGCAAGAT
GATTTCAATAAGGCTGTCCGTAAAGTTGCGGAATCGAAAAAGCTTGAAGGCAAGCTGGAG
TACCAAAAGCTCTAGAAAAAAATTCACTTGGTCTTGATAATAGCACTCATTTCAGCAGCC
TCATGTTTAAAATTTATCGTATAATGATGTTGGGTCTCATGACCATTTCGCATAGGCAGC
CATGTAAAATCACCTACAACCGATCTAGAGCAAACCTGGGTTACGATAACAGTGAACAGT
TTCATCGTTGGCATGAGCCTTGAATCAGTTAAGCAGTTGGTGGAGTGCATGCCTACTCCT
CTACTCTGCATAAATTCTAAATACTTCAATTCACCGATATCCCTTGCGCCTTTACCTAAC
TCTCTCCGATCAACGTTGTCGCCTCCCAACATCGCCTCTTTTTCGTACTCCTGGCAAAGC
CTCGGCCCCCAACCTCGGAATTTCCGCTCTGGAGATCCAGCATAAGACACTAAGGCGTTT
ATCCATGCAAGCACCCGCTTGAAAGAAATCGTAAAGATGGCAAAGGAGGGAGTAGAGTAC
TCGATGCATATACACTCGCGGCACGTAGGTAGAAAGGACCTACATGTCCGTATGTAGCCA
TAAACCCATCATGACAATTAATACAAACATACCCATGCAAATATCTAGCTTTAGCGTGCT
AAAAACTGTAAGTAGCTCTAGGTTGATCACGATACAAGTACAGCTATGTAACCGACGTGT
ATTTTTGAATACTTCCCTAATGTAGGATCAATCACGTGATAATGGTTGTGCCGAGTGCCC
GAGAAACGATACTATGGCACTTGATATAATTCACACATAACTTAGCCTATTTTTCTACTC
TACTGTTGTATTAATATTCGTATATTCTCGCCGTGGGCAACTTTTGTCGGAATTTTGGCT
CTAGGCGGGACTTATTGGAATAGCTTACTTACAATTGTGTCCGAAATAACTGCCACTTGG
TTTTGTTTTATGATTAGTCAGCATATCATTGGTATAAATGTATTAGGAAATTAGATAAAA
AATAGGGGGATATATACATACACAAATGATGAGCCCACTACGGCAGTAGATGTAATCACT
CCTGTTTTTATCAACAGCCTTGTTCCAGGCGCTAGAGCCACACATGAGACTTTGTATGGG
TTCGAGAAACTAAGAATTGGGCGCTCATAGTTTCAACAACTCTATCCATACCATCGAAAA
[truncated: 26,748,315 more chars]
