# Supplementary material for: Rapid turnover of effectors in grass powdery mildew (Blumeria graminis)
Source: BMC Evol Biol. 2017 Oct 31;17:223. doi: 10.1186/s12862-017-1064-2 (PMC5664452; doi:10.1186/s12862-017-1064-2)
Supplement: Supplementary file 1 — 1) Genome assembly of B.g. poae (Bg_POA). 2) Genome assembly of B.g. avenae (Bg_AVE). 3) Genome assembly of B.g. growing on Lolium (Bg_LOL). 4) CDS databases of the 5 ff.spp. analyzed in this study (5 files: *all_CDS_last_annotation_200). 5) file with all effector families in B.g. Each line correspond to a family and all member are listed. The gene names correspond to the name in the CDS databases (candidate_effector_gene_families). (ZIP 72153 kb) [file 12862_2017_1064_MOESM1_ESM.zip › Bg_AVE_all_CDS_last_annotation_200]

>Bg_AVE_contig_1400_gene-0.9
ATGTTCAAGATTATTCGAAGTCAACCTTTTGCCTCTTCGATCAAGTATTT
CAAATCGGGATCACTATGGGCTTACAATGCGCAACAAAAGAGAGCTTTGA
GCATACACGAGTACCTTTCGGTCGACTTGCTAAGTCAGTATGGTATTGGT
GTCCCCCGCGGCTCTGTCGCAAAGTCAGGGATCGAAGCCGAAGCCATCGC
AAAACAAATCGGCAGTAATGATATGGTTATCAAAGCTCAAGTCTTAGCAG
GCGGTAGAGGCAAAGGAGTATTCGACAGTGGGTTCAAGGGAGGTGTACGC
TTGATCTACTCTCCAGCGGAGGCCAAAACACTAGCGGAACAAATGATTGG
TCACAAACTTATCACAAAGCAAACTGGAGCCGCTGGCCGTCTCTGTAACT
CTGTATTGATATGCGAGCGCAAATTTGTGCGTCGAGAGTTTTATCTCGCA
ATCCTCATGGATCGAGCATCCCAAGCTCCGGTGATCGTATCCTCATCCCA
GGGAGGGATGGATATTGAAGCTGTTGCAAAAGAGAACCCTAGCGCAATAA
CAACCACTCACATTAATATCCACGAAGGTGTGACTGAGGAAATTGCTCGA
AAAATTGCCATAGATCTAGGCTTCAGCCAACAGTGTGTTGAGGATGCCAG
AGACACTATTCAAAAATTGTACAAGATGTTTATGGAAAAAGACGCAACTC
AGATTGAAATCAACCCTCTGTCTGAAACTTCTGATTACAAAGTCCTAGCA
ATGGATGCGAAGCTTGGCTTTGACGATAACGCTGGGTTCCGTCAGGAGAA
AATATTTTCTCTGAGAGACACGACACAAGAAGATCCAGATGAGGTGCGCG
CTGCCGAGTCAGGGCTCAATTTTATCAAACTTGGCGGAGATATTGGATGT
TTGGTCAATGGCGCCGGTCTCGCAATGGCTACAATGGACATTATCAAGTT
GAACGGAGGCGAACCTGCAAACTTCCTCGACGTTGGTGGAGGTGCAACAC
CAGATGCCATTCGCGAAGCATTTACTCTCATTACTAGCGACTCTAAGGTA
TCAGCTATATTTGTTAATATTTTCGGTGGAATTGTAAGATGTGACGCTAT
TGCCGAGGGACTAATAAGTGTTGTCGAAAGTATGAACCTTCGCGTTCCAA
TCATCGCTCGTCTTCAGGGTACAAATATGGAAGCTGCTCATAAGTTAATT
GTCGAATCAGGATTGAAAATATTTTCAATCGATGATCTTCAAAGTGCTGC
CGAGAAGGCTGTGCAGCTATCAAAAGTTGTGAAGATGGCTCGTGATATCG
ATGTTGGTGTTGAGTTTACTCTAGGTATTTAG
>Bg_AVE_contig_1400_gene-0.0
CGCGGAACTGTTACCCCCAAGAAGAACAAAGGACGATCCACGATCTTAAA
AGCAGATGATGTCACTAAGATTATATTTTACATTCAGTCTTCATCTGAAA
ACCGTTCCAAAACATTTATAGAACTCGCCTATGGACCTTTTAGATATCTT
GGTGTTAGCGAGCGGCTCATACAAAAAAAACCCAAAAAAGAGGATATCGA
CGATATGCAGCTCATTCAAAACCTCCAGTATCTCAAAAAACCGTGTCAGC
GTGCACAGAGTAGTCGGAAGCTCATCTGTATTGGGCACTCCAAGACTGTA
TGTCAATTTGATGGACAAACGAAACCGGCAAATACGATAGAAGAAATGAG
GCATAGGCACATTCAACCAATCTTGTGGCCGCCAAACTCGCCTGATCTTA
NNTGA
>Bg_AVE_contig_11508_gene-0.4
ATGGAAAGGAATGAGGGTATAGTCAGGTGGTCACCATATCAGACTAGAGA
TGAATTCTTAAAGGTTAATCTCACCAACCACACTATCCATCTATATAAAG
CCACTGGTCATGCGCGGGCCGACAAGTTTGACTACAATACCATATCTAAA
CACTCAGACATTCCAGACATCAGTGGGTATGACTGGTCGCCAAACCATCG
TGGATTGCTTGCTATAGGTACGCCCTTGGGCGAGGTTCGTCTACTAAGGA
TTGATGATAACTCCAATGAAAGTCTGACCCTACCACTCAGATTTCAACGG
GCCTGTCAGGCAGTTACTTTCAATACCACAGGACTCCTAGCTGTAGGCTT
GGATAGAGTCCGAAATGATGCCTGTTTGCAAATTTGGGATGTAAATGAAC
GTCTAGCAAACTGGGATGCCAGTAAGCCTGGTTTAGCTGTGCCCACTATG
ACTATTGAACCAAAAATTAAAATAGAAGGGGGCATGTCTGTCACGAGTAT
ACGTTTTTTTGAAGATAGTCCCCAAACCTTGATCTGTGGAATAAGAAATC
AGTCTGTAAAAATATATGATTTGCGAGATCCCAATTTTAATGCCGTTACT
TTTCAGACCAGATGTAACAATAACATTGCTCTTGATTATGTTGACTCCAA
CTATTTTGCTTCCTCTACCCTGGATCTTCCTGGCATTGTTATTTTTGATA
GACGTGCCGCAGGTATGCGAAATGGTGCATCGCCTAGGTACAATGAGGTT
ACCGACGAAGGAGATCTACCTTGGGGTGCTGTTCTTAAACTGGACCGTAT
TATCGACGGTGAGAGCAATGTATCAGTCAAGCAAATGCGCTTTTCGCGGG
AACACCGCGGTGCCCTTGGGGTGCTTTCCACCTCAGGTCAACTTCAAATT
CTCCAGACACAAAAAGAATATATTGAGCCTGGGTCAATCGATAACTTAGA
AGGAAGCCCTGTGTTACTTGAAATAAAAAAATCTTACGGGCTGCAGCAAC
CCTTCGTCAATTCTAGCTACTCGAAAAGGTTTGAACATCAGATAGTCTCT
TTTGACTGGATACATCTTGGGTCTATGCATCTTGAGCCGCGTGTTATTGG
ACTTCAAGCAAATGGTGAATTTAAAATACTCAGTATGCCTACAACTTCTA
TGGCTCATCTCTTGGAAATAGTTCCGTGGGCGCAGCCTCATCAATCTGGT
AATTCCCGCTTTGATCTGCCGTATTTTCGGATTCCTAGGGAGCGTGAAGA
AATTTTAGGACCGCTGCATGCAGCCAGTGTGAAGGCAACGACTCCTGTGT
TCGGCCCACATGGCTACGGTCTAACCCAGACAAAAATAAGCTTACTTTCC
AAAGTCAAAAGCTCACTTACTTCTGAAAAATCACAAGTTGTTCATGTTTC
TATGGTAAATCGATTGACAAGCGAGAAGCTAGATCAAATTAACCTCGTAA
CGGCTGGTTATTTATTTGACTGTCAGAAGAACAAGCGCCTGGTTGGCAAT
GACTCAGGACTAGCAGACTTGTGGGAATGGATCTCAGGTGCCGAAGAGGC
AGCAGCATCTAACTGTATGGTTTCTGGATCTCTAGATCTTAGTTACCTTG
GTGTTTATTACATTTGGACAAATCAATTAGGCAAAAAAATACAATCCCGA
TTGATAGATATAAAAGTCAATCCGAATCCAGCGCAATGGGAACAGTATAT
CAGTTCGATCAACAAACAAAACGAACGTCCAGAATTTGATAATGTCGAGA
CATCAAGGCCTCAGCATCGACAGTTATGTCTAGCTATTTGCGGTAACTTA
CGGAGTGATGATGAGATCCTTATGGAGATAGATGCACTTGTAGAAGCAGG
TAATTACGCGTGTGCTGCTTGTCTAGCGCTATTCGAAGGGCGCCCCGATT
TGTCTGTCAAAATACTCTACGACGGCGGTAGTGAGTACTTCTTTATAGCG
ATGGCGCTTGACATGAAAATCCAAACTAAAGCTTCCTTAAAACCACCAAA
GTTGGACTGGGAAAAAGCCTTGGACGGGTCACAGGGTCTCTCGAGTAATG
TCAACATTCGCGCAATTTCTCACTATATCGCTACAAGCAGCTGGGAAGCC
GTCGTTGAAGAAAGATGTCTTCCGCTTCGTCAAAGAGTAGCCTTAGCATT
GCGACATTTTACGGATGATCAATTAACAAGCTGGCTTGAAAAGGAAATGG
AGGAGACAATTAGAACAGGCGATGTTCAGGGCGTAGTCTTGGCCGGAATA
ACCGATCCAACTGTCTCCATTATGGCCAAGTATGTCGAAAACTGTGGAGA
CTATCAAACTGCCATTCTCGCACTTTCCTTCTGTTACCCAAGATATATTT
CTGATGTTCGTTGCGACGCGTGGCGTGAGGAATACCGAGCATTCTTAAAT
CGCCACAGAAGATTTATCAATCGTGTTAAATTTGATCAAGAGTTAATCAA
GAAGAGTCGCGATCGTAATGGAGTTTCTATCCACAAGCCTTCGCCAAGAC
AAGTGACGATCCGCTGTCAGAATTGCGACCAGATGACAACCAGTGATCTG
CCTCATTCAACCCAGGCTACAGGGACAGCTCCAGCTATATTAAGAAATCC
AATCACGATTGCCGGCATCAATGCTGGCCTAAAATGTCCTCGATGCGGTG
TTGGCCTACCCCGATGTGTTGTTTGCATGCATCATGTTCTTGGCCAGCCG
CGCAGTGATAGGCCAGAAATATCCACGGATCCCATGTCATCGAAAGCTGT
AGAAAACTTTCCGACATTCTGCATGAAGTGTAAACACGTCATGCACATGG
ATCATGCTCTTCTCTGGTTCGAAAAGCACGAAGAATGCCCTGTTTCTGAA
TGTCGCTGTCGATGCAATGATATGGTTAACCGATAG
>Bg_AVE_contig_11508_gene-0.0
ATGTCAGCCGAAGAAGCACCACTATACCTTGGCCTTGACCTTTCGACCCA
GCAAATCAAAGCCATTGTGATCAACTCCTCGTTGAAAGTTCTACATGAGG
CTAAAGTGGACTTTGATGCGGATCTTGCGAAATATGGTACAAAGAAAGGT
GTCTTTGTTGAGGGCTCTGCCGTATATGCCCCAGTTGCAATGTGGCTCGA
GGCAGTCGACCTAGTGCTAGAACGTCTCAAGGAACTGGGAACGCCCTTCC
ATAGGATCAAGGGGATTTCTGGAGCTGGACAGCAACACGGAAGTGTCTAT
TGGACCAAGGCTGCAGAAGGCCTGCTTGCCAGCATGGATCCAGTGAGAAC
TATCGTCGACCAACTGGCCGAAACGGCATTTGCCCATGCTTTCAGTCCCA
ATTGGCAAGACGGCAGCACTCAGCAGGAATGCGATCTATTTGACGCTGCT
CTTGGCTCTTCCGAGAAGCTAGCTCAGGTAACTGGAAGCAAGGCTCATCA
CCGGTTTACCGGGCCGCAAATTTTGCGCATGCGCCGTCACCATCCAGAAG
TTTATCGAAAAGCGCATCGGATTACTCTTGTTTCTTCCTTCTTTGCCTCA
CTGTTCCTTGGTAAGATTGCCCCTCTCGACATAAGCGACGTGTGCGGTAT
GAATCTATGGGATATCAGTGCCGGCAACTGGTCCGACGATCTTCTTGACC
TGACAGCTGGTTATGATGGCATACAATCGCTCAAAGAACGACTGGGATAC
GTTCATAAAGATATTGGTAGCACCATGGGATTCATATCTCCCTATTTTAC
GAAGCGATATAAGTTTCCTCATGACTGTGGAATCGTTCCTTTCACCGGCG
ATAACCCGTCTACAATTCTCTCGCTCCCTTTGCGGCCTCTAGATGCTATT
GTCTCGCTAGGCACATCAACGACCTTCCTCATGTCCACGCCAAAGTATGT
GCCCCATCCAGCTTACCATTTCTTCAACCACCCCACTACTCCAGGACTCT
ACATGTTCATGCTCTGCTACAAAAATGGCAGCTTGGCGCGAGAGCAAATC
CGTGACGCTCTCCCTAAATCTAACACTTGTGACCCATGGTCGACTTTCAA
CAAAGTTGCCCTCAAAAGTTATCCCCTCGGCCAAAAGAATTCATCCGATT
CGATGAGACTGGCTCTATACTTCCCGCTTCCCGAAATCGTACCAAACGTC
GGCGCCGGTATCTGGCGCTTTGTCTGTGATAGCATGGGCAAAACCCTGAC
AGAGTTGAGCGAGAAATGGGGTCCGGAGGATGATGTTCGTACAATTGTTG
AATCCCAAGTGTTATCTTTGCGTTTAAGGTCACGCAAGCTAGTCCATTCG
CCAGCTGTTGGTATTCCACCTCAACCTAGTCGTATTTACCTAGTCGGCGG
TGGCTCTCGTAATCCTGCCATCGCCCAGATAATTGGCGACGTGCTCGGGG
GAGCCGAGGGTGTATGGAAGTTGGATGCAGGCGAAAATGCGTGTGCACTA
GGTGGTGCCTACAAAGCTGTGTGGGCGTTGGAAAGAAAAAACGGAGAAAC
CTTTGAGGATCTGATTGGTGGACGATGGAGAGAAGGCGATACTACCAAGA
AGATCGAGACTGGATACAAGGCTGAATTGTGGGATCGCTACGATAAAGTT
CTTGACCCATTTGAACAAATGGAACAGCTAGTGCTTTCACGAGGCATGGG
GAAGCCATAG
>Bg_AVE_contig_11508_gene-0.2
ATGGCCGTAACGAAAAGAACTATCGAACAGTCGCAAGACTCGCAACAGGT
CCACGAATCGCGAAGATTTTTAGTGCCCGACATCAACCCGAAGCAACCAA
AGAAACCACGTTTGGGACCACTTAAGCCCCGTAAACAAGCCTCAGCTTCA
AGCGTCAATGCAATCAAAAAGAAGATACGAGACGTTTCTAGACGGCTTCA
AAGATCGCACGTAGTTTCTGCAGAAACTCGCGTTGAGGATGAAAGGGCAT
TGAATGCTTACCAACAGGAACTGGCCGATGCTGAGGCAGAAAAAATACGG
CAGAAGATGATAAGTAAATATCATATGGTCAGGTTCTTTGAGCGCCAAAA
GGCAACAAGAATTTTGAAGAAACTCAAAAAGCGTCTTCAAGAATCTGAGT
CTGCTGAAGAAAGTGAAATACTGAAGAAACGAGCCCATACTGCCGAAGTT
GACCTCAATTATACCCTATATCATCCTCTAAGTGAGATGTACTTAAGTCT
GTATCCTCCAGGAACTCAACCCTCCAACCCCGAGAAGTTAGATGAAGATA
TTATCCCGATAAGACCCCCAATCTGGCTTGAAGTAGAACAGGCAATGGCT
TATGGAACACTCGAAAAATTAAGGAATAGAGGCTCAACTAAGCCAGTTGT
GACGTCAAAACCATTAGTCAAAAAACATACAAAGACTCAACCAGAATTGA
CTCCAGTGGACACAACAGGATTAAATCGTAGGCAAAGACGAAGCATACAC
AGAGATATTCAACATAGAGGAAAAGCCAAGCTGGTGACGTATACTAAGGA
ACATGCGTCTACAACGACACAGGTCGAAGACAACGAAGATAATAATGATG
GATTCTTTGAAGTTTGA
>Bg_AVE_contig_11107_gene-0.1
ATGTCGCGTTCACGATTGCTCCGCCAAACGGCCAAGGCTGTAAGAGCTTT
CCCATGCACATCTACCAAACCTTTCACCTCGCAGATTTACTTCAAAAAAT
TTCACTCAGCAAGTAATTTCTTGAAGGATTCCAAAGACGAGACCTTATTC
GAGGGTGCTTTTGCGAGAACAGATCCCTCTGTGGAACTGGAATATCCAGC
AGAGGATGAATTGCCATCCAGTGCTCCTGTACAAGGCAGGGGCGGACTTC
ATTTCAAACGGACCCTAGCTTCATTCTCCCTCGAGGGAAAAGTAGGCATA
GTGACGGGAGGCGCCCGAGGACTTGGTCTTGTTATGAGTCAGGCCATGGT
AATAAGTGGGGCAGATGTTGCCATCGTCGATCTTAATAAAGAAGAGGCCG
AAAAGCAATCGGAGGAATTAGTGGCATCTTTCATCCGCGAGAATCCGGGT
GCAATTAAAATTCCAAAAGTAACCGCCCATTATGCCGACGTTTCCTCACA
AGATTCTGTTGATGCCGCAATATCTGAAGTGATTAATCAACATGGCAAGG
TTGATAGCTTAGTGACTTCTGCAGGCTTCACTGAAAACTTTGAAGCCATA
AACTACCCTATCGACCGTGTGCGAAAGTTATGGGGTGTCAATGTCGATGG
CACTTACCTGTTTGCCATTGGAGTCGCTAAACATTTGATACAACGAAAGG
CACCAGGAAGTATGATCTTTATTGGAAGCATGTCAGGGGCCGTCGTGAAT
GTCCCACAACCACAAGCACCATATAACGCCGCTAAAGCCGCCATTCGGCA
CTTGGCATCGAGTTTAGCAGTGGAGTGGGCTCATGCAGGAATTCGGGTCA
ATTGTATTTCGCCTGGATACATGCTCACTGCGTTGACCAAAAAAATACTC
GAAGAAAATCCTGATTTAAAGAAGCAATGGATATCTCGTATTCCACAAGG
CAAAATGGGTAATCCAGAAGATTTGATGGGAGCAGTTACTTTCTTGGCTT
CTGATGCCTCATCATATATGACGGGCGCTGATCTAAGAGTGGATGGGGGC
TACACCCTTACTTAA
>Bg_AVE_contig_11107_gene-0.0
ATGCGTATATCACTACTGGTCCATACTGTATTCTTTCTCCGGATAGCACA
TGCTTTACTTATACCACCTGCAATCTCAGACAACGATTTAGAAGTTATCA
CGACGACAAGTGAACAGGATGCTGTTGCAATGGAAAGGCGCATGGTCCAA
GTTAACTGCCAAACACGTCCCGCCATGACAAAGTCACAAGAGGAAAATCA
GAGTTCAAATATTGCTCTTCATCTCAACTTCACTGTACTACATAACGAGG
TTGACTATCTCTTGCTTAATGGACACCAAATCTACCCTGTCGATCTCAAT
CCGATCGCATCTCAACACTCTCTCGATGTCCCAGAAATTGTTAAGGATGA
TCAAAGCCCATGGAAGTTTGAGTCGTCTGGAACATTAGGCATCAAAATGA
ATCACCAGAAACAAATTTCACACTACAAACACGACCGGTTAAGTCTTGTT
GTCATTAAAATCAGTATGCTCCAGGTATCAAATGTAGTTGTCGATAAGAG
CCCAGTGATCGATATAGAAGTTAAAAGCACAGCATCCGGTAAATTTGTGA
TTCAGGACATCCGCATTCATCCTTCCGAAAAAGTGGACACATTATCTGGA
AAGAATGTTCAAAGATGTGGCTCTCTCTTTTGCGAATGGCAAGCCACCAT
GGCCAATATCATTACTAGCGCTAAGCCAGTATTTAGATTGCATCATATCG
GACAGTATGCTAGTCTTAATAGAATAAAACAGTCTCACAGACAGGGAAAG
GACAACCAATTTCTTAATGGCATATTTTTTCATGTCATCGTACCCATCTT
AATTGGCGGTACAGTCGGTATCTTAGCCAGTGTTCTTGGAGTATTCATGG
TTCAGATGGCAACATATACGTGGAAGATGCTATTTAGACGGAAATTCGTC
AAATATGATGGAGTTAACCAACAAGAAAGTCAGGGTAACTTCAATGGTGT
GCAAGACCCCGAGACACTGAGCCTATTGCCAAGTTACACTGATAGTATTT
ATAGAAAAGATGAATCATGA
>Bg_AVE_contig_5139_gene-0.0
ATGACTACACCCGTAAAAAACGATTCTCAAGCAAAGTCTGAGGTAAAGGC
TCCGAAAAACAAGAAAGCTATGAAAGCCACACCAGATCTATCGCCTCCAA
AATCTAACATTCAATCTAACATAAAAAATGGACCAGAAGAATCTTCTTCG
AATAATATCGCAGATAATAGCAACAATGTAGAGAGTGCATATGATAGTCC
ATATCTCCGGGAATTACAAAAGAGTATACGAAATATAAACAAAAAGATAT
CAAACGCCTCGAGAGTTGATAACATTGTTGCCGAAAACCCTGAAAAAACA
CTTGATGAGCTAGTAGCCTCTCGCAAAATTAATGCGGATCAAAAAGCTCA
AATACTTAAAAAACCAGCCTTACAAGCATCTTTAGCTCAATTAGAAGAAC
AAGTCTCTCAGTACATGAAATTTGAACATGATTTTAAGACTCGTTACGAA
GAAGAGAAGGCTATTTTCGAGAAGAATCTAAAAGAGCAAGCTAGCAAGGA
ATTGCAGGATGCGATCGCAACAACAAAATTAGAAGCACAGGAGACCTCAG
CAAAAGAATTGGAGGATAGTCTACTATTACTCTCTAAGTTCCTCAAACTT
GCTGCAATCAGAAGAGCAGAAGAAGAAGTTGCAGAGTTAAATGAAAGTAA
AGCACTTGAAGGGCTTCTAGCGCAAGTATACTCTGGCGATTCTGCAGCAG
TCGCCGCCATGCTCAATTTGATAAATGGGTCTGAAAAAACCTTGAAGTCG
GTCTCCGGCGAGGATCTCAATACTACATACGCTACACTCAAGGCTGCGTC
GCTAGCACAAGTACCCTACATCGATGTCGATGAACTTCTTGATACTGATG
AAGTGGTAAAATCATCAGAATACACGGTTCAGGGAGATCCAACCATATTA
CATGCAGGTCTTACAGAAACTGATGCTAATACTGATACCGCTCTCACGAA
TGGTAGCATAGAGCCTTCCGAGATCCAGGGTATCATAAGAAATTCAGGCT
TTGGCAACGAGGCTACCAATGCTGCAGCTGAACTAAAATTAAACGGAAAT
AGCGATCTATCTCAGTCTCAAGAATGGATAAAGTTACCAAGCGTAATCCC
GACTGAATCTAGCGAAACTGACAGCTCTGCCACTCATTCAAAGGTTCAAA
GTTGGGCTGACGATCGACCTGAAAGTCCTGCTGATGCTCCAACTATTGCT
CCTCCCGCAGATGATGGCTTCCAAGAAATACACCGGAGCCGTGGAGGTCG
AGGTAACCGCGGAGGTCGGGGGGATGGCTACAGAGGTCGAGGAAACTACA
GAGGTGATGGATACCGTGGACGTGGACGCAATGGAGGAAATAGCCGCGGT
GGCCGTCGTGGAGATGACTAG
>Bg_AVE_contig_1299_gene-0.0
ATGAAATGCGTTCTTGCATTTCTGATTATTAACTCACCGACAACGAAATC
AGCTTACATGAATCGCTTGGTTTTGGCAACAAATGCTCCGCGAGAATCAA
ATTATAAGGTTTTATACTCTCCTCAAGGCCAATTCCCAACGCCCACCGTA
AATGTGCATATGTCCGACGTCAAGGTTCAAGGCCCCGGTACATATGGCAC
AATATATTGCTCTTCTAGTTTGAGAAGCAGAGAGATTGTCGAAAATTTAA
GTCGCGGACTGTCTGACTTGACGTCGGCAACACAAGATACCCAATTTACA
ACTCCAAGTTATAATTGCTTAAATGAAATTTTGAAGCAACTGGCGGACTC
ACCTTCCAAAAAAATCACCTGGTCAAAGGCTCAGAAGGCTTACTGTAACC
CCAAATTAATAGCAACTTTAGCCTACAAAGGTCTCATTTTAGTTACTGGA
AAATACCGCCATTTTTTCCCGTACAAATCAAAAAGAAAAAATGTTGGCAC
AGTAAATTTCGATATGCAATTATCACTCAGTGATATAGTCGATGATAGTC
AGATTTTTGAAGTGAGGTCAGAAAATCATGTAGCGCTAGCTTGGTATCAA
AATCATTTGCACCTATTTGAATGGAGTAGACACAAGAAATGGAGACCCTT
GACAAAAATAGGGAGCGAGGCGCAGAACGGAGCTAAGCTCTACTCTTTTT
TGATTGGTTAG
>Bg_AVE_contig_6396_gene-0.0
ATGAACCCTAACTCACCTGTTCAAATTGGTCCAACTTTTACTCTTTCTCT
GTATATGCTCTTTGCAGGACATTCCTTTCAGTTGGACCAAGACGAGGATA
GAGTTCGACCTTCTAGATGGAAAGAAATAATTCACAAGGCCAGAGTTAAA
CTTGTCCGCACTCCTATTAGTCATTTAGATACAAGTACATCGGCACAGGA
AGGAGATGAATTTAAACCATATCGAACGACCGTGTCCCCCAATACAAGCC
AAGGAAACACATTTATAGCCGGAAGCAGTTTGCAAAGCGAATATTCATAT
GATTTAGAGATAGTTGAAGATCTGGAGGACAATCGGGTGCACTCAATAGA
AGACGATGAACTCCAACCAGGATCTTATGGTGGCGTCAACTCTGCTGGAA
TTCGAGAAATATTACCAATCTACCAAATCGGTAAAATATTCTACGCTGAC
ACTGGAAAAATCCTGAACATAGGAGATGCGGGAGAAGCTAGTAGCCCAGT
TTTATTGCTCAAGAGAGATGTTAACGCGCAACCTCCGCGGAAGATGATGT
CGGAAAATGAAACTCGTCACAATTGGCCAGAAAATCCCGAAAAGCCAAAT
GATTATAACCAATCAGATGAAGAAGTGAACGCAACCCAAGATGATGTTGA
CTATCAACTTCTCATAGAAAACTCAAGCCATCAACCAGAAGAAACATGTG
AGCCTTCTTCACACTCTCATGAATCTAAATGGCGTCTACCAACAGATCTG
GACCCAGAATGGCTAGCATTCGAAGTTTACTCAGATTTAGGAGAATCAGA
CTCGGAAGACGAACAAGATCTAATCCACACATCACAACTTTCTTCCCGAC
AGCCTAGTTCCTCCGGCGAAGATATTGTATCGACGGGTCTCGTCAAGGAG
ATTTCCAACCTTAACCTCGCTCCAGACGCTTCCTCATCTCCCCCAAGGCA
AGTGCCTGAAATAGAACCATGCCAAATTCCTACTACGTCACCTTTATCCA
CAGAATCTCCTTTTGGCCTCATCCGATCGTCTCTTTCTCTCCTTGAAATG
CTAATTCGTCTAACTGCTCTCCAACAATTCCAACAAGCTTCTCATCTTTC
CATACCCGACGAGCTTCTTACATTTTTCCTTGAAGAATCCTCAACTACTG
GTGCTGGCGGCAATGACGAAGAGCGCAGACGTACTCGTCGTGAAGCTCGC
AGAAAGGTTGGCTTTGATCCATATGATGAGAGCCCTATCAAGAGACACGG
AGAAGAATACCAAAGGTATTACGGTGGCAATCAGGATTCTCGAGGAGGGA
CACCTAGAGACTATGATAATCAGGATGAATTTACTAGTTGGTTAAAAGAT
CAGCCAAGTACACCAGAACCATGGCTGCAGAGGAATCGAGCAATAAGAAC
CCCTCCAAAGAGTGTGTTGAGAATGATGGCTAGCTCACCACCATCTCCAT
ACTCAGCTCGTACGAGATCGATTGGGCCTTTCAGAAGAACTAGGAATTTA
TCTAGTCAACCGAAAGGAAGCCCTTTAGGACGAGCTTTAATCCCTGATGT
TGATTCATCTCTGGGAACTAGCCCTGGAAGTCCGGCATCGCCTAGAACTG
ATTAA
>Bg_AVE_contig_6396_gene-0.4
ATGCAGGGGTTTAATATGGGACGCTATGTTCCTCCGGATCAGGATGGAAT
TCTCAGTGGAAACCAGATACACGGTAAAAACGCTCTAGGAAATCGTGCAA
ACAAAATATCACAAGGTATATTGACCGTGCGATTCGAGATTCCATACCCA
ATATGGTGTACTTCATGTCCGAAACCAACGATCATCGGTCAGGGAGTTCG
GTTCAACGCCGAAAAGAAAAAGATAGGAAATTACTATACAAGTCCAATAT
ATAGCTTCCGAATGAAACATGTAGCTTGTGGGGGTTGGATCGAAATACAA
ACAGATCCAAAAAATACTGCATATGTTGTCATCGAAGGCGCGCGGAAGAG
AAATTTGGGCGAAGATAAAGTTGAAGATGGTGACATAAAATTGATAACAC
CAGAAGAAAGAGAGAATATGCGAAACAACGCATTTGCTGCACTGGAAGGT
AAGGTAGAGGACAAAAAAAGACTAGCGCAGACTACGAAAAGGTTGGATGA
GTTATTTGAGCTCTCAGAGAAGCAGTGGGAAGATCCATATGAAAAAAACC
AAAGATTACGAAACTCCTTTCGTGTAGGAAGAAATCAGCGGGAAAAAGAG
GACACTGTACGACGTTCACTGCAAGATAAAATGAGCTTTGGGCTTGAAAT
AGCTTCTGAAAACGAACTTGACGTTAAAAGAGCGGGCCTCATCGAGTTCG
GTACAATAAGTCAGGAAGCTGCTCTGAAAAGGGCCATAACTAAGCCTCTT
TTCACTAATGATAACAAGCCCTCCGATACAATCTCAGCTCTTTCGAGCCT
CAAATGTAAAACTAGGGCTGAAGAGGCTACTAGAAAAAAGACAGCAGCCA
TAGCCGCTGAAATACGAAATAACACTAGAGCCGCAATTGACCCGTTTCAA
CCCGGTCACCGATCAGATACTTCTCTAACACCGAAGGTTATGACTGGAGT
CAAGCGCAAGTGCATTTCAGCCACTGAAAATAATCCGCGTGCTGGAATTG
TACTTGTAGATTACGATTCAGATTGA
>Bg_AVE_contig_6396_gene-0.5
ATGATCACGCAACGCTTCTTCTCCCTCGCCCGCATCGTACGCCACGAAAA
TCCATTGGGTCTGCCCCGACATGGCTCCATCCCGCGCTTCCAGCGTGGCC
TCCCCGAGCGGCAACGCATTCGCGATGTGGCCAAGGTCATTGCTATCTCT
TCAGCCAAAGGGGGGGTTGGAAAGTCTACCATCGCAGTCAACCTAGCCTT
GGCTTTCGCCCGGCGTGGTCTGCGATGCGGCCTGTTAGATACAGATATCT
TTGGCCCTTCAGTGCCCACACTCATGAATCTTTCGGGTGAACCACGTCTA
TCAGCAGATAATAAGCTCATTCCCTTATCGAACTACGGTGTCAAGTCTAT
GTCCATGGGGTACTTAGTGGGAGAAAATTCGCCTGTGGTCTGGCGGGGTC
TAATGGTCATGAAGGCACTACAGCAACTGCTACACAGTGTCGATTGGGGT
GCCTTAGATGTGCTAGTGTTGGATCTGCCTCCGGGCACTGGAGACACACA
ACTTACGATTACGCAGCAAATTGTGCTTGATGGCGCAATTATAATCTCCA
CACCTCAAGATATCGCCCTCAAAGACGCAGTCAAGGGTATCAACATGTTC
AAGACTACCGGAATCCCTATCCTTGGAATGATTCAAAACATGAATACATT
TTTTTGTCCTCACTGTAATGAAAGCACTGATATATTTAGGAACAACCAAG
GTATCAAACGTGCATGTGAAGACTCTAATATTGAGTTATTAGGAAAAATT
CCATTGCATGCTAATATTTGCGATGATGCCGATAGAGGAAAACCTACGGT
GATCGCGGAGCCAGACAGTATCCGGGCACAAATCTTTGTAAATATTGCAG
AAAAGATAGCTACTCTTGCAGGCTTATCTCAGTCGTGA
>Bg_AVE_contig_6396_gene-0.3
ATGAATAATGAAAGAATTGCGTTTGAAAATGAGATTAAAGAATATAGAGT
ACAGCTTGAGACTGTCCAGCTAGGACTTCAAGCCGACCCAGATAGCGTGG
AGCTTCAGCAATTAAAGACTGAACTCGAACAAGTCATTTCCCTCACCGAA
GCTGCGATCGCTGAGCTAAAGCCCGTTTCAGTGCCCACAGCTGTATCGAA
AAAACCGTCAGAGCCTCCCCTAAAGGAGAAATGGTCTCGTGAAAACCACC
CCGCGTTCAAAAAATCAATTGCGACACTCGAGGAAGATGTTACGACAAGT
TTCAAGGTTAATGATACAGTATTAGCGAAATGGCATTCTGGTGACAAAGG
ATTTTATCCAGCCCGAATAACTTCCATTACAGGATCATCAGTAGCTCCCG
TCTATATTGTTAAATTCAAGAGCTACGATAACATTGAAACACTCAGAGCA
AAGGATATTAAACCTATTGTGAACCCAAATAAACGGAAAGCTGATGGCAC
ACCAGTAACAGCTTCTAATCACTTTTCGCCCTCCGTACCCAACAATGTAA
TCTCTGCAGCGGCAGAGATAAATCCGCAACTTGCCCAGCAGACAAAACGC
GAACCCAGTAAAGTCAGTGACGGTCCGACTCGACCTGCGAAGGTTCCGAA
GAAATTTAAAGCCAATAAGGAACTTGAAGCTGGCAAATCAAAATGGCAGG
ATTTTGCGGCGAAAGGTAAAATTGGAAAGACAGCAAAGAAAGAAAGTATG
TTCCGGACACCTGAGGGTGTTCATGGAAGAGTTGGGTTTACCGGTTCAGG
ACAAACTATGCGCAAAGATCAAATAAGAACTCGACATATCTACAATGTTA
ATGGTGATGATGAATAA
>Bg_AVE_contig_4460_gene-0.0
ATGAATTGCATTCTTGCCTTTCTTCTATACACTGGAGCTAAAGTTGAGCA
AAATAGGAGATTTGCTTTTCACATCAATCAACCTTACGAAAGCCGAATAG
TGTTTCTGAGCTCACGATACCAAGTATCGTACTACAGAGTCTGTAGATTT
AAAGAGGCTATCGCATTTCCTTCGTCCCAGGACCCCGATATCTTTGCGAC
TCGGACCAGATTAGACGATTATGAAGAAGTCAAGAAGAACAATCCTGCTA
GCGGTACTTATGTTAAGGAGTATTGCTCTTTTAAATATGAGGGTTATGAA
ATAGCAAGAATTGTCAGCAGACCTCTAGATTATTGGTCCACTAGTACACA
TAATCATTTTGGTATTAACTCGCATAGAGAGATGGAATGTCTGATCAAAG
CTAGACCCGCAGTTAAATTTGGGATAGCAAGGACCCCTATTTCCTTAAAA
ACTCTCTTAGATGAGAATATTTGTGACGAAAATTTAATAGCTAACCTGGC
CTATGGCTGTAAAATTGTGGTCGGTGGAAAATTTAAAGACTTCGCCCCAT
CGAAGGGAGGAGAGGAACTAGATATCATTGCCGATGTCCCAATACACATG
GAAAACGTAGTGTACGAGAAAGCAATCTTCATGGAGCATCATACCAGTAG
TTTTCATTCGGGACTTGTTTGGTATCAAGGCCATCTGCATCTGTTTAGAT
TAAATACAAGAAACGATTGTTGGGTCGCCGAAACTGACTTAATCAATGAG
ATATCAAATGGAACTCCGATAATTGAGCATGCAATGAAAGGCCATCAACA
ATTGAAAAAGCTCAATGACTTGAGGGAGCAATTATTTTACGGAAATGGAG
AAGGCAGCTCATCACAGGTTCCGAGCAACTCGAACCTTGGGCTCAAAAAC
TTGGAGAAGATATTTCGTGACAAAGTAACAAGTACTTTGATTGAAAAACT
TCAAGCTAGAACCGTGAAGGGAATAATTTATGGAACACCCGAGTGGAAAA
AGCGTTTCGAAGGTAATATTCTAGGGTATATAGGCGTCACAGATCAACTA
TAG
>Bg_AVE_contig_10880_gene-0.0
ATGGAGTATCTTATCTACCCGGGTGGACCGTGCTTTACAGAATCCGAGGC
CCAGAAACTTGCCCAACGCGCTGGCCTGAGAGAAATAAACGGAGTTTGGA
TCTACTACTGTCACCTCAAAACGGCCAGCACAGCGAATCACGCCCATATT
TCAGAGCTCCTTCCTGTCTCCGGCAAATCGCTAGATCAGCTTCTCCAAGA
TCACAGCCGTGCTTCCTCGACTTGTTTTGCAAGCCCTAGATATCTATCGC
CATGGAGTTCCAAAGCCACGAGCATCGCACACGTTTGCGGTCTCCAAAAT
GTGGAGAGGATCGAGCGCGGACGATTCATCGCGGTTGAATATGATCCGGT
GGCTGACCAAGGGAATAACTGGAAAAACTTCCTCTACGACCGAATGACGG
AAAATCTAAGTAAGGGTCCCCCGGCACTCGCCAAAATGTTTGCCCAAGAA
CAATCGATTCCCCTCGAGATTATTGATTTGTCCGGCGCCTCGAATGCCTT
GGATACACTAAAGGCATACAATGCGCAACGAGGACTTGCACTAGATGAAC
AGGAAATGGAATACCTTGTCCAAGCATACAAGCAATTGGGTAGACCACCT
CGTGACATTGAATTATTTATGTTTGCGCAAGTTAATTCTGAACATTGTAG
ACACAAACAATTCAATGCCAAATGGACCATTAATGGCACCGTCATGGAGA
AAAGTCTCTTCGAAATGATTAGAAATACACATAAGCAAAGTCCAGGATTC
ACCGTCTCTGCTTACAGTGATAATGCCGCCGTTCTCGAGGGTCAAGTTGC
AAGCTTTTGGGCTCCAGACCCTAGTACGCGAAGCTGGAAGCAAACCAAGG
AAATGGTTCATTTCCTTGCCAAAGTAGAGACCCACAACCATCCTACGGCA
ATATCACCCTTTCCCGGTGCAGCAACTGGCTCTGGGGGTGAAATTAGAGA
TGAAGGAGCCGTCGGAAGAGGATCTATGCCTAAAGCAGGACTCTGCGGTT
TCTGGGTATCTGACTTACTCATTCCTGGCCATCGACAACCATGGGAAATG
GACATTGGGAAGCCTGCCCATTACGCCAGCAGCCTAGAAATTATGTTGGA
AGCTCCAATCGGTAGTGCGAGGTTTAATAATGAATTTGGTCGACCCTGTC
TAACCGGCTGTTTTCGAACCTTGTTGACCACTATCGAACTTGGACCTAGC
AACCCAGATATTCGTGGCTTTCATAAACCGATCATGATAGCTGGCGGAAT
TGGCACCGTTAGGCCTCAGCACGCTCTCAAGAATAGTGCATTTGTGAAAG
AGGGAGCTCATGTCATAGTCCTTGGTGGACCCGCAATGCTTATTGGGCTA
GGGGGCGGTGCTGCTTCCAGCAACGATTCTGGAGAGACATCTACGGAACT
TGACTTTGAGAGTGTTCAGCGGGGAAATCCGGAAATGGAACGAAGAGCCC
AAATGGTCATCAATGCCTGCATTGCCTTGGGAGAGAAGAATCCTATAGCC
TTTATCCACGACGTCGGCGCCGGAGGCCTCTCGAATGCCCTACCCGAGCT
CGTGAATGACGCAGGATACGGTGGAAAGTTTGAGTTGAGACAAATTGACG
TAGCTGATAATAGTATGAGTCCCCTTCAGGTTTGGTGCTGTGAGGCTCAG
GAAAGGTATGTCTTAATTGTCAACCAGGACGCACTGAACTGCTTTACTGG
GATTGCCCAGCGGGAGCGATGTGGTTTCTCCAATGTTGGCAATGTCTTAG
CTAAGGATAAAAATGGAGCTGCAAATCTGATTGTCACGGATCGAGACTCG
ACCGAATTTCCACGTCCAGTTGAGTTGCCAATGTCAATAATCTTTCCCAA
AGACAGAAAATTGGAACGAGTCGTTGAGTCCATTAGACCACTTCTCCATC
CATTTCACCCGGCAGAGGCTCTTCAAAAAGCGTATCCTAATCTGAATAAA
AATGAACTGTTGCGTAAAGCTATCCAAAGAGTCTTTAGTTTACCCGCGGT
CGGCTCCAAGTTATTTCTCATCACGATTGGAGATCGCACAGTTGGGGGTA
TGACAGTACGAGACCAGCTAGTCGGCCCTTGGCAAACACCCGTTGCAGAC
GTTGCAGTCACTTTAACCTCTCTCAATATTGGCGATAAAGTAAGGACTGG
AGAGGCTATGAGCATGGGTGAAAAGCCTACATTAGCATTGATCTCGCCGA
CAGCCTCGTCAAGGATGGCTATTGCCGAAAGTCTAATGAACTTGGCTGCC
GCTCATATTTTGGGCGGTTTGCCACGTGTTCGAGTTTCTGCAAACTGGAT
GGCAGCTATCAATCATGCTGGTGAAGGTGCGTCGCTGTATGAGGCAGTCC
ATGCTATTGGTATGGATTTATGTCCACAGCTCGGCATTAGTATTCCAGTG
GGCAAGGATTCAACGTCCATGAAAACCGCCTGGAGGGATCCGGAATCAGG
AGAATCAAAGAGCGTGACTGCACCGACAACCGTTGTAATTTCAGCATTCG
TACCCGTAATCGATGTAAGAAATACTTGGACACCCACCTTTCAGCGCTTC
GAGAATTTCGGTGAAACAATTTTAATGTACGTCGATCTAGGTGCAGGGAA
TAAGGCCTTAGGAGGCTCCGCACTAGCGCAAGCTTTTGGCCAGCTCGGAG
ATGAGGCACCTGACGTGAGGGATGCGAACCTTATCATGGATTACTACGAT
GCCATTTCCCAATTACACGAGAGCGATATTGTGCTAGCCTATCACGATAT
TTCGGATGGTGGTATGATTACAACTATTGCAGAGATGATGTTTGCCGGTC
GTTGTGGTGCAGAAATAATGATTGACGAATCAACAAAAAGTGAATCACTT
GAACATGTCCTCGAAACACTCTTTACTGAAGAACTTGGCGCCATATTTCA
AATCCGTCGATCTGATGAGGTGAACTTTAATCGCTGTTTCGCTACTTGCG
GTCCACCATCAGGGCTCATTCGGAAAATCGGCCGCGTTCCACCTGTAAAG
AACCAAAATCTTTCCATCATTTTCGATCAAAAGACCCTCTTGGAGATGAG
CCGTTCTGAACTGCAACAGATTTGGTCTACTACTTCCTACCAAATGCAAC
GTCTCCGTGACAATGTCAAATGTGCAGATGAAGAATTCGAAAATATCCTG
GATGATACTGATCCAGGACTTACATATAATTTGAAGTTTGATCCCCATGA
TACAGTGATTCCTATTAGATCAACCTTGACTTCGGTTTTCACGAGACTCC
CAAAAGTGGCAATTCTGAGGGAGCAGGGCGTCAATGGACACGCTGAGATG
GCTTTTGCATTTAGAGCTGCTGGTTTTGATGCCATAGATATTCATATGAG
TGATCTAATCGGCACACGGTCTCTTTCCGAATTTGTTGGTATCGCCGCGT
GCGGAGGCTTTTCCTATGGAGATGTCTTGGGCGCTGGGGAAGGCTGGGCC
AAATCAATTCTTCTGCACACGAAAAACGCTCGTCCGGAATTCGAGAAATT
CTTCCAACGCCCAGATACCTTTGTCTTGGGAGTGTGTAATGGCTGCCAAA
TGTTGACTCGTATCAAAGAGTTAATCCCCGGCACCGATCATTGGCCGCTC
TTCCTGCAAAATGAGAGTAGACAATTCGAGGCACGTGTGAGCATGATTAA
GATTCAAGACGATAGCAAGGTGCCGTCCGTATTTCTGCATGGAATGAACG
GCTCGAGCCTACCTATTGCCGTTTCCCACGGCGAAGGTCGAGCGTCATTT
TCCCACCAGCAGGATCTTGTGGCACTGAACGACAATGGCTCGCTTCCACT
GCGCTACGTTGATAATAAGAACAGGGTGACTATGCGTTACCCGTTTAATC
CAAACGGTAGCCCGGAAGGCATTGCAGGGGTCAGGAGTCTAGATGGTCGC
GCCCTCGCAATAATGCCACATCCGGAACGAACCATCATGGCTGCGGTAGG
AAGCTATGTGCCGAAATCAATGGTCAAGGATAGTGATGAGTATGGGCCCT
GGGTGCGAATGTTCCGGAACGCACGGAGGTGGGTGGGCTGA
>Bg_AVE_contig_12749_gene-0.0
ATGAAAAACTTCGGCCCTCTCTTCATCGTAGCTCTACTAGGCAATTTGAT
GCCAGCGCTTGCTTTCGACAGTTACGATTGTGGCGGCCATACCATTGATC
GTTCAGATATAGGAGAGTATGTGACAGCGGAGTATGGAAAATTGATATCG
GATAGTACAAGCGATGGCGCCGGACAAGTGACCTTTACAATTATATCAAA
GAATCATAGAAGTATACAAATTTCTTTCCAAAATTATTTTATTAATTCCT
AA
>Bg_AVE_contig_4075_gene-0.0
ATGAGAGGAAAGCGCTCTAAGCAGTATAAAAAGCTAATGCAGCAATATGG
GCTGAATTTTGGGTTTAGAGAACCTTACCAGGTTATACTAGATGCAGACA
TTATCAAAGACGCAAGTAAATTTAAGATGGATCTAGTTGGGGGGTTGGAA
AGAACACTCCACGGAAAAGTCAAACCTATGATAACCCAGTGCTCAATGCG
CCATCTCTACGCTACATCTTCTGAGCCTGGTATGTCATACATAATTGACA
CCGCAAAAACTTACGAACGACGTCGTTGTGGTCACCTTCCAGCAGATTAT
CCAGTCCCTCTCAGCTCTGAAGCTTGTATTACCTCTGTGGTAGACCCAAA
GAATACCCAACAGAACAAGCACCGATATGTTGTTGCCAGCCAGGAACTTG
ACGTTAGAAAAGCTATGAGAAACTTAGCAGGAGTTCCACTGGTATACATC
AACAGGAGCGTCATGATAATGGAGCCAATGGGGACCAAAACATCAGAGAT
CAGGCAAAAAGAGGAGCAAGGAAAATTTAGGTCGGGCCTGAGAACAGGAA
ACAACAGTCTCAAAAGGAAGAGGGACGAAGGAGCGGAAATTCCAAAGATT
TGTGAGGACAAGACTTCCCGAAAGAAAACAAACTGGGGCGTCAAGGGTCC
CAATCCATTGTCTGTTAAGAAGTCAAAAAAAAAGCATAAAATTGATGACT
CAATATAA
>Bg_AVE_contig_4075_gene-0.2
ATGAACGATGATGAGCTTGGTCTAGACCCCAACATGAAATACGAAAGTGA
AGATATGATAGTCCATCTCAAGGCCCCCGGGTTGGAGGAATTACTGAAAT
TCAACCCGATGCCTGAAACAATCGCTCAACAGAAAACATACATTTGTGGG
GAAAACAGTTTTTACCGAGCTACAAACAACAGGTGTATGGTTAAATTCTC
GTGGAGGATATGCGATGGCTGTTCAGGGAATGAGTTTCTTGAGGTGGTGG
ACAATATACCAGGTACGGCAAAGATTATTGAATCTCTCGATTTGGTGAAA
AGCAGGCCTTCGCGAAGCTAG
>Bg_AVE_contig_2284_gene-0.0
ATGGCGACTGCTGAACAAAACTATCCTGACGTTGACGACAACACCAAGGA
GGTTTACGCCGAGCTCAACGGAGATGTGGGTCCTGAAGTAGATGGGAACG
ACATTAAACGCTTGCCCGATTCCACCGACTTACAGCCAAACACAATATCT
GGCGATGCTTCACTAACTGGTGTGGAGGGAGACTGTGAAAAGCAGAGAGA
GAACAACGAACCTGTTCCAGTAAGGGTTATTACGGGGTGGAGATGGGTCC
TAATAATTTTTTCCATTCTCTCGTCAACTTTCCTCTTTGCCCTTGACAAC
ACTATTGTGGCAGATATTCAGCCCGTCATCGTTCTCGAATTCCAATCTAT
CTCCAAGATAACATGGCTCAGCGCATCGTTCCTCATTGGTGCCGCCTCGA
CAAATTTAATATGGGGTAAAATATTCGCCCAATTCGACGCTAAATGGACT
TACATACTATGCGTATCGATGTTTGAAGTCGGATCTGCCATTTGCGGTGC
AGCACCCAACATGGATACCATGATTATAGGGCGAGCTATCTGTGGGGTTG
GCGGTTCAGGAATGTACGTGGGGGTAATGACATTATTGGCTGCTACCACC
ACAATCAAAGAGCGACCTATTTACATTGGCAGCACCGGATTGACATGGGG
TCTTGGCACGGTATTGGGTCCCATCATTGGCGGTGCCTTCACCGTCAGCT
CTGCCAGCTGGCGGTGGGCATTCTACATTAATCTATGTATCGGAGCGGCA
TGTGCTCCAATCTATATTTTCATCATACCAAGTTGCAACCCTCGTCCGGG
TGTCAGCTTTCTCAATCGCGCTCGAGAAATGGATTATGTCGGTGGAACCT
TAACCATCGGGGCATTTGTCTCAGGCGTAATGGCAATTTCTTTTGGCGGA
GTGGAATACCCATGGTCTTCGGCAAAAATAATCGGGATGTTCGTATGTTC
TGCCACACTCTTCATACTACTCGGTCTTCAACAGGTATACTGCATATTCA
CCACAAAAGAACGTCGCGTGTTTCCCGTCGAATTCTTCTCGTCACGGACT
ATTCTCACCGTCTTCGCCTGTACGGCTGCAGGTGGTGCTGCCACCTTCAC
CCCAATCTACATGATTCCAATTTTCTTTCAATTCGCTCGAAGTGACACTG
CATTGGAGGCTGGTGTTCGCCTTCTTCCATATATCTTTGTTCTCATTCTC
GGAATCGCAGTTAACGGCGGTGTGCTATCTGCATACGGTCTCTATATGCC
ATGGTACACCGCAGGGGGTATTTTCACCATAATTGGGGGTTCACTAATGT
ATACCATCACCAGCAGTACCTCGGTTGCAAACGTATACGGCTACAGTGTT
CTTCTCGGTTGGGGTAACGGACTATTCGTACAATCTGGATTTTCCATAGC
CCAAGCAGTGGTCGAGCAGCATCTCGTTCCGCTTGCAATAGGGTTCATCA
CGTGCGCACAAGTATCTGGTATCACGATCGCCCTTGCTATAGCCAACTCC
ATATTTTTGAATAAATCGGAAAAATCTCTCGCTGCCATTTTGCCGGGGAC
TTCCCGTAGTCAGATCGACAGAGCAATAGCTGGAGCAGGAAGCGCCTTCG
TCGCAGAACTCGACATTGATCTCCAGCACAGAGTACTAGAGGCTATTGTG
GAAGCCATCTCGACCGTTTACTCGCTTTGTATTGTTGCGGGTGCCGTTGT
GCTTGTCATGAGTATGTTTATGAAGCGAGAGAAGCTTTTCATTGCCGCGG
CCGGTGCCGGATAA
>Bg_AVE_contig_2284_gene-0.1
ATGAGCGGCATCAGCCTCAAGCTCAAACTCAATACTGGCGTCGGCCCAGC
CTCTCCGTCGCCAAATGCTAGCCAGCCCTTGACGGCCAACGGGCCGCGCA
TCAAGATTCGCAGCTCCTTGCCACCGCCACCCTCTTCCCAGCCAAGCGCG
CCAGACGCAAAAAAGACCAAGTCGGGACGCGCTTCAAAGCCTAGTTCAAA
GCTCCTCGAAGGCCGCAAGCGCGCGAAAGAAGACAGCTTCTCCGAGGAGG
AACTCGTCGGCAAAGAGCGCGCCCCTCCACCGAAGCGCGTGAAGATACAG
GTGGCCACGACGAATACAAGCACACCGAGCTCTGCGAAAACTCCCATTAC
GCCTGCCTTGGTCTTCAAGCAGAAGGGTAAGCCCCCGCGGCGAAATCCTG
GGGAAGGCTATGATTCAGAGGCGAGCGACCGAGAGGAAGATCCGGCCATT
GAAGAGCAATTTATCATTCGCATTTTGGGCAGCAGCGAGAACTGTGAGTA
CCTACGCCAGCTGATTGCGGAAAAGAAAATTGGAGTCGCAAGGGATGTCA
ATATGAAGTTCTTGGACCCAGACGGAAGACGAGCCACTCTGACCATTCGC
GATCAAATGTACGCGGCTACCATGGTTGACCTTCCCTGTATTCTGGAAGC
CATGAAGAGTTGGGATAAGAGGGGGTGGTGGAAGAGCGCCGACATCGCGC
AGATGCTCCTCGTCTTTGCTGCCATCAAGACGGAAGCTGAAGCCCTCACT
ATTCCCCTGCCTACTGCTGTGGATCCAGTCACACATCAGTATCCTCATGG
TATCACTCCACCCATGCAGTATGCTCGGAAGCGCCGCTTCCGGAAAAGGC
TTCACAAGACTCAGATCGAGGCTATGGAGGACGCAGTGGAAAAGCTTTTG
AAGGAGGATGAACGTTCCATTCACACATCCTATGAGATCCTTGACCCAGA
AGCCGAATACAGAATGGCTAGTCAAGCGATTAGTCCGGCGAGCAGCCGTG
CAGGTGAAGATTTCAACGAGTTTGCCTGCGATGAGTATCCCGAAGGGAAC
ATGGATGAGAGTGGCTACTACGACCAGCTACTTGCAAACCAACCAAAGCC
TGAGGTGAAAGAAGAAGAGGTAGATCTGGATCTTGAGGCAGAGCTAGAAG
CGGCTCTGGACGAAGACTATGATACTGTGATTCCTTCCAATCTCGTAGCC
ACCCCCCAGGCCAACTGGGACCAGACGGTCGAAGAAGAGGACAGTGGGGA
CGAGTCTCTCGATGGTGAGGAAGAGGAAGGGCTAATAAGAAATACGGTAA
AGGATGTCGACGAAGCTGAGAAGAAGAGACAAATGCAGGAGGCTGCGGTA
AGGGATGACATAACCGACCTCGAGGACCGAATTGCTGCAAACTTGGCAGC
CCAAGCGACGCAATCAAATCCGATCTTGAGGAGACGTTTGGAGGAGGGTG
CGCGGAAGCTGCGCGCAGAACTAGAGTCAAAGAGAGCAGCAATTGTAGAC
GGTGAAGATTAA
>Bg_AVE_contig_2284_gene-0.2
ATGAATAATCCCCAGGCGCTCCATCACTCGCTGCTGCGACCATGCGTGCT
GCACATCCTCCGCGCCGCCGGATATCACTCGACTCGTCCTTCCGTTCTCG
ATACCCTCACCGACCTCACGGCTCGGTATCTCAGTATCCTCGCGCAGAGG
ACCATCAGCCACGCCTCCCTGGCCCACACGGAGCCCGAGCTCGCCCTCCA
AATCTACCTCGAGCATGTCCGCATGGCCATGCAAGACTGTGGAACGCTTG
GGCCAGAGCTCATGATGCAAGAGCAGGACTTCAACGGGTCGGAGGACACG
AGGGGCGTCGATGCATTCGTCGCGTGGGCCATGGGACCAGAGGCACAGGA
AATCCGGAGGATTGCCATTGAAGGGGGCGAGGGCGCAAAAGACGATTATC
TCACTGTGCTGAAGAAGAAACAGAGTCTGAACGGAGATGAGGAATCAAGG
TACACCGGGACCATCCTGGGCAGAGAGGCAGAGCCTCGCATGGTCAAGAT
CGAGGGCAGCGATATCACGAACCTAAAGGACTGGACAGAGAATCTCAAGA
AATCCAGGCCGTCCGAGGACCTGAAGAGGCCTGATGAAAGACGCTCGTCT
ATCCTCAGCTCACGCGACGACGTAAAAATGGAAAGTGTATAG
>Bg_AVE_contig_2284_gene-0.3
ATGAGTCGTCTCTACAGAGTCCTAGTCTCGCAAGCCTCATGGAGGCAGAC
ACAGGTCCTGCCGGCATTTCTGCGACGCGGGCCCATTGCGGCCTTTTCTA
AATCCAGCTCGAGCTCGTACTCATCTGAAAGCAGCAGCAGCAGCGGCAGC
GGCAGCGACGAATCCCCAGCGCTCCCCGTCTCGAGCAGTCCGGCCGGCAC
CGCCCTGCGCGGCCTCAACTACATCCAAGGCCACAACGATCCCATCGCGC
TCGCCGAGAGCCACTACCCTGCCTGGCTCTGGAGGCTCCTGGACGAGAAG
AAGGGATCGGAGAGGGCCGAGGCCGACGAGGACTCGGATTTGTTCGCCAA
ATCCAAGAAGCTCCGACGAAAGGCTGCCAAGCGAAGCCGCAAACTCGAGG
CCATGCGTCTGGCGTCGGGAGAGGTTTTGGACGTCAAGGTCCCCCTCACA
CAGCAGTCCATCGACCTTCCTGCAAACGAAGAGGGCACCATGGACGGTGC
GAGAATGGCCGAGGAAGGCCGAAGGGAGCTCAAGAGGGCCATGAGGTCGG
AGCGACGAAAGATGATCAAGCAGAAAAACTACCTGAAGAGCGTCTAA
>Bg_AVE_contig_17238_gene-0.0
ATGGGATTAACTCAAGATGCATTGCCTCATGAGGGCATTTATACTGAAAT
ACAGGAAGGTGAAGGTGCAGGATTAATCTATGGAAATGAGACATTTGACG
AAATCAATGAAGTTTCAGATGCAGATTCTGACTATAGAGAGTTCAATGCG
TCCCTAGCCAAATTTAGAGACTCAATTTTAGGTCTTAATGAATCTAATAT
AGATGATGCCGATAATTCCACGACTGCAGTAAAGTGGGATGACGAGGATC
TAAGTCATGAAACAGTTGCCAAAAAGCTACCGCGCCAACATATTGGCCGA
CCCTCTCGGCCTTTTCGGGGAAGAGGCCCTCCGAGAGGGCCAAGAAAGGC
TATAGAACCATCCGCAGATATAAAAATGCGTCTTGGTATTGCCAACGAGT
ATTTCCAAGCCCAGAATTATCCAGAAGCTACAGCAGCAGCAGCGGAAATA
ATACGGATCAATGCTGAAACATATGAAGCATGGAATTTGATGGCAACCAG
CCTTCACGAAATGAAGCAGCCTGACAATGCATTAAAGGCTCTGATGTATG
CCGCTCACTTACGTCCTAAGGTACCGATGCCATGGGTAGTAGCCGCAGAA
TATGCTTTGAATGAGATGGGTCCTTTGCGAGAACAATACCTTACAAACGC
AGCATTCTGCTTTTCTGGCGCTGTGAGAGCTAACCCGAGAGATATAAATA
CTCGTCTCAAGAAAGCAGCTGTTCTTGTTGAAAGAGGATATCTTAGACAT
GCAATTGCAGAATATAGACATATTTTATCCCGCTGTCCTCACGACTTGGG
AATACTCGATACTCTAGCAGAGCTCAGCATTGACTGTTGCGATGTGGATA
TAGTTATAGAACTTTACGCTAAAACTATTGAACATTACAGACTAAATGAT
GATGTTTCTAGTACACCTTTCACCTGGTCTAATCTTGACACATATATAAC
GCTCCTCGAATTCGCTGGAGAATATGAAAAAGCGATCTGGACTCTGAAGA
ACTTGTCTCGCTGGCTCCTAGGACGGAAAGACGAAAGCTACTGGGATAAC
ATTGAAGATAATGACTGTGAATGGGACCTAAATGATTCGAGAAGGGCAAC
AGTACCTGGGTTTGAATTTGGGAAGTACTCCTGGGCATCTTACGGCCACA
GCCTACCCGTAGAATTGCGGATGAAGCTTGGTCTTAGTCGCCTTCAAATT
GGCTGCAACGAAGAGGCTATGGTTCATCTCGAAATTCTTGGATTGTTAGA
TGATATAGGCGAATGTAGATCCTTAGAACATGTTCATCTTCTTCGCCCAA
TAGCTGACCAGTTCCGTGACTCTGGCTTCTATGAAAACGCGTTGAGTTAC
TACCATCCATTGGCTAAAATGCCAGAGGAAACTGACTCTTGGCTATTAAT
CGACATTGGGAGATGCTACTTACATCTAGGAAATGACAGTGACGCCGAGA
AATACTTTGTTGCCGCTCTAAACGAAGATAATGATAACATTGACGCACGA
ATGGAACTGGCGAGGATTTTTGAGAGGTTAGGAAGAATGGAAGAAGCATT
CAATTTGGTTAATCAAGCAATGCAATTGAGGAGAAATGGATATTCAGTTG
AGGGTTACCACGATAGTCACGTAAGGGATGCCGAAGCAAAATTAAGAAGA
ATTCGAAAACCAAGGCCATCAACATCAAAGGCTTCCAAATCATCGGTCTA
CATGGATGAGGTAACACGAGCTGAACATTTGAAGGCCCAATTAAATGTTC
TGACTGAGGAGTTGGAGGGCATGAGATCTGGCAATCCAAAATCTCTTTTT
GCTTGGATGGCTGCAGCGAAAGACTTGACAGATGATTTCCGTGGGTTTAA
AACATTCTATCCTTGGGATAAGTTTATAAAATTTATCGGCTACTCTGGTA
ACTCGCGTATCCTAGCAGAGACACCTCTAGATTCGGATCTAACAGCCATG
GCAGAGCGGCTAACAAAGGGACTTGGTGCCGATTCTCAAGACGCCCCTCC
TGCAAATGTAGATATCCCACAAGACTATCGTGGGATCTCTTTCAATACTT
GGCTAGATATTTTTCTCGAATACGCATTGTGTCTTGCACGAAATGGCAGC
GCACATGAGTCTTATGAACTCTGTGAAGCAGCAAAGGATGCCATTGTTTT
TTATCACTCTCGAGAAGATATGTTTTTGATCAATATGGGATGGTGCATGT
GCGCATTGTTTTCCAACGATGAAGAAACTTGCGCCTCTGTTGCACGATTC
TTCATGAGGGAATATCAGTTTACTACTGATTCATATAGGTTATTTTCAGC
CATGCTACGTATTTGTCAATCTCCAGTCTCATGGTATAGTTCAGGGCCAA
CTCAAAAATACGTTTTGCGACAGATAAAGGCTATGGATCTTGCCTTAGTA
GGAGATGCTTCTGGCGAAGGCAAACTAGGTGAAAATGGTACGAACGCACT
AACGACTAGGAATAATGATTCTGAGGCTACAGCCGGAATGGACATTCCTC
TATTAATGCTCTACGGGCATATTCTGTATGCAGGCACGAGTTACGCCTAT
GCCCTCAATTATTTTCTACGTGCTGATGCGCTAGACCCGGGAAATCCTAT
GATAAGCTTAAGCATTGGTCTTGCATACATACATCACGCCCTCAAAAGGC
AAGCGGAAAATCGACAACACAGTATAATGCAAGGTATCTCCTTTATACAA
GCTTATTACAAAAACCGCAAGCAAGCGAAAACTATTGAAGAACGTCAAGA
AGCGCACTTTAACGTTGCAAGGTGTTACCATTTACTTGGATTAGTCCAGC
TTGCAATCCCCTATTACATGAGAGTTTTTGACGAGATATCTGATCATGAC
TATAAAACCCATGACGAGAATATAACACTAGATTCTGCCTACAACCTACA
GTCAATCTTTATCATAGCTGGGAATCATAAGCTCGCAAAAGATGTGGCGA
ACCGGTGGCTAATAGTTTAG
>Bg_AVE_contig_11319_gene-0.0
ATGGCCCCAAAGATGAAGCGAAAGAAGGGCCCCACAGACGCTACAGCTCC
AGCAAAGCGAACGAAATCAGATAAAGGGAAAAATTGTGAAGAGGTCCCGA
AAAGCAATAATCGACCATCTACCAATTCACATTTAGTAATAGAACAAGCA
AACGAAAGCAACGCGCAATCCGCCATTCAAGATCAAAGCTCAGGCTTAAA
CTTTCAGCAAGCACCCCAGAAATCCACAATTTGTGAAGGAACGCACTCGA
ATTTTGTGAAGTCAAAACTAACCCAACCATGGAAACTATCAATATCAATG
GCGGGCCGTATGATTACATCTGATCCTGTCTTTACCCCAGACGAAAGGCA
CCTTATTGTTGCAACTCGGACTACTATACAGGTATACACCACAGCTGACT
CACTCCTCGCCCGTTCAATACGGCTGAAATTGGATTCTTCGCTCTTGAGC
TCTACCCAAATTGTAACCACATGTTTATCACCAAGCAATACAAAAATTAT
CTGGGTGGCATGCTCAAACGGCTCTGTCTTCAGTGTTAACTGGACAAATG
GTACCGGAGCCGACTCATTTTGGACTGTATCGTCAACTGGATGCATCCAC
ATGACGGTTGCGTCAATGGAATCCCATGGTCGAAAAAGGGATGTAGTCTT
CACGACAGAAGCTCGAAAAGAAGGTGGCTTCCGCACCACAGCAAATGAGT
TAGCGGAGCCAGATGGAACCATTGCTATTGCTGCAAGAACTATTTACACT
TCTCAAGAGCCGATACAGTTTCTGAAAGCGACGAGTGATGGTTCGATTAT
TGTAGGAGCTTCAGGAAAACGAATATTGGTTGGCCGACTGAGGTCAACAG
AATTTAACACGGTTGATAAGATAAAGTTTGAATTTCGCACATTCGAATCC
AATGAATTTATCACTTCGCTTGACCTCAAAATATCTCTTCAAAACGAAGT
AGAAGTTACGAAAAAAGATAAAGCGCAAAAAACACCAGTAGTGGATCTTG
TAGTGGGAAACATCAAGGGTGTCATTTTTGTCCATTATAACATAGCGGGG
GAACTATTCGGTCAGTCTAAAAACGGACTACTGCTCTCAACAACAAATTT
AGTACCACCTAAGCTTCATTGGCATCGTCAAGCTGTTCATTCGATAAAAT
GGTCACTTGACGGCGGGAAAGAAACTGTACTAGTTCTATGGCAATTAGAG
ACCGGGAAAAAAGACTTTCTACCTCATATGTCAGCTACTATCGAAAATAT
AGCTGTATCACCCAAGGGATCATCCTATGCCATTCAACTTTCTGATAATT
CGACCATTGTTCTATCCACGGCAGATCTTCTACCTAAAATGTTGATTGCT
GGTATTCAGGCTTCCGTAATTCAGCCCCCAAAATTTCCTGGATCCAATGT
TATGAGGGCCGAAGCAACTCCTTCACAACTCCTGCTTGCTGTAGGACTTC
AACAAGAAGTCAGGGATTTTAATCCTCTAGTCATGAGCAACCCATGCCTT
CAAACGTTTGATCTCGGCACTGGCCAAAGCGTTTCAAATCAAGCATTGAC
ACGAACTAATGTAACTAATGTTAACGCTGCGCCAAATTCCCACAACATTT
CTGAGCCGCGTGTCACCCACCTAAAGGTATCATCTTATGGTGAATGGCTA
GCGACCATTGATGAGTGGACTCCGTCTGTTAACGATCTTGAATTTCTTGG
AACTGGTGTTAAGAGCCTCTCCACAGAGATTAACCACCGGCGTGAAGTTT
ATTTGAAGTTCTGGCAACGAAACAGTAGCAGAAATGTGTGGGAGCTTGTA
TCCCGGATTGACAGTCCACACCTTACGGACGAAGTATCCAAAGATTCCGG
AAGAATTCTAGATCTAGCTTCAGATCCATCCTCCTCACGGTTTGCTACTA
TTGGAGTTGATGGGTCGGTCAAGATCTGGTGCACGAGACTTAGAAAGCGA
GATGGAGTTTTAGTAAGAGGAAAAGATAACAAGGTACTTAAGAATTGGAG
CTGTGTACAGGCTTTCAAAATTGGTAAAACCAATCTTTTAGAAAACAAAA
ACCAGGCACCTCAACTTCCAATTACCGGATGCGTGTCATTTTGCGAGGAT
GGGTCAGTTATTGCAGCAGCTTTAGGCAGCAAAAATGGTCTCATACATCT
AATTGATTCCTATTCTGGATCAATTAAAAAAACGTTTGCTGCGCTCTTCG
AACCTGAAATTTTTGGAATGGAATTCCTCGGCCAAGACTTGATCATCCTT
TCTGACAAATTAGTTTCTTTTGATATCGTTTCCGAAGAAATTAGGCACAC
TTACAAGCTGAGATCTTCAATTTTGAATCTATCAGTGGACCAGAAACGAG
AGATGATGCATCTAGCTATTGATCAAAAGAGCAAAACTTTCGCAATTTCA
CTTCCTAAACTACCCACCGGGACAGCTCATCAACTACTTGGAGCCAGGTC
TGAACTGTTGGTATTCCATCAAGATACTCGTGAACCCCAACTTTCTGATT
TTTCCTCCACTCTCATAACTGCATTGTCACCAGCATCAATGGCAACTCTC
CAGTCTGATAGGTGTGGTGAAGATCCTATCTCTGAGACTTTAGGCTCTTT
AGATGAAGAAGAAATTGAAGAAATGGAGGTGGTTGATGATTCTGCCATCA
CATCAACAATATCAGATAAATCTGCCGACGAATCAATGGCATACCCTGTC
GTCACAAAGCACCAGTTATCTGAGGTGTTTGATATTGGCCCTGCATTCGC
ATTACCTCCTATGGAGGAAATGTTTTACCGCGTTACCAGTCTATTTGCAG
CTCCTCAAATGGTACAGACTGTGCGATGA
>Bg_AVE_contig_573_gene-0.0
ATGAACACTCCATCGCTCTGTGCAAGCAGTACACCAATATCCACTACATT
ACGGGACCAATGGAATTTTCTAGGTTCAGCTGCGCGCGCCTTAAGAAACA
GCACTGACTTACTCAATCGTACTTTACTTGGAATAAGAGCGGATATCAAC
AATGAGTCGCAAGTTATGAACACCAGAAAGAAGGAAAGAAGACATGCCCT
ACTCAAACGGCTTCATCACTGTGTATCTGCAGATCAATGGAAGGCTACCG
CAAAAGAACTAGATATCTTGGAAGATAATGAGGCCTGGAAAGCCGATAAT
ATGTCAGATGAATTTGATGCGCCACTCATAGAGACGAGGCTTAGACAGTT
AGATGAGGCGCGAGAAGCCCGCGACGTCAAGCAGATGCTCGGTCTAGTGC
GCACTGCACTATCTAGAGACTTAGGGGGGATGGGGAATGTTTGTCTATAC
ACAAGATCTTATATTGGGACCAAGTATCTGATCGAACGTTATATTGATTC
GACACTTGCAACTATTCGACTTTTGGTTGAAATGTCTAGGTCCAAGCTGC
CCGAAGATATAGAGATAAGTAATGTTCTCCAACAGGTCTTGAACACCAGG
CAAGCTTTTGGACGTAGTGCTCTCCTGTTAAGCGGCGGTGGAACTTTTGG
AATGAACCATATCGGGGTACTCAAGGCTTTATTTAACGCCAACTGTCTTC
CTCGAATTATTTCTGGCTCATCGGCTGGCAGCATAGTCTGCTCTGTTTTA
TGTTCACGAACTGATGAAGAAATACCTAGCTCAATCGCTAGCTTCGCTTA
CGGCGACTTGGCTGTGTTCGAAGATGACGAAAAGCCGGATGGTGTTCTAG
GACATGTTGAGCGACTATTGACGCAAGGGGCTTGGATTGACAATAAACAT
CTCATTCGAGTCATGCAAGATTTACTTGGCGATATGACTTTCCAGGAGGC
GTATAATCGCACACGAAGAATTCTCAATATCTGTGTATCTTCTGCTTCAG
TATATGAGCTCCCGAGACTATTAAACTACATCACGTCACCTAATGTAATG
ATCTGGTCTGCAGTAGCAGCGTCGTGCTCTGTACCAATGGTATTTGCTGC
CGCCTCTCTACTAATTAAAAATCCACTCACCGGCGAGAATCTGCCGTGGA
ACCCGACTCCTCAACAATGGATTGACGGTAGCGTAGATGGCGATCTTCCT
ATGACACGGCTTGCGGAAATGTTCAATGTCAATCACTTTATCGTATCCCA
GGTTAATCCCCACGTAGTACCATTTTTAGTAAATGAAGAGCGATCCAAAA
TAAAGTATGTCCAAAGAGCCTCCTCTCCTGGATGGATGAGCACACTTACA
AAACTTGCCAAAGATGAAGCTCTTCACCGGCTACACATGCTCGCTGAGTT
TGGTATCTGTCCAAACGTTGCGACAAAACTCAATTCGGTATTAAGTCAGA
AGTACTCCGGTGATATCACTATATTACCTCAGGTTGAACTCAAAGATTTT
CCGCTCATTCTGACCAATCCTACGCCCGAATTTATGGAAAAGGCTATGTT
ATGTGGCGAACGGGCTACCTGGCCGAAGCTAAGTCGGATCCGAAACTCTT
GTGCCGTCGAATTAGAGCTTGATTCGGCTGTTCGGTCGCTCCGAGCTCGC
GTGGTCTTTGGTGCTAGTCAGCCCGATCTTCGAGACGTCTTTACAGCTAA
ATATCAACGCCTATCAAGTGTAACAAGACCCAAAAGAGGCTACAGTATTA
ATCATGTTGACTTGAAACAATCTATTGTCAGCGATGAAGAGGATCATCTT
TATATGGATGAAAAGAAATGTCCTCGACAGGCCCTAGTGCTTCGAGTCCC
ACATAGGATATCTTGCAAAAATTCATCCGCAAACGTTAATCAGCTGAAAT
ACATGACTCCTTATACCTCTATCGATTCCTATCACGATTCTTCTTTTTCT
GATACGATTTCTATTTCGCGGCGTTTCCATGAGTGCGGGACTGAGTCATC
CACTGAGGGCAATACCAAATGTGAAAACCACTCGACACCATTACCAAGTC
CTCCAGCTTTTGATTACTTCTCAAGCAGCCATCTAGTTACTGCTGGATCT
GACCATATACTCGCTACCTCACCTCTTATGAAAACCCGATTTTTTAGTAA
AATGAGTACGGTATCTCCTGAACCCAGGAGCGAGGTGACTAATCTCTTTT
GCCCCTTCTCACATACGCCAGAACATAAAACATCTATTAACCTGGGCTCA
ACACCAAAATTATTTGGCTGTACAATATCTCCGCACAATACAACCGTGGA
CCTGAGAAAAGTAGCTTCAGATATTGTGGCTTATAATACTGAGACGAGAA
AGGATACGGGTGCTCCAATGCTATCTAAAAAGAGCTCACAGAGGCGGTAT
AAAAAACTCAGTGAGTCCCAGGTACTACAAGAATTATCAGAAGTGCTACC
AGCATAA
>Bg_AVE_contig_573_gene-0.1
ATGACATCCTGTCCTCCCTTCGACTCGGTCCCGTCTTGCAACAACTCCGA
TGATCTCGGTCTCTTTTCCGCAGACCTTATCAGCCCCGAAGTCGCAGGCT
CCCTACCCCCCACTTATAAGATCCGCGCCTTGAGGCGAGCCGACTACGCC
CACGGCTTTCTCGACTGTCTACGTGTCCTCACCACCGTTGGCGAAATCAG
CGAGTCAGAATGGAATGAGCGGTACGAATGGATGAACAGTCAGGGTAAAG
GTGGCTACTTCCTTTTGGTCATTGAGGATGCCGGCCGGATTGTGGGCACG
GGAGCTCTAATTGTGGAGAGGAAATTCATCCACAATCTCGGCCTAGTCGG
TCATGTTGAGGACATTGCTGTAGCAAAGGATCAACAGGGCAAGAAGCTAG
GCCTTAAAATCATTCAAGCGCTCAACTACATTGCTGAGAAAGTTGGCTGC
TATAAATCTATATTGGATTGTAGCGAGGCGAACGAAGGCTTCTACGTAAA
GTGTGGCTACAAGAGAGCTGGCCTAGAGATGTCACGTTACTGCGACGAAG
TCGTAAGCAAGAATGCATCGGCTTAG
>Bg_AVE_contig_6234_gene-0.7
ATGTCGCCACCAAACACCAACTCCCTTCAAACACCTCTGCCCTATCGGGT
CGAGGACGTCTCGATTCGGGCGGGCGGAGAGACAACGGACCCCTCGTGCC
ACTCGGCTTCGGGGCGTCTTGCTCCCCCGAACAGTCCTTCGAGCGACTAC
ACGCGATCTCCTCGCCCCTCGGCCCCGAGCAAAATTACCTTGAACTTGGC
GCATACGGTTGACTTCCGCGCCATCACATATGCCGACGCCATCGATGAGA
ATCTAATGTGTGCCATCTGCCGTTGTGCCTTTGTCGACCCCCTCTCGACG
ACCTGCCAACACACCTTCTGTTCCGAGTGCCTGCACGACGCTCTTTGCCA
CAGTCTCAGTTGTCCCATCGATCGATTGGCCCTGAACCAGGAGCTCGACC
TGAGTCCGGCCCCCAAGATCATTAGGAATCAGGTGGATAATCTCAAGGTC
ATCTGTCCATGCTGTGCGGCAGGCATCTCTCGCTCCATGCTTGAAAACCA
CCTCTCAAAATACTGCCCCGAGTCATCTATTCGTTGTCCCGGCATTAATA
CCAACAACAAGTGTCCACATCAGATTCCGAGGAAACTGGCTGAGCAAGGC
TGCCTACACTACTCGAGCAACTGTCCCCATTGCGAGGAAGCTCTTTGGCA
GATTGATCTCCCACACCATCAAGAACACTCGTGCAAAGTTCGCCACACGA
AATGTCAGTATTGTGGCCTAGAAATCTTGCGCTTTCGAGAGGCCGAGCAC
GCCAACGAATGTCCTGATGCACCAAGCGCGTGTCGTTGGGTGGAGTACGG
CTGTACACATCAAAGCCTTCGCAGGGAGCTCTCGCAGCACGATGAGTCGT
GCTGCTTTCGCCACATGGGCAGGATGGGCGACAAATTCAGCAAAGAGATC
AGCGACCTGCGCGCCCATGTCCGCACTCTCACCGAGACCAATCAGCTGCA
GGAGCGGCGCATCAAGTTTCTGGAGTCGGGCAGTCGGCAAATGGATGGCT
TCCTGGACGACGCCGATCTCGCGAGCTCAACATCCCCAGCAGCCATGGGC
GCAGTTTCGACGGAGCCCCTCAATTCTGGACACGAGTATCTCCTTTCCCT
CCTGGAGTACCAGGAGAGCAAGCTGAGCCAGCTATCTGCCGGCATGACAG
AGCTTGAGGCGAAGCAGACCACCATGCTCTTCAACGAGACCATCCCGATC
AAGAACGAACTTGCCGAAATACGCAGCTTACAGCAAACGGCCAGCATGCA
CATTCGCTGGCTCATGGCATTTCGCATCCGCGAAAACGGGAAGCGCGTCG
GTGGCGGCAGTAGTGGAAGCGGTAGCGCCAGCTCAATCGGGGAGGGGGTC
CCAGAAGCAGCGGAATCCAGCCGTCACTCGCCCTCTTCTCGCCGTCGCAG
CGATTCGATCTCGCGTGACATCATCACCAAACTCTAA
>Bg_AVE_contig_6234_gene-0.1
ATGAAAGTGTCTTCCGAAGACCCGAGCGCGCGCAACCGCCCCCTACAACT
GCTGTGGCAGAGGCTAGATCCCTCAAACCGGCACGAGCTCAGCTTGAATG
ATCTTAAGAGAGGCCTGTCGCACATTGACCATCCTCTCAAAAATGCCGAC
ACACTGCTAAAAGCTGCGTTCCAGGCTATCGACAGGAACGGAGATGAAAA
GATCCAGTATGAAGAGTTTCGTTCTTTCGCCGAAACAGTCGAGAAACCAC
TCTACGTGTTATTTCAATCCATCGACTGTGACCAAGATGGAATGCTCTGC
CGAAAAGATGTAGAAAATGCTTGTACTGCGGCGAGACTTCCACTACCAAC
TTCAGATCTGGACCATCTCTTCGCCAAGGTAGACCAAGATGGCAACAAGC
CCCAGTATCTGATCATTTCCAGAGAATTCCTCCTATTTGCCCCCACTTAT
ACCCAGGTAAGCATCACGACCGTCCTGTCGCTTCTCAACTCGGTCGCCAT
GTCCAAGGATGAGACGCACACCTGGCCGCCGCAAAGAAATTCGATAGGGC
GTGATAGCCTCTCGTTCATCTCCAAGATCTTCTATGGCGCTCTTTCAAAG
ATCACAGAACGGCCAGTCGCCTCCCCTCGCACTTTGAGCAAGACAAACTC
TTCGCAGACGACAGCCAACCACCTTTCTGCCTCGGAAAAAGATAGCTACC
CCTCATCCGAGCTCAACGCCACCATCATTGAAAATGCCTGCCCTCCCAAG
ACAAAAAGTACGAGTTTACTCTCGGAAATTCTGCCGCCTCCCGGCTACTA
CATATCCGGAGCCGCTGCCGGAGTCCTCTCGAGAACCTTCACCGCACCGC
TCGACCGAATCAAGGTCTACTTGATTGCAGATATTGGCCCATCCAACGAG
CCCCGCCTCTCCCTAAAGGAAAAACTGTCGCTCAAGTCAACGAGGAGAAT
TGGTCAGCCGCTCATCGACGCATGTAAAATAATATGGAGGTCGGGTGGTC
TTTGCAGCTTCTTCGCAGGTACGTCACATACTTTCAATGGAACTCCTCCT
AATACAAGCAAGGAAACGGCCTCAATGTAG
>Bg_AVE_contig_6234_gene-0.11
ATGGCCGCGAATTACTGGGAGTCTACGCAGCGGCGACATTGGAAGTTTAC
GCGACCGCAACTTCAGCAGCTACGCAAAAAGCTGGAAGATGAAGAACCCA
AACTTGTGCAGATGTACCCGTTGCCCGAGATGAGACATCTCAGCATTTAC
TTCAACCAGCAGGTAATCCGTCTCGGAAAGCGGCTGGGTATCCGCCAACA
AGCCATGGCTACGGCGCAACTGTATATTCGCCGTTTTTACTGCAAGGTCG
AGATTCGATGTACCAATCCGTATTTGGTCATTGCAACTGCCACGTATCTA
GCCTGCAAGATGGAAGAATGTCCGCATCACATTAGACTCGTGGTCAGTGA
AGGACGGACGCTGTGGCCGGAATACTTTAGTAGCGACACGTCCAAGTTGG
GAGAATGCGAATTCTTTCTCATCTCCGAGATGACATCTCAAATGATTATT
CATCACCCCTACCGAAGCCTCACCTCTCTCCAGGCAACCCTATCCCCCAG
CCAAGAAGAATCCACACTGGCCTGGACCATTGTCAATGATCACTACATGA
CCGATCTTCCCTTGATGTTTGCCCCGCATACAGTGGCAATGGTAGCGATT
CTCCTTGCGCTGGTCCTTCGTCCTTCGCCGGGTGGCCCGACATACGGGAG
TGGAAATCTGTCTCACGCTGCGAATGGAATTCTAAAGGCTGTGAAGCAGG
AGAAGCTTGATGGTGATCGGAATTCTGGTGGTGGTCGAAACAAGCTGGCC
CGACTTATAAGCTGGCTAGCAGAAAGTGATGTGAATATTGAGGATATTAT
CGATTGTACGCAGGAGATGATCTCTTTCTACGAATTTCAGGAACAGTATA
ATGAGAAGCTTACGAGGGAGCAGATTAACCGATTCGTCAAGGCTCGGGGG
CTCGACAAGTGA
>Bg_AVE_contig_6234_gene-0.0
ATGGCCCATCCAAATCAATACTGCCTCCTAGCTGATCACATAAAGCTCTC
CCTGCTGGAGCGGCGTCGAGCCACGTCACTGAATCTTGTAGCAACATCCC
AAGATAGCCAAATCTCTTGCTCTCTGGATGCGCTGCGTGAGGGCCTGGCA
AAAATCAGCCAAGAAGCTGCAAGACTAATGGATGCGGGTGATATTAATGC
CGCTCATAACCACCAAGAATTTTTGAAAGATTTACAGGCCAAGTACGACG
ATCTGACGGCGCAATTTCATGGCAACGAAGCTAGCCAGCTTACTACATCG
GCCTCTCCTTCCAATAACACTAAATCCTCCATCGATACCTTTCAACACCC
ATCCGAATCAAAGCACATTGGCACGACATTCTCTTCCCTCAAGGGATCCC
TCAGACACACTCCTCTCGCAGCCAGTCTACCCAAGTCGGTCCGTTTCTCC
GACGCAGACCTTGTGGCCGAAGCCTATCCTTCCTACGCATACCGAGATGA
TCCTACGTCGCCCGATGCCTCGCACATGGACAACCAACAAATACATACGC
ATCACTCGCGAATTCTTGCCCAGCAAGACGAGACTCTAGACCGGCTTGGT
GAATCAATCGGAAGACAGCGAGAGCTGAGTATACAAATTGGAGAGGAGTT
GGATGAACATGTTCAGATGTTGGATCACGTCGATCGACATGTTGATCGAC
ATCAAACGAGGCTAAATCAATCAATGAAGAGCTTGGGCAAAATAACACGT
AGCGCCAGAAATAATATGCAGCTAACTATCATCGTTGTTCTCATTGCAAT
ACTGGCTTTGCTAGTCGTCTTTCTCAACTGA
>Bg_AVE_contig_6234_gene-0.10
ATGGCATCATACTACCAGTACAACAACTATCAGCACTCGGTGCCTCATAA
CCTATCCACCCTGTCGCCGCATGCGACCAGTCGTAGTCGTCGCGCTCCTC
GTCCCTCGCAAACCTCTCAAAAGCAGTCGTACCGCTCTGCACGCAAGGAG
GAGGAGCCCATCATCCTGACCAGCTTTCGCCAACGCTTCGAGGCTGGCCG
CTCCTTTGACCTCGATGACGACTTGGAGTTCTGCCCCAGCTTGGTCACCG
ACATTGACATGTTCTCCCTCAACTCGGCCTCGTCGGATCGCTCATCCCTC
TCAAGCGAATCGCCCGGCTCTTCTCCTCAATCTCATCAAGTCTCTCCCTC
TACCCTTTACCTGAATCCATCGCCGACTCCCTACATTCCTGCGCCGTACC
GTGCTCAGTCGTCTAATGCCAAGTCGAATCAAGTCGCCTCCGGCCGCACC
CGCAATGCCATTCTCATTGTCAATCCCAGCTCTAGGATTGATTCGACTCC
CTCTCCCGATCGGCAGCCACAGCCCTTCGGTCGCCCCTGGTAG
>Bg_AVE_contig_6234_gene-0.8
ATGCGAAACAGCTGCACCGACATGACTCTCTTCCGAGCCTTATTCCGGCT
GGTTGCACCTCGCGTTCCGCCGTTTCAGAGAAGCTTGATGGCCTCAGGAC
GTCAGCATCTAAAGGAGGGCAATACCCATGACCCGGTGCAAGGCGTGGAA
AACGCTAAGCATAAGCAAGATGGCTTGGAAAAGCAGCAAAAGGGCCGAGG
CCACTGGAAGCCTGAGTTGGCGAGTGAAAGCGAGGAAGTGATTTTTGCCG
AACGGCATAGTAGCAGCAAGACCATGGACGAATTGCAGAAGCAGACGGTC
CACATTGCCGAGGAGAAGACGAAGAGCGGAACCAGTCAAGGCTCAGGTTT
CTAA
>Bg_AVE_contig_16838_gene-0.0
ATGCTGCTCCACAATGAACTATCGACTACAACCACTATTACACAGAGCGA
GGCCTATTCCAGTGATATAGAGCTCACTGAGAGACCTGCTGCCGAGGAGT
TCTCCCCAATACCGACCATCGATGATGAGACTGGCTGTGCCACTCAGACC
GACCGGCCACCTCAGGTCAGCGAAACGTTCCTGGACGAGATATCGCTCTC
TACCACTGCAAAAATATATATATCCCAAAAAGCTTTGTCTCCCCGAAGAA
ACCGAGACTCTCACGAACTTATTCTTTCGCCAAGGCGAATTACCCACGCA
TCCCTCGTCGATCATATGCTTCTCTCTTTCGATCATTTCAAGTCCAATCC
ATTACCCTCCGCTCCAAACAATAACTCTCGCAGAACATTGACCGAAGATG
AGGAACGACTCTACTCGGTGTTTGTCGATAAAGATGCATATAATTCGTCT
CAAAATTTTGGAACATGGAGCGATCGAAAGGCCTGGTATCAGCCAAACTA
TAGCACCGACAGTGAAGAAAAACAAGAATTAGGGCATGGAGGCCGTCTGA
ATCGTCCACGCCGCAGTATAAGCAGCTCTAATGTTAGATCTGTGGCTGGT
ATGATAATTGGGCAGAATGCTAATATCAGCCACTCGGCACGGAACCAGGC
TCCTTTGTCGTCCTTCTCAAGTTCTCATATGTATACGCACACTAGAACAA
CAAGCAGAGCGAGCAGCGTTGATCTAACGAACAATGTTAAATCATCAGAA
AAGCCAGGCCTAGCCCGTGGCTTTATCGGACGGGCCTCGAGTTTTGATTA
CAGCAGTGACTATCGTACTTTTCAACATCGCCCTAAGAACCGGAACACAC
CTCATGAACCCTTATCTATTCAATCAGTATTTAATACCAGTCCGCGTAAG
CAACGAATCGTATTAGCTCCAGAGGTCTCCAGTCCTGAGCGGCGTAGTAC
AAACAAGTTAGTGCGAAAAAAAAGCCTAAGATCAACTAAAGTTACTTCAA
AAGGTGGTGTGACAAATTTATGGAACGAGCAGCTTGAAGCGCTACCTATT
TTACGTGGAGATCATGCTAAGGAGCAAATCTATCAAGCTCGACCGCCTCT
ACCAACAAATACTAACGAACCACAACTAACAAAAGGCTACAATAAGAACG
AAACGCTTAACTCTACTGCAACATTTAGACCTCTGCCGACTGAAAACTCG
ACTGTGACCCAGACAAAAGAGCGACCAGGATTCTTCCGAAGAGTATTCGG
TACATCTCGTAATACATCTGGAAATAACGAGATTCATCGTCAAAAGTCTC
CTGTATTACAAACTCATCCGAGTGAGCCGTGGCTGCCGCACGGCTCCTCC
TCATCAGTTGACACGATTAATGATCGCTCTGATCTACAGCCCCCATTCCC
TCATAGCCACCCCAACTCTATTCCCGCGCGAGAAACCTCCGTCTCACCTC
CTTTGCCACTTCCGACACCCTTACCAAACTCGCCACAGTTAGTGTCCTCA
GAATCCATGGCTGTTTTGAACAAAAAATCTTCAATCTTTTTTCGGCGTCG
AAAAAAGCCCGTCATACGATCCGCTTCGACTGTGCCTGTACCCCTAGTTC
CTGTAATGCAATACGAATTGCCAGCAAAGGGTCCCTCTATCGACAAGATG
CTGCCTAATCCCCCATCCAGTCTTCAGACTGTACTACATCCCAACCTTCG
CACTCATCATAGTCCAATTGATATCTTTAATACGCATGAGCTCGACGATC
AGTGGAAAGAAATTACGCTCGGTACAACAGCTACAACAAATATTTCAGAA
ACAGACTCTTACCCTTTGAAATCAAGTAGAATAACTAGGTCCATCGACAA
AGATGCAATTAATCTTATAAATTCTTCGCATACCTCGGCAAACTACGTGC
AGGCGACATTCAATGAATATGGAAACTCGAGTGGGCGCCGGAAAGAAGAA
CGCGACACCACATTTCTTCATGATAATAGCGATACGGAACGAGATCTTTT
CATTGCCCGATCCAACTTCGTGAATCCTCTGATGGCACACCCTCTCGAAG
AATGGAGCAATAATTCAATCCCGGTGCAGGCACCTAATACTTTACTCTCA
TTGTCCACAATTAAAAATACAACTGACGGCGAAAGCGATGAATTCTTGTG
GAGCCGCTCATCACCGTTGATTCCACGTCAGCAGATGCCTGAAACAGCCT
CATTTATACGTCGAACACATATTGCGAGACAACAAAGCGAAGACTGGGTC
AAAATCACTCAAAACAAAGATGCAAAAACGGAGGAAAAAGAAGACCGTGT
TTGGCTTGAACCATCTTCTGATGAAGAGGAACAAGCAGCATCTCATTGGG
GTGCACCTGAAACAATGGTCATAGGATGGAGTCTTGAGAGTTCAGAATCC
AACAGTAGTACAGATGAATCTCTGGCAAGTTTACCTGTAGCACGGGTTGT
AGAAAACGTTCTGCGGAAAAAATCTTCTATGAATCCATCCAGAGTAACGA
CCTCTGTGACTCCTCGAGTTATTTCATTGCCTTCCGATTTAGCTACTGCC
ACTGGTCCTCGAGAAATCGAAAGTGCGAGGCGTATTTATGACGGAACCGA
AGATCTGGTCTCAAAAGACAGAGCAGCAGCTTGGTTAGCAGAAGAGCAAC
CACCTCGTCCACAGGTTTTATCAGCTTATATGCAGCTCTATAATTTTACT
AACCTTGATATATTATCTGCGCTTCGTTTACTCTGCGGTCGTTTAGTCCT
GAAAGGTGAAAGCCAGCAAGTAGACCGCATCCTTGTTGCGTTCGCTTGGA
GATGGTGCAACAGTAACCCAAACCATGGTTTCAAATCAGCGGACGTCGTT
CACACTATCTCATATTCGCTTCTTCTTCTAAATACAGATCTGCATCTAGC
CGATATTGAGCAAAAAATGACACGAAGTCAGTTTCTCAAGAATGCTCTGC
CTACTTTACGAAAAATCGCAGAAGATACATGTCAGGAGACGGATGAATTG
ATGCAATCCACTAAAGTATCGAGTAGGGGCACAACAATTGACCAGGACTC
TCTCCCTCTCGATACTAGAGCAGAGGCTACTGCTCCATCAGAAGTAGAAA
AATCTTCCACAGTAGCCAACCCTAAACATCCGATGCCACGAGGTGACTCG
GACGCTGTTGGTGAAACAGAGATACTCACAGAAGATGTAGGCCCGTTAAT
CAAGGCACCATGTCGTGGCCTCTTCAGAAATTGGGAAGGCCAGGTTGAGA
TAGTTTTGAAGAATTTCTACACTTCAATTCGTAATGAACGTCTTCCCTTA
TATGGTGCACTCACCGAAAAGTCAGCCACGGCTGGTCTCTCCAGTAATCT
TTCCATATTTACTAACGGGGTACTGCGAAGAACTCCAAGTGTTCTAAGCC
ATGCGCCTTCAGAAACACAAAGCTATCGTTCTCGAGCTGCAGATACTTTG
AGGGCTGGAAACAATAAGTGGGCTAACAAAAATCGTTCACGGCCTCGCTT
AAACCTAGCTGGTCCTGGACTTGGCTCAAGTCGTACAAGCTTGGATGAAC
AATCCTCGATGTGGAGCCCGTCTGTATCAAGCACGTGGAGCAAATATTCG
CTCGGGAAAACCCCAACATCCATGTCGGTTGATTCTCTAGGAACTTCATG
GCCAGCTGCCGACTACCAACAATCCATAGGATTTGCAAATGCGCTGAGTC
AGGCAATAATACGTGAAGAAGCTGTAGGTGCTCCTGAAAATTCAAAAGAC
CATGAGAATTTGCGGGAAATGCCTCTACTTGAAGACGAATCACTCGGTCT
GTACGGCGCTCCATGGGCAAAAGAAGGGATTGTAAAACATAAGCATCATC
TTGAGTCCCTGGACAAAAAAGCTCGAGAGAGAAATTGGAATGAAGTTTTC
GCAGTTGTTGAAAAGGGCTACCTAAGCATGTTTTCTTTTTCAACAAAATC
AATGCGCCACAAGACTAAAGGAAAAGCTGCTTCTAGAGTTGTGGGTGGCG
GTAACTGGCAAGAGAATGCTCAAAGCCTCGGTTCGTTTTTACTTCAACAG
ACTATTGCTAGTGCACTTCCATCGCCTGGATATTCTAAGGCCCGACCGCA
CGTGTGGGCTCTATCCCTACCAACAGGAGCGGTACACCTTTTTCAAGTAG
GAACACCTGATATTCTCAGGGAGTTTGTTTCAACTGCCAACTATTGGAGT
GCTCGTCTGTCAAATCATCCTCTTGTTGGAGGAATAAGTAATATTGAGTA
TGGATGGTCTGACGGAATTATACAACAGGTTCAAGCCGTAACAGGCAATA
GTACACCTGAATCAATTGCTCACCTAAATCGACCGCCTACAACTGCAAAT
CAGAATACGACTGCAAACACTAGTTCTGGGCATCGACCTTCGATAAGTAG
AAGATCGAGTTTTCAAGGTTCCATGAGAACTAGTTTAGATCAGGGTACTT
CGACTGTAAATGGGCGCAACCGACATGTTGGTGACAAAATATCAATCACT
GACTGGACTCCCCCAACTCAAAACATGCGTGCCAGTAGTTTGATGGAGCA
AGATCAGCTTCGTACTTTGATAAATTACGTAACTGGAATTGAAGAAGAGC
TTCAGAAGCATAATAAATTGCGTTCTCCTATGCAGATGGCATTTTCTCCT
CGACATCCCAACGCCCAAAAAGCTTTGGCTAATTGGGAAAAAAAATCTGC
TTATCTATTGCGAGAAATTGTTAAGTTCCGCACATATATTGACTGTCTTC
AAGCTGCCGAGTCAAGCAAGCAGAGAATCTACGCCGAACGTGAGGAACGT
AAAAGAGAAATTTCATCAGCAAACGAAGTAGAAAAATCCTTTAATTTTGG
AATAGAAATCAATGATAACGTTAGGAACAATAATTGA
>Bg_AVE_contig_14752_gene-0.0
ATGGATGAATATGCAAGCCATGGAAAGGAAAACGAAAAAAAGCAGAGGGG
TCGCTTCATGGGAAAACTATTCAAAGAACCAAAGAAGCCGACCAGTGAGG
TTGAAGTTGATGACTTTCTCCATGGCACATCCGATAAACTATTTTTGGTA
CCACCGAGTCATACTATCTTACCACCGGCCGTACAGATTAATCATTCAGA
TTCAGCATCATGGTCCCTGAAATCAGAGCTCAGAAACTCAGGTGTGGGGA
GTAAGCTACCAATATACAAAAAGAAAAGTAGGAAAGGCTTAGTAGTTCAC
TTCAGTGATTCACCTCCTGCTATTATAGGAGAGGGAGGGGAACTAGCAGA
AGCTCCTACAGTCCAAATCTCACTACAGAAAGAGTCTAAATCACATTTAC
CACATGTATCGACTGAAGAAATCTCGGTTGAAGAATCAGCTATAAATGAT
TCTGACCCTAATGCTTCTGAGAAAAATGATACTAGAGGAAGTTCAACGAT
GAGTCAAACTCAGACAACAAAAACCGGTCTAGATTTATTGTCAGAGAAAC
AATTTAAGTTTTTCGAGAGTGAAGACCAGCAACAACGCAAAGTTGAGGAG
CTACCTCGAAGTCTATATATACAACGTGATAAAACTGATAGGCGCTCTAT
TTCCCAAAAAATCAGAGATGAGATGAGATTAGGGGAGGGTATGACCTTGG
TTGCTTCTCGCAACTCGATTGTTGAGGGAGACATACCCGGTGGAATAGGT
ATAGAGGGGACTACTTCTCAATTAGAAGAATTACATTTGAATACAATGAC
AAATGCCATAAGATCAGACTCTTCCCGATCCATGGCACCTAATGGTCCCC
AAGTGTCTGAGAGCTTTTCCGAAAGCTTGGGCGCTATTTTTAGAACAAAT
ACTCCCAGAGAAACTCCATCAACTCATCAAGTGTCGCAAAGTCTTTATGA
GAGACAAGAAAGTACGCCCAGAACGCCTTTCTCTCCTCAAACGGAGGCGA
CAATAGCTGTAGGAGATGAGGCTTTGACAGAGTTTTCTAAACGTACTGCG
CAAGTCGCAACCCTCTTTCGTCAGTCTACTGAGTCTGAAAATTTAGACTC
CTATTCTTTGACTCTACTTGTACGGATGGGTCTCTGGTGGTTTCTAGTAG
GTAGGATGAACTTAGAAGCTGCAGTTAGAGAAAAGCCCATCTCTTCACAA
GACCAAAAGACAAATTTTCGTAATCTTAACCAATCTTACATGGATCTAGT
CAAGGCATTATGGATAATGGAGTACTTAAAATCAAGAATTCCCGAGGTCG
ATCCTCGTTACGGTAACGACAAATCAGTCACAGACACACTAGAAACTCAG
CAAGCTGTTATATCTGGTCTTAAAAAGCTCACCATATCAATGAAACGGAA
CAATTTTCTCCCGGATACTCAATATGCCAATTTTATTCAGGGGCTAGACT
CAACAATCTGGGTTTCTGACAAGGGTGACAAGTCACTAATTATCGGTCAG
AGGCTGCCTTCAGTTTCTTGTATCACTGTATCACTACCAATTGGTGATAC
CACTCAATTCTTTCATTATGGAAGACTTCTTGCCGAGGCGATCCTAACTG
AACAAGGTACATCTCAGTTGTATCGATGTCCAGTCTTAATCTCCATTATT
CGAAATCACAAAGTCAAAGCAATTCAAGCTATTATCGCAAACCAAGATGG
CACCCTCAATTTTGCCATCCAGTCTGATAAAGCACAGGGACCAACATGGG
CAGATTTAAGATGGCATGCAAGGAAATCTATGATTGAAATTCGTCTACCT
CGTGGATTCTTTCTCTGTCTTCACTGTTCGGAGCTAGACTTTGGTAACTT
CTGGAGAATATATGATTATGAAAAAAGAATTTATGCTGCACTCTCCCAGA
GATCTGGTGAAGGGCTCATCTTTGAAACCATATTAAGGAGCTTTCAATAT
TTAGATGAAAATCCACATCCTACCTTCAATAAAGAACCGCAGCCAAGCTG
TCATATACGACTTTACGAAAGAACTCTTGCAGAGCAGGCTGCTACTGGCC
TTCGAATAATGCATCGTGGCTTTCGAATTGCTTTGGTGACAAGTCCTGCC
ATAAAAAACCTTAAAGGTGTCGACTTGGATTTGCCATCGAACCTCCCAAT
TGAGTTCTCTTTCTTAAGGGGTGAGGGGGGATTCCCTGCCCTCCTCCTAA
AAATGGAAGAGGCGAACTCTTCTATGCGTATGCTTATTGCTACATTCAAT
GAAGTCAATGAACGAGCCCAATTTCATGCTATTCTAACTGGTATAGCGCT
TGGGCATGATGAAGGAATTGTCGTTGAGGGACCGGTGAAAGCCTTTGCGT
TAGACGCCGAGAACCAAAAACCATTTTCATTACTACAAACACTAGATTGG
CAACGTTTTAAGCTCATAAACCAGGGAAACGACTTACAGAGCTGTAAGAC
CATACTTTCTGAGAAACTACGTATAATTATGGAATTTGAGCATGGAACAA
TAACAGATAGAGTAAATGTTGGCCCCGGTGAATTAAAGCTTCGCTTAGAT
CTTCACCATCCACTTGAAATCAAAATTCTTCGACAGCCCCAAATAGATAT
GACCATATCGATTGAATCACAAGCTCCCAAAGGGTCACCACAAGAACTTT
CCGGGCTTCTTAACGTTATAAAAAGATATAGCTCGACTAGAGCATATACA
TTTCCTACAATGGCTGAGCTTCATTTGTTCCAAGTGGCTCTCACAGGATT
TGAAGTACTTTTTGATGAAATCGTAACATCTTTCAATATATCACGTAGAC
GTATGGTAGTTCCTATTTACAAGAAATGGGACGCTGCTATGACGCGGATT
CAAATTATACAGAAAGAGAAGATTATACAACTCGTTGCATTCTTTCAAAA
TTTCAATCATGGCGACTGCATGAATTTTACTTTAAGATCTACAGACGTCT
TTGAAAGTTCTGTTCGCGGAGGCAAGTACTCGTTGCGAATCGTAGATGCG
AAGTTTGCTCTACCGAGGAGTCGTAATGAGTATTCTGGGATCGATCATGG
TTTTGTGTGTCTAGATATGCCAGAGTATCCTGGCGAACACGACGATATAT
CTATCCATTTTGAGAATGAATCTGCCTTCAATAATTTCTCAAAATCCTTA
CCGGCGCCAGTCAAAGCTGCATCAAGAATGGGATCAGTTAGGAGATAA
>Bg_AVE_contig_27294_gene-0.0
ACAACCTCCAAAAAAAGACCAACCTCAACGACACCCACAACAACAGATCC
CACCAAAATCCTCGCCCAGCAACGTCTCAAGCGCCCCGTCTCTCCTCACT
TGAGTATCTACCGTCCCCAGATCACCTGGTACGCCAGTGGTCTCCACCGA
ATCACGGGCTCCGTCGCCTCCGGTGCTCTATACACCTTCGCCGCTGCCTA
TCTCGTCGCGCCCGTGTTTGGCTGGCACCTCGAATCTGCCTCTATTGCAG
CTGCTTTCGGTTCTTTGCCGTTCGCTGCCAAGTTTCTCGTCAAGTTGGGT
CTTGCAATGCCATTTACTTATCACTCTATCAATGGAGTTAGGCATTTGCT
TTGGGATACTGGTCGCTTTTTGACGAATAAGCAGGTTATTCAGACCGGTT
GGGCGATGATTGGATTGAGTACGATTAGTGCGCTTGCGCTT
>Bg_AVE_contig_10207_gene-0.0
GTCCACACCGTACCCCCTGATTTTGTTGCCAAGCCCATTACAACCGAGAC
TCAAGCGTCCCGCGTCCAGCGCGTGCGAGATGTAGAGTCTGAAAGAGAAC
GCAGCACGAAAAGTAGTGCAAACACTGAAGTAGCTCAAAACACTGATCAG
AAAAAAAAGACAGAGGATCCATCGTTGAAAAATAGAAAAATAGCTGAAGG
ATATGAAGCGCATGATGGTAGCCCTTTACACTCCGGGCATGCGGCCATTA
TTGCCATGATGGGCGTCGCTCTGGGTTTTGGAGCATTTCGGAAATACTCT
GCTGGGGAGTTAAATGGAAGAATCGTAGGCGTATGGACGGGGATTATAGG
GACTATTGCCTTCGCTGATTTCTTTATTTACCGGTGA
>Bg_AVE_contig_9741_gene-0.5
ATGCGGCGGAGAACTGCGAGTCATAATGTGAAGAGGGTGCCGAAACGACT
GCAGAAACAGGCAGAAAAAGAGATGCAGGACGGAAATACACCAACAGTAA
GGGCTGGCAAGCGAAAGCCTCGCAACTCACGAGCTCACCTACGTGCCGAA
ACAGCCAAAAGACTAAGGCTCTTGGCAGCGACGAAGAGAACCTTTGCGAA
TTCGGAGGAACAGACCCCGGGTATAAAGACGCGAGAGCCCCGACCGAAAC
TGCAAAAAGATAAACTGAATCAGCCGCTGGAGCCTAAATCCAAATTCAAA
AAGAGACAAATTCACAAAACGTGGTTGCCAACCCATGTATGGCACGCTAA
ACGTGCGAAAATGACCGACCCCAAGAAACCGATGTGGAGGTTTGCTGTAC
CCATTTCGCCCACTGAAAAATCGTACAGACCCACTCATCGAGCCGGCAGT
GCTAGAGGTGCGATAGCTTGGGATATGAGTTACACAAGCACAATTTGCTT
GGAAGGTGCTGAATCTGGGTTAGAAAGTGTTCTGAATGCTGTCGGGATGA
CTGAATCATGGCTCTGGAATGAAAACAATTCTAAGTGGAAAAATGGTACA
AAAGCCTGGAATGGTTGGTTAACACGACTGGTGGATGAAAATAGTTTTCT
CATAGGTCCTTGCACAGCGCTTTGGTTCGCTCCAGCGCCCTGTATTGGGC
CTGAAACAATACCAAAAGAATCAAAACGACTGTGGAATCGAGTCCTCGTT
CGTCTACATCCTTCTGCCTTTTTAGAAGCATGGACAGAGCTTCTTCGATT
GTCAAAGCTTCAGCGACCTGTAGTGCATATCCATGACCTACGATTTGAGA
TTGGAAGTATTGAGATCACAGGCCCAGGATCTACTGAAGCTCTTTTGGGA
ATTCTCCATCCACATAGTCACTGTGAGGCTTCAGATAAGATACATGCCCA
GACATTTACATCGTTAGCTGGAGTTACCAATCCGAGCGCACTACCGCCTG
GAGCCGTCCTGGCATTTTCTATCTTAGATCCCCGATTGCGGTACCCTGCA
CGGACTATACAGCTTCCATCCACTACGGATGAAGCTGTCAATTTTAATCT
TTTGAAAATGCTCTCTGAATGGCCACCCGGTACTTGTACTAGCTCTGCAG
CTCTCTTGGACCCAGACGTTCGACTCAAGGCTGCCCGTCTACCAAGTCAA
AAAGCGCTGAATCGTCGTAAAGGCCTGGCTCCGCCTGGCTCATATCCTGC
GCTAACAGAAAACGACCCACCTATACCCGTTATTCTTCTAGCATCCCGGT
CCAACCCATCTATATCTGCCCAAGGAACATGGACCCTACTTGCGCCTTGG
AAGTGTATACTTCCAATATGGTACGGCCTCGTACATTATCCTCTTTCGAC
CGGTCAAAATATACGGTTTGGCGGTCTACAAGAGCTACGACAAATACATT
TTGAGCGTCGAATTCCGTGGTTCCCTGGCGATTACCCTGGAACAAAGGCG
GGCTTTGCCTGGGAAGCCCAGGAGAGATTGGAGAGACACCAAGACTGGGC
AAAAAGGCCAAAAGGAAAAAGAGTCGAGTGGAGCTCAATTGATCTTGGGA
ATAAGCGAAAAGGTGAAGTTGGACTTGGATGGTCAAACGATTTTGAACAT
GTTCTACAGGCTAGCCTTGTGGAAGATAATAACCTGTTGGATAAAGATGT
CAGCTCCAAACCTACCGAATCATCACCCGTCGAGCACATGACGGGTAAAA
CCTTTACAAAATTTCTTTCAAATCGCAAATTAGTGGCACCAGCCGCTAAT
AAAATTGCAACCGTACACATCACTCTACTTGGTCGAGGCGTAGCGACGGC
TTGTGCCCGAATCTATCGTCTACCCCGTCACACAGCCAAAAATACTGATC
TCTCTTCGTCGGGTACGCTACCTGCTACATTAAGAGAGCAGTGGCTCTCA
TTATTACCGAGCAAATCCAAGACCAAGTTGACTGCTAGCTCAAAAGTCAG
ACTTGCCAACCGAAGTGAGCGAATACCATTAAATGTACCGCTTTCTAAGC
GAGTACAACTATTGGCACAATCCCTTCTTCAAGAGCCACCCTTACCTTAT
CCATGTCAGGGAGAAATCAAGAGCGTCTCGCCGTTAGTGCCTGATGTAGA
GGATCTTATTGGCTTCGTTACTACGGGAGAATTCTGCTTGGCAGATGGTG
GGGGTACCGCCATGGGAAGTCTCCTAGTTAGCAAAGCTCTGGAGGGGGCA
CGTTTCAGTGGTTCAAAGCCTGACCAGGGAGCTCGATTATGTATCGTGAG
GAATGTGGGTGAGAATGTGGCTCGGCTAGCTCGTTGGGAGGTTGCCAACG
GATGA
>Bg_AVE_contig_9741_gene-0.2
ATGCCAATTTCCCGGTCTCGGGTTATGCGGGCAATATTCGCCACTGGATG
TACTGCCTGCCTACCCTTCACGATGAAAATGGCCGGCCGCGGTGTAGAAG
CAGCCACTAGAAAAAGTCTGGCTTTGGGTGATATCTTCGCAACATGTTAT
TCGACCATTTTCGCCATCGCTGCCTTGGCGGATTTGAAAGCGAAAAAAAA
AAGACGGCGCGAGTGGGATCGCTTGATTGCAGAGGCGCGTCTAGGGCCGC
CATCAGCTGAGGAATCACCGTCTCCAGTGGAAACAGATGCACAGTCGCGA
TCATTATGTTACCTTTCCATCGAAATACTTCCAAAAAGTGAGGAAGAGTC
TGTGGGCTCAACTATTTTACGGCCCAGGGTGCGCCATTCCCGGCGACCCA
AGTTAAATTCCCACGTTTTATATCGACGATTTTCTTCCATCTACCCACCT
GCCAGCGAAATTTTTCCGAGCTGTCTACTAAGCGATAACTTTACAGATTC
TTCGCTCACAGAACATGCGCATAAGGAACTGGATCCTGATACCCCCGAAC
GCGATATTACAGACCCGTCCGAACTGTACTTTTTACAGGTAAATATTAAC
AATCTAGTATCCAAACTCCTCCAAAAATCAACGTTTTACTGGACTGAAAG
TAGCCCTACCAAAGAAGGTCATGATATTGCCCAAAAGAAACAGATAGAGG
AGCTGAATCAGTGCCTTAAATCTCTGGAGATATCAAACGAATTGTTACCG
CAGTACTTTCAAGTGAATCTTGAAATAGCAAAGATGGAAGCAAGAGAGTT
TAATGCTATACTCTGGAATATTTGCAACAAAGCAAGGCAAGAAGAAGATA
GCCTTAATCTTATGATCGCAAAAATCTGTTACAATCTCCTCATTTCGTCA
GTACCTCCTAACATTGAGACCTACAATATACTATTGAATGAATTTGCTCT
GATAAATCAGCATGATCTAGCTGAGCAAATTCTCGAATCATTCTGGTACA
GCAGATTAAGACCTAATAAGAAGACAATTGAGCTCGTCATCCTTCACTAC
AAAGCTACCAAGAATAGAAGAGGTTTAGATAAAATAGTAAAACATATGAG
GGGTGTGGAAGGCGACCTTATGATGAGCTCAGCTGATGCCGAGAGTCAAC
GGCTGAGCTGGCCCTCCCCTGAAGAGTATCAACAGGGACTGAAACAATTT
GAGTTAAACGAAAAAACTATCCGCAGACAAATGCGGATAAATAAGCTATT
CTATCGCTCTGGCAATTTATACAAGAAGTCGCCGCGCGATGAACTTATTT
TTGATGCCCTCATAACGGCCCATCTCGAACTGAAGGGATTAAGGTCAGCG
GCTCGGTATGTCGCAGCAGCAGTAAGAGAAGGATCCAGAATTAAAGCGGC
GACTTTGTGTGTAGTGATTAGAACCAGTATACAACTCGCAGACTTCACCA
CAAGCCTAAAATTACTCATGATTATTCTTTCACAATGGAAAATTTCAGGT
TACCATGCGCTTATTCCTCTCACCCCTTTACTAAGACACGAGATTAAACG
GCTCTTATACTTCTGCGGCATCGATCCGGAACGGGGCGTTAATGGGCATC
TCCCACAACGGATCACCAAATTCACAGAGGATATGATTCTTCAGGAAATA
GAATATCCCAAGGAGGCATTAAGAAAAATGTTGTTTATTATCAAGATAGA
TGATTTAATGGACCAGATAGATAGAATATCAATTCTCATTACATCAGTGG
GTAAAGCTCTCAAGGATCGGGGAGATCTTGCCATGTTGGATACTGGAGTG
AAAAAAGCACTTCGCGTCATCGGCACATTATCTAGCAGTAAAGAAAAAAG
CCAACCGGAGAAAAATAAATCGCTTGACCCAGCGGAGGGAAGGGCCCTCA
CCATCCATGGACTCGAGGCCAATTTGGTAACAACTATCTCAGTGAGAGTT
GAGTTAGTGGCACGCCTACTGATGATAAGGGTACAGCGATGTGCTATCAG
GCTCGAAAGAATGGCTTCCATAGATTCTCAGAGCAAAGTTACTCCAGCCA
GGATGAAAACTTTACAAAATCTGAGTATTCATGTGGGCATATTACATTCT
CAATTGAGGATTGAGACACACCTTAATCTTTGGTGGATTCGAAGATTAGG
GTTCATTGCAACTACTTTCCGGTCCGATGCACAGCACAATAGATTGAGTA
CTGTCATCAGAAATCTTAATTGTATTGAACTAAAAACCAATACCTTGTGG
GCAAATTCTTTGATATCTAACGGGGAGTGTCACCCCCAACCTGCGTGA
>Bg_AVE_contig_9741_gene-0.0
ATGTCGGGAGCCACTAAGAAAGATTATCCCGTGTTTTCCGAAGGGATAGC
GGAGAATGAGTCTTCAGACCTCTATTCTGTCCATTATCTTGGAGTAAAAG
AGACCTTCGACCCCGCATATCGCGACATGGCTGAGAGCAGATTAAAGTCG
GAGATGGATGAGAACAAGGTAATGCTTGGTGCCGGGACCGTCACAAAGCT
TAAGTTAGACCCCAAAGATCCACTCAGACCGCGGAGAAAGAAAGCACGCC
GGGCTTGTTTTGCTTGCCAGCGAGCGCATTTGACGTGTGGCGACGAGCGC
CCGTGTCAGCGATGTATCAAGCGAGGCCTCGCTGGTGACTGTCAAGATGG
TGTCCGAAAGAAGGCCAAGTACCTTCACGACACTTCAGCTGAAGCACTCC
GGCCAACGCTGGGTCCAACTTACAATCCTATCAACCATTCACCATCCATC
GATGATACAGTCACCACGAGGAGAGATTCTGATGTCTCCCCTCGTACGGA
AAACTTCGTTTCGGCCGAAGCAGGCCCTCCATATACCAACGCCTTTTCTC
AGCCGAATCCCATGTTGCCTCCTCATTCGACCCGACTCTCTTATCATGGT
CAGAGCACTCCAATGTCGCCTCCATTCAGTCGCCAAGGATCTGGACACAG
TATTTCTATGCCCCAGCCAAGCAGCGATAATCGAGTTTCTTTTGAGGCAC
CAGTCTTTGCGCAGGTAATTAACCCTCCGCCGTTATACAACATGGACCTG
GAGAGCTTAAACTTCGGAAATCACTGTGGAGCTCTGGAATTTGGCATGCT
TGGACATATTTCGTCTGGGGTTTCGGATGCTTTGGCCAAAGACCCACGAC
AACCAGAGCACATATCTACGTCACAGTCATTGGGGGCGATCAATTTCGGT
AGCGACGTATACAGTAATAATATGACTCCCTACGATGCGATCTTTTCAAA
TAATGTTATGGATTTCGGAGGAATATCAGGTAATCAAATTCAATCAGTAT
CCAAAGGCTTACCCCACGCATATGCCATGATCACGGGCCCCCATAGCCAG
TATAGTCCAAGTACGGAAGAAACTCCTAGTATTAATGGTGTCTATGATAT
ATCTCCTACCACTACAACTTTCACGCAAACCCATTCTCAACACCATCCAA
TTTTACAACCTCACAAGCCCTCAAAACATATTGCCGCTAATAGTCTCGGA
AAACCTGGAACGATTCCCTTGACGAAAAAACGTTCGCGCGATTCTTCGGC
CGTCTATAATAACGTACGCGAACCTTACTCCTACACAGCCGGTTTTCACA
ACCTTACAACCTTTCTTCAGCGCCGTTTTCCCGCTCATGTGATCCTTCGC
ATTGCTAAGTCACTTGCATCTATTCGGCCCTCTTTTATTGCTTGCGCCCG
AACCCTCACTCGCCAGGATCTAATTTTCATGGAGACTTGTTTTCAACGCA
CTCTCTTCGAATACGAGGAGTTCATGCAAAATTGCTGCACACCTACTATT
ATCTGTCGTCGAACCGGGGAGATCGCAGCAGTCAATAATGAGTTTTCGCT
TCTGACGGGCTGGCGCAAGGATACTCTCCTTGGCCGGATATGCAACTTTA
ATGTCAATAGAGGACATGACCTATCAGCAAGCTCGTGCCCACAAATAACG
CCGGATCAATCGATGCGACAGGATCCAAGTTCACAGCCCGTTTTCTTGGC
GGAGTTACTAGACGACGATAGTGTTGTGGAGTTTTACGAAGACTTTGCAC
GGCTTGCCTTCAATGATTCACGTGGTAGCGTAACAACGCAGTGTAAGCTG
CTCAAGTATTGCGCACACAGTCGGATGTTCACTCGTTCTAGTCCCGTCTG
CGCCGCTCATGATGATTGTAGCTTCGAAGAACCCGAGGATAATGGCGGAA
AGCGCATGGAAAGTACACTACATGGTAGCACTAGTGATCCAAGAAAGGAG
CTGTGGGGAGTGAATAGCAAGAACGGCACCGAATATCCTGAACGAGATGG
CAAGTTAAGTTGCAGCTATTGCTGGACAGTCAAGCGAGACGTCTTCGATA
TTCCCATGTTGATTGTTCTAAATGTCGGTCATCCCCCTCTTGACCCCCTT
TCTTGGACTAAAATCAGGTCTTTACTTACCAAATTCTGTGTGTTTAGTTC
CTACCTTGCATCTAAAACCGATCTACTTGTACTTTTATCGTACCATCTCG
ACAATATCTCACAAAATTTCCTCCGTCGACAATCCTAA
>Bg_AVE_contig_9741_gene-0.4
ATGGGCCGCGACTTTTGTAACCAGCAATCCCTTGGCAATACATTAAATAC
CTTAATTAAGGCGGCGCGCGTTTTGCTGGTAGGAGCCGGTGGTATCGGCT
GCGAGCTTCTAAAGAACCTAGCACTAGCCGGGTTTGGTGAAATTCACATT
GTCGACCTTGACACTATTGATATTAGTAATCTCAATCGGCAGTTCCTCTT
CAGACATGAGCACATAAAAAAGTCTAAGGCTCTCGTTGCGAAGGAAGCCG
CCCGTCAGTTTAATCCCAACGTCAAGCTCGAAGCCTACATGGCAAATATC
CACGATTCAAAATTTGATATAGACTGGTTCAAAGACTTTAATATTGTCTT
TAATGCGCTAGACAATTTGCAGGCTCGTAGACATGTCAACAAAATGTGTA
TTGCAGCTGATGTGCCTCTCATCGAAAGTGGAACAATGGGCTTCAACGGT
CAGGTTCAGGTTATTAAAAAAGGTGTTACTGCTTGTTATGATTGTACGCC
AAAGGAGATACCCAAAAGCTTTCCTACATGCACGATCAGGAGTACACCAA
GCCAACCTATTCACTGTATTGTCTGGGCAAAAAGCTATCTATTAAATGAG
ATATTCGGAGCTAGCAAAGAGGAGCAGACAGAAATGGGATCTACGGTAGA
GCTTGAGAATAAACAAGAAATCGAAAATCTGCGACGAGAGACTATGGCAT
TAAGGAAGATAAGAGAGGCTATGGGCTGTGAAGAATTTGCTCAACTCCTA
TTTAATAAGGCATACAAGTATGATGTTGAACGGCTGCTATCGATGGATGA
TTTGTGGAAGACGAGGCGGGCACCTGAAGCACTTGACTACAGTTCAGTCC
TGTCAAAGGCTAACGAAGAGGGAGTTTCTGCTGGAAAAGTGCTTCAAGAC
ATACAGAGAGCTTGGAATGTTGAGGAAAGCTTAGTTGCGTTCAAGCATAG
TTTGGAGCGATTAGGCCAAAGAATGCAACATCTAAGATCTACTGCTGGTG
ATGGCTCTGCAGAGCCAATCATTACATTTGATAAAGATGATGAAGATACT
TTGGATTTTGTGACGGCCAGTGCCAATCTACGCTCATCAGTCTTTGGTAT
CGAACGTAAGTCAAAGTTTGATGTGAAACAGATGGCCGGCAACATCATTC
CTGCAATAGCGACCACAAATGCGATTGTGGCCGGGCTCTGCGTCCTTCAG
TCATTCAAGGTTCTGCAAGAAGATTTGCCAAGTGCTAAAGAAGTATTTCT
CTCGCCCTTTGCAACTGAAAGACTTTTAGCGTCGGACCGATGTCAAACGC
CTGATCCCCACTGCTCTGTCTGCAGTGTTGCGTATAATCGAGTGCTTATT
GACTTGTCATGTACTACACTGAATGATCTTATTGAACTATTTTTAAAGGC
AGAGTTGGGATATGGCGAGGAATTCACCGTTAATCATGGAGACAATCACC
TTCTTTATGATATAGATGAAACCGTAAATCTGGAAAAAAAGCTCAAGGAT
CTCGGGGTTGGAGATCGTAGTTTTCTAACTGTTATGGATGAAGATGATAG
CCATTCAGATGGTCCGAGAGTAAATCTCGTGCTAACGGTTCATGACTCTA
CCATGGCGGATAGTAAGCGTATAAAGAGCCTTGATATTCCTATCTCCACA
GAAAACGAGCAGCTATCAACTTTGTCGCTTTACATTCCAAGACGAAAGTC
AAGAATTCATACACCAGTTGATACTAGTTTAGTAGACTCAAATAAACGGC
CTTTGACTCCTGACCCGATACACAGAGATGTGGCCAAAAAACCAAAGATA
GTACCAACGGAACCAACCTCAATATTAACGGGGTTAAATAAAACAAGCAG
TGAATTTGTCATAGAAATCGATGACGATGATGATGGTGCTATTATGATTG
ACTGA
>Bg_AVE_contig_9741_gene-0.7
ATGTCTGACCCGGATACAGACACAGACTTGCTAAAATTCCTACAGCAGCA
TTATTGTGGAGACGAAAAATCTTCTAAGCCGGAGACAAAGGTTTTAGCTG
GAGCTGAATATGTCTACGACAACGCAATTGACGTTGCTCTCAATCTTCAA
TCGACACGCGCCACTGCAGCTAACATCTACGAGCAAATGCAAAAACGGAA
TTACTCTACTAAAAACTGGACATCACACGAGCTCCATCCTAAGGCCAAAG
ATGAAAGTACAGTTGATTTCATATTTACCATGGACCTCTTGAATTTTTCC
TTCTGGTCAGATAAGGCTGAAGGAGAGAGGTTTGCAGTTGAGTACAGGGA
TAGAAAATGGACTGGCTACTGGAGTTTGGTCGCCGCCCTACAGAGAGCTT
TGGATGAGGATATTCCAATAACCTCGCCAGAATTTTGGCTTAATGATTCT
AAAGATAGCGAGGATATCTTGAGGCACGTCTTTAGAAGCGCCACCCAAGA
AGAAATCCCACTATTTCAGGAAAGAGTAAACTGCCTTCGAGAAGCTGGCA
AGGTGTTGCTTGAGAAATATGACTCTAGCTTTGTTCGTTGTATAGAGACT
GCCGATCATTCAGCAGCAGCTTTGGTGAATTTACTCGCAAGAGACTTTCC
CTCCTTCAAAGATGAAGTCAGCTTCGAGAACAGAAAATCCATTCGATTTC
TCAAGCGCGCTCAAATTTGTGTAGCCGATCTCTGGGCCGCTTTTGATGGA
GAACAGTTCGGATCGTTTAATGACATTGACCAAATCACAATATTTGCCGA
CTATCGGATTCCCCAAATCTTAAAAAGCTTTGGGTGTTTGTCATATAGTC
CGCCTCTCGAAAACACTATTCGCAACAAACAGTTAATAGCATCTGGTCAC
AGCTGGGAAGTTCAATTGCGAGGATGTAGCATTTGGTGTGTAGAAATGAT
ACTGAGAGAGATTCTCAAAACTAATCCAAGTGCCAAAATAAATGCTGTTT
TGATCGACTTTTTTCTGTACGATTTGGCGAAGGAGAGAGAAGCGACTGGA
CATGACGATTTACCTCATCACAGGACGAGGTGCATATGGTACTAA
>Bg_AVE_contig_9741_gene-0.8
ATGTCGACATTGGTAAGAGTCACGGCTTCACGAAGATGTGCTTTGATCAC
CGGGGCTTCTCGGGGTATAGGCGCTGCAATAGCCCTCCGTTATGCCCAAG
AAGGCATTCAATGTATACTCGCCGGAAGGGACTATCAGTTGCTTGAAAAA
GTAAAAGCTAGCTTAAATCACAATGCCATTGACGGTCGGATCAAACACCG
AAGCCTTGTGGGTGATGTCAGAGATGAGAGTTTTTGGGGAGAGATCAAGA
AAGAGAAGCATATCAACATATTAGTAAATGCCGCAGGAATTACTCATTTT
TCGCCTTTGGTGGTCACTAGTTCAAGCCTTTTGCAAGAGGTTCTCGAGAT
TAACTTACTCGGGACCATGCTAGGTTGTAAGGTCGTAGGAAAGAATATGA
TAGCCCTGAGAGGAGGATGTATCATAAATATTGCATCCCTTCTCGGCGTG
AAGGGCGGTAAAGGGAGCACGGCATATGCAGCGAGCAAAGCGGGCGTTGT
TGGTTTGACACGATCATTGGCATCAGAGATGGGTGAGAAGAATATCAGGG
TTAACGTTATTTTACCTGGTTACATTGATACAGATATGACTGAAGCCATG
ACCCCGGACGCGCATCGCCTAGCCCTGGAAAATATACCACTCAAACGTTT
CGGAAAAGCCTTTGAAGTTGCAGATGCTGCCTTCTTCCTGGCTAACAATA
AATATGCCAATAATTGTGTACTTAACCTGGATGGAGGATTGAGTGCCGTG
TAG
>Bg_AVE_contig_9741_gene-0.6
ATGCTAACTCTAACTTTGACGGCTGATTTGACGGGGGTGACTGAACTAAG
GCCCGATGACACGCCCGACGTCCCTTTTTGGTACACATTTAAAGTCCAAT
GTTCCTCCTGCCGCGAAGTCCATTCGAATGCTGTGAATATCAGCCGATTT
GAGGCCAATCAAATGAGCGGTAGTCGAGGTGAAGCCAACTTTATCTGGAA
ATGCAAGTCGTGTAAGCGAGAATCATCGGCGACGATCCTGGCGCCCCCCA
TTGCATACCAGCAAGGATCTCCGCCTCAGCGCCAAAAGATTTTGGAATTT
GACTGTCGGGGACTTGAGCTAGTAGAATTTTTACCGGAAGGTGATTGGCT
TGCCACAGGTATTGAAACTAGCACTCGCTTTGAAGGGATCAATCTCAGCG
AAGGAGAATGGTACGACTATGACGAGAAATCAGGAGAAGAAGTGAGTATC
ATGGATTTAAAGTGGGAGATTCGTAGGAACTGA
>Bg_AVE_contig_8233_gene-0.0
ATGCGATCAATATATCTGGTCTTAATAGCGACATTTCTTTATATGACTTG
TTCTAAAAGGACGGCTCCAGCGACGTCTAGAGGTAATAATGAAGGCCCTA
TTAAGTATCAGTGTCGTATGACCACATACCACAGAAAGCAGGTAAATGCT
GCGGTCAAACAAGCCTGCAGCTTGTTGAACAGAAATAAAAAGACGATCGG
GTTCGTCCGATACCCAAAGTCCTACACTACATCTGTTGCAGATCCAACAA
GTTCAACCGGTCGCTCCTACAGAGATAACTTTCTCTATCCAATTTTACCC
AACGGTAAAATATACCGTCGATGGAGTTTTAGATTTTGGAGAAGGTCTGA
AACACACTTGATGAAGATGGATGCCTACTGCAGGCATTCCACCGTCGTGA
TGAGGACGGTCGTCAACATGGATCTCGGCTGTAGAAAATTCCGTTGTAAA
AAAACAATCATATATCCGGCGTGTTTAGCCATCTATAAAGACAGAGAACC
CTCTTCTTCGGATGAGAGTGATGTTGAAGAATCAGACGTTCCTTCAGATG
AATACTCTGATGTAGAGGAAGGATATTCTTCCGCTGAGGAATCTGATATC
GAATAA
>Bg_AVE_contig_2215_gene-0.0
ATGGATTCCAGACGAACGACATTCAGTGCGGCACGCGGCACATCAATGAA
ATCGAAGCCAACATTGTGCGCTTCGCCGGCTGCGAGGAGGCATACAAGAA
GCGAAGGGTTAAGTGAGGGGACACAGATCAGCTGGGGAGCTTTTTTCATC
CCTATCGCATTACCGACATCCTCAAGCGACGGCACTACACGTATCCCACA
GGCAAGCTCGTATACGACGAGAGGAAAGACATTCAGCCGACTCCACATGT
TCACATCAGTTATCGCTGCGAGAAGTACGCCATCTACCTTCGCACTAATC
GAAAGGTGA
>Bg_AVE_contig_17072_gene-0.1
ATGTCAGCAAACGAGTCCATGGAAACATCTCACCTGCATCAAGCTCCAAA
CAAGACCAATTTTAAGGAGCATATGAGATTGACAGAGGATAACTTGCCTA
CGAGTCTGAAGAATGATAACTTGAATTCTTCCCAAGAGTCTATTGATGTC
CGACCTTCGAGCAAGTTGGGTAATAATGCGGGGCAAAAAGTCAGTTCAGT
TTCGTTTTGGTCTCTATTCCCGATAAATCTAACATCTGAACTGAAGGCGG
AAAATAAGAATGGAATATCCTCGAATTTTGCCGAACTTAATCCTATGGAT
AAGCTGCTTGCGAAACTTTCGGAGCAACAAGCCACCCTCAGCAAGCAACA
CGAAACACTTATGTCATCTGATGATTCAAGCATATACTCCCGCAATGTTG
AATGCACAGCGGCCTCGAAGTCGTTACCTATCACCCCAGCCCTCTCGGAA
ATATACAATGGCGTTACCACGAACAATTGCTCTATTGGCGTTTGCGACGA
TCAACAAGCACCTAACCTTGAAGAACTTTCCCGCCTTAAGTCAGAACTCG
AAGTTGCGAAGGGTAAAATAGCTCAAATGGACCAAGAACTTGCTCAGAGC
CGCATCACAAAGCATTCCCTTGACCAGGTTATTGGTAGTACTTCGGAGAC
CTTTTTTCCACTAAATAGCACTCTTGAGAGCAGCCCAAGCAAATTTAAGC
CTCCGACCACGGGACGTCCTTCTCTCCAGCGTGAAAACTCATGGGCTGCG
CAAGATGATTGTCGCTCTGACACTAGCGAGACGCTATCTACAAATAGTTT
CAACCGTTCTCGTAATATATGGGGCAACATCTCTAAATCTACTAATGGTG
TATCCCAAGTGGGATCACACCCCTTCCAGCAGTCTTTGACTTCCCACGAT
CACTCCCACTATATGAATCGTGGTTTTGGTCGACCTTTTCTTGGATCCTC
TGTCGATTATCCCAACTGTCAGATAAATGGATTTCGAGGTGACAGGGTGC
CATCAGAATCGAATATTTCAGCAGATCGTGCAGTTAATCGTCGAGCCCCG
GTCGATGGACGCCTCAATAGCCGTAACGGTGCATTATTGCAATATAGTGG
CGCTAATAACTCATTTGACGCTTTTTCGTCGAATACAGGTAACTATACTC
CAGTCAGTAATATGGCAGGTCCCGTGGGATTAGGAATGAATATGAATATA
AACTCAAACATGAGTTCAAATATTAATAGTGATATGAGCATTTATAGCAG
CTATCAGCCGCAACCTATAGGGACACCCCTCTCACCCCATGCACCAGAGT
TCACGTCATCTAACTCTTCGGAATGGAAGGCTGATACAGTCGCGACTGAG
GGTTCTACTTATCTTCCTACGATAGAGCCTCTTAACTATCGACGACTTCT
TGATAGGTCGGTCAACTGTAATTGGAAGTACATAGTTGACAAAATTGTCT
GCAACAATGATCAACAAGCTTCAATATTTCTTCAGCAAAAATTAAAAGTT
GGAACGCCAGAGCAGAAATATGATATCGTGGAAGCTATAGTTTCTCAGGC
ATATTCGTTGATGGTAAATCGATTCGGTAATTTCTTAGTCCAACGTTGCT
TTGAGCATGGTACTCCAGCCCAAGTTATCAAAATTGCTGAGGCTATTCGC
GGTCAAACGCTAAATTTATCCATGGACGCTTTTGGCTGTCATGTAGTACA
GAAAGCTTTTGACTCAGTCCCCGAAGATTACAAAGCTGTTATGGTACATG
AGCTTCTACGTCGTATCCCAGAGACAGTCATTCACCGCTATGCCTGTCAT
GTTTGGCAGAAGTTGTTCGAATTACGTTGGACAGAGTCTCCCCCTCAGAT
TATGAAGTACGTAAATGATGCACTACAAGGGATGTGGCACGAAGTTGCAC
TAGGTGAGACAGGTAGTTTGGTCGTCCAGAACATATTTGAGAACTGCCTT
GAGCAGGACAAGCGTCCTTGTATTGAAGAAGTTCTAGCTAGTATTGATAT
CATTTCTCATGGTCAATTTGGTAACTGGTGTATCCAGCACATCTGTGAGC
ACGGCGCGCCGGCCGATCGGAATCGTGCGATTGATCACGTTATTCGCTTT
GCCTCAGAATATAGCATGGATCAATTTGCCTCGAAGGTTGTGGAGAAGTG
TCTAAAAATAGGTGGTCCTGAATTTCTTGGTCGCTATCTTGATCGAGTCT
GTGAAGGCCGTCTTGATCGCCCTCGCATCCCCTTAATCGACATTGCTAGT
GATCAGTATGGTAATTACTTGATCCAGTATATTCTTACTCATTCTAATCC
GCAGCACCGGGAAATCGTTGCTCAGCATATACGAAAGCACATGGTATCAC
TTCGAGGGTCAAAATTTGGCTCCAGAGTTGGCATGTTGTGCACAAATCCC
GCTATACAAACTCGTCCTGGCCCTGGTGTTGGTCCTACTGCCGGCACTCC
TCAAACACGCCCAGGTTTAGGCCCTCAACAGAGCGCTCGCTATGCTGGTG
CCTACCGCTAA
>Bg_AVE_contig_17072_gene-0.3
GCGAGAATCTCGCTTATATCCAACAGCGACATCCGCTACGTCGGTACACT
TCACGAGATCAACTCCGAAACTTCGACTGTTGCGCTCGAGAATGTATCAA
TGTTAGGCACAGAAGGCCGACGACCAGAAAATGAAGTCGCACCACTAGAC
AGCGTATATGAATATATTCTCTTTCGTGGCACAGATGTCAAAGATTTGCG
AATCGAGGAGGCACCAATTAAAGAAATTAAACCACCACAAGTTCCCAACG
ACCCTGCCATTCTTGGAAGTCGATCCCGTCCGACACCCCCAAGTAGATCC
CTTACTCATCACCACCAACAGAATCTATCGATACAAGGCCAGGGCTTACA
TTCCCACCCAACTAAACAAGAACACCAAGATTTACCTCAAAATGTATTAA
ATTTAGGACACTTCAACCAACAGCATCAGTACCCTCAATTTTACCCTCAG
GCCTCAGGCTGGAATAGAGAGGTTCCTCCAGGAACTGCTGGCTTCCCGCC
TGTACCATACGTGAATTCTCCAGGCTGGTTTGCGGGGCCACAACAAGCAT
ACCCTCCAGGACCTCCATTTCCACCATTCGGATACTCAACTGGCCTTCCT
TTACAGTATACGCAGCCCCAGAGCGCTCTTAATGGCAAACCCAATCCTAT
TGGGTCTGGCCCATCAAAGACAGAAATTTCACCCACGCTAAACACAGTAA
AGCAGAGCGATAGTTCGATTGAACCTAAGAATACTCCAAAAGCAGCAGAA
ATGCCCGCAGCCCCTGTGCGAAAAGTTTTATCATCTCAGACGAATTCAAA
GGCCCCAAGTGAAAAAACAACTAGCAATGCCGAAAGCTCAAATACTGGTA
TTAACTCTGTCCCCAGAAATAATTATCGCGTGCAACCGGCATTACCGCTT
CCAAATACAATATCTAAGAAGGAATTAACTGCGACAGGCACTACAAATAA
GGTCACAAAGCCAAGAACCGACCTTTCTGAATCTTTAAGAGACGCCACAC
AAGCAGCATCAGCTGCCGTCGCAGCAGCAATGGCAAATCTCCCTCAATCC
AACGAAAACGGAGGATCAGTAGATAATTTAACCAAGAAGGTGAATGAGAT
GAGGATTTCAGACCCAAACAGAACTTCTCGGCACACAAATGGAATAAATT
CCAGCACAGGAAAACAGACTCGTGGAAGTCACAAGAATGGAGGTTCAAGA
GGCGGTAGCAGAGGTTCCGCACCTAAAATTGAGGTCCCAAAAGAAGATTT
TGATTTCGAGTCATCGAATGCAAAATTCAGCAAACATGACCTGCTAAAGG
AGAATTCTATCAATCCTTCCCCAGGAGAAAAAGTGCCTCAAGAAATGCCG
GTGGACCAAAAGCTACCTGTAATATATAACAAAGCAACTTCTTTTTATGA
CAACATTTCGAGTGAAGCTAAAGATCGTCAAGAGTCCAACAATAACAAAC
AGGGTAGTCGAGAATGGCGAGGAGAAGAGCAAAAGAAAAACCTTGAAACT
TTCGGCCAAGAATCTATTGACAATAGTTACCGGGGTGGATATCGCGGCCG
CGGAGGTGGCCGGGGTAGATTCAGAGGTCGTGGACACTCCGGAAGTAACC
ACTCATCAAGAGGTCGTGAAGTACGATAG
>Bg_AVE_contig_17072_gene-0.4
ATGGCCGCTGAAGTAAATAATGTTTCTAACGAAGCTGATATATATCGGAA
GTTAAGAGAATATCAATGGGATAAAGATAAAGAATTCCAGGATGGGCTCT
CAGCAATCCTTGGATCGGAGACTGTACCCACTCGGGTACACGACCTCACT
CTTCGAGCTCAGTGTTTTTACTTTACGCGCAAGACTTCAATCACTGTTTC
ATTCGACCAGTACAAATCATACCTCTTGGCGGAGGGAGATTTAACTGATC
CGGTACCGCAACCAACTGCCAATAATAACTCGCCGCTACAACTCGCCGCA
CCATTATGCTTGAGTAGCACAGATGGTTTAAACTCTGACGAATCTGTTCC
AATTAACCCCCAGATACAACGTCATTCTAATTCTCCTCCTGAAAGAGCAA
TTAAACAGTCAGCACCATACCCATCGACATTTGAAGAGGTAATTGCGCTT
ATAATGAGTGGCGCACCGATACCCGGAATTCGTGACATTCCACCTACGAT
CGTCCCTGAGCAAGCTAGCTCATCTACTCTTCCGAAACGGAGGAAACCAT
GGCAAAAGAATATGTCAGCTGAGCTAACTGATGGAGGGACATTCGGGGAT
TGGAGAAACGAGCCCATCGTTCAAGAGTACCCGGACGGTGACTAG
>Bg_AVE_contig_17072_gene-0.0
ATGTCTGTGCCTCGACACCGACTACTCCAACTTCTGAAGGTCCAATGCAG
AATCTTTAACACGACGTACAATCCTGATGGATTACGACTAGGAAATAAAG
TCTTACGGCAGCGATTGAAAGGTCCTTCGGTGATGGCTTACTATCCAAGA
AAGGTTGCAACGCTTCAGGATATGAACAAGTGTTTTCCAGAATGGGAAAC
TCCAAACGAAGAAGAGGAGGAAAGGCTTGAACACCTTAGGATTGCGAAGG
CTAGAGGGAAAGCTGCACCTAAGAAGAAGAGAACTTTTGAAGAGTCGAAA
AAATTCAAGGGAAAAAAAAAGTAA
>Bg_AVE_contig_235_gene-0.0
ATGACTTGGAATAGCCTTGCTCATTTTGCTGTTGAAGTAAATAATATAAT
TACTTCTGAAAAAGACTATAATTGTCATCATTCTCTTAGTGAAGGCTATA
CTAGTATCGGAAATATCCTTGACAGCGGAATTAGAGTGTCACCGGACCAA
CCTACACGAGAATGGAATATATTATATGATTCTCTCATGAATTCATCGAC
ATCAGCTGCTGGAAAATCTGGAAGGGCAGTAACCATCGAGATATTATCAA
AGATCATGTGCCAAACACCTGGTGGGTTAAACTATTTTAAGATCCTATAT
TCTCAAGCAGAATACCCCGAAGATTTCTGTGCGTTAGAATTGGCGCGGAA
GAAATTATCGTACATGAAAACTATAGAACCAGCATCCACTTTGTTTGACC
CTTTCCACCATTTCTATGACTATCTACGGGACTATATAAACTCAGCTTAC
GAAAATACAAGCCAACATAATTTTGTTGCCCTCCTAACCTGCTCTTTACT
TGGTCGCTGTCCTCTTCAGCTTCTACTAAGCACACTCGGCGAGATTCAGG
GTGCAGTATCATGTTGGGTCTTCGATGCAAAATTCAAGTTTAATGGTGAG
GTCCAAGTAAAAATTATCGCATCGCTCTGGTCAGCTATTGATAAGGCTCT
GTCTCAAATAGTGCGCATTATCGACGCGAAGATTATACTCCACAATCTAG
AGACCTTGATTTGCTCAGGAATCGAGAGCAACCACAAATTTATTGTAACT
GCGGCAGCTCAAACTTGGAATCATATTTTTTGCCCTAATATTGACAAACT
TGAGTATTCTGAACGCATAAAAAATGCACTCCTTCATTTAGAAGACAGGC
TCGAACCAAGGCTCTCTCCTCGATTAGCTAATATGGCCATAGAAAGTGAA
ACTAATATCACAAAAACTTTGAATGGCGTAGATTGTGAAGCTAGCCAAAA
ATCAAAAGAAAGTTCAAAGCTGGAATTATTATCAGAGATTCAGTCCCCGT
CTTCTAGGCTTGAAAAAGACCAGAGCTTAACTTCTATATTAACTTTTAAA
AATAGTGAATCAGGCAAAAAACGGCGAAGAATTAAACTGTTGGCAAGACA
AAAAAAGAGGAAGCGAGACATGAAGTCTGGAGATAATCACGATGTATCAA
AGGTCCGGTCAGCGGCGGCTGGATCATCGAGGTCTTTTGAGCATGAAATT
GATCCACAGCTTCTTTCAGAAAACCAGAGGAAGGCACGTCTGAGGCAACG
TGAGAAAAACAGATCTCATTCCTTGATCAGGATTAAAAACAAACTGGAAA
CTCCTTTATCTTCGAATGCTTCTCGCCAAGACCATACACCATTTAAAAAT
TCCCGCAACCCGATACCCATTGAAAGTGTTAATCGTCACTTAGCCTCATC
TCAGGCTTTATCACTATCAGAAGTTGGTGATGCTGACCATTACAACTCCT
CATTAATTTCCTCACCAATAAATGAGTCACAGACCCTCCCAGAAAATCTT
TTTGATTCCCAAATTTCCGTCAAACCTTCTGGTGTTAGCAAGGCTGGAAA
TGTCGGAAAAGTTTCTAGTCTGTTTCTTAAGGCCGAAGAAATGGTGAACG
TCATTTCCAGTTTCTTAGTAATCAAGAGGCATCCTATTCTCAAGGAATTC
AACTCTCTGACGAAGAAGAAGAAAGAACTGACGACAATATGGGCACTGTA
A
>Bg_AVE_contig_4142_gene-0.1
ATGGCTGGATATCCAGGCGGCGGAGGTGGCTACGAGCATCGGCTGCAGGA
TCTACCTCCCACCGATGAGGATGGTCAACAGCCACTCTTGCTAGATCGCA
ATCCTCCTCAAAGTCCCTATGAGTCAAACACTCTTCAGACTGGGACAACG
CCCATCCGACCGTCCTCAACATATAGTCTCACAGAGACATATGCTGTACC
CGCACCGGCCCCTCTTCCATATAGTGCTGAGTATGGAGCTGCTCCAGCAT
ATGGCCATCAGCTAGAGGACAATCCCTACGGACGCTCAACCTCTCCCTAC
CCACGCTCAGAAACGAGTTCGACTGAAGCCTGGCGACAACGCCAAGCCCC
AAGAGCTGGAGCTGGTGGATTAAAGCGATTTGCTACCAGAAAGGTAAAGT
TAGTGCAAGGAACCGTTCTTAGTGTAGATCATCCAGTTCCATCAGCCATA
AAGAATGCCGTACAGGCAAAATACACTCAAGATCTCGAAGGGGGCAGCGA
AGAGTTCACTACTATGCGCTATACGGCCGCTACCTGCGATCCAGACGAAT
TTACCCTCAAGAATGGCTACAACCTAAGACCCGCTATGTACAACCGTCAC
ACCGAACTACTTATTGCTATAACTTATTACAATGAAGACAAAAACTTAAC
AGCTCGAACACTTCACGGAGTCATGCAAAATATTCGAGATATTGTAAATC
TTAAGAAGTCCGACTTCTGGAATGTTGGCGGACCTGCCTGGCAGAAGATT
GTCGTATGTCTGGTTTTTGATGGTATTGACCCTTGTGACAAAGATACCCT
TGATGTTTTGGCTACCATTGGTATTTATCAAGATGGTGTTATGAAGAAAG
ACGTTGACGGCAAGGAGACCGTTGCTCACATATTTGAATATACTACTCAG
TTATCCGTTACAGCTAACCAGCAGCTCATTCGACCCAGTGATGATAACGC
AAATAACTTACCTCCAGTGCAAATGATGTTCTGTCTCAAACAAAAAAACA
GTAAGAAAATCAACTCACACAGGTGGCTTTTCAACGCTTTTGGCCGCCTT
CTTAACCCAGAAGTCTGTATTCTCCTCGATGCTGGCACAAAGCCAGGAAC
CAAGTCCTTGCTATCTTTATGGGAAGGGTTCTACAACGATAAGGATCTAG
GTGGAGCTTGTGGTGAAATCCATGCCATGTTAGGTAAGGGTGGACGCAAA
TTGTTCAACCCACTCGTCGCTGCACAAAATTTCGAATATAAGATTAGTAA
CATTCTCGACAAGCCTCTAGAAAGTTCTTTTGGTTACGTTAGTGTCCTTC
CTGGTGCTTTTTCAGCATACAGGTTTCGCGCTATTATGGGCCGCCCTCTT
GAACAGTACTTTCATGGGGATCATACTCTTTCAAAAAAACTAGGCAAAAA
AGGAATCGAGGGCATGAACATTTTCAAGAAAAACATGTTCCTAGCCGAAG
ATCGCATCTTATGTTTCGAACTTGTTGCTAAAGCTGGCTCTAAATGGCAT
TTAACCTATATAAAAGCTGCTAAGGGCGAGACAGATGTTCCTGAAGGAGC
CGCTGAATTCATTGGACAACGTAGGAGATGGCTCAACGGTTCTTTTGCCG
CCAGCATGTACTCCATTATGCATTTTGGTAGAATGTACAAGAGTGGTCAC
AACATCTTGCGGATGTTTTTCTTGCACGTTCAACTTTTATATAATATGTT
TTCTGTCTTTCTCTCTTGGTTCATGTTGGCTTCCTTTTGGCTCACAACTA
CCGTCATTATGGATCTCGTGGGAACTCCTGTACCGGCTTCGAGCACGTCT
TCTGAACACCATGCCTGGCCTTTTGGCGACACGGCAACCCCAATAATTAA
CACCATCCTAAAGTACCTCTACCTAGCGTTTCTCTTGACCCAGTTCATTC
TGGCCCTGGGAAACCGACCTAAAGGTTCAAAGATCACCTATCTGGTGTCT
TTCGTGGTTTTCGGCTTAATTAATGCTTACTTGATTGTATTATCCATGTA
CTTGGCAATACGTGGTATTACAGGTGCATCAATCGACACAGGTAATGTGG
GCGTATTCTTTCAGAGTTTTTTTGGAAATTCAGGAGACTCCGGAGGTATA
ATTATAATTGCTTTACTCGCCACTTTTGGTCTATACTTCGTCGCCTCTTT
CATGTATCTGGATCCTTGGCACATGTTTACTTCGTTTGCCCAGTATCTAC
TTCTTATGTCGTCGTACATTAATGTTCTCATGGTTTACGCATTTTCAAAC
TGGCACGATGTGTCATGGGGTACCAAGGGATCTGATAAGGCAGATGCACT
CCCTTCTGCGACTACTAAAAAAGAAGATGGTAAGGGTGCTGTCATCGAAG
AAATTGATAGGCCCCAAGAAGATATTGATAGTCAGTTCGAAGCAACGGTT
AAGCGTGCGCTCAAACCTTTCGTGCCGGAAGTTGAGGTAGAAAAGAAAAC
TCTCGAGGATTCTTACAAATCTTTCCGAACGAAACTACTCATTTCCTGGA
TTTTCTCGAATGCTTTATTGTCTGTCTTAATCACTAGTGATAGCTTTGAC
AGTTTTGGGTTTGCCAATGAGGCGTCCGTACGCACAGCTAGGTTTTTTAC
CGTACTATTGTACGCCACGGCTATTCTATCCTTTGTCCGTTTCATTGGGT
GCATGTGGTTTTTGGGACGGTCAGGCATCATGTGCTGCTTTATCAGGCGG
TAA
>Bg_AVE_contig_4142_gene-0.0
ATGTTAAAAATTTGGTCTATGAAGCAACAGCAGCAAAAGGACGCCAACGC
AGATGTAGCCACGGGTTCAAGAAAGAAGAAGGTCACTGCTGCTCAGCTAC
GTGTGCAAAAAGATCTCTCTGAACTATCGCTTTCATCAACAATGCGTACG
GAGTTTCCGGATCCTGATGACACTCTAAACTTCAATCTTACTATAGAGCC
AGACGAAGGCATGTATAGGGGCGGCCACTTTCGCTTCACATTTGCCATTT
CACAAAACTTCCCACACGAGGCGCCGAAAGTAAAGTGCATACAAAAAATC
TACCACCCAAATATCGACTTGGATGGAAATGTCTGTCTCAATATCCTGCG
CGAGGACTGGAAACCAGTGCTAAATTTACAAAGTATCTTGGTTGGGTTAC
AATTTTTGTTTCTTGAGCCTAACGCGTCGGATCCTCTGAACAAGGAAGCC
GCCGAGGATCTAAGGAGTCAAATAGAAGTGTTCAAGAAAAATGTGAAGAC
TAGCATGGCAGGTGGTACTGTGAGAGGAGAATCTTTTGATAAAGTTATAA
AAGCTAAATGA
>Bg_AVE_contig_16930_gene-0.0
ATGCTTCGTACATTGAGATTGAAAGAGGTGATCATAGTTCTATCGTCTCT
ACTGTGCCAGATACTTGCCGCAGATGGACGGCTGTACCAAGCATATGTAC
GCCAGGAATCTACGGCATTAATTATCACCCCTCAACCATCAACATCGACT
GAAAATCTACCGTCAGAAAAATTCTTCAGCCGGATAGATGCAAATGGAGA
GGTCGAAGTGGTGCTGTACATTCCGACTGTCTTAGATAACGCATTGGGCG
GGAGCTCAACTTCTAACCCGATCTCTGGTATATTGCCCAGATCTTTAACT
GATACACCTCCATTCAGGACATCCACGTCACCACTGAACGAGAATGACCA
AACTTATGAGCAAACTCCAGTCCATCTGCCAGTTACTCCACATATTACAT
CCGCCTTCACTATTACTGGAGTTATTTTAATATTGAGCGGTACAGTTTAC
ACAGTCACTGGCGTGAAATGCAAAAAGTTACACATCTCCTTCTCCGCTGC
TTATCTTACCAGTATTTCAGTAACAGTTCTAATATTATACTTCATGGATT
TGCCGGTTAGTAGCGCTATTCAAGTAGCGTATGTTGCCGCCGCAATTATT
ACTGGCCTTATTTTCGGTTACATATCCATTTTGTTTACAGAAGTAACTGA
AGGACTGGGCTGTCTCTTTGGTGGATTCTGTGTCAGTATGTGGCTCTTAG
TTTTGCGGCGAGGTGGACTGTTGACAGGAATAAATATGATTATTCTCATA
TCTATTCTGACTACTGGAGCATTCGCAACTTCATTCTTTCATCATATCAA
AAAATACGCTTTAATTATTTTCACATCATTTGGTGGTGCAACGTCAATAA
TCTTAGGAATTGATTGCTTCAGCACGGCCGGATTAAAAGAGTTCTGGGTA
TTTCTGTGGGATCTCAACTCTAACTTGTTTCTACCTGATACAGCTTCCTA
CGCCCTAAATCGTAAAATGAAGGTCGAAATATCTTCCATCTTAGTCATAG
CTCTGGCCGGTATTTTATCACAAATTAAGCTTTGGGATATATTTCAGGCA
CGCCATCAGCATAGAAACATCGAAAAATTACCGGATGAGAGGGACATTAG
GGAGGAGGAAGAAAACATCGGGAGAAAAATCGAAAAAGATGAAGCTTTAG
CCGGAAATCAATGGGAAGCCACAAGTGGTAGCGATAAAGAATTACCTGGT
TCCCAAGCAAAGTCAGAGTATAACAATCGGTACGGTGCTAAGAAGGGATC
TATTAGTACAACCACCTCTTTCGTATATCCAACTGATACCGAAATTGAGA
TGAACAAGCTTGTAACTTCCCCAGCCATCATATCAATATGTGACGGGCCA
ACTATCAGCCCTAACAGCGTTTCTTTATCACAAAATTCGAGAGAATTAGA
AATCTTACACGATAAAAGTACGCGACCGGTACCCACTCCATGTCACAATA
GTTCTGAAGTAAATGAAAATTTACAGAAATCGAGTAGCTTTAGAGAAGAA
AATTTGGCAAGGGACTTCACAATTCAAGCGTCTCAAATTATGAGAAACAC
GACCACTGTTCAAAACCCTACAACCCTTTCACCAAAACTTGCAAATAATT
TTCGTATCAAATCTATGTCCCAAGAGCGTCATTTCTCAATTGATACCGTA
GCAACAATCGGTGATCAAGAAACACTAGACAGGGACGACATAAACTCTGA
TAAATTTTCACGAGAATCAACTTTGTTACAAAATACATCAGAGCCCTCAA
AGCTTGGATATACATCAAATAGTCTTGAATTTAATCCGAATTCAAGCAAT
CAAGGCTTTGCTAAGACACCCTTTGATGATGAAATTGATGATAGACAGAG
CTCAATAGCTGCCACAGTTGACGATCTTAGCGATGATGAGGAATCGAGAT
GTGCAGGAGCTATGTTATCAGGCCCTCTAATACAGACAAGATCTGTCACT
GAAAAATATTCCTCTTCCTCTTGTACGATTCAAAAAGAATCTAATTTAGA
GATACCGGATTTTAATAACTTCGATGAACAAACGCCCGAACACGACTCTG
AGACCTCTAATGGCCCACAAAGCTCTATTTCCTCCATTTTAAGTATCATA
CCCAAGGTGGATATAAATAATATTGGAATAGAGAAACAGTGTTTAGAAAA
TGAAGAATATCGCAAATCTATGGTTTCAACAGATCCATCCCAACTGTTAG
GAATATCCAAGGATAGTCTACCTTCTAAGCTTTCAAGAGTCGTTATGTCT
CACCGTACCAATGAGTGGGCAAAACATCTAAACCAAGCAGAAACTCCAGA
CATGGAAGACTTGACACTAATAGGGTATTCGGAAGATTCGGAATCTGACA
AAGCTGAAATTCCTGTCCCCGTAAAGTTTGAAGAATTACAACAAACTCAA
GATTCTGCTTTTTCTCTATCTCCACCACGCTCCCTCTCCAAAAGACCAAG
CTCCAAGTTTGTTAAAGCTAAGACTAGCACAGCTACTTTTGAGAGATCAA
ATGTAACGAGACCTCATAAGAAAGAGAATGTACGGAATATTCCTTCGGAA
AACAATAGATCACCACAATCTTCGGCAGCTTCGTACCACGAGAAGCGGAG
ATCATTGCCTCGCACACACCCCTTAGGGGCCATTATGGGTCACGAAAACG
ATTCTAAATCTAAATTTTCCGACCAAGCGAAGGCTATCGCCGCACCACCC
CAAGCACACCAAAACGTTATTCGAGGTCGTTGCAATACCTTGAGCAGTAA
ACGAGACTCAATAATTAAAAATAACAATGTCAAGAAAACTTCACCTGGCA
TTTCTGCCCCAGATTTAGGCCCAGCAGTCCCACTAACGTCAGCAGGATCA
CGCATGAAAAGTGGCGAACCAGAGGATATGCTTAGTAAGACTCATATTAA
TCATAGCAGAAATAGACCTTTATCTCATCGGGATAACCTGACTCGGCCAT
CCTCGTTGGCCATAAGTGCTCATGGGTCTAGTACAGCTGCATCTGGTATT
GTCTTAAAGGCCTTTGACTCGCATCAGCCACAGCGAAAATCTTGCGTTAT
TAACTCTCAAGTACGGGAACATCAGTTAGCTTCTTGGCGTGCCTCAGTAC
AGCAAGATCTTCAAGCAGCTTTACCCCCTACTGATCGCATTGAACAGCAG
CGGAATATGATGCGTGAAAGTAGAAAATTAGAAGAAATAAGGCAATTGAC
TGAGGAGCGTAAGAAGGGGGCAAGAGAAGATGCTTGGGACGAAATGATGA
GGAGTGGCGAACTGCTGGATGCACATCGCGAGGCTCTTCGGCGGCTACAA
GACAAAGCGAACCAGAGCGTAACCAGATTATAA
>Bg_AVE_contig_2068_gene-0.1
ATGGATTCCACTGGAATAAACGTTTACGCCGTGTCTACTATTATTGCTCT
ACAAGTTATGTTTCTTTCTTGGATATTATCTTCCATTAACACCTGGTCTC
TCGACTCCCTCTCGGAGGGGCCGTTGGCAAAGCTCGATTATAATTATAGA
GCTAATAATCGATTTGATATCGTAGTCAGCATGTATAATGAAGATCCTTC
CTCGATTGCTTCAGTACTCGATGAAATAAAGATGACGAGTATGTTAAAAA
AGATTACCACTCGAACAATCATATACACAAAGTTACCGGCCCAAAACACC
TCATCTATACTCTTGAAAGCTGGTGCTGACGAGGTAATTATCCTGCCCAA
CAAAGGTCGAGAAGGAGGTACATATCTTCATCATATTGTTAACAATTGGG
ATAAACTGGCTGAACAGACGCTTTTTATGCAGGCTCATGCCCACGAATCC
AGAGAAATAATACCACGGATCAATGACTATCTTGGGCAAAAAACAGGAAT
GCTCAGCCTTGGATTTGTAGGGCAGACTTGTCATTGCGGCGAATGCGGTG
ATCGTTGGGGATGGCAGGATGATTTAAGCTTAATGCCCCAAATCTACCAA
CTGATATACGATCAGCCTTGTACCCCAAAGACCAAAATCTTACTCTCCTA
TAAAGGTCAATTTATCGCGAGTGCCAGACGTATTCGTGGTATTCAGAAAA
ATATCTATGAAAATCTTTTACGTCAAGTCACTGGTGAAAGTGGTGATAAC
TCTACAATGGCAGAACAAAAGCAAGAAGACTGGAGTAATCCCTCTTTTGG
CTTTTCTCTTGAGCGTGCTTGGAGCCTTCTTTTACAATGTGCGGTAGATG
AACGTATAGCTATCCGATGTCCAAGCCTGTTAAGTGGATACACAAGGGGT
AAAGGCATGAAGGATGATTGCCAATGCCTAGATTGGATATAA
>Bg_AVE_contig_2068_gene-0.0
ATGTGCCTTATATTTACGTGTGGGGATACAGAGTTCTCGAAACAACTTCG
CGGATACGAAAACGTTATTTGCCAGTGTCACAATTGTGGCAATTTTGCGG
CCCGGGTTACCAAGCGTAACCCCTGGTTTACCTTCTGTTTTGTTCCTGTT
CTTCCTCTCAGCCTTCACGGCTATGAAGATATAGTCTGTCCAGTTTGCAG
ATTTGCACAGCCTCTGAGTAGTCGGCCAGATGTTGTGGCAATGAATGGAC
AAGGAAGTGGTATTCCATTGCAAAATATATCTGCTTCTGGCCAACCTCCT
GGTGGTGTTGGAGGACCTCCGCAATCGAAACCAAATATGGAGTATGGATA
A
>Bg_AVE_contig_48_gene-0.2
ATGTCAATCCGCGTTCTGCTACGCGGATATCCTCACCGATCGATAGCCGT
CGTCACTCCAATTCACGCCTTGATTTTTAGCTACACTCACTCAAACACAA
AGGTGTCGCAAAACGGATTGTCAAACTCACTCCAAACTAGGGCATTAGAT
TCATCTAGCGGCACTTCCTCTCCACACTGTGCTGTTGAACTTACAACCAC
TAACTCCATCGACCTGAGTGGTTACCAAGCCCTTAGCCACCTTCCTATAC
ACGGGATTTTAGGGTTAATAACAATCAAAAATGACATATTCCTATGTGTA
GTGTCGAGTTCTTCCAAGGTTGCTACTGTACGGCCTGGAGAAACAATCGA
GAAAATTTCTGGGGTCAATTTTTACTGTTTAAACATTAGTAGTTTTGACC
ACCCAACGAGCGAAAGTGTAAATCTTCACGCGTCAGATGATGGCCCTACT
GGAGCGCATGTTGGGCGCGAGCAATTATCAGAACATCCATGCACGGATCT
TCAAAAACTCCTGGGCAACGGAAGCTTCTACTACAGTACAGACTTTGATA
TTACAAATCGCCTTCAGAATAGAAGTGCTGGTGGGAATGAATTTGGTGTG
GACAACATGGACGAATCCTTCCTCTGGAACTCTTACATGATCAGTCCCCT
GATAAAATTCCGGTCAAGGCTTCTTTCAGAGGAGAAAAAAGCATTAGATA
ATTCCCGGATCCTAATTTCTGCGATTCGGGGGTTTGCTCTCACTGTAACT
ATTCCATCCATCTTGGCACCTCTGCGAAAAATTCCGACGGGAAGACCTTC
CTCTTTGACACTCATATCTCGGCTATCATGTAGAAGAGCTGGAACAAGGT
TCAACAGTAGGGGAATTGATGATGATGGATACGTTGCAAATTTTGTTGAA
TCGGAAACTATATATTGGACTTTGTCATCCTCGGGAAATCAAGATAAATC
GGTCGCTACAATACCAATAGGGGTCTGTTTTTCGTATGTACAAATCAGAG
GATCAGTACCAATATTTTGGGAACAGACTGCTGGTTTTATACCAGGGCAG
CAAAAAATAACCATCATACGATCGCCTGAAGGAAGTCAGCCTGCTTTTGA
GAAACACTTTAGTGAATTAGAACATATATATGGCTCGATTCATATCATTA
ATTTGTTGAGCGAGACAAAGGTAGGTGAAGTTGACCTCATATCCTCTTAT
CGAAAAGCTGTATGCAAAGCACAAAGTAAGCGACAGATAAAGAAAGGTAT
GCAACATAATCTGGGTTTAAAAGTAACCGAATATGACTTTCATGCCGAGA
CGAAAGGGCCTAGCGGATATCAAGCTGCAAGCTTAATTAGAAAGCTAATA
GAAACCTCCGCAAGAGTCTTTGAATATTTTCACTCCGAAAATGCTGCTCA
TGCCAATGAAGAAACCGAAGTTGATCCTGATAGCAGCATTGTCATCAAGT
CGCAACAGCGAGGGGTTTTTCGAACCAACTGCCTTGATTGTCTAGATAGG
ACCAATCTAATACAAACAATCATATCCCAAATGGTAATCGAAAATTTTCT
TTCTTGTCATATCGATCAAGCTTGTGCAAAATTTTGGATGCTTCATTCTG
GCCTTTGGGCAGACAATGGTGATGCTTTGTCGTGTATTTATGCCGGAACA
GGTGCCCTCAAGTCCTCATTTACCAGGCACGGTAAGATGTCTTTTGCTGG
TGCAATTGCAGATGCAAGAAAGAGTGCTACACGATTGTACATCAACAATT
TTACCGACAAAAGCCGTCAAAATATCATAGATGAATTACTGGGAAGATTA
GTAGGGCAAAAGGTGGTTCATCTCTTTGACCCCATTAATGAATCAGTAAT
TACAGAACTAGCCAACAAAAAATCATCTTATCAAACATCAGATACTGTAA
AAATTTGGTGTGGAACTTTCAACTTGAACGGTCAATATTCTGGCAGTGAT
CAAGATCTCTCGTTATGGCTCTGTCCAGGCTTAGATCCTGCCCAACAAAC
ACCTGAAATCGTTGCTGCAGGCTTTCAAGAAATGGTCGAGCTCAGTCCTC
AGCAGATCATGAACAGTGATCCAACTCGTAAAGAAGCATGGGAGAGATCT
GTACAAAAAACATTAAATAAACAGGCACAAAGAAATGGGAATGATCATTA
TGTGCTTCTTCGGAGTGGTCAGCTTGTTGGTGCAGCACTTATGATATTTG
TCAAAGAGTCCGTGCTAAAAAATATTCGGAACGTTGAAGGGAGTGTAAAA
AAGACTGGAATGTCAGGTATGGCAGGAAACAAAGGGGCAGTAGCAATTCG
GATGGACTACGCAAATACATCTTTATGTTTTGTCACGGCCCATTTTGCTG
CCGGCCTAGAAAATTACAGCGATAGGAATAATGACTTCAATACCATAAAT
TACGGGTTAAGATTTCCAAGGAATAGAAGCATCGATGATCATGATACTAT
TATATGGATGGGCGACTTTAATTATCGAATCGAGCTCGGGCTTGAGAAAG
TAAGGCAATTGATAAAGCTTGGGGACCTTGATGCCCTCTATGAAAAAGAT
CAATTAAACGTACAGATGATTGCTGGACTTACTTTCCCCTTCTATTCTGA
ATCTAGGATAACTTTTATGCCTACTTATAAGTTTGACCTTGGTCAGGATA
TTTATGATACCTCCGAAAAGGCTCGCATTCCTGCCTGGACAGATCGAATA
CTCAGAAAGGGTTCAAACATTCGACAAGTTAACTATAATACATCGTCCCT
TAGATTCTCAGATCACCGTCCAGTATATGCAACATTTCTTTGCACAGTTA
ATTTTGTTGACGAAGCCCGTCGGGAGGCGCTCAGCCGTGACATATACGAG
AAACAAAGAACGCAAGAATGCATGGCTTTAGTTAATATACAAGCAAACGA
AGATGATAAAAAAACCCTCAATGAAGATGATTCTCCTGGAATCAAGTTAC
CGCCTGCTAGCTCAGATGTTAGAAAATGGTGGTTGGATATGAATCAACCT
ATTCGCTCACAAATTGCGCCTCCTAGTATAGGAATGGTCCCAAATCCCAA
TAGACCATCAAACCCGTATAGTCCCACAGATGAGCAAGAATGGATATCTA
TTTCGAGAGCTGCAAACACACATATTTTGGACTCTATTCCTGTGCCACCA
CTTTCCCGAACCACAACTCTTCCTTCAAACGCTGATGACAATACCTGCAA
TTTTCCACATATTAAAAAGGACCTATTGCCTCAATCTATTCATAAACAAA
ACTCATCGCCAAACTTACATGGGGAATCATCAGAACTTGAAATAAGGCCT
AAGTCGTTGATACATCATCCATTCTCAGATTATCTTGGCTCAAACTCAAG
TATCGAATATGGCTGTGCGCAAAAATATAGAATTCCTCCACCAATCGCTC
GAAAACCCATTCATTTAACAAGTCAATCAAAGCAAGCTGATTCAGCTCCG
AAAAAATCGTCATCGGGAAACGTTTCAAAATCTTTATCAGGCGCTGAAAA
TAAATTTTTAAGTTCAACTGATAAAGAAGCAAATGGAGATTTGCTCTATA
AAGATCGAGAGATATTCTTACCGCAAACTCTAGTAAAAAACACGCCTGTA
TCCCTTGTCAATAGTGGTTCTATCGGAAGACTTAGTTCCCATGCCCACAC
ATCTGAAAAGAAGGTAGCAGTAGACATTTTAGGAAATGATGATGAGATGA
GCGTTGGGGGTTGGAAAGCCCTTGTTCCGGAATAG
>Bg_AVE_contig_48_gene-0.0
ATGGGTCTTGCGGCGCCCAAAAAAAAATTAAAGCTATCCCATGACCCTAA
TAATACTAGGTGGATAAACAACACTGATTCGTTTGGCCACAAAATTTTGA
TCTCACAGGGCTGGAAACAAGGAGAATATCTCGGTGCGAGGAATGCACCC
CACGCTGAATTTCACTCAGCAGCAAACTCGTCGCACATTCGGGTAACAAT
CAAAGATGATAACCTCGGTTTAGGAGCAAAGGTTGGAACTGGCGTTGGAC
ATGGGGAGTGTACGGGTCTTGATGCTTTCAAGAATTTACTAAGTCGGCTA
AATGGAAAAGATAAAGATGAAATTGATAACGAGCAGCGATCGCGGGATAA
TATCCGGAAAGCTATCTACATGGAAAAAAAATGGGGTTCTTTGAGGTTTG
TCAGTGCCGGATTCTTAGTCGGTGATAAGATCAAGGACTCGATCAACACA
GAATCGAAACCAAGTCTTCAACCAGCTGAACTAGATAAGAAAGTGAGTCT
AAAAAAAGAAGAAAATAGAACTAGTCCAGGCGAGAATTTCATCCAAAAAG
ACCCTTCACGCAAAAATAAAAAAAAAGCGGAAAAAATCGATTCTCAAGAT
GTTCGAGTTAGAGATAATGCGACAGAGGTCAAAAAACCAAGCAAAAAAAG
GAAATTTGTGGAAGTGACCAGACATATCACTCAAATCGATACAGAACAGG
ATAGTCAGACCCTTGAGACTAATCTTCAAAATGATAAGGTAAAGGTAAAA
AAAAACGACCTTAAAAAGGCGAAGAAAATTGAAGAAAAGAATCGAAAAAA
GGTCGAGAGGAAGAATCGTAAAGAACAAAAAAGCTCAAACAAACACAACT
CCAGTACAAGTAGTTGTATCACTCCAGAATCATCAGTACCCTTTTCAATG
TGTGGAAGACATGCCATAAGGTCCAAAAATATCGCACAAAAGAGGATGGC
AAGCATAGATGTGGCTTCTCTTAACCAGATCTTTATGATTAAACCATAA
>Bg_AVE_contig_6416_gene-0.0
ATGAAGACTAGAACTCCTTCTCATTCGGGCACTTGGTACTCCTCAGATCC
ACACAAACTTTCCCAAGAGCTCGATCACTGGCTCTCGCTCGCCACATCTG
CCAACAAGACCAGATCTTGCCCTGTGACGAATGCCCGCATAATCATTGCA
CCGCATGCCGGCTATGTGTACTCGGGTGCCACCGCTGCCTACGCTTATGC
CGACCTTGATATAACCCGGGCTACAAAACGCATATTCCTCCTCGGCCCCT
CGCATCACCTGTATCTCACTCGATGCGCTCTTACTTCCTTCACGTCCTAC
AGCACACCTCTAGGTGAACTTCCTATCGATACGGAAACGGTTAATTCCCT
GCATGACACGGGTAAATTTGACACAATGGCACCCGACACGGATAGGAGCG
AACATAGTCTCGAAATGCACCTGCCTTACATTTTTAAGCTAATCTCACGG
ATTCATACATCGTCCGCCCAGTTTCCGCGTCTTGTGCCTATACTTGTTGG
TAATACGTCCGTTGTGTCTGAACGGGAATATGGTCAGTTGTTAGTACCAT
ACCTAGCTGATCCTTCGAATTTATTCATTATTTCTTCTGATTTCTGTCAC
TGGGGACTACGGTTTGGCTATACATATTATATACCTGAGTCAAGCGATGA
AAGCTCTGGATACGAGCTCATCTTGCGTGACAACTCCCCAACTCGGCCAT
TCATCCATGAGAGCATAGCAAGGCTAGACCGTGGTGCAATAGATGCCATC
GAAAGCGGATCACATAAGCTATTTTGGGAAAACCTTGAAAATACGGGGAA
TACTGTATGCGGAAGGCATCCAATTGGACTTATATTATCTTCCTTGGAAG
CATTCGGTGAATGGAAAAAAGAACAACTAAAAGAAGCAGATTGCAATTCC
GTTGGAACTCTGGCGCTAGGCTCAATCCCAAGCCTTGATGACACTGTTCA
AAAGCAACGCGTATTTAAATTTACCAGATATGAGAGAAGCAGTGATGTAG
TTGAAGTAGATGATTCTTCTGTTAGCTATGCGAGTGCGTTCGCAACAATT
TAG
>Bg_AVE_contig_4068_gene-0.0
ATGTCTTCGAATAAGGAGGATAATATCAAGTCTACCAGCGCTGGAATAAA
CTCCAGGTCTTCAGCGCCGGCATGGGGTCTATCGTCTAGAGATGAGGCTA
TAACGGGTCGCGGAAGTCCTGCGACAAAAAAGCAGAAAGAATCACCATCG
TGGGGTATGTCTTCGAATAAGGAGGATAATATCAAGTCTACCAGCGCTGG
AATAAACTCCAGGTCTTCAGCGCCGGCATGGGGTCTATCGTCTAGAGACG
AGGCTATAACGGGTCGCGAAAGTCCTGCGACAAAAAAGCAGAACGAATCA
CCATCGTGGGGTATTTCTCTAAAGAAAGGGGCTAGTTTTGAATCGCTGAG
CTACAGAGTGAAGAATGAAGCTTCAGCGCCCAACCGAGGATCGTTTCTTC
ATTCCGAGACTAGCTCTTCTAAAATATGGAATGATCAGGCTAGAGTTGCT
GGGTCCAAACCTAGCCTAGCTAGCCTATCTCTAGATGAGCGAAATAAAAT
AGCATCTTTATCACACCCATTTAACACAAGCAAGCCATATCGAAAGTTTG
AACATAAAGAATCTGTCAGAACCCAATCTTCCCCCAGAATTGTGTATGCA
GAAGATGATCATTCCCGCTTGAACTCTTCCCGAGCAGATACCATAGCCGT
ATCGCAAAAAATTTCTCCTAAGGCCATAGATATGGCAGGAAATTTGCATA
GGGAAGGAAGTATTAACAAGCAGCATGAAAATGAAAGGGTCAATAATAAT
AGCGAAAATTCACTGGTAGCGGATGAAAATACAAATAAATCCGACATATC
TATGAATCCAGGAGGAAGGATAAACATTGAAAATTTACTAAAACCATTAG
ATCCTGAAACATATTCTAGCAAAAACTATGATTTTGAAGAAAGTAGAGCA
ATGAGAGAGAGGAATTCTCAACTCGGAAAATACACTCCACTGCGTCAACA
ACAAAAAAAGTATAGAGAAAACGAAAACCAGCCAAACTATCTGCCTTTGT
CTAGGGAAATAACGGACCTTGAAAATAAAAGAATATTTCCACTTTTTAAT
GGAACGGGGGAAAGCGAACTCATAAAATATCAAACAACTGAAAATCAAAA
TAAAGACGTGAGAATTATTAACTTCACAGATATACGACCTGGTAAATTAA
AGAACAATCATAATGCAGAGGAAGATGAAAGAGTAGAATTATCACAGCAG
AATTACAACACATCTGAAGAATCAGGATTCGGCAAGACACAAGAACCTAA
ATGCATAGAGAAATTTCCGCGCAGTACACTAGAACAGACTCCCAGTAGCA
TCAATGTTGAGGGGAAAAATCAGCCTAATTTCTCATCTCGTTCAATAGAT
TTAAGTCTGAATACAAGGCCGAGGAGAGAGAAGAAAAAGCGGGGCTTTGA
GAATAAGCCAAAGTTCGATGATGAAAAACCCAAAATATTTGGTAAAGATA
AAGATAAGGCTAGAAGAGAAGCAAAGTTTAGTCGAAGTGAAGAGGAAGAG
GTCGAAGCAAAAAAAAACTTAGAGCAGAAGCTAGAGCGTCAGCGAATCAG
GGCCGAGAAAAGGGCAGCTAGGAAGACTTCGACGACCCCATTACTTCTAC
CGCAGTATATAACAATAGCAAATCTTGCTGTTGCTATGAGGATTAGATAT
GAAGAACTTGCTACTAAGATGAAAGAGCTGGGCTATGAGGATACCCATTC
AAATGTAATATTAAACGCAGAAAACTCGACACTCATAGCAATGGAGTATG
GTTTCGAGCCAATGATAGAAAGAGATGATTCCGAAGATCTGAAAGCGAGG
AAACCTCATCCAAACCCATCAGAGCTGCCTCGGAGACCACCCATTGTCAC
AATTATGGGTCATGTTGACCATGGAAAAACCACACTTCTTGATTTCTTGC
GAAAGTCTTCAGTCGCAGCAAGTGAATTCGGTGGAATCACACAACATATT
GGAGCCTTTTCTGTACCAATGCCTAGCGGAAAAACTATAACTTTCCTCGA
CACCCCAGGTCATGCAGCTTTTTTGAGTATGCGTCAACGTGGTGCAAATG
TAACAGATATCGTTGTGCTAGTTGTTGCATCAGACGATAGTGTCAAACCT
CAAACTATTGAAGCTATTAATCATGCTAAGGCAGCACAGGTGCCCATGAT
TGTAGCGATTAACAAAATTGACAAGCCAGAAAGCAATGCTGAAAAGGTCA
AACTCGACCTCGCACGATATGGGGTAGAAATCGAGGATTTTGGTGGGGAT
ACCCAGGTTGTTTGTGTAAGCGGAAAGACTGGGAAAGGTATGAATGAGCT
GGAGGAGACAATTTCAGCGTTATCAGAGATTCTAGACTTACAAGCTGAAG
CTACTGGTCCTGTTGAGGGATGGGTACTGGAGGCAAGTATTAAAGCTCAA
GGAAAGGTGGCAACAATTCTTATCCGACGGGGAACACTCCGATCGGGTGA
TATTGTAGTGGCAGGAGACACTTGGGCCAAAGTTCGCATCTTGCGGAACG
AGTTTGGTACCGAGTTCACCGAAGCGGGCCCTGGAACTCCTGTCGAGGTC
GATGGTTGGCGAGAACAACCACTTGCTGGTGACGAAGTACTACAGGCCGA
GAATGAAACTGTAGCAAAGCGAGCAGTTGTCTATCGATTAGAAAAAAAAC
AACTCAACAAACTGGCCGCTGATATTGAGGTAATCAACGCCGTTCGAGAC
GAAACTCGAAGTCTCAGAAAACTTGTCAAAGCTGCTCGTGATGAAGCAAT
AGAAGAGAAGAACGCTGGAAAAGGTTGGAAATTTGTTTCACCTCAGCGTC
AGGAGAAGACTGATGGACCCAAAAAGGTTCCCTTTGTGATCAAGGCTGAC
GTTAGTGGCTCTCTAGAAGCAGTATTAGACCAGGTCAATATGCTTTGTTC
AAAAGAAGTTGAGCCCAATGTGATCAGATCTGGGGTTGGACCAGTATCTG
AGTTCGACATTAGTCATGCTTCTGCTGCGAGTGGATATATAATTAATTTT
AGCTCAGCTATCGAACCACACATCGCCCGATTAGCGGCAGAATCAGGTGT
AACAATTATTGATAGTAAGGTCATCTATGCCCTCATCGAGGCAGTCAAGG
CAGAGCTTAGCAAACTCCTCACACCAATTGTGACGAAAACAGTGGTCGGT
GAAGCAGAAATATCAATGGTTTTCTCAATCAATGTTAAGAATCGGAAACC
TGAAATTGTTGCCGGTTGTAGAGTTCTTAACGGTTCGATCAAGAAAACTG
GTAAGGTCCGCGTCCTACGCTCGGACGAAGTTATCTTTGATGGTAAGTCC
GCTTGA
>Bg_AVE_contig_4068_gene-0.7
ATGAGAATCGATTCGCTGCACTACAACATTCGCTCGATAAGAATTCACAA
GACGGAGCTCAAGGTTAGGATTTATGTTTACTCAGTGGCAAGGAAGATTT
CGACTGACGCTAGTTTTTTTTCTACAGCCTCAAAAAATCAAGCTGCTATT
TTATTCGACAAGGAAACTATAATCACTGATCTCACTGTAGAAAAGCCGCA
ATGGATCCTAAGCGCTTATGGTCCTGCGAGGAAATCTTCAGCACAACTTT
TTGGGGGCTATCCGCGAGAGCAGAGCTTTGAGGAAATTCGGCTCCTTCAT
TACATTGCATCTCCTGACCCACAACGAGTTCAGCAAGCAATCTCCGATGC
CAACAAACTTGTACGGGATGCAGAGCAACAGATTCAGCATACCATCCAAA
ATATTGATGATGCTATAAAATATTTGAATGAAACTGGGAAACAGGCAGTA
AATCAATTTGGGAACTCCTTTGCCCAGAATCCTGCCAATCCGTTCGCGCC
TCGATCCTCGCTTCAGACAACTCCATCTACTCCTCAATCCAACAATGGTA
TGCAGCAACAAACGGCAACTACTGCTCCAACATTCGGGAAACCGTCGGTG
CCAGTTTTTGGTACTCCAACAGCACCTGCAGGGGCTTTTGGGCAACCGTC
ATTTCAAAGTCAGACGACTAATCCATTTGCCTCCAAGCCTGTATTTGGCG
CACCCACACAACCTTCAAGCATATTTGGATCGGCTTCTATGAGTAATTCA
ACAGGAAATAGCTTTGTGAACCAGAATCAAGTGCCGTTTGGGCAGAGTAA
GCCTAATACTGAGAGCAATCCCTTTCAAAAGTACGCTTCAAACGATACAA
GAAGTCCTCTCGTTCAATCTTCACCAAACACAATCAGCCAGCAAAACCCC
TTTTCAGCTACATCGAATCAGCTGAATCCTTTCGCTACACATTCATCTAC
CCCGAATAATAAACCAAGCCCTTTCTCTACGCAATCATCTTCCGCGCAAC
AACAATCAAACCCTTTTTCCACTAAATCATCTATCTCAGCGAACCAACAA
AATCCATTCTCGATGGTAACTCCTAGCTCCCCATTTGGTATGCCACCCTC
TACCGCTGGAAATGACACGCAGCCTGTGTCAGGAATCTTTGGCCAAAACA
ACAATAGAAACCTATCTCAGCAGCCGAATGGTCTCAGTCCGGCGGCAAAT
CCACAACCTTCGATCTTTGGACAACCTTCAGCATCATTTAATCCATTCAG
TGCATCAACAACAACCCAACCTTCAACACCTAATTGTCCGAAGGAAATCC
AAAGATCTTTAGTCGATCAATCAAACAAACCTTTAAACCCGACAAATACA
GATCAAATCAATTCATTTAAGGGCAAAACTGTAACAATGAGAGATTCTAA
TCCTGGGTTTTTAAACAAAGATGGAGTTTGGGAGAGAATATGGTTCCCAA
ACGGTAAACCGCCATTTTCTGCTGATGCCAAAGCACCGAGTGATCTAGTA
TACGATGATGCCATAATTAAAGCATATGATTACGCTAGAGTGAAGAAAGT
TTTTGAGGACGGTATAATACCACCATTCCCACCAAAGGAAGAATGGTGTG
GATTTGACTTTTAG
>Bg_AVE_contig_4068_gene-0.5
ATGCCTAAAGAAATTACAAAATCGCGAGCTTTTAAGCAAAGCGCTCCGTC
GGATCTCGGGTGCAATATACCATTCTCTAAAGTCCCATCGAGGTTAACAA
CACTCCTATCAAGTCTTGAAAAATCATGCATATACATCACACATATCGAT
AAAAAACCACGGGATTTCAAACTGAAAATATTTATGGTACCACTTTTAAC
GAATGTTGTAATAATCGGCTTACTCTTGTGGCGCGTCAAAGCCATTGGTC
CTTGGTACATAAGAATTATCTGGTCCTTGCTAGGACATCCTAACGAGCTC
ACCGTAAATGTAGCTCAAAGCTCGATCAGTAGCCTGTCTCGGGAAATATT
TGAACGATTCTTGGTGTTCATGGTTGACTTGATTTTGTATCTATTCATAT
GGCAATGGCCCAAAGAATTCTTTGCTGGTAGCAGAAATGGAAATCCATTC
TCTTGGAGGCTCGCCGTTGGCTTCAGAGAAAAAGAGATTGTTGTACGAAG
GAGTAGAATCTCAAACTTTGATTTTGACAGCGTAAATGAAATCGAGGAAG
ACAAGAAAATTTTGCTCAATTTGATACAGAAAGCTATCGATCCTCTCTAC
ATGAATGATAAAACGGGATACATGATGATAAACAAGGAATGGGATCTTGA
CTGGAACTCTATGAGCACTGCAACAAGTCTAGTAGACAAAAATACTTTAT
CTTTTGATGATTTCAAAATGACAGCCATACTTTTACATAGCAAAAAACAT
GGATGGTTGACCATCAAGCCATCCATCACTTCTATGGATAGTGATGAGGG
GAGAAATGTTAAAACGAATATCATGAAATTTAGGGATGAATTAATCGCGA
TGGGAAAAGAAACTCTCTTCATCAAGTGGGTAAAGTTAGTTGAAGAAGCA
TCACAAACCGGAGAGTTTGGAGTAGAGCAACAGAATCTAACAATGGCTAA
AGTGAAAGTTATGTTTGAAAAAGAAAAAGTCGATTTTGAAAAGGTTTGGG
CAGAAGCCAGTGGCCTGGATGAAATAATGAGCACTAGTCAAAGTTAA
>Bg_AVE_contig_4068_gene-0.8
ATGGCTAAACTTGACGCCGATGACAATTCCGAGAAAGAAGAAGAATCCTC
GGATGAAGAGTCTCTCGAAGAGGAGGAGTCTAATCAGTCAAACTTAAATC
GTGAAGAACGTCGTGCTGCAGCGAAAGCTAAGAAAGAGGCAGCAATCCTC
AAGAAAAAAGCCAAGGTTGTTGAAACTGGTGATTTACCGACTAGTTCCGA
AGACGAGAGCGAAGGTGAAGCTATGCAATCTAATCCAAACCACACAAAAG
CGTCGCGGAATCAAACCATGCCTTCGGTTGACATGGCAGATATAGGTAAG
GGTGTAGAAGAACTTAAAGTATCAACCAAAGGAAAGCCAATGGCGGAATT
GAGTCGTAGGGAAAGAGAGGCAGTGCAAGCGCAACAAGCCAAAGAAAGAT
ATCAGAAGCTACATGAGGCTGGAAAAACAGACGAAGCAAAAGCAGATCTA
GCGCGACTCAAATTAGTTCGAGAGAAAAGAGAGGCAGAAGCGGCTCGAAA
ACAGGCCGAAAAAGAAGAGCGTGAGAGACTGGAAAAGCTAAAGAAAGCCG
AAATTGATGCGCGTGAATCTAAGAGAAGAGAAGCCGCATTGGGTCCAGCT
AAAGGTAGGGGTAAATCGAAAGCGTAA
>Bg_AVE_contig_5602_gene-0.1
ATGACCAGATTGGAGATTCGAGTAGCGACGTCACTCAAAACGCTACCAAG
GAAAAATTACAAGACTTACATTCGAAGAAACCCTAAGCTTCTTGTCGCAA
TTGAGCCATCGAACCTAATTTTAATACCAGAGACCTTTAAACTTCGTGAT
AAGAAAAAGAATCTCTCGGGCACAGCAAACTCACAACTGATGATAATTGC
CAAGAAGATTGAAGACTTGAAACTGATCTGTTACCAGCAAAAGCTACGCA
AAGCCTATCATGACTGGGGTATAGTGGAGCTGTGTGACGGACCGTCGGAG
AAAAGATATTTAGACTATATCAAAGGCCTATTTGACAAGAAAGCTCTTAT
TGCCATGTCTTTGGGCGATCTTAAAAGTGCAGCGATAGTGGAACTAGGAA
AATTCAAATGCCTTAGGCCCCATGGAACTTGTTCTTCTCCAAGGCCTAGA
GATAATGACGTGGTATCGGTTCTGAAGTCAAAAGAAGAGCATCCGGACAC
TTCAATCGCAGAAGCATCTGTATCACTGTCTTTGTCCTCTACATTGACTT
CGTCTGTTGTGGTTACAGTTATCATAACCTCGGTCTCAACACTCATCATA
ACGCCAAATCCTTCGCTCCTGGAGACATCGGCTATGATTACAAGTCCTGT
TATAGACTTTAAAACAATGATTTTGAAGGATGATATAAATGAACTTGATC
CTCCGCCCTCTTTTGAACTTGATCCAGTTGCGTATGAGATTTATCGCTCC
AAACTGGAGGCGCAAAGAGCGACGTCTAGTTCAAAAAGTGTGAAGCCGGT
TTGGTGGGTAAAACACGTCACTACACTGACCAAGTCAACGACTATAATAT
CGAAACATCATCATACTGTGACGGTCACAACAACCGAGACCTGA
>Bg_AVE_contig_6635_gene-0.0
ATGGTCAGGTCAGAAAATAAATGCAGTGAATGCCAGAATCGCAACGAGAT
TGAGAACTGGGAGTTTTATGGGGACTCTTCTGGCATTGGTATAGTTCGGC
ATATCCGGGAGTACGTGAGTGATGTTCTGAGCGATTTTAACACATCACTC
AGTCAAGCTTTCCCTGAGGATACAGCTCCGTTCTATCCCATAACTACATT
ATTATCTCAATCTCCGAGTAGGCCTTGTAGCCTAGGAGACTTACCATCTT
TTGAGCAGGCAAAGGCATTATGTGATGCTGCATTGAGTGAGACTGAAGTC
TCCTATTGCTTTCTTCACTTGCCTACCTTCTACCAGACGCTAGTTGAAAT
ATACACAACTCCTAGCGGTAATGAAATTGATGGAAAAGACCAGTTTATTA
CTCTTCTCTTTTCAATTTTAGCTCTGGGTTGGAAT
>Bg_AVE_contig_9484_gene-0.1
ATGTTATACGGCCGAAACCTGACATGGCGATTTGCACTCCGAGATGCAAG
AAGACCTCTTAGAACATATTACACCACAGCAAGCAGATATAATTCTTCCT
TAAACTTACCCAGAATTAAGTTAGACTCAATAAATTCAGTAAGACCGAAA
TTTACCCTCTCAATAGCTCATCGCAGCGCGGAATTCTCGACAACTTCAGA
AAAATGTAAAGAGCCCCCAAAGAATCCGAAAGGATCTCCTAGTGAAGTGT
CAGAAGAAAGTGGAAAGGAGAAATCTGAGTCAGTATCTAGCGAAAACAAA
GATGACAGCTTAAATGACAACAAGACAAAAAGTGCTGCGCTTCCCTCTAC
GACCAGTAACTCGACCACAAATAGCGCCAGTGATGAGAAATCAAGTAACG
GTGCCCCTACTTTAGGTTCGGGTGACAGTAGTGGTGTGGAATCAACTAAG
AAGGCACGTAAGGGCTCTTCAGATAAGGCTTTACAGAAAGTTTCGCCGCC
AGAAATATATCCACAAGTTCTCGCAATACCTCTTTCAAAACGTCCCTTAT
TCCCCGGCTTTTACAAACCTGTTACAATTCGAAATAAGCATGTGATTGCA
GCCATACAGGACCTGCTCAAAAGGGGCCAACCATATATAGGAGCTTTTGT
CTTCAAGGACGAGAACTCGGAGGGAGATGTTATCGAAGATATAAATGACG
TTTATGACACCGGGGTATTCGCACAGATTACGGGCGCCTACACTAATAAT
GGCGAGAGTGGTGGCATAACTGCTATATTTTACCCACACAGGCGTGTAAA
ACTAACATCGTTAACAACCCCCAATGCTGGTCCAAGTCTTGTGGAGATCA
AGAAAACAGAGGCAATACCGACAGATGTAACAGTTCCAGAAGTTATCCCA
CCGAAGCCTGCAAAGGAGGATTTAGTTTCAGAAAAAAAGAGAAATGTTAC
TTTAGGACTCGAAGATCAGGCAATTCAACAAAAAATTCCTGATAAGCCTA
CAACTTATGAACCTACAGCTTTTTTGGAGAAGTATCCAGTTAGTATTGCC
AAAATTGAAAATCTTATTGAGGAGGCACACGATCCAAAATGTTCCATGAT
CCGAGCCTTAACAAACGAGATTGTGAATGTTTTTAAAGATGTAGCAAGCT
TGAATAGTTTATTCAGAGACCAGATTTCTACATTTTCTATGAGCCATTCT
TCGGGAAATGTCCTGACGGAGCCAGCTAAACTAGCCGACTTTGCAGCAGC
TGTATCTTCAGGTGACGTGACTGATTTACAGGAAATTCTTGAAACTCTCA
ATGTGGAGGAAAGATTAAAAAAAGCCTTAGTGGTCGTAAAAAAAGAACTC
ATGAATGCAAAACTACAATCTAAAATAACAAAGGATGTAGAGAAAGCAAT
ATCAGATCGACAACGAGAATACTGGCTAATGGAACAAATGAAAGGGATTC
GAAGAGAACTTGGAATTGAGTCCGATGGAAAAGATAAACTAGTAACTAAA
TTTAAGGAAAAAAGTGAGAAATTAGCGATGCCGGAGGCTGTCAGGAAAGT
TTTTGAGGAAGAATTAAACAAACTAGCTCATTTAGAGCCAGCTGCGTCCG
AATTTAATGTCACGAGAAATTACTTAGACTGGCTAACTCAAATCCCGTGG
GGCCAACAAAGTGTGGAAAATTTTAACATTCACAACGCTATAACTGTTCT
CGATGAGGATCACCATGGTCTAAAAGATGTTAAAAGTCGGATTCTAGAGT
TTATCGCGGTCGGTAAGCTAAGGGGCACCGTTGAAGGTAAAATAATATGT
TTCGTTGGGCCACCTGGTGTCGGAAAAACGAGTATCGGTAAGAGCATTGC
TAGAGCATTAAACAGAGAGTATTACAGATTTAGTGTCGGAGGACTCGCAG
ATGTGGCTGAAATCAAGGGCCACAGAAGGACCTATGTTGGTGCATTACCA
GGGCGAATTGTTCAAGCGTTGAAAAAATGCCAGACAGAGAACCCTTTAAT
CTTGATTGACGAGATAGACAAACTAGGTAGGGGTCATCAGGGCGATCCTG
CAAGCGCGCTCCTTGAACTTCTCGATCCAGAGCAGAATAATGCGTTCCTT
GATCATTATCTTGATGTTCCAATAGACCTGTCGAAGGTTCTTTTTGTTTG
TACAGCTAATATGACGGATACCATTCCACAACCGCTTCTGGATCGGATGG
AAATGATCGAGCTTTCAGGTTACGTTGCAGATGAAAAGATTTCAATAGCA
GAGAAATATCTTGGACCATCAGCGAAGGAGCTAGCTGGCTTGAAACATGC
GGATGTCAACTTAAATAGAAGTGCTATCGAAGAGTTAATTAAATTTTATT
GTCGTGAATCTGGGGTCCGAAATTTAAAGAAGCACATTGAGAAGGTCTAC
CGAAAATCTGCGCTAAAAATTGTTAAGGATCTCGGAGAAGATATATTCCC
CGAAACAGAGGCTCTCACAGAAGGTGGAAAAGCAGCAGTGGCCGAATCGA
ACAAGGATGGAAAGGAAACATCGGTAAATACTGAAAACGTTCCCGATACA
GTCCATGTGGCTATTGACAAGGATAATCTCAAGGAGTATGTCGGCCCTCC
AATTTTTACCTCGGATCGTTTGTACGATATCACCCCGGCTGGTGTCGCAA
TGGGACTGGCGTGGACTCAAATGGGTGGGGCAGCACTATATGTAGAGACT
ATCCTTGAAAGTGCACTTTCGTCTGATTCTAGACCCGGATTGACGACTAC
AGGAAACTTGAAGTCTGTAATGAAAGAATCGGCCACAATTGCCCTGTCCT
TCGCAAAATCGGTTATGGCTACCAAATTCCCCGAAAACCATTTCTTCGAT
AAAGCAAAAGTGCATCTTCACTGTCCAGAAGGCGCAGTTTCAAAAGATGG
ACCCTCAGCTGGAATCACCATGGCGACTTCGTTCCTCTCCTTGGCTTTAA
ATCGACCGTTGGACCCAACTATAGCTATGACTGGAGAACTTACCATCACA
GGCAAAGTACTTCGGATTGGCGGCCTCAGAGAAAAGACGGTAGCAGCCCG
GCGTGCGGGATCAAAAATAATTATCTTTCCCGAAGACAATTTGTCTGACT
GGCTTGAGTTACCAGAGCATATTAAAGAGGGAATCACTGGTCATCCAGCA
AAATGGTATTCTGATGTTTTTGAACTAGTGTTCCCAAACATTGATGCAAC
AGAGGCAAATAATCTATGGAAAAAACAACTTACGCAAAAAAAAGATGAAA
CGAAGAATGACGATGGTTTTGAATAA
>Bg_AVE_contig_9484_gene-0.0
ATGCAAGCTCCGATGATTTCAGTGCCTCTTAAGGCTACGAATGAGATTGA
CTGGATCCAGCCCCTCAAGCAGTACATCAGGCAGACTTACGGCGATGATC
CGGAACGTTATGCTGAGGAATGTGCTACGCTTAACAGACTCCGTCAGGAT
ATGCGTGGTGCAGGTAAGGAAAGTGCCTCGGGGCGAGATCTTCTTTACAG
ATATTATGGACAGCTTGAACTCTTGGACCTTAGATTCCCTGTTGATGAGA
ATCATATCAAAATCTCTTTTACTTGGTTCGACGCTTTCACACACAAACCC
ACATCTCAGTACTCACTGGCGTATGAGAAGGCATCTATCATATTTAATAT
AGCAGCTGTACTTTCGTGCCATGCAGCCCATCAAAATCGATCCGAGGACT
CTGGATTAAAGACTGCTTACCACTCTTTCCAGGCATCAGCGGGTATGCTA
ACATACATCAACGAAAACTTTCTACATGCTCCTTCTACCGATCTAAGCCG
CGATACAGTTAAAACCTTGATACACATCATGCTGGCACAAGGACAAGAGG
TCTTTTTGGAAAAGCAAATCGCTGATGGAAAAAAAATCGGGCTACTAGCA
AAACTTGCCAGCCAGGCCGGCTTTCTTTACACCCAAGTCTTAGAGGGGAC
ACAAGAGAATGTCAAGAAAGCTATTTTTGAGAAGGTCTGGCTCTTAGTTG
TACAGATCAAATCTGCATATATGATATCCCTTGCACAGTATTATCAAGCT
CTAGCTGATGATGACGCTAACTCGCACGGAACTGCTATATCACGTCTTCA
AATCGCTGAATCGTCTATAAAAGAGTCAAGCAAACTCGCAAACAGCTTTC
CAGGAACAGTACCAGTAAATTCAAACCTCACTGCAGAATCTGGCATAATA
TTCCTCGATATTATTAAGCGTCATCTTACGATTATACAAAAGAAACTTTC
TGAACTTACAAAAGATAACGATTATATTTATCATCAACCCGTGCCGACTG
AGGCGGGCTTAGCCACCATACCAAAGCTCCCAGCGGCTAAAGCAATCCCC
ATTAGCGAGTTGTACGCAGGACAAGATATTCAACGTATCACAGGGCCTGA
TATATTTCAGAGGATTGTTCCTATTTCTGTAACTGAGTCTGCTAGTTTAT
ATGACGAGGAGAAAGCCAAATTGATTAGGGCCGAGACAGAACGTGCCGAG
ATAGCAAACAGCGAAATGGCTGCTAGCTTAGACTATTTACATCTGCCGGG
AGCATTACAAATTATAAAGGGTAATACAGATCAAGAACTCATAATAGATG
ACGAACTAAAAAGCTGGTGTCAAGATGTCGCAAGTTATGAAGCTCCAGAA
CCTGCCTTAGACTATTTGAAATCAAGCCGTGAAAAGATTACAGGGACCTT
GAACAAATGCTCCCTTCAGCTAGACATGGAGGAAAGTGTTTGTGAAAAAA
TGCGATCTAAGCATGAAGTCAACTGGACTCAACAGCCGAGTTCAATGCTC
ACAAAAACACTCAGGGGTGAGATTAAGAATTACCGAGAGGCGCTCGAAGA
AGCTTCACGCAGTGATAGTCAGCTAAACGCTGGACTCAATCGCCACAAGG
CTAGTATTGACGAAATGCGGTCTGCTGGTCAAAATGGTGATTCCGAAATT
TTATTCCAAAATGCCCTAATAAACGCCCGCGGAAAGAAAGTTGAAGAGAA
CTTCACAGGAGAAGGCAACCTTCTAGACACCGACTTTGGAAATGACGGGC
CCAGCGTCATGGATCAAGTTGCAAGGGCTGAGGACATACTCAAAAGATTA
AGTCTCATAAAGCGCGAGAGAGCCCAAGTGCTCAAAGATCTGAAAGAAAA
GGTTCATAACGATGACATTTCACAAGTTCTCATTTTGAACAAAAAATCTA
TATCAAACTATGAGGCCGAGTTATTCCAAGCTGAGCTCGAGAAATTCCGG
CCTCATCAGAGTCGTCTGCTTTCTGCGAATCATAAGCAGTCCGCTTTGAT
GAAGGAGCTTACCGCAATACTTAATACTCTTCTACAAGACAAACGAGTTA
TAGCCGAGCAGCGAAAACTTGAAAATCTCACACGGCAGCGCTCAGCCATC
AAGTCCAAGTACCAACGAGTTTACCAAGAGTTTTTGGAACTTACGGCAGG
ACTCGAGTCGGCTAAAGCTTGGTACTGCGAGATGATGGACACAGTAAATA
GCCTACTGAAAAATGTGGAAACATTTGTTAATAATCGTCGTTCTGAAGGT
GCTCAGCTTCTCAATAAGATTGAGCAGGAACAACAACATGCAAGATATGT
TGACGGTGGAGAGTCTGAAAGGATACGGGATATGATGGAACGAATGTCTA
TGAATCCGAATGCGAGCGTGACAGATTTGATGGATTCAAATACAGTGATG
CCTCGTTAA
>Bg_AVE_contig_9484_gene-0.4
ATGAATCAAACGAACTATGCTCTCGCCATGGCAACGTCCTACGTGCAATC
CAATATCACCTCGACCGAAAGCCCCTCTACTCAATCACGGCCGTCGATAT
ACAAGGCTATTGGCATCACTCTTGCCGTGGCTTCAGGAAATTTTATAGGT
GCCTCTTTCGTCTTGAAAAAGATTGGCCTCCTAAAAGCTAATGAAAAGTA
TGGAGAGGCGGCTGGCGAAGGATATGGCTATCTCCGGAATACATATTGGT
GGGCTGGAATGATATTGATGATTATCGGAGAAATTTGCAACTTTGTAGCC
TACGCTTTTGTCGACGCAATTCTCGTCACACCTCTAGGAGCCCTATCTGT
TGTTATCACGACTATTTTGTCAGCCATCTTCTTGAAGGAGCGATTAAGCA
TGGTTGGAAAGGTTGGTTGCTTTCTATGTATCATAGGATCAGTGGTAATA
GTGATGAATGCGCCTACAGAATCCTCTGTGGCAAATATTCAGGAAATGCA
GCACTTTGTTATTGCGCCAGGATTCCTAAGTTACGCGGGTGTAATTATAG
CTGGATGCATATTTATCGCGACATGGGCATCTCCTCGATACGGAAAAAAG
TCGATGATGGTTTACCTATCTATCTGTAGTCTTATTGGGGGTCTCAGCGT
TGTAGCAACACAAGGCCTTGGTGCTGCTATAGTAGCCCAGATTGGGGGGA
CAGCACAGTTCAACCATTGGTTCCTTTATGTGCTCTTTGCGTTCGTCATC
ACAACTCTAGTCACAGAAATTATTTATCTCAACAAAGCATTAAATTTATT
CAATGCGGCATTAGTAACGCCAACATACTACGTTTTTTTCACCAGCTCTA
CTATTATAACTTCAGCAATTCTATTCCGAGGTTTTGAGGGATCCGTAATA
TCGATTCTAACAGTTGTTATGGGTTTCTTTGTCATCTGCGCTGGGGTATG
CCTTCTTCAGCTTTCTAAATCTGCCAAAGACGTTCCAGATGCTGCTGTCT
TTGCTGGAGATTTAGATCAAGTCCGAACTATTGCGGAGCAAGAGCAACCT
GAATCAGAGCCAAAGGCCGATGCTATTCGTGGTACAGCGGCTATTGTCCG
GAGGATCTCTAGCTCGCGGCAGAAATGGGAACTTGCTGAGGCAAAGCGGT
TGCACGAAGAAAAGCAGCAAGACCTCGAAACTATAGGCGAGAACCAGCGT
GTTCACGTCCAGTGGGATGGTTTAAGAAGGCGCACAACCTTTCGTGCAAG
TAATAGTGTACAACCGCGTCCTCTGGCTCGCTACACTGTTCCTGGATCTC
ACGTACAACATCCACCACTGGGAATGTCTACATTTCCTCTCCTCTCTGAT
ACAGAGGCCGGCAACAACTCTCCAGTGTCTGGTGTATTAGGCTCTTCTAT
CTTTGGCAAAATAATGAAGAAGCGTTATCATTCAACTGACATGATTAGAC
AATCTGCTGCCCAGGACCATAACCAAACCCTGCCCAATCTAGTCCCCCTT
TCTGATGTTTCTGTCATCAATCACTCACAAGTTGCCGACGATTTAGACCT
CACTTCTCATGTCCATAAGCCAGTATTGTCTGATCATCACCTCGGCTTAC
CGTTAGAATTAAAAGAGTCTAACCACAATGGTACCCAGCTAGATGCTGGT
AATTTAATGAGGGAAACTGTGAGCAGGGATTCAAGTCTAGAATCCGAAAC
TTCGGTGCCTCTTCAGCAATCACCAAGAAATTTCTCTTTTCAAAGCTCGC
TAGGCCGATTTCAGTTAGCAACACAGTCATCGACTGACAATCAATTAGAC
ATGCTAAATCCTAAAGAAGTGAAACATGACATCAAGAAGAGATTAGATGT
TCAGGGCGCATCAGAGGAAGAGAGGTTAGGATTAGTCATGGGCGATGCGA
AAAGAGTCGAGGCTATGGGAAAATTAGAAGCCTATAAGTGTGAAGAAAAG
GAGGAACATGCGGATGGTGATGATGTTCAAAACGAGAAAAAAATATTCGA
CGAAGAGATGGCGATTAACGATAATGCCAATGATATTTACAGTACCAATT
CAGACAAACACCAATACGAACGCCAACGAGAGAAATGGAACTCATCTATT
GGCATTGATACTACTCGCAGCTCCCTCAACCCAAGCTAG
>Bg_AVE_contig_18244_gene-0.0
ATGGTCTGCACTTTTGTTATTCTCCAACTACTTCTTGTGGGTAATCAGAA
AAAGGTGTCTATACACTCATTTAAACATGGTCTACCAGATCAGCCATACT
TGAGGACGAGCTTCGTCGAGGAAAACGTTTTTAACCAAAAATTAGCAGAC
TTACAGATTGTGAATACCCCCCTATCAGAAAATTCACGCTCTCATCTGGC
CGAAATGTGCAGCCACTTGTTCCATAATCCCAAAGACTTGGTGGGAAGTC
TGTTTCAAGCTTTTGAAAGCGATAAGCGATTGTTCAGGAATCCGGACGCG
TCGACCTTGAGCCAACAAATTAAATGCTTCAATGACTTCGGTAAAATATA
CAAAGAAAATAAACAAGTTCTACTTAGCGACATCCTAATAAACAAATTTC
CTGGGTGTGGCCCCAAAATATTGGTTGAAATTTTGAGTTCACACCAAATG
CTGGTCAAAGGAGATCATTCTCGATACACCAATTCTTATGAAAGCCATCA
TCACTATTCTATCACAGGTGACGTTCCCCTACCTCTGGAACCGGTGATAG
ATGACATGCAACCAATCGCAACCTTAAGTTTAAAAAACTGTTCGGAATTA
GCAGACGCCCAAACCTGTTTGCTGCATGTTGTCATGGTCCGAGACGTAGT
AAGGTTGCTTCTCTATTATCATGGTTCAAATTTTTACCAAATCATACCGT
CGCTGAATGAACAAGTATCCAAAGGTGCCGTTCAAGAAGCTTTAAAAGAC
TGCGACTTGAAGAAATCACTCTCATTGATCAGCAACAATCTACGAGAACT
ACCTCTAGGTGGCAGTAAAACTTGGAAGGAGAGTTTTAGAATTCATTTGC
GGAAATTAGCTGCATCTCATAGAAGCCGACAGTCATCTAGGGTCCCCGAG
CTATCTTAG
>Bg_AVE_contig_3227_gene-0.4
ATGAATCATAGTACCCCCAACCAACCTAAACTTCCGCTAGCGGATAAAGT
TAATTTCCCGCGCAACGAAGAGCCTCCTCCAAAAAGGCAGAAATTAGAAC
GAAAAAAAAATTGCTCACCACCGTGGAAAAAGACTTTGGCAGACGGTCCA
TCCACATTTACACAGGAAGGAAGAAGACGATCTGGGCGCGTAAATCCTGT
TCCACTTGAGCTACAAGCTCATTCAGATAAAAGACCCATACGAGCTTTGA
GTGTTCCGAATTCAAATCACGATCAGATAGGATTGAGGGGAGGTAGAAAA
AAGAAGCATACCACAAGATCATACAAAGCTACGAACACTTCGGCCAATGA
ATCAAAATTTTCATCGTCAAACTCTACCTTCTCGTCAACTGTTCCGAAAA
AAGTAGCTCTGCCCAAGCAGGCCGTTCAAAAATACTATCCGAATAAAAAA
AAGATATATTCATTATCTCCAAAGGGTCATCAGATTTCCGAACATGAATT
GGCGCCCGATGATATTACCAGGCCCATAAATAGTGTCAAAGTTGAAGAAA
TTGCTGATAAAAACAATCGAAGTAGAGCAAAGATAAGGCTAAATTTTAAA
ACCCCTTCTTTACCAGTGGTACATCCAGGACTAGTAATATTACAACCATG
CCAGTATTCTGGATTACGAGAGTATCTTGAAAATGCTGCTTTTAAACACA
TAAGCGAGGGTGGATTACTCCATCCCGATTGTCATTCAGATTATCCACAC
GGAAGTGCACTCGATGATGCTCACATAATTCTTCGGGCGGAGAAGGAAGT
TGGTTCTGGTGGCTTACTAGCTCCTGAAAGATGCTGGATTTCTAACAGAT
TTGGAGGTTCACAATCAATGCCCCAACAATATTCCCACATAGATCATTTG
TGCAAGGCTGCAATTGGGCTCAAGAAGCTGATGCAAATAGAGCAGAAGAA
TCACCGAATCCAGGCAAAACGTTTAGCTGAAGCATGTAGGGATGAGTGGA
TCCTTCGACAGCCCAAAACTGCCGATCAAATCGGGGCTGAAATCACTTTT
ACTTCTCGAGTAAAATATAAGAACCTGATAAAAGTACTTCAGGTAACTTG
GGATAATGTAAAGGCCGAGGTCAACCGGCTACAATTCTTGGAGTGGGAAG
CCCAAGAGCAGGTACGAATACGGAAGGCTCTAAGCGAGGCTGTTGATATT
TCACAACGCAAGCTACAGCAAAGAAAAGCATACCTTGATTCGAGCAGCTC
ATGTGACGAAGATGCTGCAGAAATAGTTGGTAATGACGAAATGACATTTG
AACTAGGTTCCGATGACGAAGAAATTAATATTTTATCCAAGCACCTAGAT
GCTGGTAAGGCTCAGTCCATCTCAGGCGTCATAGATGATGAAAATTTGAC
TGTTGAACAACTACGCGATAAATATACCCTACTGCCTAGCATGTCTCCTA
AATCGACCTATCAGGACTCAAAATTCTCCGTAGATACACGAAGCTCGGTC
ATAGCTGAAAAAAAGGGTGTTTCTGAATCAAGAACTAGCTATGATGAAAG
CGATGAGTCTATTGCTCAGGACAGGGACACTGATGAGGATGAGGACGAAG
ATGATCTAGACACTGAAGAGACGGGTCTACTTGGATTCTTTACTGGTGCC
CGGTCAGAATCGGTCAGTGTTATTGAAAGAAAGGTACCTCCAATCAAAAC
AACGCCGGAGGATGTAGAAAAACCCAAGCACAATATCTCAAATTCTCCAT
CCGAGGTAAAATGTGGAATGCAATTTAATGCCCCATTTCAAAATAGAATT
AATGCAGACGGATCACGAGAAGACCATCAAACTGAAATAAATAACGAAAT
TGTTCACCCTTCGGATTTTAAAAATGAACAGGAAACAGCTATTCACTCTT
CTATGCAAACGTTTCTTTCCCAGAAGCCTAGCACCATGGACCATGGTAAA
CCATCCACTCCTTGCGAAGCCAGAAATCAATCATCATACCAAGAATCAAA
GGCTTTTCCTAAGCCTCAACAACATAATTGTAGTGAACTAAACTCTAATG
TTAATCATATAAAAACAGAAATTCCTTTCCTACTGAGAGGCACTCTCAGA
GAATATCAACACTTCGGTCTAGATTGGTTAGCCAGCTTGTATGCGAATAA
CACTAACGGTATTCTTGCTGACGAAATGGGCCTTGGAAAGACTATTCAAA
CCATTTCTCTTCTGGCTCATCTTGCCTGTGTACACGAGGAATGGGGACCA
CATCTTGTGATAGTTCCAACTAGTGTTATACTTAATTGGGAGATGGAGTT
CAAGAAATGGTGTCCGGGTCTCAAGGTCATGACTTACTATGGTACAATAG
ACGAGCGCAAGAAGAAGCGGATAGGTTGGAAAAATAAAGATATGTGGAAT
GTATGCATAACATCATACCAATTAATCATTCGAGACCAACAAGTCTTTAA
AAGGCGTAGATGGCATTACATGATTCTAGACGAGGCCCACAACATTAAAA
ACTTTAATTCTCAAAGATGGCAGACTATGCTGACCTTTAACACTCGAGCA
CGACTCCTACTTACCGGTACGCCCCTTCAAAATAATCTAACTGAACTCTG
GTCCTTGCTATACTTCTTAATGCCTTCCGACGGAAAGAATAAAGGAATGA
CAGAGTTCGCAGATCTCAAGGAGTTTCAAGATTGGTTCAAGAAGCCATCA
GATCAGATTTTAGAGCACGGTCGGGAACGGATAGACGATGAATCTAGATG
TATAATTAGAAAACTTCACAAGATTCTCAGGCCTTATCTATTACGAAGGA
TGAAAACTGATGTCGAGAAGCAAATGCCTGCCAAATACGAGCATATTGAG
TATTGTCGACTATCAAAAAGACAACGCGAGCTATATGATGGATTTCTGAG
TCGCAAAGAGACAAAAGAAACAATAGCTTCTGGAAATTACCTCTCCATTA
TCAATTGTTTGATGCAACTTCGCAAGGTATGCAACCATCCTGATTTGTTT
ATCGATCGTCCAATCTTGACTTCATTCTCAATGGAAGAGTCAGTAATTAC
CGACTACGGATTAAAGGAATTAGTTGTTCGTAGGACTCTCTTGAAAGAAA
ATCCTATGACCAAGGCTAGTCTTGAGTTCTTAAACTTAATACCTACCAGA
TTTGAGAACTTATCAAGCTCTGCATGCTCTCGTACTGCGACCCTTAGTTA
TCAGCGTACACTAATGGATTTGCGTGAAACTCAACGTTTTCAGGCTAGAA
ATTTCCCCGCTAGCTATGATCCATCCACCATAAAGTCAAATTTGGCCTAT
CTTGAAAGCGCCTCGAAATGGGATCGTTTTAAAAAGCTTCAACATTGTGT
ATATGTTAATGCTCTCCGACGGCAGCAGAAACCGATATATGGAAGCCCAT
TGGTAGAATTTCTAACTTTAGACTTAGGTAGCTACCACCCACGACCTAAG
AGCCGAAAACTTATCATAGAATGGCTTGAAAATGACTCTCATACCATGCG
GAACATGCTCGTACCTATCTCAACTCGGACAGAAATCTTGAAAAGCACGT
TGCAAAAGTTTGCGTGTACAACACCAGCAGTCGTAGCCAAGAATATGAGT
TCCCTTATGTTTACGCCACAGCTTTTTGATTCCATTCTAGATCATTCAAA
TACTTCCGTCCCAGATCCCTTTCATGAGGCGCGCATGAGGCTATCGATTC
AATTCCCCGATAAACGGCTGCTGCAGTTTGACTGTGGGAAGCTTCAGACT
TTAGATAAATTACTTCGTAAGCTACAAGCTGGAGGTCACCGTGCCCTGAT
CTTCACGCAGATGACCAAAGTACTGGATATCTTGGAAAAATTCTTGAACA
TTCATGGACACAAATATCTTCGACTTGACGGGAGTACCAAAATTGAACAG
CGTCAGATCTTGACTGATCGGTTTAACAATGATTCAAGAATACTTGCATT
CATCTTATCTAGTAGATCTGGAGGCTTGGGAATCAACCTCACCGGTGCTG
ATACTGTGATATTCTACGATCTTGATTGGAATCCAGCGATGGATAAGCAA
TGTCAAGATCGGTGTCATCGGATTGGTCAAACTAGGGATGTCCATATCTA
CCGACTTATTTCGGAGTACACTATCGAAACCAACATCTTGCGAAAAGCGA
ATCAGAAAAGAGTGCTTGATGACATTGTTATCCAAGAAGGTGATTTCACG
ACCGACTATTTTAATAAAGTCTTGGAGAAAAATGCTATAGATGAAAACAT
GGCACTTCTGGATGGCGATGCTGCCACCAACGACGTCGTAGACCGAATCC
TCGGTTGTCACGCTAACAAGGAAGTACAGCGTGTATTTGCTCAAGCAGAA
GATCATGAAGATGCCGTCGCAGCGAGTTTGGCAGAACAAGAAGTTGCCCA
AACCAACGCAGCAGATTTTAATGAGGCCGTCGTAGGTACCTCCGCGGCCA
TAGGTGGCCGTAAACGCGTAGAAGCTACTTCATTGGTGGAGAATGAGGTA
GATGAAAGCGCCGTAATAGAGACTGGTGAGTCCCTGGATGAACTTAATGC
ATGGGGAAAACCACTTCAACCGGTTGATAACTACATGTTGAGGTTCATGG
AAGAACAGCTGAAAGATACACACATGGATATTCCCAAGGATAAACAAAAG
GGCAGGAAAGGCAGAGACTCTCGTTCACATAGACTTCGTTTAAAGGATTG
A
>Bg_AVE_contig_3227_gene-0.0
ATGGACGAATCTCTCAATGTGATTGCGTTGATATCTGGTGGAAAAGACAG
CTTTTTTTCCCTCATGCATTGCATTGAGAATGGACACAAGATAGTCGCGC
TGGCCAACCTTTACCCAACCCAGACTCAGTCTGAAAGCATAGAAGTGTCT
CCATCGGATATGAATAGCTTCATGTACCAGACTGTGGGACATACAGTAAT
CCCTCTCTATGAAGAAGCTCTAGGAATACCACTGTACCGATGGCCTATCT
CAGGCATCGCCGTTGACACTGGAACCACTTATGGGATGACAGGGACACAC
AACGAATCTCATAACACGCAATCAAATCAAGAATCTACATTGGACGAAAC
CGAATCCTTGGTTCCCTTGCTTAGATGGGTGATGATGAAACATCCGAGCG
CAAATGCCCTTTGTACGGGCGCCATTCTCTCAACTTATCAGCGCACACGA
GTTGAGGCAATTTCTAACAGACTTGGTCTCATTCCACTCTCATACTTATG
GCAATATCCAATCCTACCACCTGGTACCCAGATTTCTTTGCTTGAAGATA
TGAAGTCGGTGGGACTAGACGCCAGAATTGTCAAGGTTGCTGGTGGCGAA
CTTGATGAGAGTTACTTATGGCAAAGTTTGACAACTGATCATGTGATCCA
GCGAGTTGAAAAGGCCACCCAAAAGTTCGGCACCCAGGATGACGGAGCAT
TGCTAGGTGAGGGTGGGGAGTATGAAACACTCGTTATTGACGGGCCTTCA
CATATATTCAAGGGCCGAGTTGAAATTAAGGAGACGAGTCGGCATGTGAT
TACCGAAAGTGGTGGGACCGCATGGCTTCATATTTCAGAGGCAAAAGTCA
TTAGGAAGACTGATCCCGACATAACTGTTGTGCATGTCCGGATTCCCCCT
ACACTTGACCCCAAATTTGGCTCAATTATCAAAGCCTTACAAGATCCGAG
ACCTCGAACTACCAACTTAAGTTCTCAGGGGAAGAACGATAAAGCTCCCA
CGGAACCTCTTCATGTTTTTACCCGGGATACTTTGAGTACTTTTATGTCG
CAATGGACAGTGGAGATTCCTACTGGTCGTCCTATCGCTGACTCAGCCTC
GGAGCTCATCGAAAAAGTTAAGCTGAAATTGAAAGATGAGGGGCTAAAGC
CAGGCAACATAGTTTCCAGCATTGTTATCCTTAGATCCATGCAAGACTTC
GCTGTCACCAACTCAATTTACGAAGAGCTCTTCACGGAGCCCAATCCTCC
CACGCGAGTCACCATAGCTTGCGGTGCAAGTATGAGCGCGTCTACTAATC
TCATTATTCACTTCACCGCCTTACGCCCGTCAACTGACTTGGCCACGACA
TCTCGGAGAGCTCTCCACGTGCAATCGCGCTCGTACTGGGCGCCGGCTAA
CATTGGTCCTTACTCGCAAGCTGTTATCACTACGATGGCTCTGAGCGAGG
GCGAAATTCAAGGCGTATTGACCGCGGGCCAAATACCGCTCGTGCCTCAC
CTGATGAAAGCATCAAACTCAACGCTCCTTCCCCCAGTAGCCTTTGAAGC
GGCGCTCTCCCTTCAGCATCTGTGGCGCATCGGCATGGCGACTAGTGTCG
GCTGGTGGACGGGTGTCATTACATATCTAGTGTGCGATTCGAGCCACCTC
TGCCATATTTCCCAGCGGGCCGTGATGGCGGGTGAGGCTTGGGCGCACCT
ACACGAAACCCGGCCTGACGACGTGAGCGAGGAAACTGCCGACGAAGAGG
TGGCTGATCTATGGGAAGCGAATTATCATGCCGGCTGGCGCAGCCGCGGT
ACGGCACGGCGCACACAGAGCCTCCCGGACTGGACGCTCCTCGAAGAGCC
GATGCGAATGAGTGCGAGGCCCCTTGACGTCGTGCCCCCCCTCTTTGCCG
TCGAAGTGGACGCCCTGCCGCGGCAGAGCCTTATCGAGTGGCACGCTCTA
CTCGGCCTGTTGTCGGGTGGGGGGCCGCTTGCGCCCCGTCGTCTCGACCT
GCAGCACAGCGTCATCTACCAGCTGCGCCTCGGCCCTCGGCACCAACAAG
TCATCATCGCCGTCGCCTTCCCCTCCGACCTCACGCAGATTAGCAGCTAC
GTTGACGAAGCCTTCTCTCATCTCGGATGGTCGGATGCCGACGCTGATAT
GGGAGGCCTCACGTATTGCGATGCCCTCCTATCCGTCGACGAATCTAACT
GGTGGCGAGTCTGCGGTGCCATACCATGTCACAGTCTGTGGAACGCGATG
GGCGAACGATTGGCCATAGTAATAATTAGAAATACAATGATCTCCGATAT
TTCGGGGTGA
>Bg_AVE_contig_3227_gene-0.1
ATGCGCTATCAGAACTGGGACGTACTCGTGTTTCCTGACCAGTCCAAAGT
CCCCCAGCAAGAATTTAAGACATCTTGTCAGATTGTTCAAGACACAGAAA
TTTTTGATCCAGATAAACTGATACCGGTACTTCCCACAGTAACTTGCTTT
ATTCCTAGTCTCGAGGCTGGTAATGCTTTTCGAGTCTCTATTCATAGCTG
GGAAAAGCCAGAGTACAGTCATTACAGTCTTGGATTGAAGAATTCCAATA
GCATAAGTTTTGAAGCCCGTGTCTACATCGATGGTAAAAATTCTGGATCA
AAATTATTTGACGACAACGGCCCGTGGCCAATTATTATAGACAGGGAAAT
AGGATTGGATACCCATCAAAAACCAAAGGCGCTCAAGTTTCCTGCTTTTC
ACAAAGAGTTGGTTTCTCAGAGTTATTGGAGCCCAGTAGATGATCTCGGT
CGAATTAAAGTAGTTATTACAGAGTGTATAGCTCGAGAGGATGCTGGTTA
TCAGTTTGAGCGTATTAAGAACATGTTATCTTTCTCATTTCAACACGCAC
CACTTCATTTATTGGAAATTTCCTGCATAGCTTGGCCTAACCTAGCTATG
TGGCGACGAGTCACTGGTGCCTTTCCACAGAATTCTCCGACAAATAACAG
TAATAACGTTGGGGGAAATAATGAGTCTTACGCACAATGTTCGCAACTCT
TCACAAGTCCTACCGGGTCAGCCTATGCTGGAACTATTCTTTCTCGGCTG
GCCTGCAATACGAAAAATGTTAGTAGCGATTATAATGGGCCGGATAACAC
CTCCCTCAATAATTGGCAGCAAAATCCCAACGGTCATACGTCACAAGATG
ATAGGAGGAATGGTGCCTGCACGTTTTCTCTACCAAGTCTCGACTCGCTA
TCATCTGAAAGCGATGCAAAAACATCACATAAACAATACGAGCCTATGGC
ACCAATGATCACGTCTCGAATTAAGAGGAAGCGCCTAAGCGACGAATTGC
CATCTCCCTCTAAATTTACGACAACAAGTATTAATGAATATTTAACAACA
GGTAACGATGGAATTTACTCCTTTTCGATGCCAGATTCGAGCCTCTTCGA
TTTACGAGGCCTCCGAGAGACGGAAGGGTTGTGTGATATGGAGCCAGGTA
TTAGCAATGACTCAAAGGTATTGCACGATAAGTAA
>Bg_AVE_contig_3227_gene-0.3
ATGCTACATTCGCGCCTCCCGAGAATCGCTGCTCGCGCAATGCGATCCAG
TGTCCGAACAACACACGGACAAACACGAAGAGCTGGACACGCAGCGACAG
AGCCGGCTGAATACGAGTACCCTAAGCTTACAGAAGCAGAAGACCCCGGA
ATGAATGGAGGGTATATAAACCCTCCCCGCGTGAAGAGACAATTCCGTGA
TCCGTATGCGAATTGGTGGGATAAGCAAGAGCGACGAAACTTCGGTGAGC
CTGTACATGAGGATAATGATATACTAGGAATGTTTAGTCCTTACGAGTAT
ACTCATGTAAAGCCTAAAACTGCCTTTCTACAGATAGGATACTTTTTTGC
AGCAGTATTTGCCACAATGGGTGTTGTGTCCATCTATTATCCTGACAAGC
CATCAGCGCCTAGGGTATTCGAAGATGGACTGGAAATGGAGCTTGGAGGT
CCTAATGCTTTGAGGGCTAGAGCCCAGGGAGATGAATGA
>Bg_AVE_contig_3227_gene-0.6
ATGTCGGCTTCTCTCGATCGGTCGCCGACTCTGACCTCTGCTGACACTGT
GCCTGCCACCGCTCGCGACCACGATGCCGACAAAGCCACCACGCCTACCA
TCACCACGCCCACCCGCCCACGCCTCACCTCTCGGAAGAGCAGCGGCACC
ATAATCGTGCCGCGCGAGCACCCCCACGTCGAGCTGCGCATGGGAGACGA
AGTTTTCGATGAGGATGATGCGCGAGCCATGAGTCCTCGTCGTAGCACAC
GAGACTTGGAGCAGATGAGTGCCGACGCTCGAGAACAGCTGCGACAACAC
GCCAAACTTCTGCAGAAATCGCTCCTCGAAATCTTCAACCGCATCGAGGC
TGTCAAGGAAGAACACGACAAGCTCGACAACAACAATAAGTTCCTCCAAA
AGTACATAGGCGACCTAATGTCCACCTCCAAAATCACCTCGGGCGGGTCC
CGGAAGAAGTAG
>Bg_AVE_contig_13899_gene-0.4
ATGGTACGCCTGCGTACCATTGGAAGGACTGGCGCCTTTGCTTGGAATCC
TGATTCGGGTCTCCCATTACTAGCCACCGGAACTAGAGCTGGTGCTGTAG
ACGTAGATTTTTCTGATGAAACAAAGCTGGAGCTCTGGGACTTGAGTTTA
GATGATCCGGGTCAAGCGGTTGAGCTCGTACCTATCTCATCCTGTAGCAT
AGATTCGAGGTTCCACGATCTTGCTTGGTCGCCCCCAAACGCAAATCATC
CTAGAGGAATTATTGCCGGTGCCTTAGAGAACGGATCATTGTACCTATGG
GACGCAGAAAAATTTATAAATTGTGAAGACGACTCAATCATATCAAAATC
TCGAAAACATTCTGGCCCTATTAGGTCACTTCAGTTCAATCCATTAAAGC
CGCAAATACTTGCAACCGCTGGTACTAAGGGAGAACTCTTTGTGTATGAC
ATAGATGATATGGACAACCCTTTCCGACTCGGTACGGCTGCGGCAAGATC
AGATGACCTTGAATGTATTGCATGGAATAGGAAGGTACCCCATATCCTCG
CGACTGGGGGAAGCGGGGGTATTGTTACAGTTTGGGACCTGAAAACCAAA
AAGGCTTCACTCAGCCTAAACAACAATCGCAAAGCTGTTGGAGCTATAGC
GTGGGACCCAGAAAACGCTACTAAGCTTATTACCGCTACACCAGATGATT
CTTGTCCAGTTATTCTTTTATGGGATTTAAGGAATTCAAACGCTCCGGAG
TGCACTCTGAAAGGTCACAATCAAGGCGTGCTATCAATCTCGTGGTGCCA
ACAAGACAGCAAGCTCCTTTTATCTTGTGGAAAGGATAATAGGACACTTT
TGTGGAACCCACAGAATGGCCAGCTTCTCGGTGAATTTCCTGAAGTAACG
AACTGGACTTTCCAGACCCGATTTCATCCTCACAATCCAGCCCTCTCTGC
TACAGCATCTTTTGACGGGAAAATATCTGTTCAAACTTTACAAAATACTA
ATCCTATTGCTATTCAACCCCAGTCTCAGAGCGCTGTTGATGGAGAGGAT
TTTTTCACCAAAGTTCAGACACAGCCCCAAGGTGCATCTTTTTCACTTGA
GGAAGCCCCAAAGTGGCTACAAAGGCCATCTGGTGTGTCGTTTGGATTTG
GTGGCAAACTTGTTAAGTTTAGCCTACAGTCAGCTGCAACAGATAGTCAA
AGGTCATCAAAGATACAGATTTCTTTACATTCACCAGATAACAGTATTGC
ATCATTAATCAAAGCCTTTGAAGGGGAACTTCAAAAAGGTGACTTAAAAT
CCATCTGCCAGGAACGTATTTTACGTGAAAATCCAGAAAAGGAAGACTCT
AGCTGGAAAGTTATAGAGTCTCTTTTAAGTGAGAATCCCCGAAAGCAGAT
AATTGAGTATCTTGGATTTTCAGATGCCGGAAAAGATACAGGTATCACAG
GAGAAACTGATGAGAAGGAGAAAAAAGAAACAACCGGTAACACAAAAAGT
AGCGCTGCTGAGAGTAGCAGTAGGCTCTCCACTCTATTTGCGGACGGCAC
TGACGGTGAAGACTTCTTATCAAATATATCTGCTACTAAAGGAGCCAAAA
TGGATAGTCCTTTTAACATACTTTCAGAAACAGATTCTGAATTAGAGAAA
AATATCACAAAAGCGCTCATACTAGGTGATTTTGAGAAAGCCATGACCCT
ATGTTTCAAAGAAGATCGAATTGCTGATGCCTTGATTATTGCAAATTGTG
GAGGAAAAGAACTTCTTGAAAAAGCACAGTCTTTGTATCTCTCCAAAAAG
AAGAACTGCCCAAATTATCTCCGTTTGCTTACTTCAGTGATTGGAAAAAA
TCTCTGGGATATCGTATATAATGCCAACTTGGAGAACTGGAGAGAAGCTA
TGGCAACAATTTGTACGTATGCCGACTCGTCTGAGTTCTCAGATCTTTGC
GAATCATTAGGCGATCGAATAATGGAACAAAACGCTCACAAGGATGCTTC
TTTTTGCTACCTCGTCGGATCTAGACTGGAAAAGGTTATCCCCATTTGGC
TTGCTGAAATAGAGGATTTCGAAAAAGCCAAGGTAGAGGATATGAGTGGA
GATTCGTTATTCTCAATACATGCTAGCTCGCTGCAAACATTCATCGAGAA
AGTAACTGTTTTTCGCGAGATCTCCAAATTTATGGATGTAGAACAAAATC
TACCATCGGGATGGAAACTTGCGCCTCTCTACGATAAGTATGTCGAATAC
GCTGATATTATTGCCGCCAATGGTCAACTGGAAACAGCTGCGAGGTATTT
AAGTTTGCTACCAACATCATACCCCTCTGTGGAAATTGCACGTAAAAGAG
TGAAGTACAGCCCCACCGGGGAAATACCCGAGTCTAGGGCAGTTGAACCT
AATACAAAGGCTGCGGCATCACAACCTTTACCCCAAACAACAAGAAATTA
CCGAACAAACCCACCCCGCTACAGGGATACAGCGCGGAAGCAGCCATCTG
ACTACCAAAATCAGTCTGTTTTGTTAGAACAGGAGAATCGTTTGCGAAGT
GAAAATGGCCAGAAGCCAAATTTTCAACAACAAGGTGGTACAAATAAGCC
TAACCAGCAAGACTTGAATTACGCTCCTCAACCATTTAATGCCCCGCCTA
GAAGTACGATCACTTCTGCACCTCCTCCAAGCGCAAAAGAAGTTGGACAA
TGGAACGATACACCAATGGTAGTAAAGCCCTCATTAAACAGGAAACCGAC
GTTGTCTTACATACCCGCTGTGACATCATATCCAAGTCAGCAGCAACAAC
AACAACAACAACAACAACATATGTTTATACCACCATCAGTACCTCCCTAT
GGAAACGAGGTTTCAACCACTCCACACCCACCTCCAAAAGGCATGGCACC
GAACCGTATGAATTCACCCTCTATCAATGTCGCCCAACAGCATTCACAAC
GGCCTTCATCTGCAGCAAGTCAATATGCACCTCAGGCAACATCTTCAGTC
TCAGGCCCATACGTACCGCAAGTGGCGACTCATAATCAACAGTTCGGTCA
GCCTCCTTTAAACCAACCCGGTGTACCACATTACCAATCATCTCTAGCCA
CTGCACCACCATCTGGCCCACCAAATAATCGTTACGCTCCTATCCCTGTA
ACTCAGCAATATTCTCGTCCACCGGCTGCACAGGTTATCATGGACTCCCC
TAAAGGTGGTAACATGGCTCCATTAAATAATCCATATGCTCCAGTACAGA
ATATCCCTCAAGCTCAGTTTTCTTCGGCAATGCCTCCATCTAATTCGGCT
CAGTCTCTAGGTCATCCAAACGTAGAATCATCGGTTTTGCAAGCGCAAAT
TCATCCACAACCTCAGATTGGAACCCCTGCATCTACATTGGCGTCTTCAG
CTATACAAAATGCAGCGAAAGTAAGGCATCCACCTGGAGATAGGACTCAT
ATTCCACCTTCTGCTCAGAGAATGGTTGAGGTTCTAACAAACGAAATGCA
ACGTGTAGCAGCTCAAGCGCCTTCTTCATTTGCACCTCAAGTCAAAGATA
CACAAAAGCGACTTAACATATTATTTGATCACTTAAACAACGAGGAAACT
GTTAAGTCAGACACTATCCTTAGACTCAACAAGTTAACCGAGGCTTTGGT
ATCGAAGAACTATGATGTTGCAGGGAGAATACAAATTGAAATTCAGACTG
AGAAGACTGATGAATGCGGTAATTGGATGGTTGGAGTCAAACGCTTGATA
AGTATGAGTAAGGTGACGCCGTAA
>Bg_AVE_contig_13899_gene-0.6
ATGAAATTGATCAAATCCAATCTTCTTAGATGTGTCCCTCAAAATGTAAA
GCCGTCATCAGCTGATGTGCCAACATTTCTTTGCCATGGATTCCGTCGGG
GTTTACCATCCACCAATACTGGGTATCTCGAGAGAAAAAATATCTCTTTG
CATTCAAGCCCCTTAAGCTCAAATGCTTCAACCCCTACGACACTCAAGCC
TGAGTCACCGGAGTTCAAGAGGTGGGCTTTGGACAAACTTCCACGCTCAT
GCCCTGGCTGTGGGGCACTCACGCAAACAATCAATCAAACCGAACCCGGA
TTCTACAACTTGAAAACACATGCTATATTAAAATTTTTAGGGTTGACGAA
GCCCTTGAGTAAAACTAAACAGGATGCAATAATAAGGTCTGCTCTCGAAA
ATGCGAGGTCATTAGGGGTTGAGGGGTTTGAATTCGGGGAACAGCTAGAT
GAGAAATCAATCAATGAACTTCCAAAGTGCCATCGGTGTCGCAATTTATT
GAATCATCATGTCGGTATATCGATAAACCATCCAACTATAGACGCAATCC
GAAATACAATCAACGAGACGCCTTTCAAGTACAATCATGTGTATCACGTT
ATAGACGCTGCAGATTTTCCCATGTCACTAATACCAGGCTTACATGATCT
TTTAGAGATATCACCTCTACGATCGAAAAATAGGCGATCCAAAAAAGATA
AATTTTATCATGGAAGAAAAACAGAAATAAGTTTTATTATTACACGCGCA
GATCTGCTTGCACCATTAAGAGAACAAGTTGATGCCATGATGCCCTACTT
AAGGGAGACTTTAAGGGATGCACTAGGACGATCAGCTCTAGACATAAGAC
TTGGTAACGTACATTGTGTAAGTGCCGAAAGAGGCTGGTGGACGAAAGAG
ATTAAAGAAGAAGTCTGGCGTAGAGGGGGTGGTGGATGGATGGTCGGAAA
AGTTAACGTAGGAAAGAGCCGGCTGTTCAATAATATCTTCCCAAAGGGCA
GAAAAGAGAAGTCCCAAAATGCAATATCTAATCAGCTACACCTATCTGGT
GGCAAAAGTACAATAAAATCTAACGGAGTCGACCAACTTGACAGGACTGA
TTGTACTGCAGACGTTCAAAAGACCAGGAATGCTTCAGATGATGGCTTTA
ATACAGTGGCAAGCAAAGACACTTTCCCGGTACAAGTAATGGATGATAGA
AAAATTTCCATATCAGAGGGTCCTAGAAATTCGGAGGATGAAAGTCTGGA
TACTGGGCAACTCGACCCGCTTCTTTATCTCCCTCCCCAGCCCTCCGAAG
TTGACTTTCCAACAATGCCTATTGTTTCTGACTTACCTGGCACAACAGCC
GCACCAATTCGTATTCCCTTTGGGCAAGGAAGAGGGGAATTGATAGACCT
TCCTGGTCTCCCCCGAGGGGGTTTAGATCAGTATGTACTTCCAGAATTTC
GATCTCAATTGGTCATGTGTCATCGGGTAAAGCCGGAACAGCATGTAATA
AAGCCAACTCAATCGTTACTAATTGGAGGGCTGATTCGTATTACACCCCT
AAGCCCAGATATTATTACTCTTGCTTACGCTTTTACGCCAATTGAGCCAC
ATCTCACTCATACCGTAAAAGCGATTGGGACTCAGACACAAACCAGAATA
TCTTCCGTCCCGAACATTTCTCTGCCAGGTACGGGTAGGGTGATAGCTTC
TGCTGGTATCTTTCCCCTTAAGTGGGATGTTACTAGAGTACGAACTGGCC
CGATTACTGCGCATGATGCAGGCCGTGTCAAGCTAGAGAATTTGCCCTAC
AGAGTGCTTGCTACTGACATCTTAATCGAGGGCTGTGGCTGGGTGGAAGT
TGTCGCCCAAGTCAGTAGGTTTCGGATCACCTCTAAAATCAAATCAGTAA
AACCTGAAACCGGCGAATACGACATCGAAACGAGACAGGAGCAGGTCGAT
GAACATGCAAATGTGTGGCCTGCTGTTGAAGTCTTCTCACCCCACGGAAA
ACACGTTGCGGCTCGACGTCCTATGAATGCTTGGGAGAAGACCTATGGCT
GGGACCAAGAAGAGGGTTTCACAAGCAAGACGGGCAGCACATGTGGCCAA
ACAGTTATAAATTCAATTAGCTCTAGGCTATTTTTAATATGGGATATAAC
ATTACAAGATTTTTGGTATTGA
>Bg_AVE_contig_13899_gene-0.11
ATGTGCCCATCCTGCGAACCGGAGAAGGACGTTAACGGACATGCTCATAA
GGAAAAATCGAATGGAACCAATGGCTCATCTTCTGTTCCTTCCGATACAG
AGAAACATCCTGGATACACTGCCATTGAGACCAAGATGAATCCCCATCCT
ACAACCTCGAACCCTTACCGCCCTGTTGGTGACTTCCTCAGTAATATCTC
TAGTTTCAAGATTATTGAAAGTACGCTACGTGAAGGCGAGCAATTCGCGA
ATGCTTTCTTTGACACCGAGAAAAAAATTGAGATTGCCAAAGCTCTCGAT
GACTTCGGAGTTGACTATATTGAGTTAACATCACCCGCCGCATCTGAGCA
ATCAAGAGCCGACTGTGAAGCAATATGCAAGCTTGGCTTGAAAGCAAAAA
TTCTCACACACATTCGCTGTCACATGGATGACGCCAGAATAGCTGTGGAA
ACAGGAGTCGATGGAGTAGATGTTGTTATTGGCACATCCTCCTACCTAAT
GGAACACTCCCACGGAAAGGATATGACCTACATAACAAATACTGCCATCG
AAGTAATCAATTTTGTCAAGTCCCATAACATTGAGATCAGATTTTCTAGC
GAAGACTCTTTTCGTTCAAATCTTGTTGATCTTCTCACAATATACTCGAC
TGTCGACAGAATAGGTGTCAACCGGGTAGGTATCGCTGACACCGTTGGCT
GTGCCTCTCCACGACAAGTTTACGATCTCATCAGAACTCTTAGAGGCGTT
GTCAGCTGTGATATCGAAACACATTTTCATAACGATACTGGGTGTGCTAT
TGCCAATGCATATTGCGCTCTTGAGGCCGGAGCAACACATATCGACACAT
CAGTACTAGGCATCGGTGAGAGGAATGGTATCACGCCTCTTGGTGGCCTT
ATGGCCCGCATGATAGTTGCGGATCGAGATTATGTTATGGGAAAATATAA
GCTGGATAAACTCAAAGATATAGAAGAATTAGTAGCTCAAGCTGTTGAAG
TAAACATTCCGTTCAACAACTACATAACTGGATTTTGTGCTTTTACTCAC
AAAGCCGGTATTCACGCCAAGGCAATTCTCAAAAACCCCTCGACGTACGA
GATTATAAATCCATCCGACTTTGGAATGACTCGCTACATTCATTTTGCAT
CAAGGTTGACAGGTTGGAATGCAATTAAATCTAGGGCGACTCAACTAAAC
ATTGAAATGACCGATCTCGAGTACAAGGAATGCACTCAAAAAATCAAGGC
TCTAGCTGACATCAGGCCTATTGCAATCGATGATGCAGACTCAATTATAA
GAGCATTTCATCGAAACATCAAGCAAGGAGAGCCCGTTGACTTGTTGCCG
AATATGACCGAAGAAGAAAAGATTCTTTTAGCGAAGAAGGAAACGGAAAT
TAAATCCTGTGAAAAGCATGCCATGGACTCAGAGACTGAGAACTCTTTGT
CTAAGAAATTAAAGCCTATCTTAACCTGA
>Bg_AVE_contig_13899_gene-0.2
ATGAGTCCATGTAAAATAAATGTATTTATCACAAATTTTCCGGGGCTTGG
TCTCCCGAACACCCTTTCAATTCCACTGTTGGCTGAAACTACAATTAGCG
ACTTGCAAGTACGAATTAAAGAGTACCTACCTACGATCAATAACCGTTTT
ATTCTTACTACGATCTCCAACAAACAGATTCTTGATAAGTCAAGCTTACC
AATAACAAGCCTCTTTCATGGCAAGCATGGAGATTTCCTCTCACTACGGC
TTACTGTTCCATTATGTGGTGGTAAAGGTGGGTTTGGATCACAACTTCGA
GCTGCTGGCGGTCGTATGTCATCAAAACGAAAGCGTGGTCAAGGAGATGA
AAACGCTTCAAGTAGGAATTTAGATGGTCGGCGGCTACGTACAGTAAATG
AGGCAAAAGCGCTAGCGGAGTTTTTGGCTATAAAACCAGAAATGGCCAAA
CGCGAGAAAGAGGAAAGAAAAAAACGATGGGAGCAGGTTATTGAAATAGC
AGAAGCCAGAGAGGAAGAACTAAAGTCAGGAAATAAGGGTAGGGTTGATG
GAAAATGGATTGAAGCCAAAGAAGAGGCTGCAGAGAGAACCAGAGATGCC
GTCATCACTTCAATGAAATCTGGAAATTACAAAGATAACTCACTTGCCAG
CTCAAAGGTGCTTGGCGTGAAAAATTTAGCTCCAAAGATGGATTCGAGTC
AGAACCAGATGTCTAGCGATCAAGCACCCTTTCAATTAGGTGTTAGCTCT
AGATTTCAGGAGCTCTCTTATTTCACCGACTTTGATGAAATTACAAGCAG
TGACGAGGATGAGGATCGGGATGAAGGACTTGATGATACAGCAATATCTG
AGGAAACTAAATCTCAACAAGAGAATTTCAGTAGAGAAACTGAATAG
>Bg_AVE_contig_13899_gene-0.5
CTGATCCCTAAGGCCGATAGAAAAAAGGTTCACGAGTACCTGTTTCGCGA
AGGCGTTCTGGTCGCAAAGAAGGATTTCAGCATCACGCACCCAGACATCG
AGACCAAAAACCTGTTTGTTGTCAAAGCCTGTCAGTCATTGACATCTCGT
GGTTATGTTAAGACACAATTTTCATGGCAATATTATTACTACACTTTAAC
ACCTGAAGGCCTCGACTATCTTCGGGAATGGCTCCACACTCCAGCCGACA
TCGTTCCAGCGACACACATCAAACAACAGCGATCGCACGCTCCGCCTCGT
GGAATGATGAGTGGGGAAGGTGAGCGTGAGCGAAAACCTTTCGCCGGGCG
GGGCCGTGGTGGTGATCGTGGAGACCGAGAAGGAGGATATCGCAGGCGTG
ATGCCGGAGAGGGTAAAGAAGGAGGTGCACCGGGCGAGTTTGCTCCCCAA
TTCCGGGGTTTTGGTCGTGGTGCCGGAAGAGGCGGAGCTTCTTAG
>Bg_AVE_contig_13899_gene-0.0
ATGACAGACCATGCACGTTGGAAAGCAACCGTCTATGTCGGTGGTTTGGC
TAAAGCTGTTACCGCTGCAGACTTGCACGCTGCTTTTTTGCCATTCGGAG
AAATTGCCGATGTCTCCATACCCACATCAGAACCTCCAAATCCCGCTGAA
CCTCATCGGGGATTTGGATATATAGAGTTTGAGGATGCAGAAGACACCTG
TGATGCTATAGACAACATGGACCAATCTGAATTTTTTGGAAAAGTTATAA
AGGTAAACGCAGCCAAACCGCCGAAGAACGTCAATGAAGGTCTGGGTAGC
AAGATTGCACTATGGGAGCAGGAGGGATGGCTTGCTGAGAACTACGTTGC
TGAGGATGACAAAAATGTTACTGGAAATTCAAATCCAGTACGAGAAAATG
TAGAGGACCCCATGCAGGCTTTAGAACAGTTAGATTTTGCCGGTCCAAAA
CCTGCTGTATAA
>Bg_AVE_contig_13899_gene-0.1
ATGTCCGAAGTACCTGAAGGAGATTGTGAAACTAAGCCATTTAAGTTTGT
GACTGGCTTCGATGCCCGCTTTCCGAACCAAAATCAGACCAAACACTGCT
GGCAAAATTATGTTGATTATCAAAAATGTACACTAGCCCGAGGCGAAGAA
TTTGCGCCATGTCGTCAATTCTATCATGCATTCCGCTCCTTGTGCCCTCT
TGCCTGGACTCAAAGATGGGATGAACAACGTGAAAACGGAAATTTCCCCG
TTATTTTGGATCGATAA
>Bg_AVE_contig_9172_gene-0.2
ATGCAAGAAAAAGATAGTCATCACAAGTCATCGTTGCAATCTTCAAGTAA
AGAAAAGGAAAAACTCCCCGAAACAGGGCCTCTGAGTATTATTACTCCTC
GACTCACTGTTCCAAAAGAAAAAGAATCAAAAAATATCGAGGCTAAGAAG
CTCGTAGAAACGGCTACAAACAGGCTTATGGCCACAAAAACAAAAATAAG
TGCGACTTTAGTCACTAAACCTTCACGCGAAGTTTCCCCCGAAAAAACCT
TCAACAGTGAAGTTGCCTCTGTACCAGCTCATCATCAAAAACTATCTCCA
GCTGCATCTCAATCTACACGTATTTCACCTATGACTACGACGAAAGACCA
AGCTGCGCGTCGTAAAACTGTGATAGATGATGGAATTCGGACTCAAAATA
ACATCCCGCGTCAATTACAAGGAATTTCAAGTGCAGAAAGCTCACCTAGG
GGAAGGAATAGTGACAAAAAGAAGGACAAAAAAAAGAGACGTAGAGTCAA
GAATGCTGGTTCCCCTGATCCTACTTACATCAAGCCCGAACCCAGATCCC
CTTCTCCTTTCGCACCGATGGCACGGCCACCAAAAAGACAAAGAGCTCAG
TATGCTTCTGACTTAAATTATTATGAGTCACCTTCTGGCTCCTATGCAAC
AGAACAGGGGCGTACAAAAGAACATTTTCAGACATCATGGCGACCTCGGT
ATTATGAGCAAGAAACATCGCGTGTCGCGACTGATCATGAATTGCGCCAT
CGTCAGATGCTAGATGAAGAATACTCTCGAAGAGAAACTGGAGGAAGCTA
TGCACATTGGGCTCATTCTCCGCAACCTGCTCCGATATACCCTCCAGTTG
AGCCTCGCTCAAGAGCTGTATCAAGTGCAACTGTCAGGCGACTCAACGAA
GATGATAGACCAATAAGGGAGTCTAACATTAGAGCCAGTGTTCGCCCTGA
TGTTGATCGTGAGCGATCTAGATCTCCTTACCGAGAAAACATACCAATGG
GACCACCACGACCACCGGTTCGCATTATGGTTGATGAATATGGGCGCCAG
TACTTCAACCCATCTACTCCCTCACTCAGGCAGTCAATCACTCCATCAAT
TAGATATCAAGATGATCTAATGTATGAAAGATTGCCCGCAAGAGCTGTAT
CAGGCCGCATGCCTATGGTTCCTTACGATGAAGAAAGCATAGTCATCCGA
AGAGCTTCACCCACTTTCTTCGCACCTCGACGTGTGATTACTCAACCAGA
ATATTACTCTGTGCATCCTGGCTATCGACCATATCGGCAGAGAGAGTACT
CGGTACATCCTGCAGCAATAGCTCCTCTTGGTGACGAATACCCATCTTAC
AGATATCCTCCCGAACACATATCTATGCCTCAATACGACGAACCAACGCG
CGAGAACCTTCGAGCAGCTACCGTCAGACCGGAAGTTATACGTTATGAAA
CGTCTGCTGGTTATCAAGAGAGAATGAGTAGCGTTCGACCAGAAAACCTA
CCTCGTAGGTCTGAAGGAAGGAGAGACTTGATCCCTCAGGTACAAAGGGA
ATATAGTGTCCGGCCTTCTGATATCGGCCCTCGCGAGGCGTTTCCCGATG
ATAGATACTACGAAGAGCCTCCTGTTCGGCAGTTGCGTCGCCCAGAGAGC
ATAGTGGTACAGGGAGATAACGATTACTATGAATCTACAGTGAGACGACC
AATCAACGACGTTAGAATAGCTGAAGCTAGTAGATACGAGGACAGGTATA
ACCGGCGTGATACTGATGTCAGATTCACTGGGGAGGCGCGTGCTCGTGAT
CCGTCTGTATTCGCATATCCAGATGAGACTACAAGGAGCGCTTACAGATG
A
>Bg_AVE_contig_9172_gene-0.6
ATGATTCTAGCTCGACATCTTACTCTTCGTAAATGGCGCACCAATTGGGT
CTGGGATCGGAACTACGCAACATTTCCTATAGTAATACCCACAATGGAAT
ACCTATCATCTTTTGAAGGCCAAAAGCCTAATCATCATAACTTGAACAGC
TTTTTGGAGTATGCAAAGCGTGTCCGCCTAGACCCTTCCAGTACATGCTA
TGTCGGCACACACTATGAATACACGGTAAAGACGGCACTTGAGAGTTTAG
GAATGACACTAAAGCGCGTTGGAGGCCGTGATGACCACGGAACTGACCTT
TTTGGCACATGGTCACCCCCTTCAGCGCTTCAAACCTTAAAAATACTCGT
TCAATGCAAAGCAAAAGCTGAAAAATTGACCCCCGCGTACGCTAGAGAAC
TCGAAGGCTCCTTTATAGGAGCTCCTGCTGGGTGGAGGGAGTCAGGTACA
CTGGGCTTACTCGTGTCCAAACAGCCTGTAAGTAAGGGTGTCAGAGAAGC
ATTGCTAAGAAGTCAGTGGTCAATGGGATATGCACAGTGTAGTGCCAACG
GAAAACTCTTGCAGATGATTTGGAACAAAAAAGCCGAGGAAGAAGGACTG
GAAGGTATCCATATTGGAGTACGATATACGGGTGGAGACATTAATGAACG
CGAAGTAGTCCTGACGTGGAAAAATAAAGTCATCTGCTGA
>Bg_AVE_contig_9172_gene-0.7
ATGGCTGACGAACGACCAATCTTTTTCTTCGATATCGATAATTGCCTAAT
TAACGAAGGCAAAAGAGTTTACAATTATATGACAGAACTTATTGACCAAT
ATTTTGTGAAACATCTTGAATTGACTAAGGAAGATGCATACAAACTTAAC
CAAGAATACTACAAAAACTATGGGCTTGCAGTGGAAGGGCTAGCAAGACA
CCACAAGATTGATCCAATGGAATATAACCGTCAAGTGGATGACGCCTTAC
CTCTTGAAAGTATCCTATCTCCAGATCCCGAGTTACAGAAACTACTTGAA
GACATAGACAAGTCGAAAGTTAAGCTTTGGTTATTCACGAACGCTTACAT
AACTCATGGCCAGAGGGTCGTACGTCTGCTGGGGGTAGATCATTTATTTG
AAGGCATCACTTACTGTGATTATAGTGAGCAGAAGTTAACTTGCAAGCCC
CACATGGAAATGTATGAAAAAGCAATGAGGCAAGCGGCCGTAAAAGATGT
TCGAAAGTGTTACTTTGTTGATGATTCTGAATTAAATTGCAGCAAGGCAG
AGGAAATCGGGTGGACTGCAGTACATTTATCTGAGGATGAGGGCCTACCC
CCTCCCCCAAAGCCATCCAAGTACCAAATTAGGCACCTAAATGAGCTAAG
GGGTTTGTTTCCACAGTTTTTTTATAGCTGA
>Bg_AVE_contig_9172_gene-0.0
ATGGCGGATTGTTTGACTCAACTACAAAATGCGATTGATCAGCTGGCCAA
CCAGTTCGTTGCTTCTTTATCGTACATCAATAAGCACCACAGTCCACAAA
GGTTAGGACCAACAGATATTGTTCGGCAGGAGAGTAATGGCGAAGGATTT
CATAACCAGGCACAACCACAGGTTGATTCTCTTCCATCTGATGTTTTCAA
AGCTGCACAGTTAGAGTTAGCTCAAGACCTGATACTCAAAGAACAGGAGA
TAGAAGCTCTTGTTTCACTGCTGCCTGGCCTAGAAAACAGTGAGAAGTCC
CAAGAGCAAACTATTCGTCAGTTAGAGAGAGAATTAAGGGCTGCTGACTT
GGAGATCAAGAAAGCATTTGAGTTAAAAGAAGAGTTGGTGGAAAGGTTGG
GTGTAGCTATTCAGTCAATCAAGCGACCATGA
>Bg_AVE_contig_7436_gene-0.0
ATGACCACTACTACTTCCCACTCTTCGCATTCCCAAAATACATCCCCTGT
GTCTTCTTCGCCGATATCTCTCAAAAATAGAAAGAATTCCGCCAATATTC
CGGTCGCAAGTGTTTCAGAGCGTAGAATTTCGACACCTGTCCTGTCAAAA
AGTGGAATTCGCATGCCTGCTACTACATCCCTATCTAGTTCCTCAGGCAC
AATTGCCGAAAAGCATAAATTAAATACAAGTATGAACGCTGGTCCCAGGA
TTATTAAAAAGCAAATAAGCATTAATGCTTTCCCCTATCCACCAAGTGGG
CTGCGAACCCCAGCCTTACCATTGAGCCCTCTAGCCGGAGGAAACACGTC
CTGCAACAGCTTCAATACTGCTCGAACCAGCCGAACAGGTTCGTCAGATT
CCACAAACACAGACAACGCACGCCCACAAAATGGTATGTGTGGTAGTCCT
AAACGTATCGTCAAACATAACAACTCAGCGGGAACCCTGAGCATGAATAG
TGATAACGAGTCCAACCATAGTGGCCCCAGACCTCGGAGATCAGGATATC
GACTGAGTCAGACCTCAACGCAGAGCCGTAGCTCTTCAGCATTTGACTCA
TATCCAACCTCGTTAAAATCACCGGATCAGGCGAATGAATTTGATCGCGG
AAGAGAGCGCCCAGACTCGGTCTCAGACTCCACTATGCCTAAATCTTCTG
AATTAAAAGGTAACGTTCTGGTCAGCGTAAGAGTGCGTCCAGATCCTAGT
GCTAGTAGCAGTAATAAAGCAGAGGGAGACTGGATGGTCGATGGAAAGCG
AGCACTAGTTTCTTACAGGGCGGGTGAGGGCAGCGATTATTATTATGACA
ACGTTTTCACTGCCCACGACAATAATTCAAGAGTTTATGACTCGTCCGCC
AAAAGACTTGTTCGCCGTGTAATGGAAGGCTACCATGGCACTGTATTTGC
TTACGGAATGACTGGGACAGGAAAAACATTCTCCATGCAGGGCACTGCAT
CCTCACCTGGCGTAATACCACTTGCCATAACTGATATATTTTCCTACATT
CGCGAAACTCCCTCTAGAGAATTTCTTCTCCGTGTTAGCTATCTAGAAAT
ATACAACGAGAAAATACACGATCTCTTGAGTCCCCCAAGTGGGAATGGGG
CTGGTTCAATTCAGCAGGAGGAAATCAAGCTGAGGGAAGACAGTAAAAGG
GGCGTTTACGCAAGCTCTCTTAAGGAAGAAATAGTACAAAGCCCCACACA
ACTCCTCCGAGTCATTGCCAGAGGAGATCAAGCAAGAAGAACTTCAAGTA
CTCAGTTTAACTCGAGGAGCTCCCGAAGCCACGCAGTGGTACAGATTGTA
GTTGAAAGTCGTGAGAGGATCCCAGGAGCCGGATCCCTCGGCGAAACCAA
ACGCTCGGCCATCCTACCCGGCGGCGTAAGGGTCTCCACGCTAAGTCTCA
TCGATCTGGCCGGCTCGGAGAGGGCTGCCGAAACGAAGGAGAGACGAACG
GAAGGCTCTCACATCAACAAAAGTCTTCTTACTCTAGGCACCGTCATTGC
AAAGCTTTCTGGTGACAAAGACAAAGACGGTAAACCAACAGATAAAGATG
GAAAGCATTTGCCCTATCGTGATAGTAAACTCACTCGACTTCTCCAGGGT
GCCCTATCGGGAAATTCTTTAGTAAGCATTCTCTGTACTATCCAAATTGG
GGTTTCTGGCAGCGCCGCAGCTTCAACAACACACGCCGGTGAGACACTCA
ACACATTGAAATTTGCCTCAAGGGCAAAAAACAATATTATCAGTCACGCC
AAAAAAGCAGATGATTCTCATGGAGCCGGCGTGGACGGAAGTTCTAGGGT
ACTCCTAGAAAGATATCGAATGGAAATACTCGAACTCAGAAGCCAACTGG
AAGCACAGGCAAAATCAAAAGTCGACGATGATGAGAGAGTGAGAGAGAAA
GAGGCAGAACACCGACATGAAGAGCAAATGCTGGAGATGCATCTGGCACG
AACAGCGCTCAAGGAAAGAATCGAACACCTGAACCGATTGATTCTTAGCT
CCAAGTCAACGGGCGTCAACCTCAGTGGACCTTATTACCCACAAGGCTTA
AATCAGAGGCTTTCCTTGATTTCCGGGACCAGCCACAATTCAATTATATC
TGCGAGGTCGAGGTCCTCTCTGACTCCATCAACAGTCGTCAGAAATACCT
TGGAGCGGACCAGCTCCCAAAATTCCGTTTCTACTGTTGGTCAACGAACT
TCTCAACTTGCTCCGAGCAAACGTCTTTCGCACGATTCCATTGAGGATGA
TGAATCTATTGGAGAATTTGCTGACGGTAATGCCTCGTTGGCTGCCCAGA
ACCGAGCTTTGCAAGCAGATCTTGCTGACAAAACACGCTACTGTCAAACG
CTAGAAAAACGTCTGATTCAAGCTCGTCGCTCAAGTATGTCAAGGGCTTC
GGGCGGTATCTTAAGCGTCGGAAAAAGCTTAACGGCAGCAGGAGATCACA
ATCTCGCAACCCTCATTAGAGAAAGAGACACAGAGATAGCCGAATTGAAG
GCTCAGCTCGAAGACAAGGATCGAATGCTTTCAGCTCTACGGAATATTCA
TAGAACTCGTGAACATCCTGACAAAGAAAGCTTGAGCGCAGATTCAAACA
CGGCTGAGACTGTGAGCCCAGTCTATAAAGACGCGTCCATTGGAGAATAT
GTCTTTCCATCAAGCCATTCGTCACAAAATGGAGTGTCGTCTATGCGATC
AAGTCTCACGTCAGGACCTCCACCTCACATGCGGAAGAGAAATAAGAGCG
TAGACGAGATGAGTCGGATACTAGATGAGATGATTCAAGATCGCGTTGAA
ACGGGACAGCTAGCGAAAAATATACGTGGAGCTGGACGCATTGTTGAACA
ACGAAAGCCATCAATCACTTCTGAAATGCTCTCGGCCTAG
>Bg_AVE_contig_23563_gene-0.0
ATGTCACAAACTCCTCATTGGGTTAGAGATCTGACCTCCTCCGAGCCTCA
AGGGAATGATCTTCTTGAGAGGGAGAGAAACAAATCCAATATTTCCGTCG
AAACGCTATCGAAATTCCTCTTTACAACTGAAGCTCTAAACCGTCGCGAA
GAAGTTTTAAAGATCCTCACGGCTGAAAAAATCTTCAATAAATCGCAAAA
TTATTTTGATGGACGGGTGGACAGGTTTAAAACGGCTCTGGCAAGAGCGA
AGAGGTTACGACAACTTCAAGTCAAGCATGATTGGACTAGAGACCAGCTT
ATGGATGCATCACATCTTATAAGTGAACCTGGCCCATATGCACTCCATGC
AACTATGTTCATTACTACTCTTCGAGATCAAGGCACACCAGAGCAGCATA
AACTTTTTCTTGAGCCCGCTCAGAACTACAAATATATTGGCTGCTATGCT
CAGACTGAACTAGGCCACGGATCCAACGTTAGGGGGTTGGAAACTTTGGC
TAAATGGAATCCAGAAGATCAAACATTTACACTTCACACCCCACGTCTCA
CATCTTCCAAATGGTGGATAGGCTCCCTGGGGAGAACAGCAAATTATGCA
GTCGTCATGGCACAGCTGATAATCGGAAAAAAGTCATTCGGCCCTCATCC
ATTTGTTTGTCAGATTAGAGATTTGATAACTCATGAGCCCCTTGAGGGCA
TTCATGTTGGGGACATCGGACCCAAATTTGGATATAACACTATGGACAAT
GGATTTCTTCTTTTTAACAGAGTCAAGATTCCACACATCAACATGTTAGC
TAAATATTCACGGGTCGACCCGGTCTCCAATAAGTATGAACAACCAGCCT
CGGCCTCTTTGATCTACGGAACGCTTACTTGGGTACGATCAACTATTGTC
TTAGAGTCTGGCGGCGTCCTCGCACGTGGTGTGACAATTGCGCTTAGATA
TTGTGCAGTACGGTGCCAGTTTCAAGATCGGGATTCTCCCTCTGAGTCCC
ATGGAGAGAATCAGGTTCTAAATTACACAATGGTTCAGTATAGACTTCTA
CCGCTTCTTGCTGCAACATTTGCCTTACATTTTACCGGAAAATCGATGAT
GAATTTATATAATGACAATCAAAAGAAATTGAAGGGAATGGCTACTAGCG
CTAGAGATGAAGGCCGGGGGGCGGGTCCAGAGCAGACTCACTCTGGTAGT
GACCTACTTGCTGACCTTCACGCCACTTCTTGTGGCTTGAAAGCGCTGGG
TAGCACTATAGCTGCTGAAGGGTTAGAAGTAGCACGAAGAGCCTGCGGTG
GACATGGTTACAGTAGTTTCGCTGGAATAGGTGCATGGTACGCTGACTAC
CTACCTACTACAACGTGGGAAGGAGACAATTATATGCTGACACAGCAAGT
AGCTCGATATCTTCTTAAGACAGCTCGGGCTGTGTTATCAGGAAGCCCTC
CTGACAATGATACGAGTAGGATTTTCAAGACATTCCTGGAGAAACGGGAC
ACTGGTGCAGCTCATGATATATTAGTTTCTGATAGTGACATTGTCGCAGC
GTTTGCATGGCGAACGGCTTTTCTAACGTTTGAAGCTCTGAAACACAGAG
ATATTGAAAAGAAGTCGTGGAACTCTTTACTGGTAGACTTTTGGCGTCTC
AGCACAGTGCACTCGCAATACCTCGTGGTTAAAAACTTTTACAATGCTCT
GCAAAGCGATAAGACCGTGGAAGAGCTCGACTCTACTACACTAGGCGTGC
TTAACAAGATTTTCAGGCTCTATGCATTTGATACACTGGAGAAAGGAGCT
TCAGAATTTTTCTCCTCAGCCGCTGTCACTATTAGACAGATCCAACTGAC
GAAAACGAAGGCCGTAATGCAACTCCTCGAGGATATCAGGCCCCATGCCA
TAAGGCTTACTGACGCCTGGCAATTTTCAGATTGGCAACTCGATTCGTCT
CTAGGACGAAAAGATGGGAAGGCATACGAAGATCTCTTCTACAGAGCCAG
TGAACTAAACCCACTCAATGGCCTCACCGTTGACCCTTATCCTAACAGTG
AGGTGATTGTCAAGAGAGATGAAACTTCAAAGTTTAAAAGTAAGCTTTAG

>Bg_AVE_contig_1023_gene-0.0
ATGTACCAGGTGCCCATAACAAGAGGCGTCGAAACTCTACATCAGGGAGA
AGTGACTCACGGAAAAAGGATAGGAGTCGAAGTCCAGAAAAAGATTCTCG
GCACTCCCGAAACGATTATCGATCTCGTCATTCTCGTAGTCCTAGCAGGA
GTCGAAGACGTTATCATAACAAGAAGCGGGACCAGACCACATCTCGAAGT
CGCAGTAGGAGTTCTCACGTACGACAAGAGCGTGAATCTAGAAGTCATCG
AAACCGAAGCCGTGATAGAGATCGAAATCGTGACCGCGAAAAGAGGCGCG
AGAGGAGTAAAAGTAGAGATAGGGATCGTAACAAAGATCGGACTCGAAGA
CGGAGTAAGAGTAGGGATAACAGACGAGACTAAATAA
>Bg_AVE_contig_11255_gene-0.0
ATGAAAGTTTACCAAGATGACACAAAGAAGTACTCTGGAGAACTTTACGA
CATTCTCAACACAAAGCTTCAGATTTTCTACGATTGCTGCCAAAAAGTGA
GGCTGGGAGTTGATCAATACCAAAACGCCTACTCCATTATGCTAAAAGGC
CGCGCCAGCTCTTTTTATTATGACCGTCTGGCTGGTCATAGTTATGACTT
CATGAATATGATAGGTATGACCAAAGCTCACTTTGAAATAGAGGAGAATA
AGCAGCTATATATTTCGGAGTGGAGAGAAACCACATTGCCTACTGTTATC
TCCCAGTACCCTTCTGCAACGCGATTAGACTGTCTCCAAAAGCTTTTTGA
TAAGCTCCAAATTATTCAACAAGGTTTATCCGAGAAATATCAAACAGAGT
ACAGCCTTCTCAAGGAGTTGGTTTATCAGCGTTCCGTAGGGTACGAGTTT
TAA
>Bg_AVE_contig_8667_gene-0.0
ATGGAAAACAAAGTGATTCTTTTACTGGACCATCCTCTCGACAAAGCAAA
CACTTTCAAACCTCCAGGTCTCGCTGAATTTCAGCCAGATCTCAAGAATG
ATCTAGCTCCAAATTGGTATCAAATACGACGACTCTCGTTTAAACTGAAA
GGGGACATCCAAGGCACTCGTGGTAGTGACCAAGAAAAAATTATATTACA
TGGCTAA
>Bg_AVE_contig_8977_gene-0.3
ATGGATTCATTTCGCGTGAAGCTGGACCACATAGATTTTTATCGGGCGCA
ACCATCGAAATTAGACCCATTTTTAAGATGCAATGTTTCGCCATCGCAGC
TACATAACGAGCCAAAAGTCCCCATAATCAGGGTATTCGGAGCTACAGAA
ACAGGGCAAAAAGTATGTGCCCACGTGCATGGTGCATTCCCATATCTGTT
CGTCGAATATGGGGGGAGCCTGAAACCCAATGATGTTGGTACATATATTC
AAAAGTTTCATCTTGGCATCGACCATGCTCTAGCTGCTAGCTATCGTCAA
AATGGTGACAACCATAATTCCCGGTTTGTGGCACGCATTACCCTTGTCAA
AGGGATTCCATTTTATGGCTTTCATGTTGGATACAAGTACTTTTTGAAAA
TACACATGTTAGATCCAGTGGTTATGACTCGTCTATCGGATATTTTACGC
CAAGGTACCATAATGAAGCGGATATTTCAACTATACGAGGCACATATCCC
ATACTTATTACAATGGATGATAGATTATAATTTATATGGATGTAGCTACA
TAAACTGCAGTCGTGTTTTATTTCGGGCTCCAGTCCCTCAATTTGAGAAC
TTGAATCAAATTCCACACCTCTGGCACGATCTCTCAATTCCACCAGGTTT
GATAAATAAGGAAGAACTATTTCCTCGAATCAGCCATTGCTCCCTCGAGG
TGGATATTTGTGTGCAGGATATACTAAACCGACATGAAATCAAGCCAAGA
AACCTACATCACGATTTTGTTGAACGTCTCAATCCATTTAAACCCAATGA
AAGATTGGTAAATAGCATGGCTGCGTTGTGGAAAGATGAGACACGAAGAC
GAAGAGCTCAGATGTCTGATCCAGGCTTAACAAGCAGCCCCTTCCCCCCT
GAAGTCCTGATATCAATGTCGGCTGGTGCTAGGTATTCACAGCCAGGTGG
TTGGGTCCACGAGGAAGAATATAAGCGCAAGATGAAAATGCTTATCCTCC
AGGAAAGAAATGACTGTGAAGGCGCCAAAGTGACTTTTAAGAACTTTGTA
AGCTCAGAACCCCACGAAGCATCTGTAAAGTCAGTACTAGAAGCCATTGA
AGACCTTTATCCTCATAATATTCGGCCAGCCTTGGGACTTACTCCTATTC
GAAAATCTGAGTTCCAACTGGAAAAGATTGCGGAAAACAAACAAAATGAG
AGAAATCAAAATAACCTGGCTAGGTTGAAGAACTTCGGTCATTCATATGA
CCTTGATAAAGAAGACTTGGCTGAAGGACTATCCTCTCAAGATGAGGCGG
AAACAGTCTTGGACGGAGATCCATTGAAACTTTTCAGTCCAAGCAATGTG
AGCTACCTGGGCGACTCACCAAAACCAACACCAGATATTTTCAACAAAAA
TTTAATAACTGGCGGCATAGGCTCTACGAATATTCCGCCCAATAAGTCCA
GGAGCTCATCATACATAGATGGAGTCAGAAGTAATTTAGCAAGACCTATG
ACTGGTCACTTACATAGCCTCGAGGAGAAACAACCACTTTTTACTGCAGA
ATTAAAGTCCGAGAGTGAGATAAAGACAAAGAGATTAGTTGGGACTGAAT
ATTCATCAGACCATGCAGTTAAGCGCCACCGCTGCTTACCCAAGATGAGT
TACTGGAAGATTTTATCGGAGAGAGAATCATCGGATCGTTTAAACTTTGA
GCAGCCAAGGGTTTCTGTCAAATCTCAGCCTATTTTTATCAAGACAGATC
TTACGTCATCTCCTTCACTGGCGGGAATTGTGAATTCCAGAAAACCTTTA
AATAGAACTATTTCCAATCTACAGAGGAAAAAAGGTTCAAAGAATGTCGC
CGAATTCCAGGAAAATGTCCTTCCATTTCCTGTTGTGAAAGATCCTTATC
ATTCAAGTCATAACTTATGGCAATCTCAGAGAATTAAATTACAATCCTGC
TTAGATGACATAGAAATGACACCCCTTCCACCTCCCCGTCTCCCTATTCT
ATCTCCTCAAGCCTCCGCCAATAGACATCCAAGCTCGAACTTTTCTACAC
TTAGGTCCGGATCTCAATCAAAGACAATTTCTCTTGTATTAAACAGCATG
AAGTGTAAATTTCCAAAATGCTCATCTCGAAATCTTCTCGCATTTCATAA
ACTATCTCCATCCAGCTCTGAATTAATTTCGACCCTATCAGATTTCAATC
TTCCATCTTTCATTTATCAGGATCCCTTTTACAGTAATGAGTCCGATATA
CCTGAACGTGCAAGGGATTATGCAGGAAAGGAATTTAGACTGGAAGGTTT
ATCTATCCCTTTCCTCCCAGATTTTGATACAACTGGCAACACTAAGAAAA
TAATCAACCAACGTGGAGCTGACGATTTTGACTGGTCTAAGATAGAATAT
AGTTACCATAAACGACGTCAAAACTGCGGGCTCCGTAGCTGGCACTACAT
AAACCCACCGCCCTCCTGTCAAGAAGTTTTACAATGGGCCCAAAATGAGA
AAGCAACTTCGACATCTTCAAAAATACAATGTAGTAGTACTGCCAAGAAA
TATATTGCTGCACAGGAGAGGCATCCCCACTCTCAGATCGAAGGTCCCAC
GCAACGTAACAAGCATGGCTTTAAGTACTCTCACAACCAAGAGACAACAA
GTGTCATACAAGAATCACAGCATATGAGTTTACTCAGTCTTGAGATTCAT
GTAAACACAAGAGAAAATCTATCACCTGACCCAGAAAAAGACGAGATTCA
ATGTCTTTTCTGGTGTCTTCAGCTGGGTGATATTGAACACGAAGATGGAA
TGTCTTCCAACGCCGTACAAATGGGAGTTATTATCCTTTCAGAGGATGGA
TCTTTGGCGCAGAGAACACAGAAAAGCGTTACGGCTGAAGTGTGCCAAGA
ATCGTCAGAACTGGATCTCATCATTCGTATTGTTGAAATCGTGCGAAGGT
TTGATCCAGACATCCTGACTGGCTACGAGCTACATGGTAGTTCCTGGGGC
TACTTGATACAACGAGCCTACACGAAATATGAGTATAATCTCTGTGATGA
ATTGAGCCGGATTAAAGCACCCTCTTATCGTGTATTCGAGAAAGACAAAG
ATCAATGGGGCCTTTTGGTTTCTTCTGCTATTCACATAACGGGAAGACAT
ATGATCAACATCTGGCGTGCCATGCGGAATGAACTCAATCTCCTCCAGTA
CACACTAGAAAATGTTACTTTCCATCTCTTGAATCGTCGGACTCCTCACT
TTACATGGTTAGACTTGACAAAATGGTTCTCAAGTGGTAAGACACGGGAC
CTAGCTCGGGTGATGAATTACTATCTATCACGAGTGAGGCTTAACTTGGA
GATCCTCCAACATAATGAGCTAATTGAAAGGACCAGTGAGCAGGCGCGCT
TGCTTGGAGTCGACTTCGCATCGATCATCTCACGCGGCTCCCAGTACAAA
GTTGAATCCCTTATGTTCCGCATTGCCAAAGCTGAAAATTTCATTCTCAT
TTCTCCCAGCCGTAAGCAAGTTGGTGGCCAAAATGCCCTTGAGTGTCTTC
CGTTGGTTATGGAGCCCCAAAGCGCCTTCTATACCAATCCTGTCCTCGTC
CTTGACTTTCAAAGCTTGTATCCGAGTGTGATTATTGCATACAACTACTG
TTACTCAACATTTCTTGGGCGCATCGTCAATTGGCGTGGACGAAATAAAA
TGGGCTTCACTGATTACAATCGGCAGCAAAGGCTGCTTGAGCTACTACAA
GACTACATTAATATCTCACCTAATGGCATCATGTACGTCAAACCCGAGAT
CCGAAAATCTCTTCTAGCCAAGATGCTCGGTGAAATTCTCGAAACCCGAG
TCATGGTCAAAAGTGGTATGAAGATGGATAAGGATGACAAGGCACTTCAG
CGCCTACTCAATAACCGACAGTTAGCACTCAAACTTATCGCAAATGTAAC
ATATGGCTATACATCAGCGTCCTTTTCAGGACGAATGCCTTGTGCAGAGA
TTGCAGATAGTATTGTTCAGACTGGGCGTGAAACCTTGGAGAAGGCAATT
GCTCTCATCCACTCAGTCAAACGATGGGGTGCCGAGGTGATTTACGGGGA
CACAGATAGTTTATTTATATGCCTAAAGGGGCGCACCAAAGATCAAGCAT
TTGATATTGGGGAAGAGATTACCAAATGTATCACCGACATGAATCCAAAG
CCTATAAAGCTAAAATTTGAAAAAGTTTATCTGCCTTGTGTTTTGATCGC
CAAAAAACGTTACGTTGGCTTCAAGTACGAAGACCGGAATCAGACCGAGC
CAGAATTTGACGCCAAGGGGATCGAAACGGTCAGACGAGATGGCACGCCG
GCTGAGCAGAAAATTCAGGAAAAGGCGCTCAAGATCCTTTTCCGTACATC
AGATCTGAGTCAGATCAAGAATTACTTTGTCAACCAGTGCGCCAAAGTGA
TGAGTGGCTCAGTTTCAATTCAGGATTTTTGCTTCGCGAAGGAAGTGAGA
ATGGGAACATATAGCAAAAAGGGCATCCCGCCACCAGGTGCATTCATTAG
CGCCAAACGAATGCTAACTGATGCTCGGCACGAGCCCCAACATGGCGAGA
GGGTGCCCTATGTAGTGATTGCTGGAGCGCCTGGAGCTCGGCTTATCGAT
CGATGTGTGGCGCCCGAAGAACTTCTGGCAAATGAAGAAGATGAGTTAGA
CTCTGAATACTATATTTCCAAAAATATTATTCCGCCCTTGGAGAGAATCT
TCAACTTGGTTGGCGCTAATGTGAGAGGTTGGTATGAAGAGATGCCAAAG
ATACAGCGGATACGACGCGTCGATACCAAGGGTGGAAGGTTCAGTGACGC
AGCACCTAACCGAAGAATACTCGAAGCGTACATGAAATCATCATCTTGCT
TGGTGTGTCACGAGAGACTAGAAACGGAAGGGCCTATTTGCCCGAATTGT
ATGTCAGATCGACCAAGATCTATCCTTGCTTTGCAGCAGAGGCTCAATGC
AACTACGAGAAAACTTTTAGACATTCAAAAGATTTGCCAGAGCTGCTCAG
AGATATCGCCCCTGGAAGAAGTGCGATGTGATAGCAAAGATTGTCCAGTC
TTCTATACACGAATACGGCAAGGCACACTCTTGAAAAATGAAAAAAGGCT
AATTGAACCCATGATCGGAAAGCTCGCTAATGAAAGAGTCACTCTGCGAG
ATTTAGAATGGTGA
>Bg_AVE_contig_8977_gene-0.2
ATGATAGGGCTAACTACTACACCAAAAAGACACCTGCCTAGTATTTTCTC
ATCGTTTCGCAACGAAGATGGATCCTTGAGTACTCTTCCAGATCCACGTA
GCAGAGCAGCATCATTCGCTGATGAACGCTTCTTACCGAATGTTCATCAT
CCCGATTTAAACGATGAAGTTGCTACCCTCAGTAACAAATTAATCCATGC
CATCAACCATCAGACAAACTTGGACGACAATCTTTCCGCAACACGCCATG
AGTTGGAATTAGCGCGCGACAAAATTAAGCAACTAGAACGAGAGAATCGA
ATGCATAATGACCTCGTGTCTCGCGGATTTCTTGTACGAAAATCAGCCAT
GGATTCCACGCAAGCAAAACTAGCTGCCAATGTATCAGAGGAACGAAAGA
AACGGGCAGAGATTGAGAGGGAGAAGAAAAATATGGAAGTGGAACTGGAA
ACCTTAACAACTGCCTTGTTTGAAGAGGCCAATAAGATGGTAATAACAGC
TCGAGCGGAGGCGCAGAAAGAACTCGAAATAGCGCAACGGAAAAATGAAC
AGTTGAAAACTCAACTTGCAGACACCGAAAGCCTCCTGGTATCTCACCAA
TATCAACTGGCGGGACTGAAACAGGTCATGGAACAAATGTCTGACGTTAA
TGACGATCACACTAACTCAACGTCGCCATCATCGCCAGCTTTCACCAAAT
CCTATTGCAAGACATATTCCACTGAGGATATGGAGATGACCCCTGTTTCT
TCAGTACAAGAATTAGTCACACCAACCTATCCAACAAGCTTCACACACCT
CATACAAACTGTTCTCAGGACGGATCTTCCAGCCTATGATGAATTTGTAT
CTTTAATAAAAACATCCAAGAAATTAAGTACTGGGAATAGGATTTCTAGT
GGCTCCTATTCAGGAACTGAAAGCAGCATAAATCTCGGTAATCATTCTGG
TCTTGTTTTATCAGCATCAGCAAATAGTCCCAGGCCATCTCCATCAATAT
ACACTACCTCACCTGCCACACCAGTAACACCTCTGTCAAGTACTACTAGT
ATCTCAACCCAGAACATCGGGTCATCATCTTCATTAAAGGATTCCAAGTT
CTACAAACGTATTCTTACAGAAGATATTGAGCCAACACTCAGACTCGACT
CTGCACCAGGCCTCTCGTGGCTGGCGCGTAGGACTGTGCTTAACTCTGTT
TGCGAGGGAACGCTTATTGTTGAACCTGTTCCGACACCGATAGACAGCTC
CTCCCGAGTTTGCGCATTATGTGGGGAATCCCGCAAAGATCCCGATTATA
CCCGGACACATAGATTCAGAACTAATGGTAACGAGAATGCTCAAACTTAC
CTTTTGTGCAAGTACTGTCTTGGTCGAATACGATCTACTTGCGATTTATT
AGGTTTTCTAAGAATTTTAAAAGATGGTTACTGGAGGTGTGACGATGAAG
AGTCCGAAAAAGCTGCTTGGGATGAAAGTATCAGACTTCGAGAACAAATG
TTCTGGTGTCGTGTTGGTGGCGGAGCTGTACCTGTAATGAACCAACAACA
AGAATTTATGAAGAGTCCTGGTATTACTAATTCTCAAATCAAAGATCACG
AAAAGGACGATTACTCTGTAAATATGGCTGGCTCTAGCGAAAGTTTTTCT
CTCGGGATATCAGATTCGTCATCCTGCATACGAAGTTGCAAGAACTCCCT
CTCTGAATCTGAAGATAATGCGGAGGGGCAAGAAGCTGTCAGACACTCAG
CTCAAATAGCCATTTCACTCAAGCCATTAACATCGGGATGGAAGAGAGAA
AAGAGCTTGCGATCTAAGATGGAGAGCGACTCAAGACAATATGAGGTAAT
CTGA
>Bg_AVE_contig_8977_gene-0.0
ATGTCTAGAGTACAACCTAGAAAACCTGAAATTCCGTCAGCCGCAAATAA
AGAAGCTAACGAGTATATTCCCTCATTTATATCAAAAAAGCCCTTCTACA
TCGGCGAAGACGACGATCAGAATGATTACCTGGAACACCAACGTCTTCAG
AAAGCTCAGTCTGAGCAGTCCAAATGGTACGACCGTGGTCAAAAGCTGAA
AGCGGCGACCAAATTTCGCAAAGGTGCCTGCGAAAATTGTGGCGCAATGA
CACACAAAACAAAGGAATGTTTGAGTCGACCACGAGCAAAAGGTGCCAGA
TGGACCGGCAAAGATATACAAGCAGATGAAGTAATTCAGGATATCAAAAT
GGGCTGGGATGCCAAGAGAGACAGGTGGAATGGATATGATTCGAAGGAGT
ACAAGACTGTCACAGATGAGTATACCGAGTTAGAAGAACTAAAGAAGAAA
GTATACGCAAAGAGAGGAGATGAAGACGAAAACAGCGAAGATGATGCAAA
GTATGCGGAAGAGTCAGACATGGGAAGGCATCAGAGCACAGCAACACGAC
AGCTACGTATACGAGAAGATACTGCCAAGTACTTGTTAAATTTAGACCTC
GATTCAGCTAAATATGACCCTAAAACTAGATCCATGGTCGATAGTGGCGC
AACTGCTGATAGAGCTGCTGCGTTGGTTGCTGAGGAAGGTTTCATGAGGG
CTTCCGGAGATGCGGCAGAGTTTGAGAAAGCACAAAAGTATGCATGGGAA
TCACAAGAAAAGTCGGGGGATACCAAGTTACATCTTCAAGCTAATCCAAC
ATCTGGGGAGTACTTCAGGAGGAAAGAAAAAGAAGAAACCCAGGCCAAGA
GGCAGGAGCGTGCAAAGATGTTGCTCGACAAGTACGGCGGGCAAGAAACC
CCAGCTCTATCTAAACTACAGGCCTCAACTATCATTGAATCCGAAAAATA
TGTAGAATATGATTCCTCCGGAGCTATCAAAGGGTTGCCTAAAGATGCAG
CAAAGTCAAGATACGCAGAAAATATATTGAGCAACAATCACACTTCTGTC
TGGGGAAGTTGGTGGTCAAATTTTGAGTGGGGGTATGCCTGTTGTCACTC
GAAGATCAAGAATTCTTACTGCACAGGTGAATCTGGAATATTGGCCTACG
AAGAGGAAAACAAGTTGCTGAATTCAAGCTTCTCAAACATTAATGATCTG
AAAGGGCAGACTTTACTATCACAGGAGGATGACTCTGTAACTGACAGGAC
AAGTGCACGTGAGGTAGCACTAAAACGAGACATAGATCAAGTTGAGTCGC
TTCAACCACATCATCATGCGGAACAACCCAAAAAAGTGTGTGTTTCTGTT
CATAGTTCATAA
>Bg_AVE_contig_8977_gene-0.5
ATGAGTTTACCGAAAGTGTCCGTGCCGGATGACTCGACAGAGTCAGACTT
CACTCATGCTAATGGTCACGACAAGACAGACGCACAAAATAACTCTCTGT
ATCCGCGCCTTTGCGCACCGAGCCCCGCAGCCGAGGTTGTAACGAGTCTG
AGTGCGGAAACTCTCACGACCGTCGTACCTATTTTTATCTTCATATCCAA
GAGTTACCTTATCCCAGCGCTCATTCATTACACCATTGAGCTGCTGTCGT
CATTCAAAATCTTAGGTCCCCGACAGAATTTGATTCCCGTGTGCTCGTGC
TCCTTTTCCATCATGCCCTTTCTAGCAGAGTATTCATGCCTAGGCGTGGA
GCTGGCCGTCAAGACACGTGGCAAGTGTAAATTGTCCGAGTACGGATCAT
CGTGGAGAATCGAAGTGATTGCCGACATAAGATGCAAAGACCGACTGGAG
AGGATTCGTGATTCACATGTAGACAGTGATGAGTTGATGCGATGGTGA
>Bg_AVE_contig_8977_gene-0.1
ATGGGTCACCCAGCAGGTCTTCGCGCGGGCACGCGCTATGCATTCAGCCG
GAATTTCCGGGAGAAGGGAATGATTAAGCTATCTACTTATTTGCGTCAAT
ACAAGGTCGGAGATATAGTTGATATAAAAGCGAATGGTGCAGTTCAAAAG
GGTATGCCTCACAAAGTCTACCATGGAAAGACCGGTGTTATTTACAACGT
CACCAAAAATGCCGTTGGTGTTATCATCTACAAAAAAGTCAAGCACAGAT
ATATCGAAAAGAGGGTTAACCTAAGAATCGAGCACGTTTCGCTATCACGA
TCACGAGAAGAGTTTGTAAGGCGTGTCAAAGCTAACGCCGAGCTGAAGAA
AAAATCTAAGGCCGAAGGAACTCAGGTGTTTTTAAAGAGACAACCGCTTC
AACCCCGGGAAGCAAGGACTATTTCGATGAAAGACAATGTACCAGAAACC
GTTGTACCGATTGCATACGAGACGACCATTTAG
>Bg_AVE_contig_8977_gene-0.4
ATGAAGCTTGATTATGTCCTGGCTTTGAAAACTGAGGATTTCATGGAGCG
ACGCCTGCAGACATGTGTATACAAGCTTGGTCTTGCAAAATCCATACATC
ACGCACGTGTCCTTATCCGACAAAGGCACATCCGTGTAGGCAAGCAGATT
GTAAACGTTCCATCCTTTGTAGTCAGACTTGATTCCCAGAAACACATCGA
CTTTGCGCTCAGCTCGCCATTTGGAGGTGGTCGCCCTGGTCGTGTTCGAA
GGAAGAAGGCTGCCGCTGCATCAAAGAAAGACGGCGGTGATGCAGAGGAG
GAAGACGAAGAATAA
>Bg_AVE_contig_13276_gene-0.0
ATGGAATTAGGACCAGACAGGCCGAAGTTCGAGAAGAAATGCGGACAAAC
TGATCTGCAAAACAACGATGAAATCACTTCTGCACAAGCAGTTGTTTCAG
GTCAGGCGAGACCGTGGGCGATGACAACCGCTTACTGTCTCCCGGCGAAT
GCACGAAAATCTTGGAATGACACAGGCATAGACAAACCAATAGCTCACAC
GAATTCGGCGGCAGCTTCCCAAGATCCAGATGGAGTGATAGATGAAGATG
GAATAAGAAATGGCGCGGCATACTCCACGACCCCTTTGCTGAAAAATGAC
GATGAGGATCCAAGCGATAACTCAGCCTATCCTCAAGTTCGAGCATCTGT
GTCCGCCACTGATAATACAGCTCTCTCAATCAACACGCCTCGCATGTGGT
TTCTGTCCCTTCTTTTCGCTATTATAGGCTCCTCAACGAATTTATTCTTC
TCCCTCCGCTACCCAAGTGTCTATATTACTCCAGTCATTGCGCTACTACT
TGCTCATCCGCTTGGCCTTCTATGGGATCGGATATGGAAATTTCGGGATG
ACCCTGAAGATTTGTTTGTCGCAGGGTCGAGGGTCAGTAGAGAAAGAAGT
GAGGGCCTATGGCGAAGATGGAGGTTGTGGATGGGACAAGGAAAATGGAA
TGAAAAAGAGCATAGTTGCGTCTATGTTAGCAGTAATGTTTCATTCGGGT
TCGCATTCGCGACAGATATTATCGTGGAACAGACGCACTTCTATAACCAG
CCTGTCAGTATCACATACCAACTTCTTCTAACTCTCTCAACCCAAATTCT
AGGCTATACCTTTGCTGGGATGACGAGAAGATTTCTGGTTCGACCTGGAG
GAATGATTTGGCCAGGCACTTTAATGAGTGCGGCCATGTTTAGTACCCTA
CACAAAGAAAAAAACAGCGTTGCTAATGGCTGGAAGATGACGAGATGGAG
ATTTTTCTTCATTGTGTGGGCGTGCTCATTTCTCTTCTACTTTCTTCCAG
GCCTTTTTTTCCCAGCACTAAGCTATTTCAGTGTCATCACTTGGATCTGG
CCCAAAAGTGTTGTTGTTGCCAACTTATTTGGAGTTGTTTCTGGACTCGG
CTTGTTTCCAGTGACATTCGATTGGGCTCAGATTGCATACATTGGGTCAC
CACTTCTAACCCCTTTCTGGGCTGCTATGAATGTAGTCGGAGGACTTGTA
ATTGTCATGTGGATTATCGCACCCATTGCCTACTACAATAACGTCTATTA
TTCATCATATATGCCCATACTCTCATCATCAGTTTTTGATAATACAGGAA
ATATTTACAACGTCAGTAGAATATTAACCCCTGATTTCATCTTCGACAAG
GAATCATATCAGAAGTATAGCCCGGTATACCTTCCAATTACATATGTTCT
AAGCTATGGACTACAATTTGCCGCACTTGCGTCTCTTCTTACACACACAG
TTTGTTGGCACGGGAAAGACATATGGAAGCAGTGGAAGCGATCGCTGAAC
GAGGCGAAGAGACAAGTACAAACTCAGAATACTGTAAACGCTTGTCATAG
AAGATCAAGAGTTAATACTGAAGATTTGATTTCGCAAGAAGATGTCCACA
ATCGACTGATGAGTCAATACGAAGACGCACCCATGACGTGGTATCTGTTT
ATTTTTATCTCTATGATCATGGTTGGTATATTTGTGTGTGAATAG
>Bg_AVE_contig_13276_gene-0.2
ATGGCAACTCTAGGAATCTCGGGTCTCGAGCGCCTTGAGAATCACCTAAT
TCAACTTTCCGAAGACCCAGAAATTCCTCTGGATGAATCTCTCTTCGATG
AAGAAGCCATCTCGTCTAAGCACTTGCTAATAGCTCCAGATGATACTATT
CAACCCGCTATACCTAGACTTTTGCCGCCTCTGACACAAATACTCCCTAC
CTATCCACGAGACCCTTCAATCCTAGCCAGTATCACGACCAAACTTCTCC
AACCGTTGCAGTTCACAGAAATTCTTGTCATGTCTTCCGAACATGACGTA
TGTCAGGCGTTACAATCACCTTACCCATCTTCTGCTATTCTTGGCATTAT
GATTATTTCAAAAGCTTCTCACTCTCCGAGTTATACTACCATCCTATCGA
ACATGAAATCGTTATTGTCAGCTTTCTTCTACACCTGGCTTAGCACACCA
CATGTGAATGTTGGAGAAGCCGCAACCAAAGCATTAGGCGATTTATTAGA
GACGGATTGCGATGGAGCAAATAAACCATCGGAGCTGAATTATGAGGCAG
GGAATGTGACCGTAATGCGAAAGAGACCGCCTGGCCAAGGACTCCTATGG
AGACGCGTATTCTACGACTTTGATATTTACTCTCTCTTCTTCTCTCTTGG
TCAGCCAGCACATGTCAAAGCGGCAGCCCAGCCGGGACTCGACCCGCGCC
AGAAATCCTTGGCTCAAGCCCGACTCCTTCAGCTATTACCTCGTCTTGCT
ATGCTTGATCTTTACACATTAATCCACACGCCATTTCCAGTAACTGTAGA
TAAACAGGACACTCCAATGCCTGCTCTTTTACCCTTTGCTGCCGAGCAAA
TGGTCGATAAGACTGATATACTCATGCACATGACGCTCGTTCACTTTTAC
AAGGATCTTCTAATTCTTATGAGCCGACATGTTCTCCCGCCTTCTACCCT
CTCCTACATCGGGACCTTGATCACACGAGTTGCCCGTGAAGATACATTAC
TGCAAAACTGTCTCAACACAATTACTCGCAACCCCGAAACAACCCCGGAA
CTGCTCAAGCTCATGAATTATATGGGTTACTCCAACTAA
>Bg_AVE_contig_3545_gene-0.0
ATGAGTTTCTCATTACACATGCAGATAGCAGTGCTGATTCTCGGCGTAAC
GCTCATTTGTCCTTCCCTCTCTCATTCAACGGAGAGGAACTATTTAAACT
ACATATCAGTCCTTGAAAATGCTCAAATAAGTACAAAGTCGCGTCGGGTA
CATTCCGGCTCGAAGTTCGACCTCGAATTCGACCTACACAATGGAAAACA
AAGGATACGTCTGACACTAGCTCCAAATAATGCTGTAATCCAAGATGGTG
CAACCGTCCAGTACCTGGCCCCAGATGGTTCCCTAAGAACGACAGAGATA
TTGAATAGAAGTGAGTATCGAGTTTTCATGGGCAACTCGTGGACAAGGCA
TAATGGAGACCTTGAATGGACCAACGTTGGATGGGCGAGAGTCGTAGTTC
AAAGAGATGGAGAAAGTCCACTATTCGAGGGTGCTTTTAGAGTCGATGGA
GATCACCACCATGTTCAAACTAGCACGCACTTCATGCAAACGAAACATAA
ACATGATCCAAACTTAAAACTATTTGACGAGGAATACATGGTCGTATGGA
GAGACTCAGATATTTCGCAGGACTTCGGCATCAATCATGATGAAAACCTG
CATACAGAGCTCAAAAGGGGTCTAACAGGTGATAGTGACTGCTCTGCTGA
TGGGCTGAGTTTTAATACGCAGATGGACCATCCTATATTCAGCTCTATGA
AAAAACGAGATCAGCTCGACTCGAATGTTTTTCGAAACTTGTTGGGCAGG
CAAATCGATGGTCAGCTGGGAGGAAATTCTGCCGGTGTAAATCTCGTTAA
CTCAATTGGTTCGACGTCAGGGTGCCCTACAACCCGGAAAGTAGCCTTGG
TCGGAGTCGCAACTGATTGCACATACACTGCGGCATTCAGTTCGACGGCA
GCAGCTAGGACAAATATCATTAATGTTATAAATTCTGCTTCTCAAATCTA
TGAGTCCAGTTTCAACATAACTCTGGGCCTACAAAATCTTACCATCAGTG
ATGCATCTTGTCCTATGGCTCCATCAGCTGCTGCACCATGGAACATTAAA
TGCAGCGATTCAGTAGACATTCAGGATCGTTTGAACCTCTTCTCTGCGTG
GCGAGGCGAACGAAATGACAACAATGCATATTGGACATTGCTAAGCACTT
GTGGCTCTGGATCCGCTGTCGGCCTTGCGTGGCTTGGCCAAGCTTGCGTA
AATACGGCTCAAGTCACCTCAGCTTCATCAACAAACGAAACAGTGAGTGG
AGCTAATGTTGTGGTCAGAACTGGGACTGAGTGGCAAGTCGTAGCTCATG
AGACTGGACACACGTTTGGAGCCGTTCATGACTGCACTTCTGCATCTTGC
AATGATCCTATGACTGTTGCTTCACAACAGTGTTGTCCTTTAAGTTCTTC
GACATGCGATGCCGGTGGTGCTTATATAATGAATCCCAGTACTAAAAGTA
ATATACAACTTTTCTCACCTTGCACAATTGGTAACATATGCTCTGCAATC
GGGAGAAATAGCGTTAAAACTACGTGCCTAACTGCAAACAAAGGGATTAC
TACTATCACCGGCAGTCAATGCGGAAATGGTATTGTAGAGCCAGGAGAAG
ATTGTGACTGCGGAGGAACCGCTAGTTGTGGGACAAACCCTTGTTGCGAG
CCTAAAACTTGTAAGTTCAAAGCTAGCGCTGCTTGCGATTACAGCAATGA
AGATTGTTGTAATACTAGCTGTCAATTTGCATCTATCGGCACTGTCTGTC
GGGCGTCTACAGGGAAATGTGACCCTGAAGAGAAATGCAGTGGAACGAAT
GCATCTTGCCCAGAAGATGTGACTGCACCAGATGGGACTAGTTGTGGTAA
TTCTTTATCTTGTGCCTCAGGGCAGTGCACTTCGCGTGATTTGCAATGCA
AAACCCTGATGGGTGTCTTTACTCAGGGAAACGATACATACGCATGTTCA
TCTAGTGGCTGTCAAATATCTTGTGCTTCCCCAGAGTTTGGACCCAGTGT
TTGCTACTCAATGCAGCAAAATTTTTTGGACGGAACTTCTTGCCAAGGTG
GTGGGAAATGTCTAAATGGACAATGCAGCTTCTCAAGCGTGGCAAAAGAG
TTTACAAGCTGGATTCAAAAAAATAGTCGCCTTGTTATTATATTAGCCTC
TGTAATTGGTGGATTTTTAATATTCACTCTCCTCTCATGTTGCGTTAGCG
GCATTAAGAAGGGTAGACGTCATAGGTCAGAAGCCACTCTCAGAGCAAAC
AGGTCTAAATTGTCAAATCCCGACTTTCAAAATTATAATTATCCCAATCA
AGGATGGAGTAATTCGAATTATCACCCATCAAGGCATATAGTGGAACAAA
ACCCAACCCTTCAGACAAATGGTTGGTGGGATAATCATGGGAATCGGGTA
CAACATCCACAGCCAGCTTGGCAAAGTGGTGCTGTCTACAGGTGA
>Bg_AVE_contig_1378_gene-0.0
ATGAACCTGGACTCAGTGAACAACGCCAGATCTGGACCCCAAGTCAACGC
GCGAGCTGCTAGAGGTCAAATAGCCGCCCAGGCTTGTGAGACTTGTAGAG
GGAGAAAGCAAAAGTGTGACGAAGCTCGACCGAAATGTGGTTTCTGCCAG
CGGATGAATCTTGAATGCAAGTACAGAGAACCACAGCCCACAAAAAAAGA
TAAAACTCTAGTAGAGATACTCGACAAGCTAGACCAGATTAAGACGACGA
TTGATCGCATATCTACGAATTGTCCTGCCTTTCACACAGATAACTTGAGA
CCTACTAGTGAAGCCCATCCAAACCAACAGTCCTTTGCTGCGGGAACTGT
TTTTACTCTTGATGAAAACTCCAGCTTCACAACGTCACCCTTGGCAATTC
AAGATCCGTGTGATTCATTAAGGTCACCCCAGTCCTTCTGTTATACATCT
ATAGCTCACAAAATCCTTCTATGGCCTGCTATCCATCGTTATATACAATC
GATTCCATCTTACCGCGCGGATATTAAATGTGCTGAGCAAGATGGGTCGA
TATTTATTGTTCAGCTTCATAGGGTAATGACGCCTCTACCTCTAAATGAC
CATCTACCAAGCCAGACTTTGGCAGACATACAGTCTCAGTCCGGAACTAC
CGGTGGTATTCGAGTTACATTCCCTTTTTTGACGCACGAAAGAATACACT
GTCTAGCTTTAGCATATTTTGAGACTTTCAACTTACTCTATCCCTTCATG
GACAGGCAAAACTTTATGGCTGACATACTTGCACGCATCTATACTGAAGG
ATTTGACGATAATATTGAATCAGTCATAGCACTCCTTGTATTTGCATTGG
GAGAATTGGCCCTTGATGGCGCACGTGGCCTTCCATTGGATATATACCAG
TTTCATCAGATCAACAGGCAAGATCGCTATGCAACAAGACCTCCTGGGCT
TGCATTATTTAACGAGGCGAGGAGACGTACAGGATTTGTCTTGACAGACT
CAAATCTCGAAAATGTTCAAATATTCGCTCTTACGGCATTATATTATCAA
TCTTGTTTTAGACACTTGGAATTTTGGAGATTAGCCGTGTATGCATCGTT
AGCATGTCGATTTTTGGTCACATGTAATCCTATCGACTGGAGCTCTGCCA
AAGGTAGGCTTATCAAGCGAATATACTGGCACTGTGCCGTCATGGAGTCT
GGGCTTCATCAGGACCTTGATCTACCTTTAACTGGTCTTTTAGGTCTCGA
TGAGCTTGTAGGCTTACCAGATCATGACGACGGACATTGTAGTCAAAATG
AGACTGGTAATCGACCCTCCTGTGGCCACTACTTTGCCGCACATGTCTCA
CTTCGACGCTTGTACTTTAATATTCACTCTACTATGCATGAATCAACAAT
ACCCTATGTTAACTTCAGCGATATAGTACCTAAGATAGGGAAACTTCAGG
AGTTGGCACTACAGCTCTCTCACTGGCGCAGCACGCTATCAAAATGCATT
CAGTGGACTGATGAAGATCTACTTAAAAGTCCTTTCTTACCTGATAATGC
ATCACTCTACAGCCAAACACTAGACCCAAGTTTAACCCGACATCAGGAGC
CAGAAGTCGCTATCATGTATCCTTCTGACATACGGCCTTATATTTTCAAA
GCACTTCATTTTCCTGATCAAGTAACGCGTCAAGACGCCCAGGGAGTAGC
TGAGTGCTTAAGGGCGTGCATCAAATGGCCTCTCATATTTTCGCCTGTTT
CCCGCTTCAAACGATTGGTTCCATACCTTTTTAGCTGGTCGCAAATTTTC
ATGTCAGTTCTTATGGTGCTACACATGACTAAACATTCACCGACACTTCA
AAAAATTCGCTTCCAGTTTTGCGGGGAGCGATTCGAGGAGGATACTCTCG
AAAGCATACAGCTTATGATTGAGTGGATCAGAGATCTGCGCGGCTACGAT
CCAATCGCTAGCTGGTGTTATGAGATTATCCAGCCAATTTACCATTTAGA
GTCATAG
>Bg_AVE_contig_2923_gene-0.0
ATGGCGCTCGGCGAAAGCGATGCATCCTTGACATCATCATCGCACACTAT
GATGGCTATGCCCTCAGCGTCCGACCTCTCCACTGTGTCCGCGACCGAAT
CAAGCACTGAATTCATTGAACTGCTCGCCCCTAGCAATCGGCAAAATTTC
ATAATTCCTGCGCCTGATATTGCTGATGCGAGTCTACATTTTGTTAAGAG
TGTCCTAGATGACTTTGCCGGGGTACTCGCTGATGAACAAGCAAGTCGAC
TGAAGACTAAAAGTAGTAAAGGTCGTGCCGGTGGCAGGTCTAATGCAAGA
TCTCTGCTTCAAATAAGAAAAATTCACACACATGGATTCGAGGTGGAAAA
GATATGGGAACAGGCACGACGAGTTATCGATGCCCTCAGAGAAGATGCAG
AGGAGAATCTACAGGAAATAGAGCAACTCAAATCAAGTAACCAGGCTGAC
ACACAGTCTGAAGAAATTGTCGAGACAACACAACTTGCTGAGGATAATTC
TGAGTTAGAGTTTGGTGGCAAAGAAGAACAGGATGATCTAGACGCAAGTG
ACCAAGAAGAAAATTCAGAAATAGACGAGGCAAGCGAATTCCATGATGAA
GATGATCTGGAAGAAGAATCTGATGAAGACAATTGGGATAATGAAATTCA
GGAAGATGAGGTTGGTGATAAACATAGCTCAATAGCAACTTATCACGAGG
ATCCACATGGCCTCAACGATGGATTTTTCTCCATCGATGAATTCAATAAA
TTGACAGAATTCCTTGAACATCAGGACACTATAGCTGATGATGTTATGGG
CGACTCCAGTGATGATGAAGAGATTGACTGGGACGCAGATCCCTCAGCAA
AGAACGTTAACCCAATAATCAAAGCTCAGAAAAAATCTAAAAAACCCCCC
GAAAATGATGAAGAGGCTTCAAATGGACCAACCTTTGGAGATATGGATCT
CAACGCTCCTGATGGAGAGAGCGATGAAGATGACTTCGATGGAATGGAAC
AGGACATAAATCCAATAGGTGATAACACTAATGATATCATGTATCAAGAA
TTCTTTCAACCACCACCTCGGAAAATAGGTAAAGGCGAGCGTCAAGCAAA
TTATCTTCAAAGAAACCAAAAAAAACATGATGCCATGGAGCCTGAGGATC
AAGAAGCCACTCTGAAAAGGGCCATAGCTGATGTTCGTCGGGATATTTTT
GACGATAACTCGGAACACAGTGACTCAGACGAGGAAGCTTTAGAAATAGA
CCCAGCCGACCCTCGAACTAGAAAATCCGCGCATGAGCGTCATCAGGCTA
AAATATTGCAGGAAATTCGACGGCTTGAAGCTAAATCTATAGCCAAGCGA
GAATGGACACTCTCTGGTGAAGCGCGTGCATCAGATCGACCACAAAATTC
CTTATTGGAACAAGAAATCGATTTTGACCGGACAGGCAAACCAGTCTTGG
AAGTAACGGCAGAAATAAGTGAGAGTATCGAGGAACTAGTAAAACGAAGA
ATATTGGCACAGGAGTTTGATGAGGTGATTCGGCGGCGTCCTGAAGATTT
GATAAAAACAAATTTACGAAAAGGTGCATTTGAGCTTGACGATAGCAAGC
CTCAGCAAAGTTTAGCAGAGATGTACGCCGAGGACCATGTCAAGGCTAAA
AACCCCGAGACTCACATGAGTAAGGCCGATGAAAAGACTAAAAAGGAGGA
GAAAGAAATTGAGATATTGTGGAAAGAATTAAGTGCAAAACTTGATGCGT
TGAGTAGCTGGCATTTCAAGCCTAAGGCTGCCGCTCCAAGCTTAACCGTG
GTATCAGATGTGGCTGCAGTATCAATGGAAGACGCACAGCCTACCATGGC
AAGCGGCATCAATGGAAGTGAAAGTATGTTAGCACCACAAGAGATCTACA
AGGCCGGCAAGGATAAGCAAGATATCGCAAAGGGCGAAGTAGTCCTCACA
AGTGGTGCACCGGTTGCGCGAGAGGAGATGACTAGGGAAGAAAAACTAAG
GCGAAGGAGAAGAGCCAAGGAAAGACTCAAGAAGCGCGGAGAATTAGAAA
CCAATAAGCCTCCCCGCGGCGTAAAGACAAATCAAAATAAAGAAACACTT
CTTAATCTCAAGAAAGGAGGAGTGAAGATGATTGGTAAAAAAGGCGATGT
ACGCGATATGAATGGGCGTCAAACTGAGACTTCAACCAGTTATGTAGGTG
CCGGTAGATTTAAATTGTAA
>Bg_AVE_contig_12317_gene-0.0
ATGCCTCTCGTTGTTCAAGATACAAGTGCGGGACAAACTGACCCTAGAAT
GGGCGAATGGGAGACCAAGCTCATTGGAAAAACTATTGGTGATTTCCATA
GTGTTACGACATTTAAAAAATCGGATCTTCCACAGAAATCGCGTATTATT
GAGCCTGGATCTATAATAACGCGAGAGTACAACCCTTACCGTCTGAATAT
TTTTGTTAAGGATGACGGCGTGATTACTCATGTAAATTTTCAATAA
>Bg_AVE_contig_757_gene-0.0
ATGGAGGACTTTATCCAGCATCGTTATCCCAATTTGGGTGGCGGGGAGCA
GCGTACTCAAGATACTCGTCGTAAGATTGTAAAGGAGGCATGGGATTCCG
TGTCTCCCGAAGACCATGTGAGACTCATTGAGAGTATGCCGGCGAGNNGA
TGCAGATGGAGGACCGACCAGACATTAATGTCTGAAAACATTCCAGCCAC
AAGTTCGGATCCAAGGCCAAAGCAAGACGTCGGGGTTGTAATTTGA
>Bg_AVE_contig_2933_gene-0.1
ATGTCGAAGAATCAATCGCACTGGCCTGCTAGCAGAGTGCGCGAGACTTT
TCTGCGATATTTCGAGGGCAAGGGACACATAAGAGTACCTTCATCCTCCG
TGGTTCCTCACAATGACCCGACCCTCCTCTTTACCAACGCTGGTATGAAC
CAATTCAAGCCAATTTTTCTGGGTACAGTAGGAAATACAGATAATATGTC
CCGACTGAAGAGAGCTGTAGATACGCAAAAGTGCATTCGTGCTGGAGGCA
AACACAACGATCTGGATGATGTAGGGAAGGATACTTATCATCATGCAAGC
AACTGGTCTTTCGGCGACTATTTCAAGCCTGAAGCTGTGCAGATGTCCTG
GGAGCTATTAACAAAGGTTTATGGACTTGACCCAGATCGAATATATGTCA
CTTATTTCGAGGGAGATGCGTCCATGGGACTGGAACCAGACCTGGAAGTA
AAGTCCTTATGGAAAGATGCCGGGGTCGATGAAGATCACATAATACCCGG
AAATGTAAAGGACAACTTTTGGGAGATGGGAGAGCAAGGCCCCTGTGGTC
CATGCAGCGAGATCCATTACGACAAAATCGGAGGAAGAAACGCTGCTCAT
TTAGTAAATATGGACGATCCTAACGTACTAGAAATATGGAACAATGTTTT
TATTCAGTTTGACAGGCAAAAAAATGGGACTCTGAAACCGCTACCAGCTA
AGCACGTGGATACTGGCATGGGATTTGAAAGATTAGTATCCATACTACAA
AACAAATCCTCAAACTACGACACGGACGTCTTCCGTATCATATTTTCAAA
GATTCAAGCAGTCACGAACGCAAGGCCATACTCAGACAAGTATGGAAATG
ACGATGTCGACGGTATTGATACAGCTTATCGTGTTATTGCCGACCATCTC
CGTCTTCTCACATTTGCCATATCTGACGGCTGCGTTCCAAATAATGAAGG
ACGCGGATACGTTGTGCGAAGAGTACTCCGGCGTGGCTCAAGATACGCCA
GGAAGTACTTTAATGTCGAGATTGGAAGCTTCTTCTCCAAGATTCTACCA
ACACTTGTCTATCAAATGGGTAGTGAGTATCCAGAGCTTGTAAGGAGAGA
GCAGAATGTGAAAGAAATTTTGGACGAAGAAGAAGTGGCTTTTGCTAGGA
CACTTGATCGTGGGGAAAGAATGTTTGAAAAGTATGCAGCTCATGCTATT
CAAACGAACTCCAAGAAGCTTTCTGGTGCTGATGTATGGCGTCTTTATGA
CACCTTTGGATTTCCAGAAGACTTGACCAAAATTATGGCTGAAGAAAGGG
GACTTGAGACTGACGAAAATGAGATACGAGCTGCCCAAAAATTAGCTCGT
GAAGCTAGCAAATCAGTGAAAGAAATTTTGCTCACTTTTCCTAAGCTTGA
CGTCCACCAAATTGCTCAGCTCGATAAAATGGGCGTAAAGCAGCCAGATG
ATAGTGCTAAATATCGTAAAGGTGATATTAATGGCAAAGTTGAGCTAATT
TATAACGGAAAGGACTTTTTAAGGTCGACGGAGACTATCCCGAATGGAAC
ACCATTCGGTATAATATTAGATAAAACCAACTTTTATGCTGAGCAAGGGG
GCCAAATATCTGATACCGGGAAAATTCTCATTGATGGAGTCGTAGAATTT
AAAGTATTGGATGTACAGATATACGGACGCTACATTATTCACAATGGATA
CCTTGAATACGGGACTCTCAAGTCTGGTGATGAGGTTATTTGCGAATATG
ATGAGTTTCGGCGGCAATCAATTCGTAGTAACCATACAGCTACGCACATT
CTCAACCACTCACTGAGAGAACACTTAGGTGACGATATCATCCAAAAAGG
ATCATTGGTTGATAACGATAAGCTTCGATTTGACTTTTCGCACAAAGCAG
CAATCACTAATGCTGAACTTTTGAAAGTAGAAAACTCTTCAAACAAATAC
ATTAGACAGAATTGTAAGATCTACACCAAAGAAGTCGATCTAGACATTGC
TAGAAATATCGAAGGAGTGCGGGCTGTTTTCGGAGAGACATACCCAAATC
CTGTCCGTGTAGTGTCTGTTGGTGTTGACATAGACACACTTCTTGAAGAT
GTGAGAAATCCAGAATGGAAAAATATCAGCGTAGAATTTTGCGGAGGAAC
ACACGTTGACCAAACTGGCTTAATCAAGGATCTTGTAATTGTAGAAGAGA
GTGGGATTGCAAAAGGTATTCGAAGAATTATTGCATACACTGGTGATTCT
GCCCATGAGGTACAGCGTCTAGCGATAGAATTCTCGAAGCGCATTGAAGT
CCTGGAAAAAATGCCCCATAGCTCACAAAAAGAAGAAATTGTTAAGCTCA
CCCAACAAGATCTCAATAAACTCACAATCTCCGCACTGACAAAAGAAACA
CTCAAAAATCGATTTTCTAAAGTTCAAAAGGACATTCTTGACGAGCAAAA
GAAGAAGCAAAAGGCAGAATCGAAGATTGCGTTAGACACGGTGAAAGAAT
ATTTTTCTCGACCTGAGAATAGTGCTAGCAAGGCATACATTGGAAAACTC
CCAATTTCTGCCAATCTCAAAGCTATTACAGACGTCATGAATTATTTCAA
ATCCAAGGAAAAAGATAAGACTATCTACTTATTTAGTGGTAGTCTTGACG
AGGGCGTAGTTGTTCATGGTGTCTACGTTGGAACTGAACACTCATCCAAA
GGTATTACTGCTGAATCATGGTCTGCCGTTGTATCCAAGATGGTTGGTGG
TCGTAATGGTGGCAAAGAACCAACACGTACTGGTCAGGGTACGAATCCAG
AAAAAATTGATACAGCCATCACTTTTGCGAGAAAGTGGCTTTTAGACCAG
TTGGAGAACAATCGTCACACGAGGACATAG
>Bg_AVE_contig_2933_gene-0.0
ATGAATTCCCCATTTAGAGGCGTCAAGCCGATCGCAATTGATAGGAAACG
AAAGGCAGAAAGTCAAGAAAACAACGAACGACTGTCGAAAAGATTGAGCC
TACTCAAGATAGGTGAGCACCGCATATCCAAGAATCAGTTCATCGTATTT
ACTAACATCTTAGGTCCCAACGGACATAAGCTCTACCGACCAGTTGAGCA
ATCTAACCCCTCTAATCAACCCTTAGTTTCTCTAAATTCAATAGAACCAG
CCGCACTCCCGGGTACATTATCAAGTAACGAAGTAATGCATATTGATGAC
ACTAAGCACAAGGTCTATATCCATGACCTTGATGCAGAGTTATCCGAATG
CGAATCGGAGGAGGGAAACCTAGTACTATGTCCGGCCATCAAAAAACAGC
TGCTCGAGAACAGTATACCAAAAACATTACTGTCTGATCCGTCGAGCGAT
GAGAACAATCAACTAGTACTGTATACCGATCCCAGTTCTTTGACTGTTGC
GAAAGAACATGATAGTGTTAGAAGAGTCATCATGGAATCAAGAGCCAGGG
TGCGGGCACAACAAGTTCAACAAATAAAAATGGGGGAACTACAAATTGAA
GCAACACCGCACAATTTCGCCAGACTTAATCACATTTTAGAGTACCAAGA
TTTGCATGTTCACGCAATGAATTCAAATGAATCGATATTAGGATATGATC
CTGACGCTATGGAGTTGGACGCTTGA
>Bg_AVE_contig_2933_gene-0.3
ATGGCAGCCTTTGTAAAGCGTCAATTTGTAGGCGATGATTTTATCATCGT
GGAGAGGGAGCCATCCTTTTGGTGGACAAAGACGGGCCAAATCGTGCGGT
GGTCCATTTTCTTTGGTCTAAGCACGATCTTTACAGCATACATACTTATT
GGCTACATTCACGCTAAGAGCAGAATGAAGAAAGGCCTACCTCTACTTTC
TTACCACCGATGGCTCGTAAGCGACGAGACTCGAATGAGATACGATCCAA
ACTACACAAACCCCAACATATTCTACGGTTACCATCAAAACGGGATTGGT
ATGCAACCAATGCCACAGCCAATGTACGGTATGAATGCGCCACTTCCACC
CACGTATCAGCCCCAGGCCGGAATAACAAAGGTCGATTCTTCACCCTACA
GCTCCCAACCCACTTACAGACCGGAGACAAGTGATCCATCTCCAAATTAC
GAAGCACCACCAGGACCGCCACCCCCTCCGACTCTTGCTCCAAACAAAAC
CGGAGATACAGCGACCGGTAACCCATACAGGCTGTAG
>Bg_AVE_contig_3651_gene-0.0
ATGAAAACGTTGGCTCCCACAATAACCTTAATTATCAGTGCTCGACCCGT
AATTTCACACGGACATCATATGACGAAAGTAGTTGCGGGAGAATTAATGA
CAAAAGACCCAATTGATTCAACACTATGGGTACATATTCTCCTCATGATG
CTATCTTTTGGAATCATATTCCCAATAGGAATGGTCTTAGGCCTCCTGCA
GATGACTCGAAACCGATGGCATGTCCCTGTGCAAATTCTTGGAACGATCA
TCGCAGTATCAGCATACGTCTTAGGCCATCTACATAAAGGAAGAATGTTT
TCTGAAAATATTCATGCTTCATTTTCCAACTGGCTAATTTTGATGCTTGC
GACCCAGGTTGTCTTTGGTATTTATCTTCGACTTCACATCTACACTGGAT
TCCATGGAAAGATAAGAAAAATAGCCGTCGTCGGACATGGAATTATTGGA
AAAGCGATGCCGGTAGTGTCATGGGTGCAGATAATTTTCGGTGCTATAAC
TTCGCTGGGATTTTGTCGAGAAGACCATTTAGGACAGTGTCTTGCACATT
TTATCATGGGAAGTGCATTCATCGGCTACGGAATGATTATGATTATAATA
ATGCTCGTCGGACAGTATTGGTTACAGAGGATGGGAAGATCTCCAGAATT
TTTTGACTCATCGATGATAGCGGCCTGGGGTTGTGTAAATACTTTTACAG
AACATCGATGGGGAGGCCCATGGGTAGGCAACGACATCCAGCATACAACA
ATGGGTGTTATATGGTGGTGTGCTGGGCTTGCTGGAATTTGGCTCAGTCG
AAAGAGGGATGGATCCCCAAAAAGAAATTTCATCCCTGGCTTTGTTATCT
TTCTCACGGGCTGGGCAATGTCGGCACATCCTCAACACTTACCAATAAGC
ACAATGATTCATACGGTCTTTGGCTACACTTTGATGGCTGCAGGTTTAAC
TCGAGTCATTGAAGTCTCCTTTGTACTCCGTGACCAAAACACAATTTCAG
GTGACGGCGATGCTAATAGTTTTCAATATATCTCTCCATTTGAGCAAATG
CAAATCATCTCGGACGCTGGAATTACGCATGTATCTTATGTACTCGGCCT
TTATAGCTGTGCTTTTCTTCTATTTCTACTCACAAACATACTCATCCATC
TTTATGCGGTGAACTCAGTCTCAGCAGAATCTAAAGACCTAAGAGAACAC
TTATCAGGCGGAAACAGAGAAAAGACAACCAGACAAATGCGAGATGCCGA
GGAATTCGAACTAGAGGATCTAATGGACGAGTACGATGATGTTCCAGAGA
GTCCAAGCACCCTGGGAAGAAATAATGAAGCGCTTGTCGATTGA
>Bg_AVE_contig_2430_gene-0.0
ATGGAGATAGATGATACCATTCTAAAACGAGAGAATACGCCTTCAACTAC
AATCTCAATATCGTCGATTCCAAACAAGCGTAGTCACGACGAAGATCATG
GATCTTCTACGATTCCTACCCCCAACCCCGAATTTCGAGCTCCCAAATCA
CAAGAAGAGGCTCCCAGCACACAACGTGCTCTGAGGGTTAAAAGGGAATC
ATTTAAAAAAAGAGAGACTAAAAGCGCATCGAGCAACGACACTAGCACTA
GGACCAGTCCTGAACGCGCTCCGAGTAAGATTAAAAAAGAGGATATCGTC
GAAATTGGTCCACTCAGATATAAACTGGCCACGATTCCAACTTACTCAGA
CTTCAAGCCGCCCCAGACTCCTGGGTTTACGGCTATCGAACGGAAGATAG
CCCCCGATGGCACTCAGATTCAATTTTATGAAACATTCGATCATGTCTTC
AATAAAAAGAGCTTCAACTATACGAGTGCCGTTCCAGATCCCATATTTCG
CCATTCCCTACTTTTTCGCCAATCGGAGACACCCCCTTACACAGCTAGGT
TTAGTCTTGAAGACAGTGCCTCGAATATATTGATGGATCAAGAGGGAAAG
CACGTCACCACCGAGAAAGGATGGAGGTCTGCAAAAGCTAATGTATACAT
GCGTGAAGGAAGATGGTACTGGGAATGCAAAGTCACTTGTGGTATTCCCA
AATTAGGGGCTGTAAATACAACAGGAACTTCTAACCCACATGTCCGAATG
GGGATTGGTAGACGTGAGGCTACTTTAGATGGACCTGTTGGATTTGATTG
TTACAGCTACGGGCTTCGTGACGTAGGCGGTCAAAAGATTCACATGTCTC
GCCCCAAAGACTTTTTGACAAAGGGCGACGATATACGGGAAGGAGATGTT
GTTGGCTTTGAAATCAACCTTCCATCTGAGGAAATCCACCGCAAAGTTGT
TGATGGCACATATAGTGCAGAGGCTGATAACGAGGAGCAGTATAAGCCAA
GGATAGAAAAAGCCGACATAATTCGCGACCGAGCCGCCATAAAAATAAAA
GACTATTGGGTGTTTGAACAAGCTGCCTATGCCCCAGGCAAGGAATTAGA
AGATTGGTACTCACCCGCTCCAACTGCCTTCAAGCACGCTATGAAACCAT
GCCCGAAACATCCACTGGTTCCTTTGCGGACTCTTCCTCAATCAAACATC
AGAGTGTTCAAGAATGGTGAACTCATAGGTACGGCCTTCGAGGATCTGTT
CGCTTTCCTTCCACCCGCTTCAAAGCCAGCGGTTGTAAAAGACATGTATT
TTCGGGAGGGTCTTGATGATGGTACTTTAGGTTACTATCCAACCGTGTCC
GTTTTTCAAGGTGGAGCTGCTGAGGTCAATTTTGGTCCTGAATATTGGTT
TCCTCCCAAATTTAAACAGACCGATAACGAAAATAATCTACCAGAGAATA
ACCAACTACTAACTAATTCTCAACTCGTTGTTAGATCATTAACTGAACGT
TATGAAGAACAAATAATCGAGGATATTGTCGCTGATCTTATTGATGAAGT
CTATTTTTGGCTGTTGGACGGAGGAGCTTCTGGTACGGATGACGTAAGTC
TAATGCTTCACACAGGAATTCAATTACCCAATAGCGCTTCAGATTACCGT
TTAGAGCCAACAATTCATGAAGAATAG
>Bg_AVE_contig_4106_gene-0.0
ATGTTCTTGATCGTCAACGTTATAGCTATGCTTTCCTGCTCAACCCTCGT
CATAACACGTAAATACTCCGATTATGCAGTAGGTGGACTCATAGGTGTCG
TAATTACTCAAGCTTTAGGGTACGGCTTGATATTTGACCTAAACTTTTTT
CTCAGAAACCTATCGGTTATGGGTGGACTACTCATGGTGTTATCCGACTC
TTGGGTGCGCAAGTCAAAAGCATTTGCCGGTCTTCCCGAAATCGACGAAA
AAGATCGTAAAATGTACTTCCAGCTTGCTGGTCGCGTCCTACTCATTTTT
CTATTTGTTGGCTTCATCTTCAGCGGTACTTGGACTATTTGGAGAATAAT
AGTTGCTATGTTCGGAGCTGTGGCGTGCCTAATGGTTGTCGTCGGCTTCA
AGGCCAAGTTTTCAGCTATCATGTTAGTGGTTATTCTCAGTGTTTTCAAC
ATCCTTGTTAACAACTTCTGGACTCTTCACGAACACCACCCACACAAAGA
CTTTGCAAAGTATGATTTCTTCCAGATCCTTTCTATTGTTGGTGGACTCC
TTTTGCTGGTCAACAGTGGACCGGGAAAATACAGTATTGATGAGAAGAAA
AAGGTTTATTAA
>Bg_AVE_contig_9071_gene-0.6
ATGTTCTGGGGATGGTTCGCAGGAGCAGAAAAAGGCCCCTGTTTATTTTG
GGAGGAGTGGAGGTATATCGACTCCCAAAAACGTTGCGAGAAAATATTTC
CTCTTATCGATGGCATGATCCCCATGAGACCTTGGCTCTCCGTAATGCAG
GACAACGCTCCTGCTCACGTAGCGGCAAATACGATGGAAGAAATGAGGCA
GGGGCACGTTCAACCAATCTTGTGGCCGCCGAACTCGCCCGATCCTATCC
CGATTGAAGCTGTTTGGCATAGGATGAAGAAATTTATTCAGCATCGTTTT
CCCAATTTTGGTGGGGGAAATTAG
>Bg_AVE_contig_15047_gene-0.0
ATGGCACGATATACAACCAGGCTATCCAGGGATGAAACCGGATTATCGAC
AAATAAAAAGCCCGTGATTTCAGGAAGAATAACACGCAGTCAAAGTGTGA
ACATCGAAGACAAAAGCTTTCCACCGAACAAAAAGCACAGCAAAAGACTT
GTCAATCCTAGACTTAAGAATTGTCTTGAAACAGCGAGGACGGCCTCTGA
TGAGAAGTCACGCGTCGGGACAACTCGTCTATCAAATATCACCCACACAG
TGTCAGCTGAAGATTTCGAAGGCCGGAGCAATGAAAATCCAGTAAAAGAA
CAAGAATTAGCTTGTGATTACGCCAACAAAGATAAAATAATGTGCGATTC
AACTCGCGATTCAAAGCCACCCATTGAGTACTCTAATTCTGACCAAGGTG
AAGATATACAGATTCACTATTCAGGGATGGATGCTGGAAATATGATAGAT
TATTTAAATCTTCTGATGCTCGAAACTTATCGGATGCTTGAGTTTATTGC
ACCCAATGTCTTTTTAGAACAGGATTTTTACGGTCTTATCGGAGATTTAC
AGATTTCAGATTCACTGCGAGCAAAGAAATTCAAGTCATACAGGCAGAGA
TTTGATCATATCCTGCAGGTTTATCTTACGGACTCCCATGAGGGCCCACA
ATACATTGAGATAAAAAATATAATCCGAGCGCTACTCAAAACTGAAGAGG
CCATGGAGAGCTCATGTCGGCCCGACGCTGTGTTTTACGCATCAAACATT
GCGATTTTGCTGAAAGAAATCTTGATCATCAATCGGGGAGATCAATGCAG
CAATAATCTTACAGGAAAATTGTTTTCTTACTTCCCAAAACCATTTATCA
ATGAGTTTCAAGTCGACTTTAAACATGGAAACAGTGCATTAGAAAAAGAA
ACGTTTGACATCGGCCTTGAAATTAAAACACAGTACTTCCTATCCGACCT
TAAATTACAGCATGTTGACTTACATCTTGATGACATCTTTCAGAAATTGA
AAGAATATTTTTTTTGTCAGCCTCTGGATTATTCACCGAAATTCCAAGAT
TTTATCGAAAAGGGCAGCTTGAAATCTATCTTGTTTGGACGTCCTAACTC
CGTCCATGAAGCAGAAAGAATAAAATCTAGATTATGTCTTATTTATTCTC
ACTTAAATTGTAAAGAAATCAGAATGGAGTCAACTAACTTTGTTAAACTT
GACTGTTTGGAAAATCTTTTTCCATGGGATCGTTTTCTCATAATGTTAGT
CCAATGGAGCCGCTCGCGTATGAATGAGCTTCTAAGCAGTATTCAGAGAC
AAGGTGGAATCGACAACATTACTTCGCAGCTCTCTGAACAAATGCAGAGT
CAATATTTGCCTCTCCCTGAATATTTACAGTCAAAAAAATTAGGTGAAGG
TGGAAAAGTTTCGTCAACACATGAGCTTCATGATGGAAGTCTACTCAGTA
AAAAAAATATCCGTAGACTGCGTGGAATGAAAAGAATGTCCAACTCAAAC
TTCGTTGAACAAAACCTGAAGCCCAATGATGAATCGCTTCTATTAAGCGG
CCCGGATAATCGATTGCGCACACAAGACCAAGAACTCAATCGAACTGGAG
ATTCATCGAGAGAGAGCAGTGAAAACTTATTTTGTGAGGAAATTACAACA
AAAGAGGAAGTAATTTCGGAAGTTGAGGTTAAGGTTGAGGATGAAGATAA
CGCTCATGTTGACGAATTGGCAGAGCTAAACGAAGGAGAGGAAAATTTCT
CTCCAAAGAATGATCCCAATAACGCCGCTGAATTTCAGCAGTATTCAACG
GATAGAACTAATATTCGTTCCGTTGACATGGCTGAAAGCTCGCCTAGTAT
AGAACAGAATCATCCAACAATTTCAGAAACTATTATCGAAAAAATTCATC
CTGAAATCTGCTCATTGTCTAACTGTCAAAGCCAAGAGCGAGGATCTAGC
GTAGAGAGTACAGAAACTGCTTTCGAGGAAGACAAACGAGATCACAATTT
CAGCTCGAGACCTCAAAATAGACTGAACCATGCGGAAACTTTGGCTCAAA
GCAACTCATTACCGACTAAAAAGATCCAAAATAGTAACGAGAGAGCTAAT
CATACTTCCCTAGAGAGTAGCGAGTATGAAGATGAAATCGAATCACCTGA
GGCGACACAAATAGACACTGAAGTTAGGGGGATCACAGCCCGACCACGAA
CAACTTCACATAGTGTACAAACACGTACTCCATGGTCCCATAATGATGAA
CAGTTGCTGCGAGAAGGTATTGAGACCTATGGTTGTCGTTGGAGTTATTT
GTCGACCATATTGGAAGGCTGGGACAGGAGACGTGATCAAGTAGCTCTGA
AGGACAAGGCGCGGAATATGAAAGTTAGTTATGTTAAGGCTGGTGTGCCA
CTTCCAGTAAACTTTGATAAAGTACGATTGGGAAAGAAAGAGGTTGCTTC
GATCAGAAACATTATTCCAGATTACGATCCTGAGAATTGA
>Bg_AVE_contig_8972_gene-0.1
ATGACCGGTAACAATGAACAAAACTATCGACCTATGACCACCATGGTGCC
GCATTCACCTAATACAACTTCGCTTTCTTATGCGCAAGCAATCGCGCCAG
CACCCCAAAATCGAGCATCACAACCCCTAAGACCTATCTCGCATGGCGTC
CACGTACAGAGTACGCTACAGTCCCCTTTTGGACAAGGCAATATGATGAC
TCAAATGGCCGATATGGAGCCGCCAACCCATGTTGTTGGATCACAAGGAC
GACGAGGAATCTTGCCTAGTGCACCTGGAAGGCCACCGGTAACTAGCAGT
ACAGGCAGAAGCACCATGATACCTGCTAAAGACTCCGAGGGGAAATTTCC
CTGTCCGCATTGCACCAAGTCTTACCTCCACGCCAAACATTTAAAGCGAC
ACTTATTACGCCACACAGGTGATCGCCCATACATGTGCATTTTGTGTCGC
GATACTTTTTCTCGAAGCGATATTTTAAAACGTCATTTTCAAAAGTGTTC
TATCCGCCGAGGCAATCCGACCGGCGCAAGCCACTTATCCCACTCCCAAG
CACATCTCAAAAAGACGCAATCGAGCCCTCACAAAAATGTAGCCGATACT
CCCATGATCGACGTGAATACCATGGGAAATCAAGGTGCTATCGGTAATAA
CAATGCCAGTATTCCTATATTCGGCGTCAATTCAGATTCAGCTGGAGCTG
AGAACGGAGCAAATCTAGCAAATCATCAAACAGACGCTATGCAGACCAAT
GGATTAAAACGACAGTCAACAGTAGAAAATGATGGAAGAAACATGACGGC
GCTCAGCGGCTCTGGAGTCCAGACCCGCACTAGCCTAGAATCTGCTTATA
CTGGATCTACGCCGAGCACCATGCCTTCTGGTATGAACCCTTCACTTGCC
TTCAGTATGCCCCACGGACAGAATGGTCACTCATACAACCAGAGTTATGA
ATATACCCCCAACGTTTCCACCGCCGCATCCGCCTCCAATCCTACGCATG
CATCATCGTCTCATCGTAACGAGATGTCCAGAGATGGAGAATCTATGCAG
TCCTATTCTCGCAACTCATGCCTATTTCGCGAATCACAAGGTCATGTCTA
A
>Bg_AVE_contig_8972_gene-0.0
ATGGCTCAGCCAACATGTGTTCGCGCGGCTCCCCGTATCTCCAGCGGCAT
CGTGCCCCTCCCACGGAGTCTGCGCAATCTACCACCGCCGACACGCCTCT
ACGTTGGCCTTGCCTTTCTCGCCTGGGGCTCTCTCGGCCTAGTCCTCTCG
ACGGTGGCCGAGCGAAAACTCGGCCTCGAGCCCACGCCAAGCGACCAGCA
GGCCCTCGACGAGCTCCTGCCGCGGATTGAGATGGTGGAGCGGAAGAAGT
GA
>Bg_AVE_contig_10402_gene-0.0
ATGACAAAACATATTGTTTTTGACGTCGTTGGAACGTGCGTCTCTTACGA
TGCTTTCATCCAGGCCATTGAGCAGCGCCTCGGGCCCCAGCTCCGGACAG
TCGGTATCTCACCACGCCTCTTCAGTTTCGCATGGCAAGAAGCTGCCGAA
CGGGAGTACACGTATCTCTCTATTTCAGGCGCGTATCGATCCTTCATCAA
TAGCGTGTTCCCCCAGCTCTTTCCACGAATGCTTCATATGGCGGGTGTAG
CTGACCCGTCAACCTTTGCTAGCGCCGACGACGTGTCATACATTGTGGCG
GCCTATGCTAGTTTAGAGGTTCGACCCGGGTTGATAAAGTGTTTTGAACA
GCTGCGGGCAGCTGGCTTCACTGTCTGGGCACTCACGAGCGGCGACGTCG
AACGGGTCCGCGGCTATTTTATCCGCGGTGGCGTGGAGATGCCCATGGCA
AACTTCATTAGCTGCGATAGTTTGAACGCGGGAAAGCCGCATCCAGAAGT
TTATCGACATGCACTTGAGCAGCTTCAGAGTTCGGAGAAGCCGTGGTTTG
CGGCGGCGCACACGTGGGATGTTGGTGCTGCCGGAAGACATGGATTTCGG
ACTGCCTGGTGCTCGGTATTCGAAAAATATCCTTGTGTAGACATTTTCGG
CGAAATGGAGGTCAATGCTGATAGCTTACCAGAGCTAGCGGATAAAGTAA
TTGCTGCGTCATTGGTACAGGGCGAGAGTGATGATCATTTTGACGAGAGC
GGTTAA
>Bg_AVE_contig_14344_gene-0.0
ATGGCACCTAAAACATACATAGTCGAACACCTTGATGAAGAACTTGGCGC
CTGGTCAGAGTTAGAATACGTATCCATAGCCAAAGAATCCGAGGATGCAG
GTGATAAATTTTGTTTGTGTTCTGTGCCTACCACATTGATACTGCCAGAA
TCATTAAAGACTGTGGCTGGTTTCACAATGGACAACTGCAGTGTTGAATC
TATATATGCTCATGATAAGGAGCGTGTCTGTTTGCTAGACCCTCGAGCAC
CGAATGAATTGACACCTGCAGATGATAAAATTTTTGATGTTTTTCTCTTT
GGGGGAATTCTCGGAGATGATCCTCCTCGAGATAGGACATCCGAATTAAG
GGCTAAGGGATTTCACGGTCGTCATCTTGGTGCAACACAAATGACTACAG
ATACTGCGGTGAGAGTTACGCGCCTAATAATTCAGAAACAGAAGAGGCTC
GATGAGATACCATACAATGATGAGCCAGAGATTAAGATCAACAATCATGA
GAGTATTTCCATGCCTTTCCGCTACGTTAAAGATGCGGCGGGCAACCCTG
TAATGCCAGACGGAATGATGGATTTAATCAAGAGTGACTCAGAGAAAAGC
TTCGACGACCTTTTATAA
>Bg_AVE_contig_9463_gene-0.6
ATGACCTGTGGGTGGATATACGGCGCACGATCCTCCAACGGTGTCAAAGC
GAAACAGACACCTCTCCCGCATCAAACAACTACACTTTCAGGAAGAGCGG
AAGCGCTCATAGTAAAGCCCCAGCTACTCTTCTGTAGGCTTTACAAGCCG
CCAGATATGATCAAAGGCCTGAGTCGAGGGACTACCTTCCGATCAAATGG
AGCCGCAATACCCGATTCTCTATCTCTCATACGTTCCTTCAACCTCGAAA
CAAATCCCACGCGACCAGTACGTCCATCTCCTCTAACAGCTTCCACAATT
CCAGACATGCCACTCGATCTAGTTGATCGTATTCGATCCTTTCCTCTTTT
CTTGTCAGCGCCAGATACGTTTTTGACAGCTATTGGGAAACATTTACGAC
CGCAGGTGCATCCACCACACGATCATATATTGGCTGAAGGAGATGAGGCA
AAAGCGATGTACTGGCTTGTGCGTGGTGCTGTCGCTGTTACTTCTCGAGA
CGGAGAAGCGACGTATGCAGAACTAAAACCGGGAGCCTTCTTCGGAGAAA
TTGGTGTAATCATGGATGTTCCACGAACTGCTACTATAATCGCTAGGACA
AAGTGCTTATTGCTTGTATTAAAAAAAGAAGATTTAAGAGCTGAGCTACC
TAACTTCCCTGACATGGAAAGAGCAATTATTGAAGAGGCGCAGGAAAGAT
TAACAATTCTTAACAAAAAGCGGATGGAGAGTGGGTTTGGTCCCAAACTT
GTTAGCACACTGCCATCAAGAGGAGTCAAAACGCGAGAATCTGTACCTGG
AGAAGTTTCGACAGGAGATATTGGTGTAATCGAAAAAGGACTAGTTATCA
ATACGAAAAAACGAAAATCCCCTGGCCCACAAGCTATCGAGGACCCTACT
GCTGGAAGTGCGCTTGGGAGTGGCTTTGTGAACATAAGAAGAACTTTGAA
GGAGCTACCCTTATTCTCAAATCTCCCAACAGACATTCTGCATTTGCTGG
GTCTAAGTGCACAGCCAAAAACATACCCACCTTTTACTGATATCCTTCTA
CAAGGCTCCGAAGGCAACGAGATATACTTTATTGTAAGAGGCGAAGCTGA
GGTTCTACATGAAAATTTAAATAAGATTAATGACAATGGCTCTTATCTCC
GGCCTAGATTAAAGAAGGGGCAATACTTCGGTGAAGTAACGAGCTTATCT
TTAGCTTCTAAGAGGACTGCTACAGTTAGAGCCATTACCACTGTGGAGTG
TTTAATAATTAGTGGCGAGGTTCTCGAGGAGCTTTGGCGTCGGTGCCCCC
CGGACGTAAGACGACAAGTTGAAAAAACAGCAATTTCTCGGATTGGAAGA
CAGGATGAAGATACATTTATGTCAGAGGCCAGCCCGATAGAAACGATAAA
TGTGCATTCAGATCAAAGAAAAAACTCAGACTGTAAATCAGCCTTACCGG
AAGCAACATTTATCCCTTGGAAACCGCCAAGTCGTCATATATCAAGTCGA
GCTGACAATGTAGTTGTAAAAGAGCCAGCAGTGGAACCGTATGACCCAGA
CCCTTTTCTCAGCGTGAATATAGATAATATGAAAACCCGGACAAGGAGAG
GCTCATGGGCCCCTCCAACTCACGAGAGTATTTTAACACAAATTAAACCT
ATTATGAGATCAAAGTCGCAAAATCCTACGCCAATAAAACCATCACACCC
ACCCACACCCTATTGTCCTAAGAGGCCTAAAACAGACCAACGCTTGTCCT
ATTGCGGGACACTGCCTGATAGTATTCTCGTTATAATTTTTTCGCAACTA
GATATTTACCAGCTAATGCGATTTCGATTGATCTCTTCGCATTGGCTAAA
CCTAATCACTAACTCTCCTCTTCTCTGTCATAATTTAGATCTCTCTCTTT
TCAATCGATATGTAACCAACACAGTTCTCATTCAATCTATAATACCTTTC
ATCGGTGCCCGAGTTAAGAGAGTTGATATTTCGAATTGCTACCATATTAC
CGACGAGGGATTCATAGCCCTTTCGGCACGTTGTGGTGCTGAGGCCACGG
TGTGGAAGATGAAATCAGTCTGGGATATATCAGCCAATTCTATTTTGGAA
ATGGCAAATAATGCTAAGGACCTCGAGGAAATAGATCTTTCTAATTGCAG
AAAAGTTTCTGATAATCTACTCGCTCGAATTGTGGGTTGGATTGTCTTTG
ATTCTACATCCACTCCACCGTCAAAATCTCACCATCTAGAGCATACCACG
AGGGCATCGCTGACAGTTCAATCATCGCCTGTATGCACTGTGTTTGGATG
TCCTAAACTAAAAAGCTTGACTTTGTCGTATTGTAAGCATGTTACAGATC
GTTCGATGGCACATTTGGCTGTTCATGCCCACAGTAGACTTGAAAGTATT
GATCTCACGAGATGTACAACTATAACCGATGCTGGCTTCCAGCACTGGAG
CGTTTATCGGTTTGATAAGCTGCGGAGATTAATACTAGCAGATTGTACCT
ACTTAACAGACAATGCCGTCGTTTATCTTTGCAATGCTGCCAGAGAGCTA
CGGGAGCTAGACTTGTCTTTCTGTTGCGCTCTTTCAGACACAGCCACTGA
GGTTCTTTCGCTCGGGTGTCCTCATCTATCTAAACTTAAATTATCATTCT
GCGGTAGCGCTGTTTCTGACTCATCAATGCGCTCTATCGCCTTACATCTC
CTTGAACTGAAGTACCTCTCCGTTCGGGGCTGTGTACGCGTCACTGGTAT
TGGGGTTGAGGCTATTGTTGAAGGTTGTGGGATGCTCGAGTTATTAGATG
TCAGCCAGTGTAAGAACCTACAGCCTTGGCTTGACAGTGGTGGCGAGGAG
AGGGCTAAAAGTCGCTGGAGAAGCACAGGCGGCGGTAAGCCAGTGTTCGA
GACATTAAAGGGTAATTGCAATGCCAAAGGGGATGCATTAAGTTTGAGAT
GA
>Bg_AVE_contig_9463_gene-0.14
ATGACCCCACGACATGACACAAACCGCGTTTCGAAACCGCCTCGACAAAA
TCATCCGTTAACCAACTCTTCAACAAACAGGACATCGCGAAACAACCAGA
GTATTGAAGATGAACAGACACGTAGATGGGTGTTAGAAGAAGATAATTTT
GTACTTAAGCAAGCCAAGAAAAAATCAGAGATAAGGGTGAGGGAGGGAAG
AGCTAAAGCTATTGACTGGCTTGCTGTTATTTTACGAGTCATAGATCCCG
ATAGAGATTTACTCGATGATGATGAGGAGGAATTTGAACATGATGCCATC
GATCCACAGAGTGTTTTTGAATATCTAGACGACGCACAACTTGCCGAATT
AGATAAAGACATATCGTCGTACTTGGCGTTAGAAAAGAATAAGACAAATC
TTGAATACTGGAAGACAATGCAGATTATATGTAATGATTGGCGACAGAAG
ATCAATCCTGTTCACGAGGGGCGTGCGATCGGTTCTGTTGCCTTGGATGT
TGACAAGTTGCTCGGCTCAAAGACATATGAGCAGCTAGTAGAGTTGGAAA
AAAAGATCAGAGATAAACTTCGATCCGATGAACCAATTGATATTGATTAC
TGGGATCACATGCTTCGGAGCCTCCTGCTTTGGAAAGCGAAGGCAAAACT
AAAGAATGTTTACCAATCTGTGTTGGAAAGTAGATTTATTATCGTTCAGA
AGCAACGCAAAGAAGATGCAGAAAAAGCCCGGACTAAGCTCCTTATGCTT
CTTCAAAGTTCTTATCCAATGATAGAGAGGGGTATACAAGCCAATGTTAA
AGTTTCACGAAATTATCGCCAGCCTCACTTTCCTTACTCCAAAATGCATG
ACCCAAAATCGTCATCTTTTCAGGCTAATATTGAAACCCAAGAGGACTCT
GTTGACGAAAATGCTTTCATTAAAAAAATTATTGATGAGCGCGAGAAAAT
TCTCAACATGGGACACGCCACATCCCACATATTCTCAGCTGAAAGAAAGC
TGTTACCCAATAATAGAGCCTCTACACTAAGAAATAATAATCTGACGTCA
CTGAAGTGTTCTGCAACAGCCATAGACGATTACTCTCAAACTACGAAAGC
TCTGTACGACAGAGAAGTTGCCCGTGGTATTGATGAAGATGAGGAAATTT
TCACTGGAGAGGAAGCAATAACTACTGTGGCTAAGCCGCAGTGGGCGGAT
AAGTACAGGCCGCGAAAACCCCGCTATTTCAATCGCGTGCAGATGGGCTA
TGAGTGGAACAAGTATAATCAAACTCATTATGACCACGATAACCCACCCC
CCAAGGTTGTCCAGGGATACAAGTTCAACATCTTCTACCCTGATCTCATC
GAGAAAGCTAAAGCCCCAACTTTTAAGATCATCCGTGAAAATGGACGTAA
ACGCGGTATGTCATTTGCACCAGCTGGAGAAGAAGATACTTGCTTAATCC
GCTTCATCGCCGGACCCCCCTACGAAGATATTGCTTTCCGGATTGTGGAT
AAAGAATGGGACTATTCTGCGAAACGAGACCGTGGCTTTCGTAGCAGCTT
TGACAAGGGTATTCTGCAACTTCACTTCCAGTACAAGAAGGTATGCATAT
GA
>Bg_AVE_contig_9463_gene-0.9
ATGTTCAACCAATCTTACCACCACGGCTCTTACCTCGGAGAAGTTAATCT
TCATGAATTTCCTACAATTAACTTCTCTCCTCATCACTGTTTACCGACTA
TCGATGCTACGAAATCCTTGCCAGAGCAACTACAAACAGGTTACGATCCT
TGCTTCCGAATGGTTTCACATCAGCAAAAAAGTGCATTTCAAGAATACTT
TCCAACAACATCGGCACAAACAATTATGTCCAACGACTATAGTTGCTCTG
GTCAGATTTCTTCTCCAAAGTCATCCATATCTAGGACAAATACTTTGTAT
GCAGGCAAAAATATCGTGACCAATGATCATGGATTTTTTAATCTTTTAGA
TTACAACAGAAGCCTTTGCGACTACTCAGCCAGTTCGTTATGCGACAATT
TTACAGGTTTTGAACCATATACATTTTCCGATCCCCATATATTACTTGAC
TGCAGCAGTGATGTTTCAACAGCATTAAATTATGAAAATAATACTTTGAA
TAGTCATTCACAGTCTCCAAACTTCACGGAGGGTATCATTTGGGACTCAA
GACCCAACAATTACAATACGTCCCACCATACGGTCTACCAGATCGATGGA
TTTCAAAATAGCGACGAGAGTCCCTTGCCACAAGGCCATTTTGTGGGAAT
TGAAAATGAGCGTCCTTTTTCTGCAAGCTCTACTGCTGTCGGCTACGAAA
AACAATCTTGCGAGTCATATGCTAGGCTCATTTATCGCGCATTAATGAGC
GCGCCAAATTACCGTATGGCATTGCAGGAGATATACCAATGGTTTCGTGA
AAACACAAGTAAGGGCAAAAATGAAAGTGAAAGCGGTTGGAAGAATAGTA
TTAGACACAACCTTTCAATGAATGCTGTATGTAACTACTCACTAGCACAT
CTCTATGGGTCTTGA
>Bg_AVE_contig_612_gene-0.0
ATGCACCTACAGGAAATACAATCAGCATTAGTTCAAGAGGGGTCCTACTA
CCATCTGTGGCCGCAAAGAGTTTGCCACCTATTCCAGGGGGATTTCAAAC
AAGTGTGCGCTTTCTGTAAGACACATCGTCCGACATGGCCAACGACTATA
GAGGCAGTCCTACAAATCCTCTCGTTGTCCAACAACCTGAGAAGTCCAGT
TGACGCATTCGTTGCCTTTCGTTCTGGCCAATTACCAAATGAGTCAATTG
CTCAGTTTTTGAGACGTTTTGAACAGGCATTCCATAGAATGCTATCCAGG
GAAAGGATTGAAAAAGAGGTTGAGTGCACGATCGAATACACTCTGCAAAC
ACATGCGGGTATGGTCTGGAATTCTTTACTGCAACAAAATAATGCCTTTC
CGCTTCACAATGCACTTTCTATTGCTTGGAAGATTGCTGAAAAGCAACAA
AATTGGATGGCTCAACTATCTTCCCGTCCTATGGATCGAGAATTTTTCCC
AATGTATAAAGATCCGCTCTGTGACATCCAAGACAATAAAACCACACTGC
AAGCACCTGTATTCGAAAATCCGATATCCTCGGTCAATGCCACAAGCGCA
CAAACAGTTTGCTACAGCTGTGGGAAAATGGGACATTTTAGTTCAGATTG
CAGAAGCAAGAGAAAATTGGAAAATTCTAACAAAAATTATAATTCCAAGG
AAATTTATGGAACGTTTAGAGCGAAAATTGGACAACAAACGCTTCTACAC
TCAAGATATAAGAATCCTTTTGCAAACACGATAAATTCTACTCCAAATTT
AAACAATAAAAAAACCAATCGACCGCCCCCCCGCCTCCTCGTCGCTCAAA
TCCGTCCAGACCTGTTTATGCTAATCATACGGTTCAGTTTGATGAAAATA
TACCAGAATTATGGGACTCCGACGAGTATCATGAATTGTACCCCAACCAT
ACAGAAAATAATGATAATGAGAATGATGATAACAATAATAATAATGACAA
TGCCGATGAATAGGGATTTGGCAGCGGCGCCTTTAACACGGACGCCGTGT
GCCTGGATGATTTAA
>Bg_AVE_contig_10930_gene-0.0
ATGAAAATCCACTTTTTGTCATCAGTAGTTTTCTTACTCTGCGCCTCTCA
ATCCGAGGCGATCCATTTCGTGGTAGATAACCCTGAATACACAGCAGTGT
TTGACCCAACTGTGTACAGGGATGTCTCTGTGAAAAACATGAAATCCGTA
GAATATTATTGTTCTCATACCCACCAATATAGCCGTCTCCATATTAACAA
TGTCATACTATACGCCAAGGCTGTTTTTAATTTTCGAAAGAAATTCACAC
AAGGTCGCAAAATATGGTACCCAGTCGAGAAAAATATAAATGGGTTCCTA
AAAAGTGGACCCTTTCGAATCCAGCCGATAACACCCGGTTCAGATATTCC
CCCTTCTGATGAAACCTTATATAAAGATTACGTCATCATGGACTTGAAAT
TCCAGTTTATAACAATTATCTACTATGTAGCTGGTAGTGTTGACCATATG
TTATTTAATGAATGTTATCCGTTAGATCCTAAACGAATGATTTCAGAAGT
CACCATGAATTATTCACGAAATAATTTCTTACTTCCAGACGCAATCAAAT
CTGAAAGAAGAAAATTAAGGAGGAAAAAAGAATTTAAAGAGCGAATAGAT
AATTATCACCGTGTTTGGCAATGGGTCAAGCCGGTAGACGATGAAATGCC
TCCTGTTCCGATTTTATCTAAAACAAGCTATACAAATCAATTGGATAAAA
GCACCCGTAAATCATCTTCCATTCATAGTGATGATAACGACAAAATTGTC
TCAAGTATCAAACCTACTAATGAATTACTACCGGAATCGGAACAAACTTT
GGAAACGAGTAAACCAATACCAATATCATCAGAAAGAGACGACAGAGAAA
ATTCGGATTATCCTTATCCAATGCCTGTATCTCTAGACTCGAATCGACCG
AATGGTAACCCGGAGCAAAGTTCAAGACCCGTTTCATCGACTCAAAGCCC
CACATCGGGGCCAGCATCTCTAAACCTAAGTCATGATGAAAAGGCACAAA
ACCAAGATTCAAGGTCTATCTTTCCTAATCCTAGGAAGATACCGGATGTG
GATATGGGTCGTCCAAGTTTTGCGTTATCGGAAAGAGATAAGGAAGAAGA
AAGAGTGGAACACGAGTTGCAGCCTAATTCTCTAGGAGAGGAACATAAAA
TAGGTTTAGATCTTGATGACACTACCGAATTCCCGTCATTACAAGAAGCC
CAGGTATCCAAGCCTTCACCTAAGCCGGGGATTATAAAATATACTCAATT
GCCACGTTTTGGAAAGAAAAAGAAGATTTTGGGTGTTGAATTTAATAAGA
AAAAAATAGGATTAAGCACAGTGGGATTGTCTACAACGGATATTAATTCC
GACAAAAAATCGAATAGCGGAATTTTGCCGCAGTCATATCCTGATTTAAA
TTTAGATAGACCGATATCTATACTGGCAAAAGGAAGTTACAGGGAAAGTG
TGATGTATCCTTATCCCATGCCTGTATCTCTAGACTCGAATCGACTGAAT
GGTAACCCGGAGCAAAGTTCAAGACCCGTTTCATCGACTCGTCAGGTATC
GCGGGAGTTTGAGCTGGGTCCATTTAGATCCAGGTCATTGCCGCCAAATG
GGAATAGAAACGCAGAAAGCCCCATATCTGGACCATCATTTCTAAACCTG
AATCATCATGATAAGACACAAAACCAAGATTCAAAACCTACACCCCCACA
TACAAAACAC
>Bg_AVE_contig_49_gene-0.0
ATGATCTTTCCAGACGAGACTCCTGCACCCGGTGCGAAGCCAACTACAAT
CCCCAACTCAGAGCAGAAAGCTGTAGACGGCTCAATATGTGGATGGGTGG
GAGGCCGCGCAGATGCACCGGCCCTCTGCTCTGCTGGGACGACGTGTGTT
CGTGATGTGGAACACCAGTACGTCGGATGTTGTGGGACATCAGGTTCTTG
CTCGGCCGGAATCTACACGAGCTGTCTGGACCACAATAGTATGGGATGGT
CGGAGCCGGGAGGTATTCAAAGTAACGGCGTCTACACATGCTCAGCAAAC
AGCGAATGCTATCGGAATACCTATGCTGGAGGCTACTATCAATACGGCTG
CGGAGAATCGGCTTGGGCTGCACAGGTCGAGACTACGTACTCCGGCCAGC
CAACTAACCTTGTTCTTGATCTCGTCTACACCACTATAACCTTTGCCGGT
GCCACCTCCAAACCGACTCTCACGGCTTCGACCACAACCTCGTTGGCGAC
CTCCCTCCCACTCAGCAGTACTCACATTCCCACAATACCCGTCTATACAG
CATCGGCTAGCTCCATCGCCTCGGCCAGTTCTGAGACTAAACGTCCACCG
CCTGGCGCCATTGCCGGAATTATCATAGCTGCCGTCAATGGCGCAGCAAT
AATCGTCGCCTTGGGCCTCTGGCTCTGTCGACGCCGTCGGAAACGGGGAC
GCAAGGTGGCTAGCGTAAGACCAAGGTCGAACCCCGATATCTCCCGCGGC
CTGCGGATGCTTGAAACTATCTCAATAATGTCTCCACTAAAAACCGTTCT
TCCCAAATCATATCGCGCTGCTCGAACTACCCTTCCCGCGCAACGAGCCT
CGCTCCCTCAGCCTTCGCCTTATATTTCGCCGAACCAACAAGAATCTAGA
CAGCTACAGCCATTGTTCATCGACAACTCTGAAACCGACGAAAACTCGCA
CGAGACGCGGGCAAACACGGGTGCTCGGAATGAAGATCGATCCCTCAACC
CCGAGCCCGAAATTGGCCTCGCCGTATCATCAGACCGCCAGTCTCTGCTG
CGTCTCCCCGTCATGCTAAATACCGACGATTCGCCCTCAGCTATCGACTG
GTTGCCGGAAAGTTCGTCGTCGAGCGAATGCGACTTTTACGAGAATAGCA
CCGCTCCGGCATCGCCGGTGTCGGAGGAGTACGAGGCCTCGTTCGCCAAC
ACGGCCGGCACTATCACGCACCCGGGGAGGGGGAACAAGGCGCGCTACCA
TTTGGTGGATGAGGTGATACACGGCGAGACGTCGGTGTTGCGGGACTAG
>Bg_AVE_contig_49_gene-0.1
ATGCCACCGCTATCACTGCGACAAGAATTTCCTACACTCCGACATTTCAA
AGAAGCCCTCCACGTCTGGGCCATCGAAGCACATTTCGAGCCACGCATCC
TCAAGTCCGACACGGGCCGTGTGCGCGTCGGCTGTAAGCGTGATCCCAAG
TGTCCATTCGTAGTACGCTGCAACTGGGAACGCAAGAACGGGCGGGATCC
TCTGGCCCGCATCACAGTCTTAAAGGAACGACATACATGTCTCGATGGGC
TGGAGTGGAGAGGCGGGCCAGTAGATTCAGCTCTTAGGCAAGAGCGTACC
CTTGTAGCAGCAAACACTCACGACAGTGTTTTGTCTCCATCGCTACCACT
CTCTTTACTAGTACAGCAGCAGCAGCAGCAAGAAATTCAACAATTGGGGA
TTCATACCGACCCTTCGACCGGCTTCATAATAGGTGGAGCGCGTATTGTT
AGTTCACTTCCACCACGACAGCCGCGATTACTACCTGTAGACCCTTCAAC
TGTCCCGATAGTTCCCAAGGTCCAACGAAATTCTGCCAGCCGGCTGCAAT
TTCTGATTGAAATCATACCGCGTCTAATGGAAATCACTTTAGAAACGGCA
CCAACTGAGATTCGCGAGTGCCTGATGCGGGAGTATGGACAGGAGGTAAA
CGTACAGCAGTGTCGTAGGGCCAAAATTGAGATTTTGAAACGACGCGCGA
GTAGGAAGGGAGATCTGGATGAAAGAACACGACCCATGATAGAGAGTGAT
TGTGATGAAAGGGAAGAACTTGAAAGTACTGATGACAAACCTGGATCAAC
CAACACTGGTACCTTCACCAGCTACCTGTCCAGTATTCCCAGCGTTCCCT
TCACCGCCGCGCCCGATGCCCATGCACAAATTAACAATGGCGCTGGAGGT
ATAGAACTAGATCTCAATCTTCAGGTTAACAGTAGCGAAAGACTGAATAG
AAGCAGCAATCCGACTAGCATTAGATCTCCCGCCAAGGCTACTGCTAATG
ACGTGAGCCCTCCACGACAGTTCCCTTTGCACGCAACAAGTAATGTCGCA
ATTTTGCCCTCAACCCCACTACCATCGGCCGTAAATATGGTGGCATCAGA
ACCACCGGTCCGCTGTCCATACTGTGTAAATCATCGGTATATGCGAACAG
TTCGAGAAGCTGTTGAGCATATGAGCATGCATGTCGTCGTTTAG
>Bg_AVE_contig_20272_gene-0.0
ATGAGAAAAGCATCGGGGAAGGGCAAGACATTTAAACTTTCGGCAGACAA
GGTTACAAAGAGGGTAGAGTCTCAAGACTCCTTATATGGTAATGGCAAAT
TTGCGGTTGTTAAGGTACCAGAGGCGATTAGGGAAACTATAACCGAAGAT
GATATGGCATTTATTTGCCAGGCTGCGAAGCTGAGTGAACCGGGCTTCTC
TATCGGACCATTATCTAAACAATATTGGTACCTGAAATTTAAAGACCCCG
AAAAGACAAGGGCGATTATTGGAAAGAAGGTCTGCTTTTCTAAGGAGCTG
GGGTTGGATGAAATTTTGGAGGAAGAAATTCACCAATATCTGGATTATGG
ACCGAAAGTTTTCTCCCTATTAAGTGTTGGGCCTTACGAGGACGATGAGA
TCCAACAGATGATCGAAGCCAAGTTCAAGGAGCAAAAGTACTGGCTGGGA
ATGAAGATGGTGGGTGAAACCTGCACCCATAGGAGATTACTTCTCTTCGA
AAAAAACCAGGCGCTGTACTCTTTCGAGTTGGGAGCTGATACGGGCTTCG
TGCTACGTTTTAGGGCGGTAAACCGCGCGGAGGTATGTGGATTTTGTGGG
AATAAACATGGGAACCATGGAATGGCGGCTTGTCCATACATTCTGTCATG
TAATTCAGGCCCTAATTTATCAAATAGGCTGCTGCGAAGGCCTAGTTAG
>Bg_AVE_contig_13339_gene-0.0
CTTCGTAAATCTTTCCACAACGCCTCATTTATTATCGTAACACGAGAAAT
CGACGCCTCGCATTTCGAAGAATTAAGTTCCGTCATTCTCCGTGAAGTGG
ATGAGGAAAAAGTCTTAAAATTATCCATCAGCGTATTAGACACGAAAGCA
ACAGGATCAACCTCACTGGCCCCATTCAAAAGTCCAACGTCATATTTAAA
GAGTCAAACAGAATCATCAGGACTTTACTTCACCGACAAAGAATTAGAAA
ACACTATAAAGTCAGACCTAGATAACAACGTTTTTTCTGATGTCCCTGAA
TTCTGGCAGTCATTATTCGAAGATAAAGGTTGGTCGAAACAGACTTCTCG
CATTTGGGAAAGCTACCAGATATATGAGAAGGCTGAGAATAAAACACACA
GAGCCAAAAAAGAGATGATTCTCGAGGTGCAGATGACCAAAAGTGAAGTA
TGGGAATGGCTCAACTTTTTCAGTGAGACATTTCTAGATCAGCTCAAAGG
GTCATCGCCAGATCAATCGCAAAAGTATCCTATAAATATAGAAGACCCGT
GCTTACGGATTAAACGGCAGTACTGCCGGACGGAATTCACGGGACCCGGA
ATTCAATCGGAAGGAAAAGCTCAAATAGACATCCTTTTCAAAAGCATTGG
CTTGCCTTATGATGGTACTGCCGACTGGGAAAATATAGATGTGCTTGGCA
AGTTTACAATATCATCTATAGAAAAGGCAAGGAAAGGGATGTTTTTGCAA
TTA
>Bg_AVE_contig_14303_gene-0.0
AATAACAAACGTGCGACCATCGCGCAGCAGCTAGTAGCATTGCTAGGAAA
TGATCTCGACGACTTACCCCAATACGGGGTAGAATTTCAGTCACTAGTCT
TCAACAAGGTCATACGAAGCCCAACTAGCGTGGCAAACAAAAATAACGAC
GATGAGTATGACGCCGCATCTCCGGATGTCAAAACCAAGAAGACAACTGA
GGATAGATATGTCCCGCTCAAGGGTGAAATAGATGAGAAAATGAAATACC
CCTCATACCCTAGTAATAGGTGTGAGAATTCCAACAACAAAAGCGATAAC
TACAAAAAGAAACCAGAGTGGAAGAACAAGGCAAGAGACAGCATAGAGGT
CGATTCAGACGATGATTCAAACAAGGCTTATATCCCCAACTGGGCAAAAG
AAACTCCCGTCGAAGGCACTAACACTTCGAGGGCGCTGATGGATCTAGGC
AAACTCTATAATAATGCTCAGGACAAGTTCGGAGCTAGGCACTATGAGGT
ACTC
>Bg_AVE_contig_13957_gene-0.0
ATGTCACGTCCTCAAGACCCCTTTAAAACATTATCAGTGGCTAACAGCGA
ACCTTCAATACCTCCATCCTGCGATCTCTTATCGAACACGCCATCTACCA
CAAAACGTACCGCCTCAATAGATTTACCATTAGACCGTGCTACATTATTC
TTTGTGCGCCGCACACTTTGCTCACAGCTTGGCGACAAATATCGCTGTTC
TCCACCGGCTCCTATCAACGAAATACTTCCGCCTTTAACCAGTAGCAACG
AGGTAGATCTTCAGTTGTATGCGTGTATTGCTATTTTAATTCGCGAGTAT
GTGCAGACGTGGTACCATAAGATAACTCCTGATCAAACCTTTGTTGACGA
GTTGGTGAAGATCATTGCGCATTGCACCAGAGCTCTTGAACAGAGGTTAC
GGAAGGTTGACTTAGAGAGTTTACTGTTTGATGAAATTCCTGAACTGCTA
GATGCTCATGTTCAAGCTCACAGAATATCGCATTTGCCTCTTCATCCTCC
CCCTCTATCTCAAAATTCACGACAAATTTACCACTCTCTAGCACCACTTC
CTGCCCTTTCTCCTGTCCCTGGCGAATTGGAGGAGTCTTCGGCACACCGT
CAGGCAGAAAATGAGTCGGCCTACAGGCAACTTTTAAGCCAGGGAGTTTT
GGCACTCCTTCTACCCACAGAAGAACTAGAGAATGATTGCTTTGTCAGTA
TCGTTAGTGAATTGCTCTCAGAAACGCTGCTTGGTATGATTGGAAAAAGA
GCTGCTGAGCCATGGCAATTATGGGAAGGAATCGCAAAGCTTGCAGGCTC
ATTAAAGCCAAAAATTCCTCCCAGCACGAAACGAAGTGAGCCGAAATTTT
CAGAAGTTGGAATTCCATTGAATTCGGAGATTGCAGAAAAAGACACGATT
AATTACCGAGTCCGTCAGACAATGCTGAAATATTTTTGGGGTTCTCTTCA
ATGTGGATACATAGCTTTTACCATGCTCCGACTATTCTTACTCACCATAT
CATCTGCATCATCTCTTCCGTCACGATGTAGACAGACCTTGGAAGTAGTT
GATGCAAATAGCCTTTACGACAAAGATATGTCTAAATCTCCTCTCCTACA
ACACCAGCCAAACCTATCGAAACAACCGATAGTAACCATGAAGATTTGGA
CCTGCGTTGCTAGACTTATTGACTTAGATGTGCGCATGCCATGGCTAGCT
GCTTTTTTTTCCATGCTTCAATGGGCTACTCTTACCGGGCCTGGGCAAAT
TGGCAAAACTGACGGGATATTCGATAAGTTTCTTTCACATACAATACGAA
CTCACGTCCTGGTTCCTACCGTGTTGCCCGAGTTTCTGCAGATGGCTCGT
ACCGCCATTTTTCCGAATAACATGCTGGCTGCACCACGTCCAGCTCCCGA
TGCTAGTGAGAGCCTCGCCATTCGCCGACAATGTGCCGAAGCTCTGCTCA
ATCTCATTCCTGCGAGGGCAAGGGAGATATATTTTGGGCCAGGATGGGAG
AAAATGGTGAGGGAAATGGAGGCGAGTCTCGATGTTTTGGGCGATAGCTA
TTGTAACAAGCACCTCATGTACAGCCTGGTTGACCTGATAGTCGTACGAC
TGATGCCCGAGTTGGCCGAAAGCGGCGTCGAGGCTCTGCTGGCAGAGCGC
CTGCACTAG
>Bg_AVE_contig_12145_gene-0.0
ATGCAGTATTCATCAGCTACCCTCATTGCTGCATTCGCAGTTACTAGTGT
CTTTACCCATGGAGTCGTTGATTCAGTCATTGGCGCTAATGGCGTTGCTA
TGCCGGGTCTCTCAGTTGCCGACGGCACGCCGCGTGACTGCGCCAGTCCT
CGATGCGGATCCGAGGCTGATACTTCCATCATCCGCAAACGTGAGATGGG
CACTAACAAGGCTACTGCACTTGGTCGC
>Bg_AVE_contig_2752_gene-0.11
ATGGAGCCTAGCAGTCATAACACTCAGCTACCTAGTTTCTCGAGCGCATT
TGGATCTCTAGTCGCACCGGAACAGAACCATTCTATGACCAAGCAGTCAG
ATGGTTTCTTTATACCATCCTACCTGAAAGGTTCAATCTATGCTCAGAAG
CTCGGCGAAGCTCGAAATATAAAAAACTCGGCTCAGAATGACTGCCATTC
AGCGCCAACATCGCAGGCCAGCTCACGCTCAACGAACAAGAATTCCACGA
ATGTGCAAACGAAACTGGCCCCCTCACATCGTGGCATGACCTATGACTTG
ATTGAAAAGATACCTTGTCCGGAAAACGAACGAGTTCCTCCCTTGCCATC
AGGGTGGTCCAGTAACGACAAACAACCTGCACTTGAGGTGCTATCTAATG
GTTCTGAGTTAAAGCTCAGCGGGCAAAAGTCGGACCGAGAACGGGAACAT
GAATCTTGTGCCGCCCGAGCAAATTATCCCATGCCATCACATGGAGGAAT
ATATTATTTCGAAGTGACCATTTTAGCCAGAAAAAGAGAAGAGAGCTCTC
TCGGAATCGGATTCTCTAGCAAGAAGGTTCCTCTGACAAGGTTACCAGGA
TGGGAACCTGAATCTTGGGCATATCACGGAGACGATGGAAACTCATACAG
CTCCCAAATAACAGGAAGGAGTTACGGGCCGTCGTTCGGCGCAAATGATA
CCATAGGATGTGGGGTTAATTTCAGAACGAACACCGCATTTTTCACAAAG
AATGGGGTTGACCTAGGCGTTGCTTTTCGAGAAATAAAGGGTAAACTATA
TCCCTCTGTGGGAATGAAGAAACCAGGGGAACACATCCGTGTGAACTTTG
GGCAGAGCCCGTTTATCTTTGATATTGATGGTATGATGAAATGCGAAAGA
TGTTTAATCGAGAATGAGGTCAAGCTTGCAAGCACTTCAAATCTATCGCC
CCCGCTACGTGAAACGGAGTTGATACAGGCACTGGTGCTCCAATTCCTCG
TACACGACGGCTATGTAGAAACGGCTCGGGCATTTGCGAAAGAAATTGAA
ATAGAGAAAACAGCATTAAATCTAGATCCGGCAATGATCATTCCAGGCTT
TTGCATACAAGATGATGAAGATGCTACTCATCGTCAACGGATTAGAAATG
CAGTATTAGATGGTGATATTGACACTGCTCTAAAGTACACCAATCTGCAT
TTTCCACAAGTTCTAAAGGACAATGAACAAGTGTATTTTCGTCTTCGATG
CAGAAGGTTCATCGAGATGATCCGTCATGCATCTGAAATGCAGAATCAGT
CACCTACAAACGGTGCATCCAAAGCCAATGATAATTCGATTGACCAAAAA
GAAAATATTAACCACGTCATGATAATAGATGAAAATCAGACTCACATGCA
AGGAAAGGACAGGCCAGAGGTGGAAAAAACTTTGACCAATAACTTGGAAC
ACACAAGATTACTACAAGAAGCTATCCACTACGGCACAGGACTATCGGCT
GAATTCAAAGACGACTCGCGACGAAAGGTGAAAAAAGCATTAGAAGATGC
GTTTGCGCTGATCGCATATCAAGAACCTTCAAATGCCGAAGGAGTAGCCC
ACCTACTTGATCCTAGTGGCCGCGTAGCGGTGGCGGAGGAATTGAACTCG
GCCATTCTACAATCTCTTGGAAAGTCATCGTCAGCTGCTCTCGAGACCCT
ATTCCAGCAAACATCAGTCCTTCTTGATGACCTTCGTGAGCAAGGAGGCT
CAGCTGCTGCTTTTCTCAACATTAATGATTACTCAAAGCCCAAGATGCCT
GTAAGCTAG
>Bg_AVE_contig_2752_gene-0.1
ATGTACTATGCGGCGTGGGAAGGATACTTGGAATGCATGCAACTCATTTC
TCTCAACTTAGAAGACTCCCGAACCACTCGAGATCCCGTCAAAAAGGCTC
GACATAAGTCTGGCCTGCATAGTAGCAGTGTCCTAGATGAGGGGAGTCAG
AATATCGACGCGATTCCTAAACTTGAACTACCTCCTCCCATCATACCCTT
CCGCCGGTATGGTCACAGCTTTTTAGATACTAAGACCCTCGTCCAAATAA
GGTTTGACGAGGATGGTTGCCAACCCATCAGGTTTTTCCAAGACAGCAAG
TATCCGAGTGCTCGTCTAACCATTTCGTCTAAGATCTCAGACCTCATCCC
GAAGAACCTTTTACTGCCGCTCCAGGAGGATACGAAGCTTGTTTTATTTC
AAGTTGATAACTTGGATTCCTTTGCCATTGACTTTGAAGTCTTTCCCACG
TATGGTGCGAAAATCATCGCGAAGACGGTGGCTCTGCCCAACATCTTTCA
CGGCTTCGAGTCTGGCTTGGGCCAGTGTTGTCTACCACTCTTTGATTTGC
GTCTGAGAGCCATTGGACAAATTTCCTTTAAATTCCAGGTGATTAAGCCT
TTCCAAGGGAAACCTTTAGAAATGACGGATTTCGAAACCTACTGGAAGGC
GACTAGCCAGTTGGGGCATCGACCGTGTGCATTTATCACGGACTCGAGCT
TGTCGGGAGAATATGTTCAGGTGCTTGTACAGCACACGTGTGACGGAGTA
CCAGTGTTGTGGCCAAGATGGACCCTTGGGTACTTTGACGTTGAGATTCC
GGTCAGCCGCCTAACTTATGATCAATTTCTGGCAGCGGGATCTCTGTTGA
TGGAAAGAAGGCAGGATCTGCTCAGTCTGCCTAGTCAACCGATAGAAAAT
CTTGCAGAGATTCATCGGATTCTTTCGAGAAGTGCTATTTCGCTCAAAGA
TATGCTAGAACTGCTGCCAAAAGGGATGAACGTTAATATACAGGTCCTAT
ATCCATCCAGGGCCGAGGAAAAAAAGCTGCATCTTGGGCCTAGCCTAGGC
ATTAATGTCTTTAGCGATGCTATTCTTTCCACAGTATTTGATCACGCTCG
AGTTCTACGAGAACGTTTCCCCGATGCCATGCGCTCAATAGTATTTTCAT
CGCACAACGCTACCATCTGTACGGCGCTGAACTGGAAGCAGCCAAACTAT
CCAGTTTTTCTCAGCAACGACCTTGGCCGTCATGGCCCGACTGGAAGCTA
TCCGAAGGACGGGGCTCGCGAAGATGAAACATTGAGCATCAAGGAAGCGG
TGAAGATAGCAAAGGAAAATAATTTTATGGGACTATGTTGTAACTCGAGG
CTGCTGGAACTAGTACCCGCGCTGGCGGAATCGATTAAACTCCAAGGGCT
GGTGCTTGTTACCAACGAGCTGGCGGGACCGGAAAGCATGGGTGGAAACG
ACGGCGACTTGGTCTCCCGTGCACTGGAAGGGGTCGATGGTGTGCTTAGG
AGGAACGGTGTATTGCGATTTCTGGAGACTGTTGATCTTTAG
>Bg_AVE_contig_2752_gene-0.5
ATGCTGGACAGTCCAATGAAGACACCAACAGGAGCTGAATCGCCCACTAC
TGCACGACCATTTGAGCTTGATGATGATGAAACTTTTGTACCAAGCACGA
TGGTAGCGGAATCTCCTGCTCCAAGCAAAAATGAGCCGACCGAAGAGCCC
CCGGCAAAACCACCAAGGCCTCTCAATCCACAGCAAATTGCAGAGAATAC
ACTCAAAGAAGCATTTCCTAACATAGATGCGTCTGTGTTAAAAGCTATTC
TACGGGCTAGCGGTGGTCAAATTGAGCCCGCATTTAATGCTCTGCTTGGC
ATTTCAGATCCTGAAGCTGCTAGGGAACCAAGTCCACCTCCACAACTATC
TCGTCCTCCAACTCAAATAATAGGTTCTACGCCACAGTCACAGCTCGAAG
CCGATGAACGTTATGCTCGCCAACTAGCTGAGCAATACGAGGGCGTCGCT
AGACGAGAATATGCGGACCAAGCGCAAGAGAACGGTCACAGTGATCGGAT
GCGAGAGACAAATACCGCGCGAAACGATACACATGAAGAATGGAGCTTTA
TTGAAGATGACCTTCCTATTATCAAGGACCAATTGAAGAAAGGGTTCCTC
GAGACGCAGAGTAAGGTAAATAGTTGGATTACAACCCTGAAAAAGAAAAT
TGATGGCGAGGATGAGGAAGATAACATGCCTCACGACTACGGTGCGTCTT
ATCGACCGCGCCGAAGCAACGAGGATGTAAGGCGAAGCGGTGATTACAAT
CGCTATGACGCTGATCCCCAAGTGCTTGGAGATGATTTTGCAGGAATTCA
AATGAATTCTGACGGAACTCTTGCTCGTCCTGTTACCGACCGTATCTCTG
AACAAAAGTTATTTGAGCCTCAACCAGTGACAGCAAAAGTATCTAATAAT
CGAACAACTTTAGATCAAGGCACAATTACAAACGAAAAGGACATTTACAA
TGCCTCACCAAAGCATAACACAAACTCTGCTCTTATTAAGCAAAGCAAAT
GGCAACCTCTATCTAGTGCCAAATCTAAAGTTGTCGGTGAAACGGACAAC
GACCCCTTTAGCCTAGGAGATAGTGAGGATGAGAAAGAAGTCAAAGAACG
CATTGCTATCAGGGGAAAAGTTAACAACGTTGAAAATAGCGAAGAGCTAA
AATTTCCTGGTGAAGCACCTAAAAACATAGTGATAGATACTCCTAACAAG
TCGGAATAG
>Bg_AVE_contig_2752_gene-0.3
GAAGATTCACAAGCAGCTTTACAGGCAAACAAGGCCGCCTTCTTTTTTCA
ATTGGAGAGAGAACTCGAAAAAGTAAATGCTATCTATGTACAAAAGGAAG
CTGAGATTCGCCTCAAGACCCTTTTGGATAAGAAAAAACTACTCCGATCG
CGGGGCCAAGCCATCCTAAGACGCTCGACAAAATTTACAACACTCGAGGA
GGGCTTTCAGCAGTTTGGAAACGATTTGAACAAACTCCAGCAATTCGTTG
AGATTAATGGTACGGCCTTTTCCAAAATCCTCAAGAAATGGGATAAAACA
TCCAAATCAAAGACTAAAGAATTATATCTCGCGAGAGCTGTTGAAGTTCA
ACCATTCTTCAATGCCACCGTAATAAGCGAGTTATCCGATCAGGCCGCCA
CTAGTTTACAGGAACTGAGTGCTTGGTCTGAAGGAGACCAGATTAACTTT
GAGAGGAACAACGATCATATTGTCAGCAGTCAGCATCTACTGGGAACTGA
CGAGGGTGACGCAGACACATTGCTTCTAGAAGCTGTGAATTCAGGGAATA
TTGAGTTCCTGAAGGATCTATTGCTGCGCTTAAAGACCTCGGCTAGTCAA
GGTGGCTCTGGAAACACACTGCTTCTTGAGCGAATAACGCGAACCTTTCT
CGCCGCTACCAATGAAGGGCCTCAGAAATCACTGCAGCTCTTGCTTGATA
CTGGTTTGGTGGACCTTAAATCGAAGGATGAGATCAATGAAAGAAATTGT
CTCCACCAAGCTACCTTGTACGGAAATGCTTTCGTTCTTAAGGTTGGCCT
GGCAGAAGGAGTTGCTGTGAATAGCACAGATGTGTATGGTCGAATTCCTT
TACACTATGCCTCCATGCACGGTCGCCTTGAGATGGTCGAGGCTTTAATA
CATGGTAAGCATGGTCTTTCCTCGTCCAAACGGCACAGAACTTACCCGAT
TAGCTGA
>Bg_AVE_contig_2752_gene-0.9
ATGGCGCAAGCTGATTCAGGGAACGAAGATGAAAAGACTGCGGGTGGAGT
GACTAAAGGCGCCCCAAGTGCCACCAGATTCTTCTCGATCCCAGGCCCGA
TTAGAAGTTTATTTGATAAAGTCCCAATTATCCTATATCCTCCAAATCAA
CTCCCTTCAGGGCCTCCCAGGTTTTCTCAGACCCCACTATTTTTCGTGTT
CACTACCGTCCCGGATGCGATAGCTGGTCGACCATCGTTCAATCCGAGCT
GTCTGAAATGGCAAACTTTTTTAAGGATGGCAGGGATTCAACACGAACTT
ATACCGTCGAATAATCATGCATCACCATCGGGTGCGCTTCCCTTCCTTCT
CCCAGTCGCGCAAAACGATGCAAGCGCACCAGGAGAGCGAGAGCCAGTGG
TGGCCAATAGAATCCTCAAATACGCCAAAGAGCATGGCGATGTATTTGAA
GAATCGAATAGTATACGCAAAGAAGCATATCTATCTCTATTAGATTACCG
AATCCGAGATGCATGGCTCTGCTTCCTCTATCTTGAGCCTTCAAACTTTG
ATCAAGTAGCAGCTCCACGTTATGTGTTGCCCGTATCTTCTAATCTACTA
GTCCGGTCATCTATATCACGTCAATTGAAAGCTGCTGCCGAATTAGAATT
GTTAAAGCATTCTTCAATCATAGACGTCGATGATCTATATAGCGAGGCGG
ACAAGGCTTTTGAGGCCCTCTCTACTCTTCTTGGCGATAACGTGTGGTTC
TTTGGCAAAGAAAAGCCGACATTATTCGATGCGAGTGTCTTTGCATATTC
CCACCTGTTGCTCGACGAGAACATGGGCTGGGCAGAGGAAAAACTTTGCC
GAGCCGTAAATACTAGGCAAAATCTTGTACAACATCGACTAAGGATTTTA
TCACAGTACTACAGTGACAAAAATTAA
>Bg_AVE_contig_2752_gene-0.0
ATGAAAACGCAGCGCCTGTCGCGCCATCGCCCGCACGCCCGGCGCGCTGC
CAGTGACGAGGCGGCCGAGATCCTCGACGAGCAAGAGCAAGAGGCCCTCA
TTGCCGCCCTTCAGCGCCAGCATCTCGCCCAGAATCGGCGGGCCGCCCGC
GCCCTCAGCCTCCTGCCGCTGCTCAGTCTCGTCGCCTACATTCCGACGCT
GCTGGTGCGCGCGACGGCCGCCCTCTCGCTCCTCGCCATCTCGTCGCTCC
TGGCCACGGCCTACCTGCTGCTGGTCCTGCCCTTCGACCATCCCGCCGGC
CTATCCATGTTCACGCCCTCGCTGAGCCGGCGCCCGCGCTCCTCTCGCTC
TCCGCGCCCGCCCTACCAGGGGCCCGTCCTGCAGCACTTGCCCGCCCTCA
ACCTCGGCCTCGTCCTCATCCTCGCCGTCGCCGGGGGTCTCGCACGCCGT
CGCCTCCCCAGTCTCTGGCTCGGATTTGCCTGGCTGCCGGCCGCCATCTA
CGCATCCGCGGCCCTCCTTCTCCGCCTCATGCGCAGCGGTGATCCCGAGA
AAGAACTCGGTCGTCTCCGCTACAAGTGCAAGGGAGCTTAA
>Bg_AVE_contig_13573_gene-0.0
ATGCCCAGCAAAACCCCACATAAAAATAAGAAAAATTCATCCGACAAAGG
ACCCAATAGCTCAAAAGACGTTGAAATGAAGGACGAAGCCCCAGCTGCGC
AAAAAGGAAGTGCGAAGAAAGGCAAGGGATCAGAGGAAAAGATGACTGTT
GTTGTGCAGCCATCTAAGGCCAGCAATTCTTCGACATTGCCGACCAAGAA
TACTGAGGATGACGTTGTAATGGATGGCCTTGAGAACCAATCCGTCGATT
CCACAAATGATACAAAACCTGACCCAACAATTAAGGTTGTTGCTGATATC
AAGAGCTCTTTTCCACTATTGGAACGCGCAGTTACATTGTTCGATGCTAG
ATTTTCTCTTCGGGCCTTAAGATCAATTTCTTCTATTCGCAAACGTCTCT
CCCCAGATATACTTGCACAAGTCATTATCGAAACATATCCTCCGAACAGC
GCTGTTGCAAAGTCCTTCTTAGTAGCTATTGACAGGGAATACGCGACTTT
CAAGTCAAACAGTAAAGATATGGATATAGACTCAGATTCCAAAATTAAGT
CTGGAAAAAAGGAATCCAAAGAAGTCATTCCGGAAATAGATATCTTCCTC
GGGATTTTGATCCAAATTTATCTTCTGGATAACAAGATCATTCAAAGTGG
CGTTTTGTTTTCTGCCTCTCTCGCCGAATGGTTACATTCTTTAAATCGTC
GAACCCTAGACTCGCTCTCCGCGCGTGTATATTTTTACTATTCCCTCTTC
TGTGAGCAGATGGCGCCCTTGCCTCCATCTCCTTCATCTCCAGTCATTTC
TAACAGAATTTCACTACTTGCTGCCTTACGGACTGCTGTTCTGCGAAAGG
ATATCGACACTCAATCTACAGTAATTGTTCTTTTGCTCAGAAACTATCTT
TCAACCTCCCATATTGGTCAGGCGGACCTACTCGTGTCACACACTCAATT
TCCGGAGAACGCATCTAACAACCAGGTTGTAAGATTTGCCTACTACCTTG
GTCGTATTAGAGCAATACAATTAAAATATACAGAGGCACACTCTCATTTA
ACTGCCGCCGTGAGAAAGGCCCCAACAAGTCCCTGCGCGGCAGGCTTTTC
ACAGAGTGCGCAGAAGTTACTCATTATCGTAGAGCTACTAATGGGAGATA
TACCTGATCGTGCTACATTCCGTCTTTCCAGCATGGAGCGGGCACTCCAA
CCATACTTTCTTCTCGTACAAGCTGTACGAGTAGGCCTTCTAGACGAATT
CGAGATCGTTGTTCGAAAGTACAGCGAGACTTTCCGACGAGACGCTACTT
ATACCCTAATACTTCGTTTGAGACAAAACGTCATTAAGACTGGAATTCGA
ATGATGTCTCTAGCATACTCACGAATATCCCTCAGAGATATCTGCATTCG
TCTTAAGCTTGAAAGCGAGGAAAGTGCCGAATATATTGTTGCGAAAGCAA
TACGGGACGGTGTTATTGAAGCAAGCTTAGATCGTGAACGGGGATTCATG
AAAAGCAAAGAGGTAGGAGACGTATATGCTACAAGTGAACCTGGAGATGC
ATTTCATGAACGAATCCGTGCTTGCCTAGCTCTACATGATGAGAGTGTCA
AGGCCATGCGATTCCCCATGAACCAGCATCGATTAGAATTAAAAAACGCC
CAAGAAGCTCGTGAACGTGAGCGCGAAATGGCCAAGGAAATTCAGGATGG
AGAATTAGACGAGGATGATTTGGGTGGCGATTTTGAAGGGATGTGA
>Bg_AVE_contig_5118_gene-0.0
ATGACCACCGCCTCTACCCTCACGCCCGACGATGAGCTCCTTGCCATTGG
AGAAGAGCTCACGCCGCTCCCGACCTACAAAACAGCATCAACGACTGTTC
TATCTTTTGACAATCTGCTTGACCCGCCCCTCAAGCTGCATGAGGATCTC
TCCGCTGGGTGTGGAGGTCAGCTCTGGCCGGCCGGAATGGTGCTCGCGAA
GCACTTGCTTCGCTACCATCGTGAGGCCATGTCAAGGGCTAGAATCCTAG
AATTAGGCGCCGGCGGGGGCCTCGTCGGCTTGGCTGTCGCCCTGGCTTGC
AGCCCGCAAAATCCCGTCCTCATTACTGACCAGAGTCCTATGTTGAAGCT
CATGCGACAAAATATTGTCCTCAATTTCCTCGAGAGCCAAGTCAAAGAAC
TCTTGTTTGACTGGGGATCCCCATTGCCTACGGAGATTGTGGAATTTTGT
CCCAATGTTATATTGGCAGCTGATTGTGTGTACTTTGAGCCTGCATTTCC
ATTGCTACTTGCTACACTGGACGCTCTGATTATATTGTGCGAGGGGACTG
TCATCTATTTTTGCTTCAAACGGCGGAGGAGAGCGGACATGCAATTTCTA
AAACAGGCAAGAAAGAAATTCCAGGTGGATGCAATAGAGGATGAGGATCG
AGAAATCTTCTCCCGAGAAAGGCTATTTTTATATACATTTCGGCGAAAGA
CGTAG
>Bg_AVE_contig_5118_gene-0.1
ATGCCCGACAAAGACGCCGGAACACCTCGAGTCTTTCTAATTAGACATGG
TGAGACAGAATGGTCGATGACAGGTCGTCATACTGGACGAACAGATATCC
CCTTGACAGTGAATGGAGAGAATCAGGTTCTGGCTTCCGGAAAGCTTCTC
GTCGGCCCCGGCAAGATCCTTGACCCGGCTAGACTTGTGCGTCTCTTTGT
AAGTCCTCGAATTCGGGCACAAAGGACGTACGAACTCTTGTTTGAAAATT
CGGACCAGTCAGGTATGCAAGGCAAAGTGGAAACATCCGAGAATATTCGC
GAATGGGAATACGGAGCCTATGAAGGGCTTCTAACGGCCCAAATCAGAGG
GTCGCGTAGAGAACGAAACCTTGATGTTACCAGGCCCTGGAATATCTGGC
TTGATGGCTGCGAGGACGGCGAATCACCGGCAGAGGTTCGTGAGCGGCTC
GATGAACTAATTACCCGAATCAGAGATCTTCATCAGCCGAATATGCTAGG
AGAGCAACCTGCCGATGTAGTCATAATCGCACATGGGCACATTTTGAGGG
CATTGGCAAAGCGTTGGATCGGATATGAACTCGGAACAAGCCTACCCCTG
ATGCTCGAGCCTGGTGCGGTCGGTGTCTTGTCATATGAACATCATAAGAT
AGATGAGCCTGCCCTTCTTCTCGGTATCAATATGGGCGAGTTCAAATAG
>Bg_AVE_contig_6958_gene-0.0
ATGAAGTTACTCGGCACTTCTTCTACGGCTACATTGGCTGGCTTTCTCTT
ACTGGAGCCTCTCGCGCGTGGAGCAGCACACTTTAAATGTAGTGGAGGCG
GAAAATTTTTCGAAGCGAATCTTAAAATGGCTGTAGATTTTAACGTTTTC
ATTGACGCGAAGGCTACCGATCCTCTAGGTCCTGAAGGCGAAAGATACAT
GGCGTTTAGATATCAGCCAACAACGGAAGGAGCATACAGTACAGTATACT
TAGTGCAACTGATTAATCAAAATCCGACCTACAAAGTCTTTGAATGGGAT
TCACAAACTTGGAAACCATGTCCTTACTATCAGGATTAA
>Bg_AVE_contig_3073_gene-0.2
ATGAGCAACTTATTCAACAACAAGGCTTTTGCCATCAAGGCAACGCCGGC
TAGAATTCGAACTGAGAGGGTGCGAGGCAGGCCAAAACCAGCACCAACAA
TATCAAAGTCCAAATCAACTACCACGTCGAGTGAAGAAAATCTTCCATCC
AAGTGCATAGCCAGAAATATTCAGACTTACTCCAAGGCAAAACTTTCCTC
CGTTCAGTCTAGCAAGTACGAGCGTACCTGTGACAAATCAAAACGAAAAT
TACCACTACGTAGAACACCTGCCCCTCAGCATCCCCTCAGCTCAGACTCT
AGCGACGCAGAAAATGTCCCGAGTATTGAAACCCCATCATGCACGCGTCA
GAAAATAATAAACTATGCAAACAAGAAGCGAAAACTTAATTTAGAGGACG
CTTTCTCGATAAATCAAAGCGAATCACTCGAAATAATACATGCTGCAGAC
ATTATAAGCGTTGGCAAGAGGCCCAAGGTAGATAGGAATGAATTTCCTGC
AGTCGTAAAGGTCCAGGTTCAATATCCCAGTGCCTCTCAGCTTGAAAGAT
ATATCTTGATGCCTGGAGATAATTTCAATCCAGTCCAAGAAATAATCAAC
GTTATCACAAATGTACTAGAATTATATTTTTCAGAAGAAGAAGCAATTCC
GCTTAAGGGTCCTGATAACGGAATTATACGAAAGCTGACAAAAGCTTACA
ATCTATATACGAAAAGTAGCTCAGATATCGGTTTTCTAAATGATTTCAAA
GAGGCAGTAGAAGCATATAACTTCGCCTTACAAAGGCTGCTGAAGGACGG
CTCAATAGGCAAATGTCTTGACTCAACTCAAACCTTACCCCTCGATATGG
TCGAGTGTATCCTTCAGCAAGTATATACCCGCACTGTGTCACCAAAAGTC
AATATACTGAAGCAGTATGAAAACGGAACGGACAATATATATGGCGAACT
TCTCCCACCATTTATATCCAGAATATTAGCTGAAGCTAGCCTGAAATGCG
AAGATGTTTTTGTAGATTTGGGCTCTGGCGTCGGAAATGTCGTCTTGCAA
GCTGCATTAGAATTTGGGTGTGAAAGCTGGGGCTGCGAGATGATGCTGAA
TGCGTGTACTCTTGCAGAAGCTCAAAGTAAAGAGTTCAACGCCAGATGTA
GGCTGTGGGGCATCAAATCAGGGCGTGTTAATTTAGAATGTGGTGATTTT
CTCGAAAATCCAAGAATTCTGGCCGCTATGAAAAGAGCAGACGTTATACT
TGTTAATAACCAGGCTTTCACGCCAGAGTTAAACCAGAAACTAAAAGATC
TTTTTCTAGATTTTAAGAACGGCTGTAGGATCATCTCACTGAAACCGTTT
GTGTCGACGGGGCATCAAATATCATCTCGGAATTTGTGGGACCCAGCCAA
TTTGCTGGACGTCACAAAAGGAGAGTATCACAGCGGGTCAGTAAGCTGGA
CAGATACAAGTGGCACATATTACATAGCGCGAAAAGATGAGAAACGGCTG
CACAATATTTGTGAAATATGA
>Bg_AVE_contig_3073_gene-0.1
ATGGCTTCCCGAAAGAAAGTCCTACTCAAGGTTATAATTCTGGGCGATAG
TGGAGTCGGGAAGACGAGTCTGATGAATCAATATGTAAACAAAAAATTCA
GTGCAAGCTACAAAGCTACAATCGGTGCCGATTTTCTAACGAAGGAGGTC
CTTGTTGATGATAGGTTGGTAACCATGCAGTTATGGGACACCGCTGGGCA
GGAGCGATTTCAATCTCTCGGAGTCGCCTTTTACCGAGGTGCTGACTGTT
GCGTATTAGTTTATGACGTGAATAACTCCAAAAGTTTTGATACACTTGAC
AGCTGGAGAGATGAATTCTTAATTCAAGCTTCCCCACGAGATCCCGATAA
TTTTCCATTTGTTGTACTTGGGAACAAAATTGACATCGAGGGAAACAAAA
GAATATCATCTAAACGAGCTATGACGTTTTGTCAATCAAAAGGCGGGATA
CCCTACTTCGAGACCAGTGCAAAAGAAGCTATAAACGTAGAGCAGGCCTT
TGAGGTGATAGCAAGAAATGCTCTCGCACAAGAAGAAACCGAGGAATTTA
GTGGTGATTTTTCAGACCCAATTAATATTCATATTGAAATCGCCCGGGAT
GGATGTCCGTGTTAG
>Bg_AVE_contig_3073_gene-0.0
ATGTCATCCTGGCGCGACCAGTATTTTCAAGCTCTGCAAGAAAGTGAACA
AGAAAGACAAGCCGACTACACTCGAATAGATGACAACCTTATTGAAGCCT
ATACGAATCTTCTCGAACGCACATCGGCTCTTGAGACACAAAGAGCTAAC
ACCAGAAAAGCTGCCCAGTCAAACAAACTGCCAGGAGATTCAGACCCCTC
ACCTGCGAACGAAGAAATATTGCAAACAAGAAGTGACTTAGCTGAGGCTA
TACGTTCAAATGGGCAGCTCCATTCACGAATCAAAACTGTAGAGGTGGAG
CTGCTTAAACTTCGTGCGAAGACCAAGTCCGATCTGAGTATTATCAAAGA
GCTTCATGCACAGCAGAATTCTTTGAAACAGAAATTAAACGATAGAGACG
AAGAATTACGCGGCAAAACAAAGTTACTAGATGATGTACACGATGAGATC
GTTGCCCTTCATTTGCAGCTCAATCTGTCAGAACAGAGGGCTAAAAATCT
GTTGACCGAAAACAGGTCTCTTATAGACCGTTGGTTGATAAGGAAAAGTC
ACGAAGCCGATGAAATGAATAAACACCTTCACGATTGA
>Bg_AVE_contig_12219_gene-0.0
GCGAAATTGGATAAGATCGACCCTCTCACTACTACTGACCATAAGATCCC
GTGGGATAACTCTTGGTTTAGCCACCATTATGATTTAGACTCAAGCAAAA
AGCCCTTCAAGAGTTTCGAGGAAAAATTTGGTCCGTACATAATTAAGGGT
GACAATTTCACCAACACCATTCAATACAACTTAAACGAACCTTTCTTCGA
GTTGATTGACGCTTATTCCTTTAAAGCAGTCACTGGATATGGATCTCGCA
AGAACTTCACGCAGCACTTTGATGCAAGTAACATCATTATGGTATGA
>Bg_AVE_contig_9444_gene-0.1
ATGGGCTGCACAGCTGCTATCGTATTTACCTGCTTTGGTGCCGCATATGG
AACCGCCAAATCTGGTGTTGGTATTTGTGCGATGGGTGTTCTCAGACCTG
ATCTTATCGTCAAGAACATCGTTCCTGTTATCATGGCCGGTATCATCGGT
ATCTACGGTCTTGTTGTCTCTGTCTTAATCTCTGATGGTTTGAAACAACA
ATTGCCGCTATACACTGGCTTCATACAGCTCGGTGCTGGACTCAGTGTAG
GCTTAGCAGGTCTGGCTGCTGGATTTGCCATCGGCATCGTCGGTGATGCT
GGTGTGAGAGGCACTGCGCAGCAGCCAAGGCTTTTCGTCGGCATGATTCT
CATTCTAATTTTCGCTGAAGTGTTGGGTCTATATGGATTAATTGTTGCAC
TCCTCATGAACTCCAAGGCAAGCTTAGATGTTTCATGTTAA
>Bg_AVE_contig_9444_gene-0.0
ATGGCTGATGAGCAGAATGGATCAGCAGCTTGGCCTGTAGCCGATGCTGC
ACTCCGACAAGAAATCCTCGATATTGTGCAGCAAGCCTCTCACTATCGCC
AATTAAAGAAAGGAGCCAACGAAGCAACCAAGACTCTGAATAGAGGAATC
GCAGAGATTATCATCCTGGCGGCTGACACTGCGCCTCTGGCTATTCTACT
GCATCTCCCGCTATTGTGCGAAGACAAGAATGTACCTTATTGCTATGTAC
CGTCTAAAACTGCCCTGGGACGAGCTTGTGGAGTCAGCAGGGCTGTAATT
GCTGCCAGTATCACTACAAACGAGGCATCTGATCTTATGAACCAAATAAG
GGGTTTGAAGGATAAGGTGGAGAGGCTCATGATATAA
>Bg_AVE_contig_9801_gene-0.0
ATGGCGGGCAAGAAGTCAGGAAAAGCGCTCTTGCGCGAAGAAGGCTCTAA
AGGACTTCAAAGAACAGACAACGGCATGAAGCAGTCAAGCTGGCCAGAGA
TTCAGATGATTAACCAAAAAAACTACTACACGGAGTACATGAAGCGTGAT
GATCAGATTCTCCCTCATCGACTTCAACAGGAAGCCACCCGTGATCGTAT
GATTCGGAACGCCAAAGATAAGGATAGAGCCCTGGCAAGATCAAGTCATA
CCGAGGTTCCCGTCGCGGTGTTGGGCGAGGGCGAAATATACGAAGATGAA
ACTGGTACCAATGATGGTTTTGATGCGTCAAAAATTATTGTAATTCATCC
GGGAAGCCAAAATCTTCGAATCGGTTTAGCTAGTGATGCATTACCCAAAA
GCGTTCCGATGACTCTAGCTGCAAAATGGCAGCACACTGAGTCGACAGCT
GGCGAGCCGCGCCCGAAGCGACAGAAGATGGACGCTATGCCTGAGCTGCA
GTTCGGTGAAGAGTTTTCGAAGAAGTTTGCAGCGGCTTCTGCCGCACTCA
AGATCGAAATGCGCGCAAACAAGTACAAAGTCTTACCGAACTCCAAAGAA
GTCATCGTCAATTACAACAGAAGAACTGAGTTCGAAAAAGTCTCGGAGCA
CAATGATCCCTTAAGGATTGAATGGACCGACATTAGTAAAGTGGGCACAA
AGGGCCAAGCTCCGCTTTTTGTCGGTATGAAAGCTCTCCGTATTCCAGAC
GATTCAAACCCTCCTTACAAGCTATTTTGGCCAATACAGAATGGCTGCTT
TCACGAGCAAGACTATCTAACTCGAGAGCACTTGTTCGATGACTTTGACA
GTATCATCAGCTCAGCCCTTAAAAATGAACTATGTCTTCAGAGTAGCACG
GAATGGAAGCAATATAGCTGCGTCTTTGTTATTCCAGACTTGTACGACAA
ACGATATGTCGAACAAGTACTTAATATGTGCTTAAAAAGCTTCGAATTCA
AGCAGGTTTGTTTTATTCAAGAAAGTCTTGCCGCGAGTTATGGATCTGGA
TTCACTAGTACTTGTATCGTTGACATCGGAGCGCAAAAAACGTCAATCTG
CTGCGTTGAAGATGGAATGTGCATCGAAGATTCTCGCATCAACCTCAAGT
GCGGCGGCTTTGACGTGACGGAAACCTTCATTAAGATGATGTTACATGAT
TACTTTCCATATTCTGATATTAATCTCAGGCGTCGCTATGACTTCCTCTT
AGCTGAAGAGCTCAAAATTAACATTTGCACTATGAACGCGCAAGAAGTCT
CACAGCAGCTATTTAACTTTCATCTACGCGCTCCTAATGAACCTACTCGC
AAGTACTATTTCAAAGCATATGATGAAGTTATACTAGCACCTATGGGGTT
TTTTGATCCGTCATTATTTGATAACAGCGAAAAGCTTGTGGCTCGCCGGA
AACTAATTGATCGTTCGTATAATGCCTACGACTCTGATATGCCAGATGAT
CCCACATCAGCGGCTCAGCTAGCCATTCTTGCCTGGATAAATCCCTCAAT
CTCAACCAACACTAATAGTACTGCTACTCAGGTCAGTGGCATGAATGGTT
ACGGTAATTATGATGCCTCAACCCAATCAAAAGACAGAGCGAATATTCTG
AATCCCTTATCACGCTTTGATGAAACAGGTGCAATTTCACACGTTACATC
TACTGCGGCTTCTCCAGCACCAGAAGGATCTAACACCCCAATTCCAACAT
TTATTTTCGGTGCTGCTAATACCAATGGCGAGGTACAGGCCTCTAGTGGC
AACCCACTGGGTCCAGGGACTGTATCACATCAAAGTGGGACACCAGCAGC
CCATTCTGGTGTGCCTACTGATCAATATGCATGTACGCCTAAAGATCTTG
CACTTGAGCTTGACTCGGTACTACCTATCGCACCTCTTGACATGGCCATT
ATAACTTCTATCACTCATGGGGCTCGGGGCGACGAAAAGAAAGCGCGTGA
TTATTTTGGTGGAATAATGGTTATTGGTGGTGGTGCCAAGACTCCTAATT
TTGGACAATTTCTCGAGGCACGGCTACGAGCAGCAAGACCGGACCTAGGA
GACAAGCTCCTTGTTGGAACCAGCCCGCGAGAAATGGATAGTCAGGTTGT
AGTATGGAAGGGTGCTAGTGTTTATGCGCGCATGAAGACCCATGAAAGCT
GGGTCGGTCAACTAGAGTACGAGAGACTGGGGAGTCGAGTATTACATCAC
AAAGTTCTCTGGAACTATTAA
>Bg_AVE_contig_1765_gene-0.0
ATGGAAACATATCATGGCCACATACGAACACCAGCTGATGCAATCAAGCT
ATTTGAGGCCTGTCGGTTGGGAGCTTTACCGCGTGTTCAGCGCCGTCTCT
CCGAAAAGGAACGACAGTTGATAAAATCCGGTTCAGTTTTTGTCTGGGAT
GAGCGAGAGGCGGGTATGCGAAGATGGACTGACGGAAAGAGTTGGAGCGC
AAGCCGTGTTTCTGGAAGCTTCCTAACATACCGTGAGATGGAAGGAAAGC
GAGGAGGAGGTCAGTTTATCCCGCCGCCTCCAAGGTATGTAGCAGGCTCG
ACCCCAGAGAGCAGTAGAGGGAGCGACGAAGATATGGACGAGGATGAGCC
GGATGGGTATCGATATAAAATGGATGGATTGATGAAACAATCGTTCAGTA
TCACTACTTCTACAGGACAGCATTTGCATCTCATCAGCTACTACTCCCGT
CCTCACCCAAATGACCCAGAACTATCTCAACCAACTTCTGATCTCCAACT
GCGTCATATTGTGCCGGTAAAGGGGATGTATCCTGAATCTACTTCACATG
AGGCACAAGTACAATCAGCGTCGCGGAGTGTCACTCAATCTAGCTCCCAT
TCACAAAAATCCCCGTCGCAGCGCCTGGGATCTTCTGTGTCGCCTTCCGC
TTTGCGTTGCCCATTATCTTACCAGTACCCTTCCTCATCTGCTTACTCTT
GGCCATCACCACCCCCACTAGCTGCAAAAAGTCATTCGGAGTATCCCAGC
TTGGTTTACAATACTGCTAGACCATCTTGCCCTGACACATCGCAATCTCA
ATTTAACCGAACCTCACCATGCGAATCACGCGTTATGTCAGATTCAAGTC
ACACTCAAGTATTAGAAAAATTCGATCACCATTCTCCCAACCATTCGCAA
CAACTATCACACTACTCTATCCTTAGTTTTAGTCTAAAACCGACTCCATC
GGTAGCCTCGAAAACTGCGCAATGTGCAGCCCGAGGTGACTTAGCCACTG
AACCATCGAAATGTTCCTATTCCTCTCAACACATATCAGCTATTATTTCC
CCGACACCTGCCTCGGATTCAGTACAGACCAGGGATAGAAAGTTTATTCC
CAAGAATGTCTACAACTTATCTACGACAAAAGCACATCCTTCCTACCACA
CCAGCACGAATAACCCGAGAAACAATAACTCCGAAAGATATGAAAACAAT
GCAAGCAAGACAAATCCTCACATGTCAAGCAACATACCTTCAATAGGGAG
TTTGGTACTTGCTACGGAATTCATGTCCAGTTACAAGCAAACTAATTCTG
AGGAAGCTGTCAGTAGCTCGTCCCAAAATCAGACAGAATCATCGAAATTT
TGGCAACAGGCATCCCAGAATACACATGCACATGAAGGCTTTAAAGTCAT
TGGCGAAGACCAGCGCGCCATTCGGGTGCTGGATCGCAGGTTTTGTGTTT
AA
>Bg_AVE_contig_12449_gene-0.0
ATGCAAAGACATACTGTGACAAGAGCGACGGTCTTAATTTCTGGCGAAGG
TTCTAATCTCCAGGCAATTATAGATGCAACTGATTCGACCTTATCTTACC
TGAAAATCGTCAGAGTCATTTCCAACCGAGCCAAGGTCAATGGACTAAAT
CGTGCCCGTGCTGCGGGAATACCAACAGCGTATCACAATTTGATAAGTGG
TAAATACCTGGCCGCCGGTGAAACAAACCAAGACCTAAGAGACGCGGCGC
GGTTTAAATACGATCAGGATTTATCAAGTCTGATATTAGCTGATAATCCC
GATATTGTTATTTGTGCGGGATTTATGCATGTCTTAACACCTGGCTTCTT
GACACCTATGAAGGAGCGTGAGATACCGATAATCAATCTTCATCCAGCAC
TACATGGACGGTATGACGGTACTAATGCCATTCAAAGGGCATTTGATGAT
TTCCAAGCAGGGAAACTTGCAAATAATAAAACAGGAATAATGATCCACTA
TGTTATTAGTGAGGTAGATCGAGGCGAGGTTATTGTCCAGAGAGAGGTAG
AATGCCAAGTTCAAGAAACATTGCAAGAACTTGAAGAACGAATGCACAAT
ATCGAACACCAACTTATAGTTGAAGGCACTATATTGGCCATTGAAAAACT
GTGGAAGACCAAAAACCGAACCAAAGATTAG
>Bg_AVE_contig_7397_gene-0.0
ATGATATCCTGCGCCTACGCACTTCTTGTCTTGAATTGTGGACCTTCACA
CCGTCCCTCACCATATGATGACTTGGTATGTCAAAAAAACATCGACCTCT
ACGGAACTCGTTTTCTGCAGAGTCTAGTTTTCCTCGCAGATGGCCTCAAA
AGTTCCTTCTATGGTGCCTACGAGTTACCCTCTGACGGTCGTTTTCCTAG
ACCCAACGTAAACTTTGACATAGTCAAAACGATTGACTCATCTTATGATC
TCTACACCAAGGTGGCTGCTTACTGCTCTCCAACCCTATCATCTATAGAG
ATAGTCGATACATTCAAGGATGACCTATCTCCGATGACTAAATCTTACTA
CGCGGGAAAATCTGTCATGAAAGAATCGGAGGGGAATTGTGATAAACTGA
TACAAAAAGAGTGGAATACGATGTTGGACAATCGATCAAAGATAAAAATA
CTCGCACAAAACAATCTATGCTCGAGCAGGGACATTATCAGTCTAGCCCA
TCGGGGCTTCTTGTCAGTGACTGGAATTTACAGCAAGATGGCACCAACCA
ACAAAAATAACGTTCCATTGGTCAACATAATGAACAGCGTGGCTCTAGTT
GAGATGATCTCCTACAATCATAACCTTGGAATATGCAAAATTGGGAGAAA
AAACATTGTGCTAGTTTGGTACTTTGGCCACCTTCATCTCTTTGAAAAGG
ACCGTAAGGGAAATTTGTGGTGGCCTAATACGAATATAGATCTGGACATG
AGAAACGGCGCACTTATTCTGCAATTTATGCGCAGTTGTTTCAATTTATT
CCATCAGCTGGATGCTAAGATCGCAGAGTATGGCCCACTTGAAAGAGCAA
TAGATTATGTTACTTGCTCAGATTGCATCGGGCTCAGCATGGGGGAAAAA
TATAGACGATTGATGGGCGAAATCGGACAACTCACCATTAAAAAGAAACG
AAATCCGGATGGGTTGGACTTGTCTCGCTACTACTAA
>Bg_AVE_contig_8848_gene-0.0
ATGGTTAATGAAGCTCAAAAGAACAAATTAAATACAACTGTCACATCAAC
GGTACACGCTATTCTCCGAAATTTCCTCCGATACACAATATCGGTAAAAG
AATACGATGCTATCCACAAGCACATACTTGCAAGAAGTAGACTGGTACGA
AAGAGAGCACTAAGCGTCAACAAATTCGAAAGAATAGTCGGCGGTGTAAA
AGTAGAAGACTTCAGGTCTTTGGACAGTGGGCACGGATCAAGAGACGGAG
TATCCAACTACAATGAAAGGCTAACATCTGGTGATGAATATAACACAGCT
GCTATTCGGGAAAGCATCCGGTTATTTATCGGCACAGCTTTGACCTTGAA
GGTTTGGAAGTACATAAGATTAAAAGTATCAGGACATGGGCGGAGCAGCT
TGCAGAAGATAAACTTCTGGAATTCTTCATATTTCCGCCTCTCACTCTCC
CTCAGCACGATCCTGCTGCTCCACCGTATCCTCTACCGTTTTTTTACCAG
ACTACGCTCACATTTGCTTGCGCCGTATGCCAGACCTTTTCGTAAGAGAA
ACAAAGGTACAACGGCAATACTTACCTCGCGATACTCTCCAGCTATCGGT
GCAAGTCTCTCCGGTCTAGCTCTGAGTATTTATCCAGCGAAGCAACTACG
TACAGTAATAGCTATCTATACTATGAGTCGTGCAGCTGAATTCACCTATA
ACCTCTCGATACAAGAAGGTTGGATTTGGAAAGAAGGACGATCTCCCTGG
TGGGGAAGCTGGTTACTATTTCCTATAGCAAGTGGCCAACTGCTACATGC
TTTTGTATATGATAGAGAACAATTTCCAAAGGAATACGGAGAATTTATTC
TAAAATATTCACCCCAATATATTCAACAGCGCCCCAAATCATACCCAGCC
TCGCTACCGTGGCCATCGCGATATACTATCGTCGACAATCTTGCTTCTAT
GGCAAAGCTCGGATATCCAGCATATACATCCCCTGTAGTTTTTCCGACAA
ACAAAACCCTATTTCCAGAAGTTGCGCCCATAACAAATTCTGCTCATCCA
ATGATTAATCGTATGCCTTGCGCTACGCTTCATCCAGCTGATCCTAGCTG
CATGGAAACCTACTTTAAGTATTGGATGAACGTTTTTCCACAGTTAGCTC
GTTTCTTCACTATCATTTTTTCCCTTTCATCACTTCTAGGTCTTATCATC
AAGCCAAAAGATTCAAAAACTCTTCTAAACTCTCCCGTCTCTGTTCTCAG
TAGACTTATTGAACGCATTCTCCGATACTCTGTCTTCGCCTCTGGCTCCA
TTGGAACTTCTTGGGCATCGATTTGCCTATTCCAGAATCTATTGCCGAAC
AACATTATCCCGGAAAGTAGGTTCTTTGTCGGTGGTTTCCTCGGCGGACT
CTGGGCTTGGGTTGTACGTCGCGAAGCTCGCAATGAGTTTTTACACTCCA
TGCGCGCTAGTTTTCTCAGCTATTGGCAGGTAGGGAAAAAGCGAGGCTGG
TGGTACGGAATTCGGGGAGGTGATGTTTTTATTTTCGTTGGCAGTTTGGC
ATTACTAAACTCAATCTATGAGCGCGATGGGGGAAGGGGAATCGTAGATA
GTACTATTGCACGAATGATGCTCAGGGGTGTGAGGGGTGACGGCTGGCGA
GGAGACGTCTCGAAGGAAAAAGAGGATGCGACCTACGAGGTATAA
>Bg_AVE_contig_8841_gene-0.0
ATGAAGCTCTCTTGTCTTCGCGGTCACTCTCTTTCAGTAGCCCAGATAGC
CTTGATTGTCGCCCCCAGTTTCGTCCTCTTTGGATACAATCAAGCAGGCA
TAGGCGGTCTACTTTCCCTTCCTGCCTGGACCCATACTTTCCCGGAGATC
GATACGACGCACACAACCGGCTCCAAAAAGAGCGAGAATGCATCCCTTCA
AGGTCTCGTGGTCTCAACCTTTGTGCTTGGTGCACTGGTCGGGTGTCTAG
GCTGTCTATATCTAGGGGATCGGCTGGGTCGTCGGAAATGCATCTTCATT
GCCGCTGCGCTTACACTGGTGGGTGAGATTGTGTGTGCCAGCTCGCCGGC
TATACCTCAGTTTGTTATCGGGAGATCCGTCATCGGAGTGGCTATTGGCA
TTCTCAGCTCAACCGTTCCTGTCTGGCAGGCCGAGTGTAGTCCACCTGCC
CATCGTGGTAAACATATAGTCCTCGATGGCTTATTTACTACCCTTGGCTA
TACTCTTGTTTCGTGGATTAATCTGGGCTCGTCCAAGATCAAGGGCACAC
ACTCATCCTTCAGCTGGCGATTACCTCTCGCCATTCCTGTTGCTTTTTCC
ATTATGCTCATGTCATTCATTTTCATCATGCCGGAATCCCCTCGCTGGCT
CATCAGAGTTGGTAGACACGTCGAGGCCATTGAAGTCCTATCTCAGCTCA
AGGACCTTCCAACAGATAACCCACAACTCTTGGCGGAAGTTGCAGAAATC
CAAACTGCCCTTGAAAATAGCCGAACTGACAAGGCAAGTCTCAAGGACAT
GTTTACCATGGGCCCTGATAAGCTTTTCTACCGGTTTTGCCTATGCATCA
TCATGCAATTCTACCAGCAAATGTCCGGTGCCAACTTGATCTCGGTCTAC
GCTCCCGTGATCTTTGAGCAAAAACTAGGACTCCCCAGCACCACAGCTAG
ACTACTCACAGGTGGCGCTCTAACGTGGAAATTCTTGAGCTCTTTTGTCG
CATTTTTCACCATTGATCGCTTCGGACGCCGCGCATTGTTTATGTTTAGC
GGTTTAGGAATGGGCACATGCATGTTGACCCTTACTATTACGACGGGCTA
CAATTCGGCAAACGCTGCGGCATCGTACATTAGCGTCGTAGCTATTTTCA
TGTTCAACTTTTTCGTTCCCATCGGTTTCTTGGGTGCCAATTTTCTCTAC
TGCGCAGAAGTAGCGCCCGTTTCACTGCGCGTCGGCATGTCTGCAATCTC
GACTGCCAATCATTGGCTATGGAATTTTGTCGTAGTCATGTCAACTCCCG
TGGCTATTGCTCGTATTGGCCAGTGGTACTTTTCGGTCTTTGCCATCATA
GGACTATCTATCCCTATAACTGTATGGTTCTGGTTTCCAGAAACTATGGG
TCGCAGTCTTGAGGAGATTGACCGATTGTTCCGCGAAAGTCCGAGCCTGA
GGAGTACTGTGAAGGTCAGTAAGAAGTGCCTATCAATCTCAAATATTGGT
GACGAGGCGGTGGACGAAAAATTTGTCGCCAAGAACTTGACACACGAATC
TTCATGA
>Bg_AVE_contig_5980_gene-0.0
ATGCATTACACTCAGCTTGCAAGCATCCTCGCCGTGGTTTCAAGCGTCTC
TGGCCTCTCCGTCTCCGGATCAGTGGCCTCAAATATCGGCAAGAGACAGG
CCGCAGGAATCAGCAATTCGGGATTTGTCTGTGGATCTGATAATTTCTCT
CAAGAAGTAGTTGGAAAGGCTGCCGAGAGGTCGTGCACACTTCAGGCCAA
TCCAGATCTTGATGACTTCGGGGGACTTCGCCGTTTTCCAAAGATCTTCA
AACCCAAGTCAGAGCAGGCCGCTTTCCCTGGCGTCGATGGGGAACAACAC
ATCTTTCCTATCTTCCCGGATGGAGACGTCTTCCAAAATAGCGACATATC
GGGCTTCACTCGTGTCGTAACTACGGGCAATGATGTAGCTAGCTGCAAAG
TAGTTGGTCTCATCAAGGAAGAATTAAAATTTGATGCCGGCGTAAAACTC
GATTTTTCTCTAAACGGTGGTGGTTTAGATACCGATTTTGATGCTGGTTT
AAATTTCACTCAGTGCCAGCCATTAACACAATGA
>Bg_AVE_contig_5496_gene-0.6
GTTGAAAAAATTTCAAGTCAGGTTCCCGATGCCAACTACCCGTTTGAAAA
TGAAATAAAGACTTCTTCGGCAAGCGCTACAAACCCTAGCGTTACAAAAC
CACAGTTCAATGACTTAGTATCGACTACGCGGCCACTGGTTCCACTACCT
TACACGGTTAATAATAAAGTTAAGAGTGAAAAGGAGTTGGAAAAAGAACG
TAAAAAGGCGGAAAAGCAAGCAAAATTCGACCAAAAAAAGAATAAGGCAG
CTACATCTAGCATTGTAACAACCAGTAAAAGTAAAGAGAAGAAAGCCACA
GCGCAAAAAAAATCGGAGAATGAAATCCTCCCACATTACATCGAAGATAC
CCCAATTGGCGAGAAAAAGATAATAAAATCATTTGAAAATCCCTATTTCA
AAGCCTACAACCCAATCGCTGTTGAATCCGCGTGGTATGCATGGTGGGAG
AAAGAGGGATATTTTAAGCCCGAATTTACTACTGACGGCGAGGTTAAAGC
AAACGGCTCATTTGTCATCGTTGAGCCCCCTCCAAATGTAACTGGAAATC
TGCACATGGGACACGCTTTAGGAACCGCACTACAAGATGTTCTGATACGA
TGGAATCGCATGCATGGTAAAACAACTCTCTGGCTACCAGGTTGCGATCA
TGCTGGCATCTCTACTCAAAGCGTGGTAGAAAACATGATTTGGCGTCGTA
AGCAGAAGACAAGACATGACTTAGGACGATCAAAATTCGTGGAGACTGTA
TGGGAATGGAAAAATGAGTATCATCAAAGGATAAACAACGTTCTCAAAAG
AATGGGTGGGTCATTTGACTGGAGCCGAGAAGCTTTTACAATGAACGATA
ATTTCTCTGCAGCAGTCCAGGAGACCTTTGTATCTCTTCACGAGGAAGGA
ATCATTTACAGGGCCAATCGGCTCGTTAATTGGTGTACAAAGCTCAATAC
TGCACTTTCGAATCTTGAAGTTGTGAACAAAGAGCTGAGTGGGCGAACAC
TACTCGAAGTTCCTGGATATGAGAAAAAAATAGAATTTGGTGTTATCATT
CACTTTCAGTATCCCATCGAGGGGACGGACGAGATGATAGAAGTGGCAAC
CACTCGTATCGAGACAATGCTTGGAGACACAGCTATTGCTGTTCATCCAG
ATGATATGCGCTACCAGCACCTTGTAGGCAAGATGGCTATCCACCCTTTT
ATTGTAGGCAGGAAAATGCCAATAATTGCAGATACTTATGTTGAAAGAGA
TTTTGGTTCAGGTGCTGTTAAAATAACTCCGGCTCATGATCCAAATGATT
ATGCTATGGGCGAGCGTCACAAGCTAGAATTTGTAAACATTCTTACTGAC
GATGGTAGAATGAACGAAAACGCTGGTCCATATGCTGGAAAGAAAAGATT
TGATGTCCGTTATCTAATTCAAGATGATCTAAAAAAGCTTGGTCTATATA
CTGACAAGAAGGATAATCCTATGAATGTTCCTCTGTGTGATAAATCCAAA
GATATTATTGAGCCCTTGATGAAGCCACAATGGTGGATGAAGATGAAGGA
TATGGCGGCAGCAGCTCTCAACTCAGTCAAAAACAATGACATTAAAATAC
AACCTGAGAGTGCTGAGAAGGCATACATCCGATGGATGGAAAACGTCAAC
GATTGGTGTCTATCTAGACAACTTTGGTGGGGACATCAAGTCCCTATGTA
CTTTGCCCAGGTTGAGAATGGATCAAATGATGAATCTGATAATAATCTTT
GGTTTTCTGGAAGAACGCTGGAAGAGGCCGAAGCCAAAGCCAAAAAAGCT
TTTCCAAATCAGGAATTAACTCTTAGAAGGGATGAGGATGTTTTAGATAC
GTGGTTTTCTTCCGGACTTTGGCCGTTTGCTACATTGGGATGGCCAAATA
AAACTCACGATTTAGAGAAATTGTTTCCTACCAATTTACTGGAAACCGGA
TGGGATATCCTCTTTTTTTGGGTTGCTCGGATGATTATGTTTAGCTTAAA
AATGACTGGGAAGGTACCTTTCTCGGAAGTTTATTGTCACTCCTTAATTC
GCGATTCTGAAGGGAGAAAAATGTCAAAATCTCTTGGAAACGTCATTGAT
CCCCAAGATGTAATTGAAGGAATATTATTGGAAAACTTGCATAACAAACT
TTCTCAAGGTAATCTTGCGCCCGAAGAAGTGGAGAAGGCGACGAATTATC
AAAAAACTGCTTTCCCAGACGGTATACCACAGTGTGGTACGGATGCTTTG
CGTTTTGCCTTGGTATCATATACTACTGGAGGCGGGGACATAGCCTTCGA
CATTAAGGTAATTCATGGCTATCGTAAATTCTGCAACAAAATATATCAAG
CTACTAAATACGTTTGTGGAAGATTAGGCTCGCAATTCATACCCCCAAAG
ACTGGTAAGCCAACACAGGAAGAATCTTTGGCTGAACGATGGATTTTGCA
CAAAATGAACATTGCCGCACAGGAAATTAACCAGGCCCTTCAGGATCGTG
AGTTTATGAAATCTACAACAATCATCTACCAATATTGGTATAACCATCTC
TGCGATGTATTCATAGAAAATTCTAAGACAATTTTCCAAGAAGGCACAGC
AGAAGAGAAACTATCAGCCTTAAATACACTCTACACCGTCCTAGATTGTG
CTCTTACCATGATTCATCCATATATGCCTTTTCTGACTGAAGAATTATGG
CAAAGGTTACCACGCCGTCAAGGAGACAAGACCCCATCTATAGTCATAGC
GCAATACCCTACATATGATGAGCAGTTTGATGACCCTTTGACAGAGACAG
CCTATGAGCTTGTCCTAGGAATTTCTAAGGGAATCAGGTCTTTGATGTCG
GGATATTCTATCAAGGATGAGGGCTTAGTTTTCATCCAAACTTTTGACAC
TATCTCTTCCACTACAGCCTCGGAACAACTTGCATCGATAAAGTCTTTAT
CTGGAAAAGGCATTGCCAAAATTTCCTTACTGAACGCTACTGATTCGAGG
CCTTTAGGCTGTGTAGCCTTCACAGTATCATCTACCGCTGTCGTATATCT
TCAAGTTAAGGGCCGAGTTGATATTGAGAGTGAAATATTAAAAACTACCA
TGAAACTGGCGAAAACCACACAAGGTATTGCGCGACAGAAAAAGATACTT
GGCGACAAAAATTATCAAGCGAAAGTTAGTGAACAGCTGCAGGAAGTTGA
GAGAAAGAAGTTGCAAGACCTTGAAGTAGAAAAAAATACATTTGAGGTGA
CAATCAAGCAATTTGAGAGTATTAAGTGCGAATAG
>Bg_AVE_contig_5496_gene-0.2
ATGTCTATAGCACCTCTTCCTGAATCCACAGTGCGCTTGTTAGGTTCTAC
TCAGGTCCTGACAACCCCGACCTCTCTTGTCAAGGAGCTCATTGATAATG
CGATTGATGCGAATGCCACTTCTATTGATATTATCGTATCTCCGAATACA
CTCGATAGAATAGAAATAAGAGATAACGGCCACGGTATAAAAAGAGAGGA
TTTCGATTCTCTCGGGAAGCGCGGGCATACGAGTAAATTACGATCATTCG
AAGAACTTAAATCAATCGGTGGTACCAGTCTTGGCTTTAGAGGAGAAGCC
CTCTTTAGTGCTATACAGCTTGGAAAAGTTACTATAACGTCAAAGTGCGA
AGGTGAGCAAATTGCCACTATGGCCAAGTTTAAAGTTATGGGTGGCATAG
AATCCAAAGTCACCACGTCCCATCCCATCGGTACCACTGTATCTATAACA
GATTTCCTTTCGTCGATGCCTGTGAGAAAGCAGGCCTCTATAAAAGATGC
GATGAAGACTATCTCAAATATAAAGGAGCTCTTACGCGCATATTCATTAG
CCCGAGTTCATATCAGGTTTTGCTTAAAGATCACGAAAGGAGGGAAAGGA
AATTGGACTTTTTCTCCTCGACCTAACGATGGAATAAAGGAGATCGTTTC
ACAAATTATTGGACGGGAAGCGGCAAGTCAGTGTATGAAGAAGTCTCTAT
TTTTCCTAGACACCGAAGACTTGAGTCTTGAGGAAAGCAACGTCGTTGAA
AATGTTGCCTTAGAACAGAACCGATTTTTCCTAGATATGTTCTTACCAAA
ACAAGACGCAGATCTTTCAAAAATCTCGTATGGTCAATACCTATCAGTTG
ATGGTCGACCAGTGTCACATGAAAAAGGGACCATGAGGAAGATTGTTACC
ATATTCAAACGTCATATTAAAAATTGTCTACCTGAATCTTCAATTAAGAG
TTCTCATCTATTTCTGCGTCTAAATATAAAATGTCCCAGGGAAAGTTACG
ATCCTAACATAGAGCCTGCAAAGAACGACGTAATATTCACTCATGAATCT
GTTCTATTAAAAAATATCGAAAAGGCTTTTCAAAATATTTATGAAGACTC
TGAACTCCCATCAAAACTCCCACAAAATTTTGACCCAAGTAACAGGGACA
GATCTAAGCTCCTATTATCGCGGAATTTATCGAAGCTCCCCTTGAATGAG
TACACAGATTCAGAAGAGAGACTTTTCCTGCAAGACACTCCACCGAAGAT
ATGTCGGCCTAGTAAGGCTGATGAGATTCAAGATGCAGCTCTCTTAAGTC
CTCAAAAAGATGGGCTTAAAAAGCAGATCGAGAAAAAAAAATCTGTTACT
ATTTTGCCAGAAACTCCGAGTCCTAGGGCTTCATCTCGAAACTTGATTTC
AGCCGAAATACCAGAGCAACTAAATCAAAGTCTCAGTGAAAATCACTTAA
ACCCTTGGTTGATTGCAAGAATGATTTCACCAATTCAAACCAAACATGGT
GGAGAGAATTTAAGCTTAAGCAAAAAACCGGCTCTAAAATCTCATCCAAC
GCCGCAGCATTCTTCCAGTCCTGTCATGGTAGACCCGGATTTAGGCCAGA
CAGCACCTATTCCACTCCCTCTTACGGCGAATTCGAAATCCAATGACTCG
AGTGAGGATGTTATGCCTGTAGAGGAATGCACAACGACAATTCATCGTCA
TGGGTTTGTTAGTGCTAAAGACGTGATCACGCAACCTCTTCAGACTTCAG
ACTCAACAACATATATAAACCAGAAAGAAGGAGCCAATAAATTGCCTAGA
ACCCCACCCAAGGTAGACTTAACACCCACAAGTAAAAAAATGCGACAGGC
TACGCTAAACAACGCAATTTTGGCATGTAGAGATAGCCCAAGCAGTGGAG
GCGATATTACGGTCAACTGTAACAATAACTTTGGTCTCAATTTGGCCACA
GATTGTGAGAATCAAAATGAAAAGGCTACGACGCGTGCAGGGGGAAATAT
AGACATAGCTCATCAAGTTGAGAAATCTGACCAGGATCATGATTTGCGAA
AACAGTTGGCCCGTACTTATCCTAAAAAAGCAGAAGCTGACGAGCTATCA
TCGTTACAGGATCCAGATGCACGCTTTACAGTTCATCCGGACCCTGAAAC
TTCTCTTCCGGAAAGCGACCCACGCGGCTACTTTATCCGTCTGCTGGGTC
ATACCGGGCCGCGCACGGACAGCGCTAAGGGCCCAAGGATCAGTCGTCCT
AAGTCGGCGCGGCTGCCTCTTGAACGAATACCAATAGGTCAAGAATTACA
TCAGTGCATTGTAAAGATTACTACTAGCTCCGGGAATATGCAGGAAATAT
TCAATCAGTTGGAAGTAGTAGATGAATACATTCAGAGAGGTAGTAGAGCG
TGCGCCACTGCTACAGAAAACGACGACCTATCTAGAATCGATGCTAAGCA
GAAGCATGAACTCACGCGCAGAGCCTATTGTATGCTTGAGACCTTTCCGC
ACAGACGTTTAGAAGTCGTATCCAAGGCCTTGTGCGACGATCAGTGA
>Bg_AVE_contig_5496_gene-0.1
ATGGTATCTGATCAAACCTATGAGATATGCCTTCCTGTGCTTCAAGACGA
TACACTGGATGATGAGGAGAGGACTGACAAGGTGGAGGAACTTCTGAAAA
AGAAAACTAGCTTAACAGGGACCTCTCTGGAGAACACAGTCTTGGATATT
CTTTGGCGTCATCGAGAGGCAACAATATCAACTTCACCCACACTGTCACG
ACATGCCATCCTACGGAGACCCTCACCTGCACCTTGGCCCTCATCTAGAT
GTGGGGCTACCACTTGTTCTCCCCGTCTAGGGGTCAGTCCTCTTGCTCCG
CCTGGCTTTATTCCACAGTCATTTAATCGAACCAAATCTTCGACTGTATC
GCCTTTCACATCACCTCGCCCCTCTCCTAGATTAGCTTTCTCCAGTCCTG
CAATACCACATAGTCCTAGCCTAAATGCCTATGAATTTCCCACCGATACC
AGTCCTGCACAGGATATATACGGGGACTATGGAAGCGAAAATGTTGACTG
GCTCGTGAATGATGATATAGGAAGTAATGGCTCATCTCTTGGCGCACACA
GCGGTCTTAATGCAGCTGCAGCTGAGTATATACAGCCTCAACAGTCAGAT
ATGAGTCCGTATGATATGCTACGATCAATTTTGGGCCCTTCAAAGTCAGA
CGAGGAGATAGAAGCTGCTCTTGCGATTCATGGTTATGATCTCAGCGCTA
CAATTATGGCTTTTATGGATATCCAAAACGGAAATATAGATGCAGCACAG
GCACGAGCTGTCGACGCCAAAAATTCTATCTTAATTGGTAAATCTATGAC
TCCAGAGATTCATCGACCCGCCACCCCAGCTGGCCAACCTAAGAACGGAG
TTATTTGCAGGTTCTGGCTATCTACAGGACAGTGTCTTAGGGCAGACTGT
AAATTTAGCCATGATCTTAGCAATCATATCTGCAAGTATTGGGTCATGGG
GAATTGTCTGGCAGGAGATACCTGCATATTCTCTCATGATCCGACTCACT
TTATGAGTCGCTTGGCAATAGATGGTAGTAATACACCCCCTCTTCAGAAT
CCATTATCAATCCAGTTCCAGGATTTCAATGCGTTTCCATCATTGCATTC
CGTGCAAGATGATTGGCCCAACTCTTACAACTCCTCGAGTACCTTTAGTA
ATTATCAAGGAACAACCTTCACAGCCCCCCCTGGATTTAAATTGATGCAA
GGATATGTAAGTGATGGATCTAGCCAAAGATCCCGCCCAAGTAGCAGGCA
TCAAGTTTCCCGCGATATGAACATATCTGCTCCTGCCCTGGATGATACCG
AAGCTTTCCCTTCGCTTGGTGCAGTGATCGGAAAGGGTAGTAAGAAACAT
CATGGTAAGCGAGGAGGTCATGGAACTGTTAAAGAAAACATGACACCAAG
CTCACTGGCCGAGCTTGTTAAAATGTCCAATTCGCTAGGTTCTATCCAGC
TACGACAAGATAACAAAAAGCTTGGTAGGAATGGGAGTGCTTCAAATATT
CGTAGTAGTGAAAATAGTGCCGCTGCACAATCAATACCAAGTCCTCGACA
AATACCATGGTTAGAGACCGGTGATAAAGCAAATAAAGCATATCTCAAAG
CTAGACAAGAAGCCATTAGACACGGCGGATTAAGAAACAAATTTCTTCAA
AGCGCCGCCCAAGCCTGGAACCGTAATGATGCCCGAGCAGCAAAGGCACT
TAGTCTACGCGGTCAAACTGAAAATGACAATATGAGGAAGGCGCATAGAG
ATGCCGCCCGTCAGCTATATGAAGAACGAAATCGAAGAAATAACTCTAAT
TGTGAGATATATGTTGATCTTCACGGTCTCCATCCCGAAGAATCCGTCGA
GTATCTTGAAAAAGTACTACTTGATAACCAGCAAGAAAAGCGTCCCGTAT
ATGCCATAACTGGTACTGGTCATCATAGTAAGAATGGGAAAGACAAAGTT
GGTAAAGCCATTCGAAGTTTTCTCAATGAGTGGCGCTATGCCTATCGTGA
ATTCTCTGTTCCTGGTGATAGGAACAATGTCGGCGGTATACTTGGTATCG
ACGCTAGGTCGTATGACAAGTCTTTGTCTCGAGAAGAGAACGTTGAAGAC
TCTAACCTTAAGGCTGAACAAGTTGATATCCTAAGCCAAGGGCACGAAAT
AGGGCAAGGAAAAGTGCGCCTATTGGTGCGAGATCTGCCAAAAGGTCCTA
ATGGAAACCGATAA
>Bg_AVE_contig_5496_gene-0.7
ATGGTTTCAGTGAAAAGCTCTTCACATTTTAAAATACGAGCATACACCGA
TGTCGAGCGTGTAGTCTCACCATTACCAGAGAATCCCTGTCTGCAAGAGG
TCGCTAACCTAATACAACATGAAAAGGCTTTTGAAAATACTTCTACCTCT
GTCGCTGCAAGCCAGATGCGAAATGCATTGAACAATCTCGCCGACACGGT
GACCGATTCGGTGGAAAAGAAGCTCTTTGAAACAGAGATGGACAATTTCT
TTGCTCTTTTCCGCCGATATCTCAATGACAAGGCCAAGGGAAATACACTT
GATTGGGATCGTATTGCCCCGCCTGCACATGATCAAGTTGTTGATTACAG
TGAGCTTTCAAACTCTGAGTCTGTAGGGTTTCTCAGTAAGCTTGCTGTGC
TTAAGTTGAATGGCGGCCTTGGGACCTCCATGGGTTGCGTCGGACCCAAG
TCCGTGATTGAGGTCCGTGACGGAATGTCTTTCCTGGATCTCTCAGTCCG
ACAGATTGAGTACCTTAACCGTACCTATGATGTAAACGTTCCTTTTGTTC
TAATGAACTCATTCAACACGGACGACGACACGCAAAACATTATTAAAAAG
TACGAGGGCCACAAAATTGATATACTTACATTCAACCAATCACGCTACCC
GCGAATTCTAAAGGATTCTCTTCTTCCAGCTCCCAAGTCAAATAACTCAC
CAATTTCAGATTGGTACCCTCCAGGACACGGTGATGTATTTGAATCACTA
TATAATTCTGGCACTCTCGACAAATTAATTGAGCGTGGAGTTGAGATTCT
ATTCTTGTCGAATGTTGATAATCTTGGGGCCGTCGTGGATCTTCGCATCC
TTCAACATATGGTTGAAACTGAAGCTGAATACATCATGGAATTGACCGAT
AAAACTAAGGCTGATGTAAAGGGTGGAACAATCATCGACTATAATGGATC
GGTTCGTCTACTAGAGATTGCTCAAGTTCCAAAGGAGCATACCAATGAAT
TTAAATCCATTAAGAAGTTTAAATACTTTAATACCAACAACATTTGGCTG
AATCTTAAAGCAGTAAAGCGTATCGTCGAGAGAAATGAACTCGAAATGGA
AATTATCCCTAACAACAAGACTATTCCTGCTGACAAAAAGGGCGAGTCCG
ATATTTCAATCGTGCAACTTGAGACGGCTGTTGGAGCTGCTATTCGCCAT
TTCAAGAACGCTCATGGCGTTAACGTACCGAGAAGGCGTTTCTTGCCGGT
CAAGACGTGTTCCGACTTGATGCTCGTAAAATCAGACTTGTACTCTTTGA
AGCATGGACAGCTACAGATCGATCCAAATCGCTTTGGTCCTGCACCTCTT
ATAAAGCTTGGAAATGACTTCAAAAAAGTATCAGACTTTCAGAAACGTAT
CAGCAGTATCCCAAAAATTATTGAACTAGATCATTTGACAATCACAGGAG
CTGTGAACCTCGGAAGAGGAGTGACTCTCAAGGGAACTGTCATCATCGTT
GCAACTGAAGGTAGCACTATTGATATACCCCCGGGATCCATTTTAGAAAA
CGTAGTTGTTCAGGGGTCATTACGACTTTTAGAGCACTAG
>Bg_AVE_contig_5496_gene-0.0
ATGACTATCACCCAAATCAATCTCGAAACACTTATTGGAGAGTTAACTGA
CCGGTTGAGCACCCTAGTTCATGAAGTTCAGCTGCTCGACGATCGCAAGA
CAGTTCTTGAGCACAAGTTGTGCTTCGCCCACGAACAATACCAACGCCTT
GCAGATAAGTCTCCTGATGTTGACCAGGAAACGAAGTATAAATTGTCTAA
AATTCAGCTCCCTCCCGCCTCAAGTGGTGATCAGATACAATCTGTTCCGT
TAATTTATCTCGGTAGAACTCCAGTGCCCGATGTAAAATCAACCCTTAGG
GATGTTATTAGTGTGGTTGAAAGACTTGAGCTGTTCGCCTCTGGAAACAA
CGCCGATGTACATCATGATAGGTTGATGGATGATCAAGGAGTTCGCCACA
GGCAGAAAATGGAGTACACCACTTCTGAAGAAGACTTTACTGTGTCTGGG
GAGAAGGGGCCCCTTTATTGTCCTTTTTCATGCCTTGATACTCTTCCCAC
ACCCGAGACAAACCCAAAGATATCCCATCTCACCGTTAACGTCGATCCCA
GAAATATATCTAAACAAAAAAAAGAACCTCATCACACAACATATCCACTC
TGTTCATCATTGACACTTAACGCCACGAAATCTCCAAATTCTGCCACGGC
AAGTGCAAAATGTCCCATCCGATATCTAGACCAGCACTCTCCGGAGGAAG
TAGCTAAATACCTTGAGTCCCACAAACATGAAATCCCCCGGAGCCACGAA
ATATGTGTAAAACGCCAGCAGAGAAACGAAAGTCATATTAGAAAACTTGA
CGCCAAATACGGTAATCTTGTCAGTATGATACAGGGTCTAAGCGAGAAGC
ATCTACCCATGCTATCCGCGAAAGAAGAGGAACCTAGTCTAGAACAGCTG
TCTAACGAAAGACTAGTAACATGGGCTCAAAATGTGAGTGCTGGTCACAG
TGGTCAGGACGACGAAGTTCACGTTTCTCTTGAAAAAAATGATAGGGAAT
CATCGTATGACCGAACTCTCAAAGATATTCGCCTTGGTGAATCGCCAGGA
CGGCCATGGGGAATATCCATTCCAATAATAAAGGCCCCAGAAACTCTAGA
CATTGATGCGCATCCTGCGCCATCATCGCCCGCTGATTTATCGGGATCTG
CTGTGAAATGTCCATTTGGACATATGGCAAAGATGAGTACGGAGCTAATG
CCATCACCTTCAGATAAGCCTACTAGAGGGCTGAGTTCGCGGGAGCACCC
AGATAGCAATAAAGATGCCCAGAAAACTTCCCAAGTCCCTCGACCCGTCT
TGGAAACTCCTTTTTTTAACACAAATGAAGAGGAAAACATTGATCCAGGA
ACTCGTTCGCCCAAGTTATCAGAACCCCATCCTAACTTCATAAAGTATCC
ACAGACTCCGAGTTCCGCTCGCGGCTCGGTCCCGCAAATGGTCTTTACTG
GTCCCGTGTTCATCGGTTATCCTATTGAACAAGCTACCAAATTCATGCAA
CAGTTCCGAGGGTGA
>Bg_AVE_contig_5496_gene-0.4
ATGATAGAGGATTACAGCTCCACAGCAAAAGCGCTCTCTCTTCCAATATC
GCCCACATCTCCACCTTCGGCAGAACGACAGGCTACACGTCCAAGTTGGT
CACGACATTCCTCCCGATTATCCAGAAGAGGTCAAAATGCGTCACCACAC
TCGTTCGGCCGAGCTCTAAGTCGGAAGGCTAGAATTCTGAAGTCTGCCTT
GAGAATACAACGCAAGATTATCTCAGTTTTTACTGGCCTTCCGATTTACC
AACGATTTATAGCAGGTCTAGCTATTATATTCATTGTTGTTTCTCTCATG
CTCTTCCTTATATATAACGAGCGAATATTCGGGTTTCTTACTCCTTACGC
CGATAAATGGCGAGATACACGCGGCGGGTGGTTAATTCTCTGGATTCTCA
CTTTTCTCGCTGCCTTTCCGCCGGTATTCGGTTACAGCACTACAATTACG
ATGGCTGGCTTCATTTTTGGCTTTCCAAACGGTTGGTTTATTGTCGCAAC
AGCTACGGTATGCGGCTCTTTAGTTGCATTTGTTGCCTCACGTACCATTC
TTTCGGATTACGTTCATCGCATGCTCAGGCAAGATAAAAGATTTGAGGCT
CTTGCCTCAACCCTTAAGCATGATGGTCTCAAGATACTCTGCATGATAAG
ATTCTGTCCTTTACCGTATTCAATATCTAACGCCGCCATGTCAACATTCC
CAACCGTACATCCCGCTTCATTTGCCTTGGCAACTGCCATAGCCTCGCCC
AAACTTCTCATTCATGTTTTCATCGGATCTCGCATGGCAGCAATAGCTGA
TTCTGGGCAAAGTCGTCATCTTGATGCTGGGACCAAAGTAATTAACTATA
TTTCAATTCTGGCTAGTCTAGTACTTGGCACAGCAGTAAGCTGGATAATT
TACAAACGTACCATCGCACGAGCTCGCGAGCTTGAATTTACAGAGCTCCA
AGGTGGTATGTTTGACTCCTCATTGAATCTGTTATCAGACACAGACCAAA
ATTACAGGGATTCCGTCGAGGAAAATCAAACATCATCACAACTGCACAGT
GACCTGGCTAGTCACCGAACTACGTCGGGAGAGACTGAGGAAGATGATTC
AGATTACATAGACTTCGATGTCTCATCAGATCGGGCGGTAATAATAGGAA
ACACTCCAGTTAAATAA
>Bg_AVE_contig_5496_gene-0.8
ATGGGAGGAAACCCACGAGCTATGCGCCCTCATGTTATGCGACCGTCGCC
TCTTGCTCAAGTCTCCCACCAACGCGCTCTCTCCTCAGTATCTATGGCCT
CCGATTTGGCACACAACCCACTCTTCTGGAAACAATTTTCTATCACTAAC
CGTACCGAACTGGCCGATCCAGAAAACGGGTGGAGCACCAGCTCGCATAG
CGACTCGAGCGTATTCTCCCGAAAAAAAACAGAAGGAGACGAATGGCTAG
CACAACAACACAGGGAGAAGCGGCGGTGTCGCTTAACTGCGCTTTTCATC
ACCGGAATACTGATAACGGTTATAACGTGTGCGTCGATCGTAGGGTGGCA
TTTCACAACCGGACGAAGGAAGCTCATGGGTCGCAGCATGAGATGA
>Bg_AVE_contig_10100_gene-0.1
ATGGATAACACCGATGCTGTAAAGTGTGTTATCGATCCTGAAGTAAGGGC
TTACGTGTCGAGTCTAGTAACTGCTCTCGGAGGAAGCGGCACCGACGAAT
ATGGTCAATACGTATTAGGAGACGACGCACTTGCTTGCCTTCGGGATCTC
AAGAGATGGCTGAAACTCTATGATGAGAAAGCGAATCGTCTCGATGTGGC
GCGATGTTTAGCAGAAACCAACCTCGTACGTGGCGATCTTCTTCAAATTC
TCGCGACCTGGCCAGAAAATGCCACGGAAGACAAAATAAAATCAAAGATA
GCACTCGCATGCTTGGAACTACTTGTTCCTTTGACATGGCCAATTGAAAA
GGATCCTCAGCAGATGTCTCAAAACCATCATCGACATATCCCTTATTTAC
AAATAGCCCAGCTTCAATATAAAAGCTCTATCATTAATTTTGATGGAGCA
AAAATAATTCACACGGCCACTAGATGCGCCCTTCCATCATTGGCAGAATC
AATAAAAGATCGAAGCACACGAGATGAGGGAATTATTAAGCTTCTTTTAT
ACTTTATCCGCAATATCACTATGATTGCACCACCATCAAATTACCAGCAC
GATGGAGATGAAGCAGAGATCTCGCGCTCTACAACAATTGACGCGTTTGA
ATACCAAGATATCTTTCACCTCTTACTAACAGTCTCGTCTATGATGGGCG
AGGATTTCGACTCTCAGGATGTTATTGTTATGGACATAATTTTCCATCTT
CTTAAGGGCATTAATGCAGAAAAACTGTTTTTCGAAGAAGAGAAAGCAGA
AAATGAGAAGATTGAAGAGATGATAAGACTACGAAAGAAGGAGGCTGCAA
TGCTGAACAGCTACAAAGCCTATGCGCCCACGAGGCACAATAGTTTTGGC
ACCATGGCATGGATGGTGAGAGAGGATGCTAGGATGTCGACTATATCTGG
TCAAACTGCTGTCATTGATAGCAGCCGAAGCCTTGCCAAAATGGATAGTA
CCAAAAGATTTAAACCAGCCCGAAGAATTCCCAAAGCAGAAAACGGTCCG
TATGACTTTTACACCCCGCAAGTACTTAGCACGTCGGCGACAAAGCATTT
GCGGAAATTCGTTGAAGAATTTTTGGATTCAAGTTTTAATCCACTCTTCG
ATCATATACGAAAAGCTATTGATCGAGACACAGATCGCATCATGGATTAC
CATCTGAAACAGTTTTTCTATTTAGTGAATTGGTTCCTCCAAGCTGAAAG
ATTTAGAAAAGCCAGAAAATTAAACCTAAAGGGTACTAAGACATCTTCAG
TTCATAGCTCAGAAAGTTTCTCTCTCGTTGCAAGCGTTCTTACCCAGGAA
ATGTTTGTCACGCTTAATCGATTCATGACTACGAGTTATGAAGCAAAGTC
ATGGTTAGAACTCAGCGCTTCTTTAAAATGTTTCACTCAAATTCTTATCA
CAGTCTATGATATGTTGCAATCTCCATTCGAACAAGATCAGGAAATTGCG
GAAAATATTCTCAATCGAATCTTCTACGAAGAAATTATACATGATTTGAT
TGCCAGTGTAACTCGAACATATAAGGACCAAGGGTTTGGCTACTTAGATT
CCGTCACTGAGATAGCTCACAACTATCTCCGTATACTGGAAAAATACTCT
AAACAAAATGTTGATCTGCAGATAAGGTCGAAAAGAAAGAAAAGACGTAA
AAGTAAGGTCGATAAAGTGACTGAGGAAAACGAACTTGGCAAGGTAGATT
CTGATGATTCGGAAAAAGAAAGTGAAGTATTGCACCTGCAAGCTTCTCAC
GATCGAAAACTTGATTTCAAACGGTTCTCGGCTCGATTCACAACTCAGGG
CTGTATTGATACTTTTATCTTATTTACCACATACTATAATGATCTAAATC
TATCTCAGCTAAAAAGGGCGCATAGATATCTCCATCGAGTTGCCTTTAAG
GATCAAATGAGCGTTATGCTATTTAGAGTGGACATCATAGCTCTTCTATA
CAAAATGATTAAAGGTCCAGGTAGCTTAGATCAAAGTAGTAGCATCTACC
GAGAATGGGATGAGCTTATCCGTCAAATAATGAAAAAATGTATCCGTAAA
ATTCAAGAACGTCCTGAGCTTTTCATAGAAATACTCTTTTCCAAGACGAA
CAGTACAGCATATTATCTAGAATATGGTTATGCAAAGCAAACCTATAATC
CCAAGCCCCGATCCATTGTGGATCTTGAAGTCAAGGGAGATAAGACTTGG
GAGCAGCAGATCTTTATCGTTGTAAGAGCTATGTTGGAGGAAAAAAAGGA
GGATGATTTACATTGGTTAGAATCACAGTTACGCTTAGCTAAAAGTGAAA
GAGAAAGCTGGGAAAGCTCAACCAAGCTGACTCAATCAGTTGATGAAAAC
GTTATTTCTGGCAATTTAACGCCTACCCGCATTGAAATCTCTGAAGCTCC
TTTCATTACAGTAAATCCGGACACAAGTGCGCGTAAGGTTGTTATGCACC
AAGATAGGCTCTTTCGACTCCTGATGAAATTAGTTGGGATTGTGCAAATC
GATAAAATTAACGACTCTGAGACTTTATGGATAGTCCCTTCCTCGGTCTC
AGCTGGAGAAATCGAAAATTCTCTTAAACTAATTCAGAGTCGTGAGCTTA
GCCCTTCAGATGTTATCGATGGTCAAAAAGCAGTTGATCTCATCGGAGTA
AAAGCCGTGAGCTCTAGAAAAAGTACCAAAAGACTATTTGAAGATGATGA
AGATTCTGACAATGCCGAAGAGGATCTTTTATTTCACCACAATGATTTAC
AGGCAGAGAAGGTATCTGGAGTCAGCGAAACCACAAAAAAGAAGCTTAAA
TCTCGCAAAGAAGACGATTTTGGTAAATTCAAAAATACTTTCAATGCTGA
CATAGATATCGAAGCCCGTAATGCCGCTAAAAGAGAACGAGAAAGAGAGA
AGAATCGAAAGATCAAGAGTAATTTGTATGTTCATGATAGCGACGAAGAA
ACCGATGAAGAACGAGACCGAGCCTTCTTTGAGGGGGAGGAGAAAATACG
ACAGAGATCTAAACTTGCTATCATGAAAGATCTGCTAAATGCTGGAAACG
ATACGTATTCAAAATTAGATGGAAAACTATCAGATCAGAACTTGCTCCCT
TTAACCTCAGATGTTGAGGAAGATGTTGATAGTTTTCGAAATAAGTCAAG
AAAAAGGCAGTCAAGTTTAACTTCTCTCGATAATCAGGATGAAGATGTCC
AGCTGCATAAAACGCTAGGTTTTGACAGTAAATTGTCTGCTGCTAGACTT
TATCATCATCCAACCGGAGTGAAGAGACAGAAAGTCAAGGATATAGACAA
TGAAGATATTTATTCGATAAATAAAAACTCTCTTAGTAGTATTACTAAAA
CGGATTCCAAGAAACCTTCAGAAGACGGCGACGAAGAAGATAGTATAGTT
GCTCGGCCTGCTAAAAGGAGGGTCAGGACAGGCTTCATTGTCGAAAGTAG
CGATGAGGACTGA
>Bg_AVE_contig_10100_gene-0.2
ATGCTCGTGGCACGGCAATGCGACACTGGACGGACAACCTGGTCTCCTAC
CAAGCTTCAGGCCATTTACAACACCTTCTCTTCACGAATGTCAAATTTTG
AGCTACTAACGACGCAGCCAGACTGGCGAGAGCGGTATGCTGTGTTTCCT
TCAACAGGGGAGAATAGTCTGCTCTCCACATCATTCGAACAGCGCAATTG
TTCAAGTGAATCCTACTCTGGGCCGTACCAGGCCAGCTCTCATCCTATAC
AAACCCAGCAGAAATCTCTAGGCGTTCTAGATTTAAATTCCCAGATAGAG
CCTGTTAATAATCACCGGCGGTGGAATCCAAGGGGCTGTTTGGACCTCAG
CAGATCACCCACCGCTCATTTTCCATTGGTCTTGCCAGACAAGGCAGCTG
ATGTCGAGCTCAGTCCTCTTGAGGTTGAATCTTCCATTAACGTCCAGACA
AAGCCAAAATCTTTAGGGAAAATAGATCGTGGTGCTGAGGTAGAGATAAA
GGACGAAGAATATGAAATTGAGGATGAGGATGAGATGCTTGACGCTGAAT
TTGAAGAAAGTAGTGCACCCTCGCAAATGAACGCTGAGCGACGAGCAGAT
CGTCGAAAAATGAAGCGATTTCGCCTCACACATCAGCAAACCCGATTTCT
TATGAGCGAGTTTGCTAAACAAGCACATCCTGATGCTGCACATCGCGAGC
GACTCTCCCGTGAAATACCCGGTCTAAGTCCTAGACAAGTGCAGGTTTGG
TTTCAAAACAGACGAGCGAAGATTAAGCGACTTACGGCTGACGATCGTGA
ACGTATGATAAAGATGAGAGCTGTACCAGACGACTTTGACAACGTTCAAG
CTCTACATTCACCGTATGGAGCTGTGCATGCTGTTGAAACATCTTTGCAA
TCCCCAGCTAAAATAGGTCAATCTTACCCCGAGACGCTAATCCAGCCAAT
CACGTCAGATTCATTAAGAGAAGAAAAAGAAGGTTTATCTTCGACGCCGA
GTCCAGTTTTCAGTCATATGGCGTATAATTCTGTGACATCGATCAACTCT
CCAGACGTCATGTCTTCAAATTCTTTAAGCTCACCTGATCAATACTACAA
CAATCACCTATCGAATTCTTTAAGTGTTGCACCTCAGAATACAAATTCAC
ACGAACATTCTCGCAATTATTCCTCTATTAGTCAGTCGGGCCAGTCGCAC
AATTACCCCCGATCACAAACAATGCATTTTCGCGAGTCTATGTCGAAGAC
GAGACCAAATCCAATGCGGTATCCGCTGAATGTTGACATGTCCTGGAGGG
AAGATAGTCAGACATTCTCTGGGCATCAAGCCACAAAACGTAGTTCTCAG
GTTTGCAACGGACAGCCATCTTTAGGCTATGCAGAATTTCCCAACGCTCA
TGGGTTAAGTTCGCATCAATACGATATAAATTCGTACATGAACACAAATA
ATGTTAGAAGCTCACCTGTGAAACTTTTTCCACCTTCTCTAGGAAACACT
TTATTAATAGCACAGAATAATCCCTCATCATCTAGGAGCCAAATGCGCAA
TACCACATCATCAACATTTTCTCAGAGACCATCCCAAGGTCAGTACCAGG
TTGGAAATCCGCCATGCGCGGTATCAAATAGTAATAATTCTTTTGGCAAC
AACTTTACCGCCGGCGGCTATGTTAATTCGCTACTTACGCCCTTTGTGGC
ACCTTCTCATGATTTTATTAATAGCAACGATCCCACTATGAGCTCGGTCG
GGCCTGAGCAAGTTAACGCAAACTTCGACATCCAGCCGGTTCAGTCTAAG
CGATAG
>Bg_AVE_contig_10100_gene-0.0
ATGATGAACACCGCTAGAGTTAGTGCTCTTGGAGCGAAATGTATTCGACA
AAAGAGATATCTCAATACCCGACTTCGAGAAGTCAAACAACTTGGTATTG
GTCTTGGAATAGCATTGGTTGCTGCAAAAATAGCTAAAGTTTCAGTTACG
TTAGTCGATAACAATCGGGCCTCTATCGACAAAGGCTTGAAATTTGCGGA
AACACTTCTAGCGAAAGATGTATCAAAGGCACGTATGAGCAAAAATGAAG
CAGATGAAATATACACTCTAATTAAGCCTACTCTCCGAATGGACTCTCTT
GCCGAGGTTGACTTCGTGATTGAAGCTGTTCCCGAGATTCCCCAGCTTAA
ATTCTCCATCTTCGAGGCATTAGCACAAATATGCCAACCACATACAATCT
TAGCCACTAATACATCCTCAATATCAGTAACTCGCATAGCGGCGGCAACA
AGCAAAGCTGGAGCTGATACGAATGTTCCTTCGCGTGTTATTTCTACGCA
CTTCATGAATCCGGTTCCTATTCAGAAAGGCGTGGAGATTATCAGTGGTC
TACAGACTAGCCAGGCTACTGTCGAAAGTGCCTCTCTCTTTTGTAGAAGC
ATGGGAAAGATACCGTCACAGTCTCTAGATTCACCCGGTTTTTTAGCAAA
CCGAATACTTATGCCATACATTAACGAGGCGATTATTTGTCTCGAGACTG
GTGTTGGTAATCGAGATGATATTGATGCCATTATGAAAAATGGGACAAAC
GTACCCATGGGTCCTTTGCAATTAGCTGATTTCATTGGTATTGATACCTG
TTTGGCAATCATGAAGGTACTACATGAAGAGACGGGTGACTCAAAATACC
GGCCTAGCGTACTACTCAAAAAAATGGTCGCAGCTGGCTGGCTTGGCAAA
AAAATTGGTAAAGGGTAA
>Bg_AVE_contig_16468_gene-0.2
ATGGTACCCGGATCATTGGCAGATGAAATATGGAAAGCAGCGCAGGATCC
TTATCTTCATCCAGAAATCATTAAAGATGCTCGTGTACGGGTTTCTATCG
ATCTCTGTGATGAAGAAAAGAGTTATTTGAAGCAGAGAAAAATTTTCACA
AAAAAAGCTCTAGCTAGTTATCTTCAAATACCCCTGGATGAGGTACATGT
AGATGATGTGCCTACAATTGCAGTTGTTGGCTCTGGTGGTGGTCTCAGGG
CACTAGTATCGGGGGCAGGCTCCTTGTTAGCTACCAAGAAGGATGGTCTC
TTCGACTGCACAACATATACAGCTGGAGTCTCTGGCTCGTGCTGGCTACA
AGCTCTTTTCAACTCTTCACTTACTAACCAAAGCTTTGAAAATGTGATTA
GACACCTTAAGGCACGTATTGGAGTACATATAGCTTATCCCCCAGATGCG
TTGACAACGCTTAATACGGCTCCTACCAACAGATATCTTCTAAGCGGCAT
TATTGAAAAGCTTTATGGTGATCCAGACTCAAACATTGGGCTAGTTGATG
TGTATGGGCTACTACTAGGCACCAGACTGCTAGTCCCCAAAGGAAACTTG
GCTGTCAATGATGCAGATCTTAAGATATCAAATCAACGAAGTTTCATCGA
CCATGGCCACTATCCAATGCCTATCTATACTGCCGTGCGTCATCATATAC
CGGCTTCAGATGATTCTTCAATCATGGAAAAATTCACCAGTAATTTATCT
GAAAAAGCAAACTCAAAAGCTGACAAAGAGGCCTGGTTTCAATGGTTCGA
AGTTTCCCCATACGAGGTTTTTTGTGAGGAATTTGGTGCCGGCATTCCAA
CCTGGTCGATTGGCCGTAAATTTGAGGGCGGCGTCAACGTGCCTCATGAT
GAAAGTGGACTACGGCTGCCAGAGTTACGCTTAACATTATTACTTGGCAT
TTTTGGAAGTGCTTTCTGTGCAACATTATCTCATTACTACAAGGAAATTA
GACCCCTTGTCAGTCGTTTTACTGGGTTTGGAAGTCTAGATGAAATGATT
GTAGACAAAAATGAACACCTGAGTAAAGTCCATCCAATCAATCCTACATC
AATACCTAATTTTGCGTACAAAATGAATGACATACTACCCGAAACAGTAC
CAGAAGAAGTCTACCAAGCTAGATACATTCAACTGATGGATGCTGGAATG
TCAAATAACTTACCTATATACCCACTCCTTCGACCCGGCCGCGATGTAGA
TATATTAATAGCATTTGATGCTTCAGCTGATGTAAAAACTGAAAACTGGC
TTTCAGTAGCAGAAGGGTATGCGCGTCAACGTGGCATTAAAGGTTGGCCA
GTAGGAGCTGGCTGGCCAAAATCTAGTGATTCATCAGAAACAGCAATCGG
ACAGCTTGAGAAAGCTGAGGCAAGTACAGCAGTAGAGGCAGAAGTAAAGC
TCGAAGCAGCTAAAAATGAAGATAAAAAACACGCGAAACACCATGAATTT
AATCATGAGCAAGTATCAACAAATAATCACGATGATAATAGCGAGCTTGG
CTACTGCACCATCTGGGTTGGAAGGATGGAAGAACGCTCTTCTTCGGCTA
ATACGGTCAAGTCAAAAGCAGTTGAGCAAGACTGGGAATTGATGGAGCCA
AATTCCGGAATTACAGTCATATACTTTCCATTTTTGAGCAATCCAAAAAT
CGAGAAGGTGGATCCAGCTATCAGTGAGTACATGTCTACATGGAATTTTG
TTTATAAATCCGATGAGATTGATAACGTTGTTGCCCTCGCTCAGGCTAAT
TTCGACGAGGGGAAGGAGAGGACAAGGAGATGTATCAGAGCAGTCTATGA
GCGTAAGAAGAAACAACGTGAGGAGAGTGAGATGGCCCGAAAAAACATTA
GAAGGAGAAGAAAGGTGAGACTTGGAACTGTTGGAAAGAAAGGAGAGGGC
GATCACTTTTATCTTACATGA
>Bg_AVE_contig_16468_gene-0.0
ATGACCTCTTTCCTCCGACAAATTGTCGCTGGCCCGCGTTCGCGTCATTC
GGAAACGGATCTGGATCTCTGCTATGTAACACCACAGATTATTGCAACTT
CCGGTCCCAGCGGTCGTTATCCCCAGCGAGCTTATCGAAACCCCTTAGAC
CAATTTGTGAGATTTTTGGACTATAATCATGGAAGTGATTGGGCGATTTG
GGAATTCCGCGCTGAGGGTACTGGATATCCAGATGAGGAAGTTTACGGGA
GAGTAAACCATTATCCATGGCCAGACCATCATCCACCTCCATTCAAATTG
GTACCTCCCATCCTCGCAGGTATGAGAGACTGGCTCGACAAAAAAAACGA
GAAAAAGACTGGGAACAATCGAGTCATTGTTGTACACTGTAAAGCTGGAA
AGGGCAGGAGTGGAACAATGGCTTGTAGCTACCTGATCTCAGAATGTGGA
TGGCAGCCCGAGCAAGCTTTGGCAAGATTTACCGAACGAAGAATGCGCCC
CGGCTTCGGACAAGGGGTCAGCATTCCAAGTCAACTACGGTGGGTGGGCT
ATGCCGACCAATGGACCAAGTACGGAAAGAATTATGTTGACAGACAAGTT
GAAATTTTGGAGATTCGTGTATGGGAACTGCGGAAAGGTGTCAAGATACA
GGTTGAAGGGTATATCGAAGATGGAAAAGAAATCAAACTTTTTCATCGTT
TTACAAAGAACGAAAGAATAGTTGAAGGTGGCTGTTTGGAAAATAAAAAG
TCAAGTGGGATAATCGGAACAACCATTAAAAAGAAGGAATCTTTGAATAT
CTTAAACAAATTTTCTTCCAGCACGAAAAACTCGGCCCTCTCATCTCCGT
GTGCTAGAGAAAACATTACTACGTATAAACCTTCATCGCGTGTGATTTTA
CCTACTAGCGATATCAATATAGATTTCGAACGTCGAAGCAAAAATAGTAT
AGGCTGGACTATGGTTACATCCATAGCACACGTATGGTTTAACTGTTTCT
TTGAAGGACTAGAACCTGATAAAATCGCGCAGCCTAGTAATAATGGAGTC
TTTGAGATTGAGTGGGATAGAATGGATGGTATCAAAGGATCGAGCAGAAA
GGGAGCAAGAGCTTTTGATCGTTTGGCTGTTGTGTGGAGAGTTTGTGACC
CGCTAGAAAAAGACCAGAAAGAAGGGATGGCACTTTCTTCACAACTTCAA
TCGACATTGCCAAAAATTCCTGTGGCAGATAGTGAATCTACTGTCTTGAC
TATATCTAGTCAAGACAATGAGTTGGCTACAAGAACCAAGAGTCTTGCAT
CGAATAGTTCGAGCCCAGCTTATAAGGAAGAAAGGCAGAAAGAAGAAAAG
CATCATAAAAGCGATGGGCCAATAACCCACAGCTCAAGTAACACAAATAT
TGAGGCTGTAGAATCAAGTCTCGAAAAGGATCTGAGTACAAAAACGTCAA
TAAAAAACCAGTCTGCGTGCCAAACTTCTCAAGAGAAACCAGCGGAATTA
GACAATAATTAG
>Bg_AVE_contig_3275_gene-0.0
ATAATATCTGGAGAAGAAATAGCCATTAAATTAGAATCGGTAAAGGCCAA
GCATCCACAGTTGGAGTATGAAGCAAGAGTCTACAAATCACTTGCTGGGG
GAGTTGGAATACCGTTTGTACGCTGGTTTGGAACCGAATGCGACTATAAC
GCCATGGTTCTCGATCTCCTTGGCCCCAGCTTGGAGGATCTCTTCAATTT
TTGCAACCGCAAGTTTTCGCTCAAGACAGTACTTCTCCTAGCCGATCAGC
TCATTTCCCGTGTTGAATACATTCACGCCAAATCTTTTATTCACCGCGAT
ATCAAACCGGACAACTTTCTCATGGGAATTGGCAAGAGGGGAAACCAGGT
CAACGTTATTGACTTTGGTCTTGCCAAAAAATACAGAGACCCTAAATCTC
ACTTTCACATACCTTATCGAGAGAACAAAAATCTGACCGGCACAGCCCGA
TATGCTTCTATAAATACCCATCTGGGTGTTGAGCAATCTCGTCGCGATGA
TATGGAGTCGCTAGGATATGTAATGCTATACTTTTGTCGTGGTTCCCTAC
CATGGCAAGGATTGAAAGCCGCAACCAAGAAACAAAAATATGATAGAATC
ATGGAAAAAAAGATGACAACCCCGACTGAGTCGCTATGTCGTGGGTTTCC
TACCGAGTTCGCAGTCTACCTTAACTACACTCGCTCTCTGCGCTTTGATG
ACAAGCCCGACTACTCATACCTTCGAAAGATCTTCCGAGACTTGTTCGTC
CGCGAAGGATATCAGTATGACTATGTATTCGACTGGACCGTGTACAAGTA
CCAAAAGAATGCACAAGCTGCTGCACAAGCTGCCATAGTTACTGGGGTCG
AGGAGGAAGAAAAGCCAGTTCGCTTTCGTGGAATTCCAAACGCCCTTCCA
GCTCAAATATCTTCCAGTGCCGCAAAAGCCGGAGCTGCAGTAGAACCACG
CAGAAAGTATGTCGAACGTGGCGCTGTTGCCACTGACAATGCGGACCCCG
GTAGACTATATACTGGTACCCACAGGTAG
>Bg_AVE_contig_4944_gene-0.0
ATGTCTGAACGTCAACCATCATCCACCGAACCTACCACTTTATTAGGTGT
AAACAAAAAACTCGATGATAGCCTTGCAGCCATCGTCAGACGAGAAATAA
AAGAGGGATTAAACAGATCAGGTGGGAGTGCGGACTCTATCAACTCGCCC
AAGGAAACCGACCACAAATCAGCCAAGGGAAAAGAAAATGAGATCCCGGA
TTCCCCTCTTCCTAAAAACCTCGACTACACCGACAACGATTCAATTAAAA
GAAACAAATAG
>Bg_AVE_contig_8241_gene-0.0
ATGATCACTGCCACGAACATTGGCGCAGAGGATCAGAGGTATCATTCTCA
AGATCAGTCATCACTGGAAAACTGTACACTTGTTCCGGCAATTTCGGCCC
CAGATAATGGGACAGCATTACCCTCCCATTCATCAGTTGCGGACGCACCA
TCACCGACTAGATCCTACCCTACGCCGCTGCGCTTAAATTCAGATCAGGC
GCACCAGTTGTATGCTACTGATGGGCTGCCGTCCGCAGAGAGTCTCTCAC
CGACCTCTACCAGCTCATCGCCGCTCCTTTCAGGCTCTCAGAGCTTCAAT
CATCAGAGTATTCGACTCCTAGGCCACGAGAATGCCGCTGGATGGGCGCA
AGAAGTCGACGTGCTGGCCGAATATGAACGTACGCGACCCAGGTCTAACA
TGCGCGCCGCATTCATGAACATGGCCAACTCCATCATTGGTGCCGGCATC
ATCGGGCAACCATATGCAATGCGGCAGGCTGGCCTGTTAGCAGGTATCTC
ACTATTGGTCATCTTAACCGTCACGGTCGACTGGACTATTCGCCTTATTG
TCATTAACAGCAAGTTGAGCGGCCGACGCAATTTCCAGGGCACTGTAGAA
CACTGCTTTGGTCGTATGGGATTAGTGGCTATTTCATTAGCGCAGTGGGC
GTTTGCGTTTGGAGGTATGGTGGCTTTTGGAATTATTGTCGGCGACTCAA
TCCCACATGTTGCAGCTGCCGTATGGCCCGGCCTCGAGAGCATTCCTATC
TTGGGTCTCTTGACTAATCGGAAGGCCGTCATCACGGTCTTCATCTTGAG
CATAAGCTATCCCTTAAGTCTATATCGGGATATATCAAAGCTAGCTAAAA
CAAGCACTATGGCGCTCATAAGTATGGTGATAATCCTGATGACAGTGATT
GTCCAGGCATTTCTAGCCCCTACGGAATCAAGAGATACTCCTGATGCTTC
ACTCCTAACCTTTCAAAGTAGTATCCTTCAAGCAATCGGGGTAATATCAT
TTGGTCAGTCGCTTCTCTTCCGCAGTGGGAATACATGTAACATTACTCAT
GTATCAACAGCTTTTGTCTGCCATCACAACTCACTTCTGATCTACGATTC
TCTGCAGACTCCCACTATCGACCGCTTTGCATTCGTCACCCATTACAGTA
CATTCATTTCTATGCTTGCTTGCCTACTCATGGCCCTTGCTGGATTCCTT
ACATTTGGTTCCTTGACTGAGGGAAACGTTCTTAATAATTTCCCCCCCGA
TAACATCATGGTCAACATCGCTCGCCTCTGCTTTGGTCTTAACATGCTCA
CCACCCTTCCACTCGAAGCGTTTGTCTGTCGTGAGGTAATGGCTACATAT
TGGTTCCCAGATCAACACATTAGCATGGTATTCCATTTGCTCTCAACGAC
CATCCTTGTAATGAGTGCTATGACACTCAGTCTTCTCACCTGCGATCTGG
GAATTGTTTTTGAGCTGATTGGCGCAACGAGTGCATGCGTGCTTGCTTAT
ATTCTTCCTCCTCTTTGCTACATAAAACTCAGCACGCGTAGCTGGAAGAC
TATTCCAGCTATCATCTGTGTTATATTTGGGGTTCTAGTCATGGTAATCT
CGCTTATCCAGACCATGTCTAAAATATATCGTCAGCATGGAGGAACAGTT
AAAACTTGCTGA
>Bg_AVE_contig_3789_gene-0.0
ATGTCGGTTCTTCAAAATGGCAACACATCCACACCTTCCCACACTTTGAC
AGCCCTCAGTCGATGGTCTGTGGCAAATAAACAACTCCCGCCTATTGACA
GCATTAAAACGCTACATGTATACGATTTTGATAATACGCTTTTCAATAGT
CCACTTCCAAACCCAAAGCTATGGATCGGCGCGACTATAGGCTTCCTTCA
GTCTCAAGACACTTGTATTAGCGGTGGCTGGTGGCACGATGCGCGCATAC
TTTCGGCTACTGGCGAGGGTCTTGAGAAAGAGGAACCGCGTGCATGGAAA
GGCTGGTGGAATGAAAGGATAGTCGAGCTCGTTCAGTTAAGCATGCAGCA
GAAAGATGCATTGACAGTTCTCTTGACAGGTCGATCTGAGAGCGCTTTTT
CCGAGCTCATAAAAAAAATGGTTGCCAGTAAAAAGCTCGAGTTTGATATT
ATCTCGTTAAAGCCTATATCCGGGCCGAACAATCAGCGTTTCTCAAGTAC
CATGAACTTTAAACAGGTATTTCTTGAGTCTTTAATAGAGACCTACAAGG
ACGCTGAAGAGATTCGAATATACGAAGATCGCGGCAAACATATTAGGGCC
TTCCGGGAATTCTTTGCCAATTACAATAAGGCCCAATCATTGAAAGCTAC
CCGCGGCCTCATCGCTGCTGAAGTAATCCATGTGGCCGACAGAGTCACTC
AGCTGGATCCTGTCACTGAGACTGCAGAGGTTCAAAGACTGCTCAATGAC
CATAATCTCCCAATTTTACGAAGCAAGCGTGGAAGACCGTTTCTGATTAA
GAAAACAGTTTTCTATACAGGCTACATGATCAGTCAAGCTGACTCTCAAA
GATTACTTACCTTAGCTCAAATACCACCCAACCTACCAGAATCCGAGGTA
AAGTTCTTGGCCAACAATATTCTAATCACTCCCCGGCCAGCACACACTAG
TGTGCTGGCAAAAATTGGGGGTGTAGGTAGTATGACCAAATGGCAAGTCA
CAGGAACCGCCATTCATGAAAATAATATATGGGCGGCGCGTGTTCGTCCG
GTTCCTGAAACCAAAATATACTATACTGAGAACCCACTCCCAATTGTGAT
ACTGGCATTACGGAAAGGAGCTCGCCCCATTGACGCAGGTAAGATACAAA
ACTGGCAGCCAGTGCTAGCAGATAAGCAGATTGTCTTTGAGACCATTGTC
GGAGAGAAGGTCCTTTTACGAATAGAAGAGGAAGATCCTCAGGAAAATGA
TTTTGAAAGTCTTTTCCCAAACAAAAGTCACAAGCGCAAACATGTTCCCG
ACGAAGATGCTTTTAATCGAGACCGGAATTATGCGTATGGCAACCACACG
ACGAGTGCTCGAGGAGGAGGTATCCCAAACAGTAGCAAGAGAGGAGGTCG
AGGTAACCTTCGTAGCACAATTACTCAGCGTGGCAATCGTGCTGGAAGAG
GTAGAGGTCGTGGAGGCGGCCCTACCTATGTCTACCGCTCTCTAGATGAT
GTTGACAGGTGGGATGGCAATGCGTCACAGGCCACTAAGACAAACTTTAC
TTACGAGGATTTTCCAGCCTTCCAGAGACAGCACCAGAACCCACAGCCAT
TAGTACAGCACCAGGTCCAAAATTCTCACCAATATCAACCGCAAGTGCAA
GGCAGGGTTGGGCTCAATGGTGAGAAAAAGAATGCAGAGTTACAGTACTC
GTAA
>Bg_AVE_contig_3789_gene-0.3
ATGTCTGCCGACTTCTGGGCTGGCTACATCAGTGGCGTCGTTGGTATCGT
GGTTGGTAACCCGCTAGATATTATAAAGGTTCGACTTCAGTGCTCTCCGT
CGTCTCGCATTTGCACCTCCGACGCTTTCTCTGCCCGTCAGGTCATGCTC
AGTCGCACCCTTGTTTTAGGAGCCGCCGCCCCAACAATTGGTTATGGAGC
GTTAAATGCTCTTCTCTTTACCACATACAATCGTACCCTCACTCTCCTCA
ATTCCAATGACCACTTTATACCCACCAGGCCCTGGATGGTATTTTCGGCT
GGTGCCATTGGCGGTCTCGCGACGTGGGTTATCTCAACGCCGACAGAACT
TGTCAAATGCCGAGTACAAGCCTCATCTGCCACAGGAGGGCTATCGTCCT
TGGTAGTGGCTAAGTCAATTTTTCGTTCCGAAGGTCTCTGCAGCCTCTAC
CTCGGTGGTAAGGTCACGGCCTTGCGTGACAGTATCGGCTACGGCGTTTA
CTTTAGTACCTATGAGCTCGCCACCCGTTACACTTCATCATATTCTTATC
AGAAGGGTTTCTTTGAAGAAGCTGCAAAGGTGCTCCTATGTGGGGGCTTG
GCTGGGACACTAAGCTGGGCCTGTGTTTTTCCCTTGGACACGATAAAAAC
TCGCGTACAGACCCAGCCCCAAAAGTGGGTTCCTAAATCCGGATCAACGG
GAATGGTGCTTGCTCAAAGAAGCGGCGCGGTTAAACTCGCAAGAATGGCA
TACAGGCGAGAGGGATTTAGTATCTTCTTCCGGGGACTGACTGTGTGCAG
TCTTAGGGCGTTCTTAGTCAACGCTATCCAGTGGGTTGTCTATGAACAAG
TGACGAGACTGGCCAGGACTCATGATGTCCCTGCGCTGGTGCGAGTGGAT
GAATTGAAGGCCCCATGA
>Bg_AVE_contig_3789_gene-0.1
ATGTTTTCAACCATAAAATATGCTGGTAACCGAATCATTCTTCAGTGTCA
CATCAAAACTGGAGTCGCCATGGTACGAAGTGGTATCATTAGCGTCTCAG
ATAATCAGATTAAAATTGGTGTAATTGCACAGCCACGTAACAGTGAGGCC
AACATTGCAGTTTGTAGGCTCCTGAGTGAGGTATTTAAACGTCCTAGTTC
AGACGTGGAGATTATTGGAGGCCATAAGTCACGGGTCAAGAGATTAGCTA
TCTCGCAGATCGGCGTTAAATGGGGAGACAACGTAGAAATAATCATTACT
GAGATAAAAAAGAAGTTGGAGCAGGCTGTAATCAAATAA
>Bg_AVE_contig_2565_gene-0.2
ATGGACGCAGCAGAGGAATCTTCCCTAATTCTAAGGAAGCAGGACCTACC
TTTAGCTCTGGTAATGGGATGGGATACCGGGCTCGAGAATAAACTAGAGA
GGCCAAATTCAGCAACCTGTCGAGTATTTCCTATCCGCAGTGTTATAAGC
GTAGATCTCTCAAGAACCTCCTCAGGTCTTGATAGTGAACCATACATGTC
TGAGGAAAGGTTGTCTTCTAGTTGTATGCCATCACTAGACAGCGCTAATT
CCAAATATGTTCCTCATAACTGCGAAACTCGAGTACAGGTCAACGATGCG
CAACAGAGAGACTCTGACGTTTTAAGTGAATTAAATGACAACAAAAAAAC
TGCATTTCCCCGTACAGTAAATACATTTGTGGATCAAGAGGTGCCCGAGA
TAGCCAGCGCAAGATTTAAACATGTCTACACTTCCGAAGGTCACGCAGTA
ATTACTGGGATGAGTGGAAATATACTGCAACGATGTGAAGATGAACCTAT
CCATACACCAGGAGCTATTCAGAGCTTTGGAATATTAGTCGCTTTGAAGG
AAAACAGTGATGGCAAGTTCTTGGTAAAAGTTGTCTCTGAAAATACGCAT
CAAATAATTGGCTATACTCCTCAAGAATTATTTAACTTAAAAAATTTCAT
CGATATTCTCAGCAAGGAACAAGAAGAAGATCTGTCAGATTACGTGAGAT
TTGTTCGTGAAGAGGGAACGGGACTTTCAGCAAACGGACCAGCAGTTTTC
ACAATCTTTGTGGAACAGCATAAAATAGGACAAGAGAACATAAAATTATG
GTGTGCTATGCACATAAATCCTAATAGATCTGATCTAATTATATGCGAAT
TCGAACTATATGATGACCGAATGTGCCCTCCAGTGCCACTGCATGATTAC
GAATCTCCTGAAGTACCAGAAGATACCTTAAAAGGAAATCCCACAAAAGA
GGAATTCGATGAGAGTACAAAAGCTCTAAACCAACCCTTAAGAGTCCCAA
GAAGAGCCCGAAAACCTGAAGGAGAGGTTGAACTAATGAATATCTTTAAT
CTTGTCTCCCAAGTTCAGCAGCAACTGGACTCGGCTAAAAACCTAGAAAT
ATTTTCAAAAATTTTGGTCGGTGTTGTTAAAGAGCTGACTGGTTTTCACA
GAGTCATGATATATAAATTTGATTCACTGTTTAATGGCCGTGTTATTTCT
GAACTTGTTGACCCCCGAGCGACTCGTGATTTATATAAAGGCCTAAATTT
TCCTGCAAGTGATATCCCTCCTCAAGCTCGAGATCTATACAAAATAAACA
AAGTTCGTCTACTTTACGATCGCGATAACATTACCGCACGGCTTTTATGC
TGCAATAACGATGAGCTTGAGCAACCCCTTGATCTCTCTTTCAGCTACTT
GCGAGCAATGTCTCCAATTCACTTAAAGTATCTTGCGAACATGGCGGTGC
GCTCCAGTATGAGCATCTCGATCAATTCATCTGATAGACTCTGGGGGCTT
ATCGCATGTCATTCATACGGGTTGCAAGGTAGACGGGTTTCTTTTCCCAC
TCGTAAGATGTGCCGCCTTATAGGTGATGCTGCTTCACGAAATGTTGAAC
GTCTCTCCAGAATATCTCGCCTTCAAGCTCGCCAGCTCATCAGCACAGCA
CCTAAAGATAAAAATCAATTTAGATACATCATTGCTTCCTCAGATGATCT
ACTAAAATTATTCGACGCCGATTTCGGTCTGGTATCAATTCAAGGCGAGG
CTAAAATTTTGGGCAAACTCGAAAAGTCTCAGGAGGCACTGGTGATGCTC
GAATATCTTCGCTTGCGGAAGATAACCTCAGTCATAACTTCCCAAGATAT
AAGAGAAGATTTTCCAGATCTCTTCTATTCTCCTGGCTTCAAAATTATTG
CTGGACTTCTCCTTGTTCCACTTTCTATTGATGGCAACGACTTCATAGTT
TTTTTTCGGAAAGAACAAGTCAAGGAGGTAAAATGGGCCGGTAATCCCTA
CGAAAAAACTATCAGGAAGGGGACAGACGGATTTCTAGAACCAAGGAAGA
GTTTTAAGACTTGGAGCGAGATGATAGTTGGGAAATGTCGCGATTGGACT
GAAGAGCAAGCGGAAACTGCTGCTATTCTGTGCTTACTTTATGGCAAATT
TATTGAAATTTGGCGCCAAAAGAAAGCTGCGCTACAAAATAGCCAGTTGA
CAAGATTATTATTGACAAACTCAGCCCATGAGTTACGCACGCCATTGAAT
GCGATTATCAATTATCTTGAAATTGCTATGGAAGGCTCTCTTGATCAAGA
GACACGGGATAGTCTTGCTAAGTCACATTCCGCCTCAAAATCGCTTATTT
ATGTAATCAATGATCTACTTGATCTAACAAAGGCCGAAGAGGGCCTGGAA
CTTATCAGATATGATCTTTTCGACTTTCGAAACATGTTTTTGGAAACTAC
AGAGGTCTTTAAAGCAGATGCTAAGCGTAAGGGTTTGAAGTATGATATTT
ACATTGACCCTAGAGTCTCTCGAATTGTTCTTGGCGATCAGCGACGCTTA
CGACAAGCGATTACAAATCTTATAGCAAACGCAATAAAGTTCACCACTCA
AGGATGTGTTTATGTTGAAGCCTGGCTACTAGAAATATATGTAGACAAGG
CAACCATTGAAGTTGTAATTCAAGATTCTGGGTGCGGGATGTCTGACGAA
AAAGTAGACGATCTTTTTAGAGACCTAGAGCAAGTGACTGTAGAGTCAAG
TTCCTTCGATAGCAAGATTAGATCATCTTTCTTTTCTTTGCCACAGGAGA
CAAGGAAACGAACCCTCGGTCTTGGCTTAGCAATAGTATCTAGAATTATA
TGGAATATGAATGGCCAACTACGGCTTAAATCAGAAGAGGGGGTTGGATC
CTGCTTTGTTATCAAAATAACCTTTGATTTACCAGGTACTGAAAATAAAA
ATATGGTAGAGAGCCCTCGGGTCGTATTATCAGAAAAACGCTCTGTTTTA
ACGTTACAGAAAGCCAGTGAGGTTACCCTCATCGACCGGATCAGCTCGCA
ACTTGAAAGTGGAACTGAGAAACTCCAAATCAATGGTAACTCAAAGGTCA
AGGATTTAGAAATCACATCAAGGCAGATTAATAACTCTGAGTCGGAAAAT
AATCTTGACCTACAAGATCAAGGGATGGCTCAGGGTAAAACTCGGGTTTC
TCTCATCCACTTAAACCCTAATCAGCGATACTCACATTCACCAAAATTGC
ATCATCGCTCGCCATCGAAAGAGGAAAATACTATTGAGTCTCGTCCGAAA
TTTCAGAGCGGACCCAGCTCGAAATCAACTCATGTACTTGATGAGTTTTT
GGCCTCACGAGCCCAAATTAAATCTATTAAAAATCAGAATGCTTTTCATT
TAAAGATTTTAGTTGCCGAAGATGACCTGATAAATAGTAAAATTATCCAA
AAAAGGTTGGTAAAAAGCGGCCATGAAGTCTACCACACTGTAAACGGAGA
AGATTGTGCCAATGTATTTGCACAGAGGGGAGCTTATTTTGATGTGATCT
TGATGGATCTACAAATGCCAATTGTAGACGGGCTGCTTTCTACAAAGATG
ATCAGATCATTCGAAAGGACTAACCCTCAAAGAAATCTCTCTAAATGTGC
TCTTCTAAACGGTAGAGTCCCAATTTTTGCTGTCTCCGCTTCACTTCATG
AGCGTGAGCTCCAAAACTATATTGAAATAGGCTTTGATGGCTGGGTTTTG
AAGCCCATAGATTTTAAAAGACTTCATATCCTTTTGTTAGGTACTATTGA
CGATACTTCTCGAAGAGCCTCCGTCTATCATCCAGGCCAGTGGGAAAAGG
GTGGATGGTTTAACACTTGTCATATTCCCGATTGTAACTGA
>Bg_AVE_contig_2565_gene-0.0
ATGAACAGATCTCGCCTCAAACCCACCCACCGAACAATGAACCTTCACCA
CGATCACAACTCGTCCACTTGCGCAATATCAAGGCAGAGAAAGAAACATA
GGCACAATGTTGCACGCTACGCCTCTTTTACTTCAGCGATACTCTCTAGC
CTCTGCGCTGGCTCTATCTCAGCGTATTCGCTGTACGGTCATCTATTTCA
GGAAAGACTCGGCTACACACAGATGCAGGTCAATATGGTGGCAATGGCGG
CCCAAATTGCGATATATCTCCCAGTATCTTGCAGTGGCTACCTCTGTGAT
CGACTAGGACCCGCACCCGTATCTGTGATATCTGCTATATTTTTCTTAGC
TGGCTATCTTCTGGCCGCCTTTGCCTATCGAAGCGGGGCACAAGGTATAC
ATGACATGAGCGGAACGCACAGATGGCCGGTCGGGGTCATGATCGCTGCT
TTTGTATTGATTGGGCTGGGTACTACGATGATGTACTTGAGTGCACTCAC
CACCTGTGCCAAGAATTTTGAAAAGAGTCGGTACAAAGGCTTTGCAATGG
CTAGTCCGCTTGCCTCGTTGGGCTTAAGTGGACTGTGGCAGAGCCAGATT
GGAAGCAGATTACTCTATGAAAAACGATCAGACGGGACCAGGGGAGATGT
AGATGTCTTCAAGTATTTCATATTTCTGGCCATCACCATCTCTCTGATCG
GCTTCATGGGCGGATTCCTGCTAAAAGTACTTGATGCAGACGACGTTGAG
GGTGAAGCTGTCGAGGAATCTGAGAATAACGCTCTGCTAGAAGGTCATCC
TAGTCACCAACAAGGCTACGGCTCACATGAGGACCATACAGTCGATCAGT
CGGTAAGCCTTGGACACAGATCAGATATCAAAAATGTCACTGTACGGAGA
TACGTTTGGGGCTTCAATGAAAAGATCTGGAGCTTTCTCAAAGATCATAC
GATGTGGTGGCTTATGGCTGGATTCTTCATGGTGTCAGGGCCGAGTGAGG
CATTTGTTACTAACCTTGGAACCATTCTGGGTACACTGGACCCAGCAACC
ACGCATTCAGATCCTCTATCAACCACGGCAGCTACGCACATATCAATCGT
CAATGGCGCTTCGACCCTCACCCGCTTGATCTTTGGCACCCTCCCCGATT
TTGTAGCGCCTCGGGCCCCTGATTCCAGTTCTCGAGGCTTCACTATCTCA
CGCCTTACGCTCTTGATCATTGCAACTATGTTACTTTCGCTCGGCCAAAT
TCTACTCGCCGCCGGCTTTGTTCAGACTCACATTGAGAGGTTCTGGATCA
TTTCCATCCTCATCGGATCAGGCTACGGCGCCTTGTTTAGCTTAACTCCA
CTCATCATCAGTGTCATTTGGGGTGTTGAGAACTTTGGGACGTGCTGGGG
TATCGTATCAATGGTTCCAGCTCTTGGAACAACGTTTTGGGGTCTAATCT
ACTCCTGGGTCTATCAGTTCTTCGCGAATAAATATGGGGGGTATGGAAGT
TTACTCTGTCATGGCCAGGCCTGTTATGCGGCAACGTTCTGGGCAATGGC
AGCCAGCGTCTGGGTCGGTTGTGCTATGTGGATCTGGGCTTGGAAGGGTC
GTGGCGGATGGTCTGATCGCGGAATTCTCGTTTGA
>Bg_AVE_contig_12462_gene-0.0
ATGGCGCGCACGCTGGTTGACCCGTCGGCCGACTCGAATCCTGACTTTAA
CAATGGATCACTAGCACGCCTTGGAGGAAGTCTTGTCTCCTATTATGTCG
GGGAGTCTCTTCTTTGTACATATCCTCGCCTTCCCATCAGCGTTCTCTTT
GCCGCCGCTTACGCCTATAATGGACCTAATACTTTGGAACTGATTGCGCG
GGAATGGGGCGTTGAAACCGCTGCCTACCCCGGATCAGAAGTTGATCCCG
GCTTACTCCAATTCACCAAACTTCCACCAGGCACCGATTTAAGCCAAGAT
GGAGGCAGTAGTACCCGACCTGATCGACAATCCTATTTCCGCCGAGGTAT
GACGAGTCGGATCGTCTACGATGATGAATTTGGCGACAAAATTCCGCGGG
CGAACGTTGAGATAGCGCCATTGCCTAGCAACGCTGCCCACGCCCGATTC
GTTAAGGCTGTCATAGGCGCCATATATCTCCATGCTGGACAAGAGGCAGC
CAAAACATTCGTACTCCAGCACATTCTCTCCCGCCATCTCGACGTTTCTA
GTCTCTTCCAGTTTCAGAACCCGATCCGTGAACTTGCGCGCTTATGTAAT
CGCGAAGAATTTGAACTGCCTGTGGCGCGGATCATCAGCGAGAGTGGCCG
CTGGTCACGGTCACCTGTCTATGTCGTTGGTATTTATAGTGGTGAAGATC
TACTTGGCACCGGGTCAGGCGCTTCGTTACCCGAAGCTCGCATCCGCGGG
TGCGTGGCTGCATTGAAGAGTTGGTATTTGTATAGTCCTGTACCCTGCGA
GAGATCACCAAGTATGATGGAGGATCCATCCAACAAACTAGAGTGGAAGC
CGGTACACATTGATCAAGGAGAGATTGTGCTCTCATGA
>Bg_AVE_contig_12462_gene-0.1
CAGGGTGCTGGTAGCAAAATTCCTTACCCAAAGCATGTATGGTCACCGGC
TGGTGGCTGGTATTCACAACCAAAAAACTGGAAAGGAAACACTGCGGTAA
TGGGGGCAGTCATTTTTGGTATTACAGCCTTAATGTTTAAGCTCAGTGCT
GAACGAGAGTATCGCGATAAATTCCCAGAAGAAGGGAGATTTTTCCCAAG
TAGATACTGGAGCAAACAGATTATTGAACATGAAAGGCAGGTTAAAGTGC
GGAAGGACGCTGAGAGCGCATAG
>Bg_AVE_contig_7112_gene-0.0
ATGCTGTCCCTTCTTTCCCTTCTACTGTTATCAACACAAGCTACTTCTAT
CGGCACTGTAGACAACATGGGTGTGCAGACACGAAGCTCTTTAGTGGAAG
GTATAGAAAAATATAATGTACCAATTGATGAGATGGTTCAGCGACGGCAA
TTGCCCGGAGGCCCGGGTATAAGTACGCCTAGTATGAGCCCAAATATAAG
CGGGATGAATTTGACGGAATGGGATGAAATGACGAAAGTTGCATGTGCTA
AATACTTGAGGTCTTTCAATGGGAAAATCAACAATCCCTCTGGAATGGCC
GCGTGTTATAATCTACTATTCTTGAATAACAGCACTGGGGCCTTTGAGGC
TGACTTGCGACTCTACATGGTCGCCAACCCTTCAGGAGGATTTGTCAACA
TTGCTGCTGATAAGGTAGAAGTGGGCTTGACGTATGAAGGCGCAACAGTG
ATTCCCGTTAATGCTTCATCGTTGATGAGAAGGGTTGAAAATAGATTTAT
TCCACTGGCGTCTCGGCCAAAGGGAGACGACATGGATATAGCGAAGCGTG
CAATGACCCCACGTCTGATAGAGACTTATACATTTTTGGGACAGATAAAC
AAAACCCTTCTCCCTAGGATGAATGATGAGACCGCTCTCCAGAAAGTGCT
TATTCCAATGGTCACTCTTTCTGGACTTGACGTCACTGGCGCCTCGATCA
ATACGTCCCTGAGTAAAGATGAGATTACTTTTGTAAACGGTGTTTTTTCT
GGCTCAATTTCACCTTCCATAGCAACGTTGGATCCACCTATCCAGACACT
CGTTGTAAGTAAAGATGCAGCCTTTATTGTACCAGGACTCAATATCCTGA
TTTTCCCCATCGGCCTCATTATCTCTGGACTCTGGACTATTGCTTTTGTC
TCCACAATAACATACGGAACAATCAGTCGCACCCAACATCGGGATGAATT
TCGCGCCATAACATATGCGAAGGCTAGGGCTGGAACGACTTTTTGA
>Bg_AVE_contig_3215_gene-0.0
ATGAGTTGTGTACTTGCCATACTCTTAGCATCAGAGGCGCGCATGATCGT
CACCGGCTTGCAACATTCGAACTATTATTATGATGCATACGAACTGCCGA
AAGATGTAAAGTTCCCAATGCCAAAGCCTCCTCACAGCCTACATGTATCT
GCCAGCAAGATAGCCACATCCGGTACCCATGTTGTTGCTTATTGTTCCAT
AAGTCACTATTATGAACAGATCGTGGAGATGATCACAGATGGACTACCTA
GAGTAACAAAACATTCACAAAATAAAGATTTAAGCTATACTTTAGAAGAA
AGTAAATGTTTGAGAACTATCACTGAAGGGATATCTCTCAGATTAGATGC
TACACCCTTGTCGCAGCTCCAAAAAGATCAATGTACGCATCAGCTTATAG
TTAGTATGGCCTTTAAGGGAATAATCGGAGTAGAAGGAAAATATGCATGT
TTCGCTCCGCCATTACGAAGTCAGACTGTGAAGATTAATGCCGATATACC
AATAAAAATGGAACATTTTCTTGCTGGAGGTCAAGTACTTCAAGGGAGTA
AAGCAAGCTCAGGCAAACAAGCAATGGTATGGTTTCAAGGGAATCTACAT
TTGTTACAACAAACTAAATCTCCTACTGACGGCCATAAATCATGGATTCC
AATCACCTCGATTGGTAGAGAGTCCACTAATGGGGCTCTGATAATGAATT
TTATTTACGACAACTTGCCTGAAATTTATGAGTTTACGAAAATTATGCAT
GATTTTGAGGAGCTCTACAAAATTTTGCATGCGGCTAATACTGAAACTGA
TCAGAAAATCCCTCAAATTTATGATAAAAAAATATGCACCACCAGTAGTT
CAGAAGCATGTAACGACAAAATTCACGTATTTGGATATAGACATTCCAAA
ACCCATTCTGGGAAGATAAATAATTTTCCTACTTATCTCAATGATCGTAT
TAGTTCTCTAGGTCTACACTGTGGAGTAAGGCTTATACATAGGACAGGGT
TTTTTCGAAATAGAATTTGTACATTTAGTCCAAGACAAGTTAGAACAAGT
ATGTTGCAATCGCAGAAGTGGATTAACTCATGGAAGAGTCATAGACTACT
TGAAGTACCGGCACAGTCTAACACCATAGTGGCTTCTGGTAGGTTCGTAG
AGCTTGGAGCAGAAGGCACAATTTGTGATCCTGTAGAATAA
>Bg_AVE_contig_11683_gene-0.0
ATGCGCTTTTCTTGTATAGCCATCATCCTTCAAAGCTTAAGTATCTGCAC
GATAAGCCTAGCTGCCCGCCGAATTCCTCATATCAATGAGAATCAAAAGA
ATTTTCAGTGTGGACCCAATTCATTTAACCACGATGAATATTCACAGATA
GAACGTGTGAATTTGAGTACTAATTATAATGACCTTCAAACTTTGAATTA
TCACCTCAACAATGAAATTTCACACTTTGCAGAGGGAATACCTGTACTAT
TCTTTGACGAAACACACAGGTCCCACCGATTTTTCGACCTCCCATCGAAA
CAGATTCGATATCAAAACGGAGATCGAGATATTGATATATCATACATCCT
CGTTATCGATGAGATAGATCGTACGACTGCCATTATGGAGAGGAGGATAA
CCTGCACAATTGATGAGTGGGACTTAGTTACAACTAAAACATCATATTCG
TTTTGTCAAATCAAGCTTTGA
>Bg_AVE_contig_4411_gene-0.0
ATGGCTGCACTTCTTCAAACGTTCCCTAGTCAATCTACTACTATAACCAT
GCTCCAGGCCCAGAGTTCTTCCACAAGCTTACTACAATCGTCGTCCCAAA
ACAAGTCCAGTCAGCACGCGAACAGTCAAAAACACGCCCAAAGGAATAGT
TTTAATGGAATAAACACCGGAATCGCGTTTTCTAACTATCGTGGCTCAAC
CTCAGTTGCTACAATTGCTCCCTATGCCTTCACCAGCACGCCAGATCTAA
AGATACCGGGAAGGAGTGTTGCAAATAACTTTCTCCCGCGACACGAGAAA
GAAACCGTTACTCTAATGTCTAGCAGTACAGGGGATTCTGGTAACCGTAC
ACGATATCCCGCCGAAGCATCACTATCCACAGTCTCAAGCTCCACAGGCT
CCTTCGCAGCAAACACACCAAAACTAGTGAATGAGATCACCGTTAACAAA
AATATGGGAGAAAGTAGTGTATCTGGCTCATCGCCTCAGAATTCGATGAA
ACCTACACCAGGTCGCTATCGTCGTGGACAGAATCAACGTACCGAATCCG
TTAATTCTCAGAGCTCGTCAGTAATCCAATTCAACACAAACGACCCAAGT
CTACAACCGACTGTATCATTCACAGAGTTTAACCTCCAGATGCCAAATCT
CCCGGAATTTGTTACAAATACCGCAAACGAGGAAAAACGTCCGATGCGTT
CTAAGGATGTCAAAGCAAATCGTCGCCGTAGCACTTCTAATATCTTTTTT
GGCGAGTCCTCATCAGCAATTTCAACTGGAAGGCCGCATTCTAATGGTCG
GAAATCTGCATCTGGGAGACCGGAATCTGCCCACTCTCCAAAACATTCTA
CCAGCTCTAGCAGCGCGAAGGGCCGCCCAGAACAGACACACGAACGTCTT
AGAAGTGAAGAGAGCCTACTCTCAATGCGAGGCAATAGGTTAAGATCTGG
CTCGGCTAAGCGATACGAACCCCCAAATATGGCAAAAGCTTCTCCACTCT
TTTCAAATTCACCCGAAAAATTACGAGATGGACTAATCGCCTCAGGACAA
CCCAGTATTCCTCCCCGAGCCTCATCCACGGACGCTGCCAAGCGAGTCTT
AAATCCATCTCCCTTATCAAAACCTGCAGCCGCCAGTCACGAATCTGCCG
CGACAAAAGACTCATTTGCGTCTACTGTTAATGCTGCACTTCAAAGACCC
TCAAACCCTACCTACGCACAAGCCGCAAACAGTAACTCTGACAGCCCTGC
CGCTGCTCAACTAGAGGCGTTGAACGAACGAGATGGGAAAAAGGGCAAAG
CTTTTCGTCTACGTCGAGCTTTTTCTTTCAGTAGCGCTGCAGAACTATTG
AAATCCTCCGTCGATACTCAAGCCAATGGAGTTACGGCTGATGGCCTCAA
AGTTAGGGATGAGACATTCATTGAGGCCATGGGTGCTGAACAGGTTAAAA
TAGCACAACAACAAGAGGAAGGAGGTATTGGGTCTGGGATATATTCTGGG
CAGGGTAATGTGTTTAGCAGCTCTACCGATAATATCTCTATATCTTCAAC
CGCTTCTTCAGCATCCATTATGATTAGGAAAATGGGAAAAGGGATGAAAA
GGTCAACAAGATCACTCGCGGGACTCTTTCGCCCCAAATCAGTCTGTGGG
GTGCCAGTGTCCAATACTGGAGTAAACGCAAGCGAGGCTCAAGTTTCGAG
GGTGCAAGTAGAGGCCGAACGCGAGACAGTTAAGAAAAGCACCACTACTC
TTCATCCAGATTTAATTACCGGTACAGAGTACGTAAATTCGAGGAAAAGT
ATTGTAGGAAGCGAGAGAGAACGTGCTGAGGTCTTATCTGCAGTAAAGAA
GGGCATTTTAAAGAGATCTGGTATAGGCTACAACAATTCACCAACACTAT
CGTCAATTCCATGTCCATCGGGAGGTGCTCAATCACCTGCTCTAAAGCCA
AATAATGAATCCCCAAGTTCAACTGCACCTAGCACACCCTCAGACGAACG
AAACGGTCATCGTTCTGCCGGCTCACTACCCTTCATCACTAGTGATTACT
TTACGACTCCGCTCAGATTTCAGGGCCTCTCGAAAAGCCATCCCGGAACT
CCACAAAGCTCCGCTGCCAAACGTAATGCTACATTCAGTCCACGGATTCA
ATTTCACGATACATGGCCCAGTGGTGAATATGATCGACGTGGTGAAATAT
CAACTTGTAATCGCTTGACGCCCATTCTTGCTCAGCAAATAAAGGAGGAA
CTCAACACTTTCAAAATGGAGATGGAAGTTCATGAAACTTCTAAAATCTA
TACGCATTTCTTTTAA
>Bg_AVE_contig_1488_gene-0.1
ATGGATTCCAGCAGTTTGAAGCAACGGTCGACGCCGCGCCCCCACGATGC
CTCCTCCGCCCCCACCGACGTCAAGTCCAGCGATGTCAAGTCTGCCGCCT
CCAGCACCAGCTCCGCCGATGTGGCCGATGAAGAGGTTGGAACGAGCGCG
CCCGCAGCCGTCGCCGAGAATGGCTGGCCCGACGATCATCCTGCCATCAA
AGATCTGCCGCTCGCTGTGCGCCGCGTCGTGAGTCTCGACGACGACCCGA
CCCTGCCGACCCTGACCTTTCGCTACTTCGTGCTCACCCTCCTCTTCGTC
ATCCCCGGCGCCTTCCTCTCCCAGATGAGCCACTACCGGACCACGTCGGC
GCCCTACTCCATCTTCTTCGTCCAGATCGCCTCGGATTATGTGGGCATGT
GGATGGCAAAGGTGCTGCCGGCCTGGCAGATCCGCCTGCCCGGCACCGGC
TTCGGCTTCAACCTCAATCCGGGTCCGTGGGGTGTCAAGGAGCACGTGCT
CGTGACCCTGTCGGCTGCTTCTGGCGCCTCCTACAACCTCGCTTACGCGC
CTATTTCCATCGCCGAACTCTACTTCAACCAACGAGTCCACCCCGCCGTC
GCCATTGTGTTTATGTGGGCCATTGTATGGACCGGCTACGCCTTTGCCGC
CATTTCGCGCCAGTTCCTGCTCTACGACCCCCAGTATCCATGGCCCCGAC
ACAGACTATGCCAAACTGCACTCTTCGAGACCCAAAAGAAGCAGCGTGAA
AAGCCATCGGCAACCTCGCGCCGCCAGATCATCATTTTCTGGTCCGTACT
CGCCGGCATTACCCTATGGCAATTTCTGCCCGAATTCGCCTTTCCAATGC
TCGGCTCGCTCGCCCTCCTCTGCTGGATTGCGCCGCGCAATCCCACCGCT
AACTTCATCGGCTCCGGCTTCGGCGGCATGGGCTTCCTCAATCTCAGTCT
CGACTGGTCCAACATCTCGGGCCTCAGCTACTCGGGCAACTTATTCCTAA
CCCCCTTCTGGACCCAGGTGCTCGTCTTCCTCGCCTTCGTCATCAACTGC
TGGGTCCTCATCCCCGCCGCCAAGTTTGGTAACCTCAGCGGCTCCTACAA
GTACGGCTTGATGACGAACAAAGTCTTGACCTTAAACGGAACCCTCTATC
CCCTCAAGTCGCTCCTCACTCCGCAGGCCACGCTCAACCAGACGGCCTAC
GCCGAACACGGCCCGCTAATGCTCGGCGCCCAGATGCGCTGGGGAATGTT
CTTTAGCTACGCCGCCTACACCTCGGCCATGACCTGGATGGTTCTATTTG
GCTGGACGCAGATCAAGGCCACCTACATCAAACTACGGGAGCGTAATAAC
GACGTCAAAGGCGAGAGTATGAATCACCACTACTCGGACCAGCTCAATAT
CCTGCAGCGTTCCTACCCCGAAGTACCGACCTGGTGGTACATTGTCCTCT
TTCTCTTCTCCAGTGTCCCCGTCATCATCATGCTGGCCCTCGGGCACCTA
TACATCCCCATCTGGACCTACTTCGTCGCTTTGGCTACGGGCGCCATCAT
TGTAACACCTCTCGGATGGCTCTACGCTATATCTAACTTCCAGCTTCCCA
TCGGCACCTTTAATGAACTCATGTACGGCCTCATGATCAATACCATTAGC
GGTAATAAAAACCCTACAGGTGCCACCGTATACAGTTCCGTTGCCGGCGA
CGCTTGGTACCGTGCGCAGTACATGCTTCAGGACCAGAAAATCGGCCACT
ACATGCACATTCCCCCGCGCGCCACCTTCTTCTCTCAAATCTTTGGCTGC
ACTATCGGCATCCCCATCAACTATGCCGTCGTGCGTTGGGTGCTTGATTC
CAAACGTGAATATCTCACCGGCGCCAAGGTCGACCCATCTCATCAGTGGA
CTGGGCAATCCCTGGCAACTTCCCTCAGTACTTCCGTGCAGTACGTCCTA
GTGGGCCCCCACAAACTTTTCAAGGAACCCATCTTTAAACCCCTACCGTA
CGGCTTCGTTGTCGGCATTCTTGCTCCCATCTTCATCAACATCCTTCACC
GTAGCTTCCCTAAATCTCCCCTCAAGTTCAACTTGTGGAATACGACCATC
TTCTTTTCGGCCATGTCTACCTTCTACGGGAATATAAGTACCGGCTACCT
CTCCGGCTTCATTGGCAGTTTCTTCATTATGCACTGGTTCTTCCACAAAC
GCTACGAGGTCTGGGCCCGCTACAATTACATTCTCGCCGCCGCCTTTGAT
GCCGGCTTTAATTTCAACATGTTGCTCATTTTCTTGTTCTTTGGGGTGAA
GGTAATCTCTATGCCGCATTGGTGGGGAAATAGTGCAGCAAATAGTGAGC
GTTGTTTTGCTCTGAAGGATGCTTAA
>Bg_AVE_contig_1488_gene-0.0
ATGAACCCCTACGCTGCCTACGCTACTCCATTTCCTGGATATCCGGGATA
CTATCCTGCGTATCGAAGCGCCACACCCTCTCCAGCCGCATCTCCATCAG
GAGGCTATCACGGATACTACCAACAGCCACCTTTGAGACCCGGCACAGCA
CGTCCATCAACCAAGCAACACCAACGTCATGTATCATCAGGGGAAACGTG
GTCGAACCCACAACGCGGAGCTTTCTCTCCTCGGTACAATTCCAATGGAC
ACTACGCCACTACGGCAGCCAATGTGAGTCGAAAATATTCTTGGTCAGCG
CCGCGCCACATGCGTAGCCAGTGTTTCCCGCAACCTGCTCCGTTTGAGGT
AGTAGATGAGAATGAGTTTGAAAATGTATATTATGAATGGCAGGAAGGGG
GTCATACTCGAACGCAGCGAAGTCGACCGACAAAAATGTGCTATAATTTT
CGTGGGCATGGCACTGATTATAATTACTCTTCTCAGGCACCAGCATTTTC
GTACGATAAAGATGATTTTAATAATACCCAAAATCAACCCGATAACCCTA
CTCGAAAGGGTCACAGAAACTCGACTTCCACCCCTAGACGCTCCCAGACT
GCGCGACCCGCTGTACCGCCCAAGAAGCCGAGTCACACTAACACCGCTAC
CGAAGCTGATGCGCGAAAACATCGAATACCTCAAGGCTATTCTCTAAAGC
ATTGGGACCCATCCGAAGAACCCATCATGCTTCTTGGAAGTGTGTTTGAT
GCGAACAGCTTGGGTAAATGGATTTATGATTGGACCGTTTACCACCATGG
TCCTGCTACGCCAATCACTGATATGGCTGGAGAACTTTGGCTGCTATTAA
TCCAACTTGCAGGTAAAGTAAAGCGTGCAGAAGAATGTATGCCTCGCATT
CGCACACAGGTAAACAAGGAAATGGTTGACGATTTCATCGAATCGGGTGA
CCGCCTAACAGATAAACTGAAACGTCTATTGAAGGCCTGTGAGACACCCA
TGCTGAAGGTTGGAAAGAGTAACAAAAACGCATCACAATTGGGAAAGAAC
GCTGGTATAGAATTTGTTGACTCTATCTTTGGCCGTGATCGCCAACTTGA
CGCTACCGAAAGGTTTATGTCGTCCATACGACTATGGAATCTACGCTTCG
ATGCGAACTGTGAAGAGATACTTCGACGGCCAGAGCAATAA
>Bg_AVE_contig_14805_gene-0.0
ATGGTAGATAGGTCAGACCGCCAAAATTGGTCATCATACAACAACAACAG
CCAATATATTCAGTGGTTGTGGAAGTACTGGTGTGAGCTCGTCGCCGAGA
GTGATTTAGATCGTAGCATCCTTGACGTTCGAAATAGTAGTAAACCATTT
CGACCTGGATTAAAACCTCTCTCAGTTACAAATGATGTTGAAAATCTAAT
GCACTTACAGGAGATACAATCAGCATTAGTTCAAGAGGGGTCCTTTTACC
ATCTGTGGCCGCAACGAGTTTGCCACCTATTCCAGGGGGATTTCAAACAA
GTGAACGCTTTCTGTAAAACACAACGTCCGACATGGCCAATGACTATTGA
GGCAGTCCTACAAATCCTCTCGTTGTCTAACAATTTGAGAAGTCCAGTCG
ACGCATTTGTTGCCTTTCGTTCTGGCCCATTACCAAATGAGTCAACTGCT
CAGTTTTTGAGA
>Bg_AVE_contig_3138_gene-0.1
ATGATTCTTAGGAAGATCAAGTCGTCTATCTTCCCAGAACGTTTACCAGT
ATTTGCCGCCGCTAAATCTCATCATGTGACGGACGAGGTAGCCCGTCAAG
CTCCTTATCCGGCCCTCAATTCATCCATGAATTTTTCGGATAAGGATGTA
TCCAATGATCATTCCGAATCATCGGGACCGCACGAGATAGCATCTTTCAG
AACACCGAATATATTTGATAAAATCACTAAACTTGCCGGATCAAGGATAA
CTTTTTTATCAATCCTCATCATGATACTAATTTGGCTGGTGCTCGGCCTA
GTTTTTGGCATGGGCGATACGTGGCAAATCGTGTTCCAAAATGCAAGTTC
GATCCAGGTATACGTAACAGATATTCTGCTCATTAGGCAACAACAAAACG
CCAGTCGTGCTCTGATGGGTACTATTGCTGAACTTCAGTCTCGAGGGAAG
ACTTTTGTACGACTATTTCCGCATATACCCGAAAGCAAGTATGTAAATAC
ATCGCTTGAAGAAACACAGAAAATATACAGTCACGTGAAGGATTTCAACG
AGAAATACAATGAGAGCGAGCATGTAGACATAGCTAAACCTTCTCGCTAT
GACTATGTTTGGATCAAGAGTTGTCAAGCTGTAGCCAAAGTTCTTGGATC
TGTTTGGGCCTACATGCTATACTGGATTGGAATTGGCGTCTGGATTGCTC
TTGGCCCATCGTTTCAATTTAGCAATACTTGGCAATTGTACGTGAATACG
GCCACGGCCCTGGTATTAACTTTTACTTCGGTTTTTTTGCAGAATATCCA
GCAAAGCCAGGAGGACAAATTAGCTAAACTTCTGGAGCAAGCTACTAAGA
TTGACATAGCAATTGAGCTACATCTTCGGGCATTAACCGGTGACCAAAGA
CTCAATCCAATCTTTACAATACCTGTGCCTACATCCTCAGTCATAGAACG
ACTAATTGATGGTTTTGCCGACATAATGGGTTCAGGTCTTGGTGTAATTA
TCTCCTTAATCTTCACAGCCGTATGGGTCGGTGTCGGCCCTCCACTAAAC
TTTGATGACAACTGGTGGCTTATTATCGGCACTTTCACAGGACTTGTTGG
ATTTATCGATGGATTCGTACTGCGCTCGCTCTATTTTCGAGAGGAGGTCA
ATACCAAAATCCAATTTCAAAAACTTTCAGAGGTCGATAGTGTGGCTCTT
CAAAGACTCAACATTCCTTACACCCCTCTAGAGAAACCAAAAAATGGTCG
GGCCGAGAGTATTTCCCTCATAGTAAGCGATATTTGTGGACATCGATACG
CCTCAATTGGTTCCGTCGGGATTGTAATCGGACTTCTTGTTGCTGCTTCA
GCTATGCTCTGGTCCGAAACAGCTCAGCTGCTCTGCAATACGCCAACTAT
GATCGTTGAGGGATTTTTACTACTTGTGCTTATCCAAGCTCACAATCACA
CTAATGATGAAAGGAAGATCGACTTCGGCGGCTTACTCAAGAGGAAGCTA
TTGCTGCAAGAATTCATACAAAGTTTAGATTAG
>Bg_AVE_contig_3138_gene-0.5
ATGTTTATCATTCTTAGCCTGGTGACTACTTTTACAATCGCAGCTGGACA
GATTGTACCTGGGCGAGCCTTTGACCGTTTGATCACAATCTGGCTCGGGA
AAAAGGATTTTAACACTTCCGTCAATAATGCTGTAATAAATAACTTAAGC
TCGCAAGGTATACTCCTCGATGAGTATTATAGCCTCACGCATCCAGCTCA
ACCTAACTATATTGGGAGCATTGGCGGGGATTACTTCGGTCTAGACCATG
ACAATTTCACCAGGATTCCCAGAAATGTTTCAACGATAGTAGATTTGCTC
GATACAAAAAATATTGACTGGAGGGGCTACTTTGAAGACTCACCTGGACC
TGGATACATGGGCCCAGAAAATGTAAGATCTGATGGAAAACTTGAATATG
TTCGAAAGCACAATCCCTTTGTTCAATATGACAGTATCAACTTTAATGGA
AGTCGTTTATCACGGCTACTTTCTTTCCGTGATTTTGACCGCGAGCTTAA
AGCCAATTCTTTGCCTCAGTATATCCATATTTCACCCAACCTTATGAATG
ACGGCTACGATACGACGTCCTTATTTGCGCTAAACTGGACTGATTCTTTT
CTTGGACCGCTTCTAAAAAATACTGAACTTATGAATCGCACCCTAATTCT
TCTTACTTACGACCAGTCAAAGACTCCGGGGCAACCAAATCGAGTCACAT
CTCTACTGCTTGGCGGTGCTATACCAGAAAATCTACGCAGCACGACCGAT
AGTACTCTATATACCCACTATTCTATCATTTCAACAGTGGAAAACAATTG
GGATCTACCGTGTCTTGGGCGTTATGATGTCGGAGCGAATGTATTTGAGC
TCGTCGCTTCGCAAACGAATTATTCTAATAAGCCTTCTCCCAACTTGTCT
ATTGTGAACAACTCCCTCTCCTACCCTGGATTTCTCAATTCAGACCCCGC
AAAGCATCTCCCTCTACCCCCGCCCAATCTTACTCTCAAAGGTGCTGGAG
GCCAGGGTGTTGTCAAGGTTGTTATGGATTTCTGGAAAAACACTGCTAAA
AATGACACTCCATACGACGGCAGTGGCAGGTTATTTGATGGCGGTGATGG
TACAAATAATCAGCAGGCTCCGCAGTATAAGGCACAAGATTCAAATACTC
GAGCCCTAGAAAAAGGGGCTGCCCCAAAGAATGATAATAAAAAGTCACTA
GCAGCCCGAAAGAATAATTTGAATAGCGAGAGCTTGTGTTTCTGGGTAAT
TTTCGGCTTGAGCACCGGCCTGACTGCGGTATTTAGCTTTATTGTTTAA
>Bg_AVE_contig_3028_gene-0.0
ATGGCTGCCAGCTTTACCCGTAAACTCCACGACCTCAGTCTGGATGAATA
CTGCGAAGAACTTTTAGCTAGAGGCTACTCCAGTTGGGAGCAGTTAACGT
CCATAACCGAGCAGGAGCTATTAGACCTCAAAATCCGGCCCGGCAGTCGA
CGAAAACTTCAAAGGGCTATTGCTCGATACTTTCAATGGCCCGACAGCCA
GCCATTGCCATGTGCTGCGGAACTTGAACGTTTTCGCCAGCGAAAATTCA
GCACTTTAGTCTCTAGATCTCTCTCTTCTCGAGCTCCCGCGGTCTCGCGA
AACTCGAAGACCACTTCTTCCACCACAACCTAG
>Bg_AVE_contig_24938_gene-0.0
ATGCCGCCAACAACTCGAAGCGCAGCTGTCAAAAAGAAAGGCAATGAAGA
AAACCCCGAATTGACATTAAATGATATCATGCAGTCCCTAAATACCATTG
TAACAAACCAGTCAATCCATTCTGATAACATTGCTACCCTGAACAAGCGG
ATGAACGAAATGGAAAAGGTCGTATACAAGGAAAAGGAAAGCGAAGGCGA
TCGAAAACCAACTGTTTTTCGAAGTGAACAGGACGATGCTTCAATTGCTA
CCCCTTTGGAGACTAAAAGAAGTGCTTTCACAATCCCCGATCTTTCATCC
ACTTGGAATCCGATGAAGGGACCATTTAGAGCACCGCCGAATTCACCAGG
CCCGCGAACAAATAACAACCTACTGTGTTTATCTGAACAAATTGTTGATA
GATTAGGTCGACAGAACTGGGCATCTTACAACAACAATAGCCAATATATA
CAGTGGTTGTGGAAGTACTGGTCCGAGCTAATAGCCGAATGTGACTTGGA
TAATGCCACACTTGATGTTCGAAACAGCAACAAGCCTTTTCGAGCAGGGC
TAAAACCTCTTTCGGTGACAAGCAATGTCGAAAATTTAATGCATATGCAA
GAGATACAGTCATCATTGGTGCAGGATGGAACATACTACCATTTGTGGCC
ACAGCGAGTATGTCACCTGTTTCAGGGGGACTTTAGGCAAGTCGGAGCTT
TCTGCCAAACTCATCGCCCGACTTGGCCAATGACTGTGGAAGCCATACTA
CAAGTACTCTCATTATCAAACAATCTGAGAGCTCCAGTTGACGCTTTCGT
TGCTTTTCGTTTGGGTCCATCTGCAAATGAATCCATAGCCCAGTTTCTAA
GGCGTTTTGAACAGGCATTTCATAGAATGCCATCAAGAGAGAGGGCTGAA
AAAGAGGTCGAGTGTGAGATTGAATAA
>Bg_AVE_contig_15281_gene-0.0
ATGTCTTCCAAGGAGAATATGAATAGCGAAAAAGTTCTTGAGGAGCTTAT
GGCTAAGCTCAATATATCAAAGGAACAATCTGACATCAACGCTGCGACAC
ATAATCTGGCAACATTTATCAACTCACCCATAGAAGAAAATGATGCTCCT
ACTAAAACTGTCAACATACTCAAGAAGCAACTTGGTAATAAAAAGGACTC
GAATGTTCGAGAACGTGCACTCAACGCCATCCAGGCCATTGCCGACCATG
CCGATACCTCACCTGCAGTTGAGCCATACTTAGTCGTCATACTTCCAGCA
GCCTTGGCTGCAGTTGGTGACAAGATGACCCCTGTTAAGAACGCAGCCCA
GGCTGCCTGTGTGAGCATTGTCAAAGCCCTAAACGCAAACGCTATCAAGG
CCGTACTACCAACCATTATTAATTCGATCTTAACTGCTCAGAAGTGGCAA
GAAAAAATAACTGGTCTCACTCTCATTGAAGTATTGGTTGAATCTGCACC
TATCCAACTCGCACTTCGTGTACCCGACTTGATTCCAGTCATTTCCGAAT
CAATGTGGGATACCAAACCAGAGGTGAAAAAAATGGCCTACGGCACTATG
GAAAAAGTATGCGGCTTGATCGTCAATAAGGATATTGAACGTTTCATCCC
AGAGCTTATCAAGTGTATCTCAAAGCCTGAAAATGTCCCGGAGACAATTC
ACCTTTTGGGTGCTACTACTTTTGTTACTGATGTGCACGAACCGACTCTT
GCAATAATGGTCCCACTTTTAGATCGTGGGCTAGTGGAGCGCGAAACAGC
TATAAAACGAAAATCTGCAGTTATTGTTGACAACATGTGTAAGCTTGTCG
AGGATCCACAGATTGTTGCATCTTTCTTGCCCAAGCTGATGCCCGCTCTC
ACCAAAAACTATGAAAATTTAGCGGATCCAGAGGCCCGAGAAAAAACAAA
ACAGGCTCTTGACACTCTAACTCGAGTTGGTGACGTTAAGGATGGAAAAA
CCCCAGAAGTCTCTCACATCGGCGATATAAATACGGTTCTACCCCAACTT
AAAGAGATTTTATCCTCGAAACACAAGCCTGTTGTTGAACGGTTTGAGGC
AGTTCTTGTTTTCTGCGCGGCAATATCTGGTCAGTTAATAGATGAGAAAG
AAGCAGATTCAGTAAGCTGGACTACCGCGCTAAAACCGTACTTTGCTGCT
ATTATTGGTGAAAGTGACGCTCAAGGCATAGTAGATGCCCTCCGAAAGCG
TGTTTCGCCGGGTGCCGAAGCTGAAGATGCCGAAGAGGCTGACGATGAAG
AGGGCGAAGATCTTTGCAATTGTACCTTCAACCTAGCGTATGGTGCTAAG
ATATTGCTAAATCAAACCCATCTACGTCTTAAGCGTGGGCAACGGTACGG
TCTTTGTGGACCTAATGGTTCGGGGAAGTCTACTCTCATGCGTGCGATAA
ATAACGAACAGGTTGAGGGATTTCCAAAGAAGAGTGAAGTTAAAACCGTG
TTTGTTGAACATGATCTTGATTCTGCTGATACCGAGTTAACCACAATCGA
TTGGACTATGAAGAAGCTTGCAGAAGTTGGTATTGATACGTCACAAACTG
ATGTTGAAAAGCAGCTTGGAGATTTTGGGTTCACCCCAGAAATGACCAGC
AACCTAATCACTGCTCTCTCTGGAGGATGGAAGATGAAATTGGCCCTTGC
TCGAGCAGTATTTGAAAAACCTGATATCCTACTTCTTGACGAGCCTACCA
ATCACTTAGACGTCAAAAATGTAAAATGGCTCGAAGACTACTTGATGAGT
TCGCCCTGCACATCTATAATAGTTTCTCACGACACTGGCTTCCTCAATAA
CGTATGCCAGCACATCATCAACTATGAGCGTTTCAAGCTGAAACGCTATC
GTGGAAACCTGAAGGAATTCGTCAAGAAATGTCCATCAGCGAAATCTTAC
TTTGAACTTGGTGCTTCTGAGATGGAATTCAAATTTCCTGAGCCAGGTTT
CTTGGAAGGCGTCAAGACAAAGGCCAAGGCCATTATTCGCGTTTCCAAGA
TGTCTTTCCAGTACCCTGGAACCCCAAAGCCTCAAATATCTGACATCAAC
TTTCAATGCTCTTTAGGCTCTCGTATCGCTGTTATCGGACCTAACGGTGC
CGGTAAATCTACTCTAATTAATGTCCTTACTGGCGAACTCATCCCTACAT
CTGGAGATGTTTATACCCATGAAAACATTCGCATAGCTTATATCAAGCAG
CACGCTTTTGCACACATTGACCATCATTTAGAGAAGACACCATCAGAATA
TATTCAGTGGCGTTTCCAAACTGGTGAGGACCGTGAAACGATGGATCGTG
CCAACAAAATTGTTACCGATGAAGATGAAAATGCTATGTTGAAAATATAC
AAGATCGAGGGAACCCAAAGAAGAGTGATTGGTATCCACTCTCGCCGCAA
GTTCAAAAACTCCTACGAGTATGAGTGTTCTTTTGCTCTCGGAGAAAACA
TTGGTATGAAAAATGAGAGATGGGTTCCTATGATGACAGCTGATAACGCA
TGGATTCCTCGTTCCGAAATCCTCTCTTCTCATCAAAAGATGGTAGCTGA
AGTTGATCAAAAAGAGGCCTTAGCCAGTGGTCAATTCCGTCCTCTTGTGC
GTAAAGAAATCGAGTCACACTGCGCAAACTTTGGTCTCGACGCCGAGCTG
GTATCTCACTCACGGATGTTGGGTCTTTCTGGTGGTCAGCGTGTCAAGGT
TGTGCTGGCCGCATGCTCATGGCAACGCCCCCACTTGATAGTCCTTGATG
AGCCCACAAACTACCTAGATCGCGATTCTCTCGGAGCACTTTCGAAAGCC
ATTAAGTCTTTCGAGGGCGGAGTCATAATAATAACTCACTCTGCGGAATT
CACGAAAGATTTGACTGAGGAAGTTTGGGCAGTCCTTGATGGAAAAATGA
CACCATCTGGACATAATTGGGTTCAAGGACAGGGATCGGGTCCTAGGCTC
AAGGGTGACGATGATGAGGAGGAAGAAAAATTCGATGCAATGGGCAACAA
GATTGTCTCTACAAAGAAAAAGGCCAAGTTAACCAGTGCAGAGCTTCGTA
AGAAAAAGAAGGAGCGAATGGCCCGAAAGAAACGCGGGGAGGACGTCTGT
AAGTGTTAA
>Bg_AVE_contig_18507_gene-0.0
ATGTGGATTACAATAAATCGACCAACTGCGAGATCTAGACACTTGCATGC
CATTCTCTTAACAGCTACTCTTTTACTGGGGTTATCATCACAAAACGAAG
GTGGTGGACATATATGTAATGATCAAGTTGTGTGGTTTGATAAGGCTAAA
GAAGTCGCTCTGCAGGCCTCTGAACTTCTGAAATCATTCAAAGCTTGCTA
CAAGTTTCCTGCATTACTTGAGGATACACAGCTATTCGGTATAGAAAATC
AACTCCTCTTCGTGGTGCCTTTTAGATTGTTTGACTCTATGCATGTTGCT
GGAAAAACCGGGCGGGATCGTGTTGTCATAGATACCTGGGGCAACTTCGT
GGGTGTTATCCTTCGTGATAATTATGAAAACAGTGTTTTGCCTGCCTACA
AGATGTGTAGATTTTTTCTAACCAGCGAGCCAAGTCACGAATTACAGGCA
GACGATGGATATGAAATAACCGGGTTTGCATGCAAGTCGAATTTTGTAAA
CGCCAAAGCTATACATCGAATACGAAATATATGTTTGGAATATAAAAATT
TACCTGATGGTTATACAAAAAGAGCATTCTTTAAGGACAGAAAATGTTCC
GTTGACGATAGGGGATTTGTGTGTACTTACATGGGAAACAGGGATTATGG
TCCTAAACACATAGGTATAACCGCTGTGTACCATGTTGTGCTCGATCCAA
AATGCACGTTTGTGAATATCAGCCGATATTACCGCAAGCAGTCACAGGAG
ACTTGTCTAGCAACGTGGACTTCCGAACGATTCACGCCCACCATCGAGGA
CGACTCCGTATCCCATTGGGAGAGCAACAAGAGACAAGAAATCGAACAAT
CCTATACATGCGAGAATTTCATATTCAAGATAACAAGTATTCAAATTTAT
GTTGATTATGTCAAAAACCAGTTGACTTATAATTTCCCATCAATTTTGAA
ATTCAATTTAATAAAGCCAGTGGACAATTTACAGTTGTGGCCAATGATAC
TGCCTGAGAGACATGGACCAAGCCGAATCAAACCACATGTGTTTGCATTA
AGATTCGATGACGATTATAAATTTTATGGAATATATTATGCCAACGCCAA
AACTTACACTGAGAATTCGTTTAAACCGTGTCCTGACTTCGGAAGCTTAA
AAACTCGTCTAATTTTATCTTGA
>Bg_AVE_contig_7203_gene-0.0
CGCGCACTAGAATCCTCAGGAAATCCTCAAATAGATTTTCTCATCAAAAG
CATTGGCTTGCCTTATTATGGTACTGCCGACTGGGAAAATATAGATGTGC
TTGGCCAGTTTACAATATCACCTACAAACGTCAGAAAAGACAAGTTTATG
AAGTTATCAAGGTGTGTTCTAGAAGTGTTTTGTGCCCAACCACTGCGACG
TTTTCTACATGGTTTCTGCTTGTTCAAGGATGAATTTGAGCTGTGGCTTT
TTGATCGCTCGGGTGCCTACAGCTCAGGTCCGAAACACATCGTTGATAAT
AAGGACATGTTTATCCGAGCGCTATGCTCGTTTCTTCTGATGAGTGACGA
AGAAATCGGCAGAGATATTTCCATCCTCCGGACTGGAGAAGATAAATCTG
TCCGATTCCCTAAGATTGGAGATGCACCCGGTCATTTTTTTGAGATCAAG
TCAAAACCCATGGTCCAACCACAGACGATGGTAACTCGAGGTACAACTTG
CTATGAATCGAAGAACGGATCAAATGTGATCAAGTACTCGTGGTGCTGTT
CAGAAATAAATCCCGAGGTTGAATTCCTCATGAACGCTCGGTCAGTACCA
GGTGTTGTAAATCTTATTCAATCTGAGGAAATATATGCCACAAATAAGCA
CCTGGATAAGCTAGACCTTACTAGAGCCAAACTTTGGGATTTAAAAGCAG
ACGACAAGTTTCTGTCGATAGGCATCGAAGTAGAGGAACAAGTAGCAAAA
GTCACGGAGAGGAAAAGATGGTTGACAAGAATGTTGATTACACCACGCGG
TCGAGATGTTTACTCCAGTGGTTTGATATTTGAATTTGTGGCCGGC
>Bg_AVE_contig_555_gene-0.0
ATGATATCAGAATCAAAAGCATGCGAAGAAGCCTTACTACAAAGTTATGT
TCGACAGAACTCTTCGAATAGAAACAATAGCGCCATGGATTTTATAAATC
ACGAGCCGCAGTCGAATATTCCCACTTCGTCAGCCACTTTAACAACAGAG
CACGACTACCGGTTTCCTCGTAGGCCATCCGATCAATGGGTTCCAACATC
TTCTACACACTTTTCCCACAACTCATGCTTCAATCAAAAAGATGGTACTC
GAGCAATTACATTTATCTCAAGAGATTTGGACCCTGGAAATATCAAGGTT
TCTGGTCTCCCAGCTTCTTGTGATATACTGCGAAATTCTTCGGTTCCAAC
TTGGAAAGATACAACTGCTGGTAACGAAATAGAATCTATAGATGAAATGC
GGAAGAAAGATCCTTTGGCAACCCAGGTTTGGAAACTATATTCCAAAACA
AAATTACAATTACCCAACCAGGAGCGAATGGAAAACATTATTTGGCGTAT
GATGGCCATGAATCTGCGGAAAGGCAGGCAACACTCTACTGCTGATTCAT
CCAAACCTTTGACAGCCGCCCTGAGCACACCTAGCGGGATAGCGCGGCTG
AGGCAGTCATCCGACCTTATGGAAATTACAAAGTCACAGATAGTAGAAAA
TACAAAATCTACGAATGCTAGTAGACCCATTGTCGAAGAAACGAAATTAT
CGAATCGCGACCTCAAATTATCGCAAAATCAAGAAATGGATGAGGGTACT
GATGACAAATTAAATTGCGCTACAGCTTCTGCGATTCCGATCAAGACACG
AAAGTCATCTGCGCAAATTATGATCCCTCAGTCCGTTCCCGTTCCGCAGC
ACGACCCTCGGAATACTCAAGAGTTCGACTACGTACAGAGGCACATCCGC
AAGTCGAGCATCGATGAGCGATCGCGTCCTCGAAAACGACGCGCGGACTT
TTCACCACGAGTTCCTGCCTTGAACAGCTGCACTATCCCCAATAATGGTG
AACTACAAGACTACTCCCTTGATCAATCTGAAACACCTGAGATACTGACG
CAAAATGTGGGGAAGGTACCTTTTACTCCCGAGTCAATCGGTGGCATAGA
TCATGATACATTCACTTCTAATGCGGGCTCCTATCAGCAACCATTCCCTT
TATCCCCAAGAAATCCTCTTTTCCACCAAAATACTTATTCTACAAATTAC
AAGGACATTTCATCACCTTCCCTGAATTCAGAATTGAATACTAACGGATA
TTTCTCTTCCCCGGGAAGCTCATTCCCTTCCATTCTATCGGGACCTACAG
TAGTTCCAAAGGATCAAGTGTACTTTCAGATTCATGATACTGATACGCTT
AGCCATCCAAATAGCTTCCGTCACGTCCCTTCAAATCTTCAAAACTCTCA
ATCTGCTTGTGATATTTATGGTATGAATCGTGGCCAGTTTTTCACATCGA
TCTCGCACGTCGAAAATTTCAACGATTTAGCAGTTTCTAGTGCCTTCGAT
CAAGTGGGTCCTACCGACTCATCTCGCAGGCTTCGTACGGAAAACTCAGT
ACTCTCACCAGAAGTCTGTCGGGATAACGAAAATATGTATCAGGCAGCAG
CTGATTCTGATGACGAGGAAGATAGAGGTAACTCCCTTGCCGAGAGTTTG
TTTATGATGCAGCATGATTTATCGCCATCGCCCCGTGATAATGGCAGTCC
TATTACAATATCAGTCAATACAAAATGGAAGTCCGCAACCTCTCCCCCAT
TCAACACAGCAACGTCGCGATACTCAACAGGTCCACTACCAACACAAACA
AACGGCGGGAGAAATGATCATGTAGACCCAATGAAATGGAATAGAGCCGG
AGGAATGCTTAGTCTTAATACCCACATTGCTAAGCCGACCATATTGAAAA
ACTACACGTGTCAGCAAAACGCTCAAGCTACCTCAACTCACAATGTTGCA
ATAATGAATCGTAATCAACATCTTTTTGAATCTAGTCGCTCTCTTGCTAC
TCAATCCTCTAGTCCTAGTTCTCCGATCGATGGAGCTACGATTTCAAACT
CTCCTCAAGTAAACTCTCGTTCTTCTTCGCCCGTACCTAAAAATATCTCT
TCCACTAATAATGCCCCATCTCAGCCTCATGCCCAAAATCAAAGCGAGGG
TAGTGTTCCAACTACCTGCACAAACTGTTTTACTCAAACAACACCACTGT
GGCGAAGAAATCCAGAAGGTTATCCCTTATGCAATGCATGTGGATTATTT
CTGAAGCTGCATGGTGTCGTAAGACCTCTGAGCTTAAAAACAGACGTCAT
TAAAAAGCGCAATCGAGGACCAGGCTCAGGTTTACTTGTTAGTGGAACAG
GATCCCGAAGCGCTAGGAAGGTAGTAGGCTCTAGCTCAGTCATCATAGGC
GGGACACCAGGCTCTAATACTAAAAAGAACAATATCATAACTTCAAACAC
ACCAACTGTGATCGTCCCTGCATTAACAAGCACTGTGATGGTACATGGAC
GCAACACAAACGACCCTCAGAGTCCTCTAGGTATGGGAAATATGCCGACT
AGTCTTGTTGGCCTAACCAATGCTGCAGCTCAAGGAGTCGAGAGCGGACA
GAAGGGCTCAGTGCCTGTGACATCAGCTTCGATGAAAGCCATGTCTAGTC
CGGGAACTCTGGCCGAAAGAGTAGGGGGAGGTAATGGTGGTAAGAGACAA
AGAAGAGGTAGCCGAGGCACATCTAGTGTCGATGCAGAGCATGAGTCACC
TAGAGAGTTGGTCGAAAACAATGAAGTTGGGTCAATTTCGAACCCTAATT
TGACTTATTTTTCTGCAATGAGCGGTCGGATGAGAGACGAAATAATGCTC
GGGACAAGCGGCACAAATCTAGGGATAGATGGAGTAGCTGAATTTAGTAG
CGGTATGAATAGCTTGGGGAGTAGTATGCCTAGTATTGGGATGAGTATCG
CGGAGGGTGTCTGCCTGGAATCTCACTCATCATTCCATACTGATGGCTAT
CCGAGCGCCCTTATGGGCTCGTTGAATGGTTTTGCATCGAATGGTGCACC
TATCAAGGGGACAGGAGAATTCTGTTTCCAGCAGCCAGAATGGGAATGGC
TAACAATGAGTCTCTAA
>Bg_AVE_contig_4478_gene-0.0
ATGATCTACCTATGGATTGCCTTCACACTGCCGACTCTATCGGTAGCATC
GAACTGCGTTGCCGATAGCTGTTTATTAGCACTTCGCCCAACATCAAATA
TCACTGGACAGCAAGCTACAACCCAAGATTTTTGCTCGAAATATCTTCAA
GATCCGACAACAAGTTTGCCAGAAGAAGCATCGACAGCTTGTCAAGACAA
AAATAATGTGCTGGATAAAGCGCGTATCGACAGTGCTTGTGCATGTAAAG
CTGTTGTAATGAGAACAAGTCCAACAATAGGTACGCCAGCTTATACCACA
TCGCCTCCCGAGACTGCAGTGGGCGACGTCGCTCAGCCTTGCGCCCTTGT
AAGCAGTTCATCCTCTGCACAGAAAGTTGCTATTCCTTCTGCTGACTTGA
CTCTAGCTGAGCCAACTGTCTCTGCAAAGCTTGCTTTTGACTGTCTGAAC
TCGGTGCCACTGAACAAGACAGCTGCTATACAGCTTGTTGATTCAATCGG
GCCATACCTAGAATGGCAAAGTGATTTGGTGTGGAAAAAAGATCCTCCAG
CGGATTACGATTTCCCTCCCCATGATGTTATTGATTCTCTGTCTATCATC
CGTAACAACTTACAATCTAACACATACGCAAACGAATATGAATTTCAGGG
CGATTTATACCAAGTTTTTGCTAAAGGTCATGACGGACACTTCGTTTTCT
ACCCCGACGCCGTAACCAAGGCTTTTGAATTCGGTCGCCAACGATCATTG
GTATCAATAAGCGAGGACGGGCAATCGCTTCCTGTCATTAAGCTCTTTGA
AGACGTTATTTATACGCCTGAATCGGCATCCATCGTTACTAAAATCAATG
ACATCGACGCGTCAACATATATCTTTAATTTCGGCACCACTGCTCCTCTT
CACCAAGATGCAGACGCTGTGTATAATAGTATGTTCTACGAAAAGGCTTC
CTACGCTGCATCTGGTGGTAGGGGTTACTTCTCAGGAGGTGGGCGTACTA
GATACATCTATCCAGGTCCTTTTACGGAATTCACATTCGCTAATGGATCA
TCGCTAATCCTTGAAAATACTGCCAAAGTCAAAGGAAACTTTTATAATGT
GGCCGATGGGCAGCAGTTTTATTCCAGATTTTGTTCCGTTAGTGCCAACT
CTTTCCAAGTGGAAGATCAAACAGATGATAAGTCTTCTCGTCCAGTGCTT
GCTCCTGGATATCCACCTCCTGTAATCACAACTAATGACACTATCCTGTC
CGGATACTACATGGATGGGCAAGGCTACGAGGACGTCGCTGTTCTTAGTG
TCTTAGCCTTCGAGTCAAGATCTATATCCGAATTTCAGGAAGTCGCACAG
AAATTTATGATTGATGCTAAACGGGATGGCAAGACAAAGATTGTTATCGA
TCTAAGCTATAACGGGGGAGGATATATACTCCAAGGATATGATCTATTCA
GGCAATTTTTTCCTACTCTCGAACAAGAAGGGAATTCTCGCTGGAGAGCA
GGCAAAGGTTTCACTGCTATCGCTGAGATATTTTCTGCAATCTCTAAAGA
GTTTGATCCTGCCACTGCCTCTGATATGCAGATAAACGAGGCTCTCTCTT
GGTTTAATTATCGCTATGATTTAAATATACAGAATGCACCCTTTCAGAGC
TTCGAAGAAAAGTTTGGCCCATACACGGCAAAAGGTGACAATTTCACTAA
TGACATGCGATGGAACTTGAACGATCCACTTACAACTTCTAATTCTACTT
ATGGTGTTGGCATTGAAATAACTGGTTATGGGTCGCGTAGAAACCTTACG
CAATATTTCGGCGCCAAAAACATCATAATGCTCTATGATGGTTATTGCGC
ATCTACCTGTACCATTTTTTCCGAATTTATGCGGACCCAAGCCGGAGTGA
AATCTATCGCTATGGGAGGACGTCCTAAAGAGGGTCTTATTCAGGGGGTT
GGTGGAGTTAAGGGATCTCAGGTTTTAAGTTGGAATGCAATCTATAGCTA
TGCCCAGGAGGCGCTACCAAACGCCACGGTAGCCCAAGCAAATTCTTTAA
AACAACTGTCAACGCTTCCCTTGCAGCGAAGCACGAATGCTGCCTGCAAT
GTACGAGACTCCATCCTTTCTGACCATGTCGGTGATGGACTTCCATCTCA
GTACGTTCGAGAAGAAGCCGAGTGTCGTCTGTATTATACAGAACACATGA
TAACTGATGTCACTGCAATTTGGAAAGCCGCAGCTGATGCTGCATTTAAC
GGCAAAGGATGTGCTTGTGGTAGTCTACCCGGACGAATAGGGGAGGCTTC
CAACAATATGCCGTCGTCTACACCTCCTGACGGTAATACAAAACATGTAT
CATCAAAAGGCATTGAACCTGTTAAGGATGCTGCATGGCGAGCTCGTCAT
GAACACAAGATAATATCTTAA
>Bg_AVE_contig_12882_gene-0.2
ATGGCTCAACACATACTTCGTTGTCACAAACGAAGAAGACAGGACAAAGC
GGCTTTAAAGGCCCGATTAGTCTTGGATGATCATATTAATGATAACATCG
GCTTAATTTCCGAGGATTTATTCATAGAATTGTTCCAACAGAATATTCCA
GATAGCGAAAACTATGTGAAATTAGATAATCTTGAGCCATTCTATGTTGC
CATAAGCTCGAGTGGATCATCTGTTTCAATAGAAGATGCTTCATGGAGCC
TCGTTCCTATATTACCATCCAAGAATACGGTTAATTCATCGGTAAAATTC
TCATCCAACTCAACTGCCCTCCAAAGTATTGCAGAGAAACTTTACAAGCT
CGCACCATCAAATTTATCAGGCTATGGTAGAAACGGCATTGAGGTCAGGA
TTATCGATGCGATTCCTCTGACTTTGGACAGGGTTTATGTTTCTATCGAA
AGAGATTCTACCAAAAGACTCGAGAACGGTGAAGGTACTTTCTATGACGG
ACATTCACGAACAAATCTCACCTCAGAGCCGTTATTAGATTCCATCAGAA
GAGCCTTGGGCACTCTGGCAATTGTTCACACTGGAGATTTGTTTGCCCTT
CCACTACAGCCCCATCCAATTACACATGTGTTTCCACCTCCAGCGAAAGT
AACTTTTTGCGAACCAGTTGAACAGGGACTCCTATCTCCACACACAAAAA
TAATACTCTCACAGTCCGGATCTCGGAATAAAAGCGGTTGTATTACTAAG
CCAGTACTCATACCACCAATACCAAATAGAATTATCGAAGAAGAAGAAGA
TACGTCAAATGACCAGTTCTTCTCAGCAGCGGAAGACTGTAACAAATCTG
ACATTGGAGTTGAAACTAGCTCTAGCCTAGATACCGAGACAGAGGTATCA
AGTACAGAAAATGATGATTTCTCAGATGATTCAATTGAAAATATGATCTC
ACTCCAAGTTCCACTCATTTCGACACAAAGCACCAGTGGACTATCGACAG
TGCAGATAGGGACGCCTCGTACTGCAATATTTGGAGGAAATCCTGATGGT
TTTAACACTCCGGGAACTATTGTATCAACATTTACCTCCGACACGATTAG
AGGATATAATTCCAAAGGGGTATTGTTCAAAACGCAAGCCTTAATGAGAC
CTATTGAAGAAGAGTTAATATTCCCAAAACCCCTGGTTGATGATGATGAA
GAGGCAAGGATTTTTGTCGAAATTCGTTCTTTGCCTAAAATTGGATGCTT
TTCTGGCGATTGGGTGCGAGTTGAGTTGGTAACAGAAGCTGAAGTTTCGG
CGCAAAGATCTAATCTTTATTCAACAGAATTAAACAAGATATGCAGAAGT
GAAATTGTGCAATGGCGACCCGTTAAAGTATTTGGATTGCCCGAGAAATA
TTCCCGCCGTCCCGTCTCTAAAATATCAAACAAGCGGCAGGGTTGTAGGA
GAACGTCTTTCTTCCAGTCACAGGCCCAAATAACATCTAGTCCAACTGTT
TACTTGTCGCCAATTCTTTTGGCAAATATGGCTCACATTTCACATTGTAG
AATATCTTCTCTCAAACAGAACCTTCAGCTTGGAAGGAATTCGATGCCAA
AAATAACAGGTGCATCTAGACCACCTTTTGTACGGGACTTAGCTCTCGTT
AAAATATCCACTCCATTTTCTACTGAGCGCCCTCTTCAAAATGTACAGTT
TTTAGGTCTCCAGCGATATTTTGCGAATAAAACTCGAATCGTTAAGCAAG
GTGACATTGTTGCCATCGGCATCGATGAAACCCTTGGCCGAACATTATAC
CAGCCCGGTACAAATGATGACGTTGAGAATGATGACATCCTGAGATGTTA
TAATTACGACGATACGAGACCAAACAAACTGGGTAGACCTACCGGTGTAG
CGTGGTTTAGAATTAATTATGTTGGGAACGCTAGGGAAGCTGACGAAACA
AGGAATGATGATAGTATCTGGGGTGGAGTCGCTTCAGTTGATGCATCTTC
AACTCGGATCTCACAATTAGGAAGTGAGAACTGTCGATTACCAGGAAGTC
TAGAGAATCCATGGGAATATTACCTTGGTTTAAAAAACCTCTCTTCTTCC
AAGAATGATTTTATTTCTGTCCCAAAACTAAGAGACCCACCAGCCTCAGC
GTTACAGCGTCGCTTACGAGAACTTATAGCTGCTGCCATGAGCCCTTACA
CCATACATTTGCAGGCTAGTCCTCTCGCTATTCTTCTCATCTCGACTCAA
AGAAACATTGGAAAATCTACTCTCACCCAACGTGCCTTTGCAGACATGGG
CCTCCATTGCTTTATTATCAATGCGTACGAAATAATAAGTGAGGGTGACG
CTAGCAACGATGTTAAAACGGCAGGTTTACTTGAAGCACGAGCTGAGAGA
GCTATGGCATGCGGCTCCAGCTACTGTGGATTATTAGTTCGTCACATTGA
GGCTTTTTCAGCCGACCGAATGATTTCGAGCCTCCAGACAATTATTGAGG
GTGTCCGGATTCTGATAGCTACGACTACTGAAGTTGAAAAAATACCTGAC
ACGATGCGCGGACTTTTTACTCATGAAATAGAAATGACAGCCCCCGATGA
GCTAGAGCGAGAGAATATTCTGCAGGATATCACTGAAAGTCAGTCAGTTC
CACTATCGCCCGATGTTGACCTCAGATCTATTGCGGTCAAAACTGCAGCC
CTAGTTGCTGGAGACCTAGTTGACCTAGTCGATCGTGCTATTGTTGCACG
ATTCGAGAGATTAGAAAAGCTAGTGTCGGATCTCAGTGGTTGTAACTATA
GTATTACCATTCGGGATATACTCGTTGCTGGCGGAAGTTTTGGGCGATGC
CTTATTCGAGAAGATTTTAATGTCGCAGTGGAAGCCGCCCGCAAGAATTT
TGCAGACGCTATTGGCGCTCCAAAAATCCCAAATGTAAGCTGGAATGACG
TAGGGGGGTTGACTCACGTCAAGGATGCTGTTATGGAAACAATTCAGCTG
CCACTAGAACGACCAGAATTATTTGAGAAAGGAATGAAGAAGAGATCGGG
TATTTTATTCTACGGGCCACCCGGAACTGGGAAAACACTTCTCGCCAAAG
CTATTGCCACCGAATTCAGCCTAAACTTTTTTAGTGTCAAAGGGCCTGAG
CTTCTCAACATGTATATCGGAGAGTCTGAAGCCAACGTGCGTCGTGTTTT
TCAACGAGCTCGAGATGCTCGTCCTTGCGTTGTTTTCTTCGACGAGCTAG
ATTCCGTTGCACCGAAGCGTGGTAACCAAGGTGATAGTGGTGGCGTAATG
GACCGTATTGTTTCGCAGCTTCTAGCTGAGCTTGATGGTATGTCGGATGG
TGACGATGGTGGAGGTGGTGTATTTGTGATCGGCGCGACTAATCGTCCTG
ACCTACTTGACGGAGCCTTACTACGACCTGGGCGATTTGATAAAATGCTA
TATCTCGGTGTCAGCGATACACATGAGAAGCAGCTGACTATCATTGAGGC
ACTAACGCGGAAATTCACTCTCCACCCCACCCTCTCCCTCCAAAACATCG
TCACACATCTCCCTTTCACGTATACGGGCGCCGACTTCTATGCCTTATGC
TCGGATGCCATGCTCAAGGCTGTTATGCGCCAATCGGCTCTCGTTGATGC
CAAAATTGCGGAAATAAATTGCGTTCAGGCGTCCTCTGGACTGCCTAAAA
TATCGACAGCCTACTTTTTTGACCACTTCGCTAAAAGCGAAGACGTGTCT
GTAATGGTAACAGAAGAAGATTTCTGGGCTGCACAGAAAGAACTAATCCC
CAGCGTCAGCATAAAAGAACTTGAGAATTATGAGCGCGTTCGTGCTCGCT
TCGAAAAGGTCGAGAAAAAGGTAGCTGTTGCTTTACCAGATAAAAAGGGA
AAAGGCAAAGAGGTTATTTCATAG
>Bg_AVE_contig_12882_gene-0.0
ATGTTTGTGCATTCCGCAAGCCTAAGATTGCTGGGTCTTGGAATGTCAAA
GTACCCGTGGGAGACACTTGAGCAGCCATCGATGGCCTTCTGCTATGGTT
CAATGCCAGGAACAGTCAGGCTCAATCACTGGATCAATCTAAGCTCCCAG
GTTTACCAAGAGGAAAAATTGTGCGATACAAGCGTCAAACTTCGTGAAAT
CACATTGGATACTATCATTGATCAACTATCTCATCTGCAATCTGAATTAG
CGGGGAATACAGAGAGCCATAAAACAAGAAATATCTATAAGGTTCTTCTA
TGTCCTCCTGCTAAACGACATGGCTCTCAAAACACAACCGGCATGCAGAT
TTATGATCTCGTTAGGGCTCTTTCGCGTCATGAATGGATAGATTTCAGCC
GTAGTGAAAATCAGATAGTAGCTCAGTTTTTTATCGATAAGACACTCTCA
GAAAAGCAAATTTCCAAGCCCTTTTTCCATCAACTTCTCATCGCACTTGA
GCTTGAGCTAAAGATTCAAAGGTTTGGAGAGGACGTAAAACTTGAAATAT
TAAGAAACCTACCCGAAAAGGTCAAGTGGGACCTAGCTCTCGCTAAAAGG
TGGCAGAATAACGTTCGTATCGACAACTTCAAGAAGAGCGGTAGATTTGA
TTTGTTTAATATCCATCTTCTTCAGAAAAAGCAACAGTTTCATGATCTCT
ACAATTTTGCCGAAGCTTTAAAGTGGCCGAATCTTTCATCTATTGAATTA
ATAACCGCTGATTGGTTCTTGGAAGTTAGTGATCTCTCAGATCATGCTCT
ATCTTATTTATCGTCTGTAATACTTCCTGGTCCGACCCTTCCATTTCTCT
TGATGAAATCTCTTCTCAGCTTTGATAATTCATTGGCTTATCCAACACTC
GACCTTCTAACTCATTTGTCTCCAAATTCCGGCTTTCAGTATAAAGGGAC
AACATATTGGACTTCCAACTGTATCCTAGGTAAAGTTCTTGCTCCTACAT
GCAAGGAGATTGGTGGTTGGATAGGGCCAGCATGTCCAGCTGAAGGTCTT
GATTTTACCCAGGCTGCTCAAATTTTTCAACAAGAAGAAAAGCGAAGATT
AAAAGCTGTCGACGTGGAAACTATAAACGAACGTTCATTGCCGCTTGGAC
CTGTTGCGAAGACTTACCCCATCTCAGATTACATGATTGTAGAGCCTAAT
CTTGATCCAGACTCCTTCGTCGATAATATTAGGATCGAAAAACTAAAACT
TCGTCCAATGTCATCCCAAAAGACTAAATTAGAGAGTCACAAAAGCGTTC
CTGACACCTTTGATTCTTGCATTCAATTTAGTGTTGATGGTATTAGCTGG
CCTTTGAGATTAAGATTTAATGTTATGTTCATAAATGCAGCCTCATGCAA
GGGTGGTCCACATCCTCTTTTTATCGACTATGAATATAAAATTATACCTA
TAGACAAGGTTCTATGTATGGGAGATTGGAACGATCAGGACCATGAAGAT
GAATATTCAGCAAGGCTAGGAGGAAATGATGAAAACGTCTTAGTAATTGA
GTCGTATGGAATAGCCGACAACGAAGTATTAGCAAGAGCGTGGTGTGCTC
ATGAAGGTGTTAGTGCATTAGTTGCTGATATAAACAAAACCTGCATATCA
TGCGCTATACGGGAGGCATTTGCAGCTTGCCTCGATGTATTGATCCTAGT
TGATCGCTCATCCAGATATCAGGAAAATGAGTGA
>Bg_AVE_contig_2141_gene-0.0
ATGAAAGATTTTAAGAGCCAAGCAATCGACACACCCGGGGTCATCAATCG
AGTCTCAGATCTCTTCGCTGGACATCCTAATCTAATTCAGGGATTCAATA
CCTTCCTTCCTCCTGGCTATCGAATCGAGTGTGGCACGGGCCCAGACCCA
AATATCATTAGAGTCACCACCCCAATGGGTACCACCGTTCAGTCAATAAC
AGGTGCTGGCAGGGCACTTCTCGGTAATGATACTACTCAACTTCCAACAG
CCCCAGGTACCTGTTATGACAATCAGAGGTCTGGAAATTGGCAACAAATA
CAGCAGAGCGTCGAAAGTCCAGAAGCTAGATTTAGCCCACAGCCTCAGGC
CTCTGTGACCACATATGGACAGCCACTATCCCAAAGTGCAGCCCACGATA
GCCAAGCCGCTGCTACTGCCGCACACCAACAGCAGCAAAGAGGAGTCTCT
CAGCTAACTAACGCTGCTGGAATCTTAGGCCAACCACAAAATGGACAAAC
ACCTACATCAGGCGCACAAAGTGGTATAAATGTTGGAGTGCTAGCAACAG
AAAAAAGGGGACCCGTTGAGTTTAATCATGCAATTAGTTACGTTAACAAG
ATAAAAAATCGATTTCAAGAGCGACCAGAGATATACAAACAATTTCTTGA
AATTCTCCAGACCTATCAGCGCGAGTCCAAGCCGATTCAGGACGTATATG
CTCAGGTTACGCACCTCTTTAATACAGCCCCTGATCTTTTGGAAGACTTC
AAGCAGTTCCTTCCGGAATCAGCAGCGCATGCTAAAGCAGCAGCAGCTAA
GGCCATGGAAGAAGCCCGACAGAATCAGACACCACAACCGCATATCAACC
GTGATCCAAAGATGCCTCTCGTTGGAAATTTTGCAGTGCCAGCGAGTATC
AGTAAAGACAACAAAAAGAGACCACGTAATAGTAATACTGCGGTCACTTC
ACAGCAAACACCAATTCCTCAAGATTCCGTCTACAAAAACGCAATGTTGG
GCGGAGGCGCCTCAAACAAGAGAGCAAAACTTGCCCACAAGCAAATTCCT
TTGGATAATACGCTCATATCGCCAACTCTAACACCAATCATACCAGAGCC
GCTTGCACCAACCTCCGTCACAGGTGCTACTGTCGAAGAGTTAGCTTTCT
TTGATCGTGTCAAGAAATATATCAACAACAAATCGCAGGTTAATGAATTC
CTGAAGTTATGTAACTTGTTTTCTCAGGACTTGATTGAAAAAAATGTACT
CATTCACAAAGCAAGCGCTTTTATCGGCAATAACCCGGAACTAATAAACT
GGTTCAAAGAATTTGTTGGCTACAGCAGTACAAATGGAGTAATTGAAAAC
ACCCCGGCCTCATCCACAGGAAGAGTTTCTTTAAGTAATTGTCGAGCACT
TGGACCTAGCTACCGTTTGTTACCGAGAAGGGAGAAGATTAAACCCTGCT
CCGGCAGAGACGAAATGTGTAATCAGGTTCTAAATGACGACTGGGCCTCC
CATCCAACTTGGGCTTCTGAGGATTCTGGATTTGTTGCTCATCGTAAGAA
CATATTTGAAGAAAGTCTTCATCGTATCGAAGAAGAACGTCATGACTATG
ACTTTAACATTGAGGCAAACGCAAAAGTTATTCAACTTCTTGAACCCATT
GGTCAATCAATTCTCTCCATGGGCCCCGAAGAAAGGGAGAGCTTTCGAAT
GCCAATTGGGTTAGGGGGCCAAAGTCAGGCTATTTATCGCCGCGTCCTAA
AAAAGATATATCAGGAGAGTGGTCCTCAAGTTTGTGCCGACTTATTCAAA
GATCCATGTGCCGTTCTTCCAATTGTCTTGGCTCGTCTGAAACAGAAAGA
TGAGGAATGGAGATTCACTCAGCGCGAATGGGAGAAGGTCTGGGCTTCTC
AAACTACTAGTTTACATCTCAAGAGTCTTGATCATATGGGCATACAAGTC
AAGACGAAAGATAAGCGAGAGTATTCCGTAAAACACCTTGTCGATAGTAT
TAAAACGAAGTATGAAGAGCAACGACGGGCACGGAGCACACAATCAGTAA
ATCCAAAAGCTCAACTGACGTGGGAGTTTCTTGACACTGACGTGATTCTT
GATGTTCTTCGTTTCATGATAATTTATGCCACAAATGCAAGTCAACACAA
TATCCTTGAACGCCGTCGTATTGTTGATTTTGTTGAAAAATTCATCCCTA
CCTTTTTTGGTATAAGTGAGGACAGTGTATTTGAAACTACACGAGATATT
GATAGAGGAGCCTCTGATGATGATGAGGAAATAGTGCCTCTAGAATTAAC
AAGTGGAGGCAGAGCCCGACGAAATGGCACTGGAAAAAAAGCTGACCTTC
GTCGGGGTGTCCTTGATAAAGTTCGCAACAGTGCTCGGGGGCGTACACAA
AACCCCGAAACTACAAATACTAGCAAAGAGTCAACTCCTGATGCTGATTC
AATTGCCGAAGAAGAAGCTGATAATATTGATGACACTGTCTCTGAGAGTG
CAGCTGACCGTTGGATCGCCGTTTCAGGAACTATAGCCCGTAATCGAGAC
GGTAACTCCGTTCCTACCCAAATAAATGTTGAAATTGATGCAGATGAGCC
ATATAAACGCACAGTATACAAACTTTGGTGTAATCAAGTACTTTATGTCT
TTATGTGTATTTTCCAAACATTATATCGAAGGCTCAAAGATCTTAAAATA
AGCGAGGATGAGGCATTAGATGCATTCTTCAGAGCATCTTTACCCAAGCC
TTCAAAGGAGATAGGCCTTGATAATAGACAAACAACCCCCGCTCCCAGCA
ACGGCGAGAAATACTATGATCGAGCAAAACATTTGATTGAGGATTTCATT
TCTGGTGAAGTTGAGGAAGCAATCTACCAAGGCTGGCTTCGTCAGTACTA
CCTCAAGAAAGGCTGGCAAGTCTACACAATATTGGATCACCTGAAGTCCC
TATGTCGGTTGGCAGCAACATGCTCGAGCAATGACCCAAAGGAAAAAACC
CCTGATATTGTTCATCGATTCTACGAAAACCGCCAGTCAGAAGAAACCAC
CTACAATAACGAACTTGAACTTCGTGTTCGAGCAAACAAATCCATTAAGG
ATGGTGAACTATTTATGATTCAATGGAATACAAATAAACGTGAAGCGTCC
GTAAACCTAGTTTACAAAGAAGATGCCACATTTGATCCAAGTGGGATGGG
TCAAAGCCAGAGTTGGCAGTATTATGTAGCATCATGGCAACGCAATGAAC
CCACTGAAGGTGTTCCCCGCAATTCACAATTCTGGCCACCACGAGGGACG
AAAAGTAAAGAATTTGGGAAAACTATTCTTCAAAGAAACCTTGAAGCAGC
CGGTGCTGGCTCGGAAGATGAGGATATCTTGAAAACCATATTTTTTGAAG
AAAACTTGGTCGTACGGATTGAGGCCAATACTTATAAACTAGAATACATT
AAAGGCGGCGCCGATATGACCGTACGAACCGATAAAAATTTTACTTACAA
CACCGATGGTATAAGTAGCTCCCGCCTACGAATGTTAGATGTAGAGAAAA
AACGAAGTGACAGATTTCGGCAAAAATTCGAGAATAATGGACCATGGATG
CGAGGACTCGACTCGGCTAAAATATCTCGAATCAACAATGAATTTATAAA
GTGGATGAATGAGGGACTACCTCCTAGCTCCTGTAATATTACCTCTCTTT
AA
>Bg_AVE_contig_10736_gene-0.0
ATGGCTCAGTCTCTCGAGGCAAAGATAGTCGTGTTGGGTGCACAAGGGGT
GGGGAAGACAAGTTTGGTCCACCGATACGTCCGGAATCATTTCCAACCCA
CTAACATCACGAGTACGGTTGGGGCAAGCTTTCTGACCAAGAGAGTGGTA
GATGATGAAAGTGACACAGTAGTACGGCTTCAGATCTGGGATACAGCTGG
ACAGGAACGATTTAGATCTATATCGCGTCTCTACTATCGTGGCGCCAATG
CATGTATTCTCTGCTATAGCATCACAGACTCGGAATCATTCACAGAAATG
GGAGTGTGGCTGCTTGAACTTCGCCGTAATTTACCACCCGACATAATCCT
GCACGTCGTCGGCACCAAATCTGATTTAGTGACTCGCGAACCCTCGCTTC
GCCAAGTTCCATTTGAACGATGCATCGCGTACGTGGCCGAGAACCTTGCG
CCGGGGATGGGTGGTACTCCACCCGCTAGTGCTGGTGCTGGCGAGCGATG
GAGCGAAAATCGTGCTGGAATATTTGAGCGCGCCTTTAGTGGTGTTGAGG
ATGCACGTAGCCCCAGCAGTAAGCGCAGCTCCGGATTCTGGGGACAAGAG
ATCGGTTGGGACTGTTGCCATGAGGTCTCAGCTGAATCAGGAGAGGGAAT
CGACGAAGTATTTCGTGTTATAACCCGGAAACTCGTCAACCAGAACTTCC
AAAGTCAAGAGGGACCCTTGAGCCGGGTACAGAGTCCTGGCATGGAAGAT
AGCGAGAATGGCGAGTGTGGGACCTACCCTGAGCGTAATGCAGCGGCAAG
GTCGGGCGGCAGTTTTCGGGTGGGGAGAGACCGCAGGAGTTGGTTTGGCG
TACCTGTGGAGAGCTTTGCAGAGGAAGTAAGAGCCACTTCTGGAGAAACT
GAGAATGTCAGTAGGCGAAAGGGCAAAGGCTGTTGTTAA
>Bg_AVE_contig_10736_gene-0.1
ATGAAGATACACTATATCGGCATAATCAAAAATGAAGGCAAGCCTTGCCA
TGAACTGGTCGCTGAGAAGGATTTGAGTGCCTACTCCCGCTTTACGAGGA
ACAACTACGCTGAATTCATGACTCTCTTCAGCAAAACCGTTGCCGAGCGC
ACACGGCCAGGTCAGCGACAAGATGTTGAGGAACAAGATTATACGTTTCA
CGCCTATGGTCGCAGTGAAGGTGTTTGCGGCATCATTATCAGCAATCACG
CGTATCCTGCTCTTGTAGCGCATCAGCTTCTCTCGAAGGTGCTAGATGAG
TTTTTGGCCTTGCACCCTCGGTCAGAATGGGCTACCAGCGCCCCTACTCT
TTCGTTTCCAGCTCTCAAGGATTATATTGTCAAGTATCAGGATCCGCAAC
AAGCAGATAGTATCATGAAGATACAAAAAGAGTTAGATGAGACCAAGATA
GTTCTTCATAAGACGATTGAGAGTGTGCTACAGCGAGGTGAAAAAATTGA
TGACTTGGTGGCTAAAAGTGACGGTCTAAGTGCACAGAGCAAGATGTTCT
ACACACAAGCGAAAAAGCAAAATAGCTGTTGTGTTCTGATGTGA
>Bg_AVE_contig_10736_gene-0.2
ATGATTGCTGGGTTCATAGCTGTGCCAAAGGGGCTGTACGTTGTGCGTAG
AACAACCAATAAGGCCACCAGCACGAAAATTTTGGAGAAGCTAGACGGAC
ATCGCTTCCACGGTAAAGTTGATAGTTTTGTTAATAAAATGAGTGAAACC
ATAGAAAACGTCATCGAGAAAATTTCGACGTTCTCTACGGTCTCATTCGT
GAGGAAAGCTGGATCCGTTTCAAAGCTTTCAGGACAAAAGAATTTGACTA
CCACCGTAAGCGATGCCTCGAATGGCGAAATTGTCAAGAGATTTCAATGG
TAG
>Bg_AVE_contig_10873_gene-0.0
GCAGCTATCGCAACCCTTGTCTTTATCTTCGTGTACTTTCTTGATTCGCG
GTTTCGAGTTTTACCTACCTCTATTCACAAGCACCTTTTAACACATTACC
CTGGTCTCGTCATCACAGATATAACAGTCTCGTATTGTTCTGGCATCTAC
CTCCTTACATCATGCAATCTGCATCCTAAGCGTTGGCACCGCGTCGAAAA
AGATTTATATCTAGGCTCCGGGTGGATTAGCAGTGCTTATGTTTACGTTG
AACGCAAAAAAGAAGAAGACTTATTGCCTGAGGATAGAGTTGTTTTTGAT
GTTACTGTTGGAAGATTAAACCCAAACGCTGGTGTTCAAGTTGAAGAAGA
TTCAATATGGGAATCAAGACCTATGGGTCTATGGCTCAAACGCTCAGCAA
AGCGTCATGCAAGCGATTCGAACCAGGCAGTAACAGCGGTAGAAGTTCTC
TTTGGTGCAGATGCTGTGGATCCTAGGATTGGCTGGCATTTAGTGGGCAC
GGCAATGCTACTCAATACAAAAGGTGAAAAGTTTGAAGCTAGATTAAGCG
TTAGGAAGGGGAAAGAGACTGAGATACCTAAGCCAACCCCGAAAATTAAT
GAACATGGTAAATTCAAGATCATGCAAGCTGCAGACTTGCATATTAGTAC
CGGTACTGGAAAATGTAGAGATCCGCAACCTCTAGAGACTGCTCAAAATT
GTGAGGCAGACCCGCGAACAATCGAGTTTATGGAGAAGCTACTAGATACA
GAAAAGCCGGATCTAGTCATACTAAGTGGTGACCAAGTCAATGGGGAGAC
TGCTCCTGATGCTCAAAGTGCCATTTTTAAATACGCATATATTCTTGTTG
AACGGAAAATCCCTTTTGCCTCTATATTTGGGAATCACGACGATGAAGGT
TCACTATCCCGTGAAGCTCAAATGGATATAATAGAATCTCTTCCATATTC
GCTTGCTTCCGCAGGTCCGACATCTATCGATGGAGTAGGCAACTACTTCG
TCGAAGTTCATGCTCATGGGTCAAAACATTCGGCTCTCACCATTTATCTA
TTAGACTCTCACTCATACTCTCCGGACGAACGGAATTTTAAGGGATACGA
TTGGCTGAAGAAGAACCAGATCGACTGGTTCAAAACTACATCTACAGAAT
TAAAGAGGAGTCATGAAGGTTACAGTCATATCCATATGGATCTAGCCTTT
ATCCATATTCCGATACCTGAACTTCGAGATAAGTCTCTTCCACGCCAAGG
TGAATGGCGTGAAGGAGTCACTGCGCCGGTATTCAACTCTGGATTTCGCG
ACGCGCTTGTAGAGCAAGGTGTACTATTACTCGGATGTGGCCACGATCAT
GCGAATGAATACTGCGCACTGAGTAGTAACGGGCAAACGAATCCAGCGCT
TTGGATGTGCTATGCTGGTGGGGCGGGATTCGGAGGCTATGGTGGATATG
GTGGATACCAACGCCGTATCCGTTTTTACGAGGTAGATGTGAATGAGGCA
CGTATCACAACCTGGAAACGAGTTGAAGGAGGGGTAGAGGCAGACGGTAA
AGTTGATGAGCAGGTCATTGTAGATGGTGGAAGAATTAAAGGGATGTCTC
AGTAA
>Bg_AVE_contig_1957_gene-0.3
ATGGGAATCAGTTCGTATGGTGAAGATGTACCGGATCAGTATTTCTGCGA
GCAATGTCGACCTCAAGATCACAAAGAGCTTCTCGCTGGCATGAAGCGAG
GGCAAAAACTGTGGGAAGAGAGACGGAAAATCTACGAGCATGAGCAAGCT
GAAAGCCAGATCGAAGAGCCCAGCACCAAAAAAAGAGGGAAGAAGAAGGT
CAAGAAACCGAATGAGGCAAATCCCGATAGCACGGTCAATGGGAAAGTGG
CTCCTGCGACGCCCACTACGGTAGAGAAAAAATTAGTCTCGAAAAATAAC
AACGCAAAAAGAAAGGTTAGGGACGAGGTCCAAGATATTGAAGAGGAAAA
GGAATCTCAACCTAAAATTAGAAAACTATCGACGGCACAGAAGCCACGAC
AAGACTCTCCATTATCTGGCCTACCGGATAAAATTAATGACATTGAATCT
TCGAGACAAGGAGCGGCGAAAGTGCTTCTAAAAAGTTTACTTCACACCAT
TCCACAAGCCATGAAAGTGGGAATCTATACTCTAGGTAGCAATGATACCC
TCGAGGCAAAGGCTGAACGTCTAGCGATAGCCGTAGAAAATGCCGTTCAG
CTTAAATACCCTGACAAAGCCGCGTACGCCAAGCAATCCCGTGCTATAGC
TAGTAACTTGAAGCACAACCTAGAGCTCAGTGAAGGACTATTAACGAGGT
CGCTTTCCCCCCAAGCCTTGGCTGCGATGAGTACAGATGATATGGCTAGC
AAGGAGCTCAAGAGAGAAAAGGAAGAGATGAAAGCGCGTGCCGACAAGCA
ATCTATTATGGTAACAGAAGATGGACCACGCGTACGTCGAACTCACAAGG
GCGAGGAGCTTGTTGAGGGAGAAAGTTTCGCCGAATCAAACGATAGTTCT
ATACCAAAGCCGCGAAAACGGAGCATAAAAGAGGCCAACTCAGAGACAAA
CTGGCACTCGAGAGATAACTCTCCTGCTCACCAAACCGAATCTCCTGCGA
AACATGCTGAGCACAAGTCTCATGACGAGGTCCGAGGTCAAAAATTGCCT
AAACAAACGCTTGAGACACAAGCGTTAGATTCACCGCCGGCTCGAAAGGC
TTCGGTTCAACAAAATTTTGATATCAACAAGGTATTCAACAGCGTACAAA
CTCCAACTTCTAGCAAACACCGTCATGTGGCAAATAATGTTGCATTACCA
GTCAACGGCCCTGGCGAAGATGCTGAGGTTGATAAACTATTACAGGATGA
CGGCATTGAGTCTCCACCATATTCACCGGCTGAATATGATTCGGATCCGA
CAATAATTTGGCGGGGAACAGTTACCATGGACTCGGTGGCTGAATTCCCA
GCTATTGCCAGGCACATTGGCGGTGTTGATATCACTCAATCAATGACTTC
TATCCAATGGTCAGATGTGCTCGCAAAAGATCTCAAGATTGCTGGTCGGA
TAGATTACGAGAAAGCCAACGAATACCTCTGTAGTCTCCGCTATTCGCCA
CCCACTGATCTCGTAGTGGTAAAGCTGAGCTCTACCAATGATATGCATGA
TCAGGCATTTACCGACCTCTATGACTACTTTCAACACCGCACACGTTATG
GAGTCCTTACAAATAAGGGGGTAGGGAATATCCGCGACACGTATCTTGTT
CCCGTACCTCCGACTCCGGGAAAGCTTCCAGATTTTATAATCAATCTAGA
GGGGCACCAGATTCCTGAGCAGCGGGGGGAGCCCATGATTGTTATAGCAC
TAGTCATACGAAATGAATGGCAGCCAGGGCCAGACAGTCATCCATACCAA
CGTGGTAATGATGGAAATGTAGATTCGAGATCATCCGTTCCGCCACAACA
TCGATCTGGCTCAGTAAGCGGAACAGGGCCCCAAATGTCACCTCTTGGCC
CACCACCGACAACCCAAGTACCCAGCCAAAACTTTAGAGCAGACGACGTC
CAACGCGAAATTGATCAAAGGCTGGGAGAGGAAGCAGCCAAACGGATCTT
GGGAGACCATGTCAAGGCTCCGACGGTCGCATTCCTCATGCCCCAGGCCT
ATCAAATGCGGGAGGTTGAGTGGAATGTAATTGGAGAAATCTTGCGAGAG
GACGAAAGAGCCAGGGATGATTTACAACATTTAAGTGTGGTGTTGGAGCA
GAGGATGGCAAGCAGGGGATAA
>Bg_AVE_contig_1957_gene-0.0
ATGGGAGGAAGAGAGTGGGACAGCGGAAAAGACACTAGAGATGAACCGTT
GAAAGATTCCTTGAAACAATACATAGAAACCATATCGAAGCATCCTGTAA
AAGATTATAGGGAACAGGCTATAAAAGACTCTATAGTGAAGTCTATGGAA
AAATCTGCAAAGATGCTATTCAAGGAATCTCAGGAACAGCCCGGGAAGGA
ACCCATGAAAGAAGCTGCCAAACAGCCTATAAAAGAACCTATTAAACAAC
CTGTTAAAGAAGCTGCCAAACAGCCTATAAAAGAACCTATTAAACAACCT
GTTAAAGAAACTGCCAAACAGCCTATAAAAGAACATGTTAAAAAGACTGT
GAAAGAACCTACCAATCAGCCTCTAAAAGAAACTGTCAAACAGATTGTGA
AAGAACCTGTGAAATTATCTGGGAAACAGCCAGTGAAAGAGTCTGTGGAA
GTACCCCGAAAGCAGCCCATAAAAGAAACCACAAGAACCTTGATCGAAAA
CTCCACTAAACTGCCTGTGAAAGAACCTGCAAAACGATCTCTAATAGAAG
AGTACGATCCAAAAGATTTCATGAACCTTCGAGTAACCGAGTATCCTCCC
AAGATTGAATATGATGGATTGAAGCTGGATGGACTGGCCGAAAGTCGACA
TGCCATTCCACCCAAACCAAAAGCTAACTCGTGCCAACCCAAATCATACA
AACCCTATCGGCCTAATTATCGCTATAGCAGAGCTCCTGAGATGCCCAAC
AGAAATGGCGTGTCTAATAATTCGATTGGCAGGGGGACGACAGCTCTGTC
ATTGAGCGCTCAGGACTTTCCCGCACTCCCTTCTCCGGTTCGTCACGAGG
CCTCCCAGAAATCAGCTTCTCCCACCCCTACCCCCGCCAATGTCGCGCCG
ACACCCAGAAAAGTCTCCGTGGGACCACCAAAACAGCGACAGACGCGAGA
TTGGGCCGAAGAGATGACAAACTTGGAGGAAAAAGCTATGGTGGTCGGAG
CAACTGCATAA
>Bg_AVE_contig_9557_gene-0.0
ATGGAAGTAATTCTGAATACAATGCCGATTGTGTTGGAGAAAAAAACGAA
GAAAAGGGTGGGCTGGATGATCTGGGGATGCTTCGCAGGATCAGAAAAGG
GACCCTGTTTATTGTGGGAGGAGGATTGGAGGTATATCGGCTCCCAAAAA
TATTTCGAGAAAATAGATCCTTTTATCGATGGCATGATCTCATTGAGACC
TTGGCTCTCCGTAATACAGGACAGTGCTCCTGCTCACACAGCGGCAAATA
CGATGGAAGAAGTGAGGCAGAGGCACATTCAACCAATCTTGTTGCCGCCG
AACTCGCCTGATCTTAACCTGATTGAAGCTGTTTGGCGTAGGATGGAGGA
CTTTATCCAGCATCGTTATCCTAATTTGGACGGCGGAAAGCAGAGTACTC
AAGATACTCTTCGTAAGATCGTAAAGGAGGCATGGGATTACGTGTCCCGC
GATCATCTTGTGAGACTCATTAAGCGTATGCCAGCGAGATGCTAG
>Bg_AVE_contig_9557_gene-0.3
ATGATCATCCCCGAACCAAAAGTAGATGATGTCAATAGGATTATATCTTA
CATTGAGTCTTCATCTGAAAACCGCCGCCAGACATTCCCTGACCTCGCTT
ATGGCCCCTTTAGACATCTTGGTGTCAGCGAGCGGGTAATACAGAAAGAA
CTCAAAAAAGAGGATATCGACGATATGCAGCTCATTCAAAATCTCCAGTA
CCTCAAAAAAAAACCGTGTCAGCGTGCACAGAGTAGTTCGAAGCTCATCT
GTATTGGGCACCCCAAGACTGTATGTCAATTTTATGGACAGACGAAACTT
GGCTAA
>Bg_AVE_contig_12535_gene-0.0
ATGAGCCGAACCAAAACCATCAGAAAGAATTCTGGCCTCAAGGGTCGGTT
ACCAAAAAATAAGTCTCTATCCACGAAGTCAGCTATCTCGGAAAATGATA
ACAGCTTATCGACTGAAAAGAACGTGCTCATATTAGATAAATTTGTTTGC
CTCCCTGATACATCTGCCGACCTAATATGCGACAAGGTTCTGGAGGAAGA
AGAAGAAAAAGCACGCTGTGCTAATGATCATGCTGAACTTCAAAGACATA
AGACCCTAGCAGGCAAGAGAAAAGTCGTCCGAAATAAGAAAAAGGAAGAG
CGAGAAATTGAGGCTAAACAGCTTGACGATCTTCTCACCAACTGTGCCAG
GTTTTCTGACATTCTAACGAAGAAGACTGAAGTCTTGGGGCGCGCGGGCC
GTGGTTTAGACGGAAAAACACTGGGAGAGCATAACCTTGAGATGGCAACA
CAACCAAAGTGTATGATAGGAGGTCAAATGAGAGATTATCAACTCGAAGG
GCTTACGTGGATGTTTGAAATCTGTCTCCAGGGCATGTCTGGGATTCTAG
CCGACGAGATGGGCCTAGGAAAAACTATCCAGACAATATCTCTGCTCGCT
AAGTTCCGAGAGGAGGCAAATTATATGGGACCTCACTTGGTTGTTGCTCC
TCTCAGTACACTATCAAATTGGCAAGAAGAGTTCAAAAAATGGGTTCCGA
GTGTACCAGTAGCTTTTTATCACGGGGTTCCTAGCCAGAGGAAAGAAATA
TTTCAAAAAAAATTACAAAAAAATTTCGTTGGAGGTCGTGCCAATGAAAA
ATTCCCTGTTGTTCTCACAACTCCTGAAATTGTGATGAGGGATGCCTCAG
ATTTGTCCAGGATTAACTGGGAGATAATTATTATTGACGAGGGTCATCGA
CTCAAAAATTCTGACTCGAAACTTTTTCGCATACTTCGCACCTTCACGTC
TGTCACTCGGTTTCTAATCACCGGCACACCTTTGCAAAACAATCTAAAAG
AATTGTGGTCACTCTTAAATTTCATATTGCCAAATATCTTTGCCAATTGG
GAGCAATTCGAGTCTTGGTTCGATTTTAGCGATCTTCAAGATGAAGAAGG
GACAGAAGAATTCATACAGGACCAAATGAAGCAAGATCTTGTAAGAAAGA
TTCATCTCATCCTTCAGCCCTTATTGCTTCGCCGAATTAAATCCGATGTA
GAGCACTTACTACCTAGAAAAAGAGAATACATCTTGTATGCTCCTATGAC
AAAGCAACAAGTAGAACTCTACAACATTATAAGCAATAAATCAACTGATA
CTCGGGAATACCTCGAATCAAAAGTAGTTGAACGCTTGGAAACACACCAC
AAAGTGTCCTTCCCAGCCCGAAAAGCTAACCATGTAAATCCCAAGTTAGA
AACCGTGACGAAAAGAAATAAAGACCCTTCAGATATATTGGCGGAAAAAA
GTGGCGAAACATGTGATCCCACCTATAAAAAAGGCACAATTCAGCACATA
TTGTTGAGTAAGAAGCGGAAGGCCCAAGATTCAATTTCGACACCAGCCAA
AAGAGTAGCAAAACCAGATCCCTCACCATCTTCGGCCTCTTCCAATAGAG
AGCAGAGGACCAGGAAGAAAGTGAAATATGTTGAAGCGCCTGCATCTGAG
GAGGAATCACTAACTGATGGCGAGTTCGAGGCCAAATTAGCTCAAGAAAT
ATCCATGGCAGATAAATCGTCAGATATGAATGAAAATACCGAAGCGATGG
AAAGAAGCAAGACAACAGAAATAGCAAAACGAGAAATTGCCATCAAGAAA
CTTGGAAATCCACTTATGCAATTACGACTCACGTGTAACTCTCCTCACAA
CTTTTACAAAGCATGGAATACCGATGAAGAACAGGATATAAACGAAACAA
TAGTCAATTCGTCGGGCAAGATGCTTTTACTTGATCGTTTACTCCCGGAA
CTTTTTAAACGAGGCAGCAAGGTCCTTGTATTTTCCCAATTTAAGACACA
GCTTGATATCTTAGAAGATTATGCGCAATACTTGCGCAACTGGAAGTTAT
GCCGGATCGATGGAAGCGTTGCTCAAGAAGATAGGCAACAGCAGATCCAC
TTATTCAACAGCGATCCGGATTATAAGCTTTTCCTACTCAGCACACACGC
CGGTGGTCAGGGAATTAATCTGACAAGCGCGGATACAGTTATTTTGTACG
ACAGCGACTGGAACCCTCAGCAAGATCTTCAGGCACAGGATCGTGTACAC
AGAATTGGCCAAAAAAAGCCTGTAATTATTTATCGACTAGCTACTCGAGG
TACTGTAGAAGAAGCTCTTCTCCTCTCCGCAGACGCTAAGCGCCGATTGG
AAAAACTAGTCATCAAAAAGAGGGGTCTTACAGGTATGAGCACAGAGTCA
GATGCAGATGAGAGACTCTCGTCAGCAGAAATGAAAGCTCTTCTCCTAAA
AGACGGACAAACTTATCAATACCGTGGCGGCGAACAAATCCTTAGTGAAG
CAGATCTCGCTGTACTCTGTGATCGTAGCGAATCAGCCTACAGTCGGGCT
GAAGAAGGACACGACAACAGTGAAGGCTTTAAGGTCGTTGCAACTCGCGC
TAGTGGTATCATTTCTATTGTGGAGCAGAACAAGCCGCCCAAGTAG
>Bg_AVE_contig_12535_gene-0.1
TTTGCAGTTATCGGAGTAGATTTTGGTACCGCAGGTACTGTCATAGCTGT
CGCTCGAAACCGGGGTGTCGATGTGATCACCAATGAAGTTTCTAACCGTT
CAACACCGTCATTGGTTGGCTTTGGGCCTAAATCTCGATACCTTGGGGAG
TCAGCCAAAACCCAAGAAATATCCAACCTCAAGAATACCGTTGCCTCGCT
GAAGCGACTCGCTGGTCGAAGCTTGAACGATTCTGACATCCAGATTGAAC
AGAACTTCATATCAGCACCTCTTGTAGACATCAATGGACAAGTTGGAGCC
GAAGTCACTTATCTTAACCGAAAAGAAAGATTTACTTCAACGCAACTTAT
ATCTATGTTTCTCGGCAAGATAAAAGCAACAGCTTCCGCAGAGCTAAAAT
TACCTGTTTCTGACCTAGTGATGAGTGTACCTGCTTGGTTCACTGACGCT
CAGCGAAGAAGCTTAATGGATGCCGCAGAAATTGCCGATTTGAAGCTTCT
TCGATTGATGAACGACACTACTGCCGCCGCTCTAGGATACGGAATTACAA
AACTGGATCTTCCAACAGCGGAGGAAAAGCCAAGGCGTGTAGCTTTTGTC
GACATTGGCCACTCCAACTATACTTGCTCAATTGTCGAATTTAGAAAGGG
GGAATTAACCGTTAAATCTACTGCATACGACCGCCACTTTGGAGGTCGTG
ATTTCGACAGAGCTCTAGTTGAACATCTAGCCACCGAGTTCAAGGAGAGC
TACAAGATAGATATCAAATCCAATGCGAAGGCCATGGTTCGCGTCAACGC
TGCGGCGGAAAAGCTGAAAAAGATACTCTCGGCGAATCAACAGGCCCCTC
TAAATATCGAGTCTTTAATGGACGATATCGATGTTGCTACCATGGTCACT
CGTGAAGGGCTTGAGAAACTAGTTGAGCCACTACTTAACCGTGTGCACAT
ACCTCTTGAACAAGCATTAGCCGACGCCAAGCTCAAAATTGAGGATATAG
ACGTTATCGAGCTGGTCGGTGGATGCACCCGTGTACCCGCTCTAAAGGAG
CGAATTCAGAAGTTTTTCAACAAAACTCTCTCATTCACGCTCAACCAAGA
TGAAGCTATAGCACGTGGTTGTGCCTTCAGTTGCGCCATTCTCTCCCCAA
TATTTCGTGTCCGGGACTTCTCAATCCATGATATTGTCAACTACCCCATC
GAATTTACATGGGAGAAATCACCCGACATTCCTGATGAGGATACAAGCTT
GACAGTATTCAACCAAGGAAATGTGATGCCCTCAACCAAGATCCTAACTT
TCTACCGAAAGGAACCTTTCAACTTAGAAGCCAAGTATGCTATACCTGAA
AAACTCCCGGGTAAGACGAAACCATGGATCGGCAACTTTTCTGTAAAAGG
TGTCAAAGCAGATGCCAAGGACGATTTCATGATTTGCAAGCTAAAAGCAC
GCCTCAATTTACACGGAATATTGAACGTAGATCAGGGTTACTTTGTAGAG
GAAGTTGAGGTTGAGGAGCCAATTCCTGAAGACCCGGAGAAGGAACCTGA
AGCGATGGATATCGAAGACAAGCCAAAGACTCGAAAAGTCAAGAGCCAAG
TTCGTAAAGGAGATCTCCCTATATCCTCTGCAACCTCCAGTCTTGATGAA
TCATCCAAATCAGCTTCTGCCGAACAAGAAGCTGCCATGATAATGGAGGA
TAAGCTTGTCAGTGATACAGAAGAGAAGAAGAATGAACTCGAAGCTTATA
TATACGAAATGAGGAATAAGCTTGAAGACCAATACTCTGAGTTTGCCAGC
GAAGAAGAAAAATTAAAAATTAATGAAAGACTAACTGCTACTGAGGATTG
GTTGTACGACGAAGGCGAAGATTCCACCAAAGCTACCTACATCGCAAAAA
TGGACGAAATCCGCATGTTAGCTGGCCCAATTACTCAGCGCCACTTTGAC
AAGGTTGAAGAAGAACGTGCGGCTGCACAAGCCATAGCTGATGCTGAAGC
TGCAAAGAAACGAGAATTAGCTGAAGCTGCTAAAGCCGCAGCACTAGCTC
AGGAGGCTGCGATGAGCAAGGATGAAGTCATGGTAGAGGCTGATTCATCT
AAGAATAGTGAAGGGTTTGAAGCAGATAGCAAATAA
>Bg_AVE_contig_1674_gene-0.0
ATGCAGCTTGACGAGCTAAGGGGAACCATACCAAATCAGATTTACGAATT
GAAAGAACCGCCACCACATGTTGTTCGGAAATCACGAATGAAAGGGAGCC
CTGACTACTGTATACAACATGATAGCGGCTCAAAGAGTAAATTCGATGTT
GAAGCAACTGAGATCACTAAAAAGCCGTGCTCCTCTCCAGAAAATAATTC
TCATGCCATAAAGCACGAAGATCAAGGAAGCCAAGATATAGAAGATGCGC
CACAAATTTTAAGAGCTCGCGAGAGTGGAATCGATAGTATCACACATTTC
GAAGAACAAGCTAACAATTATATAAGCTCGTCCTTAGGAAAAAGGAAGAG
AATTATGCAACCAGAAACGCTGAGGAGATTCACCGAATGCTCTAGCAGAT
TAAGTTCTGCTCCAATATCGCCCACAATGACTGCTAAATCCACCATGTCT
AAACTTGCAGTCTCAGACTCAGAAATCTCCAGATCCCCGTCGCCTTGGCC
TCGAGCTAACTCCGTGCCTCAAAATAAAGCGAGTTCCGTTGATCGGATTC
TGCCTAGAAGAACAGGTGCTGACAAATTCAGAGCTAACATTGATGAGAAT
GACCCCTGTCAGCTTACAAGACAACGAAGCTTACATCCAAACTTTAATTT
AAACAACGATTATCGCACCGGAACCCCTATAGCTAGAATAGAATCTCACT
CGGCTAAATCACCGCCTCAGAACTCACCAAACTCAGAGGCTATCAGTCAA
AATTACTCATTACAAAGCCCTCAGTCTCCTAAATACCTAAAATACAAGAA
AGAGACTGTACCTTTATCCTTGCAGCCGACAGACAACCTTTCTGATGACT
CATCTGCCAGTGGTGAATCTAGACCTTTGAATTCGAGTAAATGGCATACG
ACTACAATTACCCGAGACTCATCGATTCCATCAGCTAAAATTATTCCACA
CAAAAAACATGTTAACTGCTCAGGCCAGACGCCTCTTGCCGTTGCTTGTA
CTCGTGGAAAATTAGAACTTGTTCAAAAGCGATACAAAGAATGTCCGCTA
GATATCAACGTCCCAGACAACGCAATGAATACACCGCTTCATATTGCTAG
TTTGGAGGGCTGGACTGATATAGTTAGGTTCTTAGTGGATACGGGAAAGT
GCGAGCTAGACTGCGTCAATACAGTAAAAGATACTCCACTGCACGATGCA
ATCGATAATCGAAACTTTGAGGTAGTCAAGATACTACTAATTGCTGGCGC
AAATCCCAGTAAGCCTAATCAAGCAGGAAATGAACCACTTGATTTGATTA
ATCAACAATCTGGCTCAAAGGGCAAAGAAGCTGAGGGTATTGTAAAAAAA
ATAAAACAGGCAATTATTTCTGCTCGAGATAGGTTTACTTCGGATGGCCA
TAAGAATAATGAAGACTTTCAGTTCTCTGAGCGTAATAGCTTGCATACAA
TTAATAATCAATCAAGCCCTCAGACGACACCAACGCATAATGAGCCTCAC
AATATTGGCTCAATAAGCAGAAAAGCTGGCACTGCGCGATCGCTGATGAA
AACAACAGAGCGTGTTCTCTATCAAGCATTCGATCTTGACGCTCTAAGAG
TTGCCGCACGAGATGGGGATTTAGCATCAGTGTCTCGAGTACTGGATGTA
AGACCGGGCTTAAGCGACGCAAAAACATTGTATAACGCCGCAAAAGGTGG
GCATGACGCCGTTATCAATCTACTGTTTGCTCTGGGTGACTTTGATCCCG
ACCCCGAACCAGCAGATGATCTACCTATTGATTACTCAACCCCGATACTT
GCTGCTATCGGTAAGGATAATCATCTGGAGGTCATTAAATTGTTTTTAGG
CAACTCAAGGTTTAACCCATCCCGAAAAATCAAGGGTGAGGCATACCATG
ACGTTGCTAAACGAAGGAGTGGCCCAAATTGCCAAAAGGAGGTAGAGCTG
TTGAAGAAAGCGTTGCATGCGTACAAAAAGTCGCACACTTTTTCACAGGA
TACTGATGATGCTTCTGGAATAAGGTTAAACGATCTAGAAACAGGCTTCA
ATTCAAGGAAAATTAAGAGGGAGGATCATCCTTCAACTAGGGCCCCTAAA
AACTTACCAAGCCCTCGATCTAAATATCCTGAAAGTCTCAAACCCCAAAT
TCGGAGATCACAAGGTACATTACACCCCCACGATGCCGAAGGATTCGAAA
AAAAATCTTTTGAGGGACCTCGAGGTGGAGACAATTCGTCATACGCGCCT
CTAAAACGTGAAGTCAGCCCTCTAGTGATTTTTAAGCAGAAGTCATTGTC
CCGAAAGTCTGAATCCGACTTAAACATCATTCCTGAAGGTGAAACTACGT
TGAAGCCTCGTAGAAAGCTCATGTCTGGAAAGGATCTAAAAGATGAAAGG
GAGCTAGAGAAGCAACGAAGAACACCTTCTGTACCTATGACATCCAGCGC
CTCTCGGACGTGGGCTCGAGAAAAAAATGAGCAGATTCAAATAGGCCTAA
GATCAAGTTCAAACGATTCTCAAAGCAGTAAAGGGCTTAGACAACTATCT
AGCGAGCGAGAATCAACATTTGTAAGGCATTTATCCGAAGCTGAACCGCA
TAGGCCCATGAAAAGAGATGGATCGAAAGACCGTATTTCGGCTAATCGCA
GTGAAGTCCCGTCCAAAAGACTCCGAGCAACTGAGGCTCAGATCAATCCA
AAAACTTTAGAGGAGTCAGCAAGTGACAAGTATGTTGAAGCATCATCTAG
AAAGAAAAAAAGGTTCGGGGGAGAAGAGTTCAATTTAAGTAAATCCATTG
CGAACAATTCGTCAGAGAACTATATTAAACCTAAAAATGGCCCTCCCCTA
GATCGAGATAAAAGGAAAGGCACAACTAGTCCCGGTGTTAAGGTGAACGA
GCCTCCAAATCCAAAATCTGAGAAATCATTAAGTGTGACTAAGTCTGTTA
TCAACTACGACAAACCCTCGTCTAACACTTCAAAATTATATGCGGCTCAA
AACTTCGACGGTCCCTCTAAGAAGGTGAGCTCTAATGATCACAACACCAA
ATTTAAAGATCTAAAAATCGATGCCTTTCAAACATCAAAAAAAGGGTTAA
AAGATGACAAAGAAAGTACAGATCGAGATAATTGTAAGCGTGAAAAGACG
CATCATGAGATAACCAGGCGAGCTGGAACTGCTGAAGCAACTCATCGAGA
GTATTCACAACAGAAAACTTCACTTGAGAACTCTAAACATCTCCAGTATA
AAGAATTAGCGAAAAGTGAGCGCCATAATTTCAAGACAGAAGCTCAAAAT
CTAGTTGAAGAACAACAAATCCAACTCCAAGATCAGGTGCAGAAGCAAAT
GGTTCAGAAGTCTACTGTGCATGAACAGCCCGCGGAGCTAACAACAACCG
ACGAAGCTCATCAGCGAATATTCATACCAAGAAATCCTGTCTTGCTTAAA
TGGTTCAACCAAACCCCCGATCCAAAAACAACTGAGGTTGCGAAACTTTT
CAGTGAAATCGCTGGATATAGATATAAATGTAGTACTGCTGAATCTACCG
ATAAATTTGGCTGTGAAGACCAATGGATGCTTAATACTCACGCTGCTATT
CTACTTGGAGAAAAAGATTTTCGACTTTCACGATACACGGCGTGGGAACG
CGTAGTCTTAACGAAATCGCAAAAGAGAGGCGTTTGGAGTACGTGCAATG
GGCTGTTCCTTTTGTTGGACGGTGGTCTACCACGTTTACGAAAGCAGCTG
CCTCGTGACTCGCGACCCATGTACCAAGTAATCGAGAGAGCTAAGAGTCA
ATTTCTTGACCTTGATCTATTTTTTGTCAAAGTATCTGAGTTTATGAATG
TCGTGCCTGAATTTCCTCATTTGAAAGGAATAGAGATGGCAGTTCTCTAC
AGGGAAATTTGCATACCTCAGGAGCCTCAAGACAATTGTCTTCCCAAAAC
AAACTATCATCTTGAGCCAATAATTAAATCTTCCAATAACCTGATACCAT
CGCCAAAGTACTACACCGATGGTATTCTTATTAATCAGAAAGGAGAAACA
ACTACTCGTATCTTACGAGGGGCACCACCACCGGATACTCACCCTAGACG
AATGGGATTATCAAGGGTGTTTCCTGAAGACCCTGACTACGAAGAGGTGT
GCAATAATCGAAGACTGCGTACTTACAGCTCTGACTCGAAAATTTTATTG
AAGTACCCAACCAATCATTTCCAATCAAATGCCTCTCAAACCCCCATGGA
AAACTCCTACGCAAATGGTATTATCTACGACTACCATTCTACATCGGAGA
CTTGCACTCTGCAACCAGCAAGTAAAGGAGCCTAG
>Bg_AVE_contig_17676_gene-0.1
ATGAACTCTCTGAATCTTCTTTCAGGGCGAACAGCGACTCCTAAAGCACC
TAGATCACTGCGCAGGACTTCATACGGAAATAAATTTTCACCTGCAACTC
TCACTGAGCCAAACGGAGACCCGAGGGAAGCGCTTCCCAATGAAAAGTCG
GCAGACCTTAATCTAGATATCAGCATTTATAACATCGATGAGTCCGTTAA
AACTCCCATAACCTCACGCGCACATAGCAGCCCAATCCATGGAGAACTTC
GATGGCTTGCAGTCTTTAAACGAACTTCATTTGTGCTCGTAGAATATATT
CAATGGATTCTAACCGCGATACCGAATCCATGTTCCTACATAAAAACTAT
TCTACACGACGAAAACGGTCAATTCGCCCCTTTTTCTCAAATATGCAAAA
TTTTTACTGCTCTTTACAGGACTCCAAGGCAAACATCTACTGCTCAAGTA
CTTGGACTATCTACTTATGAGGTGGACAGATCAGAGCCGCTCGGTGAAAA
CTTTCAGAAAATCACACCAAGAAAAGAAAACCTAACGTCCGCAGTTCCTA
AAGCTCTATGCACTTACTCTACAGAGGTAGCTGAGTCTAATTTGGATCAA
AAAAGCCCACCAATATCCCCCTCATGGTTTAACAAGCCCAATTCAATAAA
CTATAGCGATAATGCTTCTCCCATAAAATACCTGAATCATAACACACATC
AGAACCAAAATAATTTACGCTCAAGAAAATTTGGATCAGTGGGCTCTACT
ACGCCAAAAACCCAAAACTCTGGCCTAATGGAAGCTAGCGATATCCCTAG
AGCATTGCAGAAAGCCTCTACATCACCAACTTTGTTATCTGTGACTAGAT
TCTCCTATTCTCCACCACCTCCGCGGCCCCTATTACCCCGACGCCTACCA
TCATACTCTCAATCAAGTGGGAGGCCAGCGCAAAAAACATTGGTATTAGA
CCTAGACGAAACTCTTATTCATAGTATGGCTAAAGGGGGAAGGATGAGTA
CCGGGCACATGGTCGAAGTAAGGCTTAGCACAATTATTGGAGCTCGATGT
GGTGCGATACCAGGACCCCAGCATCCAATCCTTTACTGGGTAAATAAGAG
ACCACATTGTGATGAATTCCTGCGACTAGTGTACAAGTGGTATAATCTTG
TGATTTTTACAGCATCGGTACAAGAATACGCCGATCCTGTGATAGACTTA
TTAGAACAAGAGCGTAAAGTCTTCTCAAATAGGTATTACCGTCAGCACTG
TATACTTAAACATGGAGCCTTTATCAAGGATCTAAGCCTGGTCGAGCCAG
ATCTCAGCAAGGTTATGATACTAGATAATAGCCCCTTTAGCTATATGTTT
CACCAAGATAATGCCATTCCTATAGAAGGCTGGATAAATGATCCTACTGA
TAATAATCTTATGCACTTGTTACCTCTCCTTGAAAGTTTACAACATGTGA
AAGATGTGCGGGCTTTTCTTGCCCTTCGTGGTGGTGAGCGTGGAAGAATC
ACATAG
>Bg_AVE_contig_17676_gene-0.0
ATGTCTACAACCCAAACTGATCGTACTCTCGACCTAAGAGTCTTCCTAAG
GTCACTCAAAAGTTCAACTTTAGAATCATCTATTGAAAACTTGATCTCGC
TTCTAAAGCGGCGACAAATATACAACTCTAGACCATGTGCTATAGCAACA
TCTCATCTATTACTTCGGGCTGTCGCAAAATTCCGCTGGTCAGATATTGG
GAAGCTCTTGATAAGAATAAGAGAAATTGGCCAAAGACTTATTGATGCTC
AACCACGGGAAATTGCTGTCGGGAACATTGTTCGTCGTGTTATAGATATG
ATCAGGGATGAAGAAAAACAAGATCCATTGGAATGTGGCTCAGATTCTAC
ATCAAACAGCTTAACAAGTTCACCCAAGTGGAAGCCCAACAAATTTGCAG
CTTCATACTCTGAGATTGCGTACCCAAATGTGCATAACTTGCGTCTTGGC
CCCAATGATGATGCAGAGTTTAGTGAAACGAATAGCGATGATGTTCAGAA
TACCCGAGCTAGGGAATCAGCCAAATTATCTAGATCGCTCCTAACAACAT
TGCATACACCTTATGCACTTTCGAACGGTGTGGCCGTACAGCAATCAATG
TTCAATCTACTGTCTGCTCAGCCCTCGCCAAACGCAACACCTCCAGGAAC
AAATATTCCGCAAAAATCTAGCGTAAATGCTTCATCATTAGCAAAAAGAA
TTGCATTGACTACCAGAGACCTCAAGGCAGAGATCATCAGTGGCATCGAG
GAGATTATTGACGAGCTCGATCAAGTGAGTGATCAAGTGGCAGCCTATGC
ACAGGAGCACATACACTCAAATGAGGTGATTCTCACGCATTCTTCTTCAT
TGAGTGTACAAAAATTTTTACTCAAGGCAGCTGAAAAGCGGAAATTCACC
TTAATAGTAACAGAGTCATATCCCAATGAACACAACGCCACTCACTCAAT
TGTAATGGGGAGGTCTCATGATAGTATCGAAGATGACAAAGAAATGGCCA
CCGCTGACTTTCGGACCCCTCTTTCCGCGGCTGGTATTACTGTAATTTTA
ATTACAGATGCATCCATATTCGCTATCATGTCTCGTGTAAATAAGGTCAT
TCTAGCAACTCATGCGGTTATTGCAAATGGAGGATTGATTGCGGCCGCCG
GTGCAAGAATGATCGCAAGGGCAGCAAAAGTTCATAGAACACCGGTGATC
GTGGTGAGTGGCGTGTACAAACTTAGCCCTGAATATCCATACGAGTTTGA
GTCTCTCATCGAGTATGGCGACCCAGGGAGCATAGTACCATACGCCGACG
GCATTTCGGTCGAGGAGTTGGAAGTTGATAATCCACTTTATGACTACGTG
CCACCAGAACTTGTTGATCTCTACATCACAAACTTGGGGGCTCATGCGCC
GTCTTACCTTTACAGAATTGTAGCTGACCATTACAAGCCAGACGATGTCA
ATCCCTGCAAGAACTAA
>Bg_AVE_contig_11018_gene-0.0
ATGTTTTCGAAGAAAGAAGAAAATGCTCTACAGCCTCCATACGAGACTTC
GGATCAAGGACTTTCAAGTTCTTTGGGTCGTCAAAATATCAGCTGGGATC
CAGCTTTTGGTTCTCCCGAATCCTCTGCCTTTGTAGACGCTCCAGGGGAA
GATGCTAGAGCTTCAATAACAAACCACCTTGAAGATGCTCCTAAAAACCG
ACGGCCCTCAATTGGTGTCCGATTTAACTCATTAACTCAAAGAGGCGGGG
TAAACAGCATTGAGAACTTTGCTCGAAGTTGGACTCGAGCTGCGTCTTTC
ATGGAAGTAATCCCAAACCAACAGCCTTTCCTAATAAGAAATGAAGAGGA
TCAGCAAGAATATGAAGATCCCTTTCGGGATAATGGAGATACAGAAGCAG
CCCAAGTATCAATCACAGACCTCTGGACTCATCAAACAGACACAAGCCAG
AGAAACCATGCTATTAACGCTAAAAATCTGAAAGAAGCTCATCAATCATC
TCTGCCACGAGGATCTAAGCCACCGTTTCCGGAACGTGAGAATCTAAAAT
CGTTAGATAGTCTTCTTGGTGCAGATTTCAACCCTGCCAATACGTCTTCT
TTGCCTGGTAGCTTAGACACTTCCTACGGCACTATGCAGCTAGAACTCCC
AAACTCTTCCAGGGCAAACGTCGGTGAACTTTGGAGGCAGAAACAAGAAA
GTGTATCCCGAAAAAAATCACACGGCGACCTAGGTGAGAGGGAGCCGGTA
TTATTAAAAGAGGTAAAACAAGACGGTAAAACGGTACTCAAAGTCGCCGG
ACAATCTACATATCCTCAGACTGTTTTCAACTCCACCAATGTTCTGATCG
GAATCGGAATTTTAAGCCTCCCCCTTGGGTTTAAATACGCAGGGTGGATA
CTTGGTATGATTATTATGCTATTATCTGCATCAATAACAGCATACACAGC
AAAGCTGTTAGCAAAATGTATGGACGTTGACGCAAGCATACTGACATTCG
CCGATATTGCATTCGTTTCATATGGCGAAAAGGCTCGTGTGGCTACGAGT
TTTCTCTTTACTATAGAGCTAATGGCTGTCTGCGTAGCACTCATTGTTGT
TTTCTCAGATACACTCGGCCTTCTAATTCCCGAAGTTAGTGTTCTCCAAT
GGAAAATTCTTTGTGGACTATTTTTAATACCTATGGGCTTTTTGCCGCTT
CGGTTGCTTAGTTTCAGCAGCGTTATTGGGATATTCTCGTGTCTTGCTAT
TGTCCTTATCATCTTCATCGATGGGATGATCAAACCCAATAGCCCTGGTT
CATTAAAGGAACCAGCAACTACTTACCTCCTTCCTAACAATTGGCTCGCT
CTTCCTCTTTCATTTGGATTGCTCATGTCTCCATGGGGAGGTCATTCTGT
CTTTCCAAATATATATCGGGATATGCGTCACCCTAGCAAGTTCATGCGTG
CCGTTAAGGTATCTTTCACTTTTACATACCTGTTAGACCTTTTCACTGCC
GCTATAGGTATCCTCATGTTTGGCGATGCTACAGCAAATGAGATATCATC
TAATATTCTCAATACGTCTGACTATCCTCCTACTTTATCGATGTTCTTGT
CAATATTTATTGCAATTATACCGATAACCAAAGTTACTCTTATAAGCCGA
CCTATCGTATCGACAATTGAGGTATTAGCAGGCATCACTACGCCTTCGGC
GAATTCAGAGGATAACACTAAGCAATCAAACCTGAAAAAGAACATCTCCA
AATTCGTGGTGCGTGTGTTAGTAATAGTTGTTTTTGTGCTCGTCTCAATT
CTGTTCCCTGCCTTTGATAGCCTAATGGCATTTATGGGTAGCGCACTTTG
CTACACAATTTGTGTGATACTTCCTCTTCTCTTCTACGTGAAGCTCTTCG
GCTCGAGGATAAGCCTAAAGGAACTCATCTTCTGTCGTTTCCTGATAGTA
ATCTCTTCGACTATGGCCTTTTTAGGGACGGTTTTTGCGTTTATCCCAAA
GAGTTATCTCGGTGTCTAG
>Bg_AVE_contig_16737_gene-0.0
ATGTCTACTTCAGTCGATGGAAAGTTAGAAGAAGAAGAAGAGATGAAAAT
TACGGGTACCGTCAAGTACATGGCCATCGAGTTGCTACGAAACATGGACG
ACAATAAGTTTAGCATCAAGAAATCGTGTCGGTACGACCTCGAGTCGTTT
TTCTACGTTTTTCTTGTGGGATGTCTACGCTATGGTCGTCCGAATTCAAA
CCCCGTGAATCTAGAGGCCTGGTCAATAGATGATATTTCAGAGAACTATG
AAGCAAAGTTAAAAGATATTATTGACGCGTTTGAAACGAATATCTTGGAT
CGCTTTTCACCGAGTTTTGACGCTGTCAAGGATTTGGCTAGAGATTTCCA
CAAGATTTTGTTTGGAGAAAAT
>Bg_AVE_contig_8701_gene-0.0
ATGGCTCCAGAGCCGAAGAAAAGAGACGGTTCAGTCAACGCATCCAACCG
ACAGGCTAAAAAACAGAAAAATACCGGGGAATGCTCAATAGTTCTTGCGA
CCCAAGATAAGCCTATCGCACTGGACTTACTATCGTGGAACCAGGTTCCT
CTGCCCGAATATATCAATGATGCAGAAGGATTCTATGGGCTTGAAGAGAT
AGATGGAGTCAACGTTATTCGAGATGGAAATATACTAAAGTTTACAGCTG
CTACTGCACCAACAGGAGTTGACGAGGATGAATTTGAAGGCTTTAGCGAT
AGTGCATCTATTAAGGATACTCGAGTGAAAAAAATAACTATTCCTAATCC
CCAAAAGCTCAATAAGAAGCAGATTAGTAGGAAAGACAAGTTATTGAAAA
ATACTACAAAGGACCCAGCTATTACGAATGAATCCAAGGAAAATTTGTTT
AGCTCCCTTATAGACGTCACCGATACTGCGGATGTTGATCTATCTGGATG
GGTGGCACTAGACCTTTCCTCCAGCCTTTTGAATGCTCTATCTAAATTGA
AATTTTCAAAACCGACTGTGATTCAATCTACCGCTATACCCGAAATACTT
GCTGGGCACGATGTCGTTGGAAAGGCATCCACTGGCTCAGGGAAGACATT
GGCTTTTGCTATTCCCATCGTTGAGAGTTGGCTCGAAGCCAATAAGCCTG
ACGCTAGTAAATCTAGATTACCGATCGCTTTGATTCTTTCGCCCACTCGA
GAATTAGCTCACCAACTGACTACACACATAAAGTGTTTGTGTCAAGACTT
CCCCGACACTCTTAATATAGCCACTGTCACTGGTGGACTCTCGGTTCAAA
AGCAACATCGTCAAATATCAAATGCTGATATTATAGTTGGCACTCCAGGC
CGCCTATGGGAAGTGATTAGTTCCGATCAGAAAATTTTGAAGGCTTTTCA
ACGCGTGAAATTCTTGGTAATTGACGAAGCTGACCGCTTGCTCACAGAAG
GTCATTTTAAAGAAGCAGAAGATATTCTAAATGCACTCGACCGCCAGCCA
AACCAAGATGAGGTCTTAGATGAAGAACCTAGCCGCTCAACAAGGCAGAC
GCTGGTATTCTCAGCAACCTTCGACAAGGGATTACAGCAAAAACTAACTG
GAAAGGGGAAACACGGCATGGTTAACGAGAGTAATTCGATGGAATATCTT
TTTCGGAAATTGAATTTCCGAGAGGATAATCCAAAATTTATTGACGCCAA
CCCAACTTCTCAGATGGCTAGTGGATTGAAAGAAGGAATCATTGAATGCT
CCGGAATTGAAAAAGATCTCTACCTCTATGCTCTCCTGCTCTATCACCCT
AATCAGCGTACTCTAGTCTTTACCAACTCGATCCATTCTGTCAAAAGACT
TACACCAATGCTACAGAACCTGGGCTTACCAGCTCAATCTCTTCACTCAC
AAATGGCACAAAAGGCCCGTTTACGTGCCATAGAGCGCTTTGGCTCTTCA
AAAGCAACGGGCCAGATTTTGGTTGCAACAGATGTGGCAGCACGAGGTCT
TGATGTAGGAGGCATGCAGCTTATTATCCACTACCATCTCCCAAGAGCAG
CTGATATGTATGTGCATCGGTCTGGCAGAACAGCACGAGCAGAAGCATCC
GGTACTAGTATTCTAATGTGTGCTCCTGAGGAAGTAGTAGGTACACGTCG
ATTAGTCGCTAAAGTACATGCACAGAATGTTGTTACCAGTGGCAGCAAGC
TCAAAAATTACTTGAAGTCACTAGACATTGACCGAAAAGTCGTAGCGCGT
TTGAAGCCCCGAATGGTGCTAGCAAAGCAAATTGCCGATAGCGTTATAGC
GAAGGAAAAGAAGGGACATGATGACGAGTGGCTTAAAACTGCTGCAGAAG
AGTTAGGCGTCGATTACAATAGCGAAGAGTTTGAGGCCACAGGTAGAGAA
AGTAAAGGTAGAGGTACTGGAAGGAAACTTAAAGAGAAGAAAGCTCGAAA
TATGTCGAAAGACGAAGTAAACACATTGAAAAGAGAATTAAAACTTCTAC
TGGCGCAAAGAGTAAATGTAGGGGTGAGCGAGAAGTATCTAACCTCGGGT
ACTGTTAACGTTAATGAGCTCTTACGCGGAGTCAAGGGAGAATTTCTTGG
GGCTGTGGATGACATTGGTATAGATTACGAGTAG
>Bg_AVE_contig_8701_gene-0.1
ATGGGAAAATCCTCAAAAGACAAACGAGATGCGTATTACAGACTTGCTAA
GGAACAGGGCTGGCGTGCTCGAAGCGCATACAAGCTCCTGCAATTGGATG
AGGAATTTGATCTTTTCAAAGGGGTGTCCCGCGTCGTTGACCTTTGTGCT
GCGCCGGGAAGCTGGAGTCAGGTTCTTTCGCGTGTCCTCATACAAGGAGA
AAAGATTGGCAGAGCGGCGTGGGAGGATGAGGAGCAGAGGTCACGTCAGG
AGATGCTTGGTATCTTTGGTACTCAGCGTAAAATCAAGCAAGATTACACT
ATGCCACAATCACAACCCCGTGGCGACATTAAAATTGTGGCTATCGATTT
ACAGCCCATGAGCCCCCTCCAAGGAATTAAAACTCTCCGCGCTGATATAA
CCCATCCTGCTACCTTGCCATTGCTTCTGAGTGCACTAGATTCAAAATAC
AGCCCTTCGTCGAATTCTCAGCACGCCTCAAACCCAGTCGATCTTGTACT
TTCCGATGGGGCACCCGATGTCACTGGGCTGCATGATTTAGACATCTATA
TTCAATCTCAACTTCTATTTGCTGCTCTCAACATGGCTCTTTGTGTTCTT
AGACCTGGCGGAAAGTTTGTCGCCAAAATTTTCCGGGGCCGAAACGTTGA
CTTGTTGTTTGGACAGCTGAAAATATTTTTTGAGCGTGTCATTGTTGCCA
AACCAAGATCGAGCAGAGCAAGCAGTATCGAGGCTTTCATTGTCTGTCTC
AACTTTTCACCGCCAGTTAATTTCAAACCCAGCCTAAAAGAACCTATCGG
AGCTGGAGATAGTTTAATAAACCTTATTAATTCGCGAGCTAAACAGAGAC
CAATAATTTCAATATCTTTGCTTCAGAATCCACTTAACGGCGAATGGTCG
CTACCTGTTGAAAATCCCATGGCGAATGACAAAAGCGATAGAGAAAGAAT
TAGCTTTGAGGAGCATCAAACTAATGTTATTAAAGATGGAAGATGGATCG
CTCCATTTTTGGCCTGTGGAGATCTCTCCGCATTTGATGCAGATGCGTCA
CATATTCTACCTAAAGATCGTATTACATTGGATCCTATTCAACCCCCTAC
AGCACCTCCATATAAGCGCGCACTCGAAATGAGGAAAATTGCAGGGGGTG
CATATGGAAAAACGACTTGTGGCTGA
>Bg_AVE_contig_5255_gene-0.1
ATGGACGTCCTACTTGAATTACCGCAACGTAAAGCTATAGGCTTGCCACT
TCGCACAAAGCCAAAGCGAGCCTCCTCGGGCGCCTCGTTCAAACCAAGCC
AAAGATCATATCAAGGCATTCTTCATATCTCGACAGAATCCCCATGGCCC
GAAAACCAAGATTCAGATAGAGCTCTACAAAGAGCTTCAACCGGCACCCT
ACATTCCAGCCATCACGATCCCAATCGAGCCCTTCAGAGAGCTTCTACCG
GCGCTATATCCCCCCGAAACAAGGCTGTGGCTCACTCACAACTGCGAAGC
TATCGCGCATCGACCGGTGGCCTCAAGAATGAAAAGTCAGTGAGCAAACG
AAATACCCATCATCACATTCTAGCAGGCGCCCTCAGTGAACAGCCCAGAT
GGCATAATGAGAGTTGTGGTCCTAAACTCTGCAACCGCTGCGAGGGCCGC
ATTCGCTCCCAATTTTTCCAATGTCGCGACTGTCGCGACTACCTGCTGTG
CACCGAGTGCGGCGAGGGGGGAATCTACTGTCAATATGATGCGCACTCAT
GGGTCGAAATGAGCACCTATTGGCACGGCAAAAACTCCCAGATCATTGGA
GAAATCACGCCCGAAGATGCCCGGACCCTGTACTTTGGCACGAAAACATT
TCCCTCCATCTTTCGACCGCCCTGCCCCCTGGATGTGCCGGATACCCTCT
TCCTGCATGAGCATCGCTTCATACGCAAGAGCGATCCTCGCGAAATCCTC
ATCTTTGCCGACGGCGCGTGCTTGCGAACTTCCAAAGGCGACGAGGCCAT
AGCAGGCTGGGCATTCGTCTACCGGCCATCAGCATACAGTCAAGATGGCG
CATTAACCCATGCCGGCACTATCTCCGGGCGTCTCGAAATCAAAGGCCCG
ACGGGCCGCACAAACCCTATCACCAGCAACCGGGCAGAACTACGCGCTGC
AGTTGCCGCCCTACAATTTCTCGACTGGAGCATGGACTGCAATCGCGGCT
GGCGAAGCATTGTGATTGCCACTGACTCGGAATACGTGACGTGCAGCATC
ACCAAGTGGATCTCGGATTGGGAGGATAGTCAGTGGAAGCTGGAGAATCA
CAACGACGTCAACAACAAGGATCTCTGGAAAATTTTATTGCACGAAGTAC
GTCGCTACCACGCCGACGGCGTCAAGATTTCGTTTTGGCGCGTGCCTCGA
CACTGCAATACGCGCGCCTACGAATTTGCGCGCAAAGCGATCGGGCGCGG
CTACAAGGAGCGCACGGAGACGGTCGTGTTCCAGGCGGACGGCCCGATCA
AGGTTCGCGTGACTCCCTTCATTCCGCCGAGGGAAAAGATGGCCAACGGT
CAGATCCAGATTCGCCGTTAG
>Bg_AVE_contig_5255_gene-0.2
ATGTCAACGAAAACTCTGGGACACCTCCGAATTGCTTTTCTCGAGTGTGG
CATTCTTGCTCCAATAGCACTCTCTAAATATGGTCGTTATGGCAATCTAG
CCCAAGAATTTTTGAGCGCAGCAGCTAACAACTCTGCTGAGGCTCTTGCC
ACCTTCTCGCTAACACCATTTGACGTGCTTTATGCCAGAGAGTATCCCGA
TATTGAGGAGATTGATGCCGTTATAATTTCGGGCTCAAAATATGACAGCT
TCGACAATGATCCTTGGATTCTCGAGCTAGTAGAATTTGTACGGAAGCTA
CTTGCACAACGACGTGTTCGCATGATCGGTATCTGCTTTGGACATCAGAT
TATTGGTCGCGCACTCGGAGGCGATGCTATACTTGGCAGGGGAAATAATG
GATGGGAGACCAGTGTCACCCCCCTGCAGCTGACCAGTCGTGGACAAGAA
ATCTTTGGTCGTTCGCAATTGAAACTTAACGAAATGCATAGAGATGTGGT
CTACAGTTGTCCTGAGGGTACAGAGCTTTTAGCCTCAAGTAGTCAATATG
AAGTCCAGGGCTTATATATCCCCGAAAGGTTGATGACACTCCAGGCTCAC
CCAGAGTATACTGCAGATATAATATCTGAGGTAGTGCAAATACGACATGA
TAAGGGAATCTTCGATGATGATATGCTCTCAGGTGCTATGCAAAGATTAA
AAGAACCGCATGACGGACTTGAAGTTGGCAGGGTATTTCTAAAGTTTCTG
GCAGGATAA
>Bg_AVE_contig_5255_gene-0.0
ATGGATTCCCTCTCAATTCTCGCCATGGCAGCAGCTCAGGTTCAACAACA
AGAATTATCTCAGTCTCTTGAGTTTTCTTCAAACGGAAACTACGGTTTAA
ATACTAACCACACACATTTCATTATTAGGAAAGGAGAAGCTTCCGATATC
CCATTCCTTAGGGATGTTGAACGCTCCGCTGGAAATCGGTACCGAACAGT
TGGTCTCGACCTCGTGGCTGAAAGTAAATCTGTTGATCCAGAAAGATTAG
AATGCATGGCTGACGCAAATCACCTCTGGGTTGCGGTCCAAAACAACGAG
CCTATCGGCTTCATATGTGGAGAGGAAATGGACGGAAATTTTCACATTGT
TGAAGTCTCCGTTTCACATGAATACCAAGGGCAAGGAATAGGAAAAGGGT
TAATGACAGCAATGTTAGATCAAATTACACAGGAACGATCCTTTAAGTCC
GTAACCTTGACTACATACAGAAGTTTGTCATGGAATGGACCTTGGTATTC
TAGACTGGGGTTTGGAGAAGTTCATCCTCGTCTACTAGGGAGTGCATATG
ACTTCATTCTAGAGATCGAGGAAGCACGGCATGGTTTTAACCAGCAAGAA
CGATGCCTCATGATGAAAGATCTTTTCTACTAA
>Bg_AVE_contig_1260_gene-0.0
ATGAAAGAACAGAGCAAGTTAATACACAGTCTCCAACAACATGCAAGGTC
TACTACTCAGGCTCTGAAAGAAGCAAAGCAGCCGAAGTTAACAACTCCTG
AGCAAACACCAATAACAATTGATTTGCCCCAAACTAAAGATATTCAAGAA
AGGCTACCAAAACTCGACAAATTTAAAGGAGATAGAACAATGTGGGATGA
GTGGCATCTAGGAGCTCTCCACAAGCTGTCAAGAGATGGTGTAGCCCTGG
GGTCTTCTTTTGATCAGTTCATGTACATCTACTCAAGACTAGACGGTGAT
GCAATAAAGATGGTCTCAGCAACAGCAAGGACCTTGTCAGAAAATGGAAA
AGGCACAGGAGTTGACTTCTTGGAGTATCTTAACACTGTCTTTGGAGATC
CTAACAAAAAAGCAAGAGCAGAGAGAGAGATTTATCGAATGAAACAGAAA
GAGAAGGAACCATTCCCAGATTTTCTTACCAAGTTTGAAACAGTGTTAGC
AAATGCTGGCTGGTCATCCTATTCTGATAACCAAAAAATTTCTCTCCTTA
AGAATGCACTGACTAGAGAACTCCAGCTGACTCTCCTCGGCTCATCAAAA
AGTACATGGGCAGAATTTGTTTCCCATGTCCATACCATCTACAGTGATAA
GGAGGCAATAGACCAGCAGAATCTACCCTTTTCTCTACCAGCAACTAGGG
TCATCCATCAAAACCCTTCGGAAAACTCCAACACTTCAAAAATGGACTGG
GAACCAACAAAATCTACCTTCATAGCAAATGCCCAGGGCCAGAAAAGTCA
GAGAGCATCATGGGTTACAAAAGATGTACTTGCATTTAGGAAGAAAAAAG
GTCTCTGTGTGAGGTGCGGACATAAAGGACATATTGCCCCTAATTGTAAC
TACCTTCCACCCCTAAAGCCAGCAAACATCAACCTAGCAAAGCTATCTGA
GGAAGAAGAGGAGGAACTGGCTATGATGGCACAGCCTGAGGGGTTGAAAA
GGCGAGAGGGAAAAGAAGAGCTCCTGTGCTAA
>Bg_AVE_contig_5991_gene-0.0
ATTAAGTCCACCCCATATGAGCTGGCTCCATTTGAGCCCTTGGCATCACT
TATCCTAACGAATGTGACTGACATTGAGGTGTGGAAATGTCTCTTGCAGC
TTCTTGATACGCTCGAATCTAAACTTGCATCCGAGGAGAAAGAGGTTGAA
AATGAAACGACAGAAGTGGTCTACAGGCGAGCTGGTACCTCACAAGCTTG
CACAGAGCAGAAAGCAGATGCCTTGAAAGCATTGCTTCGGAGGGAGCTAC
AGGGCTCAGTATTCATGCACGTGCAAGGATTCTGGAAAAAATACTTCACA
AATAAACCATGGCAGGATCGGTGTATTGACCTGGCCAAGGAATATGTGAA
GCGCTCCGCAGAAAAGGATTTGAAGTTCCCGGATATACCCACGGAAGAGT
TGGTTTTCAAGTGGATCAAAACGGCATCAAGCTCTGCGTCGGGAGCAAAT
GAACACGGTCTCGATAAATCCCAATTTTCTACATCCAACGCCCATGAATT
TGATGGCGGTCAAACCATAAGACAAGTCGACTACTTCATCAAGCGACGAG
GACTACCAAGGTCTGACCGACATCATTGGCATGATGTGCTTGTGGTCGCA
GAATTCACGGAGTCCACATCGAATGTTTTCATGGACAAGTTTCTCCAACT
CTCGATCTTGATACGTGAGCTTTTTTTTGCGCAGCCCCTTCGACGG
>Bg_AVE_contig_9577_gene-0.0
GCGAGTTTTACGGCTCTCAACATTGTTCCAGATGACCAAGACGAAGACGA
GGTCGACAACACCAAGGAGATACAGATTGAAGAGGCTCTTAAACTTTATC
AAGTTGCATTGAAAATCCATTCACAAGGCCCAGAATTTTATGAAAAGGCA
GCTATCGCTTACCAAGAACTCCTAAAATCCGAAATATTCAGATATCCAGA
AAGTGAAACCGAGTTCCAGCGAGTTAATAATTACCCAGAACTTGAATATG
TCGATGCTACTATAGCCCTGGAGGTAGCAGCTGCTCGGGCCGATGGAGCT
CCAAGTACTCTACCACAAATACTATACTTATCTCACAAAAACCATGGAAT
ATTTATACTTGACTGTGTGCGAAGTCTACTCCGGTACTCAAAAATTACCC
GGCAAGAACTTGTGTACCAAGGCATTGCCGCTGTAGAAAACTTCTCTCTA
GCATTGGCGAGTGATGCTTCAGATACAGATCTTTGGAGACGAACTGCCCG
CGTCTGCGAAATACTCGGCTCTCACCGGATATCGAGGTATTGTTTAGAGG
CCGCACTCGAAGTTGATGATGACCCTACCGTTGCGGAGGTGGAGCCTGCA
ACAATTGAAGAGGGCTTTGCTGGAGTACAACTTCAAAGGCTTCTTGAGGT
TCTCTCTGATAATACGGCATTGTCGCATCCAATCATGATGCCATTCCTAC
GAAGATCAATGCCAGATTATCTTCTCAAGTACATGGATCAGTATCCTTAT
CTTTCAGATGAGACAAAATTACTCAAGAAAAAAGACGGCGAATCACCTAC
TTTAAATACACACACTCTGCTCAGTATTCCAGAGCGTAGCTGGTCAATTC
TTGGGGAGAGCCTCTGTAAGAACTTACTTTCTACATCCAGCTCTACTATT
CCCGGTGCAGCAATAATCCTTCAGATCCCACCAGAAATTTCAGAAACCCA
GAATAATGATATTAACTTATCTTTTGAAAAAACAAAAGATCTTGCTACCA
AAGATGCCAAAGATACCGAAATGACTGATATTTCAGGCCTAAATAGCGGT
GAGATTAATGAGTCAGTGGATGATGGGTCTTTTGAGGCTATAGCTACTCT
TAATTCTGCCTCATGTACTGATGATCTTACTTCTCCGATAATAAATTTAC
CTTCAAGAAAGCGATCGCAGTCAACTGCTGGAATTCGGGAGTCCAAAGAT
GATGAAAATACGCATAAAAGAAGTAAACGAATTAGAAATAGAGATAACCT
TAACGATGAGCCAGTGGATCCCACTACTCAGTACGCTGAACAGTTGGAGA
AATATGTTCAGAGTGACGAGATCGTATTCAGCTTTGTCGGAGGGCTCCTT
GGAAGACTAAAAATTAATGATCTTGGCACCATATCCGACTTGCAAACTGC
CCTATCCCTTACAATGCCCATCGAGCCTCAGGAAATAATCACGAACACGG
CCGTAAGAGATCTACGAGATATTCTGAGGACTTGGGATGAGGCCAAAGCA
TCAAAATTTATCAATGAAAATAAATCCGATATTTTGGGGTCATCTACTGG
CAGTGAAAATGTTGGGTTAGCAAATTTTCTTAATCAACGTGAAGCTGGAA
ATATCAAGGTCAGCAACTTCCCAGCTTTTGAGTTAGAAAAAGGCTTGTGT
GAGTTTGTAATGCGTGTAAACTCAGGATGGATGCCTTTGAAGGATACAAT
TGTTGAATGGGTCCTTGCTGTTATTCCCACGTATGTAAACACTGCCTGGC
AAGAAAATCTAAAACTCTCAGTCACTAGTTTAATCAGTCATGCTGATGCA
GAGATATTCACACGTTTTCAACATCATGCTGAGCAATTTTGTGCGAACGA
AGAAAGCCTAGCTCAATTGGTTGAGTCAACACAAACATTATTTGAGCTAC
ATCTTGATGTGCATGCTCATATCACTGGTCCTGACAGTATAGTTCCATAC
AGTACAAGATATATGAGCTACGATAGACTGACCCGATGGGCAGCTCTTTC
TAGAAGAATTGTAGGAGAATGGATATCTGATTCCACTTGCGACCTTTCTC
TGCGTTACCTATGGGCTTCCGCGTATTATGCAACCACTTCCGAAGATGTC
ACTCGGGAGCACAAGGTTAGTTGCTGGTCAGATCTAGAAGCATTTTTGAA
CAAGGCTGGAAATCCTTCTATTGAGCTCCCTAACAACGCGGTAATGCCAG
AGATATCTTCAAATGCTGCAAATCGAGAAGCTTCAAAGCTTACAACAATA
GACTTTTTTTTTAATTTGTTTCAGGCTGACAAGAGTGACCCTGTTGCAAT
TATAGAAACCCTAGAACCGGTACTAGATCCAGATTCCGCCATACAACAGC
AACAGGATGAAAAAGTGGCGGAATCTGCATCCAGTTGCCCGACTGCGCTG
AAAGAAATGTGGAAGTTCTTGAAGTCTGGTAGTACTTCGTTAAGGCTATA
CCTTTGGCAAAGACTTAGAGACGCTTACCTTAGCATTGGATATAAAACAA
AGGTCTTTTCTTGTTATCTAAAAAGTATCGAGATAATAGTTGAAGATTTA
CGATCCGATGAATATATCAATAGTGTAGAAGATGCTCGCCAACATAAACT
CTTGACATGGTTAAAAGTTTTGGATGATCTCCTCGTCAAGTCTCTTACTA
TTGCCTTAAATGATCATCCTTCTTGCTTTGAAATCATCGATGAACGGCAC
CTGAAGTCTACTTGTACGATGATTGCGCAGCTGAATAGAATACTTCATGC
AGCAGCAATTTTTGATGATGAAGTTAGGGTTAAAATGATTCAACTTCCAA
TGACTGCTACATACAGTGAGCGTGGTTCATTCAATGGATTTATCAACAAG
CTCAGAGAAATGCAGGTTCGAACATGGGCTTTACAATATGCAATGCTGAA
GGAGGCCACGTCTCAATACAGAGAACTATTTCCTGATCCTGATACTGAAT
TAGCCGACTATCTTATAAATGTTCACAGAATATTGGGATTACGAAAATTT
TGCAAAGTTTCAAACAAAATATTTTTAAAAATGACAAAGGTAGAGCTAAT
CCGCTTGAAGCACATCGAAAATTGGGAAGATTATCTTGGTCAGGTTCTTT
ACGATCTTTATGGAATTAAGCTTGGAATGGGGAAATGCATGCTTGAGGAG
CATGGCTGTCCTACCGAACCCCTTGACAAGAAGACTGTCTTGAATATTTC
AGACCGAATTATAGCTCTTGCAAATACGTTATCAATGAAAGATTTACTAA
AGCATGAAATAAGACAAATTATGGAGCGAATGCAAGCATCTCTCGGACAC
GTTAAATCCTCAACCCAAATGCAACACAATCTTCGAACTTATAATCAATT
TATTAAGAAATCTATTCGACCGTTAGAAATGCACCAAGCATGGAATGGCC
AATTACAGATCAATTGCTTGCCCGTGAAAAATCTGGACAGCTCGCTGGGC
AAAAAAGGCTGGTACTTCCTACTAGGCATGATTTCTCTAACCAAATATCG
GTCTACTAAACGGCTAGCACCGGGTCCACAATCAGATGATATACGTGCGG
CAGCCAATTTTATGCGACTTCAGATTCAGTATAATCCCGATGACTGGGAG
GCATGGTACCGACAGGCGCAATGTTTTGACCACGAACTTGAGGAAGAAGT
TTTGTGGAACACTGACAAAATAAACAATCACAAAAGTGATCTGGTCAAAA
TTCAACGTAATTCTATTCACTGTTATACTATGGCTCTCTCCACCGCCTAT
AGGACGGTTGATGTATCTTCCACTTCAACTGAAAAGCTTTCAGAGATGTA
TCATGACTTTGGGATGCGTCTTTACGCCTCATCTCGCGAACCCTTTCATA
TGGAAGCCTTTTACGTAGATGATTTTGAGAAGCACATGAGTGGTACTTCC
GGAATGTATAAGCGACCATTACATGCCGAAATGACTAAATATAGAGTTTG
GAAGTATGCAGCCAGACTATTTAAAGCTTCACTTCGAGATCGACCTGATC
TTTGGACAAATCATTACATGTTGGCAAAATGTCTGTGGAAAATGTTTTAT
CGCTTCAGCGAAGAACAAGACTCCAAGGTCAAAGAGCACAATCCTCCTAC
AGTGGAAGGGATTATTATGGCCTGTTTAGATGCGATAAAGACTGTCCCTA
AGCCGACCAAGTCATCGGTAGAACCAATTATTGAGCCACATTATAAATTT
GTCTCTATCATCCACAAACTGGTATCAATGAAAGCGATGGCACCTCAAGC
AGGTGTAGATTTAATTCAACAACAACCTTACGCTGCAAGAAAAGGTCAGC
CTATAATGATCGGTGACGTTGATGAGGATTGGGGGTCCTACATTATCGAA
CAGGTTCGTCATTTAAGAAAAGAAGACAAGCAGCACTGGCAACATCGTAT
GATTGCTCGTGTAGCTAGTATGCTTTATACTGATGGTTGTCCGACGTCTG
ATCATGTCAATGCAGTTGCTGCCAAAAATGAATTCCGTGAAAGTATGTTC
ACTAAAACTATGCACATTCAAGTTTGGAAGCCTGAAACCGAAAGGCCTGG
CCGACACTGTGTCTACATGGAGCGATATACCCGGTGGATGGTTCGACTTT
TGGAATTAACCAATGATAAACCTAATCTCGAAGCTCTTGTCAAGCGCGTT
CGGAAAAAAGGGCATGAATTCTATCACTTTTCACAGGTTTGGACTGAAGC
TTGTATTGCATATCTTCGACTAATTCGTCGCACTGGATCTATCCCCTCCA
GTGTGGACGACTTGTTTAAATCTGTCCCAGCCGATGAATTTGAGATGTTT
TCTGACCGACTAACCACCTGGATAGCGGATCCACTTATGCAACATCCTTC
TCTTGAAGCTCTACGCGAAACAAGTGAATTAAAAAAAGTTAATGCTAACC
TTATGAAACCTGCCCCAATAGACGATCTGATAAATGATGCTTGGGCTGTA
CTTTATACTGAAATTGCGAAGGACCTTCCTGTCTCAGATGAACAAAGCAC
TTGTATAAGTCAAGCTGGATGTTCAGGAAATCTTAAGGACGCAAGCGATG
CAAAAATTCAATTATCAACAAGCTTAAACTCAGAACCCATCAAGGAGAAG
CCAAGAAAAATCGGTGTCCCGCGGCGTGAAGTTCTTCGACGGGCAGAATC
GGCGGTTAGTCGAACTGTTGAAATAACACGATCAACTGCTATCACTACGG
GGGGTAAATCATCAGCATCAAGCATAATTCTCTACTTGAACGTCGGAATT
GAAAACGCAAAAGATAAGAGCGGAGCGAGTACACCACTTGAGACCTCTAA
CTCCCAAAATGAAGGGCGAGAGGAAGTAGATGAAAGAGGCGCAGAAATAA
ATATATACGCAAAAAATACGATAGAAGGCGAAGATTATGGCGAAAGTGAG
CGTGGAAGTCTACACGACAGTGCTGACGATGAAAGTGATCTTAGTGATGT
TCCAGGCATGGATGAGGTTGAATCGGCGCCTCTATTTCCTAACCTTCCAA
GAAAAGAAATGAGTGGCTGA
>Bg_AVE_contig_16037_gene-0.0
ATTTTCACTTTTCACCCTTGTATCCCGGGTTACACCAATGCGAGATTTCC
GGGCATTGTCCTTTTCAGTGAAATTTACCAAGTCACTGGTCCTGTTGCTA
GATTTGCCCGTCAGATCGCTAGCCATGGCTTCATTGTTGTCGCTCCTTCC
TCTTACCATAATTTTATTGGCCCCGAGCCGCTCGCCTACGACGCTGCCGG
AACTACTGCAGGAAACAATTTCAAGATTAAAAAAACATTGGCGAGTTACG
ATGAAGATGCAACGCTCTCGGTTGATCATCTTCTTTCTCTCAAAACCTGT
AATGGCCGCATCGGAGCGACTGGAATGTGTCTCGGTGGACATCTAGCATT
TAGATGCGCTTTAGATTCAAGAGTTTCGGCCGCAGTTACGTACTTTGCTA
CTGACCTACACAGTGCTTCCTTGGGTTATGGGAAAAAAGACGATAGCTTA
AAACGAGCACATGAGATCAAGGCTGAACTAGCATGTATTCATGGAACTCT
TGATAATCATGTTACTCCTGAAGGAAGAGACCTAATTCGTCAGACTCTCC
GAGAAAGTGGTGTAATATTTAGCTGGTATGAGCCTGCTGGTGCTCAGCAT
GCATTTATACGAGATGAAATGAGCAAGGGAAGATATGATGCAGTCATAAC
CAAGATTTGTTTTGAGATTCTCCTAGAGTTGTTCAATCGAACGTTAAGGC
TAGATCTTGGGATTTGTGACGAAACATACCTTGAGATTGAAGATGATTGC
TAG
>Bg_AVE_contig_7472_gene-0.3
ATGATTGAAAGAACAACTGCATACTTAGAACCAGGCAGTTTGCCGCGCCT
GTTGCTCCGGAGAAGAAAACAAGTGAACATTCAAGGTAGACTTTTTTCAG
GCTTATGGAACCAAGGAAGGGTGGACTTTGAGCTCGTACCATGGCTTGCT
GTTTTAGCCAAAGAAATTAGTGTGATAGATCAGCGATCGATAAAGCGTCA
ATCGACGCCATTAGTGGACTTTTTATGTCCTGCTGCCACTCTAAAATGTT
TCAAAAATGTCACTTGCTTTAGCACCAGCAGTTTGGACTCAAGATCGAAA
ACTATTTGGTCGAGAAGGTTAAGCTATAGCCATTCTACATCGTCAGTCGA
AGCTTCAAAATTGCGCGATGGTTGTTCTGAACATTCGTTAGAAGTGAAGG
AGCTAAGGCAAGAGCTAACTTCCTTGTGTAAGAAATTTGGGCTTGACGGA
AACTTTGATGTAGAAAAAGCATGGAAATTATACGGAAACTTAGATAAAGA
AGATCGAAGAAAGATTCGCTATACTCTCTCTCTGTATTTACACAAATCAA
CTCGTATGGTGGATATAAAAAAGATAATCGAATTGTTCAATCACATGGAC
CTGCAAGAAAAAGACGAACTTATCTATCGACACGCGGCTCGTGCTTATTT
ACAACAGAATGACCTTACTAACTCCATGCAAGTATATTCATCTGCTATGC
AAAATTTAAAGGTCCCAGCTGGCTGTGATTACATCTTGGGCTACCTGGTC
GACAATGAAAGATGGCCTGAAGCCTTCAGCCTTTGGAAGATTGAGCCAAG
CCTGAAACAAGATTTTAACTTTTGTAGATTTATTGATAAAGGCTATACGC
GGCTCCAATCGGCTTTGTCTCTAGCGAGTTGGGTAAATAGCACCAAGTCA
ACTGCCGAAACCTCACCGTCGCCCGATCACGTTCAATTCGCATCAACCAT
AGTCGGGAAAGCATTTGTAAGGGCCAAACCTGGAATGGAGAAACAAATTC
TTCGAATAAATAAAAATTACTTCCTAGACCCATCTGCATTGATAACTGTC
CTCCGATTATTCTGTTCACAACACGATGTACTCGGTATGAAGCAAGTGCT
TGATGATTTTTTCATCCTTTATTCAAAGCCGAGTCGAGCCGCATATAGAA
TGTGTCTTCAAGAGTTTGCAAGGCAAGGAGATGCTCGGACTGTTCATGGC
CTTTTCAAGCAATATGTTAGTCGCTACAGAAACAACAACCATGAAACATT
AAGCCGAGCACGCTGTGAGGTGTCTTCGCGAAGTAAACTAGATAAATCTG
GTAGATCATATTTCTATGAAGAGATTGACGAGGCAGCTCCCCTTACCGCA
AATGATTTTGCGCCTCTTCTTCATGTACATGCTAAAAGAGGTGAATCCTG
CGAGGTTGAAAAGAGCTTTGATCAGATGAAAACTTTATTTTTTATTAAAC
CGAATATGCTCTGCTGGAATATTCGTCTCAGCTCATATATAAAAAACCAA
GACACAGATAGAGCATATGAATGCTTTGAAGAAGTACTCGGCGATAATAC
TATAAAGCCAGACCACTACACCCTAGGTACAATGATGTCACTTTTTGCCT
CTAGGGCCGACCTTGTACGAACTAGAGATATTTGTAAATTGGCCGAAAAT
TTGGAAATTCCATTAAGTGCGGCGATGCTTAATTGTCTTGTCATTTGTCT
ACTCCGAAATGACAAGTTTGATGAGGCAGAAGCTGTATGTCTGGAGTCCA
CCACACGTGATTTTATTGGTTCCAAAACGAGTATGTGGAATTCCTTGGTG
ATTGGTTATGCTTTAAACCGCGACTTGGAAAACGTTAATCGAATTTTCAC
CATCATGTCTGAGAAAAAGGTAGAATATGATAAATATACTTACTCAGCTC
TGATGCAAGCTTTGGTAATGAAAAGGCAGCCGTCTCTTGCTGCTAAAATT
CTTTTTGAAATAATGCCGAAGGCTCAAGTAAAACCAACTAGCTTTAGTTA
TGCCGTTTTATTAGGAGGATATCTGGCAATTCGCGACTGGAAAATGTTTC
ACTGGGTACACCAGCGAATCGTGAAGAGTAAAATTAAGCGCAGTGTCAGT
ACGCAACTTATGATCATGAGAGCAGCAAATGCAGAAGATGCGGCGGTATT
CAAGGAGGGCACAGTAAAGCAAAAAATAATGAGGTCATTTAATATATTTT
CAGAAACAATGGCATCTATAGATCTACAAGATATCACAGAAACTGCTAGG
AAAGGTGCTAGTCAGGTTCCACTTGATATCATGTATCCTGCAATGTTCTA
TGGTTTTATTACGTTCATCCTCAGCCAGTATGGAGAATATAAGGTGGCTT
TAGACCTTCTAGACGAATACAAGGCTCAGATACCGGAGCATCGCCAGAAG
GCAGGAGAAACCATCAAAATACTAACAGCTATGATGTCAGCCAAATATGC
ATCACACGATACTAAAGGAGTCAATGATTGTTGGGAAAAGGCACTTTCTC
TTGTTCTTGAAGAATCTAAACCTCTACCACCACTTGCAAAAGTCGCATTA
TCCGATACCGCGCCAGATCGCAATATTCCCCACTTCCATCAACTCAGGAT
CAATGAACCCTTCCGAATCTACATGAAAACCCTGGTTGACCAGAAAAATG
TAGGACAGCTCAACCAGACAGTGCAGAGTATTACTACTATTGGCTTTGAG
CTGGATAGCCGTAATTGGAATGAATATGTCAAACATCTAGCGCAAAACTC
GAAATATTATAAATTAGCTTTCCAGATCTGTGAAGCCAAGCTAATGCCAG
GATGGCAAGAATGGCGAATTCTGCGGCGAAAGTTGGCGGGTCGCCGTATG
AATGTGCCTCTCGTCGTACGCCAAGCTAAGTGTAACCCGCGAAGCTTACG
ACCCTACTACGATACTATGATGTGGCTGACACGTCGTATGATTGACCTAC
AAGCCAGGGCTGCCGAGGATCCAGAAGTTCAGAGGCTAATCAATTTCTTA
ATTAATGAGTGCCCAAGGACAATCAAGGCAATTGAGAAAATTCCCCGAAC
GAACAGTGATGATGAGTGTATCTTGAAGCTGGATATATCACAGTTTGAGA
CGTAA
>Bg_AVE_contig_7472_gene-0.1
ATGGATATCACAAATTTCGTATTTTCTGGACGAGCGCAAGCAAAACTATA
TGGAGATTGGTCAAGTTACAGGACACAGCTGTCCAATAAAATACAAAAAT
TGCGGAAGAAATTAGGCATTGCTACAAGACCCCGCGCCAAGTTCGACAGC
AGGGCGGCAATCACCTCCAGTGATATAGGACGCAACCATGGGTTCTGCCA
TCTAATACTTCTCACATCTGAGCGGGCCTGGGCGCATGCTATGTTGATGC
GGGAAAACAATTCATCAGATAAGACTGGCATAACTGGCCCCACAAGATCA
CACATTATATCTCGACTAAGCAAATCTACTCTTCACGCTAGAGGCTTACA
TGAATTATTAAAAGACCGGGACCTGACTGGGGCCAGTACAAATGATATCC
TTGAAGCTCGCGCCTATGCCACTTCACTTTCTGGAGCCTTGGAACTTGAG
AAACGAGACTGGGAAAAATGTTTAAGAGAATACTCCGAGACCAGAATAAT
TTACAGTGCGCTCAGTTCGGCTACAAAAAATGATATATTCAAGGAACTAC
TGTCAGATCCTGTAGATCTTAGTATCCGCTACAGTGCATATAAGCTTCAA
CTGCCTCGAAATATTGCCATACCTACGATAGCTATTCGATACTTTTCTCG
ATCTGATAAAATGCTTGTCGATGAATTAAGAAAACTAGATCCGGGTGCGC
TGGATGACCACTTCCTTGAATCAGAACTTGGAATGGTGGGATCTGATGCA
GTACCAAAGACAATCACCTGGAGATCCCAAACAATTGATCTAGATGATTC
CTCAATCTCGACAGCACTTATATCAGTCAATGAAGCCGTGAAAAAACTTT
CTGAAAGTCTCTCTTCTATTTCCAGTGAGAAAGTTCGTGAGCGTGCATTG
GCCTATGATGAGACCCTAACCTTGAGTCAAGATGCAGTTGATGCAACTAA
ACAAGCCATTGATGAACTGTTAGGCGAAGGAAATAGTCAAAGTGATCAAC
GTGTACAAAGCCTACAGATGACCTTGACAGCTCTCAGTTATGACATGATA
AGCTGGCGAATAGGTAGAAATAGAACCCTTTTGGGTAACAGGGACGGTGC
AGAAACTGCAGGTACTATAGCCCTATTGGACAAAAATGCTTCCAAAAAAC
AGGTTAAGGATCAAATGACTTGTCGGAGGTTATCTCGTCTTCGAGAAAAT
GTCGTACTTTACGACGCTACCCTCCAGAGTATTTTTTCAATGAAAGAACT
CCCTGGAGTTGCAGCAGACACCACGCTTGTTGAAGAGCTAGAATCAAAAT
ATGATTATTTTTCATCGCTCAAATACCTTACACTTGCAAGCTCTCATAAT
CTCTTATTGAACATGAAGAATTCTTTGGCTTTGCTTGCACGAGCACAAGA
ACATTTTGATAAGTCACAAACATATATTTCTCCTGTAATGGAGGGACACG
AGTTTCCTTTGAAGATTTCAGTCACTAATACAGAATTACAATATTTAAGG
GCTCTATTGGAAAAGGAGATGCAGCGTCATAGAGCCCTGGTAATCCTTGA
AAATTTGAGTGAAATTGAGCAGCAAAGCAGACAGCTTCACGATAATTCTC
CTCTAGCAGAAAACTTACATAAATATCCTAATAACGGTGTTGATCTCAGT
AATCTTGTCGTTTACCCATCAAGATTAGAGATCGCTCCTATTAAACCTTT
GTTTTTTGATGCTGCTTGGAATTACATTAGTTATCCTGGAAAAGAAGTAA
AGGAAGCCACGAACATTAATGCACATGTAGTAGGATCTCTGACTGGAGAT
GAAGATAAAAGCATTCAAGGAAAGAGAGGATGGTTTGGTTTCGGGCGCTA
G
>Bg_AVE_contig_7472_gene-0.0
ATGCATTTTTCTCCTTACGTGGGCCATCTGCTTTTAACACTAGTTGGCAG
TTGGTCTTGGTTCGCTCACATCACAGTCGGTGCTCCTCAATGCTTGCAAG
GTGACATCTCCAATTGCTTGGAAGATGCCTTCGATATATTTACCGATGGC
GATGAATTTAGAAATGATCGAATGGTTGTCGTGCGCAACGATATAATGGG
GAAGAAGGCTCGAGACTGCTCAGCTCTCAATGTAATTTACGCAAGAGGCA
CTTTAGAACCTGGTAATGTAGGACTGTTGACAGGACCTCCTTTCTTCTCT
GCTTTAGCCGAACATCTCAATAACACCAATCTCCTTGGCATCCAAGGCTT
CAACTACCAGGCCTTGATTCCGAGCTTTATTAACAACGGAACTGTTAAAG
ATGCAACGAAAATGGCTCGTCTCGTCACTCAAATCATCGAAAACTGCCCT
GATTCGTACCTCCTACTTTCCGGCTATTCACAAGGCGCTCAATTAGTTCA
CCGGGCTGTCGAAATGCTCGAACCTAGGATTTCGGCAAGCATAGATGTCG
TTGTCCTCTTCGGCGATCCCATGAATGGAAAAGTACTCCCTGGTGTTGAC
AGCGCAAAAGTCATGAGCTTATGTCACCAAGACGACATGGTTTGTCGTGG
TCAGGGTATTTACGGGGTTAGCCCTGCTCACTTAACCTACCGACAAGATG
CACAGACAGCTGCTATGTTCACACTCAGCTCCATGTCGGACTTGGGGATC
AGTAGCGAGAGTTTGAGTCAACTGGTTGAGATGGCCAATAAAGGCATTTC
ATAA
>Bg_AVE_contig_8631_gene-0.0
ATGAAAATGAAATGTCAATATATAACTTTCGGGGCCACAACAACCTTATT
CGCCCAAACAATAATGACGCCAAAAGCAGTGGAGGATGCGAGAATTTGTG
CTTGCGAGAGCCTCAATCTTCCGGATTGGTCCAGCAGATTTCCAGCTACA
TTGGATGGCTCAGAGTTATACAAAATAAAAGACGCCACACTCTTTTCTTG
GCCGGTCTTTGGGGACTCAAATCGTAGCTTCATGAAAGGTAGCGAGAGAG
TTGAACGGGTTGTTATAGATTCGATGTGTAAACTTATTGGTGTCGTCGAT
AAAATCGGAGATTCTTACCAGAAGTGCTTCCAAATTCCGGATCCTCGTGA
TGATCCACCCCTCGAACTTGACCTTAGACTAGGAAATCCGGTTAGGCACT
TTGGCTTTGAATGCGATCGATATAAATTTTCCAATGTCAAGTTACACGCA
GCATACGATTATCTCCAACAATATTTAGTAAACCATGATATCTCAGACCA
TCACTCGGCCGCGCAAAAGCTCCTTCAAAGACACGAGTTTCAGGAAACCG
GTGGTACAGGGATTTTTTCATGGCCGGTTGGATTCAACGGCGAAATACTT
TTATCCCACAGTGCTAGAGCAAAACAATTTCGTGTGGTGGTAGATCGGTC
GGGAAATTACAGGGGAATGATACATAGCGTCAGACGCGTCTGGAAACCTT
GCCTCAAGCTTCAGTATATTGAGCCACAACCACCAAGATCATTGAGCAGA
CATGAAACCTCGGTTGGGGAGACTATCTATGAGAATATCAGTGCCTTCAG
GTGCGAGGATTACGTTTACTCGGCAATTACAATAAATAGCCACATGCAAA
CAGCCTGTATACAAGCCAAAAAGAAGGCCAACTGCGGAAATGCCAATAGA
CTAAATGATCCTTCGTCATCTCTACACATCAAACAGAAATCAACATGTTT
CTGGCCTCTAAGGCGGCCAGAGGCTTCTGGCAGTCAAGAAAAGCATCGGA
AGCAACACTCGATCCTACTGACAAGTAACTGCGACTTTTTAGGTGTATAT
CATCTTGTAAATGCCAACCAATTAGAATGTCAGAAACTAGAGACGCCCAA
GTCATTGATAGGATTATGA
>Bg_AVE_contig_3137_gene-0.16
ATGGACGCTACTAGAAATGCCGCTAAAGGCAAGCCACTATGGATTACTGA
GACAGGTTGGCCCGTCGGCGGTTCAAAATCGGGCGCTGCCGAAACAGGAT
CCACAAATGCTAAGAGTTATTGGGATCAAGTCGGATGTCCAAACTTTGGC
ACTGTAAACACTTGGTGGTTTACCCTTGATGACACTGACGGTAGCACATC
ACCTGGCGAACAATTTGGTGTTGTCAAAGGCGACACGCCCAACTTTGACT
TGTCATGTTCGAAACAAGCTTCTAATCTTGATTCCGGCGCATCTTCATCA
GGCTCTGATGCGACAAACGGGACAGTAACATCACCTTCTACTGGAAATAG
TACTCGGAATTCTAGTTCAGGATTAACACCAGACAAAGGTACTGGAAAAA
GTCCGACTGGAGTTGCTGGACTACAACCATCTGGAACTTCCGGAGCACAA
CCAACTGGAGGGGTTGGATTCAAGCCCAACAACTCTGTAATTGACATTGG
CACGCCATCTGCCACGAAGACTGGAAATTTGGGAACAGAGACCCAAAACG
CTGCCGCTTTAGTGTCTGGGTCGATGGTTGGTGTGGTTGGTGCACTAGTA
TTTGGGTTGGTTTTGTAA
>Bg_AVE_contig_3137_gene-0.14
ATGCGTCATTCGATACTCGTTGCCATATTGGCATCGCTTGCCTCTTCCAA
TGCTGTGTTCCAAGGCTTCAATTATGGTGCAACTAAGAGTGATGGATATA
CTGTTCGTGTCCAATCAGACTTTCAGACACTCTTCCATAGAGCCAGAAAC
CTTCCTGGTACATCAGGTTTTACCAGTGCCCGTCTCTACACAACTGTGCA
AGGTGGTACTGCCAATGAACCTACATCTGCTATTCCGGCCGCAATTTCCG
AAAACACGTCCCTCCTCTTGGGTCTCTGGGCTTCTGCTGGCCCTGAGACC
ATGAACAATGAGATAACTGCTCTAAAATCTGCTATTGCTCAATACGGTAC
CTCCTTTACCAAGCTGGTTGCAGGTATTTCTGTAGGCAGTGAAGACCTTT
ATCGCATATCTCCTCAAGGTGTTGAATCGAAATCATACGTAGGTGCCGAG
CCTTCAGTGATTGCCAACTATATGAGCCAACTGCGATCAGCCCTTGCGGG
AACACCATTAAGCGGGACACCAATAGGACATGTCGACACATGGACAGCTT
GGGTTAATGGCTCTAACCAAGCCGTTGTTGACGCAAGTGATTGGATTGGC
GTAGATGCGTAA
>Bg_AVE_contig_3137_gene-0.4
ATGATCTGGGGATGCTTCGCAGGATCAGAAAAAGGCCGCTGTTCATTTTG
GGAGGAGTGGAGGTATATCGACTCCCAAAAATATTGCGATAAAATAGTTA
CACTTATCGGTGGCATGATCTCAATGAGATCTTGGCTCTCCGTAATGCAG
GACAATGCTCCTGCTCATTCAACGGCAAATACGGTGGAAGAAATGAGGCA
GAGGCACATTCAACCAATCTTATGGCCGCCGAAATCGCCTGATCTTACCC
CGATTGAAGCTGTTTTGCATAGGACGAAGGACTTTTTTCAGCATCGTTAT
CGCAGTTTGGGTGGCGGAGAGCAGCGTACTCAAGATACTCTTTGTAAGAT
TGTAAAGGAGGCATGGGATTCTGTCTCCCGAAGATCTTGGGAGACTCATT
GA
>Bg_AVE_contig_11752_gene-0.0
ATGTTCACAGCGTCTTGGTGTCCTCCCTGTAAAGCTATTGCTCCATTATA
TGAAGATTTATCCCATAAATATCAAAACACATATTTCGCTGCTGTTGACG
TGGACGAAGTCGAGGACCTATCTAAGGAGTTTGGAATCCGAGCCATGCCA
ACTTTTGTTATTGTCAAGAACGGTGAAAAACAAGGTCAAACGGTCGGAGC
AGATCAACGAAGTTTATATCAACTTTTGGAACAACACGGAGGTTCTTAG
>Bg_AVE_contig_8141_gene-0.0
ATGGCCCCGCGCCGCGGTGCAGAGGATAATAGAGCTCTAAAATTTAGCCG
ACCACTTTCATGGCACGCCGGGAAAGCGATACTGACCAGCGAGTTACTAA
AAAGACTTGAAGAACTGCTGGTGGAATTAAAAATACTGGGCGAAGAACAG
GAAGAAGTACACAAAGATTCTCTGACCAAAGTAGCAAAAGATCTTGCTAG
TCAGCATTTATTATGTCACAAAGATAAAGGAGTGCGCGCTTTCACTGCAT
GTTGTTTGGTTGACATTTTGAAAATTTGCGCCCCAGACGCGCCCTTCACT
CCATCCCAGCTCAAGGGTATTTTCAATCTTTTTATCGCTAGTATCTTACC
AGCTCTCTCGAATCCATCACATGCATACAACCCTCAACACAAATATGTTC
TAGCATCACTCGCGGAAGTTAAGAGTGTTGTCTTGCTCTGCGATATCCCT
AGTTCTGATTCGCTTCTAATACGTTTGTTCAGCAGTTTTTTTGATATGAT
CTCGGGCTCTTCAAATTTTTCAAATTCTGAGCAGATTCCCAAGGATGTAG
AGTTCAATATGATGCAGATTTTAGTTATATTAGTTGATGAGGCTCAAAGC
TTACCATCAGGTGTCATTGATGTCATTGTTGCTCAATTTTTACGAGCATC
TTTTTCCGGCATTCAAAAGAATAATTTAAAGAATAAGAAAGAAAATGATG
AAAAGCAGTTAAATCTTATGATGAAGGAGCTTCCAGCAGCATACAACATG
GCCAAAACAATTTGTAATTCTTGTCCCGAAAAAATGGCGCGCTACGTGAG
TCAGTACTTCAACGAGGTCATTATGGAGATCTTAAATGGAACCCCAGGAC
TCAATGGGAATCAGAAAACAAATGTTCTTTCAGCAGAGATAGAAGATGAT
GATACCCCTGCAGGGCCCACTGAAGCTGACATTAAAGAGCTCCAAAAGGC
ACATAACCTTCTGCGAGAGCTATGGCGTGCGTCGCCTCCCGTTCTCCAGA
ACGTAATACCTCAATTAGAGCAAGAGCTATCTGCAGATGATGTCCAACTA
AGGCTACTCGCAACTGAAACTTTGGGGGATATAATCTCCGGTATTGGCGC
TGCTGGGCCACCTACGACAGCCCCAATGGATCCGGCGGTCTACCCTCCAC
TTATGCTTGACAGTCAACCTCAATACATAATGTCAGAAAGTATTCTGTTA
ACACCTATATCACCGCAGTCATTTGCACAAACATACTCCCACGTATACCG
GAGTTTTGCAAGTAGAAAAAATGATAAATCTCCAATAATTCGATCTGCTT
GGGCAACTGCGGCTGGGAGAATTCTCACCACATCTGCAGGTGGAATTGGC
TTAAGTAGTAACGAGGAAAAAGTTTACGTCAAAGGTCTCGCCGAAAAATT
GAATGATTCTGATGAGAAAGTTAGGCTTTCCGCTGTGAAGGCAGTCGGAG
ATTTTAGTTTCCGTGACATAATGTCTAAACTCGCTCCTTACGGTGGTGTC
AATATCTCTGGCTCTGTATTGGGTAGCCTTGCAGACCGTGCGCGTGATAG
AAGGCATGGGGTTAGAACGGAAGCTATGAAAGTTCTCTGTCGTTTGTGGG
GTGTTGCAACTGGCGAGATGATGGCAGGCAATAGAGCTGTAATCGAAGAT
TTAGGCTCGATTCCAACGAAAGTTTTCGATGTCTATTATGCAAACGATCC
TGAGCTTAATGTTCTTCTTGACAACTCGCTGTTTGAACAACTCATCCCAC
TTACTTACGCGTCAGGAAAATCCAAGGTTAGGAATACAAGATCCACAAAA
GAAGAGATAAATAAATATGAATCTGTCAATACTGACAAAGCTCGAACCGA
ACGTATACTATTGATGGTCAAGTCCTTGGATTCTAAATCTATCAAGGCAT
TTTTCGCTATGCAGGCTCGGCAAGCTTCTTATGCTAAAGTACTCGAGGCA
TTTTTGTCCTGTTGTGAAGAGTATAACGGAGGTGTATGCGTCAAAGACAT
CGCCGAAGTCAAGGCAAAGATGGAGCTACCAATCAAATGGTTTGCAAAGC
TACTTCCCGACACTCAAAAGGTGCATCAAGACTTACTCAAATTCTCAAAG
TTGCATGAACGCCGATCATATCAACTTCTTCGTTTTGCTATGGACCCAAG
AAGTGATTTTAATACCGTGCATAAGGCTATAAAAGAGCTCAAGAAACGAA
TCCAAGCAAATAGTACGGCACCTACTGGGCTACTAGATACTCTTACTCCA
ATTATATATAGATCATCTTGTCTAATATACAACAGAAGCAATCAGCCAAT
ACTATTACAATTTGCTAGAACTAACGAGCATGGATTTGGCCCAACTGCTA
ATCTTATTATCCAAGAAATTTCAGAAAAGCATCCGGAAATATTTAGTGCC
AGCTTAGTAGAGCTTTGTAAGCTCATCACCACTTATGCTCCCACTAAGAC
TGAAGCCAATGAAATCTCAATGGTGGATACGCTTAAATCACTTGCGTCTT
TTGCTAAGTCTGATGGAAAGTACATTCCGTGTGACAAAAACTTTGTTCAA
GCACTACTAGACTTTGCCTTGTATGGTATACCCCACAAGGCAGCTAAGTA
TGCAGTAATAATATTGGCAGCTTGCACGGATCGTAAAGAGATGTACATGA
AGGATCTATTGGATCAATCTTTGAATGATTGGGAATATGGATCCAGTCAC
TTGTTAACGAAGCTTGCAACTATTAATCAATTGGTAGCTCTAGCGCCAAC
AGTTGTGCAGGAATCTAGTGAAGAAATACTAGATATCACACGTCAACTAC
TTCTGGAGACTCGAACGGAAAAGTCTAATAGCGAGACTGTCTGGCAAGAA
GAACATCAGCTCGATGAAGAATGCCAAGCAAAGTGTATAGCTGTCAAAAT
TCTTGTCTCCCGTCTACGAAGTGTCAGACACGACGATGTGGCAGCAAAGG
CTTTTGCGGCGCCTATTTTTAGACTCCTGAACTCACTCATTGAGAAGAAG
GGAGAAATTACTAGAACTGGTACAACGCCTGAGCATCATAGAGCAAGATT
GAGACTCCTAGCATCTCAGCAAGTGGTAAAGCTTTGCACTATTGAAACCT
TTGACAAGTTCTTAACCCACCAGGGATTCTACAACCTAAGTTATGTCGCT
CAAGATCCACTTGAAGATGTCCGTCGAGGGTTTGTCGGCAAACTACAAAA
ATATCTTGTCAGGAATCTATTATCGCACCGATTTCTCACTATAATTTTTA
TCACAGCATTTGAGCCATCTATGGACTTCCGTAGCTCTATAATGACCTGG
ATCCGATGCCGAGTCAAGGTAACTCATGATGCTAAGAAAACTACTTTTGA
ATCAATATTTCCCCGCTTAATTCACTTGCTAGCACATCATCCTGATTACA
GTTCGGCTCCAGATGAATTAATTGACCATGCTAGATACATTTTGTACTAT
ATCTCTACTGTTGCGTCTGAAGATAATATTCCCCTCATATATAAATATGC
GCAGAGGGTGAAGCAAGCTAGAGATGCATTCCCTGAGGCAGATTCCAACC
AACTTTACATTCTCTCCGATTTATCACAGGCTCTCATTAGAAAGTGGGAA
GAAAAAAAAGGATGGAGTATGCAGAGTTGGCCAAAACAGGTAGGATTACC
CATTGGATTATTTACGGGGCTTCCTAGTCACGAGGTGGCACAAGAAATTG
CTGAGAAAATGTACATGCCTGAGGAGTTGGATCCCCTTCTTGATGGATTG
GTCAGAGATGTTGATAGGAAAAAAAAGCGCAAAATTGATGATCTTCTGCC
TTCAAATTTACCAAAGAAAATGAAGCCAGATAAATCCATCCAAATAACGC
CAGTCAAAAAAGAACGTCAAATGAACGGGAAAAAAAAGACACCTAGACCT
CGAAAAGAACTCTTGACACCGCAGATATTGAACACAAAAGAAAGGCGTAG
AAGTAGCCGTGCTACAAAAGAGAGACAAGGGTACGAGGAAAGAGATAGTA
GTGAAGATGACGAAGAGATGTGGGAAGGAGTTGCTGAGTGGGAGTACATA
CCGAGGAATAAAATATCACATAAAAAGGTAGAGAAAGCGAATGCAGACCA
TAGCCCACCAATTCCAAACGAAGAACTTACTCCACGTAAAACTGAGACAG
GCCGCCGTTTACGATTAACTTCTCGCACGCCCAATTTAAGATGA
>Bg_AVE_contig_10944_gene-0.0
ATGGAACGCGACTCTCAACGCTCCCGAGGGCAGTGGCGAGGATGTTATCG
TTTTCAAGACATCATCTGCGATGGCAATGATTGTAACAAAGTGAAGCGGA
CAGGCGGCCTAAAAATGGGTACTCGGTACTTCTACTACTTTGAGCTGGAT
GGTGACGAGGAATATCACGATGTTTCAACACCCTTCACCACTACTTGTCC
ATACTTGCCGGGACAGCCAGTCAATTTTCTCTGGGTGCCAACCCAGACGC
CCTCTCAGCGTCATCGAAGAGCATCGACCAGCTCAGTTGTTCAACAGTTT
AGACAAACCATTAATCCAGCGGATCGCTTTCTAAGCCCGCACGCTAACGC
AGAGATACGTAGTACTACCGGAAGACCACACACCTCGATTCTAGCCTGGA
AAAGAAAGAAATCTTCCATGTCCACTTCGGCTGAATTCTACAAAGCATTT
TGGCTGTCCTTCAGCTTGCGCCCTGGACAGGTGCGAATGTCAGTGGCTGG
AAAATCTGTGTCACGTGACTCAAAAGTATCCACTCCCAACAATCGATGCA
CGGAGTCTCGACGTGCGCTATCGTCGCTGAATCTCCTTATGAAGAGGCCT
AAAACATGTCGGACGAAGAGCGAGTCACCTAATTTCAAAGAAGACACGCG
CAATAAATCTTCCCAACCCTATGCTCGTATCATGGTCCACCACAATACCA
AAGAACCTAAAATGAACATAAGCATGTCTATCCCGTCCCCCCAGAATTCG
CCAGATCATCTCGCTCCTTTCTTTCCTACTCCCAAGTCTCCAACCTTAAC
CACTAAAACTGGAGAATCGATACGAAGACCTGAAACGCTCAATATATGTC
GTTCTCCAACCTCGTTTGTTACCGTAAATATATCAGAGTGGAACTCCGAG
CTACGGACATGCGCCACAATGAGCTCAAGCTATTCTCCAACCGAAAGCAC
CATGAGCTTTGAAGGGTCGTCTATGGCATCGGATTTGAACGACGACTATC
TGTCCATGGAAACTAGAGAAATGACACCGCTGCGGCCTGAAAAGTCTATG
CGAACAGTTCCAAGCTATTCTCTACCCGAAAAGGGTTACACACAATTTAA
AGAGCCCTCTGTCACACAGTTTACTCAGTCGATTGAAACTGACGGGTTTG
GGCTAAGGCCCGCCTCAACCAAAGATATACGAGACGGTGAAGAAATGACG
GCCCTTGATTACCTCAAAATTGAAGCTGGCTATTTAACTACTCTAATCAG
TGGCTCGGCCTAA
>Bg_AVE_contig_690_gene-0.0
ATGGATAGTGAGCTAGTACAGCGTGCAGTTCGTTTTACAGATGCTAAAAT
AGAAAGAGATGAAGCACTTGACGATCAGAAATCACCCAGGAGTGTGAATG
ATTCTACATCCTGGGGAGAGCCCCAAGATCTAGAATATGTCGGCAAAGAA
GAGCCAAATGTTACAGGCTCTCCACTCACATCTCCATTCCCACCTTTTTA
TGCACCCCTATCAAGTGGAATCTCTCGATCTCAACGACCAACTGGACCAG
CTCGAACTCCATCAGGTACTTACGCACCTGCTCGACGACCCACTCAGCAA
CCGCCGAATGTTGCAACGGAGAGACATCGTTCGGGATCTTTGCTCAGGGC
TGACCCAGGTGCTTCATATAGGATACAAGAAAGGGCATATGTTCAGCGAT
TAAGGCAGGATCAGCAACTGGAATATTTCGAGCCTCCCACCTCGAGTATA
AGTTATGGCTCCGATTCAGAAGAAGCCTCCCCAGCTGAAGCTTCGAGTGA
TCCATTTGAACAAGAAACTCTTTTGTTCTACGGAAACGATAATATACAGC
CTACAGAAGATGATCTTAAAATACCCGAAAACAGAGAGAGACTTGAGTGG
CATGGTATGCTTGCCTCTGTATTGACAGGTGATGTAGTGCGGCAGGAAAA
AAAGCGACTCATAGGAGCATCAAACAAGTATGGAGAAAATATTTATAGTG
AGATTTGGCTTGGTCTCAGGGCAAAGACCTGTGGGCGCTCAATAGTCTCT
CAGAAAAGGATCATTGATGAAGCAAGATCTAAACTGAGCGCTCAGCTAGA
AGAAATAATTTCATTCCAAATCAAAGGAGAAAGTGAGGTAGGGAAGCCTC
CTATTGTGCAAGTACGAGAAATCATAAAAATGATTGAAAAATGTGACTGT
CTATATCCTTCAAGGGCTGCACTAGAAATGGATAATATGCTTGCAGCATC
TCCTGCTTTTTACGCTGCATGTGATGCAGTCATATCATGGCATAACATTA
CAGAACTTATCAATACACAACTTGGCATCTTGAAAAATTGGGTCGGAAAT
GGTGATTTGGACTTCAACAGAGCCAAAGAGAGGTCTTCTCTAAAGAACGG
GCTGTCTGATAGTTCGTCTTTCATAGATCGGTTGTTGAAAGAAGATGGCC
TACGATCTCTACAACAAGATAACTGTATTTTCAGTGCTGTTTCTATGGTC
ATACTGAAAGCAAAATCAACGCTTATTTCAAATTCTACAGTTTTTGCTAA
ACGCCATCTCCCTCCCTATATCGAAGAGCTCCTTATCCTCATAAATTTCC
CTTCTAGACTTATTGAAGAAATTATTAAAGTCAGGCTTCAATACGCCAAG
AACATGAAGGATCCCGCTCAACAAAATACAATTATGCAGGAGCAAATTAT
ATCTCAATTTCAAATCTTACTGAATCTAGCTGTCCGAATAAAACAAGAAA
ATTTAACAATCTCTCATCCAGAAACTGGATGGGATCTTCCTCCTTGTATA
GACGACACTTTTGACCAAGTTGTGCTTGACGCCCTAAAGTTTTATTTGAA
GATGCTGAACTGGAAGCTTGGTGGCAATAAAAATACATTTAAGGAAGCAG
AAGTTCTGGAACAAGAATGGAACTTTTCAACAGAAATTGGTCGACACTTG
CAAGGGGGTGATGTCGAGGTCGCTGAACAGTTTAGCTCTCTAACCCACAA
AGCTTTCAATCGACTCTACACAACTTTTGAAAGAGATCTTCAGAGAAAGC
CTAAAGAATCTGCGAGTGATATGACCAAGCGCTACAAGCAAAGTCTCGAC
TCAGTCCGTGTACGTCAACGTATGTTGCAGCGCTTTTCAAGGGTCCTCAG
TGAGCGATTTGAGAACGCGACAGACTTCAGTATCTCTTTAAAACAGTCAG
AGCTCGATCAGTTGTATGAAGATCTAATTGAGACAGGTCATTTTATGGTA
TACACCGCTAGTATAGAGCACGATGGAATATTTCTGATTGCTTCTCCTTC
ACTATACAATAGACAGCGTGATATTAAGACAATTCTTAGAACGGTCAATC
ATTCAAACGAAACAGTGGAGGACATAACAAACTCATATGTCTTGATTCTT
CGCCCAGAAACTCAGATTATCTGGGCCGGTCGAAAAACTGAAGCCAACAT
TCAGGAGCCAGCTATAGATCTAAAAGTTGGTCATCTTCGACTTGTTGCCC
AAGGTTCTCAGGCAAAGCTTCGTAATGCACGTAATGCCTTTTTGGATTCG
ACCGATATAGATCTTGATATGGTAGTAGAACAGAGATCTTATCTTAAGAA
AGTCAATATGAAATTGACTGAGATTAAAAAGGTCGTATACAAGTTATCTA
ATCTTATCATGGACAGTGTTGAGATTGTAAGAAAACAAACCAAAGGAATG
GACTGTCAAGAACTGATTCAAACTTGCTTCGTATTTGCAACAGAGTTTGG
GCAGCGGTCTTTGCCTTACATGGATCGAAATCGAAAACAAATGAACAACC
TAAAACTCACAAAATTGGGACTTGATTGGGTGAGTTTCATCTCTGATGAT
TGTATTGCAACCGATCGAAAAACATTCAGATGGGCAGTCCTAGCATTAGA
ATTTGCCATGATAATGACCCAAGGCCAGCACATCCTTGCCTTGGGTAAAG
AGGAATTTGCCAGACTTAGGGCGAAGGTTGCAGGGTGCATGTCATTGTTA
ATATCACATTTTGACATTATGGGGGCTAGGTCTACTCTAGCTGCTCAAGC
AGAAAAGCAACGCGTGGAGGCTCTAGCTGGACAGTTTCGAAAGATTGACA
TAAGCCGAATGATGGATGATGAAGAATCAGCCCGATACGTTGGCGAGCAT
AGACAACGATTACTTTTCGAACTTGATAATACAAGAAAGCAAAAAGAAGC
TGAACGACAAGCCTTGGGACGCGTTATGGAAGATTCCACCGAAGCTGACA
GATCATTGACGCATCTTTCTTCGTCGGCATCTAACGTTAATATGCGCTGG
CAACAAGGCAGTTTTGTCGGTGGAGGTACATTTGGATCTGTATATTCAGC
TATTAATTTGGATTCAGGTCAGCTAATGGCCGTCAAGGAGATTCGTCTCC
AAGATCCTTCATTGATCCCGGTCGTTGCTGGTCAGATCAGAGATGAAATG
AATGTACTAGAGGTTTTAGATCATCCTAATGTAGTTTCTTATCACGGAAT
TGAAGTTCATCGAGATAGAGTCTACATATTTATGGAATTTTGTTCGGGAG
GATCTCTGGCAGGACTTCTGGAACATGGACGTATAGAGGATGAACAAGTT
ATCATGGTCTATGCGCTACAATTACTAGAAGGTCTTGCATACCTCCATGA
AAGCGGTATTGTCCACCGCGATATCAAACCCGAGAATATTCTTTTGAATC
ATCATGGAATCATCAAGTATGTTGATTTTGGTGCTGCTAAAGTTATAGCC
CGGCGAGGTAAAACCCTCGTTGCAATCAATTCTACTGCAGTGAAAGCAGA
TAAGTCCATGACTGGTACACCAATGTACATGTCGCCTGAAGTCATAAAGG
GCGAGGCTCCTGGCAGGGCAGGGGCCGTCGATATTTGGTCACTTGGATGT
GTAGTTCTTGAAATGACTACTGGACGTCGACCATGGGCAGTACTTGATAA
TGAGTGGGCTATAATGTATAATATTGCTCAAGGGAACCCCCCTCAACTTC
CGGCGCCTGATCAGCTCAGCCCTGAGGGAATTAATTTCCTAAAGAAATGT
TTCATTAGAGATTCTAGGAAACGAGCTTCTGCATCTGAACTACTCCAGCA
CGAGTGGATCATCGATGTGAAGTCACAGCTTTCTATCGGACCAGGAACTC
CGAGTGAATTTGGATCAGTAAACATGTGTCAGTCACGAAGTAGTGTTGGA
TCAGGATAG
>Bg_AVE_contig_690_gene-0.1
ATGTATACCCAAGATGTGAACCAGGAATCCAACGCGTCTACTTCACTTCA
GTTTTCATCAGAAAACGTCCCCAGTTCAACCTCAGACAAAACATCAAGTC
TCATTGAGGCTACCGCGTTAGGTGCAAAGAAAAGAAAGCGAGATGAAAAC
TTTATGAGTAAACATCTAAATGAATCGTTTATGCCCTATCCAGTCAAGAC
CAATTCTACCAATATATTTTCCCTTCAGCCTGTCTTACTCGTGTGTCGAT
CGGATTTGCCTCTCTCCTCACTTGACTTCCTATCGTCAACCAAATCCCTT
GGCCAAACAAGGCTGTTCGAGGCTGATCTCAAGATTCTGGACATAGAAGA
GCAGGTGGATAACCAACCCTTGATCTTGGTTGCAAGACATATTGATTCAA
AATCTCTTTTTGCAATAGAACGACAAAGTCAGGGGCTTTACGCCTTATTC
CAGCTTGGGTCATGGGTTAACTTACAACAACTTCTCAATGTGGCTGTGGC
TACCAAACAATGCTTTACAGAGATTTCCTCGTTGTCTAAGACCTCATCTG
TTCAAAAACTTCAACAGACCGAGAACCCTACGGTGCCTAACATCAGCAGC
AAGAAGCGCATCGCCATTCAGGCCCTTCAATCTAAAATACGACGCTCTTC
TAACTTCGCGAAACCTCCATCACAGCAAAAGAACGAACACCCTATAGAGC
CAACAAAAGCGCCATCATCTAAAAACCATATCCCCCACGATGATGGTCAA
CTCGAATCTGAGCCAGTTCCATCAACCTTAGCCGAAACGTCCGAAATAAT
TCGTGCGCAGTATTTTGAGATTCTCTATCGTTCAAAAGCATCCCTGGCTT
ATTTTGCCAAAGGCCCCCTCTCACGGGCAAGAGCCATGTTTCTAAGAAGT
AGCCAACCCAATAATGACTTGAGTAACCATATATTGTTTCTTGAAAGTCT
GATCTTGACAATCTCACATCTCGATAAGAAATATAAATTTGGAATACCGC
TTTGCATTTCTTCGATCGATAATGAATATAAAGTTACTGAAAACGGAAAT
GTGAACGATGCTACTAAGAGGATTAAAAAAATGTCTAGAAAAATGAAGCG
CGATAAAAATGGTCTCTACCCTGGCGAGGATATATTAATACAGAAATGGT
GTTCCACTTACGAAGATGATTTAGATTTAAGCATATCTGAGTTGAGTACG
GAGCAACTTATCAAAACCCGGACTTCTCAGCTCCGAAGCCGTGAAACCCA
GCTACAAATACTACTCATCCTAGAGGTTTTAGCTCTTAGACCTTTGAATA
TTACTCATGATCATGGAGAGAATCTTGAAAACGAGCTGCTGACTACTTCA
AACTCCAGTGTAGTAAGCCACAGAGAAGCAAAAGCAAAGAATTTGAAGAA
AAAAGGCAGCCTATTATTACTTATCGATATACATGTAGATAGACTATGTA
TTTGGCAATCAGTTGCACTAGAAACCCCTGAATTAATATCAACAGTTTCT
CATAATACAGCTACAGTCAATAGTCAATCTGAAGTACAAGTGAAATATGA
CGAAAACGCATTAAAAGACTTTTGTACTGACGTTATAGTTCCTTTTTTTT
CCTCTCGTCTCCCTGATCAATGTGCGTTGATAAACAGCAAATTGGGAGGT
CCTGTGGGACCATCATCCTCAAAATTTCAATTATCAAAAACATCGAAGTC
ATCTAAACCACCTGGAGCCATCACAGAGCGGGCTCTTCCTAAAGAGGCAC
GGCGAAGTTACACAAACGCTCATTCCAAAAATAAAGGGAACATAAGAGAT
CAGGGGACAACCCACAGCATTTTGCCCAGTGCTAAGTCAAGTCGTTCGGT
GCCAAAAATAGCAGCTTTAAGGAAGGGAACACAAATGCCGTCACCAGTAA
AGCTTACCTCTAAAGTCGAAGCTCTGGAGGCAAACAGGTCCGGGGTTTTT
CGATCAAAACGATTTGCGCAACGAGAAGTAAATTTCAGCTCGATCGTCGT
CGGGATGGATATCAAAGCCAAAAAAGAGGCTATGAAAGCGAGCAAAGAAG
CAAAAATTGAATCAGGGCTCTCTCATGCTATATCTCTGCTTAGAAAACCA
AATCGTCGGCTAGCTGTCAAGGACTTATTTCAACCTGATGAGACGAAATA
TACAAGCCCCTCAGATTCACAAGATCCCAAGACATCTAAGCCAGTTCTTA
ATTTAAACAAAGTTCAAATATGTGCAACTCCAAAGTCACATCGAAAGAAG
GTTTTTCCTGTTAACTCTCCAGTTTATAAGCTTGAGTTATCTAGATCCTC
ACCAACCTCACCGCCTCATTCTCCGAAAATGGCTTACATCAAAGATTCTC
AACTATATCCAATCCAGGTTACCCCAACCAAAAGACCTAGAGAATTGATC
TCAAGAGACGCCAACAAAGACGACAGCAACAGCCAGCTTCACCTTTATTC
TCCACTTCCATATAAGCATCAAAAGAAATCTAACCTGTTTCTTTCAGCAA
AAGACCTTTCCGTCGAACCTAGGAAAATCAATAAAGAGAGGGTGGGAATT
ATAGATACACCAGTCAAAAGAGTTTTTAATGATATAAGTTGCTCGAATTC
TCTGAATGAATCTGCAATAAACATGGGAGGCTTACCTCACGCGAAGAATT
TTAACGAGAACATTGATAATGATATATATGAAGAACTTGGATGGAACGAA
GATATTATATAG
>Bg_AVE_contig_16013_gene-0.0
ATGGCTCTGACGAGCAGTTACCCATGTGTTAGGTGTATCACAAGGTCGAC
AACCAACCTTGCATTATTTGGGCGACGCGCAACAATTTTCCAGAAATGGG
CTCAGATTGCCAAATATTCGGGCGTACCGTTGCCAAGCGCTCCTAAAAAT
TCACAAGTTAGCAGTATACAAAACAAAGGTTCGAGCAAGAAACCTGCTGC
AGAGCCCGGACTTGCTATCAAGTCGTTACAAAAAGCTCTCGGAAGTGCTT
CGACTACATACTCGGTGTATGGAGCTGCTGAAATAATCTTTAAGGAATGT
GCAAGGCATGCCGCATACAAAATGCACAAAACCAGAGATAGCGAGGAGAT
ACCGACCACTGAGAATGGAGAAGAGATTGGTGTTCGTGACGTAGATGCTC
AGTGGTACCAGGAATTTGATCTTCCGGTAACATTTAGTACATGGTCTCAA
GTAACAATGTTACACATGTACCTTCTAGTTGTACGCATCCGAGATATGAG
TCCTCATCTCGTTCAACTATGGCAAAAAAACTTGCAAGATCAGTTCTTCT
TTGCTGCCGAAGATGGAATGGTCATAAATCATGAGATGACTTCGGGTAGT
GTTAGAGCAAAATATCTGAAGGATTTATATGTACAATGGAGAGGTCTTAT
CGCAGCATATGATGAGGATATACGACATTTAGCTCAAATCGTGAGCTACA
TCCGACACACTCTCCAGGATCTAGATGGCATTCAAGCAGTCCCGGAGCTT
GTAAATTTCAAATTTATGAATATTAGTGCAGAGAAAGCTTGTATCGCTTT
GCCTAGTAGGACCATGAGTGAACCATTTGAGGCTGAGCATAAGAAACAAA
AAATTGTGACCAAGGGTTAA
>Bg_AVE_contig_6622_gene-0.0
ATGACAAGCATCACCTGCGTCCTCGCCTTTATTCTCACTATCCTAGACCC
GGAAAACTCGAGAAGTCGCTTAGTGTTAGTGGGGAACGAAGCTACAGATA
ACTATCGTACCTACCACATGCCACAGAACCAATATTTCATTAAACCCAAG
GACAGCAATATTGTGATGGCGCCTCACAAGAATTCGGAAAAAGATACCCT
GATAACGTCTTACTGTTCACGCGATTACAATATGAATAGCATCATGAATG
ATATTGCATCTGATCTAACGGAGATGACTCATCCGTCGAGCCTGGAATTG
ATCAAAAATGCTGATATTTACACAGACTGTCTCACAAAAATAAACTCGTG
GTGGGGTCACTCAATAGCCTCTGGGCTAAACCCAATACCTTTTATTAACA
TGAAATCTATTTATTTCTTAACAAAGTGTACGGCCAGCCAAATCATGAGG
CTGGCCTCTGAAAAGCATGTACAAGCCCTTGGGTTGTTCCAATGTTTTGC
TCCATATGACAACATCGACAAACCTGTTGTCTATGCGGAAAAACATATAA
ATCTAGAAAAGGAAACATGGAAAGGCCAAGCTTTCTACGGAAAATATGAA
ACGCGATATCAATATGTCTTGGCATGGTTCCATGGTAATCTACATATCTT
TAAGCGTGCGAGAGGAATTGATTTCGTGTGGTACCTCGATACTACTCTTG
GCGACGTAAAACGAAATGGAATTATGATTTATGATTTTATGTTGAAAAAT
TATGATGCTTTCGAAAATTTTAGTCTCATGCTGGAAAGGCGTCAAGCAAA
AATCTTTCAAAAATGTCCTAGTGGTACGCCGAGAGAATTCAAGGAGCGTG
ACTTGAAAAAACTCGAGCGAAAATCAGATAAATTTGTTCACGACGGCCTA
GACATGCACCATATTACGGGTGAGCTACACTGCCTTGTTTAG
>Bg_AVE_contig_5957_gene-0.0
ATGGCATCAAACCGAAAGTCGCTAGACTCTTCCAAATATTCTGGCATCTC
TGCAGCCGCTTTTGAGTACAACAATTGTGTTCATAAAAGTAGTCACGAAT
TTCATCTACCTAACCAGGCACCGTTGGAGGACTATCCTTTGTTTCCTTCG
GATTGGGACGAGATATCTACCCATGAGACCAACCTCTATCCGACGTCCCT
CCACTGGGACTCGCCCAAACCAAAGATTGAATACCAACCTCCCCCGAACT
TTCCAACCATGAATCCGCTCACAGCTGCCCAGCAAGAGAAGCTTCGAAGC
GTGGCCATGCCTCATAGCTTCCAGTATCGCGGTCATCATAGCCCTCACTC
AACCGAGAGTTCCAAGAGTCATTCAATCTCGTCACCCGAAACTAATGATA
GCAGTCGGAAACGGAAAACCTTAGCAGAGGCCGAAGACGAAGAAGATGAG
GACTCGAACCCCCTGGTAAAAAAAACGGCTCACAATATGATCGAAAAGCG
CTACCGGACTAACTTAAACGATAAAATTGCTGCATTACGAGACAGTGTAC
CCAGTCTTCGTATCATCTCAAAAAGTGCTCGAGGTGAGGATACACTGGAC
GATAGAGAGGAGCTTCAAGGTCTCACACCAGCACACAAGTTAAACAAGGC
AACAGTAACTACAGAATACATCTGTCATCTTGAAAAACGTAATAAACGAC
TGCAACAAGAAAATAATGAACAGAAAGCGCGCTTAGATGCATTTGAACGA
CTATTTCGCCATGGCTCCATGGATTTCCACCTGCCACAGACCGTTGATAA
CCCATTCCAATTTACACCCGAATACAACATGCCTGGAACACCCCCTGTTA
CTGTTCAGCAGGCTATGATTCAAGCACCTGATGAAGCTCGCCGGTCTCAA
AGCCAAAGCCATCAAAACCCGTATCAGCAGCCACAAGAAATGTATGCTCA
AAATCAACAGCCCATGCTCTCTGCAGGGTGGAGCAGTCATCCATACATGG
GAAAATTGATGGTCGGTACCTTAGCAGGATTCATGATTATGGAAGGCTTC
AGCGAAGCGGATCAAGATGTCGATTCGCCTGCCAGTCGCGGTCTCTTTGC
CATACCAACAAGCATGCTAGGCTCCCTGAGGTCTGCTTTCCACTCCTTGC
TAGAAATAAATCTATTTGGCTACCATGTACCATCTCTAGAGACTTTCTGG
TATTTAAAAATAATAGTGATTTTATGCGGGATGCTTTATGCACTATTACC
TCTATTCATCTACTCAACACCAAAGTCTTATCGCGGAAAAGTCAAGAGCG
CTTTCCTTGCCGCTGCCCCGTCCTTGGCATCACCAATACAGGTACGGAGA
CAGGCATGGCTCACAGCTATACAAACTGTGTGGGTTCCTCGGCATAACTT
CTTTTTAGAGGCGGCAGCACTATGCCTCAAAATGGCTAAGCTCAGCACAC
GTAACATAGTTGGCTCACAGGGCTACACATACTTAACTGGCATTACTGAA
CAGCGAGAAGCTGCGAGAATAAAGGCGTGGACTATAGCTCTCGATGCTCA
ACTAGCTGGTGGTGACGTCGAGGTCAACAAGAGCCGACTAACTTTGACTC
TTTTGGCATCTGAAACTCTTCCAGACACACCCGCCCGACTCATGTTAAAA
GCCTTGCACATTCGGGTCTTATTGTGGGAGGTCGGAAATGCCGGCTTTCA
CGGATACTATCTCTTCCAAGAATTTGCTGCGAAACTTGCCCGGTGGAAGT
GGAATAAGGCTAAGCAACTACATCAGATGTCTACATATCTTAAAGATGAT
CAACAAGATAGTCTTCCCGACTATCTCGTTGCACTACTACAACAGAATTG
TGATGATGTGCTCGTTGATAGTATTGGTCAACGTGCATACAACTTAGCCT
GGAACTTTCCCACAACAAACAACACTTGCAATGAAGCTGACTGTATGGAT
GTTGTCGTTGATGATTTTGCGATTCGAAGTCCCTTAGACGCCGTTGCTTC
ATGGTTTTCTTGCCTCGTTCTTCAAAGAGCTCTCTCTAAAAGTCTAGAAG
ATAATGGTGGCGATGTTACGAAAGAAAAGCTTGTCACAGATGACTTAAAT
CTCGCAATTCGGACAGCGCCGACCGGATCTGGCTCTCACATACGTGCACT
TGTTGCGCGTGCTGTTTTAGTTAGAGATAAGCGGGGTGCAAGTATTGCAG
AAGCTATGCAATTTCTCGGTCCTCTAGACAAACAAGTTGGGAAGAAAACC
TCAGCGCCTAACCTTATAAATACCAGTACATCTATGGCAAGTTTTCCGGA
AGTAAAGCTCTCTCTTCGATGCGCCATGGCCATTGCTCACATAGAACGCT
GCCCAGCACCATCGATTCCCGAAAGAGCTTTACATTTCATAAACACGATC
TCACCCCGAAATTTAACTCTCCTTGGATTCACCGCTACGTTCAAATTAAT
GGAAAATATAGATGGACACAGTCTAGTAGCTGCCAGCTGTACCAACTCTC
TTGAAAGGCTTGCAGGTGGCCTCCGTATTTGGGTTGGAGGCAAGGAAGGC
GAGAAGAGTGGCTTACCTATGACTACAAAGGTAGAGATAGTAAAGTGCTG
CCTAGCTATCACTAAACGTATTATTGGTATGCAGGACGCTGGATATGTTA
GTATGAGCGAGGCTGATGAAGACGAGAATCCTTGA
>Bg_AVE_contig_3884_gene-0.0
ATGGTTGCGCCCGCCGTCCCGGAATTGACTGAAGAGATACTGCACGAGTC
TATCGATGCCCGAACAGAGGTGCTTGCCACCCTTCGAGAATTAGGACCAC
CAGATCTCGTCCAATTAATCAAGCAAATTCCGAGAAATCCCTTGAAACAA
GTTGGAGTTTACCATCATGTTACAGGAGTAGATGCTTCATCCTCCGCCAG
CCTGGCTGCTTACATCAATACTCTCACATACAAAGAAACAAATCAGTCAA
CACAAAAGATAGCTGAGGGAGTTTATTGCTGTTACAATGCCTTTTCTAGG
CTGGACATGCGCGTACATGTTACAATACCTGGCAGTGTAGACAGCTACTG
CGTTGATGAGAGAGGAGAGAAAAGAACTACTTCCGATGAGTTATGGCTAG
AGACATACTTGTGCAGTGTATTACGAGCATATTCTTATGCAGACGACGGT
AGCGGAGACACTATCAGAAAAATAATAGGAGTCCGCAGATTCAATCCAAT
AACAACGACTGAAAATGAACACAAGTTTCTTCAGGCAGCCGAACAGCTAT
TTTTCAGAGGTTGGCAATTGGGGTCTTCGTCTGTGGTTCAGGTACCGAAC
AATGTCTCAAATCATCTCACGTCTGGGCTTCTCAAATATTTTCAAACGAC
GGGCCGATTCACCTCTGGTATCAATCTCTTCGAAAAACTGAGATCAAAAA
ACGTCGAGGTTTCATCTCTCCTGGCCAAAGTATATTTGATGGGAAATGAA
GAAGTTAAGGCGGTCCGAGTTTTACACAACTCTGTAAAACAGTCTCCTAT
GGACTATGTTATGTTAGATACACAAGCCGAATTCCTAGTGAAAAAAGCCT
TGAATCCCAAAGCACAACAGTTCAAACAAGAAAGACTAAAAATAGCTCTA
GGGTGTGCTGACAGGAGCACAGTTGCAGCCCCGAGCGAATTCGGGACATG
GGCTAGACTGGCAGAGGTTTACGTCGCAATGGAAGATTGGGAGAATGCCC
TCACAACATTGAATTCGTGTCCAATGTTTACCTATCAGGATAAAGATGCA
CCTCTAATGCCTGAGCCAAAAGACATTTATCTTCCTATGCTTTCTGAGAC
TCGTCTTGAAGAAATTGATAGCGAAGCAGAGCCAAAATATAGCGAGCAGG
TCCATCCCAGCTTATTAAGCCTAAGGGCAGTTCAATATAAAGGCACATTT
AAACATGCCTACAGTATCTTGACAGAAATGACGGCCAAGATTGGATGGGA
TCAACTTCTTAAAATAAGAAGTAATGTCTTCGTGATGGAAGAGGAATATC
GTAGTGAAAAGAATCCACCGGGTCATCAAACTGGACCTACCCAACGAAAC
ACTAGCACAGAAGTTATCAGGGGGAGTCCTAATCTCCGTGAGAATGGGGA
CCAAATAAAAACCAAAACTGATCACGGAGAACCTCTCTCACCAAATTCCA
CCTCTACTATGGATAAAGTCTCGCAAGAGCCGGATGTTGATGAGTCAGTC
GAAAGACCAACTCACACTATTACCCCAGAAGAGATGAAGAATGAAAGCAA
AACTGTCGACCAGACAGAAGAACAACTTTCTCGCTTTAATAATAAGCGCC
TTTGTGAGCGATGGCTTGACAGCCTTTTCATGGTCCTTTACGAAGATCTT
CGGATCTATACTATCTGGCGCACAGAAATGGCTCAGTATCGTGCGCAACA
AATGCAATATAAAAAATCGGCAGAAGAATGGGAAATTTTGGGCTCTCTTG
CTGAGCGACTCCAACACAAAAGTGAAGCCATTGAGGCTTATCGTGCATGT
CTCTCGATTCGTTTCTCTCCTAAGGCTTTAAAGGGAATTCTTTCTGAATT
TGAGGTGGAAAGAAACCCCCGTGATACGGTTGCAAGTTTAATTCGCCTTA
TTACTTGGCAGTATCGATGGTACTCAGAGTTCAGTCCAGAGCTTCTCTAC
ATTATTCGGACCTTAATCGAAGATGAAGGTGCATTAAAGATTCGAAGTAT
TATTCAAGCCACAAGCCTTTCACAGAACGTCCTTGATTTGACACATCATT
ATGCAGCTTTGTGTGCGGCCTTCCGAAGTTCAGGGACCGATGGATGA
>Bg_AVE_contig_6994_gene-0.1
ATGAGTACCAGGGAAAAAATTATGCGCTTGCTAGGGCAATCAGCAACAAA
TGCTACACCCCGCGAAGGCCTAGATGTATCCCAGCTTGATCCTCAGAAAT
TAAGACCAAGACCACCTCAAAACTTAGCCTTCTGCGTGGGAAAAGAAATA
TCATGCCTTGATCAATCCCCTGATGGTCTTCGAGTCGTCATTGCAGGGCC
GGGAGTCTTTAAAATACTCAAGATCGAAGATTCATCTATCACCGAAAATA
TTGATTTGAAAGCAATCATTTGGATCCATGCCACGAGTCGCAGCTCATCT
GTTCTCAACCCAGAACCAAGCACTAATCTGAATATTGTTGCCGTGAAGTG
GTTACATGGTGGTTTAAATAAAGTAATCATTGCTGCCTCAACAAATGGGG
TCATTACGGCCTACGATATAAGTAAAATAGGAGAGGGACTTGAGATAGCC
AGAGTTAAAGCTCACGCTCGAGATATCTACAAGCTTGCCGTCAGTCCCCA
CAAACCGCAATGGCTATTATCCGCGAGCCGAGATGGGACGGTCAAGAGTT
GGAACATCAGATCTCCCAGCGAGGATTCCAATGTTCCATTCTTTCGGCAG
TGGCACACCTTTAAATGCACTTCAGAGGTTTTAGATGTAGAATGGTCTCC
AAACGATGGATTTATCTTTGCATGCTGTACAGATCTCGGTCAGGTCTTGA
AGTGGGATCTACGAGATCCAATAAAGCCCATGTTACGGATTAACGCACAT
TCTGGTCAGTGTAGCTCTATTTCATGGCACCCAAATGGTGAGCATGTCAC
AACTGGTGGACAAGATCAGTTCTGCTTTGTGTGGAACCTTTCTAAGAACG
CAAAGAAGAACCAGAAGGCGCTCTATATTCTTGAAACTAGAGCACCAATT
TCGATTGTATCTTGGCGTCCAGCAATTTATAGCTCTACCGCTAATGGAAA
GAGAGCCGCTCAGATCATTATCGTTTATCGGGATGATAGAAAGATGGAAG
CTCTAGTAGAGATCTGGGACTTAAGTAGACCTACCATGCCAATAAAGCAA
TTGCCGTACAACCCAAGGCCTCCTCGGGAAATGATTAATGCTTCTACTGT
TCAACGAAAGCCAGAATTCAAGGGACTCGAGGACACGCTTGAGGACAGGC
CTCCAAGTGATGAAGGTTGGGACACTGCTCCCAATGGTCTTGTCTGGAAG
AGTCCTGATATTTTATGGACAATTAATAACACGATTGGCACAACCAAACA
CGGACACAGTACTATGAGAGAGGGATGGTTCATCCAATCGGACATGATAT
ATGTCCCCCGCTTAATAGACAGGCGAAGCTTATCAAACTTTTCATTCTCC
ACGGCTGGGAAAATTTTGATGATTCTAGAGCAACGATCAATTGTTCGAAG
ACGCAGATCTTCTGCTATGACAATTGACGGACTTCTAGAACACAGTTACC
ACAAAAGTTCAAATTTGTGTATCAGCCCGAGTGACTCTGAAGAGGATGTG
ATATCATGTGTGTTAGGTTCAAAACAGGAAAAAAAAAAGTTGCGTCGAAT
GAGTAGTAGTCGTTCAGCACAGCTAAACACAGCCTCTCCAAGCAATATTA
GAATTGCTGGAGGTAAAGTGTCATCAGAAGAATCCAACAATGCGATTGGT
TCTTACCAGCCACAACAGGTAATGGCCGTCGGCAATTTTCCGACTGCATT
AAGCACCTTGGAATATCAGCATTTTAGTAGCCATTACTTGACGCGACTCC
TCAAATCTGATTCAAATGATGTGCTTCCGCACGAACGTATCAACTCAATA
TTAGAATATTACGGGTGCGTAGCCGAAATTCTTGGCTATTATCGGCTAGC
TCAGACATGGAGACTTCTCAGAACAAGTATTGGTCTTCTTTTGACACGAA
GAGCTGAGTATCATCGAGACTCTCGTCTAAAATATCAGCAATCGCGATCA
GACTACAGCTCACTTAGTCCAACGCAATTCAATATCCAGCCTGATGATAG
TAAGAAAAATAAACAAAGGGAATCGACACAAAGACATCTCAAAAATAAAG
TTTATGATATTGTCGAAAACCATGTATCTGAAAAGAAGGAATTTGCCCCT
GTGTTTTTAGTCTCGCAAGCTTGTCTTTCCGAGGATGGTAACTTATCTCA
TAAAACGAGACTATCGCCTCGTATATCGATGGCAGAAAATGATACGCTTA
AATCTACCGAGATAACAAATTCAGTGGATGATAATCTAGCTCAGATTCCT
GTATTCGACTCTATCATAGCTGGTGTAAATAGTGGGGGACTTGAGTCGCG
ATCTCACACTACTGATTATACATCGACCCCACAGATACCTCCCAGTAGAG
CTAGCTCTGAAATCGCCCGAGAGATGTCAAACTTTAAGATGAACTTTAAT
CAGACGGAACATTCATATTGTCACCCAACTTCTAATGGACAAATAGAAAA
AGAACTTTCGAAGTCCAACGACAGATTTCTTCGACCACGGGATCATGAAG
AAACCGAAACTTTAGATCAAAATAGTCCCAGTAGTCTCGGATATAATTCT
TCACAAGAAGTAAAACAGGCTCGTGAAGGATTAGTACTTCAGCCTACGTT
AGGGAAAATGATCGATCCTCAGCTTCCGTCGGTAGAAATTAAATATCAAG
CCCCTGCTAACGAGATAGATAGACCAAAGCCTGTCAGTCTACATATCTTC
ACTCAGCAACCAGCTATGAGTGCTCAGGTTGATAAAAATCCGTCTTTTGT
CCTTTCGGACTTTTTATATGCTCAGAACGATCCTTTATTCACCCATCCAA
TTATAGATCCTATCGATTTTATTAAAGAATTAGTAATTTACAATACGACT
ACAACATCAACCCCTATTCATCTAATTCCTATTATTCTTCTTCTTCTTCC
CTTCCTCCCTCCAAATACCATCGACCCTCTTCATGCCAGCCAAATCATGT
CACACTTTCATTCTCGTCTTAACAGTCTCCAGCTATACATTGAAGCTACA
ATCTTGCGAAATCTCTGCGTCCCCGATTATCCCGAAGTTTACACGGCCTT
TCATGAAAGCACCCGAGTAAGTCCCTTTTGCACAGTATGTAACAGACCTT
TTGATCTCATATCACTTATGCAAAATACAAACTGGAAATGTCCTCGTTGT
CAAGAATTTATGGCACCCTGCCCGATATGTGAGCAGCGCGATTATCTTGC
CAACGACTTAGATACGTGTGAAACCTATGAAGGCAGCCACAATTCCGATA
CGCATTATGTCCGGCCCCTTCGAACATGGTGGTACTGTCCAGGCTGTGCT
CATGGAGGTCACGTAGCTTGCATTCAAGAATGGCATGCTACACTGGACCC
CGACAATTATCCGGACTCTATCTATTCCAACGGCGGTTGCCCCGTCGTTG
GCTGTCTACATGCCTGCTTAGCAGGAAATTGGCGGGACGAATTAGCGCGC
GAAAAGAAAGTCAGCCGAGAGCGAGACCGGACTGCTTCTACAAGTGACGG
TTTATTCACAAGTGCTACCCGGCTTACCTCCAGCGGTCCTGGTGCTGCCG
TTGCCCGTAGCAGGCTAGACACATTCCACAACTTTGCAGTTGGAGATATG
GGTGTATCACTAGCAGCGGCTATCGAAGAAGCTTTTTAG
>Bg_AVE_contig_6994_gene-0.0
ATGGATTCCCAAGAGCAGCAACAACAGCAACCTGTAGAGTTTTTCCACAT
CATAGTTATTGGTGCAGGGCTCTCTGGCATCAATGCTGGGTATCGCATTC
AATCAGAGCTACCAGGATGCGACTACACGATCCTTGAAGGGCGTCATACA
ATGGGAGGGACTTGGGATCTCTTTCGATACCCGGGCGTTCGCTCAGATTC
TGACCTTCATACTTTTGGCTTTTCATGGCGTCCATGGCTAGGAGAGAAGT
CGATTGCTGATGGCGAACTAATTCGAACATATTTGCGCGAATGTGCAGAA
TCCGAAGGTATCGACAAAAAGATCCGCTATCGACAAAAGGTTACAAGTGC
AGATTGGTCATCTACAGAACAGCTATGGACTTTAAATGTCGACACCGAAA
GCCAGACAGCGAAATATCAAGCTCGATTCGTTATATTCTGTACTGGCTAT
TATAATTATAAGGAGCCGCTCACCGCCGACATTCCGGGTCTCGACAACTT
TAAGGGAGCGTTAGTCAAGCCTCAATTTTGGCCAGAAGACATGGACTATA
CGGGGAAGAAGATTGTAATTATTGGAAGTGGCGCAACTGCCGTTACTCTT
GTTCCAAATTTGGCCAAGAAAGCTTCTCATGTAACAATGCTTCAGCGTAG
CCCAACCTATATACTTGCATCGCCTGCAAGCGATAAGGTGTATGCGCTTC
TACGGCGGCTTCTACCTATTCGTCTTGCTGCAAGAATTACGAGAATTAAG
TTTCTCGTATTACCATTCTTTTTCTTCCAGTTTTGTCATTACTTTCCTCG
TGTCGCCAAAAGCTTATTGCGCGCAGTGTCCAAGGCCAAGCTTCCGTCAA
ACGTTCCGCTAGATCCTCATTTTAACCCACGATACAATCCCTGGGAGCAA
CGACTCTGCTTATCTCCAGACGGAGATTTTTATTCTGCACTTGGTAATGA
AACCGCAAGTATTGTCACCGATACTATCAACACTGTTACGGCCACTGGCA
TTAAAACCACCAGCGGGAAGTCTTTGGACGCCGATATCATTGTCCTAGCC
ACTGGTCTTAAATTGCAGCTCGCTGGAGGAGCCTCCATAAATGTGGATGA
GAAGCCTATAGATATATCTTCAAAATATTTATGGAGAGGTGCTATGATGC
AAGATATACCTAACGCAGCATTTATTGTTGGCTACACGAACGCAGCTTGG
ACACTAGGTGCTGACTCTACCACACTACTTCTTTGCCGCCTCTTTAAACA
GTTCAACCTCAAAGAAGCAACTGTTGTACCTCGAATGTCGACAACTGAAG
CGGCGCAAATGAAGAGTCTTCCAATTCTAAACCTTAGCTCTACTTATATA
CAGAATGCCAACGGAATTCTGCCCAAGTCAGGCAACAAAGCGCCATGGCT
GGCAAAACAAAATTATTTCATGGACAGTTGGGTTGGACAGTGGAGTGATC
TTCGAAAAGGCTTGCAAGTATTCAAGAATATCAAAGCCAATTGA
>Bg_AVE_contig_6994_gene-0.10
ATGGCTGCTTTTGTTAGAGTCTCGGGACCACCTAACAGTAATTTTCTCGT
TGGGTACCCTGGGATATCAGCAACATTGCCTCGTATAGAAGGCAGAGTAG
AGATCCGACCTCTGACCGGAATCTCAGCGCCAGTTGCAATTTCTCTGGTA
CGCATATGTCTACTTCGGCGTGAAACTATTCATCCCTCGGCCGAGTCGAT
CGCCAAGAAGCATCTTGGCGCGCCACGAAAAGAAATTTCTGACTTGGTCG
GAAAAGAGCTGCTGCTATTTCGTTGCTCCACAGGAAAGGAATATGAGAGT
GTTGTGTTAATGGATTTACCTTTCGTACTTTTTATCCCGTTTGGTCGCGA
AGGACAAGAAGTCAACCGACGAATCCCGCCAGCATCGCTACAACTTCCGA
GTCGAACAGCGGAGACCTTTTTTGAGTTGGTCGTTACTGTTCAGCAGGGT
CAGGAGCTTAAGAAATTTGCCTTCCCCGTCCCGATCCAGAGATACGATAC
TCTATCGACCTTTGGGATGTATAATCGGCCCGAATCTGCGGAGAGGACAA
CTGACCATCTAGTCACTCTGGGAATGTCATTGCCACGATGCTCGTATGGA
CCTCTAGATTTGGTTAGTGTGTATGTTAAGCTTTCACCCAATCCAGATTG
GTTAAATAAAGCCAAAAAAATTATGATTCAAAAAATTACTGTTGTAATTG
AGGAAGAGATCACCTTCAACCCCGAAGGTGATGAACCCAATAAGAAAGTC
AAGGAAATAGCCAAGCACAATCAACCAGTCAATATAAGGCTCCCTGAAAA
TGGTTACGTAACGAATTTAGGACTTGTCTTTCCTTCGAAAGACCCCCGGA
ATCCAGTTGACGGCTTCACTCGGCGCGGGAAGGCTGCATTTCCAATGCAT
CTAGTCACAAGCTTCACGACAACGAGTACCCTTTACAAAATTGATTTTTT
CCTACGAATCAAGGCTCACCTATACGGGGCCAAAGATATTACTTTACGAC
ATCCCATCATTGTCTGTCCACTCGATCATCAAGATTGTCGCGAAGAGATG
GATGCCATAGAGCAGGCCGCTAAAGATGCCGCCATGATAGATCCACAAAA
CCCAATGTTGCCAGCCCCTACTATCATCAAGGCTAGTGATCCCAATGCAT
TACGAGCTCTTGGGCTTGCAATTGTTGGAGGCCTTCACAAGATGCTAATA
AATTAA
>Bg_AVE_contig_6994_gene-0.5
ATGTCTGTGACGCTACATACTACACACGGCAACATTAAAATTGAGGTCTT
CTGCGAGAGTGTTCCTAAGACTGCTGAGAACTTTCTCGCACTTTGTGCAT
CTAATTACTATGATAATTCACTTTTCCACAGGCTCATACCTCATTTTATG
ATTCAGACAGGCGCCCCACCATCACAGCCAAAGGGCGGGACATCTATATG
GGAGGAGCCCTTCGAAGATGAAATTCGACCGTCTTTGCGACATAATGCGC
GAGGAATAGTAAGCATGGCTAACAAAGGACCATCGACCAATGGAAGTCAA
TTCTTCATCTGTTTTGAGAAATCACCACATCTGGATAATAAGAATACCGT
CTTTGGAAACATCCTTGGAGAAGAGAGTCTAGCTACGCTTGCAAAGATGG
AGAACGTGGAAGTAGATAAGAAAAACCGACCTAAAGAAGAAATAAAGATA
AAAAATATCACAATACATGCAAATCCGTTAGCTTCCTGA
>Bg_AVE_contig_17009_gene-0.0
AAGCCCCGTGATGATATCTACGGTCCCTATGACAACTCATTCTTGCAAAG
CAATGTGCCCAAACAGCATACAAAATCACCCATAGTGACTGGCACTTCAG
TCATTGCTGTCAAATTCCGAGATGGTGTCATCATCGCAGCTGACAACCTA
GCATCTTATGGATCCCTTGCTAGATTTACAAACGTAAAACGCTTAAGAAA
ATTCGCAGATACTTCAGTAGTTGGTTTTGGTGGTGATGTCTCAGACATGC
AATACCTCGACCGGCTCCTCGGATCTCTCGCCATTGATGAGGCGTACAAT
TCAACTGGCCATACACTTAACGCCAAAAATATTCACACTTATCTAGCCAG
AGTAATGTATAAACGCCGCTCAGAATTTAATCCTCTGTGGAACCAAATTC
TTGTGGCAGGTCTAGACGACGAAGACAAGCCATTTCTCGCAAGCGCAGAT
TTGCTAGGAACAACATTCACTTCTCCCAGCTTAGCCACCGGATTCGGAGC
TCATCTAGCACAACCCTTACTAAGAAATTTGGTTCCAGACGAGGAGGCTG
TTGCGAATCTCTCTCAGGAATCTGCCATCAGGGCGGTCAAGGAAAGTCTG
AAAGTATTATTTTATCGAGATGCCCGAAGTCTTGACAAATACTCTATTGC
AGTAATCACCAAAGATGGCGTTGAGCTCAAAGAAAATGAACAGCTTGAGA
ATCAAAGCTGGAAATTCGCCGAACAGATTCGTGGATATGGGACGCAGAAA
AACTAA
>Bg_AVE_contig_17009_gene-0.1
ATGTCAGGGCTGGTGAATTATTCTAGCAGCGAAGATGAAGCTGAGGATGA
TAGAATACAGAAAACTTGGCTCAAAAATGAGGCTAAGAAGCTTTCAAAAA
TCAATGACAAAGGATCCTCGATAACTGAGGAGAATGTAGCAAATTTTCAA
ATAACTGATAGGTCTCGAAATCCGATTACAAAATGCCTAGATAAAAACGC
ACCATTACTTGGTCCTCACCTGGAACCAAGCACAATTGCAGGTTCAATAT
CATTCGAAAGTGACCCAGATCTAATTCAATTATCTCCCCACTCCAAAGGT
AGAGCCATACTTCGAAACTTGACCATGCCGACATCTCCAAACTATGAAAT
TCCTTCTTCACCAACAATACCTCCAAACCAAGAAATTGACTTGAAATTCA
ATCGCCTTCTAGAACTTAAAACACAGGGAATCCACTTTAACGAAAAACTA
GCAGGCTCTACAGCTCTCAAAAACCCCAACTGTATGCAGAAGCTGATGGA
TTTAGCTAATATGGATGAGACTGATCAATATTTAACTACTCTACCAAAAT
CTTATTGGAACCCGAAGGTCTTTCCTGATCACGCGTACGTCGATAATCTC
GAAAATTCACGACGAAAAATTAACAGAGAGTTGGAAAAGGGACGAGGCCA
GAGAGAAAGCGTTGATTTTGTTCCTGCAGGTATCGAAAACGTTACCAGTT
AA
>Bg_AVE_contig_941_gene-0.0
ATGTCCGGAGCTCCGGCAGCACGCGAGCAATCGCGCGTCCCTACTCCTTT
TCCAACCAAGCAAATGACCATTCTCGCACTTTGTCGGATCTGTGAACCCA
TCGCGTTCATGTCCATTTTCCCCTATGCATATTACATGATACAGGATTTC
GGAGTGACCAAACATCCATCTGAGATATCCATCTATGCCGGCATGGTGAC
ATCTGCATTTGCCATAGCAGAGTTCTCCTCCGGCTTCGCGTGGGGAAGAC
TGAGTGATCGTATCGGAAGAAAACCAGTTCTACTGGCTGGACTCTCAGGA
ACAGCTATCAGTATGCTTGCGTTTGGATTCGCCACCAGCCTACCTCTTGC
TCTCATGTCTCGCGCTCTAGGGGGTCTCCTAAATGGGAATATTGCGGTGT
TGCAGACAACTGTTGCCGAACTAGTTCCGGAAAAAGAACACCAACCTCGC
GCCTTTTCTCTCATGCCATTTGTCTGGTGTCTTGGATCTATACTCGGACC
TGTGTTAGGCGGGGCGCTAGCGAGGCCCGCAATAAGTTACCCGGCAATCT
TCGCCTCTGAATCGATCTGGGGCAGCTTTCCCTATCTATTACCCAATCTT
GTCTGCACAGCAATCATAACTCTTGGTGTGATCTTTGGTGTCCTCTACCT
AGAAGAAACGCATGCAGATAAAAAGCATCTCTATGATCCCGGTCTCGCAG
CTGGTAGGTGGATTGTTGCTAAATTTCCACAGTGGGATTACAAAGCTTCA
TGTATCACGAGCGAAAAGGATGACGATGTGCAAGAAACGACAGGATTGCT
CGATGGAGATCAACCTTCAAACTATTGTGCTACAATGAACGAGATGGCCC
CTCTTCCTTCCAACAGTGCTGTCAGCCAAATAGATAATCCTCTTCCTACT
CCTAAGCCAGCTGTGTCCAAAACATTCACCAATCAAGTTATCCTAAACAT
AATTGGATATGGTATCCTTGCATATCACACGATTTCTATTGATTCGATGC
TGCCCACCGTTTTTAGTACGCCGATACCTCACGATACCAGCTCATGGAGA
CTCCCATTTAAATTTGTCACAGGCTATGGTCTGAGCACAAAAGAGATAGG
TATTATTCTTTCGGTGCAAGGAATCTTTTCAATGTTCGCTACACTCTGCC
TATTTCCGAGCATTGTCCGATATATGGGCGCTCTTCGTCTTTTCCGGACT
GTTGCCTTCACATATCCAGCCCTTTACTTTCTCGTGCCTTACTTCGCCCT
CTTACCGCAAGAATATAGTAAATTGGGTATTTACGTTCTAGTCATCTGGA
AATGTACCCTCTCAATCATGGCCTATCCGAGCAATGCCATTATGCTTACA
AACTCGACTCCTTCCCTCCTAACACTTGGTATGATCAATGGTGTAGCTGC
ATCAACTGCAAGTCTATCTCGTGCATTTAGCCCTACTTTGTCGGGACTCC
TCATCTCTACCGGCGAGAACCTGGGGTACTCTGGTATTCCTTGGTGGTGT
AATACAGTAATATCTATCATCGGCGCCGTGCTTGCCCTCTACATGGTCAA
AAATGACAACCGTCCAGATGTCAACGAAAAATCGGACGAGGAGCTTGAGG
GTAGAGTTAATCAAATAGTTCCGACTTCCTGCCCCGTCGAAGATGAATTG
TAA
>Bg_AVE_contig_941_gene-0.1
ATGAGGCAGAGGCACATTGAACCAATCTTGTGGCCGCCCAACCCGCCTGA
TTCTAACCCAATTGAAGCTGTTTGGCACAGGGTGAAGTACTTCATCCAGC
ATTGTTATCCCAATTTGGGTGGTGGAAAGCAGCGTACTCAAGATACTCTT
CGTAAGATTGTAAAAGAGGCATGGGATTACGTGTCTCCCGAAGATCTTGT
GAGACTCATTGAGAGTATGCCAGCGAGATGCCAGGCCGTGGTAGATGCGG
ACGGGGGACCGACCAGATATAAATGTCTGAAAGCATTCCTGCCACAAGTT
CGGATCCAAGGCCAAAGTAAGACGGCGGGGTTGTAA
>Bg_AVE_contig_941_gene-0.2
ATGAACAATAAAGAAAGTTTTCAGATTCATGGGCTCCACAAAGCTGGCAA
GAATCAGACGCAAACTGTCACGCAACTTGGCATTTCTCGGATACCAGTCG
GTTATTCACTGCGCCGCGGAACTGTCTCCCCCAAGAAGAAAAAGGGAGCA
TCTCCGATCCTAAGAGCAGATAATGTCAGTCAGATTATATCTCATATTGA
GTCTTCGCCTGAGAACCGCCTATGGCCCCTGTAG
>Bg_AVE_contig_733_gene-0.7
ATGGCCTCTCAAGCTCCAAAAGATCATTTAGGATCTATCCTAGTGAAGCA
CTCTATTGAGGGTGTCTCCCCAACTGATGATTATATTCTATCTACCCCGT
TCAACCGAATTACCATCTCGGAAGCTATACCCGCACTTTCTGTGGCGAAA
TCTGAACTCCAGGCGGAGATACTAAAGCTCGGCCACGATAATTCGACAGA
TTTTCAAGCGTGGATCGCATCAATGCGGAAGATACAAGAAGATACAAGCA
TATCTAGAAATATTGCTAATAGAATTATACTCCTTGTAGAGGAAGATGAA
CGGCTTGAGGAAGCCACACAGGAAAAGAATATGAATCTTTCATTCGTTCA
AGATGAATTAAAGTACAATACCAACCTTTTGTCTGATTTAAGGCAAATTC
GAAGTTGTCACCAAAATCTAGAGCTTGCAGAAAAATCTATAATTGATAAG
GAATGGACTAAAAGTCTCTTGGCGCTAGAGTTGGCACGTAAGTCATACAG
GAATGTAAAACAGAACGGATCAATTAAAGCTTTACAAGTGCTCGATCTCA
AGATCGTCACGTTGCAAGAACAAATAAACAAAGAACTTCTGAGTCTATGG
GCAGCATTTGTAGCAATTGAAAAAGGAACCGAGAAACTCATACTCGAAGA
AGTTGTTGACTGTCTAGAGTCGCTAGGAGATGCCGTCAAAATCTCCAAGA
AACTATGCGATGACCTAGATGATCTCATTATCAAGCCTCGAACGACTAGA
GAAGCTGGGAACTTCTACATAGCTATTAGTGTTAACTCAATAACCCTTGA
ATCAGCATCTGACGAGGGGGTCGCGAGTATTTTTACTGAGATAGAATCAC
TCATAAGATTTCTTATACTTGTACTTCCAGGAAGTGTAAAAAATCCTCTT
TCCGAATCTTTAATGTATACTCTTTCACGACGGATTCTCACCGAATTCCT
CGATCGAGCTACACCGACTTCCCTCGACGAGGTAAAAGGGTTCGAAAAGA
TCATAGAACAAGCTAAAGTGTTCATTACGAATATGAAGTCCATTCACTGG
ACTGGATTAGACGAGTTCGAACGTTGGGTAGAGAACTTCCCGAAAATGTG
GTTAGAAAAGCGCAGAGGATATGTTCTTGACCAGATAAGAAGGCAAGTAC
TCATGGGAATAGGTGCTCCAACACTTATAGAAAAGACAAAAGAGCCTAAT
AGTCAGCCGAACGAAAATCCTGGTCTTAATTCGAAAAACGAAATGGTCAC
ACAAGACTGGGATGCAGCTTGGGATGGAGATGAGGACATTTTACCTGAGA
CGCAGGATCGAGAATTACCGAACTCAAATTCGACAGCCGATGACTTAGAA
GACGAAGTTGTCGATGCTTGGGGTTGGGGTGAGGAAACAATAGAAGATAA
GAGTCCCGAAATAGGGAAAGACAAAGTAGAGAACCATGCGTCACAGTTAG
GGCCCACAAGTGCTGCATCCTCATTGAAATACTCCCAGGACAGCCAAAAA
TTAAAAGGACATGAAAATTATTGGATATCTGCCCTACCTCAAGTAGTTCT
AAAAACAGTTATTGAAACATTCGATAATTTTGCCGATCTTAACCTACCAA
TAAATACAAAGAGTCCACTAGCCGAATGCGCGTCTGGGTTGCTGAATCTA
TCAATCCAAATCTTAGTCATTTATCGTGCAGCATCATCTATTTGTTATAC
TCACCAGGCCGCTGGGAACATGTACTGCTATAACGATTGTTCCTGGCTAG
CTGAAAATATAAAGGCTTTTGTGACAACTTGGAAGCGGTGGTCCGATATT
CCGTTCTCAATTCGTAGCGCCGATAAAATAATGGCAGATATTGTTAGACT
CGAACAGTTTGGAAAACGAGCATATGAGAATGAATTGGACTCTCACAAGC
GTATAATTAATGATCTACTCGGAGACACCCAAAATATCTTTCTACGAGAA
AATTCGTCAAGAGATGTAGTCGGGAAAAGTATAAACTCTGTTACCCATCA
TATTCGTCAGCAAGCTGCACTGTGGGATAATGTTCTATCACCGTCAGCTA
GAAATTCGGCAACAGGCTCTCTCGTCAATACACTAGCTACTAAGCTTATC
AGTGATGTCTTTGATTTGCCTGATATAGGGGTCGATGAGGCAGAACATAT
CGCCACTACGTTATCTAGAGTTGAAGAGCTTGATAACCTTTTCTTAGTAT
CCGAATTTCCGGATATGCCGGACACCGTTCCTTACGAAAGTCCGATCCCC
CAAACGTCAAAATTTGCAGATCAATGGATGCGTATGAAATTTCTCAGTGA
AGTTTTGCAGAGCAATTTAAAGGATATCAAGTTTCTCTGGTTCGAAAGTG
ACCTCAGTCTCTATTTTTGCGCAGATGAAGTCACTGAACTAATACGCCTA
AGTTTTCAAATGAACGCAGGTGTTCGACAGTTGATCAATGAGATTGAAGA
TAATCCTTGTCCGAAAGACTTGGATGTCTAA
>Bg_AVE_contig_733_gene-0.0
ATGTCAGCCGTTACAGAAGCCCCATCGTCAGAGACCTCCCATCATTCCAC
AACCACAAAAGCTCGTCCTGTTGCTTTACTTGAACAAACTTCTACCCGCT
TGCCTGCACCACCTGCTGCTATGACGGGCGCAAACAGCGAGGCGCCATGT
CAATTAGTTAGGACTGATACACTAATTGCAGCTCAAGGAATAACATTGGG
ACCGGGCGCGGGCGCTGCAATAACGAATGAAATTTCGCCCGGATCAACCC
TTGGTATGGAGACTGATAAAGCGATAAAATCCGCTCAAGATGATGAAAAA
GAATATGGAGCTGAGCATTGGAAACTCCAAATGCAAGCCCTTCAGTTGCG
GCTTGATCAAGCCCTCCTTCAACATAATCAACTAGAAGAGCGCATTGAAG
AGAGTGATGAGCGTATAGAATCTTTAGAAAATGAGAAGCGCTTGGCTCTT
CGGCAGAAGAGAGAAATAGAGAATATTTACGAGGCCGAGCAAAGTTCCAT
GATGAAGCAACGAGAAGAATCATCCACCCGCGAAGAGGAAATGCAGGCGA
TCATTCAAAAACTAAAAGAAGCCTTAAATAATCGAACAGAAGGGGATGAA
GACTCACGGATTTCCCGACGATCTAATAACCAATCGCCCATCCTTGATGG
TAACCAATTTGCTACCTCAGACTCTAATCGTAGTGATTCTCGTAATAATT
CTAAGCTACTGCTGCAAAAAGACCGCCTCATCGAGTCATTGCGTCTCGAA
TTAGCTGAGGCGCAGATTAAGCTGGTAGAGTCTGAAAATATGGGTGGCGG
TCGCCTGCAGGAAATTGAAAAACAGTTACTGGAAGCTCGCATGACGAATG
CAAGACTAATGGAAGATAACGAAAGCTATCAACTGCATCTATCCGAAAAG
AACATCGGCGTAGATGCCGTCAAAGATGAGTTTACTAGCACCGCTACACA
CAACCTTGACGCCCTGAGTGCCCTAGAAGGCCGGGCTGCGCCTTCTAACC
TCGCCGAAGACCTTTCTGGGTCAAGAGAAGGAGAAAATAGACGCCTGGAA
GCAGAGCTAAAATCGTCCCAGGATCAGAATAAAGCTCTAACTTTATACGT
GAACAAGATAATCGAGCGCCTTGTGCAACATCCTGATTTTGAGACGATCA
TTGACCAGACTTCGGAATTCAGACCAGGCCTGACCTTTCTAAGTAAAGAC
TTGCCACCTATTCCACGGGAAACGAACGGAGCTTCTATTCTACAACGTGC
CAAGACCGTAGCAATGGGTGGTACCCGACGTCAACGACCGCAGTCCTTTA
TGCCACCGTCAACGCAGTCTCTGGTTACTGATCAAGGGACTGCCCCGAGC
ATTCCATTGTCTAACAACCGCGCTAGTAGTTATCGTAGCAGTCGACCTAG
AAGCGAGCAATTTACGTCTGGTGTCACAACCAACTTTACCCAGCAAATAT
ACCGGAGCGGCCACACATCCCCTCCTCTCGGTCCGCAATCACCGCGTCCA
TCTCCATCACAAATCACCTCATCCACACAACATGTTCCACACACCGTAAA
CCGCGCGCCATCATCGAGTCAAGTTCCGACGATAGTGAATTCTACTGGTG
TGAGGAGCGAGTGTAGTAGTATCAGTGGTGATAGTGGCGAAATGCAAACT
CCGACGAGTAACTCTCCACCTCGAGCAGAAAAGGCCACTACATTTGCAGG
AAACAAACCTCGGCCATTACGTCTGCTACGTGAAAATACATCGGAAGAGG
AAGCGGGACTGAAGAACGCAAAGAGAGCCAGCTGGATGGGGTGGGCATTT
GTTAGATTTCCGCAGGAATTTGGTGATGTTTCGGATCAGCGGAATTCTGG
AAAGAAGTTTAAGTTATGTCGGGAAAATATGCTGGGTACCAGTCAGGAAG
ATAAGCATTGGGAGTAA
>Bg_AVE_contig_733_gene-0.4
ATGTCCCATCTCCACCGTATCATCATAGTCGCCGTTCTCGTCATTGCCGC
CTACTTTGGCGGAAAGATAGTTTACCGGCATCTGGACCCACGAACGACCA
TCTGCGAAGAAGACATTGAGAATGACCACTGGATTGCGACGTCCAAATAC
TGGCTTGACCGTCAGGTGTGTTGGCGCCTCAGTCTGTGTGGGCTCGCTCA
CTGGCGTCCAGACCCCGCAGCTCTACCATGGACTCGGAAGTTTGGGGTAA
AAAGATATTGGCAGAAAGACGCGACCGACGAGGCTGGTCAACACTTCCTC
GGGCATGATTCACGGGAAGATAGTCCTGGCTCGGGAAATTCGAATGAGAC
CGGAGACGAAGATATGGGTGGAGATTTTCCTGTGTTGAAAGATATCCCTC
AATACATAATGGATCACGCACCGCTCATCCATCTCTACTCGGGTGAAAAT
TTTTGGCCCTCGGATATCACCGAACATCTCAAGTTTACCACGCCCTATCT
AAACTACACTAAGCTGAACATTTCTATTCCTCAGCACACGCCTTACAATC
TACACGAGGTAGAAAAAACTAACAATAGCAGCTACTTGTATATACAAAGT
ACGGACGATGTTGAGGAGCGGCCAGCCTGGCTCGGTAGCGTTAGTAGCAA
ACCGCTACCATATGATGATGAAGCGACTGGGGACTGGGAAGAGGAAAGAG
AACGGAAATCTACCAATCTAGGAACTGCAACATTCTCTAATGGAGATGGG
GAATCGTGGTATGACGTTTCACGTCTTGGCCCAGCCTTGGCAGAGACGGC
CACTGCAAGTGATGCTCATCCTCTTTCCCAAGCGAAAATCGAGGTGCGCA
GAGCGCGTACACGCAAGTCACAGCATGCTGAAACTTGTTCAAACATTCCT
TCGACTGCTGTCAAGTTGGGTGGTTATTCCAGCGCCCCTAGTATTCTTGT
GGTCGTTGACAAAGGTTTCGGTATCGTGGACGCCTTCTGGTTCTACTTTT
ACTCTTACAACCTTGGAACAACCGTTCTTAATATTCGCTTTGGCAACCAT
ATAGGTGATTGGGAACACTCGTTAATACGCTTCCAAGGTGGGGTGCCAAA
GGCAGTATTCTTTTCTGCCCATTCAGGAGGGCTTGCCTATGCCTGGAAGG
CAGTTGAGAAGGCGAAAGGCAGGGAAAATAGGCCAATTCTCTACAGTGCC
GTTGGCAGTCACGCCATGTACCCGACGGCCGGAAGACATCCATATATTCT
GCCTTTTGGATTGCTCGCTGATTTAACTGATCGGGGACCACTCTGGGATC
CATCACTAAACTATATGGCCTATCATTATAATACCTCTATAACACACAAT
GTCGATGCGCGCTCTAGCGAAAATTCGTCACCCACTTTCAACTCAACCTC
ACTCCATCCTAAATCAAATGCCTCATTCCAACCAGCTTCTTGCAATCCTT
CTGCTCCTCTGGGATGGTGGTGGTACTCTGGGCGCTGGGGGGATAAATTT
TATCGTTTACGGGACTGGAGACAGTGGCGTTTTTTTGGTCAATACCATTA
TGTTAACGGACCGTTTGGACCTCGCTTCAAGAATCTGGGGCGAGCAAAGG
TTTGCCAGAGTGGTCATGTATGCCGAATTGTTGAAGACCTAACGGATGGA
AGAAGCTGGGTTGGATGA
>Bg_AVE_contig_733_gene-0.5
ATGCTCTACCGCCGAGCGCGTATCTTAGTGTCCGCAGCTACGTGCCTCGC
CGCTGTGGGCCCATCAACCCAACAGAAGCCTCCGGTCATGCTTCCTCCCA
CAACTGCCCGCAAAGATACAGAAGACGAACCGACGGCAATCGAGGCGCCG
CCTGCCTCGACCGATTCCCAGCTCGGAAGCAGCACTAGCCTCGACTCAGC
CACGCCGACGGTCAGCTCTGCAACTCACGATGAGGGCGCCCTGACTGGCC
TGCCGACGCTGACGGGCGGCTACACCATCGTCGAACCGTCGGTGCCGCCC
ATGCAGAATGCCCCGTACATGCGGCAGAGCAGGCTGCCGGAGGGAACGGT
GTTCATCGTCGTTGGAGCCATCCTCGGCATCCTCGCGCTCGCCGTCCTGA
TCTGGCGCATGAGCGTGGCATGGTGTCTCCATCGATCGGTGCGGAAGGCA
GCTCTGAACCAAGGCATGGTCGACACCAAGGCCCTCTACCGTGCCACCAA
CGCGCCCGTCGCGCCATTCTACAAGTACTCGGACGGCGACTCCTCCATCT
CCCTCTCAGGCATCGCCGCCAAGACGGTCAAGAAGAGTAGTCGACCCGGC
CCGCCCACGGCCTCGGCTAGCAATATAAATCTCTTCTACTCGCCGACTGC
CGGCGCCACCGGCAGTGGGCTCGGCGGCGCCTCGAACCGCAGCTCCAGCT
ACTTCCCCGCCGGATACTACGCCTCAGGCACCTCGAACTCCGTCACCGGC
TCCGGTCTGGCGACGACGGGCCCGGCCATCTCCCTCTCGAATCTCAGTGC
CCATTCCCAGGCCTACAGTCGCTCCCGCAGTCTCGAACACAGTCCTCCCG
ACTCGCCTCACACCCACAACGATTGCAGTCGGAGCCAGGTTGCCAGCTCG
AGCACCCTGAACCTCAATCAAACCTACGGCGCCCATGAAAGGGCTCCTAG
TGCCTACCTCGAAAATCTCTTTGACTCCGAAAACCTTCCTCCCTTTCGCA
TTCCTGCCCACCACCGCCAGCAGTCCGAGACCTCCGGAGGCTTGGGCTGA

>Bg_AVE_contig_22120_gene-0.0
GATCCCGCTGTGACCCGTGTCACAATAGTCTTGGACAATCCAGGAGACTG
GTTCAGCTGGCTTTTTATTCGAAAGGACTCTTTTCGTCGTCACAATCTAT
GGCAGTATGTTGATCCAGATACCCCAAAAAGCCAAATATCACAATTTGAA
GAACCATCTGAATCACTCATCACGAGCTACCAAGCTACTGCTACTTCTCT
CGCAGACCTTGCCGCAGACGATCGCCAAAGTTTTCGATGGGATTATGAGC
AATATGAAAGGAAATATATAGATTATAAAAAAAAGGTACAAGCTCTAGCA
GAATTCAATCTCGAGATAAGTAGAACAATTTCTCCCAGGCGAATTTACAT
TATTCAGGATTGTGAGACAGCTCATGAACGTCTGATAGCCTTGAAG
>Bg_AVE_contig_15605_gene-0.3
ATGTCTGTTGTCAGCACTCCGGGCAATACGCCCAAGTCCATGTCTACAAG
GCTATTAACGATGAAATTCATGCAAAGAGCCAGCGGATCTCCTCTGTCAT
CGGTTTCTGATCAAACTGAACCAATGTCCAAGCGTCAGAAAAGAGAACAG
AGACAACCTTCGAGGCAAGAAACAGAAATATTGGATGAAAGGAAAGCTTT
TCTCGAAGCTACTGTCCAGGAAGAGGAAAAAAGGCAAGCGGCTTTGGATA
AGTTAGCCGCCGCTTATGGTGATACAAGATGGGTATTGAATGATGCAGGT
CAAACGCACCCATTACCTGTCTCATCAGTTCGTTTTGTACACACAGGCTA
TGCCAGTCTAGACGTTCCGCCGCCAGATAATTATGCGGCTGATGAGTCAG
GAGAATTCCCGGGAACATTCGGTAGAAGAAGTTTTGGGAGATTTAATAAA
GTCTTAGAGAAATCCCAAAATCCTCTCTTCGAAGATTCAGAAGTTGAGTC
TGAGACAAAAAATAAAGATGATCAGCAGTCGACGGATTCTGAAAATACAA
ACAGTGATGATGAGGATCCTGCAAGTCAACTAATCCGAGCAACCCGACGA
GAGATGAAGAAGAATACTGAACACAAACCCATGAAACGCTCATATATGGC
TGATTCAGTGCAGGCAACCAAGAAGAGGCGCAAAGAAGAGGTAAATTTGA
ATAAGTTAACCTCTCTGAGTGGTAGGCAAGAGATCACAACCAAACCCCAA
ATTGAATGCTTTTCATGTGGTGGTCCACATCGAAAAAGCGAATGCCCCAA
AAGAAAAAGACCTTTTGCGGAAAACAGTGAGGCATTCTCACGGAAAGTAT
CTAAATTACATTGA
>Bg_AVE_contig_15605_gene-0.7
ATGCTATCATCAGTGAGATCAAGCACCGTAAGACAGCTCAGCTGTAGAGC
TTTAGTATCGCTGAGACAATCATGTTTAATTTCGTCTCAAATTTTTCCAA
AGTCGGAGGGACAATTGAGTGATCCTAAAAAGAGTGACACCTCAATCGCT
ACATCGCAACAAACATCACCGCTCGTCATTGACTCCAAATACGATGGTAA
TAATGCTTTGCTTCAATCGCCCAATAAAGCGGATGTGTGGTCAAAAAGTC
AGAATCCTCGATCTGTAGCAATGTCGGGACCTAGGTTTGAACAGACCATA
TTTGAGCTACAGCCAGCGCCCCATTCTGCTATGGAATTAATTCATAAACA
ACCTGTGAGATGGTCACACGAACGAGTTGTAGTCTGTGATGGTGGTGGTG
GTCCTCTAGGCCATCCTAGGACCTTTATCAACATCGATAAGCCCCAAATC
TGTGTATGCGAGTACTGCGGCTTGCCATTTGCAAACGAGCATCATAGAAA
GCAGATCGAAGCGCTCCCCAGCACACCATATCCGTTATCTTAA
>Bg_AVE_contig_15605_gene-0.4
ATGCGACTAAACGAACGTCTCGCTCCCGTCGGCACACAGTTCAGCGGGGA
GGGTGTCAATGAAGAATGGGAGATTGGTGATACACTAGCCCAGTGGTGGC
GGCCCAACTTCGAAACATTCATGTATCCATTCATACCAGCGCATGTGACG
CGCCCTAAAGAATGCAAAAAGCTCTACTTTATCCAGTTGCCACGCCAGAA
GGTGCTTAGTGTTCCTAAGAATATGAAACTACTAGCGGTCCCTCTGTTTG
AACTGTATGACAACACGGCCAGGTATGGGCCTCAACTATCAGCCATTCCG
CACCTTCTGTCACGATACAACTTTGAGTTCTTCGATGAGCAGGGACAAGT
TGTCGCCGTGACCCCTGGTGGTGGGCCAGATACCGGATCAATACCGCGGA
CAATTGTTCTAACTGGTGAAGAAGAAGGAACACCTGAAGATGGAATCAAA
GAAAACGGCTCTCTTGAACCATAA
>Bg_AVE_contig_15605_gene-0.0
ATGTGGCACCAAAAGACGATTACGCTGCCAGCACGATCGCGAGGGGCGTT
CCTTGTAACCGATTTTATCTCGCAGGAACTTCCGGAAATCCGATCATGTC
GAGTCGGACTCATGAACCTCTTTATACAACACACAAGTTGCGCATTGAGC
CTCAACGAGAACTGGGATGAGGACGTGCGGACCGACATGACGAATGCCTT
GGATCGCTTGGCGCCCGAGGATAAAACCGGCAATTTATATCGCCATAGTG
ACGAGGGTGCGGATGATATGCCAGCCCACATCAAAAGTGCTTTAATAGGG
GCTAGTATTACGATTCCTGTACGTGACGGTAAGCTGGCCCTAGGAACATG
GCAGGGAATCTGGTATCTGGAGTTTAGGGCTGCGCGCCATCAAAGGAAGT
TAGTAGCTACGATTCAAGGCGAATTGATGTGA
>Bg_AVE_contig_13626_gene-0.1
ATGCCCGATTTAGAGCAGATAGGAGATGACCATGCAGAAATAAATCTAAC
GAATCTTCCTTTCAAGCCCATAAGTAGGTCGCACATCCTTCATTGTTCAT
ACCAATATTGGTACTCAAAATACCGCTCATCATGTATTAAATCCAGGATA
ATCCCCCTACCTGACTCATTCTTGGATTACCTCCGCGAAGATGGTATTAT
CCTTCCGGATGAGATGCCTACCTCAGCATTACCAGAGAATAGCAATGTGG
AAATTAATGATTCTCATGGTGGATGGGATGAAGCTGTCGAGCCTTCACCT
CATCTTACATTTCCTGAAATACATCAAAAAATCAAAGATACCATCCTTGA
ATTCGGTGGGTCTGTCGCTCCAAAATTAAATTGGTCAGCGCCTAAGGATG
CCACTTGGATCTCGATGAAGAAGAATTCTATGGAATGTTCATCCCCAAAT
GATATTTACTTGCTTCTGAAGAGCTCTGATTTTATCACTCATGATCTAGA
GCATGCCTTTGATGATACGACCAACTCCCAAGAAATAGGACAAGAAGATA
TAAATTATATTCTGGTACTCCGAAAGTGGTTTCAAGTCAATCCAGCCTGT
GAATTTCGATGTTTTGTCAGGGAGCGGAAATTAATTGGTATATGCCAAAG
AGACCAAAACCATTTTTCATTCCTATTTGCTATAAGAGACAAAATACGTG
ATAAGATTATGAAGTTCTTCGAGCACACTCTAGCCAAAACATTTCCGGAA
CCGGAATTCGTGTTCGATGTCTACTTGCCCGAGCCATACGAAAGGGTTAG
GCTTATAGATATCAACCCTTGGGCACCGAAAACCGACTCCTTGCTTTTCT
CTTGGACTTACCTTCTATCTTTACCTCTTCCTCAACATCTATTGGGATTA
CCCGACTCAGAAGCGTGTCCCTCACTACCATCAAGTAGTAGTGACAATGA
TATCCCTGAAGAAGATGTTTGTGAGGTTGACTGGGTGCCAGAAATTAGAT
TAGTTAGCAAAGATGATCCTATGGCTTACAACTTTGCCAGCTCTCAATAT
AGTGCTCATAAATTGCCACGAGAAGTTGTAGTAGCAGGCATGCAGGGTGA
GAATGGAATTCGTGATTTTGCCACCCAATGGGAAAAGATGATGAATGGAC
AAGCTGAGTTATGGCGCGGTGAAAATAGTGATGAGGATGACATTTAA
>Bg_AVE_contig_13626_gene-0.0
ATGTCTTCCAACGTCGGACTTTCCACGCCTCGTGGTAGTGGCACATCAGG
CTATGTGCAGCGCAACCTTGCCTTCGTCAAGCCAAGAGATCGCAGCAAAC
CGTACTCGACTCACTCCGAAACACCGAAACATCGTCAGCGCCAGCCCGAT
CTTGAAATTCTTGAGCACAATAGAAAGCGCGAGATTGAAGTCAAAGTCTT
CGAGCTTCGCGACAAATTAGAGCTCGAAGAACTTGACGAAGAACAGATAG
AAACCCAGACAGAAGCACTTCGATGTAGACTCCTGAAAGAAAGTGAGCGA
ACCCGTGACGCTAGAAATGGGAAGGGTCTGAAGATACACGACGTCCATGG
TCTTGCCGAGGCCAAAATAAAGCAGGATAACCGTTTCCGGAGTGCGCTTG
GGATTAGTCGGGATTACGAGGAGGGCAGCCATTGGAAGAGGCAAGAAGAA
CGAGTTCGCCTGGCAGCTGAGAAGAACAAAGCTGAGGACACATTTAAGTC
ATGA
>Bg_AVE_contig_13890_gene-0.0
ATGTCAGCACTAGAAAAAGGCGAGGTAAATCCTTCTACAGAAGTGTCTAC
TTCGAAAAAAGGAGCCAAGAAAGCCGAAGCTAAGGCAAAGAAAGAAGCAG
AGAAGGCTCGAAAAGCAGCTGGGCGTGAAGCTGCCAATGCTTTTGCTAAT
TCTACCGAAATCCAAGACACAGCAAAAGATAATTACGGTTCGATTAGAAA
TTCAACCCAGCTCTCCTCTAACTCAGTTCATCTTAGATCTCTCTCTGAGG
ACAATGTAGGATCGATAGTCAAGTTACGGACATGGATACAAAATTCTCGG
ATGCAGGGCGCCCGGATGGCTTTTGTAGAACTAAGAGAGGAAAGTAACTG
GACAATTCAGGGTGTCGTTGCATCAAATAACGAGGGTTCTGTAAGCAAGC
AAATGGTAAAATGGATCGGTGGCTTGAAGCTAGAGAGCTTTATACTACTT
GAAGCAGTAGTCAAGAAGCCACTCGAACCGGTCAAGAGCTGTAAGGTTCA
TGGAGTCGAGCTGCACTTGATAAAGGTATACCTGATTGCTGCGGCACCGG
AAATGCTAGGCCTGGGGCTTTCAGCTGCAAATAGAGCTGTAGGTAGACTG
GATGAGGAGGATACAAATGAAATTAAGGATGAAGGTTTAAACGGTACAGA
AAGCACACCACTGGCGAGTTTGGCTACACACCTCAACAACCCCGCCATGC
ATAAGCGTGCTCCAGTAAGTCAAGCAATCGCTGATATACGGATTACTGTA
GAAGACCTATTTTGTGAATACCTTCGTGCCCGTCGTTTTAAGAAATTTCA
CCCGCCTTCGCTCATAGGTGCGGCATCTGAAGGCGGGTCTAATGTTTTTC
GAATGCCTTACTTTGATAAAGAAGCCTACTTGGCTCAAAGTCCCCAATTC
TACAAACAGTTCGAGATCGCGGGTGGTCGTAAAAGAGTCTTCTGTGTCGG
TCCAGTATTCAGGGCTGAAAATTCAAATACACCTAGACATATGACTGAGT
TTATTGGCCTTGATCTAGAAATGGAAATTGAGGAGCATTACCACGAGGTC
ATTCATATGTTAGAAGGAGTTCTTCTTCACATATTTCGTGGTCTTGCAAC
CCAATGCCGCGAAGAAATAGGGCTTGTCCGTTCTATATACCCATCTGAGG
AATTTCTTTTACCCGAGCCTGGAAAAGAAGTCCGCCTTACGTTTGCTGAA
GGCCAAGCGCTTCTCCGAAGTCAAGGCCCAGACGAATTCAAATATGTTAC
CGATGAGGAAGATATGTCAACAGCCCAAGAGAAAGCACTTGGAGCCCTCG
TTCGTGAAAAGTATGGTACAGATTTCTACGTCCTTGATAAATTTCCGACT
TCAGCTAGACCCTTCTATGCTATGCCTGATCCAGACAATCCATCAGTCAC
CAATGCCTATGATTTTATGATGCGCGGGCAAGAAATTTTGTCCGGGGGAC
AGCGATTGCATATTCCGAGCGAGCTTGAAGCAAATATTCGCGCCAAGGGA
CTTGACCCCAACCAACCTGGTATCAAAGAGTATGTTGATGTTTTTAAGAG
TGTGGGTGTGCCCCCTCATGGAGGTGGTGGTATCGGATTGGATAGGGTCG
TGGCATGGTACTTGAATTTACCCAGCGTTCACTTGGTATGTGATTATCCT
CGAACACCAAAAAGATTGGATCCTTAG
>Bg_AVE_contig_4346_gene-0.7
ATGCCAAAGTTCTTCTCAGCTCTCACGGGAAAGAATAGTATTGCAAGTCT
CTTTGAGATCCGTCTGGCCAAAGATGTCATTGTACTTCATGGGGATAGCC
TCGAGGCTTCAAGTCAGATCCTTAGTGGCGTCGTAGTACTGAGACTACAG
CAAGCGTTAAAGGTTGAAGATTTACACCTAAAAATGAGTGGACTACTGAA
AATCTCCTGGCCTGACAAGAAAAATAATAATGATTCTGAGGGTAATATGC
ATGTTTACAAGAATTGTGAGATCTTTAATCATAAATGGGCACCTTTCATT
GGCGGCGTAGGTCCCGGGTCTTCGTCCAAAGGATTAATATTACATCCGGG
AAACTATGAATGGCCATTTGACCTCATTCTTCCAGGATCGATGGCTGAAA
GTGTTGAGGGCATGCGGGAAACTTATATAACATATAAATTGAAGGCAACT
TTAGCTCGTGGAAAGTTGGCGCACGATCTGCACACCTGGAAACCAGTCCG
AATTATTCGAACTCTCGACTCAACAGACTTAGACTTAGCACAGCCCATGA
GCGTTGAGAACGTATGGCCAAATAAAGTCGAGTATTCAGTCATGGTCCCC
CAGAAAGCCGTCATGTTTGGCACCGCTGTCGATATTGAGATGCGATTTAC
AATGTTGCTTAAAGGACTTCGCATAGGCGATATTAAATGCCGGTTATTTG
AAATAGTAGAGCTTACGGCAATGGGATCAGCACTGCGACATGAGTCCGAG
AGGACCTACTCCAATGAGAAACAAATCGGAATGTGGATTTTTCATATGAG
TGAAAACAGTTACCAAGAAATGCTCTTCGAAAACGGCCAGGATGGTCATT
TGTTGGTTGAGAAATTACCATTGCCCAAGAAGTTGAATGAATGTCTACAG
GACTGCGATACTAATGGCATCAAAGTCCGACACAAGGTTAAGTTTAACGT
AGTCCTCATAAATCCAGATGGACATCACTCCGAGCTTCACGCAACAATTC
CTATTAGCATATTTTTTTCTCCCAGCATGCCTCTCACTGCTAGTGGTGAA
CTTATTAATCAAAGCTCAGAGAGCAATGCGAGTGCCATCGACATAATGCG
CCACGCTCCCCCATTGTATGGGGATCACTTAATGGACCCACTTTTTTCTG
GTGCCTATCAACCAGGCTTGATGACACCTGGCTTTCGGTCCGGAATGAAC
ACTCCAGCACGTATCCATTCACGGACTGGCTCGAGCGAAAATCTAGCGTC
ACTTGATGGAACACTGTCTCCCTGTTCTCCAGCAGTTGGTGCAATAACTC
CAGCAGCCTTATCATCAAGGCTTCAGAATCTAAGTTTTGGTTCAAGAAAC
AGTAGTTTTCGTCGTCTTGCTGGACTGGGAAGTTCTGGATCAAGTACGCC
ACACATATATCCCAATGTCGATTCGGATCGCCACGGAAGCTTTGATGGAA
GTTATCGACTTGAATTCCCTAGAAACTTGGGTTATATCCCAAGTAATTCG
CTTAGTAGACGCGCAAGCGGCGATACAGGCTCGCACTCGAATCCGAATAG
TGGTCAACAGACTCCCGATTATAGCGAGATTCTAGATATGGAAGGACTGA
GCAAGGTTCCATCATATAGTACAGTTCGGCGCATGACCTACGATAGTCTT
CCGAACTACGAGTCTGTCTTATCTAGGCCACCAAGCCCTGTCCGAACACT
TAGTTTCGCGGTTCCTTCTCGTACCATACCCAGTGCTTCAAGCTCTAGAT
CTGCTGCAACGATTAATAACAATGTTACTATCGTGGATACTTTGGTTTCA
TGTAACCCCCATGATAATAACTCCAAAAATTCGGCAAATATGCCACAATA
A
>Bg_AVE_contig_4346_gene-0.0
ATGGCCGATCCTGATGATATTATCTCTGCATCTCTTTCGAAAAACCAGTC
TCAGAAGTTCTGCCTGCCCAAGGTTGATACAGGAATCGATGAGTCTCGGA
AATTTCGGGTCATTGTTGCATCGACTGGTCCAAACGATGTGTCCCAAGCA
CAGGAACTAGCTCTCTTATTATCGAAAAATAGCAGAATAGAAACAAGTGT
CATTATCGAAGAGGAGTTTTTGCTGGTACATGACTTTCCAATGGAAACCA
CTATATTGCGTAACCTATACTTTCGGAATTTTGGAGCTAGAGATAGAGCC
TATGAAGCGGCTGAACTAGCAGAAATAGAGTTAGCGAGGCAAAGAGCGTA
CGAACTCTGTCAATGGGCGGATCTGATGATACTGGCACCCATTGATTATG
ATAACTTGGCCAAAATGTTATGTGGTATTACTGACTGTTTCCTACTAGAA
ATACTGCGAGGATGGAATGTATCAAAAAATATACTATTATCACCTGGAAT
GACAATATCAATGTGGGAGAACCCAATGACGAAGAAACAGTTAAATAAAG
TTCAAAGAATAATGCAAAAAGTTCAAATAATATCCCCAATATTGTGGAGA
TATGATGAAAGATCATCAAGCAAAAAGCTATTACCGTGGAATGGAATGAA
TGAATTCATAGACATTGTCGAAAATCAAGCGTTAACAGACTTGATGAAAA
TTATAAATGACACAGATGTTCTTGCCACCTCGACACCTACCTCTTCCCGA
GCATTTATAAAATCAAAAGCCTCATTACCGGCAGAAATTTGGAGCCTTAT
CTTTGAGAGAGTCGGCGATTGGGAAATTTCAAAAGCACTTAATATTTACA
CAAATGGATCACTACTTGCGGTCACTAGAAAAAACTTTACTTACATCCCA
CATCAGAAAAATAAAAGAAAAGATCCAAGAGATACCCGAAAACATAAAGT
CGTTGTCGAGCCTTTCAGTAAATTTAATTATCAAATTTGGCCTATTGGAG
ATCCTCTCCTTCCTAGAAAAAAATTATAA
>Bg_AVE_contig_4346_gene-0.5
ATGGGATTTATACATGTTCTTGAATGGTGGCGGCGATCAAACCTACCCTT
GAAATATACCGAGACAGCCTTAGAACAAGCATCTTCTAGAGGAAATATAT
CAGTACTCGAATGGTGGAAGCATGCCAATACACAGCAAGACTTTTGCCAC
ACATTAGAATACGAAATACCCCCTCGCGATGAGAAGGACAGCACTTATGC
CTACGATTCTGTAGAAGTTCAGCCAACTCTCCCCCTACTTCCTGGAAAGT
CCCTTCTGACCGCAGCTCAGAATAATCAACCTCTTGTACTACGCTGGTGG
GATCATTCCCGTATACCTATCTCACATTCAGAGGCCGTGGCTAAAGTTGC
ATCGGAGCACGGCTACGTCGAGGTTCTTGATACCTGGCTAGAACTAAAAG
GCGAGAAGCTTGCATTTGATAGCAAGATACTAATAGGTCCAACAAAAAAT
GGACATGTGAATGTTCTGCAGTGGTGGAAAAACTTCAGCAGAGGAATTGA
TGGACGGCCCGGCCGCAAGGTCGAATATAAAACTTGCGATATTGAGGAGG
CACTCGAAGACTGCATTCGGAATGAAAAGATCGCATCCGAGGTGAGAATT
TGGTGGACCCAAAACGGTTTGAATCTAGGACTTCAGGCACGAGAGTGGAC
CCGAACAAAAGTGCTCTAG
>Bg_AVE_contig_746_gene-0.0
ATGACAGGCGCCGCCTCCAAACGTCTCAAAACAGCTCCCATCACCATTGG
CACCCACAATGGCTGTTTCCATGCCGATGAGGCCCTAGCCGTCTACATGC
TCCGGCTCCTGCCTGCCTATCGCAACTCGCAGCTGGTGCGAACGCGTGAT
ACTGAACTTCTCGCGACATGTCACACGGTGGTCGACGTGGGCGGTCATTA
CGATGCTGCTATCCATCGTTTCGACCATCACCAGCGAACTTTTGCCACGA
CTTTTCCCAATCGTATGACTAAACTTTCGTCTGCTGGCCTTGTGTACATG
CACCATGGCAAGGCCATCATTGCTCAACACCTAGGCGTCGGCGAAGATAC
TCCTGAGGTATTAACCATCTGGGAGAAGATTTATGAATCTTTTATCGAAG
CAGTAGATGCGCATGATAATGGAATATCGGAATTTGACCCTGCTGAAATT
GCTGCCGCTGGAATTAAGAAGAGATTTAGGAGCGATAACTTTACGTTAGG
AGCCATGGTAGGGCGACTAAATCCTAGGTGGAACGATGCCGTGCCCGAAG
ATCCAGTCGAGGCTCAAAAGATGGAGGATGAGAGGTTTTGTCTGGCAAGC
GAGAAAATAGGAGAAGAGTTTCTACGAGGCCTGGATTTCTTTACCAAGTC
CTGGCTTCCAGCCCGAGAGATTGTACATGGAGCTTACAAGAAGCGTCTTG
AGTGTGATCCCCAAGGCAGAGTCATCATCTTTCATGGAAAGTCGCCTCCA
TGGAAGGACCATCTATACACCTTGGAGCAAGGAGAGAATGCCGCCAATCC
CAAGGTCTTGTACGTGCTGTACCCGGAAAACGCTACCGCGAATTCTCGTT
GGAGAATTCAGTGTGTACCTGAGGCTGAGGGCTCGTTTCAGAGTAGGAAG
CCTCTTCCAGAAGCTTGGAGAGGAATGAGAGATGAGAAGTTAGATGAGAT
AACTGGCATTGACGGCGGGATTTTTGTGCACGCTGCTGGGTTCATTGGTG
GAAACAAGACAGTCGAAGGCGCCAAAGCAATGACAATGAAAGCCTTGGAA
TTGCAGTAG
>Bg_AVE_contig_746_gene-0.1
ATGAATCCTCACCAAAAGAGTAAGATCGATGTGAGCAAACTGTCTCCCGA
TGAGCAACGTCTTTTTCGCCTCTATGGCAAAATTCCATCCAAAGCCAACC
ACCTGGCCAAGATCATGAAAGATCGAAAATATTTCGACTCGGGAGACTAT
GCCCTCTCCAAAGCCGGAAAGGCTGACTCTGTTGATACTGGCAGTGTTGG
CTCTCAACATCCCGTTCCAGAAAATATTCCGCATCTCTCTTCTCCAAGTA
TCGGAAGCGGGGGTCAGATCGGCGGCTCCAGTATTCACCATATCACAGGT
ACCTCAGGCCTCCAATGTAGTAGTCCGATCAAGGAGAGCAGCAACTTGAA
CCGAGAGATGAACTTTGATCAGTCGGAAGATACGGAGACTAAAGAGCCAG
CTCCAGCAAAAGACGAAAATACTCCACTACCGGTTGCATCAGTCGACAGC
CTTCCGAGCCAAAGCTAA
>Bg_AVE_contig_4899_gene-0.0
ATGTCTTCTCATGATTCATCCAGGATCCCATTAGGTACTCCATTACTTGC
TGGCCTCACCAGCAGATACAGAATAAGTTCATCCTCCGGATCTATCCAAA
CTAGTGAAGAGCATTTAACTCAGACTTTGGACAAGATACATAATACCGCC
AGCAAACTAGGAAGCCTGACAACTTTCAATGAATTTTCGTCCACCCCCTC
ATCCTCTTTAAATGCCCAAACAAAGGGTATTGCAGGGGACTTGATGCAGA
ATGGAATTTCGGGACTCTACAATCGATTCTGTGGTGCTGTGGGAGCTATG
AGAGAGAGATCAGGATCAACAAATATTGCAGATAATCAATATGCATTTAA
CGGTTCCAGTGCGGGAGCTTATAACAGAGCAAATGAAATCTCAAAATCTA
TTAAATCTCCAGAATGTGATGAGATCGATAACATATATGTCAGATCACCT
AGACATGCGTCTGGGGCTTCCTCTCGTATTCAATCTCCAACAGCATCTTC
GTTTGCGGGGCACCATTGCGAGCCTCATTTACAAACTCTAAAAATAGCTA
AAGGTACTCAAAGCTCAGCTCTAAAATCAACTTCACATAAATCTACCTCC
ATCGGGAAAATATCCATGACTTCAATGTCAAAAGCTACGATATCTTCAGC
AGTAGTTCCCACTGTTGCATCTGTTAATATTAATGCATTCAAAGAAGACG
ATAATAACCGCCTTCGTCTAGAAAATTTCATTACTGAGCCAACTAATACT
TCCAAGTCAAGTAACCGTGAAAGTCTCAGTCATACAGGGCCTAAGGAAAC
TAAATCAGAACGGGCCTCAACGCTAGACCCCTCCAATATCAATAATGAAT
TCCAACCTAACAGTGCAGTCGATGGAGGTTTAACTGATTCCGGTGTTAAA
GCTATTACAGACTCGAAGCTCGTAAGCGTAGATAGTTTTACTGAAAACGG
CTTTCGACAGTCCAATTCAGCTAATACGACTTCCACAGCTTTATCTTTTT
TTAAAGCGGCAGAGGCAAATAATAGTACTGCGTCGAGCATTAGTGGTTGG
AATAAAAAATCAGTCATCACCGACTGCACCTCACAATCCCAATTGCCAGC
CTACAAGAGTTTACGAGCCTCCATGGATCGTAGCATCCCTGGTCCTAGTC
CAATTAGCACATCAGAAAATAATAGTATTCATAATGGATCTTTTTCCATT
AATGGAGAAGTTACTTTAGGAGGATTAGGCAAACTTCAGATTCCAGGTAT
GAGCGCAAATAAAGTCGTCCCTGACATAGTCAGCTCTAGGCTTGAAAGAA
TGAGGAAACAAGTTTTAAGCAAGGAATTTTGGATGGCTGATGAGATTTGC
AAAGAATGTTTTTTATGCGGTGACACATTTTCTGCTTTCCGACGAAAACA
CCACTGTCGCACCTGTGGCTGTATCTTTGATTCGAAATGCACTTCAATTA
TATCTGGACAGCGATTTGGAGTTCAAGGCTCTTTAAGAATTTGCGTTACT
TGTCTCGATATCATAAATAGACGTCATGACAGTAGTGCATCCGATGAATC
TGCTGATGATGCGACTTTGCCAAACTTTTTCCAGTCACAGCAGGCTAAGT
ACGAGTCATCATCTCGGACTGATAACATCCAGGTTACACCCCTTCAATCG
CAAAATATTGAAGTATCAACGGGAAATAGTGTAAACCGACCACTTGATAC
TCCAATGATGGCTATCCCTGCAACTAGGAGGATTGACGAATCTGAAAATC
GACGCTCTGCTATTTTAGAAATAGATATACCGCAATTGAGTCGGCCGAGC
TCTTCCAAGTCTCTCCGAGCCCCCCCTACAGGCGGTCAGCCACCGCCATC
CGGTCATAAAAGACATCATTCCAAGCAAAGTTTTATAGGTCGATTTAAGG
CTGCTTCAGAAGAACGTCCACCATTTCATCGGGGTATTAATGATGAAGTG
AGCAGCAGGTCAAAGTTACCAGCATTTCATGATGATAATATTATCGACCC
GGACTTAGCACCTTATATGTCTGACGAAGGTTCAAGTGCTGATGAACAGA
TTAGCATATTTGCAGCCATGAATCACGGCAGTATCATGTCTCCTACATTT
GAAAATGATCGATCGGGATTCGGATCCCTGTTGAGCTCTGGAAAAAGGCA
CCGCATAAGGACTGGAGATAAAAGTATCAGCGGTATCAGTTTTACTACTC
GAAATTTCGATGACAATGGCTGTAATAATTCAGCCGGAGGGTACTCGAAA
GTAAGCCGCCGTCGTAACTTAAGTTCTGTAAACAACAATCTTCATTGCAC
ACGAACCTCCCCACTTCAACAAGTTGCAGGGCTAGGAAAGTGCGACGAAA
TGACTGATGTAGAAGCTTCCTCTACGCCTTTTATGCTTAGGACCTCTCGG
ATGACTCGAAGTGCATCAATGAGAGACGCAAATGCCCCAGCCGTTGAACT
TAACGATGCCAGTCTTCACCACGTTCGTAGACTCCTTCGTCAATTGCTTG
AAGATGCCAGCATTCCAAATCTATCATCATGGGAGAAAGCTTTAGTACCA
ATACTTCTGCGGAGTACCGATGACGTAAACCCAAATGTGAGGGCTGGAGA
TGATATTGATATACGACACTATGTAAAACTTAAAAAAATACCTGGCGGGA
AACCTGGAGATACAGCCTATGTTTCTGGTGTAGTATTCACTAAGAACCTT
GCCTTAAAAAGCATGGCTCGATCAATATCCAACCCGCGAATTGTAATTGT
TTCATTTCCAATCGAGTACCAGCGCCATCAACATCACTTTATGAGCCTCG
AACCGGTCATAGCTCAGGAAAAAGAATTCCTTAGGAATATGGTGAATCGG
ATCGCTTCTTTGCAGCCTCAACTACTTCTTGTGCAGAAGCACGTATCCGG
ATTAGCTCTTCAATATTTAACAGAAGCCAATATTGCTGTTGCATACAACG
TCAAACAGTCAGTCATTGAAGCCGTTTCGCGTTGTGCTCAGACTGAGATC
ATTTCTTCGATCGATATGGTCGCTCTAAAGCAGGTTCATATCGGGAAGAG
TGCTGGCTTCGACCTTAAGACATACGTTCATAATGATATTCCCCGTAAAA
AGAAGACCTATGTCTACCTATCTGGATGTTCTAAAGATCTAGGTTGTACA
ATTGTTCTTCGCGGTGCAAATACGTCGATACTCTCAAAGATGAAACGCAT
CACAGAGTTTATGGTATATGTCGTCTACAATCTTAAACTTGAGACCTGTC
TGATGCGTGATGAGTTTGTGCTTATCCCATCAATTGCCGAAAATAACGTA
AGTTTGTCATCTAGTAAACAAGACTCATTTATACCTCGTGTAAGATTATC
CGACCCTGAAAAGGTATGCAACACCCTACCTATCTCAAGCGAAAAGCTTA
ATTCGGCAAAGCTTGCGAAGGAGATCTTACCCAAAAATATCGACGAAGCC
AAAGCCACTTTTGTTTCTGATGAAGGTCAGACAAAGGATAGGAAGCCCCA
AATTGATAATAACCCCGAGAACCAAAAATTCAAAGATAATCCTGATGCTT
CAAAAAATTATCCTTCCTTCAAGCCCACTCTTAATTTGCAAACTAATCCT
GCCCACGACAGTCAGCTGCCAGAAGATATTCCAATGCCCACCTTTTATAG
TGATATAGTCGCAAAACATCGAACAAAAATATTGTCAGCTTCGCCATTTG
TCAAGTTTATGCTACCATATTTGTTAATGCAGGCACGTGAACAAGAACGC
AGGCTAATTTACTTCAAACGGCTTAGAGATCAGGATAATACAGAGGAATC
AACCGACACAGAGAAGACAAAGCCTCTGAAATTTCAGCTAATAAAGCCTG
AAATGGTCCATGACCCTGTGAAGGGAGCACCCCGACAGATTATGGAAGTA
CTACACGCTGTACATGATGCAGAATATGACAAGGCATTACATAATTATCA
GACACAAAAGCGTCAATGGGAGAATTACCTCCAAGGCAGTCTCAACTTAT
TCGAGCCGTATGCACACCAAAATATAACAGTTTTGTACACTGTTGTTTGC
ACTTCAACATTTATCCCCTGCGCAGGCCCTGAACTATTGACTCTAGCCTT
CTACAATGAACATGCGGAATTTGATCCAGATTGTACACTTGGACAATATG
TCGAGGATCTCTGTTTAAGCGCAAATACAACTTGTACTTCTAATGGCTGC
GAGCGAAAAATGTCTGAGCATCATAGAACTTATGTACATGGCGAGGCACG
TATAACAGTCTTTGTTGAGAACTTTCCTTGTAAAATTAAGGGACTCCAAG
ATTCTATCCTAATGTGGAGTTATTGCAAAATTTGCCAAAAAGAGACTCCA
GTCATGCCCATGTCAGAGAATTCATGGAAATATTCCCTAGGGAAGTATTT
GGAATTATCTTTCTGGAGTAGTGAATTACGTTTGAGAGCTGGGATTTGCC
CTCATGATATCCATCGAAATCACATACGTTATTTTGGATACCGAAATATA
ATGATTCGGATTCACTATGATCCAATTGACCTTCTAGAAATAATTGTTCC
TCGAACACGCATTACTTGGAAGGTTGAGCACGATCTACGATTAAAAAATG
ACATATTCAGTAACTATGAAAAAAAATGGAATCGATTCATGGCTTCAGTA
AATTCCAGGATAAAGGGAATCAACATAGATAGTGTTGCGCCTGAAAAAGT
TGAAGCCTGTAAAACTGAAGTAGAAAGACTTGCTAGGCTCGCACAAGAGG
AGCATGGGGCCATCATTCGAAAGTTACAAAAAAAGTACATGGAATCGAAG
TATTACGAAATAATACCTCTGAATCGAGCAGCCAGAGCCATGCAGGAAAA
AGTTGTACAGTGGGATGATGCCTTTGCCGAATTTGATGCAAACTTCTTCC
CTTCAGATAAGGATATCAGGCAACTGGTAGTTCTTCAACTAGGCGGAATG
TTTATTGATCGTGAAGATTCATCGTCTCCAATCACTACATCGGAGCCAAG
CGATGTATTGGACCTTGAAAAAAAAATATTGGACGCTTCCTCCAATTTAG
ACCAGGGCCTATCAAAGGTGAATGTAGGAAGACGTTGTACCTTACCATCT
GTAGTAGAAGAGAATAAGATTTTTGAGAATGACCAACAGCTAGATGAGTC
TACACTAACTCAACTATGTAACGAAAACATCGATCTAGCATCCCTAATTC
AAAATAATCAAGATATTCCAGAAAGCTCGCTATTACTAACATTACCCACT
AAAAATTTGCCAACAATTCCTTTAAACTTAGAATCTCATGATCAAAACCT
CCAAAATACCATGATAGATTCAACGTTGCCAGATAAGGTACAGAAACCAC
GGAAAGCTAATTCATTAAGCACAGAAAATTCTTTGGCTCTATCCGAGATA
TCTGGCATTCCCAGACCTACTGAACGTATAGTATCCCGTAGAAACTGTGG
GATCAACCCTCCAGTATTAATTAGAACCCAGTCGCAACCTACTGGAACCC
CCTGCCGCAAATTCCCAATCAACAAGATTCATAATAAGCAAGGCGATCAT
AAACCTACACTAGAAAATTTAACTTCATCTCCTGATTTCATAAGGCAAAC
TGGATCAGAGCATACGAAACCAAATGATAAGAAATTCACCGAACGCCTGA
GTCTTGGGATTATTAAGGCACATAGAAAGGCAGGTCACTCAATGATTCCA
CGATCCATCAACAATAGATCTAGGGATTCAAAAAGTTCGACTCTAGCCAA
GCATGTGGAGCAACTTAGTCGAGAATTTGAAAAAGAGCGTCTGCGTGATA
GAAAGCAGCGCGCTCCAAAATGCACTCAGTCGCGCGCGTTTCCAAAGCTT
TCGTCAAAACCAATTGTTGAAGTTTATAAGGATATAAATGAGGCAGTCGA
AGATCGTGGTTCAATTAATGAGTACATTCGTATAACTCAACCAGTACATC
CAGATTTTAAAGAGTCTAATCCCAATGAAGAACATGGTATTTCAGATAAT
TTATCAGCACTTAGTAGCGGGATTTTACCCTCTCCTACTGGTACAGCTAC
CACCACGTACGGGACAGTTACTGAAGGAGAGGATAACCGACTCGCTACTA
GTCAGGATGTATCAGATGACAATGGAGAAATCGACGATCAATTTTCGCCA
GGAAAAAATATTTCGATCGGCTCAGAGATAGTCGGGACAATAGGGGCTAG
GAAACCTAGCACAGAATCACCCCTTGACATACCAAAAGGAGAAAAAAATA
GCCTTCTTAAGACACTTACAAAATTCTGGGCAGAACGGAGCGCAAGCGGA
TGGACAACTTTAGATTATCCAATGAGTGCCGGTGATCATATCTTTGCAGA
TGTTGATGTAATCGTCAGAGAAGATGAACCTAGTTCATTGATAGCTTTTG
CTTTACAAACTCAGGATTACAAAGACAAACTAGCAGATATCCGCAGTCAG
GGTCAATCAAACGGAAAATTAGAAGAAAGTTTACCTCCGAATGGTAGTAA
GATGCATGAATCTATAGAAGATATCCTAAATGAAGCTGAAGTCGAAACCT
CATTACTCCGAGCTACAGGTACTCATTTAGCCTATTCTTTTGATGATGGT
CCTGCTCGGATGCATTGTAAGATATATTTTGCGGAGCAATTCGATGCAGT
TCGACGAAAATGTGGAGTCTCGGAGCGTATCGTGGAATCATTATCACGAT
GTCTCAAATGGGATTCCAAGGGTGGAAAAACAAAATCAGTGTTTCTTAAA
ACTTTAGATGACCGTCTTGTTTTAAAATCTTTATCACAAATCGAAACTGA
AGCATTTTTGAAGTTTGCACCGGCTTACTTTAATATCATGGCTGAGGCTT
TGTTTCACGATCTTCCTACAGTAATTGCAAAGCTTCTTGGATTTTATGAA
ATCATCATCAAAAATCAGGAAACAGGAACAGAAATTAAATGGGATGTTTT
GCTAATGGAAAACCTATTCTATGACCGATACCCAACTAGAATATTTGATC
TCAAGGGATCCATGCGAAATCGTAAGATTCAGTCCACGGGCGAGCAGAAT
GAAGTACTTCTTGACGAGAATATGGTTGAGTTTATTTACGAATCTCCACT
ATTTGCGCGTGAAGTGAGCCTTGGCATAATTTTAGAGGAATATCAGACTT
ATCTTTAA
>Bg_AVE_contig_4899_gene-0.3
ATGGGCTCCCTAACCCAGCTTCTGTATCTAGCAGTTCATCCAAATCAGCT
TAGGTCCATATTGCAATGGAAATTATGGCACGACCCAGTTCACGCACGCA
ATCAGGAAAAAGAATCACCAACTATCAGAGAATGTTTTAAATACCTTACG
ATGACTAGTCGAAGCTTTTCTTCAGTGATACAAGAGTTGAACCCTAAGTT
ACTAGTGCCGTGTACACTATTTTATCTTATATTAAGAGGCCTTGATACAA
TTGAAGATGATATGACTATACCATTAGAATCAAAAGAACCCCTTCTCAGA
AACTTTCACAAAGTCCTCAATGAAGAAAGCTGGAATTTTGATGGAAACGG
CCCGAAAGAAAAAGATAGAGAGTTACTTGTTCACTTTGATGTCGTTATTT
TTGAATTTAATTTGATCGACACCGCATACAAAAAGATCATTATCGACATT
ACAGATAAGATGGGTAATGGAATGGCCGATTATGCTTTAAACGCTGAACA
TAACATCAATGGAGTAAATACTATCAAAGACTACGAACATTACTGTCATT
ATGTTGCGGGGCTGGTCGGTGACGGGTTAACAAGGCTCTTTGTAGAAAGT
GGCTTTGCGAACCCAGCGTTACTGCAGTGCCCAAAACTAGCGGAATCTAT
GGGGCAATTCCTGCAGAAGACAAATATAATCCGTGATATACGAGAAGACT
TTGATGACCAAAGACGGTTCTGGCCTAAGGAAATCTGGTCTAACCATGTA
GAAAAATTTGATGACTTATTTGAGCCCGCTAACCTACAAAAAGCTTTAAA
TTGCAGCTCAGAAATGGTTCTTAACGCACTTTCACATGTAGAAGACTGTC
TCTTCTACATGGCTGGTATCAGAGATCAAAGTGTGTTTAACTTTGTGGCA
ATTCCTCAATCGATGGCCATAGCAACCCTAGAACTTGTCTATCAGAATCC
AAAAATTTTCAACAGGAATGTTAAACTTTCGAAAGGTGATGCTTGCCAGC
TAATGATGGATTCTTCAAAGAACCAACGTTTCGTGTGTGAGATTTTCAGG
AAGTTTGCGCAACGCATACATAAAAAGAACACTCCGAAGGATCCTAATTT
CTTACAGATTGGCATTGCCTGTGCTAAGATAGAAAAATCTATAGAGACAC
TGTATCCGTCACAAGATCCTAAAAAGTTATCTCTAATACATCAGTCTAGC
TCAGCCGAAGATTTAGATCGCAAGTCCGAGGCGACGAAAGATTTAGTTTA
TCTTTTTATCGCTGTATTTGGTACATTACTTGTAATATCTATGACTATGA
TAGGAGCTGCATATCTAGCGGGTGCACGACCTTACTATGCGCTGGAAGAA
CTAAAGAAGATTAGCACAACTCAGGCACCTAGAAGTGAACAAGTACGTTC
AGAGTTGTAA
>Bg_AVE_contig_13396_gene-0.0
ATGCTTGATATCTTTGATTTTATTGTTGAGAAAGGAGGTGATCCTCAAAA
GATTAAGGACTCACAGCGAAAGAGATTCGCTCCTGAGGAAGCAGTTGACG
AGGTTATAGCTCTCTATGAAGACCATCGCACAACCCAGTATGCGGCAACT
CAGATCAACTCCAAGATCAACGAAATTCAAAAGCAGATAGGCGTCAAACG
TAAAGCGAAAGAAAATGCGGATGAGCTAATGAAGCAGAAGTTAGAGCTTG
AAACAGATAAGAAAGAAGCCCTAGAGAATGCTGCAGCGAAAGAACTCATT
TTAAAGAAAAAAATAAGTACAATCGGAAATTTGGTACATAGTAGCGTACC
TGTCAATAATGATGAAGACTATAATATAATACAAAAGACCTGGGCCCCCG
AAGGAATAGATATTGTGAAGCGCGACGTGCTATCTCATCACGAGGTCCTT
ACAAGACTGGATGGATATGACCCAGAGAGAGGGGTGAAGGTTGTCGGTCA
TCGTGGCTATTTCCTTAAAAAATGGGGAGTATTCTTAAATCAAGCACTCA
TCAATTACAGTCTTGAATTTCTAGACTCCAAGGACTATATTCCTCTTCAG
ACACCGCAGTTCATGTCCAAAGATTATATGGCTAAAACAGCTCAGCTAGA
GCAGTTTGATGAGGAGCTATATAAAGTAATTGATGGAGACCCAAAAAACG
ATAAATATCTTATTGCTACTAGCGAGCAGCCAATATCAGCTTTCCATGCT
GATGAATGGCTCGTTGGAAAAGATTTGCCCATCAGGTACGCCGGGTTTAG
CTCCTGCTACCGAAGAGAAGCTGGTTCTCATGGCCGAGACGCATGGGGAA
TTTTTCGAGTGCATCAGTTCGAAAAAATTGAACAATTCGTTCTCACAGAT
CCAGAAAAGTCGTGGGACATATTTGATGACATGATTTTAATCTCTGAGGA
GTTCTATCAGAGCCTTGGTGTTCCATATCGAGTCGTCTCAATCGTCTCTG
GAGCTCTTAACAATGCAGCTGCAAAGAAGTACGATCTAGAGGCGTGGTTT
CCCTTTCAGGGAGAATATAAAGAGCTAGTTTCGTGCTCTAACTGCACTGA
TTATCAATCTCGTGCCTTAGAGATCCGATTTGGTACAAAGTTACAGTCTG
AGATAAGGAAAAAGTATGTTCATGCCTTAAACTCAACTTTGTGTGCAACT
GAAAGAGCATTGTGTTGCTTACTCGAGAACTTCCAAACAGAAGAGGGCTT
CAATGTTCCAGAGCCACTACGGAAGTATTTACCGGGTGCTGTTGATTTTA
TTCCATTTACAAAAGAATTACCCAAAGACTCAACTTCCCAAAAGGTTAAA
GTAAAGGCCGAAAAGTCTTGTAATCCTAGCAATTCACCGAACAACCCAGA
AACCGCTCCTCCTGTTAAATAG
>Bg_AVE_contig_7890_gene-0.0
ATGAATTTGAGAAAAGCCTCGTTGTCAAGTGCACATCTGAAATTAGGTCC
ATGTAAGTCACAAGTCCCAATGACTCCAACAAAAAAATCCTCACGTCTTC
GACGCATGAGCCGCTTCCTCCCACAGTTAAATACCGAAACTAAGTCACAA
CAGCATCTTCAACCACCTATCCCACGCAAACCTGTGCCTTCGCAGCCTAT
CGAGCCCCTTGCTGCCCGTCGAGGCGACCAGGTTAACACTGGCTCTCCCC
TCACACCACGTCCAGATGTGTCACCCGACTTGTGCACCGGATCATCGGGC
AAGATGCGGAAGCGTCCCGGGATCACAACATCGGGCTCTCTTCTAGTGTT
ATCGACAGAAAATTCGCCTAAATTGCGTGCTGCTAGTTGGTACTCTTATG
CGGCGCCGGATTCTGCTGAGGCTCGGTCAAATCCTGCTTCGCTCAATGTG
CCAGGCATGGGAGGCGAAATAGAGAAAGAACCAACCAGTGCGAAGTTGAG
GAAGAGTTGGCTTCCGGGCAGCAGAGCTCGATCAGCTCGAAACAAATCTC
CTGACCAGATAGATGAGCTTTCGGCGTGGATCAATGCCGGAAACTCCAAA
ATCCAGTACAACCTTCAAAATCTTTGCCAAGGAGAGGAGGTTCCCGAACT
CTGGAACGAAACGGCGGAAACATTGGTCTACCTCTGGCCTCGAGAAACGG
GGCATGGTCCCCAATTTAGGGTGCCATATTCTATCCTCCAATCTTCTCGA
AGATTGTGCAACCGTATTCGAGACAATCAACCTCTAGTACTAGACAACTG
CGATGAGTCATTTAGCCTCCGCCTCGAAGAGTGTCCTCAACAGAATATCG
GAACCCCTCCGTATACTCCAAATCAGGGTTCTGGACCTGGAAGTACTCAA
TCCAAAGGCTCTCTAAATTCCATAGATCAATCTTGTATCCATCACCTATA
CTTTCCAATAGATCTCTGCTCACAAGAAATACCTTGCTCGCCAAATGATA
GCCAAAAGCTTGTCGACGTTCGTAATCTCTTTGCACTTCTCACAAGTCAG
CCGTTGGTGGCAACTCCTCTATGTCCATCAAATTTTAAGATCCTCCTCGC
CGTTTCAGTGCTTCTAAAAGAATTTGATTTCGGTAACGAAGATGGGAGCT
CTTTTGGCACCGCTGTTGATTTGGCATTTAGCTTTTGTCTGAAAGAGTTA
CCACAGCTTGCAGATTGCCGCGAGAGCAATCAGACTACTGTCGAAGCGCT
AATACTCGCTGAGGCCATGAAATCCACTGAACTTTATAACGAAGCATTTG
CGCATGCAGTCGGGAAATATTCGGGACTAGTTTCACCCAAAAGCAGCGGC
TGTCTAAGCTTAATATCCCCGCTGACACGCAATCGTCTGGAAAAGTCATA
TCGAGACCTTAAACAGAGGGTCAGAGCAGTCAATGATCGTCTTATCGACT
TTGAATTTCCATCACTTTTCGCAGGAATTGCCGCCTCTAATACTATGGCT
GAGTCTAAACTTGTTCGTTTTAAGCAGTGGAGAGTCAGTTTCGCAGCATT
TCGGAAACATGTTCTTTCATATTACAAAGAACTACATGGCCAGTGGCCCC
CAAAAGCAAGCAGTAAAAAGAACAACTTTATAGAATCCGGCTTAAACCGT
ATGGTTTTGAAGGCTTTTTACAGTGATTTGTGCGATTTATACGACTTCCT
CGCAGACCGGGAATCACTCACAACTCGAGTCTACGACGGTGATGGCGAGG
AAGAGACAACCGCCACTGCTTCTTGTGCAACAGCCCTCCGAAAACTTTTA
GATGAGTATGATCGGTCTTCGCCACCTGTACAACCTCCCATTCCGTTCGA
TATTTCTCTTGTACCATCTATTGGGTCCATTGAAACTTTATTTTATGGTC
TCGGACCCATGGACCAGTATAAAAAACTGCACCAGAAACTCACGGAGAGT
GAGGTTGGCCTGATACTCGCTAAAAGTCATAACTTAGACTCAGATTATAA
GACTCCTTTTATTGAAGCTTTTAAAGCTTTTGAATTGAAGGAAGGTAGAG
GAAGGAGCGCAGCGGAGCTAGCCGAACAACGACACGGACATTGGATTTTC
TTATACGCTTGCATCCAGGCACTCCCACTTTTGGTGACGGACGCTCCTGG
CCTTCAGTACACTGATGGTGTTGAGTATTTTCTTTGTCAAGTTCCACTTG
GTAATCTTCCATGGGTTGAAGATCAGTCACAAGTTAAAATGACATGGTTC
GGGGTACAGGGTGGTCAACAAATTGTGTCTTTACCCAGTGACGTTGTTCA
CCATGGAGTTGAGGCGACATACCGTCGCTCTCATTGCTGGGTGGCTGCTG
AAAAATGGATTGCGTCGGAGCAAAATAGTGTCATGTCAGAGCCTCAGGAA
GATGAAGACTTTTCTCCATTATCTCCACCTCCTGGATTTAGTGGTGGCAG
CTTTTGTTTACGTCAGAGTACTCCTACGCAAGAGAAAAACTCAGAAACAG
TGTCGCGATGTAGCAGCCGGAATTCCTACTCTAGCACAAGTCAGCTACAG
GTGCGAGGCCGAAGCCGACAGTGTCCGCGAAATAGTATTATACTCGGTCT
AGAGCGAGTTCAGATTGACTTTGATGGAAACCAGTTCCATGGAAAACCTG
GATCTCGCGGTAACTCGCCTGTTAGTCAGACCTGCCGATCACAAAGCCGA
ACTGGCGAAGGCATCGAGAGCCGTGATCTTGGAAGTAGCACGTTTGATGA
TATCTTACATAGCATGGTGGCAGATAAAAAAGTTGTACAGGCCAAAAAGG
AATCCGTCAAAGATGCGAAAAAACGTAATCGATACAAACGATAA
>Bg_AVE_contig_14461_gene-0.0
TTTTGCTTGCACAAGAAGCACATTGTGTTCTGGATTGTCGACAGGTCAGG
AGCGTATAGTTCTAGTAAAATTAATGTGATCGAAGATCAAGAAAAGTTGG
TCCGAGCTTTGTCGTCCTATATGCTCATGAGTGACAATGAGCTTGGATTT
GACACAACTATCCACCGTCACAACCGACATTCTATTGTCAAAATTCGAGA
TAACGATTTGACACAGGAAAGCGTTGTTGAATTAATGTGGGCCGAGCGGA
CGTATCAGGTTCAGACTCACCAAGCGAGGCTAGGCTTTTCGACTGGAAAA
AGGTGGAACATGGGGAAAAAGAACTGGCTTTCTATAGGCACAGAGGGGGA
ACCGAAAGAAGACTTTAAGAAACGTGAGCTCACTATAGTCGTCATTTCTC
CTTACAGTCGACCGTTCAAAACCTGTACATCGCTCCGGGAGTTCTTAGGT
GGCATGCTTGATGCCATAATTGGGCATCGGAATTTATATCTTAACGCTAA
CATTCTTCACGGTGATATTACTGAAAGTAATATCATTCTGACAACGCCAG
ATCAAAACGGTGTCGCTCGTGGAAAGCTCATCGATTTAGATATGTCTACA
TATGTTTCCGGTCATAACGAGGCTAAAAGTATAACTGGTACCATGAAATT
CATGGCAATAGAAGTCTTGCAAAATATTGCTCGAAACCGATTTACAATGG
TGAAAACCTACCGTCATGATCTTGAGTCATTTTTTTATGTCTTTCTTGTG
GGATGTGTCTGTTACGGACGTGATTCGGACTCGCACAAGAATTATTTCGT
TGAATGGTCTTCAGGTAATGTCTGGGTTTCCCAGGGCCGAAAGCCATACG
ATATCGGGATAGATTTCAATGAAAGGATAATTGATCAATTTTCGCCTTGC
TTTAACAGTCTCAAGGAATTGGCCTTCGAGCTGCGTTATATTTTATTTGG
AAAAAATGCTTCAAATTACGATACACCCCGACAAAGTGCAGTACTATATG
ATCCAATAATTACTGCACTCACCAATACCCTCAATAAAATCAATAGTAAG
TATTTCCTTCATATCAAACGATTGTCCTTTACCTTTAGATTTGCTGACGA
AGTCCATCTCTTACTGTAG
>Bg_AVE_contig_9999_gene-0.3
ATGAACCTCGATCTAATTGATATATGTGTAGTTGGCGGGAACGCAGTATC
GGCATTTTTATCTTGGAGACTTCAAGCTACGAATGCCTGTGATGTGACAT
TAGTTTGGAAGTCGGGGTTTGACGTTGTATCTCAGTACGGACTATCATTC
AAGTCAACCTCTTTTGGAAATGAAAGGTTCAAACCTCGACATGTTGTGAG
ATCACCTGAGGAAGCAGCCAATAGGAAGAAGGGTGCATTTGACTACGTGC
TACTCTGCGTAAAAGCTTTGCCTGATGTATATGATTTAGCATCAATAATA
GAGTCCGTCGTCACACCTCAGCATACCTGCATCCTTCTCAACACAACGCA
CACTCTAGGGGTAGAAGCACAGTTGGAGAAACGGTTCCCAGGAAATGTTG
TACTATCCCTAGTTTCTGGCGCCGAAATAACACAACTGGGCGCGGGTGAA
TTTGAACACAAGGGGTCAACTGATATCTGGGTTGGACCAGCAAATAGTAG
CTCAACAATTTCGAGCTCGACTCAGAGTGATATGGCCAACGCGTTAGCAA
TGACCCTAAGTAGCGGTCAGGTTAATTGCCACGTCTCCAATAACATTCGA
CAACAGCAATACGAGAGAATGATAGGTCCAATTGCTTTTCACCCAATGAG
TGTGATATTTGAAACGCCTTCTCACGCCGCTTTAGTAGAAAAGATTGGCG
TTAGAGTAATGATCTCTGACGTAATAGACGAACTTTTGTCAATAGCTAAA
GCTCAAGGCTGTAGCTTCCCAACAGAATTCAAAGAAAAAACGATTGAGGA
AATGCTTCGCCCCATTGACTCAAATAGCATCATGTATCAGGATTTTATAG
CCAAAAGACCACTTGAAGTAGAAACATATCTTGGGTCGCCGATAAAGCTT
GCACAGAGTAATAATATACGCGTGCCTCGGATAGAAACTTTGTATGCCAT
TTTGCACCATTTAAATATTATAAATCAACAGAGGAAGGATTTACCTACGG
TAAACCCGTCTGGTAATACAATGAGTATAAGATCATCTGTGCCACCACCA
CGACTAATGAACGGAACGCCAGTCAATGGGATGGTTCGTAGAGGCCCTAC
ACTAAGTAGCATGAATAGTGTACCGCAAAACGGATATGGAAGATCAATGA
GTGCTTCAAACACACATCCACCTCAACGAAACCTCTCAAGAAGGGGATCC
CTCGAAGTAAATGATCTCGAAGAATTCAGTCATTTAGTATTGTACGACGA
TATACCTGAATCCGGAGAGTCAGCCTACGGTGTCGACATATCGGATCTTG
CCTTGCGAGAACGGGAACTAGCATTGCGACAGCGAGAATTAGCTCTCCGC
GAGCAGGAAATGCGCTTAAAGATTAATGGAAATGCAGCCAGAGGACCTCG
ACGTGGACCTCCAACACCTTCTGTACGAAACGCCGGTTTCGACGATGACG
ATGATGATGATTACTTTGAACCTATCGATAGCAATACATTGCCCACCATC
GATCCCGACAACTTTGACATGATGAGTGTTACTTCTAGGAGACACCGAAA
AGCCACTCCTAACCAGAGAGAGATCAGAAAAAATCCCGAATTTGGTGACG
TGGCACCTGCACCGGTACGGAGATCTAACGTCTTCAGCTTCCGTCAAGGA
TTTTCCAGAAATAGAGCTAGCGCAAGGATGACAAGTCCAATGCCAGGATT
ACACGTGAATCTTATTGATGACCCACTCCTTGGATATTCGTCTAATCGTT
ATGGTAATGTCGATCGCGCACAAATGGGCCTTGAGTCTAGGTCGAATTCC
CTGACAGCGGCGAGACTAGACGAGCTACAGAGTACCGGTAATGTGCCAAC
GAATACAACAGGTAATTATCAAAGAAGAACCAGTAATTCACCGGGAAACC
CGCACGTGTTAGGAGCAGGCAGGGGAGGAAGCAGAAGACCTTCCCCATCT
AATGGCGAAATGGGTCCACCAGGAAATGACAGAACATCTCCTCCGGGCGC
CGTACGACAGCCTGTTCCTAGGTATCCGCCTGGACAAGCTAACTTGGTTG
CACCGCATCAAGTAGAGCAATATGCTGGGGTGAGCGCCCTCCATCCACCT
AAGGGCCCCGTAAATTTTCGGAGCTTGACGGGTAGTGCGAGTGCTAGCGC
AGCGAGTGGCGATAGCGCGAACATTGACTCTGAACCATCTGCTAACAGCA
GTCAGAGCAGCTTTGGACCTCGACCGCCAATCGGTGTGAGATAA
>Bg_AVE_contig_9999_gene-0.0
ATGGTCAAAGAACGTTCAATAAACCCAGCTCAGGCGCAGAGAAAAGCCGA
AAAAGCTAAAGCTATTAAAAAGGGCAAAGCTGAGGTAGCGCTCCGTCGCA
ACGAGAAGCTTGCTCGGCGCAACCCTGATCGCTTGCAAAAGCAACTTGAT
GAGCTCACAGCACTTGATGACAGTGGAACTCCGCTTACAAGCCACGAGAA
AAAAGTGCGGGAGTCGTTGGAAAAGGAAATACGAGCTGTACGTCAGGCCC
GGGAAAATTTCGGCGAAGTCACCCCTAAACTTGGGCGAGGGACACAGCAA
TACGAAGTTGAAAAAAAAAACCCCCCCCAACCCCATGAAAACACTGGGAT
ACCGGGAAAAAGAAAGAGGGAATATGAGAGTAGTGATGATTCTGACGTTC
CTGAAGACGTCAAAAATATTCCCATGCCTAAAGACACTCCGCCACCGATT
CCAAAGGCAGTTTTAGATAAGTGGTATGAGCAACAAAGAGCACGAAAATT
TGGAGCGCCTAATCAAGCAAGAAAGGCACTTAATGCGAATTTGCTGCCAG
TCAGTGACAAGAAACGAGTGCTAGGCCGTGCTAGTCACATTCCTGATTCC
TCGCCTATCCCTGCTCCACAAATCGCTGCCCAGATAGTTTACGAATCAAA
GCCCATCATCCGAGATTTACTCAAAGAAGCTGTCGCTTTTGTTCCTACGG
TAGTGAAGGCAAAATTAGATAGATCAAAAGGGATACGCACTTTAGTTGAG
CCAGAAGAAGCAGATCAGTTAGAGAAAGAAGGCTACCGAACTCAAGCCGA
AATTTTGCCGGAAACTTCGACACACAACATCTCGGGAGACGGAAGGTAA
>Bg_AVE_contig_11793_gene-0.0
ATGTGGAAAGAGGAGGGATGGCGAGGATTCATGCGAGGAAATGGAACGAA
TTGTATTCGTATCGTGCCATATTCAGCCGTTCAATTCGGAAGCTATAGTA
TATACAAAAAGGCAGATTTGAGCTCTTTCAAGCGTTTAATCTGCGGCGGC
GCTGCCGGGATAACTTCAGTTTTTCTCACCTATCCACTAGATATCGTTCG
TACGCGTCTCTCTATTCAATCATCATCCTTTACTCCAATGGACAAATCAG
CACTAAAAAATTTACCCGGTATGTGGGCAACAATGGTTATAATGTACAAG
ACAGAAGGGGGCGTGCTGGCTCTATACCGAGGCATAATTCCGACAGTTGC
CGGTGTTGCACCATATGTTGGGCTGAACTTTATGACCTATGAATTGGTGC
GATCATATTTTACTCCCGATGGTGACAAGAACCCCAGCGCATTACGCAAG
CTTGGTGCGGGTGCCATATCTGGTGCTGTCGCCCAGACATGCACGTATCC
TTTTGACGTTTTACGCCGCAGATTCCAGATAAACACCATGTCCGGCTTAG
GATACCAGTATAAGTCAATACTCGATGCTGTCAAAATTATTGTCGCCCAA
GAGGGAATCAAGGGCATGTACAAAGGAATCGTTCCAAATCTTCTCAAAGT
TGCCCCAAGTATGGCAAGCAGCTGGCTGAGCTTTGAGGTGACGCGCGATC
TCCTCATTAGTTCAACTGATTCACGAATTTAA
>Bg_AVE_contig_10817_gene-0.0
ACAACTAGTCTACTGGCCCCGGTTATCCAGCTATCTGGTCATTCAGGTGA
AATATTCTGTGCCAAATTTGATTATACCGGGAGTCATATTGCATCTGGTT
CTATGGACAGGTCTATCATGTTGTGGAAAACATTTGGGGATTGCGAGAAT
TACGGTACTTTGAACGGCCACAAAGGTGCAATATTAGATTTGCAGTGGTC
TAGAGACTCGAGATCGCTATTTTCTGCGTCTGCAGATATGTATCTTGCAG
GCTGGGATTTGGAAACAGGAAATAGAATTCGTCGATACGCTGGACACGAA
GAAATTGTTAATAGCATTGATCTTAGCAGAAGGGGCGAAGAAATCATCAT
CAGTGGCTCAGATGATGGATTTATAGGAATCTGGGACTCCCGATCTAAAA
CTGCTGTGGCATTTATCGAGACAGAATTTCCTGTAACAGCTGTTGCCTTA
GCTGAGGCTGGAAATGAATTATATTCAGGGGGTATTGATAATGATATAAG
GGTTTGGGATATGAGGAGGAGGGAATCAGTTTATTCAATGCTAGGACATT
CTGACACCATCTCATCGTTACGTATTTCACCAGACTCACAAAAACTTCTC
TCCAACTCCATGGATTCAACAGTGCGTACATGGGATATTAGACCATTTGC
TCCAACCGAGCGTCATATCCGAACATTCGACGGCGCTCCATCTAGAATGG
AGAAAAACCTCATCAAAGCTAGTTGGAATCACGATGGAAAAAGGATAGCG
GCTGGTGCTGGTGACGGGACGGTTGTAATTTGGAATAGCGAGACTGGAAA
AATGCAGTACAAGCTTCCAGGGCATAAGGGTGTGGTTAACTGTGCAGAAA
TTTCACCAACCTCAGAACCAATCATCGTTTCTGGCTCTTCGGATCGTACT
CTGATTTTAGGAGAATTAAAATGA
>Bg_AVE_contig_10817_gene-0.1
ATGGAACGTTCAAATGCAATCGAGTGCCAACAGACACCCTATCAAAATAT
TATCTCCTATGGCTCTTCTTTAACTAGTTTAATTCCTCATTCCGTAGGAC
CTAGGAAAGTCAAGAAGTCTGCTATAAATTTCATAAGGACTTCCCTTTTT
TTCAAGCGCCCAGCTGCAAACAAACGACATATCTTCCGCAATTCTATGCC
ACGACCCGATCCCGAACAACCTCAAATATCTGGACAGCCACCCGCGCAAG
CCGAATCCCGTAGACTCACCTTCGTTCATTGGAGGGAAAGTCATCGAATG
AGAAGGACGATAAATACGGGTCGATCTTCTCAAAGTTGTAGTTTCTACCT
GCATGACCCTAGAATTCAGAATAAGGTTTTAACATGCTGTCTATCTGGAA
TTGTGCTGGTCTTACTTTTGGGCCTCTATCTCGCCCTTTCCCTTTCCAAT
GGTGCCAACAGTCAAGAATTTCACATTGTACTGATCATATTTATTATGAT
CACAGCGGTATTCTTTTGTCGCAACCTCCTTCGAATCTGCCTACTGGTTC
AAAGTGTCCAAGAATCCATACATCAAACAAATCGCCGTAATATAATTTCA
AGGCAGTTCGAATCTCAAAATCGATCGGTGCCTATCCCAATAATAATATC
ACGTGATGAAGAGGTACCCGACACTCTTATGAGGGTCCCACCTCCAATTT
ATGGATTATGGAAGGAATCTATGCGTGTAGATCCAAACCGTCTTTTCTGG
CAGCGAAGCCATACTATTACATCTGAAGATCGTTCCAGTATTACTCGCCC
ACCATCTTATCTTCTAGACGAGGATGTATGA
>Bg_AVE_contig_8066_gene-0.0
AAACTTGACATTTTTATTGAAGATATAGAACTAGGCGTTGACAGTAAACA
TCATTGGAGGGATATTAGAGTGGTGGGTGAATTCACAAAATCCTCTATTC
TAAAAGATGTCAAGTTCCATCAGCTTACGAAGTATATCCGTGAGATATTC
TACGCCCAGCCATTGCGTCATTTTGTGCATGGATTTGTCGTGCACAAATT
GAACGCCGAGTTCTGGATTGTTGACCGATCGGGTGCGTACAGCTCTGGTG
AAATAAGTCTGATAAATAGCCAGGAAAAATTGGTTCGAGCTGTCTCAGCA
TACATGTTCATGAGTGAAGAAGAGCTTGGAATCGATACGACGATTTATCA
TAAAAATGGTCTGTCATATATCACGATTCATGACAGTGAATCAGTGGATG
GTGTTGTGAACTTAGAATGGGACACAGTATTGCATGAGGTAGAAACCCAT
CGAGCTGGGCTTGATTTCTCAGTGGCACGTAATTTTCTTATTAAAAATAA
CAAATGGTGCCATTCTCGCGGCGTACGGAAGGAAGATTCTACCAGGCCTA
TTTATTTTCGCAAGCGCAAGCTCACCTTAGCAAAACTATCGCCGAACGGA
CGCCCTCTTCAATCTTGCCGATCGCTCCGAGAGTTTTTAAGTAGTATTCT
CGAAGCTATAATCGGTCATCGCAATCTTTATACTCAGGCGAAAGTGCTCC
ACGGCGATGTTTCTGAGGGCAATATCATTCTGACCAAGCCCGACGAAAAC
GGCAAATCAAAGGGTTTTCTCATCGACCTGGACATGTCT
>Bg_AVE_contig_23680_gene-0.0
ATGGCCTCCACATCTGCTAACGGCGGCGAACAACATAGTTCAAATCCATC
CAAAGAATTTCCTAACCCAAAGAAAACGTCAGGAATTAGACACCCGACCG
TCTATGATGCAGTTGCCGCAGGACGTATGTCAGTGACAGGATTCATCCCC
AGCAAACCCTTGATTTCATGTAGTCGAGATAAATCTCGTACCTCGAGGAC
AGCGCTTCCCCCAGAGCAAGTACTATTTCGAAGCAGGAAGGCGCCCACGC
GATTCGCTGAGTTTGATATATACTTTTCCAACGAGCGGCACGATACCTCT
GACTTACCAGCTTCAGATCTGCTCAAAGCACTGCATAGTTATTCGTCCGA
TTACTACTCAAAGGCTACGGCAGATGGAGGTATTGATGACTGGCAGAGCA
TGGATGGATCTGCCCTGCTGGCCTTGGGGATATTGGCAGAAGAGCTAATG
CGGGAAAGTGTCGGAAGCACGGGCGATTTAGCCCTGACTGAGGGTAATGG
GACATGTGGAATGGCAGAATTATCGTCAAACCAGACGCATATATCTCGAT
CTGAGCCAGCCAAAAAGAAACGGAAGCTGGACATAGTTCCAGACTTGGAC
TAA
>Bg_AVE_contig_13951_gene-0.0
ATGAACGTACAAGGCGATGTATTTGCCACAGATCCGGTACCTTTTGACCC
CAAATCCAAGTCGTGGCGTCCTATTTTTTCTGTTGACCAAAAACCCAGGC
ACAAGAATAATTCGGTAGAAGTAACTGGGTGCTTGGGAGGAAAGGCAGTA
GTAGCGCTAGTAGATTTTGGGGCAGAAGGGAATTTCATACATGAACAGCT
AGTCAATNNNNNNNNNNNNNNNNNNNNNNNNNNNNNNNNNNNNNNNNNNN
NNNNNNNNNNNNNNNACATCAACCCGGATATAAATTGGAAGACAGGAGTC
CTCAGTAGAAGGCACGTTCGACACAAAAAGAAGCCCAAGATCCTTTTTTT
ATTCCAAAATAGGTAA
>Bg_AVE_contig_14260_gene-0.0
ATGATCCGTCAAGAATTCAGTCGTCCTAACGCAAAGCGACGCCCCAAGAT
CAATCACCGAAATAAGCAGTTCGAGACACCGACTTTTCAACATCTAGATT
ACAAGCACCGCCTGAACTTCTATATTTTGCCACCAACTGCTGATATTACC
TTGGAGCAATTTGAACAATGGGCAATCGATCGACTTCGTGTACTTGCAGA
GCTCGAGGCGTGTTCTTTTCGTAATAAGACCTTCACCGAGACGGCCGCTC
ACATGAAACTTCTTCTGGAGAAATATCTTCCTCTATCTTCCAATTCTTCC
AATTCCAGCTCATTATCAGCCGAGCGACAAAAAGACCACTACAGTCACTT
TGTCCTACGCTTAGCCTTTGCTAGTACCGAGGATCTACGTCGACGTTTTT
CACGTGTCGAAACTATGCTTTTCCGCCTCCGTATTCAGTCTGACGATACA
AAAGAGCGACAGGCGTTTATCGAAGGACTAAATTTCGACTGGGAAATTGT
GGGTGAAGAGGAGAAAATAACGTTGGCAGAGTACCTGCGCGCTGCAGGAG
GCGGCTTCCCAAAAAGGATCGAGGACGAAAGCTACTATAAGGTCGATTGG
GAGCGTGTGCCAGAACTTGTTGACACACGCCGTGTATTTCTTAGAGCAGG
TAAAGCCTACGTACCTGGAAGAGAACAGTTAAGCATGGTTGTCACTGAGT
TCACTTCACATTTGGAAAAGGCATTAATGATGACCTCACGAGCACTTCCC
AGACTTGACGAGGATGATCGTCTTACCCCAATTCTCAATCATCTAGCACA
GAACTTCACAACTCCAGATGCCTACTACAGTACTAGCGAAGCAACTCTAA
CAGGTGACGAAATCTCCTCTCGCAACATTGATACTCTCTCCGCCTCATTT
CCTTTATGCATGCAAAATCTGCACCGTTCTCTTCGTCGAGACGCACATCT
TAAGTACTACGGTCGTCTTCAGTATACTCTCTTCCTCAAGGGTGCCGGTC
TCAGCCTCGAAGAAAGCCTATCATTCTGGCGAGCCAGTTTTCGCAAAATT
ACTGATGATGTTTTTAATAAGGAATATCGCTACAACGTTCGTTATGCATA
CGGGGACGTTGGGGGCGATGGTAATCGACGCGGTCGTGGCTCTGCACCGT
TCTCATGCCAAAGAATCCTGACTGAACACCCACCCGGGCCCGGTGAATCA
CACGGCTGCCCATACAGACATTTCTCGACGGAGAACTTGATGACATTACT
ACGAGGAACTGGAATAGAAGACTCCTCTGTCCTACGACGTGTACAAGAAG
ATAAGGAGAAAACCAAATTTCATTTGGCGTGTAACCAAGTCTTCAACCAC
TTACATCAAGCCGAAATTGATAAAGTTCGTAGCAACGGCACCTGGGGTGC
AGCGCAGCTCGAAACCATTATTCATCCTAACGAATATTTCAAGCGAAGTC
GTCTACTTAAAACACTTAATAAAGGCTCATCGATCGATGACTGCAATCAA
GCAAAGCCTGATATGACTAAGGCAAACCCCTAA
>Bg_AVE_contig_10495_gene-0.4
ATGGAAACATCGTGCGCGCAGCCTGAGATCGCCGACATTGAAGATATCGC
GGGAGCGCGCGCCAGCAAGCGAGAGGCCACGGTCGCGTGGCGGCGTCGCG
CCGGTAAGAAGGCGAGCGACGCAGCTCCGACGACGGCGCGCCCATCGCCA
CGCCAGAAACGAGTGCGCTCGAGCAAAGCGCCGCCGGGTGCAGCAGAGGC
TTCAGAGCCGCCGACGCGCTGGGCCGAGGTGTATGCGGTGGTCAAGGAGA
TGCGCGCGTCGGGACGGGCCCAGCAGGCTCCCGTCGACAGCATGGGCTGC
GAACGACTGGCGCAGGCCGACATGAGTCCGCGCGACCAGCGCTTCCAAAC
CCTCGTCGCCCTCATGCTCTCCTCGCAGACCAAAGACACCGTCAACGCCG
CCGCCATGCAGCGCCTGGCCACCGACCTCCCGCCGCACGCGCCCGGCGCC
CCGTCGGGCCTCACCCTCGAAAACATCCTCGCCGTCGAGCCCGCGCGTCT
CAACGAGCTCATCTGGGCCGTCGGCTTCCACAACAACAAGACCAAGTACA
TCAAGGCCACGGCCGAGATCCTACGCGACCGCTGGAACTCGGACATCCCC
GACTCAGTGGCTGGCCTCGTCGAGCTGCCGGGCGTCGGGCCCAAGATGGC
CTATCTCTGCATGAGCTGCGCCTGGGGCCGCACCGAGGGCATTGGCGTCG
ACGTCCATGTGCACCGCATCACGAACCGCTGGCGCTGGCATGCCACCAAG
ACGCCCGAAGAGACGCGACTCGCCCTGCAGGCCTGGCTACCGCGCGACGC
CTGGCACGAGATCAACTGGCTGCTCGTCGGTCTCGGCCAGACCATCTGTC
TACCCGTCGCCAAGAAGTGTGGCGAGTGTGCCCTCGCCGCCAAGTCCCTC
TGTCCAGCCGCTGACGGCCAACGCCCAAAGTCGTCGACGTCTGCTCCAAA
GCGCGAAGCCTCGCATCCGCCAACAGTCGAGACTGGCGTCGTGGACACGC
TCGAGATCAAGCCCAAGGTCCCAGAGGCAGCCAAGACTGAGACGGTCTTC
GCTCCATCTGCTCGTCGGCGCCGACAACCACCCGTCCGCTACTACTAG
>Bg_AVE_contig_10495_gene-0.0
ATGGCAGCGCCGACGTTATTTGAAAGCCTACAAATCAAAATTGACGAGGA
CACCAACGTGAGGGATCAACTACGAGATATCACCCAAGCCTTGGAGCGAC
AAGGCAGAACTACTCAGGCTATTTTGTCCCGCTCCCATGCCACTCCGTGT
GCGCAGTTAAAATCTGTGGTTGAAGCGGCGGAAAAGTCCATTAAGCTTGA
GTTGCAAAGTGTTGGCACCCTCGCGAGCATCGCCTCCAAATCTCCTTACT
ACAAATACAATCAACTATGGACCCGTGATATACAGAATCTTATTTTTAAT
CTTCTTTTTTGTGCTTGGTTAGGTGGTATGGGTAGAGAAGGCCATGAAAG
ATCACCTGGAGAACTGCTGACCATTGAGGATGTCGGCATCATCATGAACG
TGCCTGTCAACCTTGTTGAATCTGATTCATTTCACATCACGATCGAAGAG
TACCTCCATTCTTTGATTTCGCTCATTGAGGAATTGGCTCGTTTGGCTGT
AAATTCCGTCACCCTAGGCGATTACGAGCGTCCGCTGCAGATCAGCCAAT
TTGTAAAAGAATTACATGCCGGGTTTCAGTTATTGAACCTGAAGAATGAC
TCATTAAGACGGAGATGCGATAGTATCAAGTATAATGTGAAGAAGATTGA
GGATATAGTATATGACTTATCGCTCCGGAATCTCATCCCGAGCACTGTGC
CCATGGAAACGTAA
>Bg_AVE_contig_10495_gene-0.3
ATGAATGGACATGAGACCGTTACGCTCGTGCCTACAGAGCTTGCTCGTAT
TGCTCGCATAGTGCACCCGACCCTCCTGCTCTCAGCATATTATCTCCGCT
TCACAGATCTAGTTGCTTTGCCGCAGTATACGCTCCAGAGTACTCTTCTT
CCCCTGACGGCACTTCAGGTTGCATATGCGGTGATTTGCCTACCTGTGGC
CGGATCGAACGCTCCTCGGCCAAAACGCGCAAAGCGCACCTCTCCAAAGC
CAACATGGCAAGTCCCAAGTATTTCCGCCACACTCATCGCTTTGCTACTC
ACCGCCTTGACTATCCCCTTCATCACTATGTTGATGATACTTTGCGGCGC
GCCTTTGACAAGTCATCTCCTCGAAACGACGCTTACGTCAGCGCATCTCG
CTCTGCTCGCCCTCTTCCCTCTAGTTTATGTATACGGGATGGATAGTGCG
GCGTGGCTCTCGATCACCTCCGTCCGCCATCCTCTTGACGAGGTGTTTGG
CGCGTATGTCGGCGCATTTCTGGGCGCGTGGCTTGGTGCTGTGCCTATTC
CACTAGATTGGGATCGCGACTGGCAACGATGGCCTATTACCATCGTCACC
GGCATCTACGTGGGCTACGCGGCAGGCAAGACATTGGGAGGAGGAGCAGT
TTGGGGCAAGCGAATTGAATTTGATTGA
>Bg_AVE_contig_17466_gene-0.3
ATGTCTGACCGGACGGCAGCATCAAATATCAATGGATACGATATCCAAAA
GCATAAACCCAGGACATCTTCCGTAGCAGAAATTACACTTCAGCCGGACA
[truncated: 8,614,522 more chars]
