# Supplementary material for: Rapid turnover of effectors in grass powdery mildew (Blumeria graminis)
Source: BMC Evol Biol. 2017 Oct 31;17:223. doi: 10.1186/s12862-017-1064-2 (PMC5664452; doi:10.1186/s12862-017-1064-2)
Supplement: Supplementary file 1 — 1) Genome assembly of B.g. poae (Bg_POA). 2) Genome assembly of B.g. avenae (Bg_AVE). 3) Genome assembly of B.g. growing on Lolium (Bg_LOL). 4) CDS databases of the 5 ff.spp. analyzed in this study (5 files: *all_CDS_last_annotation_200). 5) file with all effector families in B.g. Each line correspond to a family and all member are listed. The gene names correspond to the name in the CDS databases (candidate_effector_gene_families). (ZIP 72153 kb) [file 12862_2017_1064_MOESM1_ESM.zip › Bg_LOL]

>20151110.A-LOL_contig_1
AGGTGGGGTGTGGTAGTGAGCCACTTTCTATTTATACAATCTGTTGAAATAGGAGGTTTC
AGACCGAGTCGTAAGCGTCACGTGAAGGTTGAGATTAATATACTAGGCGAGCATCGCAAA
ACTGTAGGTTTTGTAATTAGCCGTAACCATTCCTCTATAACGTAGTTTCTATATAATAAT
CGATCTGCTGCACTAAAGTTTAACAGGTTATGAGCCTGGTATGCGATACAATTAAGACTT
GTACATGAGAAATTTAGTCCATCATTCAATTCATTGCTGAAACAAAGAGCAAACACGAAT
TTGAAGCCACTGAAACGAAGAGTGGAGGCAACAATTCAAGACCTGAACTTGATTAAAGTA
GAACAAATCATTTCATTTTGGAACTCGGAGCCTCGAAAAAGTTTTTCCCGGTTCTAAACC
GAGACAATTATGAGCAATGGTTTCGTAGAATGAAGCTTCGGCTAGAAGGAAAAGATATAT
TTTACACAGCAGAAACGTCTTTGGAAGCTTATGCATGGACTGGATCGTTATCTAAGGCTA
AATTATCTAACAATGATGACATAGAACATCCACGTGCTGAAAAGTTAGAAGGAAAATGGG
ACAATGAAAATAAATCTGAGTTCAGCAAAGATCAAGCAAAATTCCTCTCAACCCTAGCTG
ATTTCTTGATTGAAGATGATCAGAAAATGATTGACAAGTTTGGCACAGCAATCGAGGTCT
GAGTACGTCTGAAGACTAAGTATCAGAAGATTAGTGTCACTGCTGCCAACAAATATCTTA
CCCAGATTCAAAACTTTCGCTTCGATGAGAACGATGGCATCGAGGCCTCATGGGCGCGGA
TAAAAGATCTCCGCAATAAGCTTATCGCAGCGAATTGTAGTATGAGAAACACTTACTCTG
ACAATGGGTTAATCATTGTTTTTATGAATAAGCTTCCTGAATTATATTCACCCACAATCA
ATGGTCTCCATTTACAAGACAATCTCACTGCAGAAGATAAAATACAAAGGCTAGTTGACA
AAGAGGATCGGAACAAGGAAATTGCAAATATTGCCACTCGTCGGAAAGCTTCATCGCCTC
AACGTCGGCACTACTCTGACGTTTCAATAAAAGATTAATTCAACGACCCAATTTCTCCTT
CACAAAGGTGTTTCTTGTGTAAAGGTGGAAATTTCCAGAGATATTGTCCATTTGTTGCTG
AAATTCAGAAATTCAGGAATTTGGAGAACAACTAAGAATCAGACAGGAAAGACAAGACGT
AGTAAAGGCTAAGAAATCTAGTAAGGCCCCAAAGTACAACAAGAAAAAAGGCAACCAAAA
CCCAAATTTCTGGGGCAAAAAGAACAAGGGGTACTCGGCTCAAAGCAGTGAACAAATGCA
TAATCCCATTAACCATAATGGATCTGATACTATGGAACGGCGTGACGATTCAAATGCTCC
ACAAAGAAATGAGAGATTACATTTATCTAAAGAATTAATTTGTAATAGTATTCCAGCCGA
ATGGGTTTTTGACACTGGAGCTACCTCACCAATGACTGACCAAATACATTTATTTAGAGG
TCCTCTACAAAAGACAAGACAAGTTACCATTCAAGCTGGAGGAGAGTTATACTCTAATCG
GTGCGGAAAAGCATTAGTACTCTGTAGGGATGGATCATCCGTTCTTCTGAAAGACACATT
GTATGTACCAAATTTAGGGATAAATCTGATTTCTGCCAAACAGTTATGTAGGCAAGGGAT
GAATGGTTTTTTCAATGAAAATGAAATGCATGTTATGAAAAACAACAAAAAAGTAATCAC
TGCCAAACAGAGAAAAGGACTGTACATTGTTAATCACATTTCAAGCGATTTTTCTTGTAA
AGCACTTATGGCAAAATCAAATTTTAACCCCTTAATGGAAGGTATTCATGATTATTACGA
CAATGATGGAGAGGAGATCGCATCAGAACCGGACCTAGATGACTCAGAACCAGTGGGTGC
CAAATCAAAAGCGGATAGAAACCTATATAGATTAATGCACCGACGCTTCGTTCACTACGG
GCCTAAACTCATTGGTAACATGCATTAAGTTTCTAATCTTGAAAAGAAAATCCCAATACC
ACCTCCGGAAGATAGGATACGCAAATCTTGTAAAGTTGCCAAAATGAGAGACGCTATAAG
AAAATACCTTGCGAAACATATATCTGAAGTACTTGAGCTGATATCACTTGATATAGCGGG
CCCATTCCCAAAATCATTAAGGGGCAACAGAGTATTTCTGCAAATAGTTGATAACTTCAC
ACGTAAAATTTGGTCTATTCCACTTCCATCTAAGAGTTCTGCTATCTCGGCGCTAAGAAG
CTGGAGGATCAAAGTAGAACTTGAAACAGGAAAAAAGGTAAAAGCTGCACGTTCAGATAA
TGCTCCAGAGTTGAAATTGGTCCTATTACACTGGGAAAAAGAAGAATTTCAGGTTCTCTT
GGGTCTTGGTCACTTAACTTGGAAAAGGTAGGCGTGAGATCTTGGATCAAGAACCTAGAC
TTTTGTTAATATATTATCTTTACCATCAAGTATCCAAGATCTCACGCCTACCTTTTCCAA
GTTAAGTGACCTGTTAT
>20151110.A-LOL_contig_2
CCTGATTTGGCGCCTTGTTAGCCCATGCAGGTGTTGACTTCAGTCAGATACAATGATGAA
ATGGTTGTGATGAACATCATGCCTCAGATATCATTTGCAAGTCTCACTACGGCTGTGACA
AGCCGGCTTTTTCTTCACCGCTGTCGCACTATGCCATCCGTGAAACTCACCCAAGGAAAA
CCTCTCAAAAAACCCTGGGTTATCCAGACATGCCACCATCATAAATATAGCTTACTTCAG
TATGGTGAGGTCTGCTGGAGTCGAACCAGCGATCTTCTGTCTCAAGTGGGATAGATGTTC
ATGCTATCCAGACCCTACTTAGAAGACCGGCCCGGATGGTGTACCACCACACCATCCGAC
CCTCTGCAGTCATGTTAACTCCTTCATTACAACATTTGGTCAGTAATTGGTGAGGTAGCT
CCAGTGTCAAACCCCTTCGGCTGGAATACTCTTACAGATTAATCCTTTACATAAATGTAA
TCTCTCATTTCTTTGATGTGGAGCACTTGGATCGTCGCGCCATTCCATAGTATCAGATCC
ATTATGGTTATTGAGATTATGCATTTGTTCACTGCTTTGAGCCGAGTAACCCTTGTTCTT
TTTGCCCCAAAAATTTGGGGTTTGGTTGCCTTTTTTCCTGTAGTACTGTGGGGCCTTGCT
AGATTTCTGAGCCTTTCCTTTATATTGTCTTTCTTGTCTAATTCCTAGTTGTCCACCAAA
TTTCCGAATTTCAGCAACAAATGGACAATATCTCTAGAAATGTCCACCTTCACACAAGAA
ACACATTTGTGAAGCAGAAATTGGGTCGTTTTTTGAATCTTTCATTGAAACGTCAGAGTA
GCGCCGACGTTGAGGCGATGAAGCTTTCCGACGAGTGGCAATATTTGCACTTTCCTTGTT
CCGATACTCTTTGTCAACTAGCCTTTATATTTTATCTTCTGCATTGAGATGGTCTTGTAA
GTGGAGGCCATCGATCGTGGGTGAATGTAATTCAGGAAGCTTATTCATGAAAACAATGAT
TAACCCATCATCAGGGTAGATGTTTCTCATACTACAATTAGCTGCGATAAGCTTATTGCT
GGATCATTTATCCGCGCCCATGAGGCCTCGATGCCATTGTTCTCATCGAAGCGAAAGTTT
TGAATCTGGGTAAGATATTTGTTGGCAGCAGTGACACTAATCTTCTGATACTTAGTCTTC
AGACGTGCCCAGACCTCGATTGCTGTGCCAAATTCGTCAATTATTTTCTGATCATCTTCA
ATCAAGAAATCAGCTAGTGTTGAGGAATTTTGCTTGATTTTCCCTGAACTCGGCATTTTT
TTCATTGTCCCATTTTCCTCCCAACTTTTCAGCACGTGGATGTTCTGCGTCATCATTGTT
GGATAATTTAGCCTCAGATAACGATCCAGTCCATGCATAAGCTTCCAAAGACATTTCTGC
TGTGTAAAATATATCTTTTCCTTCTAGCCGTAACTTCATTCTACGAAATCATTTCTCATA
ATTATCTCGGTTTAGAACCGGGAAAATATTTTTCGAGGCTCCGAGTTCCATTGTGAAATG
GTTTGTACTACTTTAATCTAGTTCAGGGCTTGTATTGTTGCCTCCACTCTTCGTTTCAGT
GGCTTTGAATTCGTATTTGCTCTTCGTTCCAGGAATGAATTGAATGATGGACTAAATGAC
TTATTTACAAGTTCTTAATCGTATCGCATACCGGTGGTCATAACCTGTTAAACTTTAATG
CAGCAGATCGACTATTGTATAGCAACTTCGTTACAGAGAAAAAGTTACAGCTAATCGTAA
AACCTACTGTTTTGCGATGCTCGCCTAGTATATTAATCTCTACCTTCACGTGACGCTTAC
GACTCGGTCTGAAACTTCCTATTTCACATATTATTATTATTATTATGGTGCACACGACTA
CTGTTACAACACAGGGAACTTTCTTCTTTTTCATGTGCACCAATTTGATGTACATGCAAG
TAATTTTTTTTCAATAATCTTATCTTTTCAATCTAAGGGTTCTCTTTCAACCCATCCCTC
CATTCGTATGTGCATCTCATTTTTGTCAACCAGCATCTGTAGTGCCTTAGTAGGGATATC
CTTGGTCATTGCATCAGCGGGATTATCACTGCCATCGATCCACCTGATTTCGGATAATTT
GCGTCGTTCATACGATTCTCTAATTGTCATAGCGTCGATCATGAGTCGTCTCTCTTTTGT
TGTGCCGAGCTTTACCATATATTGACACAATGAAAAGGAATCCGCACAGATAATTGTTGG
AATATCTTGAAAGTTAAACTGCTTGGTGATTATTTTCAACGTGGTGCTGACAGGAAATAC
ACTATCTATACCCTGGACCATGGCATATAGCTCTGAGGCTAGCACGCTCCGAGTGATTCG
ACGGCATTTGACAGAGCTCCGGTGGAGGATGTTTCCGCGAACATTACAATTCCTTCTTTG
CTTGGACTCGTTTGCTAGAACTGGTAAATAACCAATCTGGGAGCTTAGATCCTTATTATT
AGCAAAAGATCCATCCACAAAAACAAAAATTTTCGCTGTCTCAAGTTTCTCGGGTACAAA
TCGGATACCTCTCTGTTTGTTATCAATCTGCCACTGCAATCTCTTATTCAGAACTTTATT
TCAGCTACAGAAGGGTCTTGGTGTTGTGCTGCAACGGATAGATCATAGGAGGCTTGTGGC
TGGCAAATGCTTGCGATACACGCTCCTCGGACTCTTTGCGCCGAGTAGTCCTCTTTATAA
GTAGGAGAATTTGAATCAACTAGCTCAATCCGATCAACTCGGTCCTTGGGAACTAAAGTA
ATATCATTGACATCTTGAATCACTCTGCCGCCATTGGATATTAGAGGATTTTCGGTCGTA
AATTCGGTCAATGGCTTTGCAGAGAACTTGGCTTTTTTCAGCTCATGTTCTATTAGATTG
ATAAAAGTCTGAGATACCAATGGTTCTTTCTTAGCACTCCTTTTGTGTACTATTCTTCTT
GGTGAATTTTAGCAACTGGAGGCATGTTTCGAGTAGCTCTTTTTGCAGCAGGTACAGTAA
CGGGTGGTACTTGATTCTCTTGGAACTAGAATTGTGCCGTCGGTAGTGGTATTTGATTAT
CGGGCTGCATATAAAATGACCGATAGTAATCCTCAGTAACCGATCTTGGAGCACCGGGAC
TTGCCCGCTAGTTTCCTTGGAGATTTGGATGATATATCTGAGGTGTAAAGATCTTTAATT
GAGTCATATCTAGCATGTTATTTCCTAGATTTAGTTGCATTTAAGTACCCTTCCCTGCTT
CTCTGCGTGTCTCTGCTTCAATAGTTTGGCGTAGCTGTGTAGGAGGGTTAAATTGTTATG
TAGCAGAGCGGTAACGTAATGATTATGCTCTTGAAGACTGAAAGTGTGGATGAAAACGTG
AATTGAATGGTTCACCTTTGTCTATTATCTCTGATATTTCATCCCTGGTCCACTTATGCT
GCTCCCTCACATTTGTACTCTTTACTAGCTCTCCTGCTATTGAGACACGTGGTGCCTTGA
AGACGTAAGCGCCGTTCGAGCGTAGATAATCACGTAAGTCGACAAGTGCGGTATGAGACG
GGACTTCGAAATTCTGTTTTGTCCAGTTTTCGAAATATTCAATGAGCTTCTCCCAAAGGC
TTTTATCTAGATACTTTCGGTGTTTATTCCGTTATGTGAAGTGGACAATGTAGCCGTTGA
GACGTGGTTCATTGAGATTTTCCTTATCTTGGATATCAATTCGATGACCGGATATATATA
ATTAGTATTCGTAGGTTGGCTGATAGAGCTCCTCTAACGAAACGGAGGCGATCGACATTA
CATCAAGTGGCGAGTACTTGTTGGGGATTCATGGTTAATCAGATATCAAATTTATGGAGA
GACTGAAACTGAACTTTGAATTAAACCCCGTTGCATAAGATTGTTCTGCATGATGGACGC
GGATTCAAACTATTCTAGTTCGTGGCTTAGAAACTGTGCAGCAACTAGATAAGTTATTGT
AGAATCTTGGAAATATTAAACTCTAGGGGCGCACAGATTGTGACTAGGCCTTAAAAGCTT
TTTATTCCCTTTAACACAAGTTTTGACGTGTCCTCGACAGGTGTTGTAAGGAGGGACTTC
AAATCTTGTCTCTTAGTGAATACCTTGCTTATCTGTTTCTTGACTGAAAGAGACACCGAT
CAGTGTTAGTACAATACGGTGTACGCGCGTAATAGGGTGACTATTCTCAACACCTGTCAG
TGGTGTCCCCTACGAACCTCCAGCTCTCACTGTAGAGTCTGCAGAGCCGAGATTGAGAAA
TAAGTCCTTACTTCGATGAGGATTCCCAATCGCTTT
>20151110.A-LOL_contig_3
TTGTGTTGAGAGATGAAGACGATACAGACCGCGAAAGCGATTGGGAATCCTCATCGAAGT
GAGGACTTTTTTCTCAATCTCGGCTCTGCAGACTCTACAGTGAGAGCTGGAGGTTCGAAG
GGGACACCACTGACAGGTGTTGAGAATAGTCCCCCTTTTCTTCCGCGGTAAACAGCTGTG
TAAGTCAGGTACGGCAGTTGCACCAAATTTTTTGCTTTGTTCTTGCAGTTGAACGCGCCC
GACATCTGGCGCCAATTGCACTTTTAAGTACTTAATTAGGGGTGTGCTAATGGCGAATTT
TCCTAGACTTCTCTTATGTGTTGAATCAACTTAAATTGCCCGGCACCAAGACAACGAAGG
TCGCGCGCTAGAGCAAGAATCGCTTGTTGGGTCGAACGCCACGTACCCATACCCTTCACG
CCCTAGCTAGTCACTTCCACTAAGTTACGTCTTAATCTTATTCTAAAGCCCCATCGTCTC
TTCTTGACGCCACCTTACTTGTTGGCGAACCATTTTCAGTTGACCGTCTAGCTTTGCTTC
AACCTACTTTCCTTGATCGTAGAAAAGTGAGGGTATCAGTCTCGTGAGACCTTTTCGCTG
TGCAACAATCGCTTGTTTTTAGCGTATGATGCGTAGGGATTTGTTGTTTGTAACTACTAT
GGTTGCCTCTGCTATGGAACTCCCTGCAGTTCGCTTGGGATTGACCAGCCATCATAGCAG
TTTCGGTCACGAGTTGAGGCCACGGCTAGGAGAAGCCAAACAAAATTAAAGATCAATCGA
CCAAGTCGCATTGACTAAAGCAGTGTCCCTAAAAGGTCCAGGATGACAACAGTATCGCCC
GTCTTATTCATAATATTAATACAATAACTGCGTAGTTCAATCTGTTATTTTTGATAGGAC
ATCTATCCCTAATTCATTAATTTTACACCATCAAACAGATATCAAAATGTACGAGAATCC
TGATTGTCAACAACTTGTAACTGACCTAATCTCTAGGTCCAATAGAAGAAACAATCGACA
AATTCGAGGACCGTAAGTGTGCAGGTCATCTCCCCGGCTATATTGGATATTAATTTAATA
CAGACAATCAGCCTTGACTGACTTTTTAGCCGTATGTTTGATAAAAGGCGTTTGGTGTTT
CTCTAAGTAACCCATGATAGTCTCACAATATAAGTGCAAATAAAATCAAGGAAGATGCAA
TTGCACGAAAGGCAGCCATTCTAGCCGCGCAGCAGATCGAGGATGAGAATGGAGCCTCAT
CATCCTCTCAACTGCCGTCTGAGGCTTCTATGAATAGAGGCAGTGGTAAAGGGCAAGGAA
AAAAAAGAAAGTTAGAGCTGGAAGTAAATTATTCTCCCTTGACAGAATGCTGAATAAAAC
AAACCCTCGGCACTAACCTTTTGCCAGAAAGCTATATCGAGCGCAAAGGCTTCCCAACTT
TTGAAACGTAGTCGTACACTTGGGATGGATAAAGATTCTCCCGAATGTAATGATCAAACT
GAAGGACATATTTCAGAAGATAAGCTAGCTACAGTAGGCAAGATGACAAATTGCGAGATT
TGCAAAAAGAGATTTACCATAACAGTACACAATCTAGTTGATAATACTGATAATGACAAA
AGTCTTCTCTGTCCAACTTGCATGAAAAATTCGGAACACGCCGATACGGCTATGGAAAAG
AGGAATAAACAAAGAGCCGGTGCAACACGAAGAAAGAATGCGAGTAACATTCTGGATGGC
ATCTACCCTGGTGCAAAAAACTTGGCTACTCTATGTGTCGAGACCCTAGCAAACAATGTT
CACGAGGCAGAGAGTTTCGGAAATTTACCCCTTGAGCTGGTGAAAAAACTCGGGGCAATC
CTCTCTAAGCGAAGACTTATTACATCTCCTATATTAGATCTTTTCCTGGAGCAGAAGCAC
GACTCTCTCACTATAACTGATGGGGCCAAATTAAGTTCAGAAGACTATATTCGTATCTTC
CAGCTTATCCCTACAATCAAACATTTAAAGCTTCGCAATGCGATTCACTTTAAGAATAAT
GTAGTAGATCATCTACTAGGTACAACAGTAAATCTAGTATCGTTAGATATTCATGGTGCG
AATCTCATTGATGATGAAAGATGGGAACGTTTCCTGACGGGAAAAAGCTCACAGTTGAGG
AACCTTAAAGTGCACTTTACTGATAACCATTTCGGCGATAGCGCTATTGATCTTTTGCCA
AAGTTCTGTCCACAACTTGAGCGGCTGAAAATATCCCACAATTCCAAAGTTAGTAACAAA
GGCTTAGTAAACATAGGTCTTCTAGAAAACCTTCAATATCTCGGTATTGAACTCTATCGT
CCAGTTGGCACTAAGCCGCTAACGTCAACTCCTTTGGTCAAGCTTCTCAGCTCTATTGGT
TCCAAACTCAAAACTTTCTCTCTCGAAACAGTTCCTCGTGTTGATAACAGTTTACTACAA
GCTCTACACGAGAACTGTAAACATCTCACCAAACTTCGCATAACTGGAAGCCAAACATTC
ACTGATGACGGATTTGCCTCCCTCTTCACTAACTGGAGTAACACCCCACTCACCTTCCTC
GACTTCTCACAATGTCGACATGTCGACGCCGTCGAACCATCCAGAAATACTGATAGAATT
GGGCTCTGCTCGTTAGGGTTCAAATCAATAATGTCTCATTCTGGATCTAAGCTCAGGCAT
CTTGATATTTCGTCTTGCCGACATATATCGCTAGATACTTTTGAGGATATTTTTGCCACG
GACAAGGTATATTTAGCCTTAGAGCACTTTGATGTAAGTTTTTGTCAGGCAGTTAACGAT
TACGTTGTGGGGTGTATTTTTAGAAGTTGCCCTAGTTTGAAAGTACTGACTGTATTTGGA
TGTTTTGGTGTCAGATCTGTTAAAATACCAAAAGGGAAAATTTTAACCGGAACCCCAAAT
GCACTTGGTATGCAGATAGAGGGAACGGAAGATGGTGAAGGAAGAGTTGTCTAAAAACTA
GGGCATTAACTTGGAAAGATACTTTGTACTTTTCGCGAACAATGAGCAGGTTTAGGTACT
AATTGAAGTTTCACTTCATTCAAGCCTCTATTGCAACCAAAACAATTCAGATTTTAGTCT
TTCAGAGAGACAGACCTGCTCAAAAAAATATCCTATCGTTTCGGGAATCGGGTAATTTTA
CATGAGTAGTAATTTCTAATCTCATGCTTCAGCCAAAAGATAAACAAATTTCGATAATTG
TTTTCGTCAACCAAGTGCCTCCTAAATCGAGAAGGAAAGACCTCCAGTCTACCGGATGAA
GTCTAATGAGTAACGAAATATCGAATCATGATTAATCAGTAAGATCACTGGCGCAAGACC
GACTTCAAAGGCACCATTGTACTCATAAGCAAATAAAATGTACTTGCGCTTATCTGATAA
CATTTATCCCGTGATCTCTACAACTGAGCTAGTTCATCATATATAGCCTGTTTCTATCAA
AAAGGGGCGAGTAAGATACTACTCAAGTTACAATACATAATAAATCTCTAAACTATTCAC
GACAACACTTATTGGAAAGTTAATGAAGCAGTAACGAATTTTAAAGGACTGACCTCACAC
ACTTCACACTATATTCCATTATGCCTGAAATATATATTTTGAAATGAAATCTGTCCAGTG
TACGTGTTGCTTTTAGTTTTATCATACTTTGGAAGCTTTAACAAAGTTACTAGACGGCAA
TTGGTTGAGCTATTGTTTTAATCTAACAAGAAAAGAAAATACCATCCTCTCGTAGCATTC
GGTTTAGAATAAGTTACGAGGTGGACTTACTGGGAAGGCTGGGTCATAACCTAAAAAATT
CAGGTTTTTCGGCCATGTCTCAGCCTAAATATATAAATCAAACGGGTGCTTTGTGACTGA
ATTGAAGCTTAGGGCTTGTCTGTGATGGAGGTAATAATTAACTAATTATAAAGGTCTCAG
TCCTTGTGACAAATGCTTGACCTTCAATATCTATGGGGATGTAAATGATAAATCCATATT
CAACAATTATTAAATAGAGAAAGAGTTATTTGTATGAATTCTCAAAGTCCTCCATAATCT
TCGAGTCAGAAGAGACCAATTAAAAATTCTCATCTAGTCTTTGCAAGTAAGCACGAGCCT
CCAGCTCTCACTTCGGAGTCTACAAAGACGAGATTTAGTAACGGTTTTTCAAATTCCAGC
TGAGTTATCTTCTCCTGCTTCAAAGATACGCTTCCGATAATAAATGCGAAAACCAAGACA
GCGGCGATGATAGTGGGAAAAAAGAGAGATAATGCGGTACCAAACGCTAAAACGGTAGCT
AGAGAAGCCCTCGCTACACCCTGACGGATGCCATCCCCCGGCGGGCAACCGAAATCCCAT
GAAAGCAAAGCAGAATTCGTCTTTTTTAACCCTTAACTCCGAATGTACTAACCAGGAGAG
CATCTGCAGTATATGAGTTACTTGACAATCCCACGTCGGTAACAACTTTTAGACACTAGG
CTAGACTCCTTCACGGCAGTCACTCTCGACTAGGAATTATTTGATATCCCTTCGCGACCC
TCGGTTTGTCTTGCTGCATGAATCATGGGAGGAGTAGGGAGGAGGCTATCAAGGTTGAGA
GACGCATTCTAGGTATAGGCAAGGGTTCTAAGCCTAATTGGACGGCCTCTTTGAACGTTT
CAAAAGGGTACCTATTGTCAAGAGTCAACAGTCCTCGACCATAATAATCAATATGTCATG
TTTTGTATTAGAAAAAAATCGTGTCCTAGTAGATAGAAAGTGGAATCTCAAGTATTGGGT
CATGTATCCAACTTAGATACGAGCCACGCATTGGCTGGACGGTACATGCGTCAGCCATTA
TTCACTGAGTTCAGTGGCGATTCGGAGAGTCAATCTGTCAAGTCAAGAAGCACTTGTGCT
TCGATAACTCATGTCACTGACAAAGTACTTCTTAGTCCTACGATAGAATGAGACGCGTTT
AGAATAGTTTAGATTAGAGGATATTGCACAGGTGGATGGGAACTTCTGTAAGACCAAAAT
CATATCACCAATGTGGAATATAAGCTTGATGCAGATTCACCTACACCTGGTATTTTCTGT
TTAGTCATAGATTGACAATGGACACTAAAGTGATTAATATTTTGATTTTGATTTTATTAT
CCTGATTTGGCGCCCTATGGGCCCATGAAGGTTTCCATCATACTTTTTAATTTACATGGG
AGGAAACCTTCTGGTGAGAAACCCCCAGACCTTCCTGTTAATTTTCTATATTTTTCCAAT
GTATCATTGCCTGACAAGCTCCTTTCCCTCAGCAGCAGTCCGACCGCATTTTTCATCTGG
AATTGCTCTATCCAACCATGATTTAGGATCCACTGTGTTATCCTTTTGATGTCTCCAGGA
CTATTTATCATAGCTTCGTAGGACCGATCTTTGGCTCGTCTCCAAATCTCTCCTCTCCCA
TTTGACCATCGGGGGCAGGACATAATCGTATGTTTGGGGTTCTGCGATTGGTAGACACTT
GGGCACCTGGACAGCTTGGACTATAGACTTCAGGTCCTTTCCTTCTCTTTAGATACGAAT
TGAGCCCCATGTGCTCACTTCGTATTTGTATCGCTCGACAGCTTTGGGCCCTTGTCAGGT
TTCGGTGAAGAAAAAATGGCGATTCCTGGATACTTATTTTCCATCGTATGGACTTTCGGT
TCTGACAGAATTTGACTGCTCTCTAGGTTACGGAAGAATAAATAATTATAAGCAGACTTG
TGCGAGCATAAATTTGAGTCGAGTCGATCAGCGAAAGTACGATCTTCGTGCAGACATATG
CGGGTAATGACGATGCCCAGGGGCATGATTAGGGGTGGGATTGGATGCACTAGTGCTATG
AAATTTTTGCATCAGATTTGAATTGCGTAAAAAGCTGGCTAGCTATGACACTATATCAGA
GAAATAGTACATAACAGATGACTCAATAAAGTAGAGCACTCATGCCTCGTATTTTATTTG
CAGGTACCACTGCGAAGTTATGGCGGCTTTTCCTTCACCCAAAGTCAACCCTCATCCATG
AATACCCACCTAGGGAAACGTCTCAAAACCCCTGAGTTATCCAGACATACCTTCATCATC
CACTGAACTTTCTCCGCGCGAAATGTAGTCTTCGGCGTCTCCTTCCTAGGTGAAGTAGGT
GCCCAGGCTACTCAAACTATACCAGAGAACACCACCAGGAGGCGGACCGCGGCGCCTTCT
ATTGTCGGCTTGTTTTTAGAGTGTCAGCTGCACCCTCGCAACCGAAGCCTAATTTTTAAA
GCTCCTTGCCAAAATTCATTATCTCTCGCCCGTCGAGATCGTATCCATCTTTTGCACTAT
CTTGTAAACTTCTCTTGATCTCTCTCACGTCCATCATGAAGAGCTTCCTCCCAAATTTCT
GCGCTACGCTTTATTTCCTCCGTTGGGTATAAATATCGGCGTGGGCATTTATTTGGCGGT
CAGCTGAGGCCAGAGAAGGTCGACGAGAGGTGTTATTGTTGAGATGAGGATGTACTAGGT
CGTACGTGTAAAGTTGATGAGGCTTTGGTAGGAGTCGATCTCGTCGGGTGTGAAAGTTTG
AGATGGTGGATTATTTTGAAACATTGCTTCGTGGGCCAACTTGCCCGGTATTGCGAAATT
TGACTGAATCTTGGCTCTGGGATAATATTTCACTCGGGACTATTCTCAACACCTGTCAGT
GGTGTCCCCTACGAACCTCCAGCTCTCATTGTAGAGTCTGCAGAGCCGAGATTGAGATAA
AAGTCCTCACTTCGATGAGGATTCCCAATCGCTTTCG
>20151110.A-LOL_contig_4
GGGTTGTGTTAAGAGATGAAGACGATACAGACCGCAAAAGTGAATGGGAATCCTCTTCGA
AGTGAGGACTTTTTTCTCAATCTCGGCTCTGCAGACTCTACAGTGAGAGCTGGAGGTTCG
TAGGGGACACCACTGACAGGTGTTGAGAATAGTCCCCCAGCATAAACGATTATGGCGCCA
TCTAGGCATAGAAAACCCCCAATAAACTCCTTGCGCCCACGCCATTCAGTCGCTCATGTA
TCTACTAGGTAACCTGAAGCGCTACCCTATATACATTACAACCTCTTAATTATACACAAG
ATCGTATCGGGAATCTAGACGAAATGGAGGGCCCATACGTTCACAACACACTGTGTCTCC
ATTTCCAACACTTCCACTTGTGTTAAAGAGTGTTGTGATAAAAAGTAGAACAAGAGCAGT
CTTTACTTTGGCATATGCTTTGAGTTAATATTTCTGTTCTAGTAACTGAATCCCATGAGG
AATTGATTACTTAATTGGTTAAATGTGTTTACGTCTTTATCTTGTATGCCACGTTGTCGG
GGGTTCTAATTCAAGTGTAAAGCTTTTTACTGATGTAAACTAATGTCTTCCAATAGTGTA
ATTGATGTTTTACTATCAGTTACCTGTACTCAGCATGGTGATTGTAATGGTTCTGTTCTG
TTCATTAACGTGCTAGGTAAAGTGAAACCTTACGCACTCCTACTAGAGCCTAAGCACGAG
TGGGGCTGGGCTGGATCAGGTTAACTACCGTAAATTACAAATGCCTTGTCCCATCTTAAT
GACCGGACCACCTTAGACTTCACCCATGTGTTGAACCTGTCAAGTCCAACCGTCTAGAGA
ACCCGATTTTGACACGCCGAAGCGCAATTTCCTCCTCAGCCTCGACCACCACGCGCCCGA
GCCCTTGACACCTTCTCAATCTCAAAATTTTCCTTTCTGTTCAGTCCCAGTCATGCCTCG
TCCCAGCATCTCCTTATCTCATCCAGGGGTCCTCTTCATTGGAGACCTCATCCAGCCGCC
CACCGAGGTCTCCTCAGTTTTTCTTCCCTTTTTTCCTCCATTGTAGTTGTCCTTAATCTT
TATTTCAATTTCGCCATCTTTGAAATCTTGTAGACTTCTCGTCCCTCCAGTCTTGTCCCG
TCGCTGCCGTACCCCTAACCGTGGAGGCCGAATATGAGTCGAAGAGCTCAAGACCGAGGC
ACCGATACCTCAGCCCTTGTCGAATGCTCTAATTGATGTGCCGGCTAAATGTCGTAAGTA
TTCCGTCGGTGGCGATTCGTCACAGGTCGAGTTGTTGGTGCCCTTGGCCGAGGTTGGAAA
AATTTAAGGCCGGTACTTCGACCGTTCCTTCACAGCGCGCGACATTTGCGAGTGGATGAA
TTTCTACCTGAATCTTGGATGGCGAATGTGACATCTGGATTTTGGGTTGTTCAGTGATTG
GAGAGTTAGTTGTGGAGAGGGTCGCGAGATGAGCTTGGATGGGAAAACCCTTCCAGGAAA
ATTTGAGAAATTGAAGGTTGTCGGTTGTTTTAATATGACCATCAGACAGGTTTTGTCCTG
TCTACGGTTCATATGTGGAGTGTAATTGATTGAATTCGCGTGTTATACGGTCGTGAAATC
TCTGCAGGTCGGATTTTCGACCATAAACTTGCCAACACCACTCCTCCCGATCGCCATCTC
GACGAAGACTCTCGAATACACCCTTTGTCGTGACTGAATCTCGACTCTGGGATAATATTT
CACTCCCAGGTTCGTAGAGGACACCACTGACAGGTGTTCAGCCTTCGTCCTTCGATTATT
GTAATGGTGACGTGAGGTGTGTAATAAGCCAGGTGTGGCACGGTGAAAAGTGCGTACTAA
GAGTGCAGCGGACACTATAAAAACACGCAAAGGATGGAAGGCGCCGTGGTCCGTCTCCTA
GTGGTGTTCTCCGGTATAGTTTGAGTAGCCTGGGCACCTACTCCACTTGGGAAGGAGACA
CCGAAGACTACATTTCGCGCGGAGAAAATTCTGTGGATGATGAAGGCATGTCTGGATAAC
TCAGGGGTTTTGAGACGTTTCCCTGGGTGGGTATTCACGGATGAGGGTTGACTTGGGGTG
AAGAAAAAGCCACCATAATTTCGCAGTG
>20151110.A-LOL_contig_5
TTGAATCGTTGCCTCGTGGGCCAACTTGTCAGATGTTGCGAAGTTTGACTGAATCTTGGC
TCTGGGAGAATATTTCACTCCCAGGTTCGTAGAGGGCACCGCGTAAAGGTGTTCAGTCTT
GCCCTCCGGAACTTGTTATTGTGTGGTTGGGTAGCAAGTACAGTGCCAATGGAAAATTCA
CCAGTCTGTAGACCCACGGAGATCAATTCTTATAAATACCTATTAGTAGTAGCCCGAGCT
CTCTTTTCTCCTCATATAGTTTAATAAATCGATTTATTCTTCACCAACTCGGTTTCTGTG
ACAGGCTAAAAATCAGAAAGTATCCCAACGTTCAAAACATATTGATATAAGATTTCATTT
TTTACGAGATCATATTTATAATACTTTCAACTTGGTAAATGTGCCTTCTGAGAATCATCT
AGCAGATATATTGACTAAACAATTGGCTAAACAAAATCATCCACGAATCTCGGCTTAAGT
ACTTTGCAGTCCTGAGGGGAAATTATGTAACTAAGGCAGAAACATGACTGCAGTAGATAA
AAATTTAATATTAGCAAAAAATGCACTTGCGCCATGAGATATGATTAACCCACATCATCA
CTCACTGGCATGGATAGTAATTATCGAATAGATACCCGAGGGTATATATTGGCCATAATA
TCTCCAGCAACCTTCCCGTTTAGGTTAGTAAGGAAGTAAGTTGGAGTTTACACTGGCGTG
CGGAAAACCGCGCTTTCATGGATATAGGGGACCTTATCGCCACACACACAGAAAACATAG
CAATTTAACAGCAACTAAGTACCCATTAAACATCAGTAAACAAAATCGTATAGTAGACAT
ATCCATCATATCTCTAAGTGAAACTCAAGACTAGTATGTAACTCTTCCAAACTCCGGAAC
TATTTCAATTGACTCATGTGAAGGGGACATCATGAGGATGGCATAGTTCAGACTTGACGC
CGGGTCCGGAATCTCGAGGTAGATTGCAAACAAAGTTGATGGCTCCATCAAGACTGTCAA
GAGTTAGTGTTTCTCCTGCTCATGTAATATAATCTAGTCAGGCCACACGACCTTCCTAGC
AGTGTAAAGATTTCATCCGTGACAGCAATGCACTCTGGTCAAAATTTACAACGTAATACC
GTGTCCCACACATCTTTCGGCAGAAGTAAACAGAGTGCAATGAGAACTATCGTTTGTAGT
AAGAAAATCTATTGGTTGGTGCATACATCAAAGCGTCCTATTATTTTATTATATCTAGTC
CTATTGATTCTAACATTATATCTGGACATATTGGCCATATTTGCTCATAGGCCAGGAGTA
TCTATGCCTTCATCGCGAATTCTTTGCAACAGTCATGCCCCACAAGTTTTCATTTGATTA
CACACCAAGAGAGGCTGTTATCCCGTCGTTAGTTCTGTTTGAAATGGAGACACGGTGTGT
TATGGACGTATAGGCCTTCCATTTCGTCTACGTTGCCGGCACGATGTTTTGTAAAGTTAA
GAGGTTGGAGTGAGTATATGGTAGCGCTTCAGGCCGCCTAACGGATACATGAGCGACTCG
ATAGCGTGGGCGCAAGGAGTTTATTGGAAGTTTTCTAGGCCTAGATGGCGCCACAATCAG
TTATGCTAAGGCTTGGGCTCTGTGTCACTTACACTTGTACTTACAACGCACACCTCACAC
TCATTTAGTAGTATTCCGAACATGACACTCTTTTAGTCAACTTCTTCTTTCGTTCCAGAA
ATATTGCGCCCATTTCACTGCAAACATCCATTGCTTCCCATCAAAAGCATTCATAGAGGC
CGGCCGGCCTGGCACAGAAGATCTGCGTACACCCAAGGGCGTCTCTCGAACTTCCCAGGC
CTCTCCTTTCACTTTTCCTGATTCGTGCCGCAGGACAGCCCCCTGGTCGTGAAAGGCTAC
TACAAATGTCACCGTCGCGAATTAGAAGCAGGAAGGAGACTATCCTAGCATTCAAAAGTC
GTTTCGGACGTGGGTTTCTCAAGTAACACTCTATTTATCTGATGCCCTTCTAGCCATTAG
ATTCCGAAATCAAGGTCAGAAATGGCGATACGGTTGATGAGTCGACCTCTGCTCTTCTTG
AAGGCAGGGAGGTCTTTTACCTTGCTTCCGTAGCCTTTTCATTGTTATCAGGTGGGTAGC
AATTTTTGTCATGTAAAGAGGGCTTCTTCAACTATCGTGGCAGCGTTTGGTACCACAATA
CCATTCCTCTTTCCTAACGTCATTGAAGTCGTCTTGAGGAGGGCAAGACTGAGCACCTGT
ACGCCGTGTCCTCTACGAACTTGGGAGTGAAATATTCCCCCAGAGCCAAGTTCAGTCAAA
TTTCGCAATACCGTACAGGTTGGCCCACGAGGCAATGATTCAAGATACTCCACCATATCA
ACTTTTCACTCCCAACGATATCAGTTCTCAGCAAATCCTCATCAAGTCTACAAGTGCATC
CTAGTACATTCTAATTTCAATGACCACTCCTCTCGTCGACTTTCTCTGGCCTCAGCTGGC
CACCAAATACTCGCCCACGCCGATATTTATACCCGACGGCGGAAGCAAAGTGTGGCGCAC
AAATCTGGGAGGCAGTTCATTAAGATGGCAGTGAGAAAAATCAGGACAAATCTGCAAAAT
GATGCTAAGCATGGATACGATCCCAACGGCCGAGGAATTTCGAATTTTGGCAGCAAGTTT
TACAGATTGAACGTTGTGCGTGCCAGGACTTCGGTTGCGAGAATGCAGGCAACACTATAA
ACACTGCCGCGGTTGGATGGTGCAGTGGTACATCATCTGGATCGGTCTCCCAAGTAAAGT
ATGGATAGCTTGGACACATGTCCCACTCGAGACAGGAGATCGCTGGTTCGAATCCGGCAA
ACACAATCACATTCCTCGCGGGGCTGGCATGCATGGATGACGAAGGCATGCTTGGGTAAT
CAAAGGATTCGAATTCCCTTTGGTGGATACTTACGGAGGAGGATCAAGTGTTTGCGTAAA
CGAACATACCTCATAGTGGTATTTGCGAATGAAACCCAGAGTATGAGTGTCCCTAACGTC
AAAAGAGACATCCAATATGTATACATAGCACTGGTCGTGTGTCATAGCTCTATAGCTGAA
TACACTTAAATGAATTAAAAGAAGTCGACTTGAACATCATGCATGCTATCGCAAGCGTAT
CATTGACGGAGTGTCACGATTTCAGTACAGGATGCATGAGCGATCTTGTAGGTACAGTAT
GATAATTATAATCCTTTGAGGAGAAAATTCCTGATGCTAAAGATTACAGATATATACATC
CTGAACTAATGCCTTTCGAGAAATTCTCCCCATGACCTAAATGACATAGACTATTCGACA
ACTACCTACAAGGTTCTCGGTACACCTGTAAGTCTCGTAAATCTTCAGTATGTTCCCAGG
AAGTTCACTGAGAATATTCTAAGCTTCGTGGCTTCCAAGACCTCTCCCGAAGATTCCCTT
TGTGTCATTGCCTACGCTACCCAGCGTAGGCTACAGGAATCCTTTGGCTTAACAGCCGTC
GCACGGAGAGGGAGATGACTCGGCTCAAGGCAGAGAAGATGTTACTCAGTCTAGGCTCAG
CAGACTCTGTAGTGAGGGCTGGAAGTTCGTAGGGGACGCCACTGACAGGTGTTGAGTTTC
GTCCTCCTGGTATTAAGTGAAACAATGAGTGCTTAAGATGCGACTTGGAGTAAAAAGACA
TCCAGCTTTCCTTACGCGTCTGAATTAATCCCTTCAAGAATCCCTGACCTTGACTTACAG
CGAAGCTTCGATTATTGACAGGTGGGCTAGATGTCTCCAATTGACTGCTAGCTTGACAGC
TAGCAGATATGCGTGACCCCCAACTGATTCCAAGTCCTCTGTTCAGCGTATGATGTCTAG
CTTACCATTGCTCCCTCGTAGAAAATTAGGACGAAGATGTAACACCTAATTCCAGCGACC
AGGACTCGGCGGGCAAAAGTTCACCAGACCATAGTTGTGAGAAATCCAGCAAGTTGATAC
AATTGGCTCACAACTCAACGGTCAACCATCTTCGAACTACTCCAATTCTTCCACTGAGCC
CCTTCTTCCATCACGCGCTTTATCTCGTTAATATCAAAGAACAAACTGTAAGGTACAACA
ACGTGGCGTTATTTAATAGTCGCGTGGCCCGAAGTGTAAATTAATGACCTGAAAACTCCG
CCAAGCTCCGCCTCTCGTTGTAGATAATCAAATTCAGCACATTTGACCTCGTCGATCTTG
CTAGAACATACTGTAACAGTTGTGTTCCTATTTCGCAATCCCATCCCACCCCCTGCGTCT
ATATCCACATCGCAATCGCCATCAACATGTACACGAGCATGGAGCTAGTGTCGCAAAAGT
CTGGTGTACACAAACTCAGGGAAGTCTACTCGAAACAATAGACCAACCTGAGGACCTGAA
TCGCCAAGTCACAAATTAAGGTTTGTTGTACGAAATTCTGTCTTCGGTGCATGGCTAGCG
TTGAAACTGAAATTTGTAGCTCGCGGCTAACGTTAAATGGACTTACTAGGTGCTGTGAAA
TTGATAGACTGGCGAGAAGCAGAAGCCTGATCAAACATCCCTCTTAGATTCTGAAATTCC
AATTTACATCTATACCGATTTTTGTCCAGCTAGATTTGGCATGAATGATACTAACACGAG
GCGATGACGTCGCTCAAGGACAACCCAGGCAATGAAACACACAACCTTCTCCAGAACCGT
TGTCCATAATCGGGAGAAGCAGTGCAGTCCTTTGACGAAATGAATCTGGTCTACTTTTGG
CGACAAAATCACTCGACATGAGCTTTGGATTTCGACATGAACTATACACATATTTTAAGC
TATAGAAAGAAACCTCTCCATGTCTACAAAAGATGGAGATGAAGCAATAGAAGCACGTGA
CCTTCACAAAACAAACTTGACTTACTCGGGACTGACGCCTGGCGATGATTCTGGTTCATG
TATCAATTAAGACATCATGGCACACATTTTACTCCTCAGCGTAACTTGGCCTAGACACTA
ACTGGGTCAAGGTATGAAAATTCATCGTATTACGAGAAGTTACCAGGAGCCTCACGCAAC
TTGATCTTAACGTCTTCCACGAGACCGCAGGCCATCGATACAATTTAAAAAGAGTTCTGT
ACGTGAGGATGCTTGAACACTGTAACCGGAGCTTGACATGGATATCGTCTACCTTCATAT
TTTGTCTCTCTGTACCTGGACAAGACGCGTGTGTACACCGATAGTGACTAGATTCGTCAT
GATCACGTCTGAGGGTCATGTTTAGTAAAGACTCATCTTAGGAAACGCATCACACAAGAA
GTTGCCTCTTAGATGATACTTTTATCTCATTCCAAAACCCCCGGTAATCTTCTGACGACT
CTCGACATCCCCTTCACCCAATAGCTTTGGTTATTCTGTATTCCTCTTACACTCTTACCC
CTAAAACATAGGCTGTTGGATCTTCTACAAAAAGCAGCATCATCTGCGCTCTTGTGTATA
TACGGATTTTCAACGACAGTCGGTAATCTAATTATCCGCAGTCACTTAACACAATCGCAT
ATATTTTTTGGTTACTATTCTCGTTTTCATAGCCATTCATCTTTTACCAATTTTTATCAA
CTATTATCAACTTTTATACACTTTTTTTTGCTTTTAAATATCGACAAAATGTCAAAATTC
GGAGCTTACTACATGGCTGGATTCATGCTTATAACTACTGCTCTCTCTCAAAAATGCAAA
TTACAATTCGACTCTCGCGTACCGGAAGGAACTAATGCGGCTGGCTTCGACGCCAAAGCA
AGCGTATTCAGCACCGATAATGTAATTGGAAAAGGTAGGGATCATCATATTTTTCTACGT
AGGCCGCTTACCAATATGCTTCTAGGCTTAAAATTCAGTCAAATTATAAAATTACCTGCA
TCCGGGGGATCGCTCGTATGTTTTTACCCACGTCTCATCTGCCCTTGTTCTCCTATTTCT
GGACAACATTTCGTCAGGAAATATCCTCAATGGAGACTACTGTGCGCTTGAGCTAAGATT
AAATTAACACTTCACAGTTTGATAAAAAAACAATCCCTTTTGAAGTTACTATCTCTGATA
AATCAATATTCAATGAACAAATTGGATTCCGACGCGCCGAAGTTCAACCTGCTGCTGGCA
CTGGCGCTGCCACTGATCCTGCGACCTTAGGAATTAAGACCTTACATTTCTCGCTGAAAT
CTGATTCCGTAAAAGCAATAAATACTAGTCACGAGTACCAACTAGCTTTCATGGAAGATA
AAGCTTTCTCTACGAATCAGTTTGTCCTCAAGACTGGTACCATACTAGGCCAGAAAAAAG
ATCCCAAAGATCTAGTACTAATGGGTAATGTTAAGGATGGAAAAATCCTGTTCACTACAC
CCTTCACACCCAACGTATTTCACAACTTTGCTTTAAAGTTGAACTTCGATGACAAGTAAG
TACCCAAATCCTCGATCTAGCTGATCTTATCAACGAGTTCTTCCCCAAGGGCTGGGCGCT
GACAGGAAAACTATAGTAAAATCGGCGTCTTCTATTCCACTGGTAATACGGCCCTCAAAA
GCGTTGTCCCTGACACAGCAAATGACTTATCCGGAAATGGATTGCTCCATTTCGGATTAT
TGAAGAAGCCTGTCGGTGAAACTAAAGACATTACCAAAGGTGGTTTCCAACCAAATGGTA
TTGATGAAGGCATTATCTACGGAGGCATTTTTCAAGAAGATTCGGTAGGTGGATGCCTAA
GCTTGACCGCATAAAAACCTGAATCTTGTGGTTGCCTGGGTGCAACAAAGAAGGAGGGAT
AAAAGAAGGGTGCCAGCCACCACTAAGTCAAGTGAGCTCAGAAGAAGCAACTGCTTGAGT
TTAGTCCCCGAAACCATAGAGTTTCTGGAAACTTTACACTATAGCTGAGGAGTATCAGGA
ATACTCGATGATCCTCAGTGGGATAGCTGGTACGCACACTCATTTCGTAGAGACCGAGTC
TGCGTGAAGAATTATACAGTCGTCTATCTCTAGATCAAGGTGAGCTTCCAAGCCGCAAAA
ATGAAACTTCAACCAACTCTATGCTATTGTTATATTAACGAGGCTATATAGGAGCGGGAT
GATGGATGCTACTGGGGAACTCGTACTTGTAGTAGGTCTCTATTATCACAGTCGCGTGTG
TTCTCGTTGTATGTAAGACTTGAATTGTATATTAAGGAACACTTGGTTACAAGTGACTCA
ACGGAGGTCAAGTCCTCCTTATATTTCGT
>20151110.A-LOL_contig_6
AACGTCTCAAAAACCCTGAGTTATCCAGACATGCCTTCATCATCCACTGAACTTTCTCCG
CGCGAAATGTAGTCTTCGGTGTCTCTTTCCCAAGTGGAGTAGGTGCCCAGGCTACTCAAG
CTATACCAGAGAACACCACCAGGAGGCGGACCACGGCGCCTTCCATCGTTGGCTTGTTTT
TATAGTGTCAGCTACACTCTCGCAACCGAAGTCTTGACACGCAAAAAGCTCAATTTGTAA
AGCTCCTTGCCAAAATTCAGTATCTCTCGCCCGTCGAGATTGCATCCATCCTCCGGGTCA
TCTTGAAGACTTGTCCTGATCCCTCTCACAACCATCCCAAAGAACTGTCTCCCAGATTTG
TGCGCCACGCTTTGCTTCCTCCGTCGGGTGTAAATATCGGCGTGAGCGTGTATTAGGTGG
TCAGCTGAGGCCAGAGAAAGTCGACGAGATGTGTGATCATTGAAATGAGGATGTACTAGG
TCGTACTTGTAAACTTGATGAGACTTAGGTAGGAGTCGATCTCCTCGGGAGTGGAAATTG
GAGATGGTCGAGTATTGTGAATCATTGCCTCGTGGGCCAACTTGTCCGGTATTGCGAAAT
TTGACTGAACTTGGCTCTGGGAGAATATTTCACTCCTTGGATCGTAGAGGGCACCGCGTA
AAGGTGTTCAGTCTTGCCCTCCTTCGTCTACGAATATTTCTGTTGGATAGCCATACATTC
TTAATCTTTATCTTGGTATAAAGGAAGTTCAGCATCCGATATTTTTAGATCCATCAACTA
CTTTATACCCGCAGATATTCTTTCATTCGCGTATCATAGAGGCGAAATAATGAAGGACAA
AAGGATCCTCGAAGAGTGCGATCGAATGAAGACTTGCGTAGAGTGGCATTATTGAATTTC
AATTTTAAAGCAAGCTTTGCAGAGGAAGAAGTGTCCGAAAAAACGTTATCATTGGCCCAT
AGGTAGAAAAGAGAATAATAATAACACTTAAAAAATATGGGACAGTCACATATCCCAGAA
ATTAAGCAAAACTTTTTCTCTCCATCTATGCGCTAGACAACGCTTCTGTGACGGGGACCG
AGTTGGTGATGAATAAATCGATTTATTAAACTTTATAAGGAGAAAAGAGGACTCTAGCTA
ATACTAACAGGTATTTATAGGAATTGATCCCCTTCGTCAATCTCCAGATTGATGACTTAT
CCATAAAAACTATACTTGCTACCCAGCCACGCAATGACAAGTGTCACTTAATTGTGCTAA
CGCTCCAACCTCCTAATTAGTAGNNTTCAGCTTCATCAATCCCTCCCCATGCAGCCTTGT
CGTAAACATTCTCAAGATTACGCTTAAGTATTAACCTAAGCTTAAAGAACGGTTAAAATG
TAACATGAACAGGCATATGCTGCAAACAGGAATAGGTCGTCTGCACCAGTATATCGTGTC
GGAGATGAAGTATTTCTCGACTCACGAAACATATACACATCTCGACCAATTAAGAAATTG
GATTGCAAATTTATCGGGCCATTCAAAGTTACGAAACAAATAAACTCTCATGCATATCAA
TTAAACCTGCCTTTTGAATACCAAAACCTCCACAACATCTTTTATGCCAGCTTAAAAAGG
TCCAGACCTTCAGACCTCCTACCTGGCCAAATTTACCCACAACCAACCCCTATTGCACTT
GACGAGTCAGGCAAAAATCTGTATGCTATTAAAGCTATACTAAACTCAAAACGAAACAAA
AACAAAAAGAACTTCCAGTATTTAATATTATGGAGAATTTACGACGCTGAAGACAAAACT
TGGGAACCCCTTGAGAACGTGATTGATGCTACTTCTACGATTAAAGAATTCGAACGACGT
TTTCCAGATAATGTTACGGTTTCTTATTGTACACGTTTCTTTAAGGAATTGATGGTACTA
CAGGGGCTAGACTTGGAAGGTGCGGCGTTAGTGTCTTGGCATGTAGATATTCTAATATGG
AGGACAAACGTAGGAGAAAATACACGGAGAATACAATCAGACGATTCTTACCGCTACCAA
TTTTAATGCTATAAAGAACATCACAATTAACTTCATAGATAAACCCAAACCCAGTAAACT
TGAAATTGATACAGCTAAAAAACAAGCGATGGCCTATGCAGGGTTGGTTTTGCCAAAGGG
ATAAAAAGATTTGGAGTAGAAGGGACCTTAATGTCAGGAAACGGACGATTCATATAAGTA
ACGTGAACTCGCTTAATCAAAACAGCGACCCACTTTTTGTTTTAGCATCAAGTTTTAATT
GCGTATGCNNNNNNNNNNNNNNNNNNNNNNNNNNNNNNNNNNNNNNNNNNNNNNNNNNNN
NNNNNNNNNNNNNNNNNNNNNNNNNNNNNNNNNNNNNNNNNNNNNNNNNNNNNNNNNNNN
NNNNNNNNNNNNNNNNNNNNNNNNNNNNNNNNNNNNNNNNNNNNNNNNNTACCATTGACC
ACATAGTTGCTCCAGCGCCTATTCCTTGATCCGTGACAACCAGCATACCAAGCAAGTTGA
CATTTAGTGCGGTTTATCTGTAGTCACATTACTTCTGGCTACGAAGAATATAAACGTATT
CCAGCAAGAGATATCGGGATAAATAGCCTGGTCAAACCTATCCCAACAACTGTAGACGAG
AAACTTGTAATGGTACTTTATGAGATCAAATGAGATGTTCTGAGAAGGTTTTGATATGGT
GAAACAGAGCTGATGAAGAAAGTCCCGCTTTATTAGCCCATTTGAAATGAAAATAAAGTC
TAGGTATAACTGTCAGATGCATAGACAGTTGATCAATTTCGTCCATTTCCTGACAAATAC
TTGCCACCAAGCTACCCAATGATAGGTTACTTAGCTGTGTTTGTGTGTTTGTGTTTTATT
GTACTACTTGAGTCAAGGACTATCTAGCACATTGGGCTCCTCTCTGACCCAGGCCACACC
TTGTACAGTGCTCCTATTCTCTCTTGTTACTTGTAAGATCATTGATATATTCCCCGTGAT
GAATAGCCATTCAGCTCAGT
>20151110.A-LOL_contig_7
TCTTAATGGGTCATGAGTAGGAGTCGATCTCGTCGGGGGTGAAAATATCGGATGCCGGAG
TATTTTGAATGATTGCCTCGTGAGCAAACTTGTCCGGTAATGCGAAATTTGACTGAACTT
GGCTCTGGGAGAATATTTCACTCCCAGGTTCGTAGAAGGCACCGCGTAAAGGTGTTCAGT
CTTGCCCTCCCCCTGCCCCACTCGTGCTTAAGCACCAGTAGGAGTGCGACAGATTTATCT
TTACTTAGCACGTCAATGAACAAACAAACTAATCTAAAGCATGTTGACCGGTACTGGCAA
AAACCAATAACTTAAAAGCGTAATAATAGTAAAGCTAAATAACTTGTTACTTATACAAGG
TTTATCATGTTATTTCTAACTTTTTTATCGATCTACTTACGTCCAAATGTAGGCTAGTAG
TTTTGACTGGTCGCTGCAGTGCATTACAAGAATCTTTCTATGTTCTCCTGGGTGGGTATT
CACGGATAAGGGTTGACTTGGGGTGAAGAAAAAGCCACCATAACTTCGCAGTGGTACCTG
CAAATGAAATCTGAGGCATGAGTGCTCCACTTGTAAATTGAGTCATCTTTTCTGTACATT
TTCTCTGATATTGTGTCATAGCTAGATAGATTCATACGCAATTCAAATCTGATGCAAAAA
AAAAAAATTCTATGTAGTTTAGCCCGCAGCATTTGTCTCGAGTAATCCATAAGATCTTAA
TAATACCCCTCCGCTCATGAGATTTCCGGTGGCAATGCAAGTCAATCTTGAGCTTCTTTT
CTTAGGTAGCCCCTAGATTGACGAGGTGTTAATATAATGACTTCAATGCGACACAGTTGC
ATCATACCTGCCACGAGCTCGTTGCTTCAAATACTCATTTCGAATGAGTTACCTTTTACG
CCACTGATTTTTTTCACCTGTTTATTTAACCCAGCATTAACACATCTCTGGCTTCTCTTG
TGGTAAACCTATTGAAATCAATTAGATGTTTGACGGTAAGTCTCTAGACAGGCTTAGAAA
GGATTTTAGCCTGCTGTAGTTTATGTTCTCCAATTCTCATGATCTCAGGGCTAGCAATAA
TTAGAGGGTTATCGGTTTGCATGCCTAACACAGCAGCCCCTTGATTTTTAAACATAAGAT
ACTTATCACAAGACAATATTTATTTATATTAATTAACGTCGTGCCCGCGCACAGCAAGTG
AGCTTTCCACGTATCGGTTAGCCCAGTCTATATAAAACTANNNNNNNNNNNNNNNNNNNN
NNNNNNNNNNNNNNNNNNNNNNNNNNNNNNNNNNNNNNNNNNNNNNNNNNNNNNNNNNNN
NNNNNNNNNTACAGATGTTATTCCATGGAGAATACAAAGCAAATTAATAAAATTAGTAAA
GTATTGTAATATGACCCACTGCTTAGTTCGTGGACTTGTTGGTAGAGGGCAGCTTATGCA
ATAATGAAGGTTAAAAGGATGTCAATTCGACTATCTTCTAGACACAGGTACCTAACTCCT
TTTAATCGCAATAGATAGCCCGTGCGGGATCTCCTATTAATAACGGTAAACAACGCTAAC
ACAGAGAGTGCAGCGGACACTATAAAAACACGCAAACGAT
>20151110.A-LOL_contig_8
TTACATGGCAGAGTGTCTGAATCATCGCCTTGTGGGCCAACTTGTCCGGTATTGCGAAAT
TTGACTGAATCTTGGCTCTGGGAGAATATTTCACCCCCAGGTTCGTAGAGGACACCGCGC
ACAGGTGTTCAGTCTTGCCCTCCAACCCAGTCATTCATTCCGCTTGTCAGGGAATACATC
TAGATCAATATGATCGTCTGCCCAATACTAATCCTAGCGTATAGCATACATGTTAAGCGG
TCAATTAATGGGTTGGTTACCACATAGGTTGAGTTCAGGGTTTGTTTTATGTAATGTTGA
GTTGTGTGGGATTGGAGGAAGCTCCGGTTCTATTTTACCTAGACTATAACCAGTAGCTTT
CCTGCTGATTGTATGGAGCATTCGACGTTTTTGTATCTTTAATCATCTGTCGGAGTCTGT
CTACTAATTCGAGTTACTGTTGATCAAATTTCTACCTGGTGATATTACCTATCTGAGACG
TCTCCCTAACGCCGCTGCCGGCGCCGGCACAGACAAATTCTTCACCTTCCAGCGGTGCCG
GTGTGATCGCTCATTAAGCTTTGCATTTCTTGGATTGCCAAGAAATGCAAAGCATCTAAA
TGAAAGTATAGAGCAAATACAAGCACATCTAAGATCGATGATTTCTCATCAATGATGGAT
CTATCGTTCTCACGCAAATCCTCTAGTTTATTCATGTCGCAAACCCACATGCCTCGACAA
GTAATAAGGCAGTCGTATTAATTGCAGAAGGGAGCTTACCTCATCAAAAATCAGCGGCCT
TCGACTATGGTTACGATGCTACGTATACTTGCGAGCAGGAGATAAAGTCATAATAAACAA
AGCTCGGGTCTTGGTACATGGGGGACTGTAGTTCTAACGTGCTACATATATTGAGGGAGG
ACAGTCACCTAGGAAGTAGAATAAGAGAAAGATGTGGTCACTAACGAGCAGGCTGGGACT
CTCATTATTGAAGGGTTTCGACTTTGGGGTGCTTATGGGAGCCAAGAAATTGACTTAGAT
AGTGCTATCGACACTTTAAATATAATACATATCAAGTTTGCTTCGGCGGATGGGCGTATC
AATGACGACTTCGGTCGTCACTGTAACGCTCAGCGCAAGTCGAGGTATTGCCTAAAATAT
CCATCTGTTAGAGGGTAACATCGGGTGAAACAGTCGAGGCGCGGGGCACCAGAGGTAGAC
ATTTTAATTTCTTTTGATATTTATCCTGGTTCATTTGAAATGGTCATCTCGCTGGTATTG
AGTCTTTCGGGATCGACTGCCCTTGTCATGTCATTTAGATTCATGGATTGTGCCTGGCTT
GCCAAAACAATAATCAATCAATTAAACTCCACCTCTCGTCTACAAAATACGACATCCAGG
TCTTCACGTATCTCCATTTTACAGTATTTTATCCTGTTGATAACTTGTGAGTAGGGATAT
TTTTTTGTTTCGAAGGATATGTACTATAATCCACAAAAAAACTCTCACGAAATTTGCCAT
CATTGGGAGACTTGAGCGATTTTAATGAGATGATTTTTGACATGATCAAATTGATTTTTA
CTGCTTTTACAATTCGTCTGGTGGCCGAAATAGACGCCCAGATGATTGCGCTCTGAATAT
AGTTTATATGAGCTTATGGGCATGACCGCATAAAATTCTTCTACTGAGATACTGCTTATG
TGTGGTATGATCCCACTTATTGGCTGGCTTTCCCGACTAAAGTTGCGGTTAAAATCCAGG
CATACTTGCTTAATAAACAGAACCCAATTAAGTTATTGTTGATGTTTCCCAAATTAAAGT
ATCAAGTACGTGCGTTTGAACATTAATAGGGTTTTTTCATTGTGTTATGTGTAGGACTAT
CGTTGTGATGTGATCCAAAAGAGTCTGCTACCATTATTTGAAGGTACACAGAAAGTCTAT
CAAAATTTAAAGAATTCGGTCTAATCATATTATCAGCAATCAGAGTAGCAATGACTACTA
GAATATTTTTTCATAAGAAATGCCTACCACGTTACTGTGTGATCCCGTATAGTTCTGAAT
AAATATGAAGTCGACAGATATCTGCCTATGCTGACAAAATTTTGATCAGTCAGAAGTGCG
AAGGTCGTCTTTTCATGTCCCAAAACGTATAAGCTGGTTTATTAAAAGTATCTGAACGCC
GAAACTCAAGTTACGCTCAACGTAGGAAGCTTGTTTGGTTTATCTGCTTAAATATATTCC
CAACTAGCCTCATACTCTGTTAATTCAGGGCCATTCCACTTTTCTCCATAAGGATTCTTG
CGACCATGTGTAAAAAATCCGTCTTGAGCACGTTGTAAAACGTTAAGCCAGCTAGATGGT
TCAGGTTTCTTGGTCCACTAGTAAGAACTACCGTTAGATCATTTTCCCTTTAACTTGTGA
TGTATAAGACAAACTAACCTGATTGTGAACATGGTAGGTCCAAGCACCCCGAAAAAAGTT
CTCCAGGGTACGGTTAGATGGCGGGTAAGGATCTCGTTCGATTATATATTCCGCCTTTTC
CAAGGTACTTTTATCAATAACGGAAAGGTCCTCTTCACTTGGTGCCTTTGATATTCCGAG
TACTCCCTCATCGGGTATTTTTCCGTGGTGGTTCTTCTCATTATTTTTTACAGATTTAAG
TTGCTCACCAGTGTATGCTTCCCACTCATCTCTGAGAGGGAAAGCTGTGTTTCCGCCCTT
GAAAACTTGTCCATAGTCGTGAAAGCAGGGCACAGTACATGGACCAAGGCGTCCCCAGTT
AAATTCTGTCCAGATGGGATCAAAAAAGGCTGTTTCCAACATGTGAAGCTCATGATTACG
GCGATCCTTTACAGCCATTACGCCAATAACACGGGGATGAAAATTTAGGCCCATTCTAAC
ACCACCTCTTAAGAGATATGAAGATAAGGAAGAATTTGCAGATAAGGACATGATCGCTGT
ATTGTAGTCTCCTGGAGAAGCATGTCCTCCCCATCGTTCAGCAAATCCATGATCTTCCGC
AATTAATAGCGGGCGCATATCTCTCAGCATTATAACGTCCATGTCAAAGTAGGCGCCGCC
GTAAATATGTAGGACAACAAATCTGACAGCATCAGAGACAGCGACAGGGAGAAATGTCAT
CTGCTTCTCCGTAAGTACTAGCCACTCTTGGTTATTTGCATCTCGTATCAACCCCTCAGC
TACTGTTATTTCGTTCATGAGATTGGGCTTCCCAGGTGTTTTGTAATACCCTGCTCCATC
AGTATTGTCACCATGGGGTAGTGGGATTCTCGAAGGAAATTGCCAGGTATTAAGAATAAT
ATCGCCCCGTTTGACAAATGGTATGAACTTCTGAAAAATTGGGTCGTGGTGCAGCATCTT
ATCAACGGACTCGGGGTCTCGATCTCCATCTAACCAAATCCATAATCGAGAGCAAGGTAT
GTTTTGGGTATAAAGATACGATTTTATAAAAAGTTCTACCCGCCAAGAGGCAGGGCCAGT
CCAGTAGACATGATATGGGATTATCGGACCATTGCACTGCCCTATTGAGTCTTTGGTTAC
TTCTCTATAAGACGGGTAGTGCGGTAATGTATTGGCTTGACCGTCAGAGTTAAGATACTC
AGCTTGGGAAGGGGGTTGCTCGCTTGCTCTCTCACCGACAGGAGGCAAATAAAAGTATTC
TTTTTCGCCGGTCTGAAGGTATTTTAAACAGTCATAAACATATGGCATACGTTCAATATT
CTCATAGGATCCCCTGCACTCATGGACAAGCTTGGTGAGATTAGCAACGGTGTCGACGTG
AGGCCTCCTTCCCATATAGTCATCCCGAATGACAACCGAACTTTCAGGTCTGTTGAACCA
ATTGGCATTGATAATGATTTTATCTAGCTGTATCTGGCTAGGAAGTGCATCACTGCTATG
CTTGGGGTTGTCAGCAGCATGTTGCTCATTTCCAGGTATTGAAGGATTGGTGTAGAAATC
AGTTGTACTTCTTGGAAGCGATCCTCGCTGAAGCACCAATGCGGCAATATATAGAATAAA
ATAAAGTATTGTCGCAGAGAATATACTTTGGAGGACAGCATATAGATTCCTACCGCGATT
TTTATTGGCCATGGTGGTTCCTATTCTTAATATAACGTCTTTGTCCCTGTCAACCGTGGC
AAGAACTTGTTAGTTGTTACCGCCCGCCGAACGCCATATATGGATGTTAGTTTATTACTG
AAAAAGAATCGTTGATATTAGGATAGGTTAATCACAATCTTTAGTAGTCCTCAAAGTGCT
GTGACTAGTTTTTAGAGAGTTACTGAATTCAAAATTAAATAAAGGGCTGTGTGTAGCGGC
GTGACTTGGCTCGGGTGGACACGGTTAATGAATATCTTGACCAAAACACTCAATATCGAA
ACAATGATGACAGAATTACAGATAGATGATTAAAGGAGTGAGTTATATTGCACAAGATTG
AATTGAGTTGTCTGAAATGGCCCCTTGGCAGGAAGTGGTTGAATGGGCACGGATTTATTG
GATGGTCAAGGCATAACTTGAATAGACCAGTAATGCAGGGGTATAAAGGGGTGCTTGGCT
ACTAGGGATCGACTCACGTGTCGGTGAATGATCGGTTGCTCCCGTTTTAGCTCCAGTTTT
GTCTCTAAACAGACAGTAGCCCAGACCCTGGCTATTAGCATGACCAGTTCCGATCGGCTT
CGCGATCATGGACGCGATTTTAGTCGACAGATATTTGCTCCGATTTGAATCTTCTATCTA
CGCGTCTACTTGATAGAAAGACGTTTCTTCCAGGGAATATTCTACATGTATGCTCTATGC
ATTCGATCAAGATGGTGTCAAGTTCGGGTGGCGACAACCATGGGCTTTCTGAAGAGACTC
TGTCAACGATCAAGTTTTTCTTCTAATTTTTTTTCAACATTATCAGAAAAGTCCGAAGAC
TGGACAACAATAAGAGTGGAATGTGGTGTTTCGGGGCACATAATTATTGAGTGAGTTGCA
TCATTTGTAATTACATGAAGTACGCAAACAAGGTCTATGCAACATAAATCTTTTTCGAGT
AATCATGTGATCCGTGATATGCTAATAGTGTCTTAGTTTCTTCAATCAGCACCTCCTCCT
TGAAGATCCAACGGCACCACTTGTGGTTTATTTACCACCAACTGGTGTTCGCCACTCAAA
GCAACACCCACCAATACCCTCCTATCTTCTATCCTCCTCCACAGTCCTGGCTCAGATCAA
CTACCGATGGAATATTCCTAGCACATACAAACTGGGCGCATCCGATAATCACCCATTCCC
AGTGCCACTTCATGATACTATTCGAGGGTGGTCGCACATTACTGAAAAGCTTGTCTCATT
TTCTCAGTCGTTTCAACTGTCTGCAGAACCTATTGTCCAAACAAGTGAATTAGATGCCTC
AAATCTACCAGTAAAAATAGGCTATCCAATTCAAAGACCAGTTTTCATATATGGCACGTT
TCTTGGGGGTACCCTTGCGACATCGTTGGCTTTAACTGAGAATTATGTATTGAAAGAGCA
ACCTTTTCGAATCCGTGGATTAATTGCCAAAAACGCAGTCTTTGATTGGGTAAGCATTGT
CACTGACGCTTTTTCTCGATCTCTCCCAAGAACACTCCCTGAGAATCATCGAAATAGCCA
ATATACATGGAATGAATCCGACCTAATTAGATTGAGGAAAAAACTTTTTACAAATCCAAT
TAGATGCTTTGACGCCTTTGCATCCCCTATGCTATTTTTTCGCACGGCGGGAGTGCCCCC
TCCCTGTAATTGGAATCAGAGATTTAAATCCTCATCCCAATTATCCTCAGAAGGTGAGAG
GAGAAAAAGTAAATTACCACAAGATGAAGTCAGGCCGAAACCCCAGGACCGCTTGAAATC
TAGATATTGGTTCGGATTTGAGGATTTCGACCCACCCATGCTAAGATATCCTCGTAAAAT
GTCGAACTTCAACCTTGCATACAAGCGTGCATATGTATTCTTCCCTCAAGCATCCCCCTG
GCTAGAGATTCCCAGTGTACTTATTCTCCTTAATAACCAGAGGATAAAATCGAGTAAGCA
GGATTCAACAGAAGAACAAAAAAAATTCCATGAGACGTCGATGGAGATTACTACGATGCG
CCAATCAAAAATAATGGTAAATCTTATGCAACGTCAATTAGGCTATAGGATAGATTTCGA
TAATCAAATGGTAAATAACGCTGACATACAAATACGTGAAATCGACGAAGATTTTGAGGA
AGAATCTAGAGCTGTTAAGCAATGGATGGAGACTCGATTAAAAGAAATCTAACTCAGTAG
GAAATTTTTTGAAGTAGTCTGAGAAAAGATATCAGATGGAAGATGACTTACGATATTCTA
TAGCTACAATCATTGCATCATGAGAAGTTTAAATATCCGATGAGATTGCTTGGGTTTTGA
CCCGGAAGACATGAAACCACAGCTGGTTTTTTGGTTGGTTTTTATACTCAAGCCAATGAC
TATACAAGACATTGGTCTACACTCTGACCTAGGCCGCACTTTGTACAGTTATCCTATCCC
ATTTTTTTGCGAGAAAGGATCTTTGGTACAGAATTTGGGATGGATATCCATCTAGCTCAG
TATCTGCTTGTAAATTTAGCCACATTTTCTGCGTAATCTTCTATTCCCTAAAATAGTAAC
AATAGAATTTGGGTACACGGGAAAAATTCTAAAAACTCTGCAGCTACAGCCATACGTGGC
CTAGACACCGGAACTACAGGAGGTGTTATTGGAAATTTGGTACAGGTTCGATGAGTGAGG
TGGCTCAAAAAATAGAGGTGCGATTAATGAACATAAGAATATAGATTTGAATCAGAAGAA
TATTCGACAAACTGTGGAAATGGAAGCACTCCTAGGTAAAAATGAATTAAATTAATTTTT
CTGTCCTTATGATTCCTAGACAGCATATATATATATATATATATATATATGTATTCTCAA
TGACGAAATCCAAAGCAGGTACCATCTTCTAGGCCTCATTCCATGCTTATTTTTGTTCAA
GTTTTGATTACGCATGCAGCTAGCTAGCTATCACACATTATCAGAGAAATAGTACATAAC
AGATGACTCAATATTATAGTAGAGCACTCATGCCTCGGATTTCATTTGCAGGTACCATTG
CGAAGTTATGGCGGCTTTTTCTTCACCCTAAGTCAACCCTCATCCGTGAATACCCACCCA
GGAGAACATCTCAAAAACCCTGAGTTATCCAGACATGCCTTCATCATCAGTTGACTTGTC
TCCGCGCGAAATGTGGCCTGAGATGTCTCCTTCCCAAGTGGAGTAGGTGCCCAGGCTACT
CAATCTATACCAGAGAACACCACCAGGAGGCAGACCACGGCACCTTCCATCGTTGGCTTG
TTTTTATAGTGTCAGCTACACTCTCGCAACCGAAGACTTGGCACGGACAAAGCTCATTTT
GGAATCTCCTTGCCAAAATTCATAATTCCACACTTCTCTCACATTCATCCCAAAGAACTG
TCTCCCAGATTTGTGCACCACGCTTTGCTACCTCTGGTGGGTATAAATATCGGCGCGTGC
GTGTATTTGGTGACCAGCTGAGGCCAGCGAAGTCGACGAGAGGTGTGGTCATTGAAAAGA
GAATGTACCATGTCGTACTTGTAAACTTGATGATTTTTTTGGTTGGAACTGACGTCATTG
GGAGTGAAAGTTTGACATGGCGGAGTGTCTGAGTCATCACCTTGTAGGCCAAGTTGTCCG
TTATTGCGAGATTGGACTGAATCTTGGCTCTGGGAGAATATTTCACCCCCAAGCTCGTAG
AGGATACCGCGTAAAGGTGTTCAGTCTTGCCCTTCTGGTGTGGTAAATAAGGGAACGCGT
AAGAATGCGTTGCTTCCGTCCTAACATCAACAAAACTTCTGTTATGCGGATAAATTGCTT
GACACAAGTCCTACGTCTCAGTTTACGTGACACGCACTGTTAATCTCGTAAAACGTCATG
TAGCTGAGCAAATAATTCTGGGCTATAGAAAACCCCGAAAAAACAAAACATTTGTATCTT
GTGCCCTGTGCTACTTACGAATCTCTGACGTTAACCCCAAAGAGATCGTATTCTGCGAGA
ACGCCATATCTTTGGCCAATCAAGGTTGTATTGGCGGGTGTCTATTTATCACCACCCTTT
CAACTGAAACCAATGGGGTGTGCCTTACATTGAAAGTGACGGAAGAGGTATCCAAAATCT
TGTTGGCGACTTGTAGTGTCCCAAGTTGAACCTCACTTAAAATATCAGTAGTAGTATCCC
TCTAGGGATCTAATTTACCCTTTTGTTCTAAGTCTTATCTACAAGTCCTCTTTTGTATTT
TGATGTCCCCTTTGAATCACGTACCATTGTGAGTGAAGATCCGAGAATTGCCTGTTATAT
TCTGATTTTTTTCTTATGGGTATGCGTAGTAACTTTATTTTTTATTATGACAATTGTTAA
ACATTAGTGCAGCAG
>20151110.A-LOL_contig_9
AAGAAGAGCACTCATGCCTCGGATTTCATTTGTAGGTACCACTGCGAAGTTATGGTGACT
TTTTCTTCACCCCAAGTCAACCCTCATCCGTGAATACCCACCCAGGGGAACATCTCAAAA
ACCGTGAGTTATCCAGACATGCCTCCGACATCCACTGAACTTTCTCCGCGCGAAATGTAG
TCTTCGGTGTCTCCTTCCCAAGTGGAGTAGGTGCCCAGGCTACTCAAACCATACCAGAGA
ACACCACATGGAAGCGGGGTGCGGCGACTTCCATCGTTTGCGTGTTTTTATAGTGTCCGC
TGCACTCTCGCAAGCGAAGTCTTGGCGCGCACAAAGGTCAATTCGTAAAACCCCTTGCCA
AAATTCAAAATTACATGCCCGTCGAGATAGTACCCATCCTCTGCATCATTTTGTAAACTT
GTCCTAATCTCTCTCACGTTCATCCCGAAGAACTGTCTTCCAGATTTGTGCACCACGCTT
TGCTTCCTCCGGCGAGTATGAATATCGGCGCGTGCGTGTATTTGGTGGCCAGCTGAGGCC
AGAGAAGTCGACGAGAGGTGTGTTCATTGAAAAGAGAATGTACTAAGTCGTACTTGTAAA
CTTGATGAGACTTAGGTAGGAGTCGAACTCGTTGGGAGCGAAAATTTGACATGGCGGATA
ATTGTGAATCATTGCCTCGTGGGCCAACTTCTTTCGTATTGCGAAATTTGACTGAACTTG
GCTCTGTGAGAATATTTCACTCCCAGGTTCGTAGAGGACACCAAGTAAAGGTGTTCAGTC
TTGCCCTCCTATTTCTGCGCCTGTAGGGCTAATCCCCTACATAGCCCAGTTTGAAGTTAT
ACCTTTTCGGCCCAAAGGGAGGGTAGATTCTAGATAGCTGGGATACCCATCCCACTTAAG
ACGGCAAATTGCTGATTATGATCCACTAGAACTTCATATTTTACAGCATGCAAGAGTAAC
AAAGGTATCCTTAGATAATCAAAGGTTTTGAAACGTTCCTTTGGCAGATGCTCATGGAGG
ATGGCCGAATATTTTCGGTAAACAAACATACCCCACAGTGGTATTTTCTAACGAAATCCA
TGTACAAATGCCTGAAGTCAGAAGAGTCACGTTACACGTACGCAAAGCATCGATCCAGCG
CCAAAGCTCCATAGCCGCAAACACGTTAAATACTTTAAAATAAAATAGCCGCCTCTGTAG
CCCAGGGCAGTGAGCAAGTTAAGGTTGTAGATTTTTGCAATCATGAAGCAAATCAAGAAA
GACGTTCCTTCTAATTCAACAAGCTTTCAACTATTTTATTGAACAAAATGAGCATCCACT
GCATGGGTCTAAGCCTATTGCCTGTCTAAGAGTGTCGCGAGTGATGGAATCGAATTTCAT
TTTGACGGTGAAGGCACAGAAGGAATCTCTGCTGTGACTCGACGATTCATCTTTCCCCCC
TACTGAATCATTGGTTCACATTGGATATTTGCAGGAGCCAAAACGACGCCATGAGCGACT
TCGAGTCATTATCCCGGCCATACAACCAAGCCCTCCACCAATTAACAGGTCTAAGAGGCC
GCTACGTGCGAGCATAGCCGTTTTATTATCTTTTGAAATGAAATTCAGGTAATCAAACAC
ATCTGTAAATGCCAACAAACCACTCGGCCCGTGGGAAAGTGCCATGATCGCTGGCTGGAA
AAGGGAGGGTGGGTTTGCTTCATTCTATTCCTTGGATATTTAGGTCATTGGGCCTTACGG
ATCTATATATTCGTCAAGACTTTGGATTTAGTACTCATCAGGATAAATTCCTTGACTCTG
AGGTTTTCCCTCTTGTCCAGAGTGTCTCAAGGACAGGCCGATAGATCGACGGATACTCTC
TAATCTTCCTCGACAGTCGGACACGCATCGCACGAATTTGAAACAACCACGATTAGTGCT
TATCCTTGGGCACTCAGCACAACCGCATATCTTTCTTTCCCGTTTCCGTCAACATATGAA
TGCGAAGATAACCGAAGCCTCGCATCTCACCATCTGGACAATGGTAGTAAAGATGATGGG
AGCTCAGAATCAAATAAATATATATGTTATGATCTATATGTGTGTCTGTGTGTTTATTGT
ACTTCTTGAGTCATAGACTATCTATCACATTGGACTGCTTCCTGATCCAGGCCACGCCTT
GTACAGTGCTCCTATCCTCTCTTGTTACTTGTAAGATCATTGATATATTTCCCGTGATGA
ATAGCCATTCAGCTCAGTATTTACCCGTGGAATTCAGCAACCTTTTCCACGGAACCTTCT
>20151110.A-LOL_contig_10
GGAAATATACCAATTATCTTTCAAGTAACAAGAGAGGATAGGAGCAATGTACAAGGTGTG
GCCTGGGTCAGAGAGGAGCCCAATGTGCTAGATAGTCACAGACTCAAGTAGTACAATAAA
ATACAAAAAAAATTGGTGAATTCTATCTTTCTGGCCTTGGTTCAAACCTACGCCGGAAGT
CTTGAAAGATTGTCTTTTATGTAAAGTAGCCTAGCCTATCTCCATCGTGCCGTCGTGATT
ACTATGTAGAGCCGAAGAATCAAGGACAAGTAGAATATTCCTAGCAAATTACCCAAATAC
GCAGGATGATTACTATTTCGATTGACGATAATATTTTAATCTAAGCAAGGAGTTTTACAA
GTTGAGCTTTGTGCGTGCCAAGATTTCGGTTACGAGAGAGCAGCTGACACTATGAAAACT
AGCTAACGATCGTATGCGCCGTAATCCGCTTCCTTGCGGTGTTCACTAGTATAGCTTGAG
TAGCCAGGGCATCTAATCTACTTGGAAAAGAGACATGTCAGATTAAATTTTGAGTGGAGA
AAAGTTAATGTATGATGAAGGCTTGTCGGGATAACTTGGGGCTTTTGAGATGTTCCCCTG
GGTGGGTATTCACGGATGAGGGTTGACTTGGGGCGAAGAAAAAGCCGCCATAACTCTGCA
GTGGCACTCGGGAATGAAATCCAAAGAATGAGTGCTCTACATTCAACATGAGCAATCTAT
CTCGTACTTTTTCTCTGGTATTGCCTCATAGCTAGATAGTTGAATGCGCAATAAAAATCC
GATTCAAAAATGAATCCCTAAAATCGCAACCTTGGCATCCACAACAGCCCAGATTGAAAC
CCCTCAAAAAACTTTTCTGGCCCAGAACGCCAATTACTGTCTACTTATCTTTCATATTCC
GTGTCCCAGCTACTTGTGCTTTCTGTAATTGCAAACCTCCATCGGAGTCTCGGTCCCCTG
TAACCAAATACTGGAACATTACAAGTCATTAATCATTTCCCTTCACGGGACTACAAGTAG
TACTGCAATTTCTTCATGGGAGACCCCTAGTCATGGATGATACAAGCTTTCTTTGTAAGC
AGGAGTGTGTATTTTTCCGCCTGAGCCTAAGATTTCCCGGTATACCAGCGCTCACAGAAG
CCCGAAGGGTAAACAAGGGTTTAAGGTCAACCTATCTGGAGAAAAAAGCCAATTGATGGA
CAACTAAGCGCCAACTAAGAGAACAAACTTTAGTGTTTTAGAAATCTCATTACAATTAAT
TGTCGTAATGAGTCGGATTATTGATACCAATAAGCAGTAGAATGCCCAGGTTCATCATAG
GTTCCGGCAGCGCCAACGTGGAGAATTACATAATTAGCTTGCCCGGACAATGTAACGTGA
GGATGTATTTACTGACACGTGACATAAAATTACTAGCGTACGATTAACCGATAAGTCGCA
CAAGTAAATTTTAATTCCAAAAGAGTTTTGTCCAGCCGACTCAACTCCTTCCGTCGACAA
ACTTGCGCAGTTCGCCGCGCCACGACAAACCGCAGACCTCCTAATGTCAGTCTTTTAGAA
AACCCAAGTGAATCTGTCACATGAAACAAAACGTTTTTCTAACAGTCTTTCAGCATGTCT
CATCGCAAATTCGAAGCCCCGCGCCACGGCTCTTTGGCATTCCTGCCACGGAAGCGAGCT
GCTCGTCATAGAGGAAAGGTCAAGTCGTGAGTACAAGATTTAATTTCCACCTGAATTAGC
TACTTCTTTTGATAAGTTCTGAGTGTCAATCTGACCATCAAAACCACTAGATTCCCAAAA
GATGACCCCAAGAAGCCAGTGCATTTAACTGCCACTCTCGGTTACAAGGCTGGCATGACG
ACTATTGTCAGAGACTTGGATCGACCAGGAGCAAAGACTCATAAAAAGGAAGTTGTCGAA
GCTGTTACCGTCATTGAGACGCCACCAGTACGAACAATGCAGCCCGCTTGGCTACTGCCA
ATGGCTAACATCTTGATAGGTGATCGTTGTTGGTATCGTTGGGTACATAGAAACCCCTCG
TGGACTCAGATCTCTCACAACAGTATGGGCTGAACACTTGAGTGATGAAGTGAAACGCCG
ATTCTACAAAAATTGGTATCGAAGCAAGAAGAAGGCATTCACAAAATACGCCAAGAAACA
TTCGGAAAACTCCGGAAGTTCTATTAACCGTGAACTTGAACGCATATCAAAATACTGCAC
CGTTGTGCGTGTTTTGGCACACTCCCAAATCAGCAAAACCCCACTCAAACAAAAGAAGGC
CCACTTAATGGAAATTCAAGTGAATGGTGGTTCTATTCCTGATAAGGTTACCTTTGCGCG
GAATCTATTTGAGAAGCCTGTCGAGATCGGTTCAATCTTCGAGCAGGACGAGTTAATAGA
CGTCATAGCTGTCACTAAAGGTCACGGTTTCTCTGGAGTTACCAGTAGATGGGGAACAAA
GAAACTTCCTAGGAAAACCCACAAAGGTCTCAGAAAGGTTGCTTGTATTGGTGCATGGCA
TCCATCGCACGTACAGTGGACTGTTGCGCGTGCTGGTCAAGATGGATACCATCACAGAAC
CTCTGTCAATCATAAGGTCTACCGGATCGGAAAGGGAGAAGACGAGGCAAATGCATCAAC
TGAGTTTGACGTTTCTAAAAAGCAAATTACACCGTATGTAAACCCCTCCCACATCTAGAG
CAAGATCTAATGAAACAAGTATGGGAGGATTTGTCAGGTACGGCGAGGTTAAGAACGATT
TCTTAATCCTAAAGGGCTCAACTCCTGGTGTCAAGAAGCGAGTTATGACCCTACGAAAGT
CAATGTTCGTCCACACATCGAGAAAGGCCTTGGAGAAAGTTGAGCTCAAGTGGATCGATA
CCTCTTCCAAATTTGGTCATGGTGCATACCAGACCCCACAAGAGAAGCACCAGTTCCTAG
GAACTCTAAAGAAAGATATCCAATCTGCTGCATAAATTTATCAATTATCCTAATTTCTGT
CAAATATAGATGCTTGAGAGGCAATCCTATTGTTGTCAAATGAGAATAAATGTGATCAAT
GTCTCAGGCGATGGGAGTTATGAAATCAACAAAGGGCACTAAAGATCTAGCTGTGACAAT
GACCAAATGATGTCTAAAAATGTATAATTCCAGCTCCTACAGGATGAATGAAATGGAAAT
TTGGCTCGCAGCCAAGTCCATGTCTAACTTTTTAATTGACTTGCTTTGAGAATTTACCAT
CCCAAAGTGTTTCCTGTCTTCCTGAAAGATTTCCCCACACAATACCCTGCCATGCCAAGA
AAGCTGCATAATAATGGTTACTAGCCAATGTAAACGAGATCATTGAAAAGGTTGAGAATT
GGCGAAGAGTTATGTTTAGACGCCTCTACTTACCGTGCTCAGTACGAAATTCGTAGGCAG
TACTATAAGATGAAAAAGAAATACAGTATCAAAACGATTCATAACCGTTAGACAGTAGCG
CAATGACGCTCACAGACGTGAATCTTCGCGAGAGGTGCACGATAAATCGTTAAACCAACG
TGTCAACGTATTCGAAGATTCTGCCCTACGAGCTTCTTCCCTCTCCACCAAGATGTGCAC
CCACATGGGCGTGGATAAAATAATTGTGGTCATTACGACAGTCAGACATCAAAATCCATT
GTAGAGGGGTTACGCTAGGCTAGAGGCGAGCAGCCATTCAACAAGTGCCGGTCGGGGACG
AGTAGCTGTGGCAGCATGGCTATTACTTCCAGCAGCAGGGGCAAAGCTTTATGGGGCTGG
GCACAGGGAGACGGCCCGGCTTGTTCCATGCTTTAGAGAGTTTGTATGGGTCGCTTCTTT
CGCCGATCAAGGCAGCGCGGTGGTTGAAGAGATTTGTCGGGACAGCTGGCGCATAGCACA
AGCTGCTAGTCTCATGGGAGCCGCCGAGCCGCGCGACGAATTCAGCAGCGTCGATGAGAG
CTCGCCGAGAGGGTTGGTGCCAGTCGTGTGTGATCCTCTGATTCCTGAGACGCTCTGGCG
TCGAGTATCACGAAATCATTTCATGACTTGGAGGATTTGTGGCGCACGGATGTTATCAGG
GGCGGAACCTGGCGCGAATGAAAAGGGGTCAGGAGTGAGCTCACCCAAGGATTATCAGCG
GCTATCATCAATGCCTACGCCCGGCCCTTTCTGTTATTTTAAATCGCCTAACGTGAGGCC
CATAACCAGGCTTTGGTGCCGTATTAGTCAAATCCTCTTACCCTCTCGGATTATTCTAAC
TTTCGGCACCCTTTCTCTGGATCGAACGGCGAAGGCCGATCACCGAGCAATAGATTACTC
GAACCCAGACCTGAGACGGCTCTTCGTCGCCGACATTCAGGTAGGAAAATGCTTTGGACC
GGTTTGATTGGATGGGTTAATGGCCTGAATGAGTTGTGGTTAACTGTTTTATTGGAAGTT
CAGTCTACAGAGAAGCCATCACTGCTAATATTTGGAAGAATAACCAATCACCATCAACAT
TTAACTCACTCACAGACCTTTGACCCCCGGCATCTGTGTTTGAAGAACTACGTACCTCAA
ACTAGGTATAAAAGAGCTAGACCTATTACCCACTGCTATCGTCATCCTACTACAGTCTGT
GTATGTTTGCAAGACGAATCTTTGTAGCAGAGTTGGGTTGAAGAATTGCATCAACGAGCC
GACGACACCACAAGGTAATGCCAGTCCAGCACCACGCTGGAATATGGCCAGGCCAATATA
TTCAGAGACGATGAGAATATCGAGATTTTATCAGCTGAGGCCGAAGAGCAATCAGCATTT
CTTGACCGTTTACAACGGTCCGAAGCCTTAGACCTGACATGATTCTGTACTTCCAAGAAC
TCTGAGACCAATTATTCACGCGGAAGATCTGGGCTTTGTTTAATTTAGTTTGGCGGTTAG
GGTGATTAATTATAGCTCTAGTCCTGCTCATGGTACATGTGGGTGCTAAAGCCACCGATT
ATCCAGCAGATTAGTATCAAAAAGAGTATGATACAGATGTCATCCACGGACACTGTGATG
GGTTGTGAGTGTTCAAAAATGAAAGTAAATTCTCGATTATGAGCATTTAACAATAGAGAG
CTTCAGCGCCTTTGCCAGCTTCAGCGCTCCTTACCAGACCATAGTATAAGAAACGTGAGA
AGTGTATGCATATCTTTCTGTTTGCGAACCAGACATATCTGGTTGGATCATGCTGTGCAG
TCTAGCCACGATTGTGTTCATGATGTCGCCTCCACTTCTGCATTGAAGAGCGTGGGGTAA
AATGTGCGTTGTAATGTGAAAGACTCTATCCAAATTTCATCGCACTGCATCCTCGGGATC
TGTATTTGACCTCTGCTTGATTCAGGCTATCTTTGCTGCTATCTCTTTCTCAAATACTTT
ACTCGAAAAGCTTGTTCGTTGCGATGTTGTTCTTAATACGGGTATTCAAAGTGTCGTGGA
CGTAAACTTGCTGGGTAGGTGAATTAAAGATGGATTTTACCTGAGATTTTTCCATTGAAA
TGAGACTACTATCGCTCACATTAGTAGACCTGTGGAGGTTGAGTTCGGAATGTTTCCTGT
TGGGAGAAAGTACTGAAACAGGCGGTTGTTATGAATCATTGCCTAGTAGGCCAACTTCGT
GCCTTGTCGTAATTTTTCCGAAAACAGCCCTAGAGGAAATTTTTATGTCTAGGTTTGTGC
TGGGTATATTTGGCGGGTGGTTAGCCTTCCTCTTATCACATCATGTAGACGAGACACTCC
ATGAACAGTTTTGTAGTCAAGGTGGCTCATGCGACAACCATGCTCCTAAAGAGCACTGAT
CCTGGCACCCGCTGCCTTTCAGGCCCTTCCGTGTCACTGGTGGATGCAGACAAAAAATAC
TTAGAGGATCCTTGATTTAGAGACCTATAGGCATTGTACCCGTCCCAAAAACGATTCAAC
GACACCTGATTTTGGACCAGTGATACTACATACTAGTCCTAGTCGTGGCGACTCATCGGG
ACAGGCAATGAATTGATTCATCTCAGATATAGTCAACGGCAGAGAGGTCGGGCCGTAGAA
GGCCAGATTCATCGCATGTGGGCAGGTGTGCATTGCATGCGAAGACGGCCTTTCCTTTGA
TGAATTGTTGGACGACTGACGGGAGGTGTCCGGCCTCATGATTTAGGGAACAACTCGACC
CCACCAATCTGGCCCTTGCCGAGATCATACAGCTTGTATGTGCCAGATCTTGCCGTTGGA
TCCGAAGTGAGTTCAAGATTTGCAGGGTCAAAATCTGTAAGTGCTGGGCAGAGCTCTGTA
TTCTTCTCCAGCAACCCTGTGGCGAACTCGTCATCACCCCTTTCCCCCCGGTCGCATAGC
TAGTGTGAAAGTTGAGTACGCCGAAGTTCATGCGCGTTGGGTCGCACGTGCCCACAGCTT
CTCCATGCCCTTCAGATCCTCCAGTCGACTCCTGCCCCCTACGTCTGCCTGCGTCAACCC
GGTCTAGATGAGATTGGGGAATCGTTTCAAGCTACCAACTCCACCAACGCCCTGCACCGA
TCTCAGGTACGAAACTGACTGTCAATAGTCAGAGCTCCCTAACATGATCAGATCTAGGTT
TCTTCATAGAAATCTACCCTACGCACTCTCATCAAGTTTCCATTTCCGAGCAAAAGGCAT
CGTTTGGCGCGACCTACACTCTCCTGACCGACCTGCCGGTCGAATTTGCTCTGGGATACT
ACAGCATCCGAGTGCCCGGATCCCTCGTGCTCTTTGTAACGACGCGCGGCGTTTTGTCAT
CGTCCAAAAGCACTTACCTTTCCGTGTTTTCAATAGCCTCCGGTCCCCGCTTTGCGCTAA
CCACTACGGAGCCAAAATGACGAACGATGAGGATTACATGTCTTTCCTCAACAAGGCCAA
TGATGAATCCCCAGCTTTGGTAGAAGAGAGCCGGGTAGTTGAACTAAAATCCCAAGATGT
AAATCTGCATATCCCGTCTCACCTACATCAGGCTGCGCAAGACAAATACTATGTTAGCGA
AGTGGACGAGCCTTTCAAGCCCATTGCACTCAAGATAACTGGTATCCTGCCCGATGAGTG
TAAGTCGTTATTTCTTATCGTGTGGTATTGAGTAATTCAAAGGCGAGATCGCTGTAATAT
CCTTATCGCCAAACTGATACAGTGTTCCTCTAGCTACTTTTGCTAGTCTCGTGGGATATC
CTGAACCCGACGCCGCGGATGTTCAGGTCATGGAAGTTAGCGAGTGGGATCCGCACAACC
AATACCATGACATTGTCGATAGTGTGAAGGAAGCTACTCAAATGTCAGAAGTTCGCGTCT
ATAGAATCGCACTGGATCGCGTCCGGTTCGAATATTGGCTGGTAGGAGCTACCAATGGCG
TGCTACTCGGGGTCAAGGCTCTGGCAATTGAAAGTTGAGGGTCTCGTTAGGTTGCCCGCA
GTTTTGTTTGTAGAAGATACAGTTCGGCAGGGTTTGGGTACAAGACAGAACTTGTTGTCA
GGCGTCCAAGGTGATCTTTCGTAAACAAACATTGTGATCTCGTGACAATTATACACGCAA
AGGTAGATGGTAGTCGTCCACGCTCAGCCGCTAAATCACGAGAAATTGAGACTTGTTCCT
CTTGAGCAGTCTCAGAAGCCTTTCGTCTGCTGTTTCCTTGTCCCCAAATATCCAAGATTA
ATCCGACTGCCATCTTCTAGATTTCAAGATTAGTGCGGTTTTCTTGCTCGCTTGTCGGAC
CGCCCAGTCAAAGAGGAAACAAGTAGCCTAGTCCCGCCATATCCCCAGACGAACTTCCTA
ATTTCGTTTCGCGACAGGACATACGATTGTTTTCGCAGGCGCCCCCCATTAACGCTCCTT
TCGTCCCTTCAATGTAACTCTTCCCCATAACTTGGATTTTCGCATTCTCCTTCAATCGAC
CCTTTATTCTCTTCCCCAGAAGCTTCACTTCACACGGCCACTGCTTACCATCGCGTTGTC
CTCCCTCCCCAGAAACAGTTCCCACGACGAACCTCTATCCAGGTCCAAATCTTATACCGT
CAGCTTCTTTTGGCCTTAATATAACGCTGAAATATCAATATTATCACAATCTTAATCTAT
TTAACTCATCTGGGCTAATTTATCGGAAACTATTACACAGCAGACAACATCTAGAGTTCA
TGAAGATTGTTTAGGCACCGCCTAGTTACCAATCTCCCTTCCATCGCCATGGCGTCCAAT
AGGTTACAACAAACACAGCATCCATTGCATATTTCGACTGATTACTCTGATCGAGGAGAT
GGTTCAGACGGCTTACAATCCGAAGGTTCACCTACAATCACTTCTCCTGGCTCTTCGAGA
AACCTTATACCGCAACAGCGAGGTTCAGTCGCCTCTAACATGCGGCCTGGAAATTATCGC
TCATCATTGATCGCTGAATCCTCCGAAATGCTCGTACCGCCATCACGACCACGCAGGGCA
CGATCATACCAGTATCTTGATTCCCCGATCGATAGTCCATCTCGAACCTTCTCAGCTATA
TCATCACGAAGAGGTAGTTTTGATTCTACGGGAAGCAGAGAGAGTCGACACGGCCCTTTT
GGATCGCCATTCGATGATTCGAGAGCACCATCAAGAGCCGGGAGTGATGATGATAACCTA
AATACTCAGACAGTCTCAGAAAAATACAACATAATGCCGTCGGCAGGCCTATTACTTTTT
CCTGAAGATGTAGAAAAAGACGACTGGCTACATAATCCAGATCCCAGCGATAAAGATCGA
GACCAATGTGATATATTTACCAAGCGTGGAATGACAAATCTGGGTGGGTTGATATTTATA
TGCTTGGGAATGCTTGCTTTGTTTGTCGGGTACCCCGTGCTGTAAGTTCAGTGAGAGCTA
ATCGCTTTTAACAAAGCTGACAACAGTGAAGAACCTTCGTGCGCTCGATAGTCGATCCGA
CATCAGGAGCATGCGCCGCTAGTCCGATCTGTCTGTCTGATAACATGGACCTGCTCAAAA
ACCAGAGAACTGGTCTCATTGACCCCGATACACCCAAATCTTCCCACTCCAAAACATCGC
ACGATGGCCGGAAGCTGAACCTTGTATTTTCTGATGAGTTCAATAAAGATGGGCGCACAT
TTTACGACGGTGATGACGCCTACTTTGAAGCAGTAGATATTTGGTACGGTGTGACTCAGG
ATCTCGAATGGTATGATCCAGATGCAGTCAGTACGGCCAACGGAACGCTTAACCTAAGGT
TTGATGCTTTCCAAAGTCACAATCTCAACTATCGTTCTGGCATGGTACAGTCTTGGAACA
AACTATGCTTTAAGGGCGGCCGACTAGAAGCCAGTATCTCTCTTCCTGGGAGAGGCGATA
TTCAAGGCTTTTGGCCAGGCTTCTGGGCAATGGGAAACTTGGGAAGACCAGGGTACCCCG
CAACTACAGACGGAACATGGCCTTACAGCTATTGGGATAAATGTGACGCAGGTATTACCG
CAAATCAGAGCCAATCTGACGGTATTAATCTATTGCCCGGTATGCGGTTACCGGCTTGCA
CCTGTTCCCATGAAGATCACCCGTCACCTGGAAAGTCTAGATCCTCACCCGAAATCGATG
CTCTCGAGGCCAGCAGTGGTTTCCTCGGTCCAGGAGAATATGGGGGTGCTACTGGCGTGG
CTTCGCAGTCATTCCAAGCAGCTCCTTTTGATATATTCTACCAGCCCGACTACCAGTATA
TTGAGATCTATGATCATAATGTGACTGGTATGAATATCTACCGCGGTGGTCCCTACCAGG
AAGCTTTATCAGGCGTGACGTGGCTCAATAACGATTGGTATGACGGAAACGGATACCAAG
TTTATGGCTTCGAATACACACCTGGAGCAAAAGGGGACATGAGCTGGTTTGTTGGTGACG
ACTTTACCTTTAAGGTTGACCCCCGCTCTACTCGACCAAACGGAAATATAGGGCAGCGAG
TCATTCCAGAAGAGCCTATGGCTATCATAATGAACTTTGGCATGTCAAATAGCTTTGCCA
CGGTTTTCTTGCACAATCTAGCCCAGCTCATGCCCGCAACTATGAGAATCGATTACATTC
GCATTTACCAGGGTGAAGGTGATGAACTAACATGTGACCCAGAAGGCTATCCTACTACCA
AATACATCAAAACTCACCCTGAACCTTGTAAGTACTTTAACCTATCACTTTATGAAAGCT
TTCCTCTAATAGAAAGCAGACAAGAACCCAAATCTAACCCATTGGTCCGACACTGGCTAC
AACTGGCCAAAGAATAGTCTGCTCCATGAGTGTACGTGAGGAATGTCCTCAAGGATTATT
TACGGCTATGTGTGGCGACCATCGGCTTTCTATCGGTTCCATGTATCAGTCTAACACATT
GAATCACTATGGACAAACGAAAGCTTTAATAGGCGCACCAGTAGATGTCCTCATCTTTTC
CAAAATTTATGCTAATAATTTCGGCATTGCACATGGAGTTGGGCGATACCAGGTATCTTT
CCAACACATTTTCAAACAAATCTTAGAATACATGAATACTCAAAACTCTTTTTAGCAAGG
GGATCTAGAGGACAGGATTCTCACACGTGCAATGTTCAATACACATGGTGCAGCGTTTGC
CGATGCTGGTGCTGGTACTGGCCATACTCGAGGATGCCTTTGCCTTCATGGAATTATTGT
ACCGGCGAATAAGTACTAGGTGTTGGGAGGTAGGAAGGACGAAAAGAGATTCGTATTTTT
CATAATACATCTCTAAGCGATGAACTTGAGACGAAAGAGGACAGAGGAGTTTTGGGTAAT
AGGTGTCGAAGGAGAGTATATAACTCTTGAAGTAGAATGTCCTGTGTTGAACAGGACAGT
CGAATCTCAAGTTCAAATAGGACGTGCATCACAGGTGTGGATGCCATTGCTTATTAGCTA
CGAATGTCAGATAACATTTCGGTGATCACTTTGCCTCAGTTAACCTCTTGCCATCTCATG
TTTATAATAATTCAGCCCACCTTTAGATGGTTCGATGTATGAGGTTGGGGTGAACCACAA
TCCTTATCTAAGCCTAACCTTAATTACTGTTGATACCCTGCCCGATTTGCGAAACTTTAA
AAAGAATCACATCTAGCTACCAATCATATCACTCTGAGGCTATCATCAAAAAAGCTGAGA
GGACGTCACTCATCCTTGCTTGCAATATATAATCTTAAAGCTTAGGCGCAAAAGAGCAAC
TTTGACAGACTAATTAAGACAATGCAAATGAAGATATGGTTTGATGGCTGCGTAGTTGGT
AGACTTAGGGAGCCGAGGCTAACTGGTCGAAAGACATCGAATAGTTCACTCACGTAGTAG
AAGAAGAGATATGGTAAATCAACATAGTTAACCAAAATTATCATTCCCGGCATACGAGAA
TGAACGGAGACAATTTCCGCGGACGTTCGCGTCGTCTTTTAATTCCTAACTTGCATTTCT
TATTGCTATGAAACTCCATTTTTTGGCCCTCAGATCCCCGAAAGCTTATTTTGTCCTTTC
CAGAAGTATTGATTCCTACCTAGCTGAGACTCTGATAACTGCACATCATAGTAGCTTACA
TTTGATTGCCTGATGTGAGTATCTAGACTGGCACTCGGATTTCTTCATCCCTACTAGCTA
CAGGTCCCGCCCGACTCCTCGTGGCATGACGACTAGTGACGGTCTCTTGTCATAGTCTCT
CTACCGTGATATCCGCCGTAAGTGGGGCAAACAGTTTGCTCGTCTCCCTACACTTAGCGG
TGTGTACAAGGGGACTGCCCAGGAATTATCGCAAGAGCTAGAATAAATGTAAACTTTCAC
TAAACAACCCTATACGGAGAGCGCAATACTTGACATTGGGGAGTGGTATTACGGCGCGAC
AATTCCGGAGACCTTTACATATTGGTCACATGACCGAATATTATCAACGCCAGTACATTA
ACAACGGAGTGAGCTGATTACGTAAAAAGCCTTCTTGAAATAGTTAGATGGGCCCGCTGT
CGTCGCGGCTGACAGGCTGATCGCTAAGGCTCGGGTAGTAGCGGTAGCAGGAACCTCAGA
AATCCCCAAAGACCAGGTGTCTTTGAACCTCGCAATACCGCACTCTCTGGAGCCTCTTCG
ACTCAACGATCCTCATCCAGGAATCTTGGACTGCTGCTCGTGCCGGCCACTGTCCAGCCT
AATTCCGCACTGGTCGTAACCCCAACGTCGCTAGCTATGGGCCGCATTGAGTCCTACAAT
CTCGACTACGACAGCTTTGGAGCACGTCCAGGCAACATCGTTCAAGCCTTCGATGCCTTT
CGTAAGCCGCTCCTCCCTCTGCAGCGGTCCTCGTGGCGTGCGCTCACCTCAGCATCTAGC
CAAAGCCAAGCCGCAGTACGTTACGCGTTCATCGGGCGGCGGAAAATGGACGGTAGCCAT
GCTCTGCATCTCGTGCTTCCTCATCTTCTCCGAGTTCCAGGGCTGGTGGCGTGGCTACGA
GACGCAGAGCTTTTCGGTCGAGAAGGAGGTCAGCCACGACCTGCAGATCAACCTCGACAT
GGTCATCGCCATGGCCTGCAATGACCTCAACATCAATGTGCAGGATGCGGCGGGTGATCG
AATACTAGCGGGCGAAAAGCTTCGTCGCGATGCCACCAATTGGGCGCAGTGGGTTCACCA
AAAGGGTATCCATGGTCTGGGCAAGGATGCCCAGGGCCGCGCCGTCGCCGGCGAAGATTA
CCTCGATCACGATGATGGCTTCGGCGAGGAATACGTTCACAACATTATCGCCACAGCTGG
CGGCACCAAGGCGAAATTCGCCAAGACGCCTAAGATACGTGGCCACCCTCCCAGCGGTGA
CAGTTGTCGAATCTTTGGTAGCCTCGATGTCAACAAGGTTCAAGCTGACTTCCACATCAC
GGCGCGCGGCCACGGCTACTACGAGCTAGGCTCACATCTGGATCATGCAGGTACGCATAT
TATGCGCTGCGCAAGAGGTGTCAGTGTCGCTAATGGTCTACATAGCCTTCAATTTCTCTC
ACATTATCTCGGAACTCTCATTTGGCGACTTCTACCCGTCGCTAGAGAACCCTCTCGATG
GAACCATCTCGACCACGCCTAACCACTTTCAGAAATACCAGTACTTCCTCTCCGTTGTGC
CCACTAACTTTATGGTTGATTCCGTATATTCAAAAAGTCTTGTCGTCACCAACCAGTACG
CTGTTACGGACCAGTCGCTCATGGTAGGTGAGCGATCTTTCCCCGGCATTTTTTTCAAGT
ACGATATTGAACCAATGCTCCTCACCATCGTCGAGCGGCGCGACGGTTTTCTACAGTTCC
TAGTTCGTGCTATTAATATGTTTAGCGGGGTCTTGGTGGCGGGCCACTGGGGGTTCACAT
TGACTGAGTGGACGGCAACGGTGCTTGGGAGGAATCGGCAGATCAAGCGGGAAGGAGTTT
TGAATGGACGACCTCTGGACAGTAATTATTAGGATATGGCGCACTTGGAATTGTCAAGTT
GAGGCTGCTAGGTTTTATATAGATTGCTCATCTTTACAAGCTGGCTCGTCTACTGTGATA
TACTGCTCTATTCACCTTCCCAAGCAAGGGTGCGCAATATCATGAGGCAAGTACGTCGCT
CCGAAAGCGTTGCCGACATGACTAATAGTGGTCTTTGATGCTTGTCTCATACCACGAGAT
ATCTGTCAGGTCCGTGTCTCAACCAGAGGCGTTGCCCAGATATCGTTGCACACACTCCGT
GGCGAGGAGGCAGGCAATCTATCTCCGCGTCAGCAGTCACCAATGAGGGAGGGAAAGGGT
AGCTGACCTCCTCCTCAACAATATCGCTCAAATCCGCAACGAGGGAATGCTCAAACTGAC
GCAGCTGCAGAGGGCGCGATGCCGGAGGTCCCCAGGCCAGGTCAATAAGTTCTAGCTCCT
GAAGCGCCTCGGTCAGCGCGGTCTGCACCATGGCAAGAGCGCGCAAGGCAAAGACGGGCT
GTTGAGGGTCTTGAGCGGTGTGGGCAGTGAAGTTGGCGGTTGTGGCACTCACGTCGCGGC
CCTTCCAATGCACCTCAAGGTGGGAACCGGCGGCAGCGCGTCGCAGCATAAGACCGTCTT
CCTCGTTGAGACAAATGAAAGCAAGCCAAGGGCTCTCCCATCGCACGCGGCCGGCCGCGC
GAAAGAGGCGCAGTCCGGGTGGACCGCGGTAAGCTGCGCACTTGGCTGGCGCCAGCGGGT
CATCCGGCGGCGGCGCAATTGGCAAAACAAGACTCGGCTCAGGGGCGAGGGGGTCGACGA
ACCCGTAGCTATGGAGCATCTCAGCCGCGCCTTTAGTCGCGCCGTAATCAATGCTAATCT
CAGCACCGGCAGCAAGTGTGACGCCAGGCCGGAGATGTAGGGAGACGGGCGTATTCGAAT
CAAGCTGGTCAAAGTAGGCGATGGCGGGTGTCGCGTGGTTGACGAGATCGAGGCCCGGCA
CAAGAGAGGGCCCGCTGGCTGGTAGGTCGAGGCAGCGGCTGCGGTACCACGCATCGAGGC
GGAGCCAGTCGCGGAAGCTGTAACCCTTGCCGTGCCACCAGGAGAGGTGTTGCGTCTGCG
CCGTGAGCCGAGCGTATTCGGTCGTGAGCGCCGTCAGCTTGGCCTTGAGCGGCTCCTGGC
CGGCCATTAGCCGCGCAAAGCTGCCGTCGACCAGCCACTTACCGCCAAAGAGGTCCCGGC
CAGCTGGCATTGTTCCACTTCCGGCCACATTGTCGGTACCGGTACGTCGCGCGGTAACAT
GGCAGCGTACTCGGTCCAGGCGGCGCCGAGCCCGGCGCGGTCACTGGGTGCTGGGCGCGT
TGTGTGCAGGAGCAGGAAGAGCATGATCTTTTCGCGCGCCGTCTAGCCCGCGCCGTGTTA
GCTAGGATGGCTGGCCAGGGCCTATGATATCAAGCATACCATCGCCTGCATCACATGGAG
AAGCTCATGCAGCTGCTCGTCAGACTCAGCTCTTGCGTCAACAATCAGCGCTGATAGTAT
GAGGCCGGGAGGTACTGTAAGGAGCACGGGGCTTGGCGACAACTCGCTCGAGCTCACGGC
CGACTGCGTCATGAGTCCAAAGCCATCGACTGAGGGGCTCCAGGCTATCTTTAGCATTGA
CATCTCTACTCCGTAATGTTGTGCCCATCCTGGGAAGAATGTGGTTGGAAGATCTCCGGG
CTGCATAGCGGGACAAACTAGAGATGAGGAGAGAGCAGCGAAAGGTAGAATGCCTCAAGT
TTCTCTCGTGTGCCGAGCTGCCCCTTAGTCAGCTAGCGGTGTCGCTGAAGTTGCCGCCTT
CGGTTCCCGCGCATTTGGATTCAGGGAGGCCCGGCCAGTAGAAATAATGCGTTAGGAACT
TTTCATGACTCACACTGTGTGTAGCTATCCAGCTATGTCACATTAATGTATATAACTTCA
TTCATCCTGGCCTCGGGCGCAGGTGACACTGCAGACAACATCGTGGCTGGATGGTGCGGC
GGTGAGTCTTCTGGGCTGGTCTCCCAAGTAGATTTTGGTTAGCCTTGACACACAACCCAC
TCGAGAAAAGACACCGCTAGGTCGAGTCCGGCAATACTCAAGCATGTAACTGGCGGCGCT
GGTATCAACGAACTAAGAAGATATGCTTGGATAGTCAAAGGCTTTGAATTTCCCTTTGGT
GGGTATTCGTAGAGGGTCGGCTGTTTCTGTAATCAAACATACCTCATATTGGTACTCGCA
AATGAAATCCGGAGAATGGGTGTCTCTAACGTCCAAAGAGACATCTGACATGTATACATA
GTACCTATAATGTGTCATGATCAGGTAGCTGCATAGACAATGAATGATATTGAAAATAAA
GTCTCACTGACTCCAAATAAACTTGAAATCCTTCAATGTTGCCAATACTTTTCCTTGATT
TGCTGCTATACACTAAGATATGTGCAAATATTCAATTAATGCTTCCTTTTCTCTCTTTGT
TTCAGGAAAATTGAAATCTCCTTGGCTCTATGCCACTAATACAGAGTAATATATTGGGAA
TGGACTCAGGTATTCATGGCGCACGGAATAGGTAAGCTAGATACTTGAGTAGATCGTTAG
TTTTGTCAAAGGCAAGAGGGAGTTCAGAATTATACTTTATCATAGCTTAGATCGCCTTGG
ACAGAAAATATTACGTATCTTATCTCAAGCTCTCCCAGTCCTAAGCTTAAGTCAAGAGCC
TCGAAAAACCAGATAAAGTGTCATAGCTAGTTAGGCTGCATACACTTAATGAATTAAAAA
AAAACTAGATAGCCACTACACCATCAGACAGCCCTTAGTTAACATCACGTGCACAAAGGA
ACCAGGCGTTTACAGTAGGCTCAGAGTTGTTTCCACTATCATCAAAAGTAGCAGCCGAGA
TCTTCACGTCCTAACGCTGGTAGATAGGATTTGACCGCTCATTGTTACCAATACGAACGC
CAGAAATCCAGATGAGACACGAAAAAGGGGAAAGTAAATTCAACCAAAATTCCTGAGCTG
TATCTCCATTCCTTGTGCACATCTTATTTTGGGATTGTCTGCTTGCTGGAAATACACAAT
ATATCGCTTCCACGTAGAGAAAATTGTGAATTAGATTGATACACCGGTATATTAAAAAAC
ACTTCTTTGCCTATGAGATATATAGTGCCGAGAGGTCTCTTTACCGATGCTACTTGCAAA
ATCAGTAGTTTCTTCGCATCAGGCCATAGATTAGAAAGATAGATACAAAGAGACGAACCT
GGCTACGGGATTTCCTCTGATTACGCGGTCCTCAGTTAGTTTTGTGCCACAGAGGAGCTA
GAATTAACAAATTAGGGCAGTGGTGTGTGTGTGCGTACTGTACTACTTGAGTCAGAGGGG
GGATTATTCTCAACACCCGTCAGTGGTGTCCCCTACGAACCTCCAGCTCTCACTATAAGT
CTGCAGAGCCGAGATTAAGAAAAAAGTCCTCACTTCGATGAGGATTCCCAATCGCTTTCG
CGGTCT
>20151110.A-LOL_contig_11
GAGGCATTGATCTTTGTTTTGGTTACTTCTTAGCCTGTGGTTATTTGTCACTAGGGTGTG
GCTCGGGGAGATTCATTTCTTGACATTCTGTAACTAATTCTTGAAAATTTTGGGTTTCAG
CGGCTGGGATTTGTCACGGATCAACTATAGAAANNNNNNNNNNNNNNNNNNNNNNNNTAG
AAAGCAGAGAGCATTTGTATGGGTGACGGTATATTAACAATTCAACTATGGAGATCTAAG
TTCTACATACTACGCTAGATATATGTACAGACACTTTGGCTTCTAGGTTCTTCCCTCTAA
GATCAGTTCACCTCTGGATGATTCCAGTTGCTGCTCCAAGGATATCCTTCTGGCAGCTTC
TCCAACTTTCAGCTGTAGTTTTGTTTATATGGGATCTTCTAGATACTTCATCAGCAGTTC
TAGTACATTCTGTGGGGCTCTTTCTTCGGCCCGACCCTAATAGTTGTACGCCAGTACTTG
CCAATACTGGCTACAGGAAAGTACCGGCTTTGTAGCCGTTACAGGATTGCCCAATCATCA
TGTGGTCCGTAACCTTTCCATTGTAGAATACAATTCAAATCACCATCAATTCATTTTGTC
CAAATTATTCTTTCGATTTCGTATTTACAAGCATCATCTTCGGCTTCTAAATCTGGTTGT
CAAATTGGAGCAAAGGCGTATGGGCTGAAGCCGGATTCAGAGTAGAGAAGAGGTGGGATG
GACAGCGAGAGATTACTGAAGGTCTACTTGAGGCGGGTCTGAGCAACTTAAGGTTTGAAA
ATGAGGTAAAATAAAGATTTAGATAGACTAAAGGTCCGAATGGATGCTAATGGTGACTAA
TAGTACTAGAGGTGACCAGAGATGATCCGAAGGTGTTGGGTATAACAAAAAACTAAGCGT
AAAGAACTCTGTGTCTACAGACCAAGCCATCATTAATATACCTGCTCTCCATC
>20151110.A-LOL_contig_12
GGTCTAGTCAGCTATAGGGACTACCAAGGGTGTAGATTGGGTATGGTTGCTTAGCAACAG
AGACTGTTATGATCGGCGTCTTCAACTACAATTCCTTATTTAAGTAACAAGATGTAGGTC
GCCTCTAGATTTCAATAACTAACTGATTTATTCTGGACTTGCTCTATTGTACACTGACAT
CAAGTGATCCAGCAACACCTAAGCTGTGAAAAAGTCACAATATGCTCAATCACTGGTAAG
ATATAGATGACAGTATATTAAAGAGTGATGGAACCAAGTTGGTTGTGACAATATGAAATG
ATTAATTTACTCTAAAGAGAGCTATGGGTAATTTACGTTTTTCTTTTCATATTAATTAAC
ATTTTGCTCGCGCACAGCACTTGAGCTCTCCACAAACCAGTTAGCCCAGCCTAAATAAAA
CTACCCAATGTTTTGGCACCTACGCAGACCCAACATAGCAATAGAAGCCCAGTATTTTTT
ATAGTTATGAGCTTAGGTTTGTATCACTATGCATGCTGACCATGTACAAGTATGTTGATT
GAAAAGTTCAGGTTATGTTTGAAGGTAAATTTGAGTTTAACTGTACTTGATTGTTCTTCC
AAAATTGTGTGCCGAGCACTCGCTACTTGTTCTCAAGGATAAGGTTTTGACAGTGTTCCA
AGGGGTGCGTTATGTAGTCTAGCGTAGATCTAGGTAGTAAGTGACAATNNGTAAATGGGT
CAAAGGGATGACAGATCTTCTCTAGGAAGAGAAAAATGGGCTACTAGTTGCAGCAGATAT
TACACGTGGGTCTTACTGATGAAGAGCTGGAAATTAGATAGAGGGTCTTACCGAAGAAGA
GATGGGTTAACAAATGTATTGTAAAGAGTAAGTAAAGAAGACGTTGCATGAGAAGTAAAT
CTCTTTCATGCTGACCTATTATATACAAAAGTAGAAGCATTTGCCAGCCAGTATTAATCG
TAGTTAATTCTTGCCAATTTCCTACCATTAGTGGCTGTGTCCTTTTTCTTCTCTTCCTGA
CCCATTTGTATATTCTTACATGACTATTTATAAGAAGTTATTTTTAATTTAATGGTTTAA
ATTAACCGCCCATTTGTCTCATCACAAACTAATATTATTATTAGAATTCTAATTACGGAT
CCATGAAACTTAATGAGGATCAATAAGAAAGAGAATCAATTTTCATACCAGATTAGACAA
GAAGCATATAATTGCTAATTAAGCCTCTCTTGGTGTACAAGGCATGTTTATATAGTTGGC
AATGAGCTTGCTGATAGCTTAGTCAGGAGGGCCAGCAAAAAGATGGTTATAAAAAAGAAT
GTGTCAACATCACATTCATATCTAAAACAAAGATCCAATGAGCTATTTATAAAGGCATGG
AGCCAGGAATGAACCTCAGAGCTCCTCCAAGAGGAAGAAGGGAAGAAAAGCAGGGGCCTT
GGGAAGTTTTACAGAATCCAAGTGTCATGGATCAACTATAGAAAGCAGAGAGCATTTATA
TGGGTGATAGTATATTAACAATTCAACTATGGAGATTTAAGTTCTACATACTATGCTAGA
TATATGTACAGACACTTTGGCTCATAGGTTCTTTCCCCTAAGATCAGTTCACATCTGGAT
GATTCTAGTTGCTGCTCCAAGGATATCCTTCTAGCAGCTTCTGCGGCGTTTAGCTGTAGT
TTTATTCTTATGGGGTCTTCTAAACACTTAATCTGTAGTTCTTCTACATTCTGTGGGGCT
CTTTCTTCGGCCCGACCCTAATAGTTGTACGCCAGTACTTGCCAGTACTGGCTACAGGAA
AGTACAGGCTTTGTAGCCGTTACACCAAGCTCAAATGACCATGCCAGTATTCTCAACAAA
GCCAATCCAATTTTAAGGTCATAACAGATTAACAGAGTCCTCATATTTCCAAGCAAGGAC
AGGTATAGGGAATGTGAAGGCATATTTATACCAAATTGGGAAGTCAAAAGATGAAACCTG
CAATTTCTGTGCAAATGGAAAGCAGGCAATGCACCATCTCATACTGCAATGCAGAAAATT
TGAGGAAGAGAGAAAGAAAATGTTAAAAGATATAATGCCACTTAATTTAGCAATTTTATT
CCAGACTATTAGGGGGAAGGAATATTTTACTAATGAGGTTTCAGGGCAAGACCCTCAATA
TCAATTGGAAAATATTAAAAACAAACCTATATAAAGACTAGTAAATTCTGGTAGCATTTT
GTCCCCTTTAAACAGTCCTTCATAGTTATAGACTCAGTAGGGACAGAAATTTAATTCTAT
TCTATTCTACTAACAAGGTTATGAGAATTCTTAGAATTGTTGCAATGGGTGTAACAGTCA
ACTTGGGAGGATATAGGATAGCGCTTTAAGTCTAACGTGAAGAAGACGGATATGTA
>20151110.A-LOL_contig_13
TTCACCATGATCCTCAGACCATGTGAAATAATGTGTATTATTGTATGCTATTTAATACTA
AGATATATGTTTACTTGTATAGGAGCGCTTAGTTATTTATAAATAAGCCCGATTCATAAA
TTTGCTAGCAATATGCACGTTTTCGAGAAAGGTGCTTTTTACCTGCAAAGCTACCTACAA
TTTAGTTGTTTTTCTTGAGATTGCAATAATCTGCCCATATTCTCTTATTAAATTCGCGTC
TAGCCGGCGATCGAGGACCCAATTGTCCGATTGTACTGTATGCCCTTGATTACGGACCAG
ATACTCCGTAACAATACCATCACCTCTTCAGCGCAAAGTTTGCTGGTTGAGTAGTTTTTC
TGGCCCTAGAGTAAGTGATACAGTTTGTGGTGAGGTTCGACCAAAAAGGATCTTCAGTAG
GATCGAGTACAGGTTCTAGATGGGCAATACTAATTTCGGGATAGATTCTGCTCATATATG
GTGGCAACTCTGGTACCTGCAAATGAAATCCGANNAGTGCTCTTCATTTACACTGAGTCG
TCTACTATGTAGTTTTTCTCTGATATTGTGTCATAGCTAGATAGGTGCATACGCAATTAA
AACTTGAACAAAAAATCAAATGCCGTTGCCTGATTAGCACGTGACATGCTCTGCACCTTC
CAACTTAAACACGCTAGATATATGTGCAGACACTTTGGCTTCTAGGCTCTTCCCTCTAAG
ATCAGTTCACATCTGGATGATTCCAGTTGCTGCTCCAAGGATTTCCTATTGGTGTAAGAT
TTTTCAGGTGACATGCTGTCGCCATAGCTTCTGCCCATAATCTTTTCGGAAAGCCTGGCC
CTGCCAACATTGAACGAGCATTAGTGACAATCGTTCTGTTCATGCGCTCAACTTTTGCAT
TTTGTCCTGGTGTATCCGCAGTCGCGGGCTCGTGTATAGCCCCTAGACTAGCGATAGCTT
TTCTGAGCTCTAGAGCACCATCAGATCGAACTCTCACAATCTTTTCACCAGACTCAAGCT
CAACCTCTCGTTTCCATTTAGGTAAAAACTCTGAAACATCTGATTTTTGCGTCATGAAAT
GTACCCATGACATCCGAGAGTACTCATCAACAATCACCAACACATATTGCCGGCCGCTGA
TAGATGGATATTTATAAGGCCGCCAAGTATCCATGAAGATCCCTTCAAGTTGTTTGGTTG
CTGGATTTACCGGAGGTTCCCGACTTTGATGTCTTACTGACCTTGTATGATTGCAAGTGT
TGCAATCACATGAGTCATCTTCCATGATGTTTGGCATAACACTTACTGCTTGTGATATTA
ACCGAAGTTTTTCTGCTCCTGGATGACCGAGACGACGGTGCCATAACAGAGTCTCCTCCT
GTGCTTTCGAGTCTGCTTTCATAGCCAATTCCTTTAATTTATGGGCCCTCAATATCCAGC
TATCTCCAACTCTTGGCCCTCTAGCAACGATCCGTTCGTCCCGTTTAATTATAACATTTT
TCCAACCCAAGATAACTGAGAGTCCCGCTGAAGTAAGTTTCCCGGGTGGAAGTAGGTTCG
CTTTCAGTTCGGGAATGTGAATGTAAGGATTCCTCTTCCCACCCTTCCTTNNNNNNNNNN
NNNNNNNNNNNNNNNNNNNNNNNNNNNNNNNNNNNNNNNNNNNNNNNNNNNNNNNNNNNN
NNNNNNNNNNNNNGGAGAGCAGGTATATATATGATGGATTGGTCTGTAAACAAAGAGTTC
TTTACGCTTAGTTTTCTGTTATACCCAACACCTTCGGATCACCTCTAGTCACCTTTAGTA
CCATTAGTTACCTTTAGCATCCATTCGGACCTTTAGTCTCTTTAGATATTTATTTTACCT
CTTTTTCAAACCTTTAGTTGCTCAGAACCACCCCAAGTAGACCTTCAGTAATC
>20151110.A-LOL_contig_14
TATCGGTTCACCAGCCGTTACATCAACTAAAGAAAGCAGAGAGCATTTTTATGGGTAATG
GTACATTAACAATTCAACTATGGACATCTAAGTAGTACATACTACGCTAGATATATGTAC
AGACACTTTGGCTTCTAGGTTCTTCCCTCTAAGATCAGTTCACATCTGGATGATTCCAGT
TGCTGCTCCAAGGATATCCTTCTAGCAGCTTCTCCGACATTCAGCTGTAGTTTTATTCAT
ATGGAATCTTCTAGATACTTCAACAGCAGTTCTAGTACATTCTGTGGGGCTCTCTCTTCG
GCCCGACCCTAATAGTTGTACTCTAGTACTTGCCAGTACTGGCCACCAGAAAGTACCGGC
TTTGTAGCCGTTACATCAATCATCTCTAAGTATTCTCCTCAAGTATTCAACATCCAAATT
ATTACTAAGACGCCTCTAGCGGACGGTGATCTCCACTCATTCTAATGCACACCGTAACAT
GAGCTAATTATGCTTGGAGCCTTGATTTGGT
>20151110.A-LOL_contig_15
TTGTCACCAATGTGACTACATTTTCACTTTTTAGGGTCACTGCAGTTTGTATTGGCAATA
CTTTTGGGTCGGAATTTTGATTTGATATTTCTGCTGGACAAACTACAGTGGCTGCTTGAT
TGGACACTTTGTTTAACTTTGTTTAAAATTCTCATTCCACTTGCAGGTTGCTGTGCAGGA
GTGGTTGGTGCAACTGGTGTATTCTTCCGCAATATTTGAGCATAGGAGGGTATAGTTGGC
TCTGGTATTGTTGGTTCTGTCTTGGATGTTAATAGCTCACTTGGTGAAACCGCTGTTTAT
TTGGCAATATTAGGACTGATTCTGCCATTCTCTAAATAGTCCCGAATTATTTCAACAAGA
TCTAGAACTGTAAGTTTTATATACTACGCTAGATATATGTACAGACACTTTGGCTTCTAG
GTACTTCCCTCTAAGATCAGTTCACATCTGGATGATTCCAGTTGCTGCTCCAAGGATATC
CTTCTGGCAGCTTCTCCGACGTTCAGCTGTAGTTTTATTCATATGGGATCTTCTAGATAC
TTCATCAGCAGTTCTAGTACAGTCTGTGGGGCTCTTTCTTCGGCCCGACCCTAATAGTTG
TATGCCAGTACTTGCCAGTACTGGCTACAGGAAAGTACCGGCTTTGTACCTGTTACATTA
AGCTAGTTAAATTCTATGAAACCCCATTTAGTTCATAGCATATGAGACTAAGCCTAATGT
AGCTAGCCTACTGGTCTACCATGACATCATACCCTTCAACACACCCCTTATGATGTACTG
TGGACCTTAGATACCTACTTGAACTTATTTTTGAAGACTATGGAGATCAATATCCTGCAT
TCTCAGTTGCTCAACAAAATGTTGGTGCTTAACCGTGGGAAGCGGCTTAGTGAGACCGTC
AGCTACCATGTCCTCGGTGGGTACAAACCAGAGATCGATAAAGCCATTCTGAACTTGTTC
TCTTATAAAGTGGTGTTTTATGGCAATATACTTCGTACGTTGATGGAATTCGGGATTTTC
TGCCAAGGCTAAACTGCTTTGGTTGTCACCAAATAGCTTGACTGACTTCGATCTGTTACC
CAATTCTTCTAGAAATTGACGGATCCACGACGCCTTCATAGCCACTTTGGTTAACCCATA
ATATTCAGCTTCCGTACTTGAGAAAGCTACAGTCGTCTGTCTCTTTGATTGCACCGAAAC
AGCTCCTCCTCCGAGGAAAAAGACAAAACCAGAGGTATTTCTTCGCATAGATATATCACC
AGCATAGTCTGAATCTGAATATCCATGAAGAGCGGTATATCCCTTTCCTCCTAGAACTAT
TGATCGACTGATTGTGCCAGCTAGGTAGCGAAAAACACGATCACATGCCTTCATATGTTG
GGGTGAGGGATTGGTAAGAAATCGAGACAGAACTCCGGTTGCAAAAGCAATATCTGGACG
TGTTTGGATAGCTAAAAATTTCAAAGATCCTACTTTTGATTGATAATCCTTAACGACTTG
AGGATCTGTTTTTCCTCCAAAAGGTACCATATCATCCAAAGCGCTCACCTCCATCGGGGT
AGCCTTGATAGTACACTTTTCAAATCCGAATTTTTTAAGAATCTCCCTCACATATGCATC
TTGACAGAGGGTAATCGGTCTTTCCTCCCTATTTCGCACAATTATAACCCCTAGAAAGTA
CGAAAGTGAACCTATATTGTCCATTTTAAATAATTTCATTAGCTGAGCCTTTAGCTTCTT
AAGTTCAGCTGTTTTTCCTATTATCAAGAAATCATCAACGTAGATGACAATTATGACTCG
TGTATTGCTATTGTAATAGACACAGTTATCTGTTGCCAGCGGATAAACCCCAACTTTAGC
AAGAGCTACGCAGAGCGTTGACTGCCAGAGACGTGGGGCTTGTTTGAGGCCGTATATTGC
TTTTTTCAATTTGCAAGCCCATTCTTGTTTTTGACCTGGCTTATTATAGATTATACCATC
AACACAATATCCTGGAGGTACTTCAATACAGACGTCTTCATCAATCTTACCGTTTAGAAA
TGCCATAATAGCGTCCATTTGATTGACGTCAAGATCGTTCATCGCAGCAATAGCGAGGAC
AATTTTCCAGGCAGTGGATTTACAAACACCAGCAAATGTTTGATCATAGTCCCGACCATA
CATCTGTTCAAATCCTCGCGCAACGTAGCGAACCTTCCAATGAGACACGTTTCCCTCTTT
ATCGCGTTTTCTCTTGAAGACAAGTTTTCCACGCAAGATCTTAACATTTGGGGACAAGTC
CTTGATACGTATTAGATCAAATACACTATTTTCGTGGAGTGAATTGTACTCGGAGGAAAT
CCCAGAAGACCAAATATCCGCTTCAACTCCGCTAAGAACCTCGTCAAGAGTTTTAGGATC
ATCGATGATTCCAGTATGTGCAGCCGCATATACGTTTAGCGCAGTGAGAATCTTATGCGC
ATAGGTAGCAACAACTATGCCTTCTTCCAATTTTTTTATTAGATGTTGACTCACCAATCA
TAGCCATAGAACATGATGCTTCTGACACTGCCTTTTTATTTCCATTATCTTGAAGAGCCT
TATTAGATGCACGAGTTGGTCTTCTTTTCTCGACGAGTAGAGGCTTAGCTTTATTTTTAA
CTCGAACAGGCTTAGAAGATGTAGTCATCTGCGGTTCTACATTCATTTCAACAAACTCAT
CTTCAAGTTCCTGGTCAAACAAATCGTCCAAATCTTTTCGCGGAACATCGGCAAATTCAG
GGGAGCCGATGGAGATTCCTGTGACGTCTGTTATTACCACATCTGGGTGCTCAGGGTTCA
TGGAATCGGAAACTATTTTCTTTCTGTTGTCAATATTTATAAATTTATACCCAGGAATAC
AATGAACAGAGTCGTTAGAAACGTCCGAGACTAAACCATGCTCATCAAATCGCACACTTG
AGGTACGCACGATCTTTTCTTTAGAGCGAGATGCGACGTAAACCCTGTATATGTGATTCC
CTTCGAATCCCACGAGAATGCCAACTTCCGCACGAGGTGTAAGTTTTTCGCTAACAACTC
TTTTCTCCTTAGGAATATGCACACATACTTTACTGCACAAGGCTCGAAAATGCTTGACAG
ATGGTTTATGATCTTCTCCAGGTCGCATATCATCAAGAAATGCTTCATGTGGGGTCTTAT
TCTTTACTGAATAGGTTGCAGTTCTGTTGAGAATATGTATAACCCCGTGGATAATTTCTG
GCCATAGATATTTCGGAATCTTAAAGTCCTCGATTAATGTCCGGGATTTTTCTAAGACGG
TGCGAATCGAACGCTCTGAAACTCCATCTTGATCAGCTGCGTATGGGGTGGTGATTTCGA
TAATAGAGCCTAAATCGTCCATTTTTTTCTTCAGCTCAGTTACACCATATTCCTTTCCCC
CATCTAGACGCCAAACCTTGACTATTCTACCCCATTGTGTTTGAAATCTTTTTATGATGC
AGTCAATCGCAAGTTTAGCTCCTCCTTTGTCTGTGGGAAAAAAACCATCGCTCCCTTGTG
GCTTCATCTGTAAACAAAGTTCCATTGTTATGACCATTAAATCCTTGTGGTTTAATTTGA
ACTACATCAACGTGCACACGCTCAAGTGCTTTGATAGCACGGCTTTCCACATATTTCCTG
CTGGTTCTGTGAGATTTGCTAAGCTCACAAGACTCACAGACTCGAGGAGATAGTTCTCCC
TTTACCTCATGAATTAGAAGATCCTTTACAATCTTTTGAGTTTTTTGCAAATTTTGAAGA
GAAATATGAGGGAAGCGCTCATGCCATACATTGACAGTTTCATTTCTTGCGGACAAGACC
GGCATAAGTATAGCAGGTTTCTTTAGACCCTCGGTAACCCAGACCATCATCTTTTTATCA
AGTTTAAAAAATCCAAAACAATCATTTTTATAAATTTCGCCATTTTTTCCGATATAACCA
CCGTGCATTAAATGTTTTTGTCCGGAGAGAAGTGGCATAGGCAGGCTGGGAAAGTGAAGC
ACATTTAGCAGCTCAATTTTGTTGACAACGTTATTTGAGGTTATTGCACTGAATATACAT
TTACCAATGCCGACAGGCTTTATAATGCTATTGGCAGTCATCGAAGGATGCATATTCATA
TCATGCTTATTAAACTTCCCATATTCAACGAAATCATCGCGCACAGGAGTGCAATGCACT
GACGCGCCAGTATCATACAACCATCCGTTGAATTCGAGACTGGCATGAATTGCAGTATTT
GTATCGACGGTAACAACTTGAGCCGCTGAAGCTTCACCAAAGCTAAAGGTAGCACCTTTC
TGGCTGGAAAAATAGTGACCTTTATGACTTCTTTCGCCCCATTTCACAAAATTCTTGCCA
TTTTCATCTTCCCATTCTTTCTTTTTATTGACATATTTTAGGTTGAACAGACAGTCGGCT
TCGGTATGCTTTACTTTATTCATAGACTTAAAAGGACACTCACAGTGTTTGCATTTACCG
TCTTTGCTGTCTTTATTCCCGCCAAATTTACCTTTGTTTTTGTTTTGATTTCTATTTTCT
GCACTTTGATTGTTGCCAAAGAAAACTGTTCCAGGAGAGCTCACACTTTCAATGCGGTGA
GCCTCATCTGTGATATCCTGAATTAAATCGTCTAGCGAACATATATTACTATCCTTTGCA
TTACGAGCGGCCGAACTGGATATGAATCTGTCAACAAACCAATGAAATGTATATGGTAGT
GCAGATCAGTCAGGAGTACATTTAATTCTTTCATTTGAGCGATAAGCGACTTAAATTTGA
TGATAAATTGAATCAAGTTTTCAAAGTCAGAGATCTTGAGACTAATAAACTCTTGATAAG
CATTGTAGCCCAGCACATATCCTCTACCTCTGAATTGATTATTTAGAGTTCGAATCATTT
CATTTTCTGTCGAACATTCTTGAAGTAAGCCTCGAGGGCCATTCTCTTCACAGGAGAACA
TTATTATTGATTTGAGCTTAGCATTTTTCACTTTCCAAGGTTTCCTTGCATCAATATTTT
CTTCTCATGGGACTTTATAGTCCTCTCTGAGGATATCCTCTGCATCGAGACTTTCAGCAA
TATTGATGATGGCATTAAGCCATTGCTTAAAATTTTCCTCTCCTTTTAGATGAGCATTCC
TAGGAATAGTAATTGAAGAGCTTGATTGATCCATGATGAGATATGGAACTGTAGTTGATT
GTATAGATGATTGTCGCGAGTATTTATGATGATAATTATCTTCTTTAATCGGATGATTTG
CAGGAAATTATTTCTTATCAGATTCCGTAGTAGTGGGATGACTACGTGGGGGATTCAAGG
TGCCGATGGCAGATTCACTGCTGGCTATAATTCGTCAGATACCACTTGCACAGGGTCGAC
TTTACGATTGTTTTTTTTGGAGTACTAGAGCCACTTGATTGCTTCATGTACTCTAAGAAT
TATAGCAGGAGTCAAATAACTACTGAAAATCTGATACGCAGATACGGGCCATAACCTGTT
AAACGGCAGGGTGATCTTCAATATTACTCTATGTAAATAGTGGTATATGTATATAATAAT
ATTGATTGCTATTGTCTTTAACAGTCTATTAAGCTAGCTAAATTCTATGGGACCCCATCA
AGTTCATAGCGTATGATACTAAGCCAATTATAGCAAGCCTACTGGTCTACCATGACATCA
TACCCTTCAAAAGCTTATGTAAAGAGACGCCTTGCGCGACGCGTAGTTTTATACTCATGA
ACATCCTTCCGGGAAATTCTTCTCATTAGATAGAATATAAATCCTGTTTTGGGCACACTT
CAGCTAAAAGCTTACGTTCCGTCCTTTCACATAATGAGTCAGTGTCAATTATGCCAGCTC
TTATCTCCTGCCGGATATCGGCAATTGATAGAGTCTCAAAGAATACAGATGACTTGCGTC
CGTCTCTCGGAACCAGGTTGAGAATAAAGCTTGCTCGTTTATTCTATCTTTCAACCGGAA
CATTTGCCTTCAAAGGCTGTAGAGCTGCAGCTGCTTGAAGGAGCTTCAGGGCATGACCTG
AAGGGAGAGGTACAAGAGTGATGCCGATTGGGACTGAGAGGATTTTTTTGATGAGCTCTG
GATGTTCTGGAAGACTGTCGGTATATCACAGATATCCAATTTGCTAGCACAATAGTTTCT
CAAATTGAGCGAGGTTAGTTGTTCATTTCTCTATCTAGGCTATCTAGTGAGAGTTATCCT
ATGTAGGTACCAAGGCCCTAGTGCGATCAGGACCGGCAAATGAGGGCCTACACTTCGGAC
CATTCAGAGGGATCTAGACGCTACTGCTATTTCGTAGATGATATTATTATTTCTAAATAA
CCTCATGTTCCGTCTGGGAATTCTCACCTTTATGCGAACGTGAAGACCGTCTTCCTGTCA
AAGGGGATGGTCCGGTGCCAGAAGGGTCAGGATTCTAGATTCAAGTCTAGGCCTTACCAC
AGCAGGTGCGGTAATTTTTTCGACCCAAGATGTTTGATTTTGGAATGCAGGCCCTCTTTG
ACCACATTTACATGAGGTACAGTAGTTTCTGGAGCAGGAAGAGTGTCTATACTTGCAATA
GCATTGGCTTGATAAGTTGCAGTTGATTCCTCGAAGACCGGGAGGCTGTAAAAGGTTGAA
GGAATTCAGAAGTACTTGGAGTCGTTAACGCAATGGAAATGAATAATTTTTCCTTGGGGA
AAGCTAAACTACCGTATCGTATCCTGTCCTTTATGTCTTCCGCGTACGCTAGTATTAAC
>20151110.A-LOL_contig_16
AATTACCAAATAGCACATAGCAAATATCCTCTATGACAAACAATCTACTACACATCAACT
AATGAAACTAGTCTAATCCTATAAGTCTTCCTTGCTCGTTTAAGAAGTGTATTGAACGAC
TCTTTGTATTTTAACCTAGCCTTCCGCATGACGTTTCATATTACGCTGTGCCACAATGAT
CCATGAAACCTGATTCCGAAGACAATCATCTCATCATACAGTTGCCGTAATATTCTTACC
TTACAGAAGTGGACTCACAATGTTGTTGTCAGTATAGAATCCTCTTCTCTCTTTTGCTAC
TAGATTCCCCTCTTCGCCGGATTAGCACGTATATCTCTCCAGTAATCTGAAACTATTTTA
GCTACCATTTCTTTTGAACTCACTGTTCAGTTCTAGTCATATATTTGGCGTTAATCATCT
CTGTCTCAAATGTTTAGGTCGTTGATTTTTGCAACAAAGAGTATCCTACCTTGGTCCATT
ATTGACAAGAAATCATCATGCGCTAAATGTTTTGGGTCTGTTTTCCACATTGAAATCGTA
ATTTCTTACTTTTTGGTTATTTTTTCGGTATAGGTGAGCGTTGAGACCAATATTATCTTT
TCTGACTTTGATGGCAGTGCTACTCTAGGCCATACTAAGGCTTTAGTGGATTTGGATGGG
CAATTCTCGATAGTTCATCATAAGTTTACTGTATCTCTATTGTTTTACAATTTTGCAGTT
TTCAATTTACCAAGACCAGCCTTCACTCGAGGGCCCAAATACTGCTACTTCTTCTGACTC
TTCTCTGGGTAATATGATTCCTAAAGGTTTTGAGGGTCAAGTCCTGAGCGGAATAAGTAT
AATTTTGTAAAACATATCAGGCTTTCATTAATGCTACATTTAATTAGTGCAGGTTAATTC
GAGATGTCCTAGTTTGTAACTACAGGATTCAAAATATCAATTTTAATGTTTAAAAGATAT
AGAAGAGTTGAAGAATTTTCTCTGCTTCTTTCCAATATAGCTTGATTCCACCACATAATA
GAGATCAATCTGAAAAGCCTCGCGTCCAAAATAAACTACCAATAATAGTAATAGTGAAAC
AAAGAGCGATAACTAGGCTAGTTAGCCCGTATGTATAGGCAGACTTTCGAGATAAACTTG
TCAATTCAACAATCCATGTGCTGACAGTGGTGAGACACCCACAAAAACCATCTTGCACGC
CTCGAAGAATCTGGATTTGGAAGGAATCAAAAAGTGCCAGATGTTGTAGATCATAAGCCA
CGGCAAGAATAATAGTACCGATGATGTTGACGAGAAATGTAGCGAGGGGAAAGTTAGCAA
CCCGATTATTGAGATTTAGAGATATGTAATGGCGAATCAAACACCCGAGTGGCGCAAAAA
TGAGAGAGAAAATAAGCGCTTCAAGCCCTTCATTCATCTCTTTTTTAAGACGATTCGGAA
GAGAGACTGCGAGAACAATCAGACTTAGCCAAGTTATCCACGCTATCACAGCAGCACAAG
GGTCGAAAAATCGAGGCGCAAACTTAAATGACAAGCTGGGAATATATGGTTCGAGCAAGT
CGGCTACGTGCTCGCCGATATAGAGTGCGCATATAGAAGTTGACATAGTCACGATTATCA
CAGCAAGAAGTGCCATTAAAGAGTGGCCAATCTCGTGGGAATCCATCGGAGTAGGCGATA
CCATAACAATTGCACTACCAGTTTGGTGTAAATTGTTCGTAAGCCCAAGAAATGCATCGC
GTAAAAAAGATGAGAAAGAGGTACAACATCCGCAAAATCCCGTTGTCAGTCCGATGTAGA
GCGGAATCTTTTTCTTCATGGCAAGATGAAATTTTTTGGCAGTCGCTGTGTCTGAGCCAT
GATTCTGGGCGTCAGCCTCTTCGCTTCCCGTTATTTGCGGTTCCCTCGCATTTATTCTGT
AAACTGGGAACTCCAATCCACGCTTAAAAAGCTTGGAGTCTTGAATCAAAAAACCGATAA
TTGCTGTTCCAGCAAAATTGGCCCACACCCCCCCAAAGGCGACAGGTGCACCAGAAAAAG
AAGTGAGCGCTAGTAAGCCGAGTCGGGCTAATGTGCCCAAGAAAGAAAATAGGATAAGGT
GGGACCAAATAAAAAAGTGGACACTGCACTTGGATAGCGTACTAGAGCTATGTTTTTCTA
GTCGTTGATCGATTATCGCCTCTGAGGGGATTTCTGTGAAAATGTCGTGATCAAGTCTTG
TGGTATTGGCAACGTTGCCGTCAAGCTGTCAGCCGGGCTCCGTTAGCTCTAATCAAACCT
TTACACCGTTTGAGTCACCTTTAGCAGAGGTTGGACTCTGCTTGTCACGTTATTTATAGA
TGCGTCAATGACTGGCATCTCTTGAAACGGGTGTAACTCAATCCGCCTAGGGTCCGGATA
ACCTCCCAAAGGATAGTGGCAGCAGTCAGCCATAGGTCCTAAAATATTTCAATTACACAA
ATATCCTAATGCCTTCAGATTAGATTGCGAAGGCCATGGATGCTGCACAAGTGGAAGAGG
GCGATTTAATTGTGAATCAAGATAGATTATCTGCAAATTTACAAATGAAAGGTTCTCTAG
ACTCACGTGACTTTATGCTGGAAGAAAGTTTATGTGACATTTATTATAAAAATTCCTTTC
TTAATCTTTTATTAAACTGTATTTTTTGAACCCATCTATAAATCATGAGATTATAAAGTG
GCCGGTTTTTGATATAGGATTTAATTTTCGAGTACAGAATGAGAAGATTATGGCTTTTAT
TTGCTACGTTGAGTTTGTGTAGGCGTTTGGGCGTGACCCTCACTGTCTACTAAAATACAG
GTTAACCTAAATTTTGAATTTGATTTCATTAAGCTCGATTTGTTGCCCAATGGTCCCTTA
TTGGTGACTACGAACTTTAATATTTACATAGGAGGAAACATTGCAATAAAAGACCCCTTA
GCTGTCTAATTAGATTCTGCGCCGGTATAGTTTTACCTTTGGTTAGTGCACTTACACTGT
TTTTGCTAGTGATGATTCTTTTCCTGTCTTGTGTACCCATATTCCCCTCTTCACCAGCCG
GCAAAGTCGAATTCTTCACCTTCCAGTGGTGCCGGTGTAATCGCTCAGTATGCCCTGCGT
TTCTGGGATAGCCAAGAAGAATCACATCCGAATCGAAGTCGAAAGCAAACACACATATCT
ATCATCGAAGACTCCTCATCAATGTCGTTCTTGTCATTCTCAAGGGAGTCCTCTACCTTA
ACCTTACCACACACTATCTCGCCTCAACGACCGATAAAGACGTTACTCCAATTGCAAACA
GGAGCTTGCCTCATTCATTACCGACCATCACCTACTACAAATTTATGACGCTACGTATAC
CCGCAAGGAGGAAATTAAGTCATAACATACAAAGCTCTGGTCATGGTTTATGGGGGACAG
TTGCTCTAATGGGGCTTTAGATCTTGAGGAAGGACAGGCAGATGGAGTGTGGAATGAGAT
AAGGAAGAGATCTCTCGTGGGATTGATAGGTCTGACATTTTTGAGGTGTTTTCGATTTTG
GAATGTTTGTGGGCGCCAAGACCGAGATTACGGCTAATAAGCCAGGAGGGCTTATCTTGT
CGATGAGTCAACGGCTCGCCCCAGCGCCCTGGACGGTACATAATAAGTTGGGCTAAGCTA
CCGTACAGCAAACACGCTCTGTCAAGACTTTTCTGACATTTCAGCACGACCTTCGGGATT
GAGTTGGAGGGAGGCTAGAAATGCAGAGTGTGAATTTCCAGAGGTACTCACAAGTCTGCA
GCGCCCAGCTGGCCGGCCTCTATGAACGCTTCAGAAGGGTCACTATGTCTTCGGATTTAG
TCCTAATGTCGGTATTAAGAGAGCTCCGTACCCAGTGGTTTTTGCAATTTTTTCCGGCTG
CCATACACGCGCAAATGGCCATCGTTTTGTTGGCTGGAGAGGGGAGATAATGAAGGGCAA
AGGGCTCCTCTAAGTGTATGATCGAATGAAGGCTTGTGAGGGGTGGTACTGTTTGAGGGG
AACTGTATGGGAGGCATAGGAGGGGATAAACTATTAGATAATTATCTTTGGCCTGTAGAC
AGACAGGACTTGCATGTCATACATAGTCTTAGACTCAGAAAGGACAATAAAATAAAATAA
TAACAATAAGCTGCTAGGGCGAAGCATCCTCAGATCAAATTCTGATACGAAGTTAACTCA
ACCTATAGGCAGCCGAAAAAGCAGAAAGATAACAGCACCTACAGTGGAAAAGAGTGGTTT
GGGACGAAGTTAATATTAGACTGGGATCTAAGCTGCAACTGTTAAGAGTCAGTGATATCC
CACTACACGGCCAAGATGACATTGTTATCGACTTTGGTTTATAAGGTATATCGGTTTGTT
ATCACAGACACGGAAATAGATTCATGAGACAGCTTAATGAGAGGCTATGATTGATTCCGA
TATTATTTAGTAGAAGACTAATCCCAACCACCAGAGGGATACAACGTCTTTATCTATCTA
CAGGTAAATCCCCCATTTTCCATCTGCGCTAGACATACCAGATCAAGCATACAAAACTTA
GTTTGTATCATCGTTTTGTGGATGAGCTTTGCCATGTATTTGCCACTCGAGTCATATGCC
TACCAACTATACGACACGCTCAGGTATCAATCCAATAACCCACACCAAACCGAAATTATT
CACAAATCTGAATAAGACTCCGTGAATAGTCGTAACAGTAGCCTGCAACCAAGTACAATA
AGGCTAGACATCGTTGACTGGGACCTAATCCGAACACATCGACAAGCAGATAAAGACAAT
CACTCAAGTAATCTAGAAGACAATAGATGAGAGTATATCGAGATCCAGACCTTCGAAATT
CGCTAAGCCATACTGGGCAAAAGAATGCTATGAAAACGTGAAAGAAGCACGTAAGTTAAG
AAGACAATATAGGTTCCTTGCTAAGAAAGCTGGTTTCAATATCGAAAGGCCTCAAATAAA
AACAGCTAAATCAAGAGAGCAAACGCTGTCGTTTGGAAAGCAGTTGTCTCAGAGGCTACA
AATGAACCAACAAAATAGTGAAAGCTTTCCGGGTGGGCCAATAAAGCACCCGAGAAACGA
AATAGACTCTTTCTGATATCCGACATCAAAGATGAAGAAGAAAATATCCATATAAATGAT
ATGGACAAAGCAAGATTAATGGCGTAACATTTTTTTCCAGAACCAAACTACGCAGATATT
CAAGACATCAAGGGCACAATATATCCAGAAGAATTCGATACCATGCCTCTTACGATCATG
GAAATTGAAGTTGAGGAAGCCTTAGCAAAGTTAGTGAGCGAGAAAGCCTCTTGCTCGGAT
AGGATTCCAATCTGGCTGTTAAAGAACTGCAAGAAGACTCTATCAAAAGTTCTCACAGAC
CTAATCAACTTCTTTTTCTCCAATGGATATTACCCAATAGGTTTCAAGAAGTCTTTAAAA
ATTGTGCTTAGAAAACCACCAAAGCCATCATACCACACTCCAAGGGCTTACCGACCAATA
GCCTTACTGAATACAGTCAAAAAATCCTAGAGAAACTAGTGGCCGATCGGATCTCTAACG
CCGCCGAAATACACAACCTTCTTACAGAAGAACAGATGGGAGCGCGTCACAATAGATCCA
CGATTCCGGCAGCTAATATTTTGGCCGAACAGATCTACGATCTCCGGGGAAATGATAAGA
AACAAGTTGCATCTATCCTTAGTCCGGATATTTCCGGAGCTTTTGATAACGTATCCCATG
AAAGACTCGTTCGAAACATGAGGCTAAAAGGAGTTCCTAAATGGATCACTAACTTTACTC
AGTCGTTTTTAGAAGAGCGGACTACCTCAATGGTCCTTGGCTCTTTCCAAGGAGGTAGCA
TTAACAAAAAAACAGGGATACCTTAGGACTCTCCACTTTCCCCAATTATTTAATCTTTTT
TGCCTGCAATTTACTCCCACTACTTCAAACAGAATCTTTTTCAACGATCAGTTTTGTGGA
TGTCACTAATTTTATAACATGGTCAAATACAACTAAAAATAACTGCCGCAAAATAAAGCA
ACTGCACAAGAAATTTGCTTTATGAGCTACAAAGCATGGGGTAAAACTTACACTGGAGAA
ATATCAGCTGATGTATTTATCGAGGGCCCGAAAACGTCATAATCTAAACGCTACTATCAA
AATAGAGCCATGCGATCATCCCCAAATTGTCTCTTGGATTTCTTGGAATAGAGTTGGATC
CAAAGTTAAGCTGGAAATTCCATATCAAGAAACTACAAGTAAATGCGGAGCCACAGATGA
AGGCATTCAGCCTACTAACTCAGTCAACGTGGGATGCAAATTTCAAGAAATCTCGGCACT
CACGCTACTCAGTAGTAAGACAAGCGCTTACTTATGGACCCACAATCTAGGTTAGGACTA
GGCCGACAGGCAACATCCCCGAAAGGATACTTAAGCTACTCAGAAATGTTCAAAGGAAGT
TTCTTAAGGTCATCACGGGTGAATTAAAATCAACCAGTAGTAGAATGCTAGAGCATGAGA
CTTCAACTCTGCCCAGAAAGATCTACTCAAAACAATGGAGGCTTCAATATATTGGACTAT
TCAATAATCCACCTGTCCATCAGACAATTTTAACAGCACGCAGAAAATTCAAAATTCGTG
ATCAAAACAGAAGAGATAATATAGCAGAATGGGCCCTAATTTTCAGTAATACTGAGTCTA
AGAGAGGACATAAAATAGCCAAGGAGACCGCGTTCAAGGAATGGTTAGAATCCTGGATGA
GCCGGAAGAAACAGCGCTTGGGTCCCCGTGCGCAAGCCTATCCTGATGAATTGACAGGTG
TCACGGATCAACTATAGAAAGCAGAGAGCATTTATATGGATGATGGTATATTAACAATTC
AACNNNNNNNNNNNNNNNNNNNNNNNNNNNATCAGTTCACATCTGGATGATTCCAGTTGC
TGCTCCAAGGATATCCTTCTAGCAGCTTCTCTGAAGCTCGATCCTGGACCTATTCATTTG
GGGCCTTTTAGATATTTCTTCCGTAGTTCTAGCACATTATGAAGAGCTCTTTATCCGCCC
AAACCCTGATGGTTGTACGCCAGTACTAGCTACAGGAAAGTACCGGCTTTGCAGCCGTTA
CAATAGCTACAAACTTTTACAAATACAGGAAAATAGGTAGACTTATGATGAACTATAGAG
AGTCACCTTTCCAAATCCACCAGAACCTCAGTACAGTCCAGAGTAGCATTACCACACAAG
TAAGAAGCGAGCACATTGGACCCAATGCTTACTTATGTTGTAATGAAGGAGATAACATGA
CTGCATTACAATAAACTGTCGACATTAGGATAATGTGCACACGCGTCATGAGACATGATT
GTCCTAAATCATCATTCATTGGTATGACAAAGTATTTCCCAATAGATTCTTAGGGGTATA
TATTGACGCATGGATCTCTCACATCATTCCTTTCTCCGTAAGACAAGGAGATATGTTGGA
ATATCCACCAGAGTGCAGAACCCCTCTTATTCATGTATACAGAGGAGCTTCCTGCCACCT
AGCTAGAAGTAAGCCATTCATTCAATAGGACATTTAACCAATCTCCACCTTATTCACAAA
CTTGAGAATACTCGGGAATAGGCTCAAGTTCGTTCATTGATCAAAGACGTAAGGGTATAC
CTCACGAACTAGACTTCTCTTAAAGCCATAGCCATCCCCTTCGATACCTCCATCTTAACG
GTACGTCATTCCAGCTCAACATAGCCTTTCAACAACTCATACCGTAGAAATGTACCAGGA
GTAGGAAAACCACGATGCCAATGTAGATATCCGTCGCAAAATATAAAGCACATGGTGATG
TCTCGTCAGAAATTAGCAAAGAGAAGAGGCGAGGTGCTACGGAAATTGACAACCTGATCC
TTTGAGACTATGGCAAGTAAAGTTAGAGATATGGCTAGAATTGCAACATAGATTCAAAAG
GAAGGATGACTAGAGCAGCTTCGGATGAGGGGAGAAATCGAGGCGTTGGTCACGGTATGA
GCGTTGATTGAGCTTAGGTGGGTACCCAAGCGTATTGTTGAGGATACATATTATAGGACT
GTAAGGAAAGGATAGGGAAATTCGGGAGATACGGCACTACTAGCCGAGGGGCCAGATTAG
CGTCAAAGCTGAGAGATTCTTGATAATATGTGGCTGGTTAGCAAGTATTTCGGCCTAGGG
CGAAGACATCACTCAAGACCATCACCGAGGGGCTCAATGTTATAAATACCCGTTAGTTGT
AGCTGGATTTCCCTCTCCTCGGCATACAGTTTGTTCCATCGACTTATTCATCAGCGGCTC
GGCTTCCGGCACAGCGTTGATCGGGCAAAGATGGGCACAAACGTCAGGGACGGAATGAGG
CAGCCAAGAGAGGGTTTCCTGCAGGGTTTCCTCCGCCCGTGAATGTTAGAGTTCGCAGAC
ATTACTCACGCTGATAAGACCAACGCAAGAGGGGTGTCAGGTCCTGGGTCGGCATGGGAA
TGTAGTCGGAAGCATCATCCTCGCAAAGTCAAGTGCGCGATATATATACACGCCTGTCAT
ATCCCTGTGCGTCGTTACCAAGCTCCGCACTGCCATAAACACCATGCATCTCTGCTATCC
ATCGCCTTGCCGAGGCTCAGTGTGAGTTACCAATCTGCCGTCTGTTTGGGGGGACCGGTG
AGATGAGAGAGGCGTTGACACGCTGCACTACACCTTCAGCCCTCGCCGAACGGCCCCGAG
AGGTGATCCAGCTGAATGTTGAAGGGCTCTTCTTAGTTCGGCCTTGCTGTGACCACCTCT
CGCAGTCAAGCAACGCCAGGCATCCCTCCGCCTCCGTCCGCTCTTTCTGGATGGCTGAGC
AACGCTTTGCAGTGAGCCGTGGACGCTTCCGCCGACGGCATTTCGAGAGCCTTCTTCATT
CCGATGTTGCCATCGTCGGTAGTGGCTCGCGGAGCCGCCGTGCCCAGTCCTTGCTGTGGT
GAGGCCGCGACATGTCCTCCAGGGTAGGGCTAGCCACGGAGCGCGTCGTCTTCGCACCAG
TAGGTCCACATCTTCATGCGTGTCCGATCTGGTTTTGTGGCGCCAATCTTCGGCAAGCCT
CTGTGTGCGGCTTGTGGCTCAGCGGCTCAGCGCTGCAAACTTCCTGCGCTCCCTCCGAAA
TGCACACGCGTCTCGGCACATTTCCTTCACTTTTTTGATGCATCGGCCTTCTCGTTTCTT
TCCGCACACCTATGTCTCGGGGCCCAACAGACCTCAGTGACAAGCCGAGCCGTACGTAGT
TCCGGAAGATGCCTTGCCCCAGACTCGGTGCAGTTTGTTCTACCACTTTCAGGCGCTCTG
ACTGCCACAGTCTACGCATAGACTCTTGGGCAATCTCATGGTCAGAGGTAGTTTATTTTC
AGTCCATGGTGAACTACAGATTGAAGAGGATAATGACAGCTACTTCATACAAGATTATTA
TCCCAGCCAATGACACGGCTTTCTATCCGTATATCCGTTCTCGTATCCAACTCTTGCGTC
TCATTCTCGGAAGTTGTCCAATATTGATATTATCACTTGTAAGCCTCTACTTCCACGAAT
AGGCTCCGCCTAGTGTCACACTAAGCCTACGTTAGACAGCGTAGACTTGAGGCAATTATA
GGCTTACAAGCCGTCACACTTATTGAAGGGTGGTGGTGTGTATGGTCGTATACACTTGAT
ATCTTCAGTTTAATGGCTGTGACTACTCAGGGGGCTTAGACTATACTTGGGTGAATGGTA
ACTTATTGTGTGATGTTGTATTACAGATTATTTACATGATGATTAGCAATCCCACATACT
TCCAGATAGCTCCGTAGCTAGTCTCCTTCAGGAGTGGTCTATAGGAGAGTGTAGCGATTG
GGGCTATGTAATCTATCACTAATCTAGTTTCATTCCCTTGGCTCTGCATGCTACACTACG
TGCATGACCACCACTAATGTGAAAAGCGCATCTATAACAACACTGACCGTCTCTTGTTAG
TCGAGCACCTTGATACATGTACTGCCTCCAATTTTCAACGCCGCCTCTAAGTCTCGGCTT
GCCCAGGAGATTTTTGCGTCAAAGAACTCTGCTTCTGTGAGAAACATTCCACCGTTTGCT
TTGAGTTTTCTCTCCATAATTATCGCATAGCCATATGCTGAGTACGCTGGTCCGGTCGAT
GATCCATCAGAATAAATGCACAGCCTACCTACGGGAAGATTTCTAAGCCAAAACTTAATC
TGCCTCACTCTTTCTTCTTTGTAGCATTTGTTACTGGCAGTGGAGTTCATGATCCACAGC
TGGTTAAGCCACCCAGGCTCTTCTGATGCCGGAAAGTTGAGGTTACTATTCTGTTGACGT
TTTAGGTATCGCTCTGGAACCCTGAAGACAAATTCATTCTACACCTCTCGCAGCTTAAGT
CGTTTGATAGCCTCCTTGTGTGTCTCAACTGCCCTTGACGCCAATGGGTGATAACTATCG
AGTCGGCGAGCTCTGCCCGTAATTTGGAGCTGACGCTGCTGTAGAATAATGGCTGCAGAT
AAAATTCCTGATTCTCGGTGGAGAGCTATGTTTGGTGTAGTTAGCCACACAGATGGTGCA
ACTCGAGCTGCAATCGAAATTATTCTATCCAGTGGTTTGATTTGCTATCCGACACCTGTA
CTTACTTTCTTATCTCATATTTTCGTGATAGAAATTAGCCCTGTCCGCCGAGCCTCGGCA
CCATTAATTGCTGTTCTGACTACACGTTTACTTACCGCAAGTATTAATGACCCCTAAAAC
TTACCTCGCTGGACCTTAGTCACGCTGCGTAAGACTTTTGATATTCGTTGTGCCTTATTG
CTGTTGCAATATAGGACAGCGAAGTAGTTGAGGCTAGGGCATTGCGTGTGTCCCAAGGCC
ACAGCATATATAACTAGAGTAATGGTTAGGCGAGCATGTATATAGTTTCATAGATGTACC
CACAATAAATGTATACAGGTTTTTTCTTACACTTTCTGTCCATTTTTTTCAAATCATTTA
ATACCTTCTGTCCATATACCTACAGCAACACATTGTATGAGCCTATTCACTGTCACCCAC
AGAATATAACATCATCTGCCCCTCATCACTCCGCATTATGACTTCCGCACAGCTCGTAAC
CACAACAATAACACCATCTCAAAACGTGTTGTTTACATTTTAGTTGTGGTTCGAGCCAAA
CTCTGGACCATCGAATATGTGTAGAAGGCGTAATAAACTGATCAGCAACTTTGACCGTAT
TGCCAGATGAATTGTTGGAAGTGGAGACACAGAGGGCTGTAGACGTACGTGCCCTCCATT
TCGTCTAGGTTCCCGACAAAATCTTATATGTAGTTAAGAGGTTGGAATGAGTATATGATA
ACAATTAAGGCTACCTAGTAGATAGATGAGTGACTGTATGGCGTGGGCTTAAGGAGGATA
TGGAGGTTTTCTATGCCCAGATGGCACCCCAATCGTTCATGCTGTGGCTTAGGCTCTGTA
TCGCTTACATTTGTACTTTTAGCACACGCCTAATCTTCTAGCTATAATCCGAACATGGCA
CTCTGTTAGTCAACTTTTTCTTCCGTTCCAGAAATATTGCGCCCATTTCATTGCGCGATT
TCTCCAACACTTGGTGGAAGAGAAGGGTGCCATATTTTTGGTTATGGTTATGAGTGTTTG
TTGTCCTGCTTGTTATCATATATTTCTCCTTCTGGTATATTAATGACCTTACGGGCATTA
TCTTTTCCTTCAGATCTTAATATTGCCGCCTTGAAATTTAGGTGTCCTCGCTCTTGAATT
ATTCGCAACTCCGCCAGTGACCGAGGCGTTACTTGTCCATGTTGTCGCCTTGGCCGGGCC
ATGTAGCTCAAGTGGATTGACTCGGGCGGTCCAGCACAGCTTTAACATTTTGGAATTTTG
ACCGTGCATTCTGCTGCTTCGTGCGTGCTATAATAATTTTCACGTCGCTATTCTTTGACG
TAATTCTTTGTTGAGTGGTAGCTCCGTCATTATTGACAATTCTCGATAGGGCGCCGGCGA
AAAAATGAAATGGCTGGCCCACTCTCATCAAATAGCCTTAATCGTAGGTTGGATGTTACC
TATTTGAAGTGTATTATCCAGCTAGTGAGTTAGCTTCCTAGCTTTATGTGGTTTGAGCGC
ACCTGTATTTGTGCGACTCCACAAACTGCCTGGCATTCCATCCTCACCATCTCTCTGGTT
ACTTCAATTCTTCCACGTAGTCTACGAATGTAGATTGGTACGTGCGGGACTATGACGGAT
GTCTAGTCAGAAGCAGGCTCAATTGTGATTTCCTCTTTTTGAAGTGAAGGACCAACACTC
TGAATTGATTCACTGAGTGTGACTAATTCACACTTCATTACTAGGCCAGACATAACCTGT
GTCATCGCCGTAATTTCGGAAAGTACCAATCCAATTTTTTCAGTGATAATCTTCCTTATT
GTGACAGGTGATAGCATCCGCCACTAATGTTCTCGCCCCATGCGATGAAAGATTCTAAGC
GGAGAGGTTTGTAAAGGCTGATTGCAGCTAGGTACAGATTATGTCATTTGGTAAAGCGAG
TGTGAAAAAAGGAGAGTCTGTAAATCTGTCGTGAAAAGTTGTTAGTTACTCCCACTGGGA
CATGGAGCAATATATGAACTATATTCTATAATCAGAAATTCTAGTGGTTGATTTTCACAT
CAAAGCGCATCAACACTAACCTCACAATTAATGGGAGGTTAGTAACGTGTATTCTATACA
TTCCTATTTTTACCATAATTGGAAGCACCAATTTCAACATCATAGTCGTCTATCTTCTTT
CGGGAACTCGTGCCTGGTGGTTTTTTTCTGCAAGTCAGGCCTTTGGTTTACCAAGTCAGC
TGGCGTTTCCGGGCTAATGTGACACACGGGGAGGCACTCTCCTGTGCCTTTTTCGGCGCT
TCATAGGCCGGTTACTCAGTGGGGTTTGTCGCCCTAGGCACAGAGAGTCTTATCTAAGTG
CTTCAAGGGGATAAGTTTGTGGCGTTGACTTTACCTATTTCAAACGCTGTTACGAGAGGT
GAAATATTTTCAATAAATGGTGCGACCAAGTACGCACTTTCAGTTCCCGTTTAGGACTTC
GCCCAAGCGTCAATATTTTGCAGGAATCCTTGAGCTAAGTTAATTTGTGGCTTGCGTTCG
CGTTCTGATTGCTCCATTGCGGCTTGAATTCCAAAAATGCTCGGGTGTAATTAGCCGCCT
GGGTCAGTTGACGCAGAGGACAATGTTTGGTTGTGCGCAGCCATACTACTGCTCGATTTT
TCGGGGTTTGATTATGGGATTAATAGACCGATGGGCATAGATGAGAAAATGGATGGAATA
AGGACGGTCGTCATAACTTTTGCTATGATGTTCCTGTGCTTGAATTTGAAATCTTTTATT
AATGAAAAGGTGATGATGTTATTTAACGTCTATCAGTGCGCACAGCCTCTAGGCACACGC
TCTTTTATCCCTACGAAGGGCAAAAGTCACTAGAACAGGAGCTCTAGACATCATGGGATT
ACGAAAATTTTACAATACAAAGCTATGCCGCGTTTTGTGAAATGACGCACAGAAAATGAT
TGATATGCTTAAAGTAAAGGAAAAAGAGATATGAGACCCCGCTGCCTCAAGACTGGCAAT
AAAGCAGTCCCTCTACCAGCTCTGTCTGTTGAGTAACGGATAAAAACTAACAAAAAGGTG
AGTAAGTGTCGAAGGCTAAGAATAACCACAGGAGAAGTTGGACAGGGAAATATCTCAGGT
CAAAAATGGGGACTATCCATACGTTCGTGGGTTATCTGCTTAGTTCAGTGCTTGGATTCT
GTATTTAGAACCGTAGGTTATCTATTCCTAGCGTTTCTATATTTAGAGTTCAAATGATCA
TGTCAATCATGATCAGAGTATATAGTCCTATAGTTCCAGGAGAAAATAGGAATCAAGTTG
TCTTTACTGAGTGATTTTTTCCTTTAAATACAAATATACTTCGCCTGACACAGACCAGGC
TCCTACTTACCTGACAGTAAGCCCCTCACCGTAGGCAGATTTCTTCGAAGAACCCGGAAT
TTTCCAGCTATTTAAGTATAGAAATCGCCCCTTCCGACGTGCCGATTAAGTATGGAAAGT
GCTGGTTTATAGATCTAGTAAGGAGTCTTCTACGACGATGGCGGAGGATGCGGCAGAATA
AAAAATGGCTAGGGGTTTTTAATAACCTGCATATGAAGTCAAGTCTAGTTTCGGCATGAT
TAAAGCGATTATGATAAGAAGTAATTTCCCCGTCTCTGGGTTGAGCTGCTAAAATAATAC
CCGGTGATTTCCGACTTACAAAAAGCTCCTTGGGAAATAAGGGGGCGCGCTTGATTTTAA
GTCGAGCGTAAGATGCAGGAATATTCCTTTTCCACTATAGATCCCTTATATGGGTCTTTA
ATGAGACGTTCCATTTCTTTAACGATATGATAGAATATTTGGGTGGATTAAGGTATGGAA
CCTATATACCCTTCTTAGACTCTGAGTCGGCCAGTTCGTTACCTTCGATTTCAGACCGGC
TTGGAGCCCAATATATTTTGACATGGCTCTCTGTATTAAATGAAAGCTGGAGACGAGTTT
GCCATGTTTTTGCCACTTTTTTTTATTTCGATGAAAGTGGATAGTGATGCTGAGGTAACA
ATGAGACTTACTGATATCCTCATACAAACTTTTAAATTATCCAGAAATATCCATGGGTTA
CAAGGGAAAAGAGTAGACGGGAGAGAGAAGGCTACCTCAATTCCTCAGAGAGAAACATGA
GCTTCTGTATCAAAGTGCTCTTTATTATTTCCAAGTGGGAAAATATCCGAGTCTATTTAA
CGATCTAACTGAAAAATGTGGAGACTACCTCCAGCGTTACTGTGGAAGAAGTTTGCCTGG
ATGAGCATTCACGGACGAGGGTTGACTTGGGTAAGGTAAAAGCCTCCATAACCTCGAAGT
GATGCTTAAAAATGAAATCCGAGGCATGAATTCTCTTCTTTAATACTGAGTCATTTTTTG
TACTTCAATTCTGATATTGTGTCATGGCTATAAATCTGCAAACGTAATTAAAACTTGATG
CAAAAAAATGTTTCCATCCGAGAGCTTTGACCAATCAGTGTAGACAAGGATATCGCTCTT
GGTAATAGTTTTCAGGGAATCGGAGAACTTGTCGGCACTTATCTTACTCGATTCTGACAG
AGAACCAATCTGTTTAGAAGCGACTTGCTTTTCTTCTTCTGCTTCCTATGGTGATTTGAG
AAGAGAGTCAAAATTCTCGAGGTTGGAAATGTCTCTACATGAGCGGGCGAATCGGGTCAA
TGAAGGACATGGCACTAACTTTCGCACGCGCGAGGATAGAAGTTGGTATGGGTCTAGACT
ACGCATTCGAAGGGCGAGTTTCCTTGCCAGATCATCTAGTGCAAGTTCTGCTGGAGAAAT
TCCCGCCTCCCTCAGGAGAGCGGTAGCCGGAGTAGTTGAAAAGACAGGGAGGACAATCTT
TGCTGAAGTAGTTTTAACGTTATGAAGTGTGCTTATGTAGGAGCTAACCTCACTTGGAGT
CTTTTTTCCTGTTTTCATCTTGTTACACCGGGTCACGGGGTCGCAGCAGCAATGTGAGCA
ACAATTAGAACGTATGTGGCAACCACTCGTCTTGAGAATCGGGGGGATATTCCACGAGCT
TTATTTCCAATGCAGCGGAGAGCATGAGCCACTTTATGGGCTTTAGCTGCCTTTATTTGT
ATATTTTTCTTGAATGTGAGCCGCTCGTCGAAGTGTACACCCAGCCATTCGAGGAATGGT
ATCTGGGGGTTTTCTGTGATAGAAAATTAGCTTGTCTACACACGAGAGCTAATTTCTTTG
TCCCTATACTCCCTGGATAAGTGAAGGAGTTCTGACTTTCCAAGATCAAAGATTATGCTT
TCTTTGGTGCCACATGCTCGCGTGCCATATATGCCGGCACTTAAATCAATCTAATTTTCC
TGTAGCGATGCTGATATATCTAGAACTGTTATTTCATCTGCATAGCCCAATAATTTTTTG
AAGACCATCAATCCTGAAAATCGGAGTTATACATAACATAAAAAGTATTTGTGCCACTTC
ATGATATTGAAGGCATCCTTTGCATTGGCGGCATTATCTACGACCTTTAGGAAGCAGAGG
AACTTTGCTACTCTGGTGAATTTTTTAAAGGCCCTTTTGTCGGTTTAGGTTGAGATTCCA
GCCCAGCTTTCTCTCGATAGATGTTTCTAGCTTCCTTGCAACTATCATTCCACAATAGTT
GTCCTCTGATTTTGGGGAGCTTTGTTTTCGAAAATCCTGCATAAGTTTCAAACAAGATCC
GGAATAGCTCTTTAGCCCTTTTGCTAAGGCTTTAGGGAGTGCTGGAGTTGAGTTTATAGA
CTTCGTAGAGAGGGAAAAAAATTGCGACAAACTTTTCTTGGTCAGTTGATCCAAAGCGTA
GTCTCGTCACAGTGTGATGTTCTTGGGACTTTCTACCGTGCACGCAGTTTCCACTGCTAC
CATTTTTGTTTTTTGGGGTAGAAGTTTCCGTAGAAGAGGTAGCAGGATTCTACAGGGAAT
TACTGAGCTAAATGGCCATCCATCATGGACAATATATCAGAGATCTTTCAAGTAACCAAA
GGGGATTTGAGCCCAATGTGTCAAATATTCATTGACTCAAGAAGCACAACAACCAACACA
CACACTTTTGCAGTAATTTTGAGCTCTAAAAATCGTGAGTGGACTTAATTGTTTGGAGCG
CTGCACCTTGCTGTTCAAGTATAAAAGTCTCATGGTTGTCTCTAACTCCAGATTGGTTAG
GAATCCATCATATTTTGCCCTCACTGGGACTGTTAAAAAATAATTGTTCACAAATAAGCC
AGAGATTGACAAGTGATTGGAATTTCAAAAAGATTGCTCGTGAAGAGCATGCTCAATTGT
CAGTGACGCGGAAGGCCACAGGTCATTTGTAGATTGTGCCGTCCCCTGTTTAAGAAAATG
AGAATCGTATCGTGCTATAATATGAAGCGTCGCATACATCCACCAGGTGACCAATCTACT
TTTAATGTCGCAATGTATCACAGTTCTACCGACATTATGTAAACATATTCTGGATGAAGA
AAAAAAGTGCTGAATGAGATGAGGAGATAGTGGGGCGAGGCATAGTCGTGATTGATCGAA
ATGAAGGCAATCAAAAATTTGTACCTGTCAAGAGCTCGTGCACGTGGTGGTAAGGTTCTC
TAACCGGTTGAGCCCGACATGATCCACTAAATAGGTGAATTTAACCATATACAGTCAGCC
GGGTCGAACGGGATATTTGTACTTCATGGTAATTTACCTAGTCTACCCCGGCCCCACTCG
TGCTCAGGCTGCCACCGGCAGTGCGAAAACTGGCAATTGCCTAGCATATTAATGCCAATT
ATCCTAGGCGCCAGAAGCATGCAGTGGAGTGGATCCTCGCAAAATCCGTCAGGGTCACTG
GTTAAACGAATTTCGGTCTCACACTAAGTGAACATTCGCGCTTATGTTGAGGGCTTACAC
AAAGGAAGTCCTACATGATCACACCATACAAACAAAATACTAGATCTCGCCGGAGTCGAG
GGACAATTTGGGGTTGATGTGCGTAGGCGCATTGGTATCCTACACTTTGGAGGAAAGAGA
ATCCACGTCCTAGCTTTTTAAGTTTTGACTGCGCAGCTTGAATCTACAACTGACGCATTG
GGTTCCTCTCTAACACAGATTACACCTTAAATAGTGCTCTTATGATCTTTTATTGCTTTG
AATATCTTTGATATATTGCCCATGGTGGATTGCCATATAGGTCAGTAATTCCCTCTAGAA
TTGAGCTACTTTTTCCACGGAAATTTCTAACCATAAAATAAAAATTGTGGCAATGGAAAC
TGCGCGCGCGGGAAAAAGTCACAATATTCTATAGCCACGAAAAGGCGAAGTACCTTTATT
CATCTATACCTCCCTTTGTGTGTATGGTTTATTGTACTACTTGAGTCTTGGACTATCTAG
CACGGTGGGCTCCTCTCTGACCCAGGCCNNNNNNNNNNNNNNNNNNNNNNNNNNNNNNNN
NNNNNNNNNNNNNNNNNNNNNNNNNNNNNNNNNNGTGTTTACCCGTGGAATTCAACCACC
TTTTCCACGGAACCTTCTACCCACAAAAAAATAACAATGGTAGCAATGGAAACTGCGTGC
GCATGTTCATCTATATCTCCCTTCTTTGTAACAGTCGAAGCCATCTTGATCCAATCCACC
ATCTCCGTATCGGGTGCTGGGTACGCTCCGGAAACTCATCGGATGGCTTTTCCTCAATGA
TCGAGGGTTGGGTAATGAGAAGGGCTTCGACCCGTCCATCTAATCTGATCGTGGTTAGAT
TCATGATAATGGTGATAGGGGGATGTGTTGAGAGATGAAGACGATACAGACCGCGAAAGC
GAATGGGAATCCTCATAGAAGTGAGGACTTTTTTCTCAATCTAGGCTCTGCAGACTCTAC
AGTGAGAGCTAGAGGTTCGTAGGGGACACCACTGACAGGTGTTGAGAATAGTCCCCCGAT
CCGCCTCGTAGAGTCGTTCTAAAACCTGATCAACTTTTTCCCAGTGGTCTTCAAGATCCC
AATCTGTGAAGATGGCCACATCATCAACATATGCCGAACAGGTAACACCTACTAGGTCCC
TCAACTCCTTATTAATACATCTATGGAATGCTGCCGGTGCGCCTGCCAATCCAAACGGGG
TCACTAACCACTCAAACGAGGCGAATCGAGTTCTGAAAGCTGTCTTCCACTCGTCTCCTT
CACCAATGCGCAATCTATGAAACGCTGAACGAACATCTACCTTTGATAACCACTTAGCAT
TTGACAGTATCTGGATTGTTTCCCTAGTCAGAGGTAACGGGTAGCGATCTCGTTCAGAAA
TGGCATTTAGCGCTCTGTAATCAACGCAAAATCTGAGACCCCCTCCAGGTTTTTTAGTAA
ATAAAACCGATGCTCCTCGGGGAGAACTGCTGGCTCTTATCCAGTTTTTATCGATTAACT
CGGTTAAGGTTTTCCTCAGGACTAACAGTTTTTTACGCGACATTCCGTATAGGGGTCCCC
AAGACATTTTATTTTCTCGTCTCTGTTCATCTTTTTGAAGTCTAACCTTGGTGTCTACTC
TAGGTCTACTAGGGGGGTGTGATCATTCATCACTCCGTCATCCACAAACAGCTTCGTATA
TTTCCTGACATCCCTTGGTAGAGTATCATTTACTTTATTTTACCAACTAACCTTTTTAAC
TTCCAGAGCTTGCGCAATATCATGTATAGAAACGGCCCAGACGATAGGTCCATCAGTTTT
ATCCATCTGCCGTACCATTTCGAGGAAGTCTCCTTTCGATACTTGGGCTAGCTGTTCTAC
CTGGACGTGAGAAATTCGGTCCCTTATACTAGTTAGTGATAATTCTTCGTACCAACCGCT
CGCCCGAACTATCATTCCATGTTTCCTGCTTCCAACATGCAATGATCTTCGCTTTTTCAA
GTATACCAAATCGTTATACTCCATCTATGGCTTACCTAATATCATAGGATACGCTAAATT
TGCCGTAACGTAAGCCCAGATTTGCTCTTGTCTGCCATCGATATCCAAGTTCATAGGCAC
AATTAGCGATATTCTATTTACCTTCGTTCCGTCGGCCAACCGTAGATGACGCGGGGAAAT
ATTTTCGGAATACAAATACTACTTGCACACAAGGTTCTCGTCGATCACAGAAAAATATAT
GCAGCCATTGTCCACCGTGGCTTTTATGAAAAATGATCCGTTAATCAAACCATCTATTAA
TAATGGTGGACTATTCGATTTTTCTAAGTTTTTCTGGGCCGTGATAGTTCTCGAAGGCTC
CTCGTTTTCTGATCCACAGCTCTCAGAATTCCCTCGATCAAACTTTACTGAAATGACACT
TGCTTGAGAACGCTTTGCTGGTCGATATTTTGGACATCTCTGTCCCGTATGCCCCTTATT
TTCACACCAGATATAGACCCCTTTCATGAATAATTTTTTAAGGGCTTTCTTGCTACGCCA
TGGTACTCTTGGCCTATTATTGTCCTTGGTTATATATTACTAGCCTGGCATTGCTGGTTC
GAATTTTTCCTCAGTAAATTTAATTCATGTGCGGCGGCGGCGGCTAGAAGTGTGTTAGTT
CCTGTCAACCCTGTTTCGCCATGCTCATCCAATTCTATACTTGTTTCGTCGGAAAAATTT
TGAGCGCTACCACTTCTAGGTGCCACGAGCTGGGCTCTGTTTGAGCCGCATTATTTGATC
GATATTTTGCCAACGCTTCCAGCTTAGCTGCTACCTTTGTCACCCACTTCTTGTAATTTC
TCTGGCAGGGAAGATCAACAGATACCAGAGCTCGGCGTAAGCGCACATTTAGAGAAAGAC
TCAGCTGCGTTGTCTTTCCCGATATGTTGAATAGATCGCTACACAAAGCGATCCGATATT
CGACGTCTTTGAGAAATTCTTGAAAGAACTGGTTATATCCCTGTTCCATGCGCTGAACCA
TCTCTACTGCAGCTTGACAAGCCTGGTTATCTTGAAATTGTACGAGAAGATCCTCGATAA
GATCTTGACAGTCAAATTGTTCATTGTCAAAAGCATCTTTAAACCAAGCAGCGGCCCTAG
GCTTTTTATCTTCCGGAATGGTGTCTATGATGTCTAAGTAGATTGTGATGGCATCTATTC
CAAGTGCTGCTTCCCTCTCTATCCTTACCCTCAGTCGTTGAATATAGAATTCAAAGTCTT
CTCGTCTGCCGATCTACTTTGGTAACACCGCTCGTGACATTGACATAATGGGACTTGCGC
CTGTAGATGATATGGGGAAACCCTTTCCTTTGAATTTCGCTGTACTTGGGGTGGACTCTC
GGGCACGCCTCTCTCTCATGAGAATTGCTATTTTGCGGCGCTCGAATTCAGGGATTTGGG
CCCATGAATCAGCAATTATTGACCCTTCCACAACTAGGTTGCTGTCGTGGTGTCGATTTT
ATTTTTTAAATCATTTAATGTATATTCAGCTATAGAGCTATGACACAGTATCAGTACTAT
GTATACATGTTGGAAGACTCTTTTGACGTTAGAGACACNNNNNNNNNNNNNNNNNNNNNN
NNNNNNNNNNNNNNNNNNNNNNNCATGCCTTCGTCATCCATGCAAACGAGCGCCGCGAGA
AATGTGATTGTGTTTTGCCGGATTCGGACCAGAGACCTCCTGTCTCGAGTGGAATATGTG
TCCAAGCTATCCAGACTTTACTTGGGAGACCGACCCAGATGATGTACCACCGTACCATCC
AACCGCGACAGCGTTTATAGTGTCGCCTGCACTCTCGCAACCAAAGTCTTGGCACGGACG
AAGCTCAATTTGAAAAACACCTTACCGAATTTCAAATTCCACACTCGTCGTGATTGTATC
CATCCTCTACATCATCTTGTGAACTTGACCTAATTTCTCTCACGTTCATCCCAGAGAACT
GTCTCCAAGATTTGAGCACCACGCTTTGCTTCCTCTGCTGGGTATAAATATCGGCGCGTG
CGTGTATTTAGTGGCCAGATAAAGTCGACGAGAGGAGTGGACATTAATATTAGAATGTAC
TAGGTCGTACTAGTAGACTTGACGAAGATTTGGTGAGAACTGATATCGTTGGGAATGAAA
AGTTGACATGGTAGAGTATCTTGAACCATTGCCTTGTGGGCCGACTTGTCCGGTATTGCG
AAATTCGACTGAACTTGGCTCTGGGAGAATATTTCACTCCCAGGTCCGTAGAGGATACCG
CGCAAAGGTGCTCAGCCTTGCCCTTCGGTATCGATATTATAGGGCTTGCGCCTGTAGATG
AAGTTGGGACATCTCTTCCTTTCATGCTCTCTTGATCTTATGCGGATTCTCGGGCACGTG
TATCTCTCCATAACCTCAACATTTCTCGGCGTTCGGGTTCGGAGATTTCGGCCGATAGAT
CAGTCATTGATAATTCATCTATTGTTAGATCTTCGTGCGGGCCAGGGCTAGGTAATTGTA
TCTTCAGGCTAATTTGTTGAAAGTCGTTTGGTTTTGAGGCACTGAAGGAGTCGTCAGCTG
AATCTGTAGGAGAGCTAGAGTCGTTTCTAGGTACTCCGATTCTCATTAACTAGAGTGATT
GTTCAAGACGGAAAACTGTTGGAAATCTAGACTTAGTATGTATGAGGGTTTAGATTTCTA
AGTATGATCATCAAGATCAATTAACTTGATTCGATTGCATATGATTAAGCTCA
>20151110.A-LOL_contig_17
TTTGGATGCTAGGCTAGGCTCCTTCACGACAGTCACTCTCGACCAAGACTTTTCTGACAT
TCTTTCACGACCTTCGGTTTATCCTGCGGCTTAAATCAGGGGAGGAGTAGGGAGGAGGCT
AGGAAGGTTGAGAGACGCTCTTAGGTATACACAGGTCTGCTGCGCCCGGCTGGCCGGCCT
CTTCGTAATAGGAGAGCCCCGCACCCAGTGGTTTCTGAGAGTTTTCCCTGCAGCTGCACA
GCCACAAATCGCCATCGATTCTTTCGCTGGAGAAGGGAGATAACGACGGGATTACTGCTC
CTCTTAGTGTGTATTCGAATGAGGACTTGTTGGGGATATAACTGCCAGAAAGAAGTGGTG
GAGGCATAGGAGATATTATACTACCCGAGGCATAAGTACTCCCGGCCTGTAGGCAAATAG
GGCTTATGGACCCTTATATAGTTATAGACTTAATAAGTCAGTAAACAATTACAAGAACAG
TAAATTAGAGTTTTTATCGGAATTACTGAGGTTTTTAGCTAGCCAAAGCAGTGCTGGCAA
CCAAGAAGATGAGATAAAAAGTAGGACATTGAGGGGTTAAGAGTATTGGTTTACGACCGT
CCTATGCTTCACAGTCAGCGATAATAGACGCACGGCACAAGGCTCTGTAGACTAGTCGTT
CTTAATCCCCCTGATAAACTCACAACTCGTGCTCTATTTGTGCAAACCATTTTTGCCTAT
TCGGCTTTCATTCTACCAACAGCGCTCAATCTTCCGTTTCTCCACGCGATGCCTATCTCA
CGACCCCTCTACTTCCGCTCCCGAGCATATTAATCCGCTTCATCACGCGCTTGCGCGGGC
AAGACCGAAAACCATTGCGCGGTGTCTTCTAGAAACCGAGGGGTGAATTATTTTCCCACG
GAAAAATCCTGTCAAATTTCGCATTCCCAACAAGTTGACCCTCGAGGCATTGATTCAACA
CACTTCACCTTATCAATCATTCGCTCCCAAAGACACCCAATCCTACCATAAAATCAACAT
GGCTACAATTACGACTTAGTTCATCCTCATTTCAATGACCACATCTCTCGATTATCACCT
GGCGTCAGCTGACCACCAAGTACACGCCCACGACAACGGGAACACCCTCAGTAGGGCAAT
ATTCGTGGCGTATAAATTGGAAAGGAAGTTGTTTGGTATGGATGTGAGAGGAATACGGAC
AAGTTTATAAGACGTCGAAGAGATAGAATACCGTCTTGACGAGGTGAATTATGGATTTTG
GCAAGGAGATTTACATAATGGAGAGCATTGTGCGCGTCGAGCCTGAGATTGCGAGATTGC
AGCTCACACTATGATTGCTAGCTGACGATTTAAATTGTCGAAGTCCGCCCTATGGTGGTC
TTCGGTATAGTTTGAGTAGGCTGGACATCTACTCCACTTGGGAATGAGACGCCTGAGACC
AAATTTGGCGCGGAACAGAGTCAACAGATGATGGAGGCGTGTCTGGATCACTCGGAAAGT
TTCAAAATTTTGCCTGGGCAGGGATTCACGGATGAGGGTTGACTTGGGGCGGACAAAAAG
CTAACGTAACTTTACAGTATTAAATGCGAATGAAATCTGAGGAATGAGTGCTGTATTTAA
TATTGACCCGTCTATTTTGCACCCTGTCCTTGATAGTGTGCCATAGCTAGCTAGCTGCAT
ACGGAATTGGAGAGGGACAGATTGATGGAAACATCGATATTGTTGTTTATGACAAAGGTC
ATACACCAAAAGATTACTAAAGTTTGGAGAGCACTCTTGTCAGTTCGAACTATCGGTGAG
ACGAAACGGTTACTCATAGATATTCCTTTGAGTCTGATTTCATTATCCTGATTTGGCGCT
CTATGGGCCCATGCAGGTGTCTATCAAACCATCTAATTACATAGGAGGAAACCTTGCAGT
AGAAACCCCCTTAGCTGTCTGACTGGATTCCGTGCCATGATATTCTTACCTTTAGGAAGT
GCACTNNGATTCCGTCCTTGTCCTGTGTTACCATTTTCCCATCTTTGCTTGATTAACGCC
TCGATTTCTCTGGTCATCCGAAACTGCTTTATCCATCCTTCCTTTTGAATCAACTGTGCA
ATTCTAGTCATATCATTGCCGTTATTTACCATTGCTTCGAAGGATCGGGTCGTCGATGTA
CGTAGCAACTCGCCTCTTCCTTTTGCCCATCTTGGACCAGGAATCACCATCTACTTTATA
TTTTGGGACAGATATCCACAATGGTAACGCGGTTTTCCTACTCCTGGTACATTCCTTCGG
TAAAAGTAAGCATTGAGCCCAATGTGCTCGCTTCTTACTAGTGTGGCAATGCTGCTCTGG
GCCCTGCTAAGGTTTTGGTGGATTTGGATGAGTGACTCTCTATAGTTCATCATAAGTATA
CCTGTTTTCTTGTCGTAGTACAAATTTGCAGCTTTCCACTTATTATGGTTATTCATTGTT
ATCTGATTTACAGTGATGCTTCAAGACATTAACTATGTTACATTTGGATAAAGTATTAAC
CGAATGCCGGAATCCACAACAAAGGAAATCGTTTACATGCAAGTTAAGAATAAACATCAA
CTCCAAGTAAACTAAACTAGAAAAGCTATTCCAACAGATGTGTTTATTATACTACCTGAG
TCTTAGATAGTTAAGAACGTTGGGCTCCTCTCTGACCTAGGCCACACCTCGTACAGTGTT
CCTATCTTTCTATGTTACTGGAAAGATCATTGATATATTGCCCGTGATGAATAGCCATTC
AGCTCAGTATTTATCAGTGAAATTCAGCCACTTTTTCCTCAGAACCTTCTACTTAAAAAT
GAGGTAAAAAAGAAAAAAACGGTAACAATGGAAACTGCATGTGCGGGAAAAAGTCCCAAA
AAATATATAGCCCTAGTTAGGCGAGGCCTAGACACTGGGACCACACGAGGTGCGCATATT
CATCTATATCTCCCTTCTTTCTAACAGTCGAGGTCATCTTGATCTAAACCACCATCGCCG
TATCGGGTGCTGGGTACGCTCCGGAAACTCATCCGATGGCTTTTCCTCCATGATCAAGGG
TTGGTGATGAGAAGGGCTTCGACACTTCCATCTGGTCTGATCGTGGTTAGATTCATGATG
ATGGTGATAGGGGAATGTGTTGAGAGATTAAGACGATACAGACGACGAAAGCGATTGGGA
ATCCTCATCGAAGTGAGGACAAAGGCGTTACCCAGTCTCGGCTCTGCAGACTCTACAGCG
AGAGCTGGGGGTTCGTAGGGGATACCACTGACAGGTGTTGAGAATAGCCCTCCTCGGGCT
GTAGACAAATGGTACTTTCTGTAATATACGAGTTGAGCCCCATAATATTCCTTCGCATTG
GTATTGAAAAGATGCTTTGGGCCTTTGCCAGGCTCCAATGTTGAAGAGATGGTGAGTTTT
CAGACTTAGTTAAAGTCGCCTAGATTTTTTACTTTTGTAAACCTCGGCTTCTCTTCAAGT
ATTCGAATATGCAGTAGAAATCGTCGAGAACTATGTGTTTGCTTGTGATTGGACCAGGAT
TTTGCCAACATTACTTTGTGCTCCCAATAAGTTTGTGTTCAGTTGTCAAGGTCTATCATC
TTGTTTTGTACCTTGTATCTTCTTTCTCTTTTTTGTTAGCCTAGTTTTACAGTAAGCAGA
CTGGATTTCCTTCGGAACGGGCAGTTTCTTTGTGCGGCCGAGGTATTGGAGCTTTCGTTG
CTTCACGAAGATTTTTCAATCGCAGGATAACTGTTTGTGCTCTAGTATTCTTGTGCTGCT
CTACTTACATGAACCTAAAATTTTTATGTACTTCCTTGCTGAGTTTCGGGGATGTGTAAC
TAGCCTGTCAGATATTTTACCAACAGGCTGAGGTAATACCAATAGATAGAATAGAAGATA
GCAGCTTTTCAAGAGTGGGGAAGATTATGGACATACTAGAAGACAGAGAAGATTTCTAGT
C
>20151110.A-LOL_contig_18
TCAGTCTGATGTTATTTATGACATCTAATTCATGTGCCAGCGAAACTTCGTACGTGTTTC
GTCGGTAGCAATTCATCTCAGGTGAAGCTGTTGGTGCCCTTGGCCGAGGTTGGACGAATA
TAAGGCCACTACTTCGACCATACATTCAAAGCGCGCTGCATTTGCGAGGGGATGAATTCC
CACTTGAATCGTAGATAGCGAATATGACATCTGGATTTTGGAGTGCTTCGGTAATTGGAG
ACATAATTGTGGAGAGGGTCGCGAGATGAATTAAAAAGGAAGAGACCTTACTGGAAAATT
TAAGAAAGTGAAGGTTGTCAGTTGTTTTAATGTGAACATCAGACAGGTTTTATCCTGTCT
GCGGTTCATATCTGGGGTGTAATTGATTGAATTCGCGGGTTGTACGGTCGTCAAGTCTCT
GCAGGTCGAATTTTCGACCAAAAAATTGCCAACACCATTCCTCTAGATTGCCATCTCGAC
GAAGGCTCTCGAATACACCTTTTGTCGTGACTGAATCTCGGCTCTGGGAGATTATTTCAC
TCCCAGGTGCGTAGAGGACACCACTGACAGGTGTTCAGCCTTCGTCCTCCCAGTCGACAT
GTGTGTTGTGCCTATTGCAACATTCGGTGCGGAAATCTGGCGGCCTGGACTCAAAAGCCC
GACTAGAAAAGGGATGACAACCCCTCCCACGGCTCATCTGTGCGGCATGATCAACAAGGC
TGTCTTGATGGGACTTCGCGCTGCTCTCCCAGCAATTAGGGCGACATCTAGGTTATCGAG
TAGGAACCACAAGTTGTTTGCAGAGCGTGCAGAAGGAAGATCTATTGCTGTCTCTAAAGC
GCTTAAAGCGGCTGCAGCTTCTGCATCGAATATCTCGAGTGATGGGACAAGATGTATTCT
TTTCTGGCATACCATATGACCTGCTTG
>20151110.A-LOL_contig_19
ATCGTAGAGTAACGCCTGCCGCAGACGATTCATTTGGCCATAAAGAAATGCCAGAGTGAT
GGATTCTGGATGTATTTCCGGGCTCGGCAGCGTTCGTAGGCCAGACCTGGCGGCCGAGTC
GGCTTCCAAGTTACCCTGGATTCTTGAATGACCCGGAACCCATTTAATTGTGACGCGAGC
TGATTTGGACAACTCACGAAATTTCCGTACTTCTTCTAGGCTTGTCGTGGAATTGCCCGT
CTTGAGTGCGTTGATCGCCTGCTGACTATCCATGAGGAGGTAGACTCGTTGTGTCGCACT
CTGGAGTTCCAATGCTGCTTCAAGAGCCTTCCTTGCCCCGGTGATTTCCGCATCTAAAGC
CTCACCCCCATGCCTGATGCCACTNNNNNNNNNNNNNNNNNNNNNNNNNNNNNNNNNNNN
NNNNNNNNNNNNNNNNNNNNNNNNNNNNNNNNNNNNNNNNNNNNNNNNNNNNNNNNNNNN
NNNNNNNNNNNNNNNNNNNNNNNNNNNNNNNNCCATCCGAGTAGGCACAAATTTCTGACT
TCGACACCTGGTTGATCCATTGTGTGAATATCGCAATTTGTTCTTCCTTGGATCCTGCTT
TCGGTAAGTAAGATGTAGGTGGCAGTGGCTCTGCACTCTCTGCCTCCGGTAGTTGTCGAT
ACGCTCGTTGTACTCGTGACATTATTACTTCAGGTACCGAAGTAGTTCCATTTCTCTTCT
TGTATTTCCGCGTGCCTTTATTTGGGCACACAGCCGCACGAATCCTCAGCAGATGTCGGT
CATCCAGAGTTTTGAGCCT
>20151110.A-LOL_contig_20
ACCTGCCGACAATCGTCCACGCCTCCAAGTCTACCCTCGCTGCCACGGGTTTCACAATAT
CAATGCTTGCACCCGCCGAGCTCTCTATGGACTCTGCGCATCAGACTTCCACAATGGACC
GTGTGTTACATCTATTAAGTGCCTAAACTGTGCTGGCCCACATGTGGCCTCATCTCCCGT
ATGCCCGGCTCGACCTTTTCGAGCTAATGGAGTATTCGTTCGCCCTAACAAGGAGAGAAG
TCGGATTATGCGCCAGGAGGGACACAAGTCCTGGCTCGCTCTTAATCCCCTCCCGCCCCC
TTCTGACACCCCCACTGGGTCTCCATCGGCACAGCCCTCGCGCACCACGATTCAAGCTCC
TGTTCTAATAGTAGGCTCGGCATCTAGGTTCGCTCCCCTAATGTTCCTTGAGGAACAATG
AGGGACCGAAATCGGGGTCGAAGAAGACAGAAGACTACAAGTCTCTGNNNNCGTGGCCCT
GCTCACGATGCCGCCATAGAACTTGCCTCTGAATGTGGAGCTGATGTGGTACTTATCCAA
GAACCTTGGATTTACACAGACCCAACTCGTAGAATAACAAAAACCCACCCGAGCTTCCAA
GGCTTCTCTCCCCTTCCTAACTTGACGGTCCGGCCTCGAGTAATGACGTACGTCCGTAAG
GGGCAAGGTTTATCTCCTTTCCAACCGGCCGTACACTCTCGGGATCTCCTGCGAGTCTAG
ATTTCGCGAAGGAATAAACAAGTCACTGANNNNNNNNNNNNNNNNNNNNTTTAAAACGCT
CCAGTCGGAGCAAATGGCCCTGGAGAGGGCCTACGACAATTAATGACTAGCACAGGAAAT
CCGGATATTCTTGCGGGGGACTTTAACATCCACCACTCGTCCTGGGATCCGAAAGCTAGG
AGTGACAGTGTGGAAGGCGATTCTCTACTCTCTTGGACAGTCTCGAAGGGGCTCAGACTT
CTTAATCACCAGAGAGCTTCTACACATGACGCTGGAGCTGCTCTTAATCTCTGTTTTGTC
CGTAACAACGTGACCGCTTCTTGCGAAATCTGACAAGATCTGGAAGTCGGCTCTGATCAT
AGGACAATCTTTAGTCAAGTATTCGATTGGGAAGCCGAGAAGCCTGTACCAGGCAAGCTC
CAGTTTGCTTCCTGTAACTGGGAAATATTTCAAGACGTCGTGACGAACCAGCTAGTAACC
CCTCCTTCCTTTAACATTGAAGAGGAGGCTACCACAACTGTTGACATCATCTCAGGAGCC
CTCATAGTTGCCTGTCCAAGGTCTTGTAAACAAGCAACAAAAGCTGGTTGGTGGAATAAG
GAGTCCACTCAAGCTCATATAAATATTTTTAGAGCCCGTCGTACGGATCTAGCAGCAACC
CCCGAACGTTGTGCCTTTGGAAAAGTAGTGAGGAAATAAAAGCAGGCATTCTGGTACAAC
AAGGTAGA
>20151110.A-LOL_contig_21
TGCCACGGGTTTCACAATATCAATTCTTGCACCCTCCGAGCTCGCTGTGGACTCTGCGCA
TCAGACTTCCACAATAGACCCTGTGTTACACCTATTAAGTGCCTATACTGTGCTGGCCCA
CATGTGGCCTCATCTCCCGGGTGCCCGGCTCGATCTTTCCGAGCTAACGGAGTATTCGTT
CGCCGTAACAAGGAGAGAACTCAGATTATGCGCCAGGAGTGACACAAGTCCTTGCTCGCT
CTTAATCCCCCTCCGCCNNNNNNNNNNNNNNNNNNNNNNNCCTTCTGACACCCCCACCGG
GTCTCCATTGGTACGGCGCTCGCGCACCACGATTCCAGCTCCTGTTCTAACAGTAGGCTC
GGCATCTAGGTTCGCTCCCCTAATTTCCCTTGAGGAGCAACAATGAGGGACCGAAACCGG
GGTCGAAGAAGATAGAAGACTACAAGTCTCTGCTTCTTCTAGGTGAATGTAGGTAGACGT
GGCCCTGCTNNNNNNNCCCTAGAACTTGCCTCTGAATGTGGAGCTGATGTGATACTAATC
CAAGAACCCTGGATTTACGCAGACCTAACTCGTAGAATAACAAAAACTCACCCGAGCTTC
GAAGGCTTCTCTCCCCTTCCTAACTGGACAGTCCGGCCTCGATTAATGACGTACGTATGC
AAGGGGCAAGGTTTATCACCTTTCCAACCGGCCGTACACTCTCTGGATCTCCTGCGAGTC
CGGATTTCGCGAAGAAATAAACAAGTCACTGAATGTTGGAATACTTATAACGCTCCAGTC
GGAGCAATTGGCTCTGGAGAGGGCCTACAACAATTAATGACTAGCACAGTAAATCCGGAT
ATTCTTGCGGGGGACTTTAACATCCACCACTCGTCCTGGGATCCGAAAGCTAGGAGTGAC
AGTGTGGAAGGCGATTCTCTCCTCTCGTGGACAGCCTCGAAGGGGCTCAGACTCTTGAAT
TACCAGGGATCTCCTACACATGACGTCGGTGCCGCTCTCGACCTATGTTTTGTCTGGAAC
AATGTGAGTGCTTCTTGCGAAATTCGACAAGATCTGGAAGTCGGCTCTGATCATAGGAAA
ATCCTCTGTCAAGTATTCTATTGGGAAGCCGACAATCCTGTACCAGGAAAGCTCCAGTTT
GCTGCCTGTAACTGGGAAATATTTCAAGACTTCGTGAGGAATCGGCTTGCAACACCTCCC
TCCCATATCATTGAAGAGGAGGCCGCAACCATTGTCGACATTATCTGAGGAGCTCTCCTC
GCTGCCTGTCTAAGATCACGCAAACAAGCAACAAAAGTTGGCTGGTGGGGTAAGGAGTGC
AC
>20151110.A-LOL_contig_22
AATCCAGGGTTCTTGGATTAGTATTACATCAGCTCCACATTCGGAGGCAATTTCTAGGGC
GGCATCGTAAGCAGGGCCACGTCTACCTACATTGACCTGGAAGAAGCAGAGACTTTTGGT
CTTCTGTCTTCTTCGATCCCGGTTTTGGTCCCTCATAGTTTCTCCTCAAGGGAAACTAGG
GGAGCGAACCTAGATGCCGAGCCTACTGTTAGAACAGGAGCTGGAATCGTGATGCGCGAG
GGCTGTGCAGATGGAGACCCGGTGGGGGTGTCAGAAGGGGGCGGACTATCCGAGTTGTTT
ATTCGTGAAATATGATTTCCGAGTGACATGCTCACATGGTACACGACATGCTCAGGGATC
AATCATTTACGCGTACACCAAACTCAAAATTCTCACCATTGAAGCTAGGACTCCTGGAAG
GTTTAGAACAGTAATCTGCATCTTAACACAATAAGTTCTGAATAAACTGAATAAAACTTA
ATTCGAACAGTTTCCAATTTCTACCTAAGGTTAGGCTATATACCTCACTTTACTTTCCGG
CTAGATCTTGTGTATACCATCATCAATTGACTCCACTTCATCTATTCCAAGAAAGTAGGA
GACAATGTAAAGACCGAAATAATCATTTCAGAATATCAACGTCCGCACATCACTCCAGTA
TCGAAGTCAACCATCACATATCTGGCCCTGTGAATAAATAGCAAAAGGCTCGAATGTGTC
GCTAATAACACTGAATTCAATAAAAAATGAATGCAACATAAAGTGACGTGGTAAAATATG
ATTGCATTGATCGTAGAGAAGTTCTACTTCAGTAAATGGGCAATTACTAACTATTCAAAT
CTTCTATGGCAGTCAAAACGATGCCTGTAAATTATGCAGTAGCAGATTTAGATTGCTCAT
GATTGTGACAGGGACAAGTAAATATCAGCTAATAGACAGG
>20151110.A-LOL_contig_23
TCCTATGATCAGAGCCGACTTCCAGGTCTTGTCGAATTTCGCAAGAAGCGGTCACATTGT
TCCGGACAAAACAGAGATCAAGAGCAGCTCCAGTGTCATGTGTAGGAGTTCCCTGGTGGT
TCAGAAGTCTAAGCCCCCTCGAGGCTGTCCAAGAGAGCAGAGATTCGCCTTCCACACTAT
CACTCCTAGCTTTTGGATCCCAGGACGAGTGGTGGATGTTAAAGTCCCCTGCGAGAATAT
CCAAATTTCCTGTGCTAGATATTAATTGTTGAAGGCCCTCTCCGGAGCCAGTTGCTCCGA
CTGGAGCGTTATAAATATTCCAACATTCAGCAACCTGTTTATTTCTTCGCGAAATCCGGA
CTCCCAGGAGATCCCGAGAGTGTACCGCCGGTTGGAACGGGAATAAACCTTGCCCCTTGC
GGACGTACGTCATTACTCGAGGCCGGACCGTCCAGTTAGGAAGAGGAGAGAGGCCTTGGA
AGCTCGGGTGGGTTTTTGTTATTCTACAAGTTAGGTCTGTGTAAATCCAGGGTTCTTGAA
TTAGTATCACATAAGATCCTCATTTGGAGGCAAATTCTAGGGCGGCATCGTGAGCAGGAC
CACGTCTACCTACATTCACATGGAAGAAGCAGAGACTTGTAGCCTTCTGTCTTCTTCGAC
CCCGGTTTTGGTCCCTCATTGTTCCTCTTCAAGGGAAATTAGGGGAGCGAACCTGGATGC
CGAGCCTACTGTTAGAACAGGGACTGGAGTCGTGGTGCGCGAGGGCTGTGCCGATGGAGA
CCCGGTGGGGGTGTCAGAAGGGGGTGGAGTAGGGTTAAGAGCGATCCAGGACTTGTGTCC
CTCCTGGCGNNNNNNNNNNNNNNNNNNNNNNNNNNNGAGTTCTTTCCTTGTCAGGGCGAA
TGTATACTCCGTTAGCTCGGAAATTTCGAGCTGGGCATCCGGGAGATGAAGACACATGTG
GGCCAGCACAGTTTAGGCACTTTACAGGTGTAACACACGGTCCATTGTG
>20151110.A-LOL_contig_24
ACCTGCAGGGCAGATCCCTGACACAACCCAGCTTAAAGTTATACAAATTTAATCCTTGAG
AGGGGGTAACGTCTTACAGGATAAAGCGCTTGGTTTTTGTACAGTCTGCGCCAGCCGGCA
TGGTCAAATACTTCAGCTTCCACTGGTGCCGGTGTAATAATTGGGTGGCTTCGCATCTTT
GGAATAGCCAATAAGAATCGCATCCGGATCAAAGTCGAAAACAAACACAGGCATATCTAC
TATCAACAACTTCTCATCAATGTCGGAGTTGTCATTCTCACGCGATTCTTCTACCTCAAT
CTTACCACATACCACACACAATCTCGCCTCGACGATCAATAAAGACATTACTCGAATTGC
AAGCAGGACCTTGCCTTGTTAACTACTAGCCATCACCCACTATCAAATTTACGACGTTAC
GTGCACCCGTAAGGTGGAGGGTAAGTCACAATATATAAAGCTTGGGATTTGGCTTGCGGG
AGATTACTGCGGCAATGCAGCTCTGACTCTTGAGAGTGAGAGACAGTCGAGACGTGGAAT
GAGATGAGGAAGAGATCTGTCGTGGCACTGAAAGCTGGAGCATTTTCGACTTTAGAACGT
TTGTGGGCGCCGAGACCGAGATTTTGGCTAATTAGCCAGGAGGACTTCTACTACCAATGA
GTCTACGGCACTCCCCAGTACCTAGATGGCACAAAAGAAGTTGGGATAAGTTACCGTACA
GCAATCTCGCTCTGTCAAGACTTTTCTGATATCTCAGGACGAACTTTGAAAGAGAGTTGG
GAGGAGGTTAGAGATTCATAGTGAGAATGTCCTTGATACTGACAAGTCTACAGCGCCCAG
CCGGCCGGCCTCTTCGAACGCTTCAGAAGGGTCACTATATTTTCAGATTTAGTCCCGATT
TTGGTATTTGGAGAGCTCGGCACCAGTGATCTTTTGCAATTTTTTCCCGGCTGCCATACA
CCCGTAAACGGCCATGGTTTTGTTGGCTTGATAGAGGATAAAATGAAGGACGAAAGACTC
CTCTTGGTGTATGAACGAATGAGGACTTGTAAGGGATGGTATTGTTTCGGGGGGGGGGGG
AGCTGTATGGGAGGCATAGGAGAGGATATACTACTAGATAGGTATCCTTGGCCTATGGGC
AAAAACAAACTGCATGTTCTTTATATTCCATAGACTGAGAAAGGCCTGTATTATAATAAT
GATACCCAACCCCAAAACTCGTCGAATCTAGTTTAGCTTCAAACACTTTATCACTTTTAC
TGGTCCATACACTTGGTCACGTGAAGTTTAAAAGTTGTATTTTGAATCTCACAACAACCG
GTTTACACGAATAGACATCACTGATTACAACATATAACCGTCAAGATGTCTCTTCAAGTT
CCCATCAGAGAGAAAATAACCTCTTCTAAAGCAAACACTAAAGCTGTAATTTTGGTACGT
TCCTCCCAGATTCAAGGCCCGGTATTAGATGCTAATGGAAAACAATAGGTGGGAGGACCC
TCGAGAGGGACACGTTTCAGACCTCTCTCGCTTGATCTTCCTAAAGTGAGTTCCTACGAC
TCTCATCAAATATGATCTAGCTTCTTATACTAGCTTCTCAGCCGCTCTTTGAAGTTGCGG
GCCATCCTATCATCTGGCACTGCTTGACAGCCATCTCCAAAGTTCCTCATATCCAAGAAG
TATGCATGATCGGATACTACGATGAAAGTGTATTTAGAGATTTCATCAAAGATTCAAGCA
AAGAATTCTCTCAGTTAAAGATAGTGTACCTTCGAGAATACCAAGCTTTGGGAACAGCGG
GGGGTCTTTATCACTTCAGAGATGCGATTTTGAAAGGCAGACCGGAACGTTTCTTTGTCC
TGAATGCTGATGTATGCTGTTCATTTCCCTTGAATGATATGCTTAAACTGTTCGAAGAAA
AGGATGCCGAAGCTGTCATTCTCGGCACGCGAGTGACGGAGAATGCAGCCAGTAACTTTG
GATGCATTGTTTCTGACCCACAAACGTGCCGCGTATTGCACTACGTCGAAAAACCCGAAT
CTCACATTTCCAATTTGATAAACTGCGGTGTCTACCTCTTCCTGACCGAATGCATTTTCC
CCTCAATTAAAAGTGCCATCAAGAAACGCACGGATCGCCCTCGTCTCTTATCATACCCAT
CATCTGAAAACCTAGAGTCTTCTCTTGTTCTCGAGGACGATGAAGAGAAAAATGAGGTGA
TGCGGCTCGAACAAGACATACTCAGCGATATGGCTGATAGTAAGAGATTCTACGTGCATG
AGACCAAGGATTTTTGGAGGCAAATTAAAACCGCCGGCTCCGCCGTGCCCGCCAATGCAC
TATATCTGCAGAAAGCTATGCAAACTGGCTCTGAAGAGTTGGCCAAACCATCCGCCAATA
TACTTCCTCCTGTCTTCATTCACTCGACGGCAAACGTTGACCCCACAGCAAAGCTTGGCC
CAAACGTCTCTATTGGGCCTCGGGTAGTCGTTGGCGCTGGGGTTCGTATCAAAGAGGCTA
TTGTCTTGGAAGATTCGGAGATAAAACATGACTCATGCATCCTGAACTCAATCATTGGAT
GGAACAGTAGAATTGGGGCATGGGCTCGCGTAGAAGGTACTGCTATGCCAGTCAACAGTC
ACACGACAAGTATCGTGAAAAATGGGGTAAAAGTGCAAAGTATCACTATTCTTGGAAAAG
AATGTGGTGTTGGCGATGAAGTCCGGGTACAGAATTGTATTTGTCTACCCTACAAGGAGT
TAAAAAGAGTAAGTGGGTCAATTCAACCCCTATGGATCATATCTAATTGGCTCAGGATGT
CTGCAATGAAGTTATCATGTAATGTGATTGAAAAAATCACAGTGGTTCACACTACAAGCT
GGTGAGGCGCATATCTTAATGGTTCAAGATTCGGGTGAAAAGGACCTCTTTTTTCATGTT
CACACAAGGTACAGTTACTAGCCCTAAGCCTACTATCAAACACGAATCAGGTATATCAAA
GAAGCTACTCAATCTGGATCAGAATATAAAAAATGCTGAATAAAACATTTCACATCTCGG
GAAATCATAGATCATATTTTTAATATAGACTCAAAGGTTTGAGGTCCAACATAGTTTTCG
CCCTTTGTATTCAGTCTGATATGGCACGGGGATAGAAACAAAGTACATCCGCATTTTGGT
AAAAAAACGGTATGATTGTAAGGCCATCTAAACGGTGGGCTGCATTCGCTGATATCATCG
TCCGAATTCTCCAGCGAGGACTTGCCATTTTCCTTCTTTTGCGAGAACTATTCGCAGAGA
ATCTCGAAATTTATAGAATGTTATTCGTTGCATTGTCAGCTTCGATGAATGGTCTCGCCA
GTCTGTCGGGATTATTTTCGCGGCACCAAACCCTCAATCCTAGAGGTAGGGCTGGAAGAT
ATACCACAGCACCACGTAGCCTCAACAACATATGGATCAACTTAGTAACCAAAAAATTTG
GCGCGACATACCGCCATACCCTTGTCCTTGAATCGATTGAGACAAAGAATTACCATGAAA
TGGAACAGTTTCTTGCACTCATTCTTCAACAGAACAAGATAGAAACAACGACTTTAGGCA
AGAAGTACTTTCTTGATCTTAGTGATCCTCTGCTTACCAAATATAAATACGGGTTTTCGT
GCGACTCGGAACCTGTATGTCGTGTACATATGAAAAAGCTTTTATTGAAATCCGAACTAC
TGACACTAAACGTCCCATAAAAAAACATCACTTTTAAATAAGTCTACAACACACGAAAAT
AAAATGGGACAAAGAACCTATGTATATGTTTATAATTCAAACATAAGTACTACTAGAAAC
TATCGTAGTAAGACCCCCAGCCTTTCACTGCGGTTTCTAAATCTGTAATCACGTGACATT
AGTTAATTATATTGTGACAATACGGTCTAGCACCTTTTTTGCGACTGGTTAGTTTGGGTA
CATGTTTCTTCATACCTTCCCCTTCAGTATCATTTCTATTAGTACATTGAGTGAAATACT
TCTGGCCAATCTCAATTCTAAATGTACGTTGCCATCTCTGCCACTTTACCAGGGTTTTGT
AATGTGTTACGGTTTGACCGTGGTTTAGCCTAGGTGGAGACCTAAGCGGGGTTTGAGGCG
TAGCTGCGAGAGAGTTACACATTATCTTGCATTAAACACCTAAGTCCCACTTCGCCACAT
TACCCTGAGGCTAGGAAGCAACGAGAGATGGCAAACTACAATGGCCAAGTGAGAGAGCCG
AGCTAGGTGGCTAAGTAAGATAACGACGGGCAGTGGCGGAGAATTGTGTCATGCTCACCA
ACGGAGTACGTACTGGATGAGCTGGAAAGATGTACAAATAGCCATTACCCGTAGTTGGGT
TACTTCTCTCTATATATAGTTTAATCTTTCTAAAAGTACACTACAACCAGCTTGGTTTCA
TCACATAGATACTCTCTGCC
>20151110.A-LOL_contig_25
CTCTAACGTCAAAAGAGGCATTTTACATGTATACATAGCACTGGTCCCGTGTCATAGCTC
TATAGCTGAATACACTTAAATGAATTAAAAAAAAATAGCCGAGATACTTGGGTAAGCAGC
GCCTGGGGCCATCCATTTTTTTGCACCATTTAGGTGTATGTAGCTACCTTCCAATGACCC
ATGATCGGTGCCATGGATAGGTGTTGGATGACTCCTTGAATGTTAGAGATACTTCTACTC
TGGATTTCATTTGCAAATACCACGATGAGGCCTGTTTGCTTGCACAAACAGTCGACCCTC
GTCTCCACCAAAGGGGGACTCGAATCCGTCGATTATGCAGACATGCTTTTGTCACCCATG
GGCACTAGCGCCGCGAGAAATGTGGCTGTCTTTTGGCGGATTTGAGCCAGCATTCTCCTG
TCTGCATTGGGATATGTGTCCTAGCTATCCAGAATTCACATACGAGGCCGAGCCGGGTAT
ATTACCACTGCACTATCAAGCCATGGCCGCTTTTAAGGCGTTGCCTGCATGCTGACCAAA
TCTCGCTACGCTGGCCACTACCATCTACGGCGCCTCTTGCCCGTCATGTCATGTCTGCTC
TGCAACCACGCCCGTTACCTCACCATGCCCTCAGAGCGCGATGCCCAGATCCAACCACTG
GTGCCCGACTCGATTCGCCATAATACCAAGGTCTGCCCTGTCCGCTACCCGCAAGTGGCT
CCCCGAATACTAATCTGTCGCTCATGTGTCACTAGACCCTCACAAACTTGCATCACCTAG
CCGCCTCCCTCTTTGGCGTTGGCGCAGGTACGCTAGGCCTCGAGTCTTATTGGGGATTCG
TCTTCTACCTCATATTCTCGCTCTTCACTTCGGCCCTCGTATACGTTCTGCGCGTGAGGC
CCAACTTGACCCGCGGGAAACACGGCGGCATCCAGCGATACTTTAGAAGTAGATGGGAGC
TGTGGACAGATGGATTAATGGACGGATTAGCTGGCTTTGTCCTCACGTGGACCCTATTTT
ACGGACTAGTAAGAGCCTAGAGACCTATACAATGAATACACAAGCACGGCTAGGAGTGGA
TTCAGTCGATAATGACAGAAGATGCCAAAGAAATGTGATCGGCTGGCGTAGTTTGCGAAA
ATATCCACCTAACGATTGATGAGGTCTCACAAATAGACAAAGCACGGCATATGTACGTTA
ATGCTTTTCAAAGTGTTCAGATCGACCTAAACACACCCTATTCGTATTCACAAATTCAAT
CCTGAATCTCTATCACAGTCCCAACAAAGCTCTCGAGATTCTCCTCTTTCTTTTCCTTCC
CTTCCCAGCCATGTTGAGAGTCATATCTGCCTACAGGCATAATCATAATCCGAGAGGCAA
GCGGAATCCATTCACGATGCCTCACAAGTTCAAACATGACACTTGAGCCCTCAGGTTGGT
GAAAGCCAAGTGCTTTACTGCAAGCCTTCTCCCCGTCCGGTATCGGTACCGACATCTCAT
CCAACTGCTCGCCCCTAAAGCAGCTCAACCTACCACTTTTATACGGCGCTACTCGTATTA
TACGTGCAGACGATCGAATACTAGAAATGTAGACGATGACGAGACTTCCGACAATCAGGG
TTTTTGCATAGGCGTCGCCAAAAAATGCTGTAAATCTTCTGACCGCCTGTAGATGAAAGA
TCGCTTCATCTTTTTCGGCCCTTAAAATAGCTAGAATCATACCTTTCCGTATTTTTGGAA
CTAGTGATGCCGGACTATTCGTCGATGGTTCATGCTGCGGTTGTGTATCTTTCTGTATAC
TCCATCTCAAACCAATTGTGCCAACTTGCCCAGCCTCTAGATAGGGGACGGGAAGCCGTA
AATTACGCAAGCTGACAATCTGAACCTGATTCCACTCCCTGGATCTCACGGCCATCCGAT
GCGTGTAAGTACCTGAATCAGCTTTTGATTCTGTTACAGCTGTCTGCCAATTTGGATCAC
CTCGCTCAACAGAAAAGGGCCCGATAGTTACAATGTCATTTATCTTGAGCTGCCCCCATT
GAAGATGCCCGGAAACTATTATTCCCGCATCTGAAGTATTTGCAAAGAGTCCATCATTCA
CTGGCATTTTAAATACATCTTCGATATGAAAAAGACATGCGGGTAATCCTAGACTTGATA
CTTGATGCCTCATTAAGCTTAGTTCAGAAGAGATTGGTAGGCGGCGTAATAATGCATGCA
AAGAACTTATGCCAGATCCATTTACAGAACTGGTCATAACAATGGGTACGATAGAGGTCA
TGGAGCCACTGCTATTTATTTTTTCCGTTATTTCTCGAACAGAATTATCAACACCTTGAG
GGATTAATGTCAGGTCAGCATCAATAAAGGGTTTCGGATGATCGGGAGGAATGATATAAG
GGGTGCGTCCGAGAGCTTTCAATGAAGATAGAATTTTTGAAAGAGTCGCCTTGAGACTAT
TCTTAGAGGTTAGGTCAAGTTTAGTAATGATAATTGCGAGTGGCTTCTCAAGCTTTAAAC
AAAGGTCTAGATAGGCCTGGGCTGAGTCGGTCGCGTAGTTACAATCTAGACTCTGGTGAT
CTAGATCTTCTCCATTACTGGCAGCGACACACAGTAAATTCCAGTGCGGAGCCCAACCTA
TCAATCCACGACCTATCGTACGACGATGCTTGGAGTACCCGGGGCAATCAGAGCAAAGAA
CCAGACGTCCATCTTGGACAGACGAGTGAATGTCCACCCATGAACTCACATTTCCTGACG
CATAGTTGATAACCTTAAGACCGTTATACCCCACAACTTCCTGGGCTACCGAGCTTGTTA
CTCCAGATTCTATTTCGTGGCGGTGCTTAAGCAGGTTGAGTCGTATTTTCCCGCGGCCAT
TATCTAGTGAAGCGGTGGTGAGAGTCCCGATAAGACTAGATTTACCAGAAGTGGTAGGTC
CAATAAATGTACATCTTAGCTGATTGGTTGTCTTGGAGTCCGTGAGATAAGCTTCTAAAG
TAGTGTGCCGTTGTTGTGTCAAACTGATTTGGTCACTGTCGGCTTCTAAGGGTAAAGCAG
CTGGGGCATTGGCACCATCCGTCACAGGAGCTGGATATATGAAAGCTTCTGCAACATATA
GGAGCGCCTGGTGTAGTTGGCTGCTGCGTGATGACTTGAGCGTACTAGATTGGGTTGGAT
TTATGTCTAGGTTTGGTTCATGTAGCCGAGGTTGCTTTGGAGTTTCAGACCATTGACATT
GGCCAACAACTAGCGTCCGCGTAACTGATACGTCACAGCCAAGACTCGCTGCCATGAGGC
AAAGGTTTCCTAGGGATTCTTGCATTTCATCCTCCGTAAGTCCCACAAAACTCCCATCGT
CAGAAACTCCAATTTCATACAAGGATCCCTGACTTTCTTCAAGCCCGGCAACTAGTTTCC
GAGTTTTGGTGTAAAGGTGGGGACTATTGATTTTATTATACTTTGTTTCAGAAATCTCGG
GTACGACAGACTCGCGGATGGAAGTAGAGTGAAAGGCAGATGACTGTTGTAATCGCCATA
GTAGCTGAGTGGTTAGCTCCTCCAGACGAGATTGCCGCCTTCGATGTGAGGGAAACAAGG
GGGAAGGGTTTGTTACAGAGCTACGATCAACAGCTAGATCTATGACTGTCCCTTGTCGTA
CCGGTTGGGGCTCGAATAGCTTTGACCTTGTGGAATAGCTACTATCTGCTCAGAGTTAGC
GGCGCAGTCTCCAGGGTGTGTTTTGTGGCAAATAGAGTGATGTGAGTAAAGTGATTAGAA
GTGGATACAAGTATGGTCTTACACTGTCGTCTAGGTCTTAATAGCAAATGTAGTTTGTAT
TCTACGGGGCCGTAAGAAGGCTCCGGTCGAAGTTTCGATGGTCCCCTGTCTGATAGAGAA
GCCGACGAGTGCAAAATGTCTCCATTATGCAATAGCTTTGGCAGATCTTCCGAGCTATCA
ATTGAACTAGGCCATGGGGAAGATAGTCTTGGTGGGTCCGGATCAAATGTAAATATAGAA
GCCATAGTACGATGCAAATGAGGCCAACAACACTGAAGCCATGAATCCAGCAGTCATAAG
ACTGCTTGTTGCTGCGACTGCTGTAACACTAATTTTGTTGCAGATACTCTAGAGTTATGT
TGAAGCCAACAAGGTCATTGGACTGGAGTATGTAGAACAAGCATGAGTAAGAAGCTTTTG
ACGTGTTACTGAGAAGAGCAGGCCAATTAAATTCTGGCTGTAGAGCATTGTAGCTCTGGG
AGTATAGTGATTAATGATAGCTGTCTTTGATTTAACTCAGTATTACTTTCAGGAAGGTAT
CCGGTAATCTGATTAACTGCACGTTTAGTACGGTGGGTCAATCTATGTCACGGAACGGGC
ATGTCATGGATTACAGGGTTATGCTGCATTCGCCCGCCTACAGACTGACACAAGGCTCTG
GGGTTATCTGAAGCACCATCCGCGCCTCTTCAACTTTGCTACCCCTCTCCCCCTCTCGCC
ACCCTGACACAGGGCTAATACTTAATTCCTTTCCTGCCGAAGAGCACTTCCTATTTCTCT
TCCATAACTATTTACTTCTAATTACCAGTTCTACTCTCAACATGAAGAAATTTGGATTCG
GTAAGAAGAATGACGCTTCAAAGAATACCTCACCAGCCCCTGCGGCCTCAAATCCTTATG
CTCAACAACCGGCAGCACCTGGACCGTACGATCAAATGAATCAGAACCCCAAAATGATGG
CAAATAATACACCACCTCAGCAAGCCGGGAATTCTATGGGACCAGGTGTTGCCAAAAGAG
GCGTTTCTGCTGGGTCAGCAGGACCAAGAGGGCCAGCACCAAATGGATACGGTGCAAATA
GATATGACATGGCTAGCAGCAGTAGCGGAGGTGGATACGGGGGCATGGGAAGAAGAAACA
GTAATGAAACAACTAACACCGAAGAGAACCGAGAAGCTTTATTCGGTGGCGCGAAAGATC
GATTTGTCCAAAGGGGTCCACCATTATCAGTAGCTGAGCGACCTAATGGAGGGTATGGCG
ATGAAAGGCAATTGACCGCAGAAGAAGAAGAAGAAGAGGATGTCGCTGCAACGAAGCAAG
AAATCCGACAGATGAAGCGAGATGACGTATCATCCACTCAGCGGGCCCTGGCTATCGCAG
CCCAGGCAGAGGAAACTGGACGGGCTACATTGGCGCGTCTAGGTGCCCAAGGCGAACGAC
TTCATAATACAGAAAAGAACCTGGATCTAACCTCCAATCATAATCGTAGAGCCGAGGAAA
AGGCGAAAGAGTTAAAAACACTGAACCGAAGTATGTTTGCTGTGCACGTTGCTAATCCTT
TTACGTCTTCGTCGCGCCGGGCAGCTCGTGACGACCAAGTTCAAACGAAACATCAACAAG
AGCGCGAAGAGCGTGATGCAACTCGCCAAGCAGCCTTTCTCTCGCGTCAGCGCTTAGAAG
ATAACATGTCAGAACTCCGCGTTGGGGAAAGACCCCCGCCGACAAAAGCCAGCTTAGCTG
AAAGATCAAAGTATCAGTTTGAAGCTGATTCAGAGGATGAAGATATGGAAAACCAGATTG
ACAGTAACCTTGACGCCTTAGGTAACGCCGCCGGTCGGCTGAATGCTCTTGCTCGCGCAA
CAGGCCAAGAAGTCGAGGAACAGAACAAGCATATTGAGCGTATCATGATCAAGGTACGAT
CTCTATTCTCCCCTCTTGAATTCCCACCATTACTAATTCTCTCTTACAGAGCGATCGGGT
TGATGATCAAATTGCTCTGAATAGAGCGCGGCTAGATCGGATTAAGTAAATTCTACTGGG
CATTTCTTTACGGGAGTAGTGTGGCGCATGGGGTGATTTGCATGCATATAGATCTTTGGT
CTCACTCCTTGTTCCATTTTTTTGTTCTTTCACCGAATATATCAATGGGAATGATCGATT
CTCAAATCCTCATCTACGCTAAATCATACATCTTGAGTACCTCAAATTGTAGAGCGATAT
TCTTGTTGTGAGTTTGATCAGAGGTATTATATCTTTATATGTGTATAATTGTGTTCATGC
AAATAATTAATCAAATCTCACATGAATCGCAAGATACTAGTATCACCTATTATTATATGC
ACTGTGTTATCAGGGGCTCTTCGTATATGTGTAGTGTGATGCATTTACTTAGTTTGGGTA
AACACCTATTAACACTATGACAAATTTATTTTTATAGAGACAGCACAGGTGGCCTTCTCC
CGACAATCTCATTTAAAATTGGTGCCGGATGGTGATCAATTAAGGCCCACAGGCATGCAA
TATTATCGCGGGATCTTAAGGATAAGAATCTCTTACATGGCAAGAGCCTCCATAATCCAG
GGCACTTCAATAGCACTAACGCATTTGGCATAATTTTTTGCTGTAAAAACGTGTTCCATG
AACATGATTGCCTCCAACTTGCGGCCATAAAGTACGCTGGAGGGGTGAATCATAATGATG
TTTTTTCCTTGCGTAGTCCGATAACTATTATCGGGTGCGAGTATAGCCGTGTTCATGGAG
AAAGCTGATAGCATTATCTTGAGCAAGCGGCACGTGTCATCAGGGGTGAAAGGCGTAAGG
GGTTGCGGGTCAGGTGGTGGCAGTTCCAGTAAAAGCTTCTCTGCGTGACAAATGTGCCGA
AGTTGTTTGCGAATCTGCATGGCCATGCTCATGGCACGAGTAGAGATCATGCGTTTCTTA
CACCAACCACTGCGATCCGTGCCTTCACTCGCGTAGTGTTGCATAGTTGAGAGGAGAGTG
ACGAGATCTCCTTCCCGCTGATGAATGTCTTTGCGGAAGTTCTGCATAGTTTCCCGGTCT
TCCTCAGATTTTGGCTGCAGGAAAATATTTGAGTCAGTTGTGAGGCAGGAAATAAGATCA
ATGACTTCGAGTACCATACTCGGCTCAACTTCGGCGGCCGCTGTGAGAACACGACCATAC
GCGGCTGGTAAGGGAAAGCGTGCAACCTTCTTTCCATTTTCAGTCAGGTTTTCATTATCA
TCTAGGATACCCATAAGGTGAAGACGTAGGAGAGCCTTTTCCATGGTCATAATATTTGGG
GCATCCATCAATGGGAAAGCTAACACATCCTTAATGCCCCTAGCCTTCATTTTCAACACT
GCCTCAACAATATCACTCCGAATAATTTCAGGAGTCTCATTTTCATACAGTTTGTTGTAA
TCTGCTTCTGTGTAAAGTCTATAGCATTTACCTTTAGCCTCCCGACCTGCCCGACCTGCT
CTCTGAATAGCCGATACTTTCGAGATTGGCTTGGCGAGGAGTGACTCAAGACCTAACCGC
GGTCGATATTGCTTAACTTTTGATTTTCCACAGTCAACGACATACCGAACACCAGATACA
GTCACAGATGTCTCAGCTATGTTAGTTGCTAAAACTATTTTTCGGGTAAATTTCTCTTTT
AGTTTTTCAAAGGCTTCTTGCTGTCCCTGGGCTGATAAAGCTCCATAGAGAGGTACGACT
TTCATTCTAGGGAGGTTATTTGCTAGTTGGCTTGAATAGCTTTCCAATTCGACCTGTAGC
ACTTCAATTTCTTCCTGGCCAGTCAGAAATGCCAAAATATCTCCGGGCAAAGGCTCTTTT
ACATGAAGCTGCAAAATAATTTGAAGCATACTATAAATATAGTCTTGACAAGGCTTTGGC
TCATAAATAATTTCTACCTCGTACTGTCGACCTTCAACATACATTATGACAATCTCGTCT
GAGCTAGATTTCTTTTTGGTAGATAAGAGAGGCCTATCGGTTATTTGAGATATTTTTGGC
TCTGCGTGAAAATTTTCCTTTGAGTTTTCAGTAACTTGACTAATCTTTTTATCCGAATTC
GATTTTGAATGTGATGGGTTGGAAATTTGTGATGATGTCAGGTTTGTGCTAGAAAGACCA
GAAGTATTGTGCCACACGGAATTCCGGACTGTTGAAGATTCAGATCGAGCGGCGTCGACA
CCACTAAAATTTAAGTCAGGGTCATGAGTATCCTGACTATTAGGGAAAGCTAAAAATGCT
TCGATGCTTTTTAAGTCAAGAGTAGCACTCATAACTACAACTTTGAGTGGAATTCCACCA
CGGCCTCTGTTATCGCTATGTAACATACCTCTCAAAAATCCAACAACTAAGTCAACGTCA
ACACTCCTTTCGTGAAATTCATCAACAATAACGGCACTGTACTGTTTCAGATTTGGATCT
TGCAAAATTTCTTGTAGTAGTGTACCCTCGGTCACAAATTTAATTTTCATCCCTGCTGGA
AGCATTTTTTCAAATCTAACTGAATATCCAACTATTCCATCGGCGTTACGATCTCCTCTT
TTCAGCGGTGTACCAATTTCCTGAGAAACACGTTGAGCCAATGTTATAGCTGCTACTCGC
CGTGGTTGTGTTATGGCGATAACTCCCCCAACGAATGTATCATAATTTTCGCCACACTCG
TTTTGGATTTTTGTTTTGCAGCGCTTACACCATGACTCAGTGTAGAGAAATTGGGGAATT
TGAGTACTTTTACCTGAACCTGTATCACCCTTTAAAAGAAGAACATTATTTTTTTGAAGT
GAGGATCTTATTTGATCTTGGTAGAGCCAGACAGGTAGGTTTTCACGAAGCATTTCAGTC
ATAGATCCATTATTATTACTTTTTTTCTGAGTGCGAGCTCCATGTTTGCTAGATTTCATT
GTTCGGTTATCTTTTGTCTTCCGACTAGTTTTCTTCGACGATGGATGTGCAACCGGAGTC
GGAACACTTACACCGTCTGGTTTGGAGGCTTCAATGCTACTATGACCCAATTGAGATGTA
TTCTTAGATTTTTTGTTGTCACACTCTCTATAATTTTCTGGAGTTACTACCAATTTTGTC
GGGAATGCAAATTCATTTATAATAGACTTCAGCCCCACTTGCTTTGATGATTTCGTTTTG
CCGTTGCGTGACCTTTTTGTGCCTCTCACGATATTACCGGTGAACAAGTCCGCGGCATCA
GTCTCAGTAGCTTGTTCTTTGCGTTTGTTTTTCTCCATCGAATCACCGGTAAATTCAACT
AATGGAAGTGCCTGTCCTGATACTATGGGATTTTTAGGCCCTCGTACCGACATTCTCCCT
GAAGAGGTAGTGTGAAAAATATCGCGTAAACTTCTTCTTTCGTTTTTATCCTATCTATGT
ATGCACTAAGTGCAAGAGAGATTATTGGCTTGGGCTAATGTTCCACAACGTTCTCAAGCT
GGATGGAGAGCGTTGTGTATTATTTCCAATCTACGTGATCTTGATGTCTAGCCTAGAATC
AAGTTGTGAGAACTAGTCTGACTTATGAGATTTAGTTGAAAATCGTGGGGCAAGTATAAT
TTGGCAGCTTATTACATTGTTTGTTGAAAACATTTAGTAACAATTAAACGCACAAAAATT
TCACACTAGCTCACCTTATGGAATCACATGACTTGACTAGCGCTACAATTGAATAAATTA
TTCAAACAACCTGAAGCGGGACCTTGAGACCCATGCAGGTTTCTTCAGAAGATTTGTATT
TTTAAATAAGATGATTCAATTTGACGTTTAGGAGACTCACACTCAGATTTCATTTGCAGA
TACCGCTCAAGATTAATCTCTTAGGTGCTTACCCACCGCAGGGATGTGCGTGATTAACCT
ATGATTATCGGAGTGTGCGTTTGTCATTCCACAAATACGATTCCACCGCGAGAGATTGTG
GTAGGTTAGTTTTACTGGATTCTAATCAGCTTTCTCCTGTCTTGATTAGGGTAGGTGTCC
AAACTATCCAGACTATAGTTGAGAGAATGATCCGAACGGTGTACCACTGCACCATCCAAC
CTACAGCTAGCGCTATATACGACATAGAAGTGCGCCAACAATATAACAACGTTCATGATT
AAATGAAATGGCGCATAATAGCAAATATTTTAATAAATAAATCATTCGACACCATTTTTG
CCAGAAAGCTGCCCCACATGTCTCATCAGCTCAATCACTTTTTTTTTTGCATCAGATTTG
AATTGCGTATGTAGCTATCTAGCTATGACACAATATCAGAGAAAATGTACAGAAAAGATG
ACTCAATATTAAAGTAGANNCACGTTTTGAAAAGAAAAAGAAGATTTTGGTAACGTAAAC
AAGCAAGTAAAAGCAGCAACAATTAAAGTGGGGTATTCTGTACTGGATACATTTGCAGAC
AAGAGTTTAAATGATGAATCGGAATCATCCAAAAGAAGTGAGAATTTTCTTTCAGCTTCC
GAGTGAGAGGCTGACGATATATTCAACCAGAACCAGTAATACTTCATCTTTAACGACCAA
ATAATATTCACACCAAAGCCATGGTCATCGCTCTGTATTAAAATTAACTTCGCTTCTTCA
CTCCATTATATACATGTTACCTCCTCTCTAATTTTAGTGAAAACATATCGTTGGGAATAC
GCTTACAATTTCTCGACTTCACTCATCACAGGCGAAGGTTTTTGGTAGGTGTTTGTATAG
TAATTGTCGCACAGTACATCGAAGTCAGGGTTCTGTCATATCTTTTTTCCCCAAGGACCT
ATTCTAAAAATCTGCTCTGCCACTTTGTCCAACTTTAGCTCAGTCATCTCAGCGTCCTTC
ACAATCGCTATAGGCCATTTTACGTTGGTGCTAAGAACGGCAATTGGTACCCCTTTTAGT
GCATGTCTTGAATACTGGACACACAAGTCTTCCCATGGATGGCTATGAACACCTGTCAGA
GTAGTTACCTTTGCGCCGGGATGTTATATTGTTTGTACGCAAGTTAAATCCATTCCTTTT
CGATGTCTGACAAGCGGGATTAATTTTGTCCTCACTACTAGGCGGCACTTTGATGAGTTA
CGGGTTGTGCGTAAGGTTGTTGTATCATGGATAATTTATATTTCTACTATTTTAAGGCAT
TTCTGCAATTTTATGTGCGGGCTATATAGCTCAGATCTGGCTAGGGATTTGACTATCCAA
GCCTATCATCAGGCTAGACAGGGTAGTTGCGCATTTTGTTATTGAAATTTTTATTAAGTG
TAGCCGTGCGGCCTTGAGACGTTCTCGTGCTCTGTGTAAATACTGCATGATTCTACCGAC
TAGAAGGCTACTTGTGCGTCGGAATTCTTGCGCGTGTACCTCTGCGGGCTGCGGATGCCA
ACATGACGCAGCCAAGCCTCGCACACGGGAGGCGCGGAAGTGAGGATTCCAAAGCTTGTC
TACTTCATATTGCACACTATCGCGCGGGATATCACCTCGCCAATCTGATTCCACAGGAGC
CGTCGGTAGTCAGGGAGGTCCTGGTGCTCAGGCGGAGTGCCGCTGCCGTGTCTTGTGGAT
AGAATAGGAATGTGGATCGAAACGACAGGGGTACATCCCTATAACCATGCATTCGATTGG
TTCGGTCTTCATGTAGGCCCATGCAGGTGCCCATCAAACTATCTGATTTACAGAGGAGGA
AACTTTTTTTTCTTTTTTTGCATCAGATTTGAATTGCGTATGCAGCTATCTAGCTATGAC
ACAATATCAGAGAAAATATACAGAAAAGATGGCACAATTGACAAGTAGAGCACTCATGCC
TCGGATTTCATTTGCAGGTACCACTGCGAAGTTATGGTGACTTTTTCTTCACCCCAAGTC
AAGCCTTATCCGTGAATACCTAGATAGGGAAACTTCTCAAAAATCCTCAATTTTCCAGAC
ATACCTCTATCGTCCGTTGACTTGCCTTCGCGCGAAATGTGGTCGAAGGCTCCTCCTTCC
GAAGGGGAGTAGGTGCCCAGGCTACTCAAACTATACCGCATTAATAGACTTGTACTAGAT
AGTCATAGATTCAAATAGTACAATAAAAACACACACTAGACATGTTCGCTCTTATATACA
GGAGCTTCAGCACGGGCCATTATTGGGGAACGTATTAATTGTGGCATGCAACGTTTTATG
CACAGTCCGATTCGCATTCCATTACACTCCACTTTTGCCAAAGTTTGCTTCGACCAAAAC
TCTCAGGAAATTAATTGCAGGCTTAACAAATAAAGATATCGCGTTTCTCATGTCCCACAA
ATTAAAATAAGAGATCTTGTATGCACCAACGGCCACAAGATGAATCAGCTGTGTACAAAT
GTAAATTATGGACGTAGTTAGTTTCTCCTTCCAGCCCATATTTTATTCGTCAAATTCCAA
AAACCATCAAACATTTGATATTTAGCCGCAAATTTAGAAGCAAAAAGTTGTGACTGCTTC
AGTAACAAACACTCGCTAATTATTCGGAATCATCAAGAAGCTTTTTGGCAGCAGTCAACT
ACAAGCAGTCTCCATCAATAGTTCATTCTTCGTGAGTCTATCACTAAGCTTCTCCAAAGT
TTTCTACCACTACAACTAAAATCGGTGCTCAAACAAAAATATATCCTGGAAGCTAAATAA
ACTTTCGAAAACACAACATATTTGGAACAAAGGAAGGCCTATGGCTTCTCAACAAGGGTT
GAAGATGTCGCAGCACAGCCTCTATGCTAGAAAATGGCAGATCTTCAGTACTGTCTTTGA
GATCGATAACAGCAAAAGTCGTATTGATAACATCAATCCTTCCGAGAAATTGGAATCATC
TAACTCTTGGTCCATCACACATGCCAATGAGACATGGCATCAAACGCAATTGGACTCAGC
GTGGGATCTAGTCACCCATTCACTTAGCCTTGCTCATCTAAGTAAAATTCAAAGCCCATC
AGAAAAAGCTAAAAATTACATAGGAATAGTTGATCCACAATTTTTTTCTGCGTTGCAAAT
TCTATTGTATCCGGAAGAGTTTGTGCCTCAGGCACCAGATAAACGTGATATTGTTTTATG
GTATTCATCACAAGTTCGACTACACTTTCTCAACCAAGTTCTTCCTCAGCTACTCAGATT
TAAAGAGCAAAAATGGGATCCAGATACCACGTTGCTTCGGAGCACTCAGCTTTTAGAAGT
GGTTCTCCATCAGTATCACAGTGGACTTCTAATCATCGAAAAACAGATTGAAGTATCTGC
AAGTGGCACCTCTTATCCTATTGTATCCAAGTTTATTCGGGACCTCAATACAATCGTTAG
TAATTCTACTATGCAAGTTCTCGCAGATTGTATCTCGTCTGTTCTTCAGCACTATATAGC
CCTAATTCTCGGACTGCCATCACGTGTAAACCCAAGGGCCACGTCAATCGGTGTAGAGGA
TCACGAATCTGAAAATGCTCAACGAGCAGCACTTGGACTTGTAGAAAAACTTAAAAATAT
TGGTCTGGCCGGCGATAGGTTTCAAGTCATTTTTGCTGAAAGCATGAATTCTGCCGTGTC
AGAATTTGTATATGAGGGGTTCAAGGATGTTTGGTCATTAGATAATCCAGCAATTACTTC
TAGCACCCAAGACCGTACCTTATCTGTGGGATTTATCATTTCAGATACAACACAAACGAA
GTCACACTCATCTAAATGTGTGCTAGACATCCATGATTGGGTGAAAGATAGATATACAAA
GCTTGTGGTGCAAGTTTTAGGCTTACTTGATAATGAGATCAATTTATCATGGGTAGAACA
AGAAAAATATAAGGAGATGAGCATTGCTCGACTTGCAGCACTTCGCACAAAAGAGTTATT
CAATATTGTTCAAAGTTGGCCTCAAGCTCATGGAGCCCTGAGTGATCTTAGAACTGCAAT
TACCTCGACCCAGAGACGACTTTACTTGACAGAGGATTTCTCTCAGGTTTTAGCTTCTAG
AGTTCTGCACCCAGCAGCATCGACAACACATATTTTGAAAACTTACATTTCAATAATTCG
ATCCTTTCACTCAATTGATAATTCAAAAGTTTTACTAGATCGAGTCGCATACCCACTACA
GTTGTATCTAAGTACTCGCGAAGACACGGTACAGATCATTATTTCTAGTCTCCTGGCGGA
TATAGATGAAAGTAAAAGCGATAATGAGGAAGAAAAGCTAACGGAATTGGCTCACCTACT
ACATACTGAATCTAAGCCTTTTGGGTCTCGAATCGATGATGAAGGACAAGATTGGAATGA
CATGGAATGGATTCCTGATCCTGTTGATGCAGGACCAGGCTACAAAAGATCCAAAGATCT
CGATATTATCGGGACTCTTGTTGGAGATTTCGGTACGCAAGAAGTGTTTATCAAGGAATT
TCAAAGGATTATTGCAGGTCGCTTCTTGAAATATAATGGAGAATTTTCTAGCGAAGTATT
CCTTCCCGGGCGACTATAAATCTCATATCTACTCACATGTTTCTAGATAAAAGTCTTGGA
GCTGCTAAAATTGCGCTTCGGGGAAACTCCACTTCAGGCGTGTGAAGTAATGCTCCGAGA
CATCCAAGATTCTGAAAGGCTTAATAGCGCCATTCGTAGGATACAGAAGCTTAATCCAGA
TAAACAAGAAATAAAACTAGCAAATCAATCCTCTTCGCACTTAGCGAGGGGCAATGCTGA
AGGACTTATGAAACCTTCTCTTCACGCCAAGATTCTCTCGCGACTATTTTGGCCTGAGCT
TCTTGCGGAAACCTACCAAGTTCCTGATAAGGTTGCCGAGCTCCAGAAGAAGTATGAGGA
AGGATTTCAAACACTCAAGGCATCTAGAAAACTATCTTGGAATCACATGCTAGGCCAGGC
AACTGTTGAACTTGAGCTTGAAGATCGACATCTAGTGGAAGAAGTGCACACATGGCAGGC
TGCAGTAATTTGGGCTTTTAACAGTGAAAACGCACTTGGCACTAGCCTAGTTCGTAGCGT
TCAAGAACTGACCGAATACCTTGGAATGGAAGAAAGTGTCATCCGACGCGCTCTTAAATT
TTGGAAACAAAAACTTATCTTGCACGAGCTTCAGCCCGATACTTTTACAGTTCTTGAACG
CCTTAGCTCAGTTGAGCGTGATAGATCAAATAATAAGCGATCAAGCGGCGTGATACCAAG
TAATCCGGATCAGAGCGAAATGCAGCATCCACGCGATCTCGGGACCAATGGTAGCGGAGT
GATAAAAGAAATGGAAATGTACTGGCAATATATTGTTGGAATGCTCACCAACTCGGCAAG
CCAAATGCCATTACCACAGATAACAATGATCCTTAAGATGCTCCTAGTAGATGGCTTTCC
ACACAGCGATGAGAAGCTGCGAAATTTTCTCGCCCAGAAAGTTGATGATGGAGCACTAGA
GCTTGTCGCGGGCAAATATCGCCTGAAAAAGTGATAGAAGCTCCATGAATGATCATTTTC
TTCAATAGCACTACTTTAAGGGCAAATTTACTCAATACCCTGAGTATATTCATATCATGG
TTCATATCGGTATCACAAAATTACGTGTATTTTTATTATGGAAGCAGCTCAAATAAATTA
GAAACTTTATAGGCGAATACTGAAAGATATTTTCAAACGTAGAAGGTCGTATGACTACAC
GTACGTCGAAAAAAATCGACTATTGATAGTAAGTCCAGATGGTCTCCCACTTCATGAGTG
GTTTTCATCCTAGATGCCACACATTGGCGCATAAATTTGCGGCAAAAATGTTTTGTACCT
TATCGCTGATGACAAATTTTGAACTTCGATTAAGCCATTCTCAAAGCTTTGTTTTAGGGT
TCCAAGAGTGAGGGAAATTTGAATCACATTGTGGCGAAATATGTGTAATAACCTATTAGA
CAGCGGTGTTTCATTTTCCTTACTTCTCTTAGCCTAGTCCATAAGATGGGTTATTCAAGA
TGCCCAAATATACTATACGCTTTTTCTTCTGTCTTATTGTACATCTAGTTATCTGAACTA
GGATTACCCCTCAAGGCTCCTCCTGAGAAAATCATTCCAACCTGTCCCAATTCATAACAC
AATTTAGGGGAACAAGAGTTGTGGACGATACAAGCAAGCCCTGCCAAAAAAAAGTTTAAT
TTTCTATGGTAAATATCACTTAAGTAGGACTATGCGGACATAAAGTGTGTCCTAATGATC
ACCTCGCGTGAGCACGAAATCCGAGACAATCCTGGAGCGAAGGGAGTTACGGAGGACGAG
GACCAAATACCTTTCAGTAGTGTCTTCCACTAACCTAGAAGTGAAATATTCTCCCATAAC
CGAGATTTAATGATGAAAATATTTATTTTAGACTTTTCGTCTAGATGACGATCGGAAGGA
GTAGTTGACAAGATTTTGGTCGATAATCCGACCTGCAAAAATTTCACGACTGCACAACCC
AAAGATTACAATCATTTAAACCCCAGTTATGAATTGTAGACAGGATAAATCTGATTTATG
TTCGTATTCAAATAATTGTCAATCCTCACTTCCTCAAAATGTTTTAGAAGTTCCTTATCA
TCCAAACTCATCTACCGAAGCACTCCAAAATCTTAAAGTCATACTCGTAATGTATGATAT
GAGTGGAAGTATATCTAACTGTAACTATCGTGCGCTATGAAATTACGGCCGACGTACTTG
CCTTAGATTTCGTCCATAACTCGGCATGGGATAAACCGCCAGCAACGAAATACGTACGAT
ATTTTGCCGGCACACCAACTAGAGCATTTGACAAAGACTGAAGTACTGGCGACTTAGACT
TAAGCTCTTCGACAGATATTCGACCTCCATGGACAGGAGGGCAAGACTGGACACCTGTAC
GTGGTGTCCTCTACGAAACTGGGAGTGAAATATTCTCCCAGAGCCAAGTTCAGTCAAATT
TCGCAATACGAGAGAAGTTGGCCCACGAGGCAATGATTCGCAATTCTCCGCCATGTCAAA
TTTTCGCTCCCGACGAGTTCGACTCCTACCTAAGTCTCATCAAGTTTACAAGTACGACCT
AGTACATCCTCGTCTCAATGACCACACCTCTCATCAACTATTCTCTGGCCTCAGCTGACC
GCCAAATACACGCCCACGCCGATATTTAGACCCGACGGAGGAAGCAAAGCGTGGCGCACA
AATCTGGGAGACAGTTCTTTGGGATAGATATGAGAGGGATCAGGACAAGTTTTCAAGGTG
ACACGGAGGATGGATGCAATCTCGACGGGCATGTATATTTGAATTTTGGCAAGGAGTTTT
ACGAATTGAGACTTGTGCGCGCCTAGACTTCGCATGCGAGAGTGCAGCGGACACCATAAA
AACACGAAAACGATGGAAGGCGCCGTGGTTCGCCTCCTGGTGGAGTTCTCTGGTATAGTT
TGAGTAGCCTGGGCACCTACTCCACTTGGGAAGGAGACACGTTAGACCACATTTCGCGCG
GAGACAAGTCAATGGATGATGGAGGCATGTCTGGATAACTCAGGGTTTTGAGACGTTTCT
CTAGGTGGGTATTCACGGATGAGGGTTGACTTGGGGTGAAGAAAAAGCCGCCATAACTTT
GCAGTGGTACTTGCAGATGAAATCCGAGGCATGAGTGCTCTTTCTTTATATTGAGTCATC
TATTATGTACTACTTTCTGATATTGTGTCATAGCTAGATAGCTGCATACGCAATTAAAAC
TTGATGCAAAAAAAAAACGACAGAGTATACATGAGATAAATGTATGTCATAGACCCCGTG
CAATGATGAACATTCAAACAAATTTGGATGGAACGAGATCCCTCATCATCTTCCCTTCTA
TCGAACGAAGCAAAGGTCACTTATTGGAACTTGAGAGCTGGGAGAAACCCATCAAAGTCG
GGGATGTGTGGCACTATTTGACGGGTGAAATGACTGAGTCGGAGGATGTGGCAATATTTC
TGGGGGGGCGGAAAGATGAAACGTAAAATCTGGGATGGTGGACCTTCGTAGGCCTAGACA
AGCCTTTAATTTGTTGACAGCCGCTATCCGACTTCTCGGTCCAGTTTCATCTCTCACAGA
TTTCAGGTCGAGATAAAATGGCTGGAGAGAGATGATGGAGAGCGTGTTCCATGAATTCGC
TCAAATTGTTTGCGAGGCTCATTATCAGAGTATCGAGGAGATAATGGGTCATGCACAATA
CGGGCCCTCTGTTTATTGGCTTTCATGGCTGGGTTTGAGTTGATTATTTACTATAATTCA
CTCTGAAACTAAGACGATGAAGAACATCGAGGAGAGCAAAGACTGAGCACCTGTACGCGA
ACTCATCTATGAACCTGAAAGAGAAATTTACTTCCAAAGCCAAGTTCAGTCAAATTTGGT
AGTTTCTAGGAATGCAGCTCACGAAGCAATGATTAAATACACTCAACCAAATCAAATTTT
CTTACCAGACGAGATCGACTCCTACCAAAGCTTCATCAAGTCTACAACTACGACCTAGTG
CATCCTCATGTCAATGACCACACCTCTCGTCGACTTTCTCTAGCCTCAGCTGACCGCCAA
TACACGCCCACGCCGATGTTTACACCCGACAAGGTAAAGCGTGGCGCACAAATCTAGGAA
GAAGGTCTTCACGATGGACTTGAGAGAAATCAGGGCAAGTCTACAAGATGAAGCAAAGGA
TGGATACAATGGCGACGGACGGGAAATTTTGAATTTTGGCAAGGAGTATTTCAAATTGAG
CTTTGTGCGTGTCAAGCTTTCGGTTGCGAGAGTTCAGCTAACGGTATAAAAACAAAACTG
CGATAGAAGGCGCCATGGTCCGCCTTCTGGCGGTTTTGTCTAGCTAGTTTGAGTAGCCTG
GGCACCTACTCCACTTGGGAAGGAGACATCTCAGACCGCAAATTGCGTGGAGACAAGTTA
ACGGATGATGAAAGCATGTCTGGATAACTCGGAGTTTTTGGGACGTTTCCCTGGAAGAGT
AATCACGGATAAGGGTTGACTTGTGGTGAAGAAAAGGCCGCCATAACTTCGCAGTGGTAC
CTGCAAATGAAATCTGAGGCATGAGTGTTTTTCCTTTAAATCTTGTCATCCATTTTGTAC
TAATTCTCTGATATTATGTCATAGCTAGTGGCTGCATACGCAATTAAAATATGATGCAAA
AAAATAAATAATCCCACTCGACTAACGTCCATCTCTGTTTGACATCACGATATGAGAAAA
GGTACTGCTACTAAAAATTGGAAACTTAGATTGGTTCGTACTTTGTCAAACTATCACTTC
CACATTAGCCTTATCGGTCGATAAACTTTTATCACTTAATCTAATTTTTGATATTTCCTA
TCAAACGCCTCATTTTTGCGCTCCAGGGTCCCAATTAGATGACTGATTGGCTCCAGTAGG
TGGCAATTGCATTTTCCTCGGTTTCACTCATAGTTTGCAGACATTTTCGCCACCCTAGAG
CGGGCTTCAAACTAAAAAAGCGACCCGAAATATTGATATCGATCGAGCTACAGAAAGCTC
AGAGTTGTTCGCCCCCTCGAATCTTATTAGACGCCCTTCATTGAATGAGGCGGGAAACTG
AGCCTCGCTTTCGTGTTTATCGAACGAGCTGACACTGATTCGTTTCAATGAACCAGCGTG
AATTTTGCTCTCATTGTACATTGGCCGGAGAGAAGTGACGTCCTTAGGTTCGGCCGATAG
CTCTTTTGAAGCCCCATTTTCGCCCTATTTGGATCTCTTAAATAGCTTGCAGCTAAGCGT
TAGGTGGCACAACTCGGCTAAACATATTGAGAAAAAATTAAAGTTTTGTTTCCACCTAAA
GAAGGAGGGGCCAATGGAGATGAGGGCCATTTTTCAATTGTTTGCATTACCTATCCACTT
CGTGTCAATATTAAAGAGAACATGTGTGTTCTGAGTCGCCACTGGTATTGAGTTCGAGGA
AAGCGCGATGATGGTGAAATTGACTGCTATATAAGAGTCTTCTGTTCCCTACGTTGGCTG
TTTATCATCATCACCAACATCAGCAGCTTCATCAGCTTCATCACCATCATTATCATCACC
ACTATCATCGCCAATACCGTTGTTATTTTCATCACAACAGCCACTCCGCCTTATCCCTCG
AATATCTACACCTACTTCTAGCCATACCGTCATAGTCTTCAAGATGAATTCCTTTATCTT
CAATCTTTATCTTGCTGTCGTCGCTGCTATAATATTTGCTGCGACTGTTGATGCTCGGTC
GGTCCCCCATTCCGGACCGTCTGTTATCGGTAGAAGAGGCATGATGCCAGAGCAC
>20151110.A-LOL_contig_26
ATAACCTCGTAATTATAACAGGTTATGAGCCCGGGCTCTTCTAATCATCCCGACAATATC
CAAAATATGTCGACCAGCAACAAGAGAGTGATCCTGGAGTCAGGAGTTTCGTTTAGCAGA
TGGAAGTCAAGCCTGCTCTCGAAACTATCAAGGCGCAATGTCATTGGACATGTGTTCCAA
GACCTTGAAGATATAATTCCAGCTACTAGGCCCGCACGGCCGATAAGGCTGGAGATGGAC
ACTGAAAGCTCGTACGCTGAAAAAGAGAAGACGTACAGAGAAAAGGTTCAGATATGGAAG
ATGGGCGAATTTGAGGCCAAGGACATCATCATGGAAAGGCTTCCAGCAGAGACCTGGCCC
GAAAATCACGAGCACCTAACAGCCTCGGAGCTCTACAAGGATATCGCTCAGTCAAGAGAA
GCAACGGCGGTTGCGCCTTACGTTGCCGCATTGGAATCTTTCATGAGTGTCAGATTTGCC
AGCACAGTAGACGACTACTGTAACAGATTTTTAACGCAGTACCAGAGTCTATGCAACTCG
TCGACTGCAATGATGGAGTATAGCCAAGCACCAGCCGATCCCAAAATCAACAATTATAAG
ATTCCAAAAGAGGTCGCAGCTGGGATGTTCCTCATTGGCACAAAGGACATCGAGTGGTTA
AGTAACTGGCGGGACACAAAGGCTATCGGGCCCGATAATCGCCTAACATCCCTTGAAACA
ATGATGTCGACCATTCGCACAGCTGGAGGAAACAGACCACAGAATCAACCGAGAATGCTA
GCTGCATCAGAGCCTGTCGACAGTGTTGATCCAGAAGCAATGTGCCTCCGCTGTCGGCAT
AAGCATAAGAACAGAGACTGTTTCAGACAGCATCCAGAGCTTCGCAATGATGAAAGAGGG
AGAGGCTGGCCACAGGGCAGAGGGAAGAACGTGGATAGGAGAGGCAGACTGAAAAATGTC
GCTAAAGCAGAGGTTAAATTTGAGGAAAGTAGCGAGGACGAAAGCGGTTTAAACAATGGT
ACCATGTTATCAGCTGCAGGAAGAAGCAAGAATCAATTCCCATACCTCTATGACACTGGT
GCATCGCACCACTTCTTTCGTGACCCAAATATCTTTGAAACAATGCGCAAACGTGCCAGC
CCGTTTAAATTTGATCAAGCAGTCGGGGAAATGTCGCTGACAAGTCAAGGAACTGCAAAT
GTCAAGATAGGAAAGTTGAAGATGCGATTACGCGATTGTCTCTACTCGCCCACATCATCA
TCCAATATTGTTTCAGCAGGTAAATTGCAGAGATTTGGTAATATATACGCCGATCCGTTT
AAAGGACTGCTTATACAATACCATAATGGAAAACCCCATAGAGCTGTAGCCCGTCTCGAT
CAAAAGAATGATGTAACTTACATTCGTCCGCTTTATGATGACAACGAAGTATCAATAGCA
GCACCAGGTGTTGCAAGAGTACCAAGAACGTCTGTCACACAGCGATGGCACGAAAGATTG
GGACATACTGGACAAACAATCCTAAAGCGGACAGCCGAGTGCTCGAAAGGGCTGGAAGGA
ATTGATGCTTCCGAATTGGGGACATGTGAAACCTGTCATCTAAGCAAAGCCCAACGCTTC
ATTTCGCGAGAGCCAAGGTTAACCCCGAACAAACCCCTTGATGAAGTATTTGTTGATACA
GTTGGAAAATTAACCTCATCAACCACAGGCAAACAGTACGCCGTGATCCTCACAGATGCC
AAAACTCGTATGCGATGGGTGCTAACAACTGAAACAAAAGATCAGATAGCTCAACTATTG
GTACAGTGGGTGAAATTTATGCACCATCAGTACGGAAAAAGGATTCGCACAATCTTCAGA
GATGGAGGAACAGAGTTTCTTAAAACTAGAGATTATTGTGAGGAACATGGTATACGGACT
GATGTCTCGGCCCCAGACACACCTGAACAGAATGGCGCGTCCGAGGCTGCAAATAAAGTA
GTACTTAGGGTTGCAAGATCTTTGCTGATAGACGCCAATATGCCACCATGTTACTGGCCG
TGGGCAATTCAACACGCATGCTTTCTGGTCAATAGATTATATTGCTTGAGGACAAAGATG
GTCCCAATAATCGATTTCTTAAAAGGGCTTGAGCAACCCCATCCAGAGAAAATTAACTTC
ACTAATCTGCCTCGATTTGGCTGTCGAGCCTACAAGTTGATTAGCCCAAAACCTGGTAAG
TTTGAGCCGAGGGCCGAAAAGGGGTGGTTTATGGGCTTCCAGCCAAACAGTAGCAAAAAC
TATGTTATATTTCATCCTCATCAAACTCCTGTTAAAGGGTGGAAGTGGGTCGAAAGCGTC
ACACCCCATGCGACATTCAATGAAGATGTAGTATTTGGAGAAAGACTGCCATCAGCAGAT
CAGCAGAAAAACAGCAGCTACTGGGGCAACGAGCGCTCAATATTTACAAACCCCTATCAC
CCTAATGAGGATCAGAGCGATAATAACATCAGTGTGAACCAGCCCCTGTATCAAACACAA
GACGTTCACACAGCAAGACCAGAGGACCATACACAGTCAACAAAGCAAGGGGATCAAACA
GTAATTGAGCCAGAAACCCCCACAAGCAATCAAGCGCCAGACGTGCCATGTATATCAAGA
GAAACATGGGCACATTTAGATACAAGCCCAAAGTCACTGCCCAATGATGATGTAGAATCT
CAGTCTGGATCAGAATTTCAACCTCCAGATCAAATTTCGAACAGAAATAAAAGCCCAGTC
CAATTGAATAACCCAGAGTTGGACCAGGGGGAGTTAAATATAGGGGAATCTGATCAAATT
CCAGACCATCAAGATTTAAACCAAGCAAGCCCAAGTGATCAAGCATTAGTTCAGGGGGAG
TCAACTCTTGAAATGGTTCCAGAAGAAAAATATGACTTCATAATGACTGGCTGGGATCCA
GCTCCCATAGCTGGACAGAAACGACTACATTCACCAGAAAGGAGCGAGGAAGTAAGCGTC
AAACATCACGGCGAGTTGGTGCGCACAAAACGTGGAAGGCTAGTCAAAAAGGTAGACTAC
TATAAGCTCCATCATGGAATGGCAGCCCGTCCAGTTAGAGATCCCACAACGTGGGAGGAA
GCCATGAAGTGCTCTGAGGCTCGTCAATGGAGGAAGGCAGCTGAAGAAGAATTTCGCTCT
CTGAAAGAAACTGGAGCCATTAAGATCATTCATCGAAGCAAATTACCAGATGGCCGCACA
CCGTTGAAATGCAAGTGGGTCTTCAAAAAGAAATTCCTAGCAGATGGTAGCCTAGATAAA
TGGAAAGCGAGATGTACCGCAAAGGGTTTCACGCAGCGGCCTGGTATTGACTACCACGAG
ACATTCGCACCAACCCCTAGACCAGAGACAGGAAGAATAATGCTTGTACTAGCTCATCAA
TTTGGCTGGTATAGACGCCAAGGAGATGTACCAACAGCGTTCCTCAACCCTGATCTAACC
ATAGACCTGTTCATGGAAATGCCTAAAGGATTTGAAAAAGAAGGATGCATCCTACATCTC
CGCAAAGGCCTGTATGGGCTAAAGCAAGCAGCCGCCTTATGGTATGACGATGTAAAATCC
ACCTTGGCAACTTTGGGCCTACATCCAACACACTCAGATGTGTGTCTCTATGCAAATGAC
CAAAGGGATCTATTTGTACTTCTACATGTCGATGACTTCCAGATCATGGGACCAAGTCTC
GCTAAGATAAATAGCATCATGCAGGCTTTGCACAAGAAGTACAAGCTGAAGTCTATTGAG
ACAAGCAAATTCCTCGGGATAAACATCAAACAGGTTGAAAAGAATACGCTTGAGCTCTCT
CAAGGTCAATACGCTCGCAATCTACTTGAAAGACACGGACTGGCAGAATGTAAACCGGCA
ACGTCACCAATGGAACGACTCATGGAACCGAATGACACACAAAGCTCAGCACAATTGAGA
ACAGAGTATAACTCAATTGTCGGAGGTCTCCAATATCTGGCCAACAACACGCGGCCTGAC
ATAGCATTTGCGGTAAATCATCTTGCAAGGTTTCTGGTCAACCCTTCTTTTGAACATTTT
CATGCAGCCCGCAGGATTCTCAGATACATTGCACAAAAGCCTGACAAGGGCATAGTTTTC
ACCAAAGGAAGTGGAAAGCCAACCCTCGAAGCCTACTCAGATGCGGACTTTGCGGCTGAT
CCATCTAGTAGTAGATCAACATCCGGCTCACTGATTAGATTGGTATCTGGACCAATATCT
TGGAAATCACACATGCAGCGAGAGGTAGTCCTCTCTACCACCGAGGCCGAGTATCTTGCC
GCCACAGAGACATGTCGTCAACTCCAATGGGTAAAGTCGCTGTTTGAAGAATTGAGGATT
ACAAATCTGATTGAAGGAGCCGAACGTACAGCTTTGTACGTAGATAACCAATCAGCTATC
TCGCTGATCAAAAATCACGACAACCATAAGCGTTCTAAGCATATAGCTCTAAGGAATTGT
TATTGCCGAGAACAATATCAGGCAGGAAAGATTTCCGTAGCATATGTCAAATCTGCAGAC
CAACTGGCCGATAGCTTAACAAAAGTCAAGTCCCCAGTACAGATCCACTAAGATCCCGTG
TCACACTGGTCGTTACCGACAGGGGGAGTGTTGTGATGTACAATATTAA
>20151110.A-LOL_contig_27
TGGAGGTCGAAAATGTGGCTGAGAGCTCAAGACCGAGGCACCGGTGCCTCAGCCTTTGTC
GAACGCTCTAGTTGGTGTGCCGGCGAAATGTCGTACGTATCTCGTCGGTGGCGATTCGTC
GCAGGTCGAGTTGCTGGTGCCCTTGGCCGAGGTTGGACGAATATAAGGCCGGTACTTCGA
CCGTACCCTCACAGCGCGCGACATTTGCGAGAGGATGAATCTCCACTTAAATATTGGATG
GCGAATGTGACATCTGGATTTTGGAGTGCTTCGGTTATTGGGGAGATAGTTGTGGAGAGG
GTCGCGAGATGAGCTTAGATGGGAGAAGCCTTCCAGTAAAATTTGAGAAAGTGAAGGTTG
TCAGTTGTTTTAATATGAACATCAGACAGGTTCTATCCTATCTGCGGCTCATATCTGGGG
TGTAGTTGATTGAATTCGCGGGTTTTGCGGCCTTGAAATCTCTGCAGGTCGGATTTTCGA
CCAAACACTTGCCAACACCAATCCTCCCGATTGCCATCTCGACGAAGACTCTCGAATACA
CCCTTTGTCGTGACTGAATCTCGGCTCTGAGAGAATGTTTCACTCTCAGGTTCGTAGAGG
ACACCACTAACAGGTGTTCAGCCTTCGTTCTCCTGGCGGATAGCTGTTTGTTTGGTTGTA
GTTTCTAGGTTCTGTAGGGACTGGGCCGCCCAGCACGTGACTAAGGTCGCGAGCTGTGGA
CAGGCATGACTTTAAATCTAATCAAAATCAACCTCGTACGCATCTAAAATCGATGTTTAT
CATGCAGTCAAGTTGCAGGGCAGACTCGCGCTCGGAAAGGCGTCAATACCCAAGCTGACA
GCATTATAACTCGCATGAATCAAGCATCAAATTTACAAGATTTGAGTATAAGGATATTAA
AATTTTTGAGAATAGGGGTAGCCGTCATCCCTACACATTGGTTGTTCTTTTTGGACCAGG
TGGTAACTATCTGGCATTGGAAAAGCGATGCCTAGATTAAAAGCGGCTTTGAATACGGAA
TTAAACAGTAGTTTTTGCTCGAGAAATCAACCTATCAGATGCCCTAGTCTTGTGCGAGAT
GCTTGACAGCAACCTTGACGCCAAAGGTTCTTTAACAGTGCACTCGTGACGGTCTGTGTG
TATGTTTGTGTTTTATTGTACTACTTGAGTCAATGACTATCTAGCACATCAGGCTCCTCT
CTGACCCAGGCCACACCTTGTACAGTGTTCCTATCCTCTCTTGTTACTTGTAAGATCATT
GATATATTTCCCGTGATGAATAGCCATTCAGCTCAGTACTTACCCGTTGAATTCGGCCAC
CCTTTCCACGGAACCTTCTACCCAAAAAAAATAAAAATGGTAGCAATGGAAACTGCGTGC
GCGGGAAAAAGTCTCAAAAAACCTGCAGCCCCAGCCAGGCGAGGCCTAGACACCGGGACC
ACACGAGGTTCGCATATTCATCTATATCTCCCTTCTTTGTAACAGTCGAGGCCATCTTGA
TCCAATCCACCATCTCCGTATCGGGTGCTGGTCACGCTCCGGAAACTCATCGG
>20151110.A-LOL_contig_28
AATACTAGAAGTGGAACTACCAAGAGAATCATTCTATGTGATCCACATCTACAATGAGAA
GCCAACGTCTGACTGCTCAACACAACTAACACTAGAAAGATTCCTGGATCTACAGTTGAA
ACTAGACAAGCCATTCCTCTTCCTTGGAGACTTCAACTTGCATCATCCAACCTGAAATCC
TCTGGTTCAATACAGCACCCATCTCGCCAATAAGCTCGTTCAATACTTGGACAAGACCAA
TGCTTATCTCCTCAACAACCCATCTGTCATTGAAAAGTATTGAGGGACATTTCACAGGTC
AAACTCTAAGGGAACTTCAATAATAGACCTTACCTTTGTAGGAAGATTACAACAGCTGAA
ATGGGGGAATTGGAAGTATGGTGAATCCACAGGATCAGGTCATGAGCTAATCTTGTTTGA
CTGCCTCATTACATCAGCAAACAACCACTCCTCCAGCAACAACAGTGCCCACAATCAACT
GCCTTCCAAGTTCAATGTCAAGAAGGCTGACTGGAGTATGTTCAGGAGCCAGCTTATTCT
TCTAGAGTCTCAGTCACAGCAACAGCTAGAGGAAGCTATTAACAATGTGAATGTAGAGCT
TATTGCAGCTTTGTTACAAAGTGTGGCGCACACTGCAGCTTCAAATTCAATACCACTGCT
CAAAATTACCTCCAGATCTAAGCCATGGTGGACTAAAGAGCTCACCTCACTCAGACAACA
GTTCATAAGTTACGGAGGCTACAGAAATTGCATTCAAACGTTTGGAATGCCGAGAGATCT
ACGGCTGCTAGAAACAAATATTTCCAACAAATTCAACACACTAAAAAACAACATTGGTAT
AATTTTCTAGCTACAGCAAATGAAAAGATGGTATTCACAGCTTACAGCTATTCAAGGCCA
GATAGGTACCAGATAAGTATGATACCAACACTTACCTACACACCAGTCCAACAGAATCTA
CCAGTACAAGATACCACCTTTTCGGACAAGCGCAAAGCCCTTGCCCACACCCTCTTTCCA
CAGACTCAGGACCCAACTTCAGCTAACAGCACAGAAGAAAACTTTGGATCTGAAATAACA
CAGGAGATATTTTCTGCAGGACAAAACTGTCAGTGGGATTGGCCAGAACAAACCATGGAT
GAGATGCACAATGCCCTACCAAAGAAGATTACTGCCCCAGGCCTTGACTGCCTTNNNNNN
NNNNNNNNNNNNNNNNNNNNNNNNNNNNNNNNNNNNNNNNNNNNNNNNNNNNNNNNNNNN
NNNNNNNNNNNCAGTGGGTATTATTATTCCCAAGAAAAATAAAAAAGACTATAGTGCACC
TAAAGCCTATAGACCAATTTCCATTCTCCCCTGTCTTTCGAAACTGCTGGAAAGAATCTA
CCCCAACCGCCTATCATTCTTAGCTTACACCAACTGTAACCTTTTGCATTCAAGTCAACT
TGGTGGTTGAAAGCAGAGATCAGCCATTGATGCTGCACTATTACTGGAGTTCATTGAGAA
GAATCTGAANNNNNNNNNNNNNGGCCTTTGATCAACTTCAGCCTTCCAGACTAATCAACA
CACTTCACTCTCTACAGCTACCAATATCATTGGTCTCATGGGTACAGTCATTTCTCTCAG
ATAGAACCAAACAGTTTCAGTTTAATGGGCAGCTAAGTCACGAGTTTCCAGTGACTGGAA
CCCCTCAGGGTAGTCCAATATCACCAATACTCTTCTTGTTGTCTATCCAGGATCTCAACT
CAAATGTATCAAAAATTGACCATCTCCAGCTATCTTATATGGACGACATTTCAGTCTCAG
TGTCATCAACTTCTGTTTCAAAGAATCTGGAGAACCTCAAGCTAATCACCAAAGAGCTGT
TTAGTGAGGTCGAGATGTTATCAGTCACCTTTGAGATAGAAAAGT
>20151110.A-LOL_contig_29
CCAAGTGAATCATTCTATGTGATCCACATCTACAATAAGAAGCCAACGTCTGACTACTCA
ACACAACTAACAATAGAAAGATTCCTGGATCTACAGTTGAAACTAGACAAGCCATTCCTC
TTCCTTGGAGACTTCAACTTGCATCATCTAACCTGTAATCCTCTGGTTCAATACAGCACC
CATCTAGCCAATAAGCTCGTTCAATACTTGGACAAGACCAATGCTTATCTCCTCAACAAC
CCATCTGTCATTGAAAAGTATGGAGGGACATTCCACAGGTCAAACTCTAAGGGTACTTCA
ATAATAGACCTTACCTTTGTAGGAAGATTTCAACAGCTGAGATGAGGGAATTGGAAGTAT
GGTGAATCCACAGGATCAGATCATGAGCTAATCTTGTTTGACTGCCTCATTCCATCAGCA
AACAACCACTCCTTCAGCAACAACAGTGCCCACAATCCACTGCCTTCCAAGTTCAATGTC
AAGAAGGCTGACTGGAGTATGTTCAGGAGCCAGCTTATTCTTCTAGAGTCTCAGTCACAG
CAACAGCTAGAGGAAGCTATTAACAATGCAAATGTAGAGCTTATTGCAGCTTTGTTACAA
AGTGTGGTGCACACTGCAGCTTCAAATTCCATACCACTGCTCAAAATTACCTCCAGATCT
AAGCCATAGTGGACTAAAGAGCTCACCTCACT
>20151110.A-LOL_contig_30
AACCACTAACCTACGGCCCAGGGTTCTTACCAATGTGAAGAAATCTAGCCAGCTTCAAGT
AAGCCCGAGATTTGACTTGGTGTCAGACCCAGACCTTCAAATACTAGAAGTGGAACTTCC
AAGTGAATCATTCTATGTGATCCACATCTACAATGAGAAGCCAACGTCTGACTACTCAAC
ACAACTAACACTAGAAAGATTCCTGGATCTACAGTTGAAACTAGACAAGCTATTCCTCTT
CCTTGGAGACTTCAACTTGCATCATCCAACCTGGAATCCTCTGGTTCAATACACCACCCA
TCTCGCCAATAAGCTCGTTCAATACTTGGACAAGACCAATGCTTATCTCCTCAACAACCC
ATCTGTCATTGAAAAGTATGGAGGGACATTCCACAGGTCAAACTCTAAGAGTACTTCAAT
AATAGACCTTACCTTTGAAGGAAGATTTCAACAGCTGAGATGGGGGAATTAGAAGTATGG
TGAATCCACAGGATCAGATCATGAGCTAATCTTGTTTGACGGCCTCATTCCATCAGCAAA
TAACCACTTCTCCAGCAACAACAGTGCCCACAATCCACTGCCTTCCAAGTTCAATGACAA
GAAGGCTGACTGGAGTATGTTCAGGAGCCAGCTTATTCTTCTACAGTCTCAGTCACAGCA
ACAGCTAGAAGGAACTATTAAAAATGCGAATGTAGAGCTTATTGCAGCTTTTTTACAAAG
TGTGGTGCACACTGCAGCTTCAAATTCCATACCACTGCTCAAAATTACCTCCAGATCTAA
GCCACGGTGGACTAAAGAGCTCACCTCAC
>20151110.A-LOL_contig_31
ACTACCAAGTGAATCATTCTATGTTATCCACATCTACAATGAGAAGCCAACGTCTGACTA
CTCAACACAACTAACACTAGAAAGATTCTTTGGATGTACAGTTGAAACTAGACAAGCCAT
TCCTCTTCCTTGGAGACTTCAACTTGCATCATCCTACCTGGAATCCTCTGGTTCAATACA
GCACCCATCTTGCCAATAAGCTCGTTCAATACTTGGACAAGACCAATGCTTATCTCCTCA
ACAACCCATCTGTCATTGAAAAGTATTGAGGGACATTCCACAGGTCAAACTCTAAGGTTA
CTTCAATAATAGTCCTTAACTTTGTAGGAAGATTTCAACAGCTGAGATGGGGGAATTGGA
AGTATGGTGAATCCACAGGATCAGATCATGAGCTAATCTTGTTTGACTGCCTCGTTCTAT
CAGCAAACAACCACTCCTCCAGAAACAACAGTGCCCACAATCCACTGCCTTCAAAGTTCA
ATGTCAAGAAGGCTGACTGGAGTATGTTCAGGAGCCAGCTTATTCTTCTAGAGTCTCAGT
CACAGCAACAGCTAGAGGAAGCTATTAACAATGCAAATGTAGAGCTTATTGCAGCTTTGT
TATAAAGTGTGGTGCACACTGCAGCTT
>20151110.A-LOL_contig_32
CCAAGTGAATCATTCTATGTGATCCACATCTACAATGAGAAGCCAACGTCTGACTACTCA
ACACAACTAACACTAGAAAGATTCCTGGATCTACAGTTGAAACTAGACAAGCCATTCCTC
TTCCTTGGAGACTTCAACTTACATCATCCAACCTGGAATCCTCTGGTTCAATACAGCACC
CATCTCGCCAATAAGCTTGTTCAATTCTTGGACAAGACCAATGCTAATCTCCTCAACAAC
CCATCTGTCATTGAAAAGTATGGAGGGACATTCCACAGGTCAAATTCTAAGGGTACTTAA
ATAATAGACCTTACCTTTGTAGGAAGATTTCAACAGCTGAGATGGGGGAATTGGAAGTAT
GGTGAATCTACAGGATCAGATCATGAGCTAATCTTGTTTGACTGCTTCATTCCATCAGCA
AACAACAACTCCTCCAGCAACAACAGTGCCCACAATCCACTGCCTTCCAAGTTCAATGTC
AAGAAGGCTGACTGTAGTATGTTCAGGAGCCAGCTTATTCTTCTAGAGTCTCAGTCACAG
CAACAGCTAGAGGAAGCTATTAACAATTTGAATGTAGAGCTTATTGCAGCTTTGTTACAA
AGTGTGGTGCACACTGCAGCTTCAAATTCCATACCACTGCTCAAAATTACCTCCAGATCT
AAGCCACGGTGGACTAAAGAGCTCACCTCACTCAGACTACAGTTCCATAAGTTACAGAGG
CTACAAAAATTGCATTCAAATGTTTGGAATGCCGAGAGATCTACGGCTGCTAGAAACAAA
TATTTCCAACAAATTCAACACACTAAAAAACAACATTGGTATAATTTTCTAGCTGCAGCA
AATGAAAAGATGGTATTCACAGCTTACAGCTATTCAAGGCCAGATAGGTACCAGATAAGT
ATGATACCAACACTTACCTACACACCTGTCCAACAGAATCTACCAGTACAA
>20151110.A-LOL_contig_33
AGCAATTTGGCTAAGAAATATATTGCAGGAACCATACATGTTCCATCACAGTCCAACAAA
CTCTTTTAGACCTATTCACCATGAATCTTACCACCTTATTCCACCACTTCTAACCACTAA
CCTACGGCCTAGGGTCCTTACCTATGTCAAGAAATCCAGCCAGCTTCAAGTAAGCCCGAG
ATTTGACTTGGTGTCAGACCCAGACTTTCAAATACTATAAGTGGAACTACCAAGTGAATC
ATTCTATGTGATTCAAATCTACAATGAGAAGCCAACATCTGACTACTCAACACAATTAAC
ACTAGAAAGATTCCTGGATCTACAGTTGAAACTAGACAAGCCATTCCTCTTCCTTGGAGA
CTTCAACTTGCATCATCCAACCTGGAATCCCATGTTTCAATACAGCACCCATCTCGCCAA
TAAGCTTGTTCAATACTTGGACAACAGCAATGCTTATCTCCTCAACAACCCATCTGTCAT
TGAAAAGTATGGAGGGACATTCCACAGGTCAAACTCTAAGGGTACTTCAATAATAGACCT
TACCTTTGTAGGAAGATTTCAACAGCTGAGATGGGGGAATTGGAAGTATGGTGAATCCAC
AGGATCAGATCATGAGCTAATCTTATTTGACTGCCTCATTCCATCAGCAAATAACCACTT
CTCCAGCAACAACAGTGCCCACAATCCACTGCCTTCCAAGTTCAATGTCAAGAAGGCTGA
CCGGAGTATGTTCAGGAGCCAGCTTATTCTTCTACAGTCTCAGTCACAGCAACAGCTAGA
AGAAGCTATTAACAATGCGAATGTAGAGCTTATTGCAGCTTTGTTACAAAGTGTGGTGCA
CACTGCAGCTT
>20151110.A-LOL_contig_34
ACCTGACTTCCGCATGGTGGCAAATTCACGCTCCGGAGGGCAAGACTGAACACCTGTACG
TGGTGTCCTCCACGAACCTGGGAGTGAAATATTCTCCTAGAGCCAAGATTCAGTCAAATT
TCGCAATACCGGACAAGTTGGCCCACGTGTTACAACGGTGGATCTGGGCTGCTGGATACG
TAACAGGAATGAGTCACAGGGATAAGTAATCAGGATAGGTAACGAGGATTTGACTGTGTT
GTGCGATGGGAGAGTAAGAGAGGTCTATGTACACGAGAAACAACCAAATACCCAAACACT
ACACACTAACCTAATATGGTACTTGGTTCCGTGACACCACGAGGCAATGATTCACAATTC
TCCACCATGTCAAATTTTCGCTTCCAACGAGTTCGACTCCTATCTAAGTCTCATCAAGTC
TACAAGTACGACTTAGTACATTCTCTTTTCAATGACCACACCTCTCGTTTACTTCTCTGG
CCTTAGCTAGCCGCCAAATACACGCCCACGCCGATATTTACACCCGATGGAGGAAGCAAA
TCGTGGCGCACAAATCTGGGAGACAGTTCTTTGGGATTAATGTGAGAGGGATCAGGACAA
GTTTTCAAGATGACACTGAGGGTGGATTCAATCTCGACGGGCATGTATTTTTGAATTTTG
GCAAGGAATTTTACGAATTGAGCTTTGTGCGCGCCAAGACTTCGCTTGCGAGAGTGCAGC
GGACACTATAAAAACACGCAAACGATGTAATGTGCCGTGGTCCGCGTCCTGGTGGTGTTC
TCCGGTATANNNNNNNNNNNNNNNNNNNNNNNNNNNNNNNNNNNNNNNNNNNNNNNNNNN
NNNNNNATGGAGGCATTTCTGGATAACTCGGGGTTATTGAGATGTTCCCCTGGGTGGGTA
TTCACGGAGGAGGGTTGACTTGAGGCGAAGAAAAAGCCACCATAACTTCGCAGTAGTACC
TGCAAATGAAATCCGAGGCATGAGTGATCTACTTGTAAATTGAGTCATCTTTTCTGTACA
TTTTCTCTGATGTTGTGTCATAGCTAGATAGCTGCATACGCATTTCAAATCTGATGCAAA
AAAAATAAAAAAGAGGCCTAGACACCGGGACCACACGAGGTGCGCATATTCATCTATATC
CCCCTTCTTTGTAACACTCGAGGCCATCTTGATCTAATCCACCATCGCCGTATCGGGTGC
TGGGTACGCTCCGGAAACTCATCGGATGGCTTTTCCTCCATGATAATGGCGATAGGGGTT
TTACTGAGAAATGAAGATGATAAAGACGGCGAAAGCGATTTGGAATCCTCATCGAAGTGA
ATGCTTTTTACTCAATCTCGGCTCTACGGACTCCGCAGTGAGAGGTGGAGGTTCGTAGGG
GACACCACTGACAGGTGTTGAGAATAGCCCCCCTTCTGGAAAGAGTGTTAGAACGGTATC
ATAACCTATCTGATCTGAAATTCGGAAAGATAATATCGAGTCTTCTTTTAGATAGCCCTT
CGGAAAAGCGCAGTTACCATTGCTTGCGATGCTATGTTGAGTATTGAGTCCGAGATAAAA
TTTTGGTAGCTGAATACTGCTGATATACTGATAAATAATCAGATATACTGGTATTTCATG
GCCCTATTTGATTTCGCAGGCAAAAGTTGTGAAACGGAAATTCAGCGATTTTATTTGTGA
GCACATATCCTTAATTTCACCGGGCTCTAAGATAAGACGTAGCCCGTAGCAGCTTATCTA
TTTGGGTTATGTCAGGGAAGCACGAAATACACTCGGAAATTGAGATAGCTTGTTTCGCAT
GTCAAGCCCAGCTTCTCATCCCTGATTGGAAGTTCGATGGATTTCTAAGCACAGATATGT
TAGTAAGGTCTGGATAGATTGGACACATATACCACTCGAGACAGGAGGTCGCCAGTTCGA
ATCCGGCAAAATACAATCACATTTCTCGCGACGCTCGTTTGCATGGATGACGAGGGCATG
CTTGGCTAATCAAAGTTGTTGCATTCCCTTTGGTGGGGACTTACGGAGGAGGGCCGACTG
TTTGTGTAAACGAAAATACCTCATAGTGGTATTTGCGAATGAAACCCAGAATATGAGTAT
CTCTAACGTCAAAAGAGTCATCTAACATGTATACATAGCACTGATCCTGTGTCATAGCTC
TATAGCTGAATACACATTGAATGACTAAATAAAAATAAGCACAGATACTTTTTCCTTAAT
ATCTAGTTCTTGGGCTACTTCAAGGCTAGTTGTTACACGTCGCTGCCTATCGACTTACTA
AATTCACCCAGATGTTTGTCTACTTAGTGTTTAAACGTCAGTTCTTAGACTTGATCTATG
TAGAAGATTTAGCTCCTGTATACATGGAGGTCAAGGACACAAATACCTCAGATAACCCTC
ACAAAAATAACCAATCCTCACAACTTTTCACTTGATTACACAGTGAGAAGAGTTTAGCTC
GACATTACAACCCCTCTTTAAATAATGAAACGAACCATTTGCAACCGATTAGCGGCTGGA
AAAGCAATCAGAAACTACTAGGTGTAGGGTCTTGCTAAGACGACATGATGACTTACTCCT
AATATGTAGCTACCCCTCTGAGGTGTTCGAAGAAGCCGACCAGCCTGGCGCTGCGGAATC
ACGTAAACATGGATTAGATACTCCATACTTCGATACCTTCCTTCATAGTTCCTTAATAAT
TGCCTGTGCAAGTATGAAAGATGGTTACAAAAAGCCAGAAAAGTATTGAGGGCATGTGCT
GCAAAGCAGCCAAATGTTTTGTGACATTTAGGCCAGTGGGAAATACCCCAGACATATCGA
TAAAAGGAGGCATTTAACTGAGACTGATTTATTATTGGAGCTACAGACTTCCGGGTACGA
GCTGAACATTGGTAGGGGTACCGCCGAACAGTGTTAAGTCTTTGTCAATAATTGATTTGT
GAACAGTACCTAGCTGATCAGTCGTTGTTCTTGTGGCATAATTCTAAATCTGTAAGCAGA
CTTGTGCAAGCATAAGTCTGGATCCAGTCCAAAAGCGAAANNATGATGATGCTCAGGGCC
GTGATTAGGGGTAGGATGAGATATTACAGTGTTATGATGGACTCGTAGCACGAAGCAATT
CATTAACCATTTTTGTATCCGCTATTACCTTTTGCAGTTTCACGTGACTTTCACACGAAA
CCCTCACTAAGTTTTACAAAATCAAAATAAAGCCAAATACTCGTAAGCAGCAACGAAAGT
CCTGAAGCTAATGCTAGCGCGTCAATCTTTGCTCATTGATGAGATGGATTCAAGACGCCA
TGACTCGATCGCGGCAGGCATCAAACAAACTTCAGCTCCGCTTTATCCGGGACTAGTGTC
AAAACATTGGCATCTGTAAAACTCTCAACCGTAGTTTGTTCCGATTTAGCAAGGCCGGCG
TATTTTTACAGATACGAAGCTACTTCGGTATAGCCGGCGACGGCGATGTATAGCTAGCTT
CAAGTTGAAATGTGGCCAATATTGCACATGATATCACCGCAATGGATAATTTATCGGTAC
AATAGTGAAATTGCGTATTGTGTTGGACGATCAAGTAAATTGTTTTGCCGGGCTGTCATG
ATAGCGCGAAACAAAGTGCGAAATCAGGGTGGCAGGTAACAGCCTGTTTAGAAATCAGCC
TTTGCCTAAAATAGGGGTCCTGCTCATAGCGTTACCTCATTAGCCCCGGCCACAACGCCA
CAAATTCGCCAGTTTTAGAATATTGAAATCCCACATTCGGTCTTCCGAAAAAATCACGCC
TTTTGCGACCCTCATCTCAACAAATGCATATCGAACAAGACCCTACTCCAAAATTTGCCT
CGTGCTCTCAATCTCTAATGCGCAGTGCCGAAATACTTAAGAAGCTTCACCGAAACTACT
GCTCCCAAACTCGAGCTGATGCGGAGCGTCGACGCGGTGCACCATGAATCCTCTTATGCC
TGCTTTGAATACTGTTCGCGGATTTCATACTCCCACCTTATCAGCAGATGAAGAATCAGA
CTATGGAACTAGAACACCTGGAGGACGACACAAGATCTACGATGTTGTCAGTGCCAATAG
CAGCCCGATGTTGCGCCCTACATCCAACAAGGGCTTAGGAGGAATTAGCAAGCTAAAATT
GCAGCTTGAAAACATGAATTTGGAAAACCATAACAAGCTTAGATCATTTAATCCCGCCTC
AGATTATACAAAAACGATTATTGACACACCCGACACAGAATTCAGCGACGAAGAAATATC
TACGCTGCAAGCCTTCGAGAAGACAGATGTCAGCAAGAAGGATAACTACAGAATGATTGA
GGGGGATCCACGCAACAGTTTGCATCCACCTCAAATGATAGCTTCTGATTTTGAAACAAT
ACGCTGTCTTGGAAAAGGTACTTTTGGAATTGTTTTCCTAGTGAAACAACAATCTACCGG
ACGACTCTACGCCCAGAAACAGTTTAAAAAATCATCCATCTCTTTGCACAAGCGACTTAT
CCAACAAACTAGGACCGAACGATCAATTCTTGAATCTGTCAACCGTCACCCTTTTGTTGT
TAAGCTCTTTTATGCATTTCAAGATGACGAGAAGCTTTACCTTATTCTCGAATATGCGCA
GGGTGGTGAGTTGTTTACTCACCTGGCCCAGCTTCGCATGTTCCCCGAGCCTGTCGCAGC
CTTCTACATGGCTGAGATGGTGCTTGCACTTAACCACTTGCATCAACAACTGGGAGTTGT
GTACCGAGATCTCAAACCTGAAAACTGTCTATTAGATTCCGAGGGTCATTTACTACTAAC
AGATTTTGGTCTATCAAAAGTTGCTCAGAGCGATGACGACAAATGTACCAGTATGCTCGG
AACAGTAGAATACATGGCGCCCGAGATTGTTCTCGGTAAACAATATGGTAAAGCTGTGGA
TTGGTGGTCATTTGGTGCTTTGGGATTTGATCTTCTCACTGGCTCACCGCCATTTCAGGG
ACAAAGTCATGCCAAAATACAGGAGCGCATAATCAAACAAAAAGTTCAGATGCCTTACTT
TCTCTCTGCTGAATCCAAAGACCTTCTCACACGTCTTCTCCGCAAAGAGCCCTCCAAGCG
ACTAGGCTACAATATGCCCAAAGACCTACAAACCATTAAAAGACATCGTTTCTTTCGCAA
AATTGATTGGAAGCTCCTAGAGTTGCGGAAAGTTGAACCACCAATACAGCCAATTATTAC
AGACCCCGAGCTGGCGGAAAATTTTGCTGATGAGTTTACTCGACTACCCTTGAGCCCTGT
GCCTGCTGGAATCATGCCCGGTCTCAAGGACCCTGCGAACAGAATCATGATCCCCGATAC
CAAAGTCGATAACCCATTTGGTGGGTTTACCTACGTTGCTAGTCACAGTCTTCTGGAAGA
GACGTACGGTGGTGGAAAATTTACTAGATCATGAGATGATATGTCGTCTTAGACTTATAC
CTTGAAATCACTCTCTTTACTATCTAGAGCTCAAATTGCATCGGTCATAAGTGGGTCTTA
TTCTTATGAGAAAGGGGTGGGGGGCAATTGGGAAAATTTGGAATCGGGGTTACTTTTTAT
GTCGAGTAAAATTAATTTTCTTCTCAGGAATAGGGAGATGGGGTTTCTATTCGGCGTGCA
AAGAGCATTTGGGAGACTAAAGAATTGAAACGGTCATTGTCTAACTACTATTTGGGCAGG
GAGACTGGACTGATTCGGACTGCAAGCGATTTGGATCGTACTCGGCAGGTTGGAGTAATA
CCAAAGCTACAATACCCGGAGAGATAATTTCGTATGAGGTGCTCATTTAAGCTTCGAAGG
CGTTATATTCACACTGTAGAAAGGGAATTTTTCTTTTACAACTTGCACTTGCTTCTGCCA
TGCTGCTTTAAACAAATTTCTTCTGTGAATTCCGTACAGTCGTACCTAGAACATTCTCTA
TGTAAGGGTTGTGTTCTACAAAGACATTAGCTTTTACTCGCTATCATTACTTGTTCTGTC
ATTGTCCTTTCTCGGTCTATGACTTTATTGGACGTTCAGGTCCTATCTGCCTACAGGCCA
TGGATGCCTTTTTAGTAGTATATACCCTTCCATGTCTCCTACAGCATTCCTTATTGTTGC
GGGTTGACCGTGTTATGGCTTAGGCAAGCACCTAAGCATGATTGAAGGCGGTCACATCAT
GTCTAGTTGTTAGAATGACATGTAAGGAGACATCTGAGATGACATATTGGCTAGGATATG
ACAAATGTACTAAGGAAATAATGACCCTTGAGTAATTGAGGTTGTAGAGCGCATTCATTC
AAGTAACTACCGAGGTAAAGCTAAGTACAGAATTTGTAGTCACATGTGTGTCAGCAACGT
GGCCTTCTTGATTGTCCCAATTATTCTAAATTCTAACAACATGGGATAAAATGAGATGAC
GTCTGGTTAAATGATTATCTGATGGTGAAGGAAAGGGTAAGTAGGAAAGGATTATAAGGA
TCCTTCTTTACCAATCGACCAGTAGAAGAATGCCAGAGCATGAGACATCAACTCTGTCGA
TAGAGATCTACTTAAAACAGAAGAGGCTTCGATATACCTGGCTATCCGATAATCTACCAG
TGCAACAGACAATTTTAACTGCACGCAGACAAATCAAAATTGTTTGATGAGGGGAAATTA
AAAAACGTGATCAGAATAGGAGGGATGATATAGCGGAATGGACCCTAGTCTGCAGAAACA
TTGATTCTAAAACAGGACAAAAGTTAGCCGGGAAAAACGCCGCGTTCAAGGAATGGTCAG
AATCCTGGACGAGCCAGACAGGTGGAAAGCCGCAAATCTGCACAACGACAAGAAAACAGG
TAGAC
>20151110.A-LOL_contig_35
TAGTGGTACACCGCCCGGGCCGGTCTACCAAGAAGGGTCTGGATAGCCTGAACATCTGTC
CCAATTGAGACAGAAGATCGCTGGTTCGACTCCAGCAGACCTCACCTTAATGAAGTGAGC
TTTATTGATGATGGTGGCTTGTCCGGATAACCCACGGTTTTTTGAGAGGTTTCCCTTGGG
TGAGTTTCACGGATGGCATAATTCGACAGCGGTGAAGAATAAGCCGCCTTGTCACAGCCG
TAGTGAGACTTGCAAATGATATCTGAGGCATGATGCTCATCACAACTATTTCATCATTGT
ATCTGACTGAAGTCAACACCTGCATGGGCCAAAAAGGCGCCAAATCAGGTTAATGAACAA
AAAAAAAAAAAATTGTATGTGATTGTTATGTACATGCTTTTGTCAAACAGACCCATTACG
CAAACGCCAAGGCTATTAACACGTGATTCAGATTCATAACAAAAAAAGCCTCAAGCTCGA
TCACAATTCAGAGATTGATGCGACGAGTTGTTATGCGCAGCCATGTAGTATGGTAGATCT
AGTAGCTGGTGCATAGGTAGTTATTATGGCAGTGTGTCATTATGGCGCATTAAGGATATC
TAGTCTCTACATAACAGCATTACATGTAGTACTGTGTGCAGTATGATAGATGAGTTGTTG
ATGTAGGACAAACGGCATGGCTGCTCAGTTGGCAGCACACCTTGGTG
>20151110.A-LOL_contig_36
TTGATGAGACTTAGGTAGGAGTCGAACTCGTTGGGAGCGAAAATTTGACATGGTGGAGTA
TTCTGAACCATTGCCTCGTGGGCCAACTTGTCCGGTATTGCGAAATTTGACTGAACCTTG
GCTCTGGGAGAATATTTCACTCCCAGGTTCGTAGAGGGCACCGCGTACAGGTGTTCAGTC
TTGCCCTCCGACGTTGGGGTTTGTTTGCTAAAAGCCTTTTACCCAAACAAAGCGTCTTAT
CGTCTTCGTCTTTCTGTAATTTAGATACCGAATAGGAGGTCAAACAAGAATAAGTCAATC
AAGGATTTATGACAAGCTTTATCTAATTCAGCTATCACGAGGTACTTCGAATTTATGCCT
ATATTATTTGATTGGTTTTCCTCCAAGAACCAATACACACTTTCGAACAAATGTTATGTA
GCTTTCCCTTGAAGAGTAATCCTATACCAGGAAGTTATTAAAACGTTTCAGTGGATACTG
AGGACCAGAATACTAAAGACAACCTCTTGTAAATATAATTTGTTGACCTGGTTATTCTTA
AACTATGCCAGGATATTAGTAGACCTGTGCCGCCTCACGATCCTCAGTCAGTCATAATAC
TACCTTCACTCCTCCTGTCGAATACGTACATGGAGAGGTCGATTTTCTGTCGTCGCTTCA
TCATTATTACTCTCCTCGATAACCTTTCAATGTATACTTATAGCTGTATAGCTATTGTAA
AAAGTCTCAAAGAGCCTCAGAGTATGTAGCTCTTCCGTAGCCCTGATGTAGGCTACACAA
GAAGATATTTCTACTCTCCTGAAGCCTCCCAAGAGGCCAACCAGTTGGGCGCCATAGACT
TTTGTGTACCAAAGAGAGTTTTCCTGCTCTCTCGGCCTCTACTAGACTCACTTCAGATTC
GCAACTCGAGACAAATCAGGGCTCGATTTAAAATGTTGTAGTTTCTTGACAGAGAGGGCA
TGCTATAAAGTTGCCCAGCCCTGATTTTTTTGCCGCCTTAGGTAGTAGAGAATTCGGTAG
ACTTATTAGCTATGTATTATCTTATGGATAACTTTGTACTCGATATCAGCCTTGTAGGCT
TTATGGAGAGAGGTGGAGATTCGTAAACGACACCGCAGACAGGCATAGAGTCCTTGTCCT
CAAGAGCTGTCTACTCATTAACATAAAAGCCCTCTTAGTTGGTGTAGGGCTCAATCTTAG
CTCCACTGACTCTCAGACAAGAGGCTTATATTCGTAGGAGATATATCTGGTAGGTGTTGA
GTCACCCCTCTGAGAGCTCTTTCAAGCTACTAAACTTGGAATTGTTCCACTTAGACCATA
GTTGAAGGTTTCCATCGCCTGAGGAAGTATGGAAAAGGTCTTGATTAATACTATACTTGT
GATGAGATTTTATCCTCACGGTGCGTCTCATAAAGAATACACAGATATTATCCAGTCGTA
ATCAAGTATTCAAAAGACTTGGAACCGAGGCTCTCGGATTCTTATATCAGGCATTAATGA
GAATAAATAAATTATTCAATTGTCTTGATTAGGCGCCTTGAGGCCCATGCTGGTTTTTTC
GGAGGATATATATTCCATGTATGATGACTCAACTTAAGCTTTCGAGCACTCACACTCAGA
TTGCATTTGTAGATACCACTCGAGGTTAACCTTTACAGCGTGTAACATCTTCCGTGCATA
AGCAACACAGGGAAAAGCGTAAAAACTCCATGTATATACGAGTATTCTTTTGTCACCAAA
AAATACGATATCACCGCGAGGGATTGTTCTGTATGGATTTTACTGGCTTTGAGCTAACTT
TCTCCTGTCTCAAATCGGGCTGGCGTTCAAGCAACTCACAATCTTCTGAAGATCCCTGAT
CGTATACATTGTATTATAATTTGTCACGTGTACCCCAGTCTTCTTGCACAATGCACACTA
AGCTTGAAACCTGTATATGCTAGACACATCTGTAACTTTAGAGGGGAGTCATACATCGGC
TTAAGATTTCACTGTGTAGAGTATATAGCAGGAATCCCAAGACACCATTGACCTACGATT
TCCGTACATTCACATTTTGCTCCAGTACCATCCTAGGGGCTTATAACCTCAGCGGCCCAA
ATGGTGTACCGCTGCACCATCCAGCCCCATTGAGAAGAATCATATCGATGAAAGTCGAGA
GCTTGCTTTGATGTCCGTCTAATAAATTACCCCATGGCTTCAGGGTATGAAGATTATTAT
TCGAGTGACCATGTCAGTTTGACATACAGAAAATGGTTGCTGCTACAGTCAGGGGCCTTC
TCTGGGATATCAGAGAATTAAAATTAATCGGTCTCTGCCGTAGGATATCATGAAAAGCTT
TCTTAGCTATGATTGACGAGGTCTAATCTTGATGAATGAAATTGTCAACGAGGAAGGAAA
GGATATCTAAGTATCTACAAAATATATATTTACAATGGGTCGCTGTTTTGATTAAGCGAG
TTCATGTGACTTTTGCGAATAGTCCGTTTCCTGACATAGAAATATGTCGTTTGTTTGTTT
GTGAGTGTTTATTGTACTACATGAGTCTAAGACTATCTAGCACATTNNGAAGATGTCGAT
GGGCAGGGTAGCTGTTTCGTGTTCCAGCACTCTTTTTGTGTATTTTATTGTACTACTTGA
GTCTTAGACTATCTAGCACATTGGGCTCCTCTGTGACCCAGGCCACACCTTGTACAGTGC
TCCTATCCTCTCTTGTTACTTGTAAGATCATTGATATATTTCCCGTGATGCATAGCCATT
CAGCTCAGTATTTACCCGTGGAATTCAGCCACCTTTTCCACGGAACCTTCTACCCAAAAA
AAATAAAATGGTAGCAGTGGAAACTGCGTGCGCTGGAAAAANNNNNNNNNNNNNNNNNNN
NNNNNNNNNNNNNNNNNNNNNNNNNNNNNNNNNNNNNNNNNNNNNNNNNNNNNNNNNNNN
NNNNNNNNNNNNNNNNNNNNNCATCGCCGTATCGGGTGCTGGGTAAGCTCCGGAAACTCA
TCTGATGGCTTTTCCTCCATGATCAAGGTTTGGTGATGAGACGGTCTTCGACCCTTACAT
CTGATCTGATCGTGGTTAGCTTCATGATAATGGTGACAGGTGGATGTGATGAGAGATGAT
ACAGACGGCGAAAGCGACTGGGAATCCTTATCGAAGTGAGAACGTCTTTACTCAATCTCA
GCTCTGCAGACTCTACGGTGAGCTTTGAAGGTTCGCAGGGGACACCACTGACAGGTGTTG
AGAATTGTCCACCTCTCAAGCCTGATGTTAGCCCCAAATCGGTCACCTTTTATTGGTTGG
CATGAAGCAAATAGTATATACTTCCCATGACATGCAGCTAAAATGACGTGTGTTTCTTAC
ACACTATGAAATTGAGAATAAAAGATAACATGCTGTAAAACCACATATTTTCTGTTATGT
TGAATACAATTGCGTCATTACCGTTTGCTAATCTCTCGTCAATCTGTACACCGCGAATAT
TGGGGTTCTTTTTAATTAATATCCTTTGTTAGTCTTAGACTGTAGCAGGATGTGCATCGT
AGGATATATTCCTCAAATCTGTTACTCCCCTCAAGACAGACTTTTACTCTGGCCAATTGA
TAAACCGTTAAGCTTCTGTGATACTGCGAGATAGGAATTAGACTTTAGCAGTATGCTAGT
CCTATATAGTCATAGACTCAGAAAGGACAATATTATAATAATAGACTTTAGCAGTGACAT
TTATGTACTTTATATATATCATGTATTCCCATTGACTGTTACTCTTATGATTTTAATAAA
GATATGATCTTCAAAGATCGACTTGAGAATGTATTGAGAGACATGATGCAACCTGCCAGC
AGGGGCTTATAGGTGCAGGCAATATATCCTAGTGCAGAGATAAACGCCAATGGTGCCTCT
GCTTTAACCCTCAAGGGATACAACGACAGGGGTCTCTTTCCCATTATGTGAGGGGCTCGC
TATCGATAACAAAAAATAGAAAAGGTAACCACACCGCAGCTTAGGGGCAACTTAAAATTG
TCCAACGTTGTTCGACTATTTTTCCTTCTCACTTATTAGGGTCTAAGCAACTGGTTATCT
CAACCCGACTGTTAAATACTGAAATAAGCCAAAACGTTTTCCAATCTCTTAAACTCGTAC
GTCAATAAGCATGAAGACATGATCACCTTCTCTTGCTACTGTATACCTAATACTTATCAT
TGCTAACATTCAGCAGAGCTCACCATCCGTTCGCGGGTGCCCGTTGCTCACCTTCTGCTG
GTGCATCGGAAACACTTCTGGTAAAGTAAAAGTAACACCTGAAGTCAGAACAATACCAAT
ATGACTCCCAACTTGGAAGAAGCACCCGGCTTTTCAGGCGGAAATGGGTCAGATAAAATC
GAAAAAAAAGATAGTTTTATGGTCAGCTCTCCGAATACAGTCTACACAGAAAGCGAGATT
CAGTCAAAGTATACTTATCGCACCACTCACATAGAAAACTCTCCTGATGGCAAATTAACT
GCCATTCCCATGGAAACTGTTTACGAATTCAAGGTTAATCGAAAAGTTCCCAGGACAGGT
ATGATGCTTGTTGGCTGGGGCGGGAATAATGGGACAACTGTAACCGCCGGAATTATCGCC
AATCGAAATAGACTAACATGGGATACTCGAGAAGGTCCACGAACCGCTAATTACTATGGA
TCTGTTGTTATGGGATCTACCGTTAAACTTGGCACTGATTATCGCACCTCTCAGGATGTC
AACATTGCATTTCATGAAATGTTACCAATGGTACACCCCAATGATCTTGTCATCGGCGGC
TGGGACATAAGTGGCATGAACTTAGCCCAGGCTATGGATCGAGCATCTGTACTCGAACCA
ACCCTAAAGGCAGCTGTGAAGAAAGAGATGTCCGAAATGCTGCCTCTTCCCAGTATATAT
TATCCTGATTTCATCGCTGCAAACCAGGAAGATCGCGCCGATAACCTACTCCCGGGTAAC
AAAGCATGCGAAGAGCATGTCAATAAGATTCGCAAAAATATTCAGTACGTCGCTTAATAG
ATAAGACTTCAGGTTAGAGCTGACGTCAAAAAGAGACTTTAAAACCAACAACAATCTAGA
TAAAGTTGTGGTATTATGGACTGCTAACACTGAACGCTTCTCTGAAATAATCTCTGGTGT
CAACGACACAGCCAAGAACTTGCTGATGGCTATAGAGAATGGCCATGAAGAGGTATCACC
TTCTACTATATTCGCTGTAGCGTCTATTCTTGAGGGTGCTCCATTCATCAATGGCTCCCC
ACAGAACACCTTCGTTCCTGGAGTTATTGAACTAGCTGAAAAACACGACACATTTATTGG
AGGTGATGATTTCAAATCTGGCCAGACCAAAATGAAATCTGCCCTTGTCGATTTTCTTAT
AAGTGCTGGTATTAAGCTCACATCAATAGCTAGCTATAATCATCTAGGCAATAATGATGG
GAAAAACCTGAGTTCTCAAAGGCAATTTCGATCTAAAGAAATTTCTAAATCTAATGTAGT
TGATGACATGGTTCAGGCTAACCACATTCTATATAAAGAGGGAGAGCATCCAGACCATAC
AGTGGTCATCAAATATATGCCGTCAGTCGGCGACAACAAACGTGCATTGGATGAATATTA
TGCTGAAATTTTTATGGGAGGCCACCAAACCATTTCGTAAGGTTAGCTATGCCTACACCT
TTTCAAAGCTAATATCTACAGTATCTTTAACGTTTGTGAGGACTCTCTTCTCGCATCTCC
GTTAATTATAGATCTTGTGATCATTACTGAGATGATGACTCGTATCCAGTGGAAAACTGC
GCTAGGTACCCCACAGGATTTCAAGAATTTTCACTCCGTCCTCAGCATCTTGAGCTTCAT
GCTTAAAGCTCCCCTTACTCCACCTGGCACACCAGTAATCAACGCTCTGGCAAAACAGCG
TAATGCAATAGCAAATATCTTTCGTGCATGTGTTGGTCTAGAGCCTGAGAACGATATGAC
CCTTGAGCACAAGTTATTTTGAGAAAATACAAGCCAAGATGCTCGGTCCTTGCCTTTGAT
GTGTTTCATTAACGGCGGGGCTGTTATTTCGTAGTTATAAAATGAATTTTGAAAACATAC
CATATTATTGGTCAAACTTTTATCCCTTACAAAGTGAACTTCATTTATCTAGTTTCATCG
TTTTCAACAGGAAACCTGAATTAACCGATGACAATAGCCGAAAGCCCCTACTCTCAGCTC
AAGTGATCTCGTTATCTTATAGCTCCCTCGTTCAATATATCACATGCAAGTAATGTTGAT
GAAAACTCCATCAAAATGTCATCGAAAGAGATATCTGGACGAACGCAAGGTGTAGATCGA
CCGCAAGATGACCAACTGCTCCAGGAAAATGGAGCTAATATTCAAAAGATGCCCTCAAAT
GCTTGGGGTGGCACTTGTCAAGCAGAGCCAACTAGTGTACCGAATCCGCCGCAAAAAAAG
TGGGATCTCGATCACGATTATGAAAAATTGACCATAGACAAGTTGCTCCCTGGCCCTAAA
CCGGTATCTTTTTATGGGACACTTGTGAATTTTAGTACCCGCCATGGTTCTAGTACAAAA
CACCCAAGGGCAAAGGGCTGGCATTACCTGATCATTAAAGATGCTCATGCCGTAATTAGC
GTGAGTAGAAGTTCATGTTACCTTACTATCTAATTATTCTAAATCAGCGTAGATCAAACT
TTACTTTGCCGACTCTCAATATTGCTTCGTGCTTGGGCAGTCTTTATCTTTCTGGACAAC
GTTTATTTATGAACTATCAGTGAGCAATCTACAGTCTCAAACTACTATATCTATCTCGGC
AAATATGTTTCCTGATCGTGTGACATCAGATCACTTGCGTATATATCCCCCTGGTTCCTC
AGGTGATAAACGTGATGGCGTGCCAGCCGATCAATGTGATCAAAAGCTCTTGGGTTTGAT
ATCACTAGAAAATTTTATTCGTCTTGGGCATGATTGTTTTCCGGATACCAAAATTCTCGT
CCTAGTGAAGAGTATAGGTTGCTCTAAACAGATTCATCGTCGAGATGGCGGTGGCGTGCA
AAAACTTGCAGATATTACTCTGATGGACCAAACTGCCGAGTGTCGCCTAACGCTCTGGAA
TGATTTCATTACTTCAGCGGTCACATGGCATGCGGGACAAACAATTTTCCTGATAACGAA
TCCAGGTTTTCGCGCTCCAGCATCACAGGCTGCTGATGCCAGACGAGGTAATATAGAGGT
TAATCGGTACACAATGATTGAAATAGATCCTTTGGTTGAAGAAGCTGTTCATTTGAAACA
ATGGGCCAAGTTTAAGGCCCAACGTGACGCTCCCACGTGGAAGTCAGCTACCGAATTATT
CGATGTGTCTTTGGCAGAGAAAACTCTGAAACAGCGGCAGTTAACTATGGCTGGTTTAAG
TCTTCTGTTAGTGAAAACCTTCCATCCATCAGCTAATAATTGTGCAACTGTTGTGAAGCA
CCTTCTGACCCAGAGGGAATAGGATTCGCACAGATATGAATATAACAGTGACAGGCTTGC
TTAGTGTAACCTTAATGCGCATGGAGCTGCAATCTCTCCATATAAAAAATAAGCTCATGT
GTGGCTACTGGTAAGCTGAACCCGAGCTTCTTTGTCTAATTCATCTATTCAGAACTTTTC
CCAGCCAGCTAACCTCTTTTGACAATTATCTAGTTGCGGCAATTACTCGTACTCCAATTC
ACTAACCGTGTCCTGCAATAGCTGCGGCAAACTTGTCGCCCTTGAGCCCAATGCACGTAT
GATGGGTCTAATGTTAGATGAAACTGGCTGTATCCACGGAGGCTCCCTACTGTGGAGTCC
TCAAGCCTGGGAAGCGCTATTTGGGCAGCCGGTATCAAAGGTTAATAGCTGGAACGAAGA
GGCGTGCAGGTTATTCCAGCAACGCATGTGTTTTAGGCGTATAGGTTTGAGTGTATTCTG
GCCTGGAGTGGTTGGCGATGAGTTAGATCAGGCAACTAGAAAGTTGTTTGTACTCGACGT
TCGAGTGTAATTACCAATATCTCGTATTAGTGAAATTTGAGGATAGAAACTCGGGAAATG
AAAAGTTTTATTACTAGGAACACAGCCTTCAAGTTCGCAATAATGAATTGAGGAACTTAA
ATTCCAGTCAAAAAACCAGGTTCTTGAAAGCGCTAAGGGTCTCGTCTAGTTTATTTCGTT
AACCAAAATCCATTCCTTCTATGCTATCCGTATCCTTAGAATTGTGGGTTACCGATGAAA
AAGTGTGTGCGTGTTCTTCTTTAAACCGGCCTTGTTCTGCTGAGATTTAGGTCACAAGTT
GTTATGTTTACCATCTTCTCATAGCTTATTTTATTATCGTTTGAAATTCTTGCTACTAAT
GAGACATGCTAGATCCCACAAGTATCTCGAATATCTCAGATAAATTCCTTTTATATGAGG
AAAAATAAAAGCAGAGATGAAGGACTCTTTCATACCCTCTCCATCTATCACAAACAAAAA
CTATGCGATTGACCTTGACTCGGGCAATGCGAAGATACAATCATTTATTGATCTTTGTGT
GAATTTTGGATATAGTTAAGCTATCAAACCTTGAGTGGTCAGAGTCTATCCATACCGCCA
AGACTTATCCCAATTTTTTCTGAAGGTGAATATGCTGTCGGTTTGTTAGATAATAGCAGA
AATCAACCAAATTTATTCGTGCAAAATTTTGTCAAGAGCTTCTAGAACTTTAAAATTCGT
GACAATCTTGAACAGGGTTCCTTAGTTAGTCAGCACCGATGTTATAGGTGCGTTTGTCTG
CGTTACACATCGGACACTAAGTCCTCCTATTTTTGCACTGAGTGAGGAGGGTCAGATTAT
TTGGGGTAGATCGTTTATGTCAGGTCCATCTATCTCGATACGCATTCTTCGCAGTTGTTG
AGCCACTAGTCTCTTCTTTTCTTCTGGGTCAATCAAATCATCGTCGTCACTCCATTCAGG
GTCATTGTCAGATAGAAGGGGAAGGGCAAGGCGTTTCCAGTAACGTTTTTCTTGGCGGAG
AGAAATATTTTGTACTCTCAACTCGTGAAATTCATCATTGTCATTCATGAAGCGACGAGC
TTGACGAAGAGTCTCGTTAGCCCGACAAGCAGCAGATTTCATGTCATTTATTTGACAACG
GAGGTTGAGGTTCTCTTCACGTTCTGCCGCAAGTTGCTTCCGATAATTTCTATGCCAGAT
AATTGTATCGACTTCATGTTGCTCTTTAAATTTGTGCATTTTCTCTGTTATGTCAGTGAG
AATGTTCGCACCTTGTACTGCAAGCTTCCAATTCTCCTTTCGTTCTCTATCAGAGGTTTC
AAGAGCACGGCGTAGCTCCAAATTTTCTTTCTCGATATTCTTGCTCTCTTCTACCCGTAA
TTCGGTTAGTAGTGGTTTAAGTGAACACTATAGTTTCGTACCATTAAGCTCTGTCGCAGC
GGCAGCTATAATGTCTTCATTTTTTAAATTGGACAATTTGGCCTTTTCTCTGATTTTTCC
CATTCTATCTACGACCCCAGCAGTAAGAGCTTGATTTGACTGCAGAACCTGTGAAAGATC
TTCAACCAGAGACATGACAAAACTAAGGTCAGACTGATGGCCAATAGGCGTTGGATATCC
ACCGACTCCGCCAGTAAAGCCTACAGCGCCGCTCATGCCGCTTTTGTTGTTGTTTACTTG
CGAAACTGAGGGATGAGATTGACGGGTATTATTCGGACCAGTAGCTTGTTGCGGTTCTAT
ATGGCTGTTGCGGTTCATTTAGGGCAGAAATTGTATTTAACGTGTCGGGATTGACTCAAC
CATGAAGTTAATCTTCAGTTAGGGATTTCAGAGGAATTTTTGAACGAGCTTCCGTAGATA
CGAGTGGCAGTGGAGTTTGTGCAGTCACAGAGCTAGCCAGTGTAAAAATCAGCTGATTAT
GAGCAGGACTACTTGTGGTTGTTCTAGCGCTCCTCAGTACTGTGCGCAACGATTTCAGAA
GGCTAAATGCTGACGTTAATGTCGGCAGGAATGAGCCTTGGCATCTAAGCCATAACTAGT
GCTATTGATTCAGAACATCATAGCAACATTTTCTTGATCTTTGAGGTGTCTATTTGCCAC
ATCATACCATATTTATAGTTTTACAGAAACTGCGAAGGCTGAATACCTTTCGATGGTATT
CTTCAAGAACCTGGGGTTGAAATATTGTCTCCAACCCAAGATTCCGTCAACAAAAGAACT
GGATTTGAATGCCTCGACTGAATAGGGACCGGCAAGAGTAGCAATAGATCGTTCTTCGAC
GAATTCCCGCACTGAAGATATTTCACACCCCATTTCCCAACAAATTCAGCCGCCTGGATC
TCAAATATAAATCCTTGACAAGCTCAGCCATTTCGCAGGGTTATGTTACACTAACGATTC
TTAACCATTGAGATTCTTATCATCTATACTCATCCCGCGACCCTCCCTACAATTATTTAA
AACCTACTAGAGTTTTTTAATTTTTAATAGTCAAAATCCTCATTAATTGCACAAGGTATA
GTTCAACTCTTTGCAGATGTCAAGACCCGTGATGATACGGTCGAAAACGGTAAAGACGTT
TCCTTCACTTTCTAGTGGTGTCTGTGTGATCACTCTGTACGCTTTGAATATCTGGAATAG
CCAAGAAGAATCAAATCCGTATCAAGGTCCTAAGGAAAAATAAGCATGTCTACTATCAAC
AATTTCTTATTAGAGTCGGTGTCGCTATTCTCACGCGACTCCTCTGCCTCAATCTCATAT
CATACCACATCGGTCGACTCTCAATGAAGGCGTTACTCCAAATGCAAACAGGAGCTTGCC
CCAACAATTACCGGTCATCTCCCACTATGTTGGAAATTCTGACTCTCGAATTTAGGACTC
AATCATTATCTATTTCGTCTCAGGTTCCCGACAAGATCGACTCTCACTACATATGTCCAG
AGTGCGCTAATCGCGTCTACTGTTTCATTTACGTTTGGATATTTACGTGCTACAGTGTAT
CTTGGCTCATCATGGTAGATGAGAGGTGGCTGCTCATCACTAGGTTTGACAGGCACATGA
GACTAGCGGGAATTTATGCCTTAGATGTATATATAAGTCTAATTTTCAGGTCGGATGGTG
TAATGGTACACCATCCGGGCCGGTCTTCTGAGTAGGATCTGGATAGCCTGAACATCTATC
ACACTTGAGACAGAAGATCGCTAGGTCGACTCAAGCAGACCTCACCTTACTGAAGTAAGC
TACGTTGATGATGGTGGCATGTCTGGATAATCCACGGTAGTTCGAGAAGTTTCCCATGGG
TGAGTTTCACGGATGGCATAATTCGACAGCGGTGAAGAAAAAGCCGCCTAGTCACAGCCG
TAGTGAGACTTGCAAATGATATCTGAGGCATGATGTTCATCACAACTAAATCATCATTGT
ATCTGACTGGAGTCAACACCTGCACGGGCCAAAAAGGCGCCAAATCAGGACAATGAACAA
AAAAACGTCCAATGTTCTCATAGCTGTAAAATATTAAGTCTTCTTTACTTCAATACCTTG
TGTCTATATATTATCGTAAAGGATATATTTTCCAACATACTTCAAAATTAGGATTTTATG
TAGACCCGCATGAAGGGGAATAAGTTTTCAGATTAAAAGCTTAGGATTTGGCTTACGGGG
ACTGTTACTCTAGTTTGGCTCTACATTCTAAGGGTTGACAAACAGTTAATACGCTGAATA
AAAGAGGGAAAATATCCTTGATGACCTTGCTAGGACTGATACTTTCGAGTTGTCTTCAAC
TTCAAATGTTTGAGGCTGCCAAGGCCAGGGTTTCGGCAAAGCGGCCAGGAGAACTTCATC
TGCCGATGAGTCGATGGCACTCATCAGGGCCCTGGACGGCACGAAAGAAATCGAGCGAGG
CTACGATTCCACAACCACGCTCTGTCAAGACGTTTCCGACATTTCAGCGCGACTCTCGTG
AAAGGGTCGGAGGGAGGCTAGAAAGGCAGAGAGTGAGTTTCCCGCCCCACAAGTCGCGGT
GCCCAGCTGGCCGGCCTCTCTGAACGCTTCAGAAAGGCCGCTATGGCATCGGATTTAGTC
CTCATGTCGATAGTAGGAGAGCTCCGCACCCAGTGGATTTTGCAAATTTCCCCAGCGACC
CTACACCCGCAAATGGCTCGTGAGATCTCGGCCTAAACAATTTCACATTCCTATTTTTAT
CATCTTGTTAACGTTAGTTTTACTTTTAGCATTTTGTAGCCTCTTTCATATCTGTTGTAA
AGTTCTATTTCCGCATCAAAGGCAAGATGAAGACAAGGAACCGTTTAACTTTCGACGAAG
GCATTTTACAGGTAGATGGATAAAATCTCTGTAGACAGTGTTGAAATATGATATGTCTTG
GAAAGCCAAGTATTACATATTCGTGGGACTGACTGATTAGGATAGCAAATTCCCCATTCC
ATATTATTGTCAACAATGTATCCAGCGCTGAGGGTTTCATGCTCAATGGTATTCATGGTA
CACTAGCATCCCGGTGGATGACTGTCTCAGATGCAGTTTACACAATGCTTAGTCCTATTA
CCCACCACAAATGTATTTAGCCTAATTTGATTTGAAATATTTAACGTGATAGGACGGACC
CTACATCTATTGAGACGTGACACGGGTATATGGGCTATGAGAGCTCATTGCTACCTACAT
GACCGGCATTAAGCCAGAAGCGACAAAAGAAATAAAAAAGGAACAATATATGTCTGAAAT
ACAGTGCCCTGCGCCGCATCCCTATCCTCCAAGCACATCTACTCTCGCGTTGGAATCCGT
CTCAGC
>20151110.A-LOL_contig_37
TCTAACTGCGTCTGAAGTAACTCTACGCGGCGGGCGAGAGTCGGTACGGACGCTATAAAT
GCAACATCGTCTGCATAGCCAAAACGCTTTGGGGAGAAATGGAGCATACCTTCAATTGCC
AGTAGAAATAATATAGGCGAGGCTGGGGATCCTTTTGGGAGTCCATAGTGTATCTTGAAC
ACCGGAGATATAGTTCCATGTAGTGTCATTGAGACCTCTCGCTCGGACATGAAAGAAGAC
ACCCATTTTACTACATTGAAGGGCCATTCTTGACCCCATAGGCAGTGAAATAGGCGGCTT
TTTTGAATTTCATCAATTGCACCTTTGACATCTAGAGTGACCATTCCGGCCTCATGTTTC
TTGGCCCAGGCGTCTAAATATCGCACGACAATGCAGTGGTGGGATCGGTAGCTGATCCCG
GGGGAGAATCTGATTTCTCAGCGCTAGGAATGAAAGACGACGCGCCACAAGTCTCTCTAG
TGCCTTGCTAGTTCAGGATATAAGAGCGATTGGGCGGTAAGAAGATAGGAGAGCTCGGTT
GCAATTTCCGAACTCTGGTATTATAACAACGTTGGCCTTCTTAAATGCGATAAGATGTAT
CCCCAACTTATCGCATTGGTAGAACAAGGAGATTATTCAGGCCCCGATTATTGGCCTGCC
GCGCCGAAGTACCGTTGCAGTAATATTGACAGGCCCAGGAGCGGATGTCGGGCCGGGCAT
CCGGGAGATGAGGCCACATGTNNNNNNNNNNNNNNNNNNNNNNNNNNNNNNATGCGCAGA
GTCCACAACGAGCTCGGCGAGTGCAAGCACTGATATTGTGAACCCCGTGGCAGCGAAGGC
AGACTTGGAGACGTGGACGGTTGTCGGCTGGTCTAATTTTGGCCGACCGAGCATATATTC
AGATGCTGAAAGGAAGCTTGTCTGCAGCTGGCTTAGCAGCTACTAGCCGGAAATTCCCTT
CCAAATCTGGGGACGCCAGAGAATTGTGAGTCCAGCTGATAGAAAAAATCGATTTTGTGT
CGATTTTTGCCGCTGCTAGCTCTTCGTGGATATCAAAATCAGAGATAGCTTTAGTAGATC
TAGAAGAATTGTACCCGGATTTGGGAACTGGACTGAGGAAGGAATTCTCTCGTTTTTCCT
GTCTTTCAATCGACACAACTCCTGTGGTGGCTTGTAAGGCAATGGCTACTTGCATGAGCT
CGGGAGTTTGATCAGGTGAGGGAGCCACGAGGGCTATTCCAGAAGGAACCGACCTGATAT
CTTTGATCGATTCTGGTTTTTAGAGTAGGCCTCTGAGCTTTTTACGGACCAAAAAAGAGT
CTTGGTATCGCAGAGGGTGGTCGGGCGCTAGGTGCATCATAACGCTAGGGTCCGGCCTTT
GTTTTTTAGTTGCGGGGGGAGTCCTAGGTATGGCCTTTGGAGGTTGTCTCGGTACGATCA
GGTTTTTCTTCGCAGTATTTACGTATGAATGAGCTCTAGGCGGTTCTGCTGGTGAGTCTA
GCTGCGCGCTGACCTTTATATTGGTAGCAGTCTTGGACTGCTCGAAGACGGGGAGGACTA
CAATGACTCGAGCTGCGCTTCGTGTCACGATAGCCTTAAGTTCTGCTGCGATTGTTGGCG
GAAGAGCTCGAAGGTGTTGGGCTCCAGCATTTTGCCAGGCCTACAATGAAGCTGAAATAT
CATTTGTCATATCTGCCGAGGGGTGTTTGATAATCCGCGAATTTTACGCGGGCTGGATCG
AGGAAGACTTGAGTAGAGTTCCTGCCCGGCTGCGTTGTCTTTCGTCGACGTGTGAATCGA
GCTAGAAAGACCCTGACTGGAATGTCTTTTCAAAATCTTTTGAGGGGATGGTCTTTTCAG
TGCCGTAGCCAGTGTAGGACTGGAGTGAGATTAGATGATGAATTTTCGGAGGTGGGGTAG
GGAAGATGTTCGTTTTCAGACCCTGGGTCCATAAACTCATCTTCTGAGTCTATGTCGATG
GATTCAGCTGGAGATGGTTGTTTCTCAGCTTCGGCAGTTAAGATGACTTCTTCCTGAATA
GCTGTAAGAGATCGGCGAAGCCTCGCGCGTTTCGCGGCGCGCGGGGCAGTTCGAGCGGGA
GATACGAGTATCGCAGGGTTTTTACGCCTCCTGATGGGCATCTTGTCGTCCTGTAACAAT
CAAAGGTTGGGAAATTGAGTAAATATGTGGCTTTCAAAGATGTGAGATGTGTTTTTGTTT
GCCGGATTCGAACCAGCGATCTCCTGCCTCGAGTGGGATTTGTGCCCAGGCTATGTAGAC
CTTACTTGCGAGACCGATCCAGATGATGTACCACAGCGCTATACAGCCACGGTGGTGCTG
ATAGTGTCGCCTGCACTGTCGCAACCAAAGTCTTGGCACGCACAAATCCCAATTTGCAAA
AATCCTCGTCAAGAGACCAAGGTTCACTCCTGCCGTGATTTTTCCAATTCTCCGCATCAT
CCTGTGAACTTGTCCTGACCCCTCCCGCGTCTATCCCACAGATATGCCTCCCACATCTAT
GCACCACGTCTGTCCCCTCTGTAGGGTAAAGATATCGGCGCAATAGTGTATTTGGTAGCC
GACCGAGGCCAGAGAATGGCGACGATAAGAGAGGTTATTCAGACGAGGATGAACCAAGTC
ATACATATTAACCTTATGAGGTTTTGGTGAGAAAGGGATATGCCTAGTGTTAAGAGCGGT
GAATCAATGCCTCTCGGGCACACTTGTTCGGCTTTGTCAAATTTGACTGAATCTTGGCTC
TGGAGGATAATTGAAGTCCAGGAATCGTCGAAAGCATCGTGCGAAGGTGTTAAATCTTTG
CCCTCCGACACCTTTATTATTAGCACACACCTCCCACTCCTCTGGCAGTAATTTGAACGT
GACACTCTTTAGGTCAATAAACTTCTTTCTTCCAGGAATATTGCGCCCATCTCATTACAC
GATATTTCAAACAGGAGAGTAAATCAGAGTATATCTTTTAGTATTTAGTCTCACCACTTT
GGGCATACGTGGAATCAGTGGTATTTGGGGCTTGATTTGGCATTTTTGATGGCTGCAGCT
TGGCCAATCCTATATTGAAGCACCAGAATTGAGAATCCTGTTAGATTAAGTGCTGGTACC
TTATTGCTTACCCATAGAGCTTGATGGTCAAGGCAACAGATCAAACTGTAAGTTTACTTG
ATTGTATGTTTTAACAATTCTTGTCGCTTAGTGATGACTGACCTTTAGATTCCGGGGTTC
AAAGAACCTTAATCTTGATGACTGTACTACATTATCTAGTGCAAGTTGATGACTACTTTA
TTGATAGTAATCAAACGAAGTGCGGCTGTGAGGGGAAAAGTGGCCCGAGATGTGTTTATC
CGATGGGACGTGTAAAGCTGAATGTTGAAATTTTGAATATGAAACTATTTGTACAGGGTA
TCACACAACGCCTTGTTATCCGACAGAGAAACCAGCAATCAGTCAACTTCCATTTCATCC
TGATGATTATCACTTTCTACCAAGAGCACATTCTTTCGCTGCTTAATCTTTCCGAATACT
TCAGATTTCACACGTTCGACAACCTCGTCGTCCTCGATTCCTTGCGCCTCCCTGGCTTTT
CGCTCGCTCGCACGCATTCGGGGTAGAAGGTGCTCATTCTCAGCCACGAGTTTCCGGTTG
ATGGCCTTTTGTCGTTCCTTGTTGCCAGCCATGCGCTTCTTGTAGAAGACGCGTTCTCGT
TTCTGGCGTATCTCACTCACACGCGACATTGCATTAAGTGTCTTTGCCAACAGGTCCCTA
TTGTAGCGCACAGGAACATTACGGCGCGCAGCGAAACTTAGAGTAGAATCAACAACCATC
TCCTTGCCTGCAGTTTTCCGGAAAGCTTTAGTCCATTTAAGCTTGCGTGGGTTTCGCTTC
ATTTTGAACTACATCGATTGTGATCAGTCTGGAATTTTTTGGTAACCTTGGCTGTCAACT
TACATTTTTGTGACATTTGCTCCGACAGAACCTGAATGCGCGCGCATCATTCCTCACAAA
GGTGATACCCTTAGAGGGGTAGCACGGTTGCGAGCAGAAATAACAAGTTTCAATCCTTCG
TGAAAGTTAGCTTTACATGACAATCTGAGGATAGGTGTAGATTCTCAAAGACCTCATGGT
TTCCCGGAAGAATAGTCTGGTTGTGTATGATGTGTTATTTTATTTGCGTGTGCGAAGAAA
TTTCAACTAAATAATAGGTTCCACGTGATTTCAAGGGTGGGTCGTGACGTTAGCGGGATA
GAGTATCCGATCGATACTGTTCATTTATTGACTAGGTCCTAGGTTCAAAGCCAAAGTTTA
TGTATGGGAAACTCAGATTTTTCAATTAAACATATGAAAATGACATTCTTAAACCTATCC
TGAATGTACTTTACTTTATTTATACATGAGAACCGCGACCCTTATACTAGTGCCAGTGAA
AATATGGCCTTAAGAATCAGGCCTACGAGAATTATATTTCATATCTACTCATTTTATTGT
TCAGTCTCAGTCTATGACCATTAGGACCTGTAAGTTTTTGGTCTACGAGAATTAGAATCC
TAGCACATCTCAACATATCACATAAAGTCCGATAAATGGGTCGGATGGTTTAGTGGTACA
CCATCCGGGCCGGTCTTCTTGGTAGGGTCTGGATAGCCTGAACATCTATCCCACTTGAGA
CAGAAGATCGCTGGTTCGACTCCAGCAGACCTCACTTTACTGAAGTAGGCTACATTGATG
ATGGTGGCATGTCTGGATAACCCGGGGTTTTTTGAGAGGTTTCCCTTGGGTGAGTTTCAC
AGATGGCATAATTCGACAGCGGTGAAGAAAAAGCCGCCTTGTCACAGCCGTAGTGAGACT
TGCAAATGATATCTGAGGCATGATGTTCATCACAACTATATCATCATTGTATCTGACTGA
GGTCAACACNNACCTGCATGGGCCAAAAAAGGCGCCAAATCAGGATAATGAACAAAAAAA
AAAGTCCGATAAATGCATGCCCTCAAGATCACAGGCCAGTATGGTTTGAGTAGCCTAGGC
ACTTATTCTAGTTGTGAAGGAGACAATTCAGACCACTTTTCGCGCGGAGACAAGCGGATG
ATGAGGTTTGCCTGGATAACTTTGGGTGTTGAGACGTTTCCGTGGGTGAGTATTCACCGA
TGAGGGTTGGCTTTGGGTTGGAGAAGAGGTCGTCACAACTTCGCAGTGGTACTTGCACAC
GAAATCAGAGGCATGAGTGCGCCATCTTTAAACCGAGTCATGTATTCGAAACTTGAACCC
TGGTATCGTGTCGTGGCGGCAAAGCTGCATGCGCAATTAAAATTTGATGACAAAAGAAAA
GATAGTTCGCTGGCCTCTTTTTTTAAAGTTTTAATTGCGTGTGCAGCTACTTAGCTATGA
CACAATATGAGAGAAATAGTACATAACAGATGACTATATTTAGAGGAAGAGCACTCATGC
CTCGGATTTCATTTGCAGATACTACTGCGAAGTTATGGCGGCTTTTTCTTCACCCCAAGT
CAACCCTCGTCCGTGAATACCCACCCAGGGGAACATCTCAAAAGCCCTGAGTTATCCAGA
CATGCCTCCGTCATCCATTAAACATCCTCCGCGCGAAATGTGATCTTAGATGTCTCCTTC
CCAAGTCGAGTAGGTGCCCAGGCTACTCAAACTATAACAGAGAACACCACCAGGAGGCGA
CCCGCGGCATCTTCCATCGTTGGCTTGTTTTTATAATGTCGCCTGCACTCTCGCAAGCGA
AGTCTTGGCGCGCACAAATCTCAATTCTTAAAACTCCTTGCCAAAATTCAAAATTACATG
CCCATCGAGATTGCAGCCATCCTCCGTGTCATCTTGAAAACTTGTCCTGATCCTTCTCAC
GTCCATGCCAAAGAACTGTCTCCCAGATTTGTGCGCGACGCTTTGCTTCCTCTGTCGGGT
ATAAATATCGGCGTGGGCGTGTATTTGGCGGCTAGCTAAGGCCAGAGAAAGTCGACGAGA
GGTGTGGTCATTTAAAAGAGAAAGGACTAGGTCGTACTTGTAGACTGAATGAGGATTTGA
TGAGAACTGATATCGTTGGGAATGAAAGTTTGACCTGGCGGAGTGTCTGAATCATCGCCT
CGTAGGCCAACTTGTCCGGTGTTGCGAAATTTGACTGAATCTTGGCTCTGGGAGAATATT
TCACTCCCAGGTTCGTAGAGGAGACCGCGTACAGGTGTTCAGTCTTG
>20151110.A-LOL_contig_38
GCAGTGGTATGGAATTTGAAGCTGTAGTGTGCACCACACTTTGTAACAAAGCTGCAATAA
GCTTTACATTCACATTGTTAATAGCTTTCTCTAGCTGTTGCTGTGACTGAGACTCTAGAA
GAAGAAGCTGGCTCCTGAACATACTACAGTCAACCTTCTTGACATTGAAATTGGAAGGCA
GTGGATTGTGGGCACTGTTGTTGCTGGAGGAGTGGTTGTTTGCTGATGGAATGAGGCAGT
CAAACAAGATAAGCTCATGATATGATCCTGTGGATTCACCATACTTCCAATTCC
>20151110.A-LOL_contig_39
GCTGTGAATACTATCTTTTCATTTGCTGCAGCTAGAAAATTATACCAATGTTGTTTTTTA
GTGTGTTGAATTTGTTGGAAATATTTGTTTCTAGCAGCCGTAGATCTCTCAGCATTCCAA
ACATTTGAATCCAGTTTCTGTAGCCTCCGTAACTTATGGAACTGTTGTCTGAGTGAGGTG
AGCTCTTTAGTCCACCATGGCTTAGATCTGGAGGTAATTTTGAGCAGTGGTATGGAATTT
GAAGCTGCAGTGTGCACCACACTTTGTAACAAAGCTGCAATAAGCTCTAAATTTGCATTT
TTAATAGCTTCCTCTAGCTGTTGCTGTGACTGAGACTCTAGAAGAATAAGCTGGCTCCTG
AACATACTCAAGTCAGCCTTCTCAACATTGAACTTGGAAGGCAGTGGATTGTGGGCACTG
TTGTTGCTGGAGGAGTGGTTGTTTGCTGATGGAATGAGGCAGTCAAACAAGATTAGCTCA
TGATCTGATCCTGTGGATTCACCATACTTCCAATTCCCCCATCTCAGCTGTTGAAATATC
CCTACAAAGGTAAGGTCTATTATTGAAGTACCCTTAGAGTTTGACCTGTGGAATGTCCCT
CCATACTTTTCAATGACAGATGGGTTGTTGAGGAGATAAGCATTGGTCTTGTCCAAGTAT
TGAATGAACTTATTGGCGAGATGGGTGCTGTATTGAACCAGAGGATTCCAAGTTGGATGA
TGCAAGTTGAAGTCTCCAAGGAAGAGGAATGGCTTGTCTAGTTTCAACTGTAGATCCAGG
AATCTTTCCAGTGTTAGTTGTGTTGAGTAGTCAAACGTTGGCTTCTCATTGTAGATGTGA
ATCATATAGAATGATTCACTTGGTAGTTCCACTCCTAGTATTTGAAGGTCTGGGTCTGAC
ACCAAGTCAAATCTTGAGCTTACTTGAAACTGGCTGGATTTCTTCACATAGGTAAGGACC
CTGGGCTATCATCATCAGCACCAAATCGACATTTTTGATAACAACTTTTTGATCCAATTC
TCCAAATTTTAATTAATTAACAGATTCGTTTTTGCATCATTGAGACTAACATTTGCATCT
ATTTTTCGACCCATCCAGCCTGCTGGGGAGTTTAGAAAATGGATATTGACTCTGAACCCC
CATCTGGTGGCTCATTACCCTCATCACCA
>20151110.A-LOL_contig_40
AACTGTTGTCTGAGTGAGGTGAGCACTTTAGTCCACCATGGCTTAGATCTGGAGGTAATT
CTGAGCAGTGGTATGGAATTTGAAGCTGCAGTGTGCACCACACTTTGTAAAAAAGCTGCA
ATAAGCTCTACATTCACATTGTTAATAGCTTCCACTAGCTGTTGCTGTGACTGAGACTCT
AGAAGAATAAGCTGGCTCCTGAACATACTCCAGTCAGCCTTCTGGACATTGAACTTGGAA
GGCAGTGGATTGTGGGCACTATTGTTGCTGGAGGAGTGGTTGTTTGCTGATGGAATGAGG
CAGTCAAACAAGATTAGCTCATGATCTGATCCTATGGATTCACCATACTTCCAATTCC
>20151110.A-LOL_contig_41
CGAGGCCTAGACACCGGGACCACACGAGGTGCGCATATTCATCTATATCTCCCTTCTTTG
TAACAGTCGAGGCCATCTTGATCCAATCCACCATCTCCGTATCGGGTGCTGGGTACACTC
CGGAAACTCATCGGATGGCTTTTCCTCCATAATCAAGGGTTGGTGACGAGAAGGGCTTCG
ACCCTTCCATCTGATCCGATCGTGGCTAGCTTCATGATAATGGTCATGGGGGGAGGTGTT
GAGTGATGAAGACGATACAGACGGCGAAAGCGATTGGGAATCCTCATCGAAGTGAGGCTT
TTTTCTTCTCAATCTCGGCTCTGCAGACTCTACAGTGAGAGCTGGAGGTTCGTAGGGAAC
ACCACCGACAGGTGTTGAGAGTAGTCCCCTTGATAGACTTATTAAGATGGTGCCAATAAT
TAAAACGTTGAAGTAACGTTCTTTGAACGATGTGCGGCTTTTGAACAAACGATGGTAGTT
TGCTACCATCGATATTGTATACTGCTTACCTCTCAAACGTTTGACTCATCACTCCAAACG
AATTTGTATTTTGTTTGCATCTGGGAAGTTCTTCAAAGCCGTATTACAAATCGATTGGGT
GATAGCATCTACTAGATTATCATTTCCATTAATCCAACGAATCTCCTGTATCTTACGTCC
TTCTTAAGATTGACGTAAAGCCATTATGTCGATCTCCATACGCTTCTCCTTAGTTGTTCC
AAGCCTCACAAGACATTCGTAAAGAGAATAAGAGTCGATGCAAATAATTTTCCAAAGGGC
TGACAGGCCGAGTTACTTTAAAATCATAGTAATAGCACTGTTGATGAGATATGCCATATT
TATACCTACGGCCATATCGTACATCTCAAAAGCTAATAAACTGCGAGTAACACGGTTATT
TTTAGTAGAGCTCCAGCAGATTAGATTTCTGGTGACCTCGAATTCGTTTTCTCCTGATAC
ACCATTTGAAATTATGATCTAGTATCCAGCCTAGGTGCTATATTCTTGATTGCAAGCAAA
AGAACCGTCAAAAAATGCGAAAATCTTCGCATTTTCAAGGTTAAGTACGATATAGTCGAG
TCCTCTATGTTGATTCTTGATCAGAAAATAAAGACGTTTACTAAGAAAAGCAGCTTCAGC
GGTGATAGGTTCTTTATGCTGAGCCGCTTCCGATAGATCAAATGCAGCTTCTGTTTGGCA
AATTGTAGCGATGTACGCTCGACGAGCACGTTACTCCATACATATTGAGCATACCTATCA
TGTTCTAGATCGATGATTGAAAGATCTTTGCCTTGTTTCTTTGGTAAGACAAGGACCTTA
ATATCGATTATACTAAGGATACAGGTACTGTAGTTTGTAGGTTCGTCAACTGTGAGGTCT
TCCTTAGACTTAAATCTAGCTTTCCATACTTATTCATTGTCCTTGGCAGCAAACTTAAAT
CCACAGGAAAATTAGCGCATCATCTGTTCGCATTGCTACATCAAAATCATCCTTGTCGAT
GAAAAGAAAGATTAAATTATTTTATGTGGATGATTCCATTTATAATGTCTTTTTTGATGA
AAACTTGAAGTAGCCTACCAATGTGCTCTAGCTTCAGATATTCCATTTGGTCGTTTTCAA
ACAACCACAATAATTTCCACGGGGTATTGACATGCGACCTTAGTAGGCATTGTTGCAATT
ATTAATCTAACAAAGCAGCTTGTAGATCGAGTGTATGCTTGGGAGATGCCATGAAGCTAG
ATACCTGTGTCCCGACTTTGAAGTAGCATCAAAGAAGACGCGAGTGCCTGGATAATACGC
TGCCCTGAACGTTGAGTTGTTTGCAATTGTGTAAAAATAGTCTTTTTTCCTTGATCATCG
AATACCTGCATGAATAGTCTTGCTTATTTTAAAGGCATACTAGTCACTCTAACTTTGTAT
CTTTTTCATTTTGCATCAGATTTGAATTGCGTTTGCAGCTATCTAGCTATGACACAATAT
CAGAGAAAATGTACAGAAAAGATGCTAAATTTGAATTCATGAACTAATCTGGATTCAAAA
AGCTGAATTCTCTGGTGTTTTGGCTTTATTATTTAAACCTTTTGGTCTTCCATGGTTGCG
GGAGGCTACTGGGATAGTGTAGCTTCTAGTTGATCAGTTTATGATCAAAAGTGATTNNGT
TTAATGCCTTAAAAGTGCTAAAAACAAGTGGTATATTCTGTCTATCTCTTCTGTATCCCT
CCTCAAGCATTAATATCTAATGTACAAAATGAAGCTTAGCGCCCTAACTAAATCAAGTGA
TGCGTTGAACAATACTTTTGGAAGTAAACACTTAATACAAGCTCTTTATTCCTAAGCCAT
TCATCTGTGAACCGACACTAATAATGCGTGAATTGATTCCCTCTCTAAACTATCGGATAC
CCAACCCATATACATCTACCGACTCCTTCAGCGCCGTGCCCCGCTGTTGAGAAGGAAACG
AGTTTTCCCACACTGGCTTACCATAGATCGTGAGCCAATCGATGGCGCACTCCTTGCTGT
GGTAAATTTCACCTAACTGGGATCCACAATAGAGTCTTGAAGTTCTTTTTGTTGATCTAC
TACTTCCGGGCGAACATCTGGCTAGGTTGTCAGATCATGACTGGGGCGATAGAAGGGCTG
ACAAGCTGTGGAGCGGAAATTTGTTGGTCCATTTACTAAATCAAGTATAACATTGTGATC
ACCTGTCTCGATGACATTGTAAGGGCCTTGCCATCGACGGTTCTCTCTCTATCCTTAAAC
TTCACTACCGACTGTTAGTGCCAGCAGCTCGTCTATCATCGTTCCATTCCTGGTATTCAA
CGCATCATTGGCACGCTTCCAGCCGGTTACTGCGCGAAGCTGCTTCATGGCCTTGTTGAC
AGCCCCAGCACGTCAAGTGGTATTGGTTGATGGAGGCGAGTGAGTATTTATTCGTGGATA
GGCGCTAAAAACGAGAATTGCGGAAGCGAGTCCATCGGGACCAGCAGTGCCATTAACAGC
CTTCATAGTAATCTAAAGGAGTTAACTGTCAGGCACAGTCCCCCTTAACTCTTGTGAAAT
AATACTAAAAGCGCGGCGGAGGGCCTGGTGGTAGCACTTCACCTTCAATCGACCAATGAG
TCTCTGTGGGGGTTTTTACAAGTTATACCCATTCTCATAGTTTCAGCACGAAGTTCTTGC
GATGCGAAGTTTGTACCGGTGTGACGGCTGTCAAGCCTAAGGATTCTTGTGACCTACGCT
GTTTATCGCAGGCAATTACACAAAGAGAATTTCCTGGGTAGAACTCTGATGGCAGGGAAC
TTAGATAATTCTCATTGAAACTTCTGAAAACATGCTTAAGGCTCATGAGGGTGTCAGGAC
TATCAAAAATATTCTGGGTGATTGTTGAGGAGTCTGAGTTTGTCATGTAATAAAGAGAAA
CTTCTCAAAGGTGGATATTTCAAATTGTATATACGGGTTGTCTTTAGCTACAGGAATTCT
CTCTTCAGAGAGTTATAGCTATTATATTGTACCTACAAGATCGCCCATGCATTTTTTAAT
GAAACGGTGACAGCTGGAATCATGGGTTACAAGATCAGGGGACCCTAATTATACATCAAT
CAAGCAAGAATGAAAGGCCTCAAATGTATTCTTGGCAAACATGCTTTTCAAGAGGCGAGC
GGCGTTAAATCCAGTTGTAGAGCCAAAAACATGTAGGGCATTCTTATCGCCAAGCTTCAG
ACTTCGACTATAATCTCGTAGTTGAACTCTAGAGCTTATTTTAATGTGAATTTGAGGCGA
CGAGGAGCCGTTGAATTCATTTAACATTGGTGGCAAATTTTATTAATTACTTAACGAGTT
TCAGCAGTTATATCATTGTAGCCAGCATTCCTGAGATTTTATAAAGCCTTCGAGCTGCTG
GATGGCCGAAGAGACGTTGTAGCCTGCGGAGTTCTACTTATGAGGAATAATAGAGCATTT
TAATTCTTTTGTAGGAAAGCCCACAAATGACCCCATTTGCGAGGGACTGAGACTTCTTGC
TTGCTATTTTCATTTCGATTGACGAGGACATTTCTAGTATTATCAAGATGACAATTTAGG
CGATCCATATCTGCCAAGCAGACAATAAACGGTGTTTGTGTCTCAACAGTATGAAATTTG
ATATGCCAAACCGGCGTTGGTACTAAAGTTGAGCAAATTGATTTAGTAAATTGTTTGTTT
GTTTTGTTTCTTTTATATTTAACGTCTATCTAAAATCGGGCTTAGACCGGTCTTATCTAA
AACCCAAATGGGAAAAGGACGCCAAGGCTTACTGCCTCAGTTGTCGGAGGCCTACGACTC
CCTAACCTAGGGAGATGAGACCTGACCTACAAATCAAGAGAGTATCTGATGACTAAGATA
CAATAATGATAAGTGATATAAAAGATATATAAGGGAAAAAAATAAACCCCTTTGGTGTAA
GCGCAATACCCACGAATGTGAGGGCAAGTTAGTACGTAATAAGCTGGTACAAAGCAAGCT
GAAAAGTTGCCACGTTGACTTCTATCTTATCAAAGTTCCATCTGCTCATCTGACGCCCCG
GCCGATGTCTTCAAAATCTCAAAAGGGGTTAAGAAAATAGTCCGCTAGGATACTGCTACA
GGTAATGTTGATAATTCTGCTACTTGGGAAACTGCAGGATAGCTAGTGCGCTGTGCTTTG
TGAGAGGTGCTGGAGCCCTGCGGAGCGGCAGAGTGCTTAACGCATCCAGCTTCTGCTTGG
CGGCGGATGCACGCCTCAGAGAAGATCTTCCGGATGGCGATGACCTGTGATTTTGTCTTT
GGATGATTAGAGGATTGTGCCCGTAGCTCACAAGTTGGATCGTCTGCTGGATGAGGGCCG
TGACAGTGCACATATCGCGGTGGGCAGGTATGTCCAGCCGGTGCGGCGCAGAGGTTATTG
CTGTCCTTCTATGTGTGTTGGGTGGACCCACAAAGGCGGCATCTTGGGGCAGAGGAACAA
GCGCGACTGTTGTGCCAAAGCCAGCACGTCCTGCACTGTACTACCGATGAGCGTTTAGGA
AAGATTCGGGTAACGGTACGGCACCCAAAGAGATAAAGAATATGCGGAAGACTGCTATGG
CCTTGAGGAAAGCGAAAAATCCAGGTTGTGTCTGGGCTATCTGGGTTTGTCTCATTATCC
TGGGATGGGAGTACGGAGACAGGAGTGGCGCTAGCTGCTGTTGCTACAGCAGCTGTTACG
GCTTCGGTCGTGACTGGTTCGAGGCAGTATTGCAAGTTTTGGTTTATTGTCCCGTAGAAT
CGAGGGACATTCTCAATCCTGTAGGACGTCCAGGGCGAGGCTTTCTCAATGGGATAGGTC
TCAAACAGATCAACTGTTGCCAGTTTCTCGTTTAAAGCATTGGCGTTACCAGCGCTCGGG
CGGAGAGCAAATCCTGTCTTTGTTGACACAACATTTGATGGAAGTTTACTTTGACTGCCA
TGCTTAAACTTTAAGAGCGTTTGTATTGCATAGCCCGATGCGTTGCGCAAAGAACTATTG
GATTGGAGGCGAACGAACAATCTGTCGTCTAGTTTGGCGTTTTCGGTTTGTACGTGAGCA
TTTAGCTTCTTTGTGGAGTGAGGGGTTTTCTGTGCACCTCGTTTAGCGGCGCCCGCATAG
CTTTGGGAGACGTTTACTTTCGCTGTATTCACAGGGCTAGATTTCTCGATAGCTGAGGTA
CCGTGTATTTATGCTTTGAAGTGCTTAGTAACAATAGTTGCTAGTTCTGAGATGCAGTTG
CGGAGGGCCTGAGCTTGAGGCTCTGGTAAAATAGCGCGAGCGTGACGAGAACAATGTTCG
TCGAGAAGTCGGGCTAATGATCCAAACAAAGTTTCTGCTTCACGAGTTCTCAAGGCTGCT
AATTGAGCGCCTTCGATGAGAGACCGTTTAATGGGGCCGAGGGTTTGATCTTCAGGAACA
TCATCGTAAAAGAGATTTTGATTTGAAAGGGAGTTTTGGGGGGCGTCGAGATCAATAGGT
GAGTCTAAGCAATATTCTTGGAAGACCATGATTCATTCTTGAGAGTGCCTGTGATACCAA
TTACAGGAGTACTCTGGGATTTAGTAAATTTACCTGGTTCGAAGCTGTTGAAGGCTCAAT
CCTTAGCCTATATGTCACGTGTCAGTTTATGTAATACAGGCTAGAATTAGCGTCCCTTGT
AAATATACTCTAGCTGTTCGACTGCTCTTTAAACTAATACCAAGGATTTCCAATAATACA
ACTTGACCAGTGTTGCGCTTTGATAAAAGCGAATTGCTGCTTCTCCTGAATCGTGCTTGT
TGATGTAAATTTTAGGTAAAATGTGCTTTAAAGCAAGGAACTGTTCTTTCTCAGCTGTAG
AGAGTGTGCTGGCACCAGTATCTACCAGTATCCCTTCGTAATTTAGCTTGCAATACCGGT
CAGATACAAAGGTTGACGGTAAATCTTCAGAAATCTCTGCATATTCATCCTCGCCACTGA
GTTTGTGTAAGAATGCTTGGTCAACTAGTCAACAGACTTGATGAAAACTATCATGATCTT
CGGCTGTAGCGTTATTTTCTTCGAAATAATCAATCTTGTCAACAAGTTCTGTTTCAGTAT
CAATTCTATCATACCCAGCAAAATATATAGCAAAATTTATTGGTAGTTGGCTATCACTGT
ACATACATTGGGACATGTACTGTGATTTAGTACGGTAACAATCTTCCTTGAGGTACTTAG
TTGACCAACAACTATTTTTGCCGCAGAAGAAGCATTTCTTTTCCAACGTAGCTAGCGTTG
CTGCTGTCTTAAATCATCTACAGGATTATCGCGATACTCCCTTGAAAGTTAATACTGTTT
CCAATTCGAGTTTCGTATTTACCGCGATGCGGGCGATGATGAGTGTATCAGCGATCAAGG
AAAAACTGAGTATCCCCCATGGATTCATCATTATACTGTGTAAACTGATTTGGATTGCGA
TTACTGTAGATTTTGATGGCGGATCAAAGCTATGAGAGCAATTCCTCACAACTCTTTCCT
GGATTGAACAGTACTACCTCCGGTTCCGGAACACCTTTACAATTAGTTAAAATCTATGTT
CGTGGTAAACTTTCACCGGTGTAAATTTCACCTAGAGCTCGCTGACAGAGCTTTTTTTTC
TTTAAGAACGCGTAAAGAACTTCTTGCAGAGGCTTATCTTGAGTCTTGTTACGAAAGTTT
GCGAATGTAATGTTTGTCTAGTCAGTGTAATATTGTTGGTACAACGGGGTTCACTTGGTT
TAATGCTTGAAAAGTGCTAAAACAAGGTGTATTCTGTCTATTACCCCCTCTTCCCAAGAG
GTCTAGGTTCTTAACTACTAAGGGGCTCAGCTAGCGCCCTACGCCAATCTATGATAGAGC
TTCGCCCGTGTGTTATATTCGCACATATCGGTGAAATGAAGTTAGATACCGACAAAAATA
ATACTTTATCTTCACGTATTGATTATAGAGGGTTTCATCTTTTGACACGTAACTCAAATA
GAAAGTTTGGGCTTTAACGTTCAGAATCTGTGAACATAAACCATGGAAATACTGCGCTGG
GATGCTAAGATTGTAACAAATTCGAAGGAAGTATTGGAATTTGTCGTCTAGCAAGTCATA
CGCTTCTCCGGTATAGTTTTGATTACGATTCCATAGCTTGATGGAAGATATTTGTGTATT
GGCATCGACTCTTTCATTTGGAGCGTCGCGTGATGGGAGGTCAAGTTGATCATCAAAATT
TTTTTAATCTACTCCTGCTCTAACAGCTGTTTTTTGAAGATATGAAGTACCTGGTGCGGG
CTGTGGTTGATTATTCTGCTAAGGGTAAGGAAACTGTGAACAAATTGGTCGGAGGGGAAG
CTGTCTTTGTTGTTTGAAGGTTGGTATCATTGAACTGAAAGCTTGGTCTTCAGTTGACTG
ACAAATGGTTTGCTTTGGGACCACCTTTAACTGTTACATTTGCTGTCCTTGATCTGGTGT
GTTTATCTCCTTTAGTTGAGGCCACTCTAGAGTTTCTTCGGAGTTTGGTAGAGTTACTAT
TGCAATACCGATTGGTATCGTCTTTTTACCGGTGTATACACCGTTGTTGTGGAGATAACC
TCGGAATCTTTTCTTAAATGGACTTTTGATTTTACCGAACATATCTGATGTCCAGTGCGC
AAACTCTTCCTTAAAAAGCAGAAAAAGATATTCGCCATGTTCTTTGTATTCCTCCCAACC
TATAAGAAGTTTGACAGAATAGGTGGTAAGCGCTACTGCGGATGACGATTTATCGATAGG
TTGACCCCAGAATTCTGGATTTAGAGTGTCAAAATGACGAGGAGAGATGCTTGTGCCGCC
TAATGTTAGGTCCAGCTGCGGTGTATTATATTCTTTGATGCATTTTCAGCTTCTACTTCT
GAAGTCTCTTTTCCAGCAATTGGAATAAGTTTTCTTTGTAGACTATTGTTGCTGTTTGGG
TATTGAAATTAAAGCGTGAATAGCGCTTATCTTAGCAACAGTAGAGGAACCAATATGCAC
AGGAGTGGAGTCGTCCACCAGGGTAGGTCTGTAGGCCTTAGCTTTCGATCTTCTTGTCGT
TTGCTGGAAAATACGGCTGTGTCGAGTGTTCTCTTTTTATGCATCGGATTTTAATTGCGT
ATGTAGCAAGCTAGCTCTGATACAATATCAGAGAAAAAGTATAGATTAGATGAGTCAATA
TTAAAGAAGAGCATTCATGCCAAGGGCTACATTAAAAGTACCACTGCGAGGTTACGGTAG
CTTTTTTAACCTCTCATCCGTTAATACCAACCAAGAAACACGTCCCCAAGCCCCTGGGTT
ATCCAGACATGCCCCCATCATCCATTAACTTTTCTCCGCGTAAAATTTAGTCTGAGATGT
CTCGTTCCCAAGTAGGGTAGGTGCCCAGACTACTCAAACGATACCAGAGAACACCACAAG
GAGGCGGACCACGGCGCCTTCCATCGTTGGCTTATTTTTATAGTGTCGCCTGCACTCTCG
TAACCGAATTCTTGGCACGCAACAAACTCAATTTGTAAATCTCCTTGCCGAAATTCAAAT
TCTTATGCTAGTTGAGATTGTATCTTTCCGTGGAATCATCTAGTTAACTTGTCCTGATTT
CTCCCAAGTCCATCCCAAAAAGTCACCTTCTAGATTCGTGCGTCGCAATTTGTTTCCTCC
GTCGGGTATACATGTCGGCGTTGGCGTGTATTTAGTAGCCAGCTGAGGCCAGAGAAAGTC
GACGAGAGGTTTCGTCGTTGAAATGATAATGTGCTGGGTTGTACTTGTAAACTTGATAAT
TTCTGGCTGGAACTAACGTCGTTGGGTGCGAAAATTTGACATTGTGGAGTGTCTTGAATC
ATTACCTCGTGGGCCAACTTCTTTCGTGTTGCGAAATTTGACTGGACTTGGCTGTGGGAG
AAGATTTTACTCCCAGGTTCGTAGAGGACACCGCGTATAGGTGTTCAGTCTTGCCTTCCT
GTCTGTGGATCAACGGCACTCCCCAGCGCCCTGGACGGTACAAGAGAAGTTAGGCTCTGT
TACCATATAGTAATCACGCTCTATTAAGACTTTTCTGACATTGCAGCACAGCCTTCGGGA
AAAAATTGAAAGGAGTCTAGAATGGCATGGTGTGAATTTCCCGAGGTACCCACAATTCTG
CAGCGTCCAGCTAGCCGGCCTTTTGAACGCTTCAGAAGGATCACTATGTCTTCGCATTTA
GTTCTATTGTCGTTATTAAGAGTCCTCCGCACCCAGTGGTTTTGTAGTTATACCTGGCTG
CCATACACCCATACACGGGCTCCGTATCGTTAGATGAAGAGATGGGATAATGAAGGGCGA
AGGGCTCCTCTAAGTGTATGATCAAATGAGTATATATTGAGTCATCTGTTGTGTACTTTT
TCTCTGAAATTGTGTCATAGCTAGATAGCTGCACACGCAATTAAAACTTGAACAAAAAAA
TATCAAACTAGTGCTTGTGAGGGGTGGTAATATTTGAGGGGAGCTGTATGGGAGGAATAC
AAGGGTATTTACTGCACGATAAGTAGTCTTGGTCGGTAGGTAGAGAGGACCTGCATGTCC
TACACAATCTTAGACTTATCATAATAATAATTATAATAATAATAATAATAATAATCACCA
AAACATCCACATTCCGAAAAATCGACCCCATAGATTTTGATCCCATAAAGTTTTTACCCC
TTCTATAAGTGATGACGAGTAATCCTACGAGAGGATTTAATGGTGGAACGCCCTGCGCGG
GTTCTAGAGGTGGTGGCGTCGCGACAAAGTTGCCACAAGACACGAACGCGTCTCTGAAGA
GATTCAAGGACGCAACCAAAGGCGAAGAGCTCTCTAGTAGAGCTTACAAAAGAATAATCG
AAGAGGCAATACAAGTTATCGAATGCCTCCAGAAAGCGAAAGTTTCCCCTCCAATACCCG
CTCAGACTGGCCATAGTAACGATAATTCTGCAATGGCTAAGATACTACAGGAGATAAAGG
GCATTAAAGCCTCCATAACCCAAAGTAGCCCACCAATCCAAGCCCCAGGCCGTTCCTGGG
CAAAAGTCGCAAGCAAGGGAGAGACGTACGGAACTACTATCCGTATACAAGACGAACAGG
AAAAGAGAGACATAGCCAAACTCTCGAGCGAAGAATTAGTCAAGAAAATCGGAGTACAGC
AAATAATAGGTGCTAGACAAATGACAAATGGTCAAGTAAAGGTCTATTTCGCCGGTGAAG
GAACAAAAGAATTCATGGAGCATCACAAGGACTGGACAACGAAACTGGCTGCTTCTGCGA
AAGTTGCCAGCCCTGTTTACCAAGTTCTAATGCATGATATGCCGCTCTCCTTTGAGCCAC
AAAACGCGGAACATCTGAAGCTGCTACAAAAAGCCAACCATGTCTATATACAAGGAATGG
TAATCCAAAAAGCCGCTTGGGTTAAGAAATCTCAGCAGCCAGGAAAAAAGTCTGGATCGT
TAATCCTGTGGATTGATCAGGCTATTCACGCAGATATGGCGATAACAAAGGGCTTGATGT
GGCAATATGAGCTCAAGTCAACAGAAATCTTCAGGAGTGGTTTTCGCATGATGCAATGCT
TCAATTGCCAAAAGTACGGACATATTGCGAAAATCTGTTCAGCAGACTCGAAGTGTGGCC
ACTGTGCAGGAGAGCACAATACTCGTAACTGTACAGGAAAACAAGACGTCAAATGCAGCA
ACTGTGGAAAAGGACACAAAACTTGGGATCAGAGCTGTCCAGTTAGGGCAGCTGCAAAAA
ATAGGGCTGTCCAAAACAGGACCCAAGACCCAGGAAGGTTCTTGATCGACGAAAAATCGA
CAAGAAATCAAGATGGCGAATGGCAGATTGCAGGAAGCAGGAAAAGAAGAGCAGTTTTGA
CTGCACCACTTGTTGGGGCCGATGGCAGTATAGATGGTCGTAGGCGTCCAGGCAGACTAC
CAAAAATCCCATCTGCTGTCCCCACAGTTGCAGGGCTCTTNNNNNNNNNNNNNNNNNNNN
NNNNNNNNNNNNNNNNNNNNNNNNNNNNNNNNNNNNNNAATCAAGCAGATGAGACTGAGA
GCGAAATGGATTCATGAAGGACAAATCAATCCTTTCAATCATACAGTACAACGTCAACAG
GAGTAAGAATAAAGTGCAGCACGATTTCCTCCAAGCTTTGAATCCACTGAAGCACCACAT
AGTGGCCCTGCAAGAACCATGGCGTCACCCCACCGAACAATCGACAGTCACCCACCCTGC
CTACCACCTAGTTTTCCCAAGTGGCCACAAAGGCAGGACATGCATTTACATCAGCAAAGC
CCTAGCTAGCAGCAAATGGAGAAGAGAAAAAGTTCCCGAAGAATCCCAAGGAGATATCAC
ATCTGTCAGCCTCGATACCGACCTTGGTAAAATTTGGATACACAGCGTGTATAATCCACC
CCCATTACACCACAGCAGCCTAGAAGAAGGAACACTCAAGTGGCTCCCGCAAATTCTATC
TCAAGAGGGAGAACACATTCTAGTCGGAGACTTTAATGTGCACCATCCGCATTGGGGGGG
ACAGTCAGTACTTAGGCACCATAAAATCGCAGACACCTTTATCGACATTCTCGGAGGACA
TGACTTAAAACTCATACTCCCCAAAGGTACAATCACATGGAAGCGTGGAGGAAGTCAGAG
TACGCTGGATCTANNTCTTCGTATCGGATGTCCTAGAGAGTACTGTCGTGACTTGCAAGC
CAGCCCTAGACCTTGAAGCATCGTCAGATCATATCCCCATATGCACACAGCTTCACATCG
TGCCACCAAACCGACAAGAACAACAACCTCGACCGCAATGGAAAAAAGCAGATTGGCAGG
AAGTCAACAGTAAACTTGCAGCTAAGCTAGGCTGGATTTCTGAAGAAGACAGCGAACTTT
CCACCCCGGAATCCATCGACCAGAGAGTAAATGCCATCACAAAGGCTATCCAGGAAACCA
TCAAAGAAGCAATCCCCAAGGCCAGACCGTCTACATTTGCCAACCCCTATTGGACAAAAG
AGTGTAGTGATACGGTGAAAGAAGCTCGTAAGGCAAGGAGATCGTGGACAAAGCTACGCT
CCGAGGAAAGTTGGGTCGATTACCAGAAAGCCACAAATAAGAAGAAAAGCCAGATTAAGA
AGGCCAAAATGCTTGGTTGGAGAGCTATAGTCTCTGAGGCAACTAATGATCCAGCCAAAT
TATGGAAGTTAACCAAGTGGGCCAAGAAAAGGCCGGAGGAGAGATCACGACTTCCGCAAC
TTCCTGATATCATCGATAAAGATGGCAACATCTTTACCAAAGATACAGATAAAGCAGATA
TATTGGCCCGACATTTCTTTCCCCAGCCCATACAAGCTAACCTTGAGGATATAGAAGGGA
CAGTGTATCCGGAAGAACTAACCACCATCTCGAGTTCCATCACTGAAACCGAGATCCAAG
AGACCATGGCGAAACTAGCAAGCGAGAAAGCTTCTGGTCCAGACGGTATCCCAAATTGGA
TGCTTAAAAATTGTAGATTCACCCTCAGCAAATACCTCGGAAAACTCTTCAACGCCTGCA
TTTCAAACGGATACCACCCAAAAGGGTTCAAAGAGTCGACAACAATTGTGCTGCGAAAGC
CACAAAAGGAGTCGTATGATAACCCAAAATCATACCGACCAATTGCACTCCTGAATACCT
TAGGTAAAGTCCTCGAAAAGCTCGTAGCTAACCGCATATCGATAGCAGCTGAAACTCATC
GCTTACTCCCTGATGAACAGATGGGGGCCCGACAATTAAGGTCTACAATTTCCGCAGTAG
AACTCCTCACCGAACAAGTTCACACCATATGGGGAAGGAACAAAAGGAGAGTTGCTTCTC
TCCTCAGCCTAGACATATCCGGAGCTTTCGATAATGTGTCACACCAAAGGCTAATTCACA
ACATGAGGGTAAAGGGCATACCAAGATGGGTTACNNNNNNNNNNNNNNNNNNNNNNNNNN
NNNNNNNNNNNNNNNNNNNNTGTACTGGGATACCACAGGGGTCTTCTCTTTCTCCGATTC
TTTTCCTCTTCTTTGCCAGCACGCTTCTTCCCGAACTCCAATCAGCGTCCTCTACGGCAG
TGGGATTCGTGGACGATACTAACATACTGACATGGTCCGATTCAACAGAAAAGAATTGTC
GAAATCTCGAAAGGCTCCATGGTATTTGTGACACGTGGGCTGACCGACATGGTGTGAAAT
TTGCGCCTGAAAAGTACCAGCTCATGCACTTCTCAAGAGCTAGAAAGAGGCACAATATGC
AGGCCACAGTCCAAATCCAAGGCCATCTCGCGAAGCCGCAACCTTCCCTCCGTGTTCTTG
GAGTCCATCTCGATCCGAAGCTCAATTGGGGCGCCCACGTCAAGAGTATACAGCTCAAAG
CCGAACCACAGATACACGCCTTAGGTAGATTGTGCCAAACCACCTGGGGTGCAACGTTCC
ACAAGGCAAAACTTGTGTACAACGCTGTGGTGAGNNNNNNNNNNNNNNNNNCCCCCATTT
GGGCCGAGCCCGGAACGACAGGCAAAATTCCCGAAAGAGTGATCAAGCCCCTCCGAAGTA
TCCAGAGAAGATGCCTAAAGATCGTCACGGGAGCCTACAACTCAACCAGCAGCAAGGTAC
TTGAGCATGAGACCTCTACCTTACCGATGGAGATTTATCTGAAACAAAGGAGGGTCCAAC
ACGCCGGACTATCGAAAAGCCTACCTGTTCAAGATACAATATCGTCGGCATGCAGGAAGA
TTAAGCAACCCCGAGCTGGTAGGCAAGATGCACGAGCTGTCACAAGGATCTTGGATATCT
CAGAGTGGGGTCAAATATGTGGGGATATCGACACCAAGGAAGGACAGAAAGCGGCAGGGA
AGGTCGCAGCTTTTCAAGAATGGGAACAATCCTGGATGAGACTAACGGCCAGGCAATCTA
CTAACCACCATGCGACAGCAGATCCTAAAATCTGGAACGCAGCAAATATCTTTNNAAGGA
CTAGAATGAGCCAAAGAGGAACACCTTCCAGTATCCATAAACACCTGAGCAGGGCCCAGA
GCAGCATAGCCATGCAGATAAGAAGCGAACACATTGGGTTCAATTCTTATCTGCACAGAA
GAAAAGTTCCCGGAGTAGATAAGCCACGATGCCAATGTGGATATCCGTCCCAAAATACGA
AGCACATGGTCATGGCCTGTACCAGCTGGGCCAAAGGTAGAGGGGAAATACTGAGAAAGG
CAGAGAACCGGACATTCGAAGCGATGCTAAATAACCCGAAAGACGTAGCAAGAGTTACAA
GGTGGATCCAGCAGGAAGGATGGCTAGAGCAGTTTCGACTGACGCTCGAAGTCGAGGCAA
CGATGAGGGAGAGAGAGGAGGGCAGGGGAAAGATGATCTCCTCCCAGTAGCAATGAAGTG
GACGGTATCCGCACTGACATAACAGTGTTAGTGCACTTCGTGAAGGTAACACAACTTTAA
AGTGTATATAAATTGAAAAGTTGAGGGGGTTTTTACCATAAAGGTTTCCTCCTATATAAA
TTTTACAGTTCGTAGACACCTGCATGGGCCTTAAGGCGCCAAATCGGGCTAAATGAAATC
A
>20151110.A-LOL_contig_42
GAGAACCGGACATTCGAAGCGATGCTTAATAACCCGAAAGATATAGCAAGAATTACAAAG
TGGATCCGGCAGGAAGGATGGCTAGAGCAGTTTTGGCTGACGCTTGAAGTCGAGGCCACG
ATGAGGGGGAGAGAGAAGGACGTTGACAGACTTCGCCCAGTAGCAAGGAAGGGAACGGTA
TTCACACTGGACATGACAGTGATAGTGCNNNNNNNNNNNNNNNNNNNNNNNNGGTTTCCT
CCTATGTAAATATTAGAGTTCGTAGACACCTGCATGGGCCCACAGGCCGCCTAATCGGGC
TAAATGAAATCAAATCCAAAAAAAACACTTCCGTTAACAATTCGTGTGGAGAGAGACTCC
CTTCCCCTCTTAGCATTGCACAAGACACTCATAGGCCTGGCTCCTTGGTCCTTGATTCCG
TGATCCAGATAACCCTCCGTGACACTATCGCTGCAAGGAGTCCGCACTGTATCTAGTTCC
ATAGATGTATCCACAATAAAAGGGTGCAGGTTTATTTTCATAGTCTCTGTCTATACCCCT
AGGACATATTATGAGCCTATTCAGTCTCGCCCACAAAATACAGCATGCGCTCCTCGTCAC
TCCGCAGTGCGGCTTCGGCAAGGCCCATAGCGACAGCTGCTGTGCCACGCAGACAATGAT
AAGTGTAGGTAAACCACGAAGTAATACAAATAGGTGCCGTCACGAAGTCGGCGAATGAAG
TAAATGAACTGGTATACCAAAGTACACATATTGTTGTCTCCCCTTTCTATCTTCCAGTCC
CCTCACATCCTCTACTCCAAGCGCCTAGCTAATGAGCCAAGTCAGATCCCCGTCAGAGTG
CCAACGACGTCCTCGACATTGCAAGTTCATGGATCACTTCATAACGCCCAAACATGAGAG
TCAGGCGCAGGTTCACGAGGCGCAGGACAGAGTGCAGTAGGGTTGAGGTAAACCCATGTT
CCGAAAGATCGGCCGGACGAGACTAGATTTTACTATAGTCCTAGCTGAGTCTATGACGAT
GGAGGACTTCTAGATTATTATTTTATTGTCCTTTCTGAGTCTATGACTATATAGGACTAG
CAGGTCCTCTCTGCCTACAGGCCAAGGATACCTATACCAGTAGTATATCCCCTCCTTTGC
CTCCCATACAGCTCCC
>20151110.A-LOL_contig_43
TAAGGTAGAGGACTGCCATGAGAATGACAAGAACGACATTGATGAGGAGTCTTCGATGAT
AGATGTGTGTGTTTGCTTTCGACTTCGATTCGGATGCGATTCTTCTTGGCTATCCCAGAT
ATGGAGAGCATACTGAGCGATTACACCGGCACCACTGGAAGGTGAAGAAATCGACTTTGC
CGGCAGTTAGGCTTCTTGGTGATGTTAGAAAAAAAATTGAAATTTGGAAGGCTTGACACG
TAAAGGGTTGCTCGGCATCACAAGTTCTCTTGGAATTTTTTATTTGTTATCTATAGTTGT
TTTTGATTTATAACATGAATTTTCCTTGTATTCTTTCATAAATTTAACATCGAACATTTA
ACCTTACGTCAATTAATCTTTTTAAGCTGGCGGACGACCACCCAAAGCTTGTGGGTATTT
TTAAATTAAAGTTTGTAAGGTTGTTGAATTTTTAAAGTCAAAGATCAGAATTAAAAGATG
TAAAGCAAGTAGAGGTACTGTGGAATTGACATTCGAGCCGAGGCCTTGTAGTGTATAATC
ATAATTCTGGATCAAGGCTGTAAAGAGCGCCACCTTCGTACAAGGAACGCTCAATTTCAG
TTTAATATGGTCTCTATCAGAATTAGCAACCTGTACAATATGATAATCGTCAATTCTGGT
TAGCTAAACGCTCATCTTGTTTGTATCGTATCAAATGGTCTGATTTGAGTGGACCCGTGT
AAGAGGTGTGGTCTACGTCATCCTATCACATCGAATTTGAAAATATTTGTAAGCCCCGTA
TCCCCTGTTCAAATATTTTACCCCAGTTTGAAAATTTATCTAGCATCAAAGTGCTCGAGT
TAAATCAACTCCTCACAACATAACTCAAATTGCTTACTTGACAAATTCGACAAAGAATTT
AAACTGCTTACTAAAATTAAACTATCGCTGACATGGCTGATACTGTATCTCCCACGCGTA
TTGCAATTCTAGGCCGAGAGAGTATCATCATTGATTTCAACATATGGTGTAACTTTGTAG
CCCAAGATCTCATCTCAAATTTAACTTCTTCAACATATGTTCTCATAACTGATACTAACA
TATCCCCAATTTACGTACCAGTATTTCAACAGTCATTTCAAAGTATAAGCTGCGAGTTAC
AATCGCCGCCAAGGATTCTCACCTATGCAATTCCTCCTGGAGAAACCTCAAAGGGAAGAG
AAACAAAAGCTGAAATCGAAGATTGGATGCTCTCTGAAAATTGTACTAGGGATACTGTTA
TTATCGCTCTAGGAGGAGGTGTCATTGGGGATATGATCGGTTATGTGGCAGCAACTTTTA
TGAGGGGCGTACGTTTTGTGCAAGTACCTACGACTTTACTTGCTATGGTCGATTCCTCTA
TTGGCGGTAAAACAGCAATTGATACTCCCATGGGCAAAAACCTGATAGGTGCATTCTGGC
AGCCCGAAAGGATTTATATTGATCTAAAATTTCTCGAAACTTTACCGCCCCGCGAATTTA
TTAATGGTATGGCTGAAGTCATCAAAACTGCGGCTATTTGGGATGAGGCCGAGTTCTGCG
CCCTTGAAGAAAATGCCAGTCTGATCATGTCAACTATAAGTGATAAAATATCACTAGGTT
CAAAAAATCGACTGAGCTCCATTAGAGCTATACTGAAGCGAATTGTCTTAGGATCAGCTT
CTGTCAAAGCAAAGGTTGTATCTGAAGATGAGCGTGAATCAGGACTGAGAAACTTACTTA
ATTTCGGCCACTCTATTGGGCATGCATACGAAGCAATTCTTACTCCTCAAATCCTCCACG
GTGAAGCTGTAGCTATTGGTATGGTGAAAGAAGCTGAGCTAGCGCGCTATCTTGGCGTTT
TGCGTCCCGGTAGTGTTGCGCGTCTAACGAAATGCATATCATCTTACGGACTTCCTACAT
CTTTGCAAGATAGCCGGGTACAAAGACTGACAGCTGGAAAACTTTGTCCATCGGATCTGG
TGCTGAAAAAAATGGGAGTTGACAAAAAAAATGATGGGAGGAAAAAGAAGATTGTACTTC
TTTCATCCATTGGAAAAACTTATGAGCAAAAGGCATCATTTGTTAATGATAATGACATCG
AAGTTATACTGTCCGATGGCATAGAGGTGACCCCAGGTGTGCCCAAAAGTTTGACTACTG
AAGTTATTCCACCAGGCTCAAAAAGTATTTCCAACCGTGCGCTTGTGCTCGCTGCTCTAG
GGCATGGTCCATGCCGCATAAAAAATCTGCTTCATTCAGATGATACGGAATTTATGCTCG
CTGCAATAATGAAGCTCGGGGGAGCTACTTTTTCCTGGGAAGATTCTGGCGAGGTTTTAG
TCGTTAACGGCAATGGAGGTAACTTGCGAGCAAATCCTTCGGAGCTTTATATTGGGAATG
CCGGTACAGCATCTCGGTTCCTTACAACTTTAGCAACTCTTTGCAAACCATCAATTGCTT
CGTCTACAGTTCTCACAGGAAATTCTCGCATGAAATCTAGACCAATTGGACCACTAGTTG
ACTCCCTTAGAGCTAACGGGGTTGATATTAGATATGTTGAGAAACCTAATAGCCTTCCGC
TTGAAATACCAGCTTTAGGTGGATTCGATGGTGGTGAAATAGAGCTTTCTGCTACGATTT
CTTCCCAATATGTGTCGTCTATTTTGATGTGTGCGCCTTATGCAAGAGAGCCAGTAACAC
TACGGCTTGTCGGTGGAAAACCAATCTCACAAACCTACATTGATATGACAGCTGCAATGA
TGGCCTCTTTTGGAATCAATATCATTCGGTCTACAACTGATGAACATACATATCACATTC
CTAAAGGTGTTTACGTTAATCCCGATGAATACCTTGTAGAGAGCGATGCGAGTTCTGCGA
CTTATCCTTTGGCTGTGGCAGCGATATCCGGAACCACCTGCACAGTACCAAATATAGGCT
CAAGCTCCCTTCAGGGGGATGCTTGTTTTGCGACTGAAGTTCTCCGCCCTATGGGCTGCA
ATGTAATTCAAACTTTAAACTCAACAACTGTTACCGGCCCTGGACCAGGAGGATTAGTAG
CTATTGATGAGATTGATATGGAACCTATGACAGACGCATTTTTAACCGCATCTGCACTTG
CTGCAGTCGCTAAAGGCACCACAAGGATTAGAGGTATTGCCAATCAACGAGTAAAGGAGT
GCAATCGTATTGCCGCAATGAAAGATCAACTTGCAAAATTTGGTGTCACCTGTCGAGAAC
TTAAAGATGGGATTGAAATAGATGGACGGCTGGCTTCAGACTTGGATACTCCAGAAAACG
GAGTTGAATGTTATGATGATCATCGTGTGGCAATGAGCTTTAGTGTCTTATCTTTAGCTG
TATCTAGGTCGGTGACAATAAAGGAGCGTGAATGTGTAAAGAAAACATGGCCTGGTTGGT
GGGACGTTTTATCTTTATCGTTTCGAGTAAATTTGTGTGGTAAACAAGTTCAAACTGGGC
ATTTGGGTTCAAAATTTGCTTCACAGATGTCGAAAAAGTCCATATTTCTCATTGGAATGA
GAGGTGCCGGCAAAACCACCGTTGGCGGATGGGCAGCGACAGCTTTAGGGAGACCGCATA
TCGATCTTGACCTGGAACTTGAGCGGATAAGCTGCTCAACAATTCCTCAAATAATTAAAG
AAAAGGGATGGGAAGGCTTTAGAAAAGCTGAACTTGCTATTCTTGAAAAGGTGATGTCCG
AAAAATCTGTTGGCCATATATTTGCTTGTGGTGGTGGCATTGTCGAGATACCCCGAGCAC
GAGAATTACTTACAGACTACCATAAATCAGGAGGAATTGTAATTTTTGTGCATCGGGATA
CCGCAAAAATTATGGAGTTCCTTCAGACCGATCAAACCAGACCTTCATACATTGAGGATA
CGATGAATGTCTATTCACGACGCAAGCCATGGTTTCAGGAGTGTAGTAACTTCCAGTACC
ACAATAGGAGCAGTCAAAGCGGCATGCTCTCGTGTTCTCAAGATAGTTTCGCTCGATTTA
TAAAATTCCTATGCGGTCAAACTAATCATTTGGAAGAAATGAAAAGAAAACCAGATTCGT
TTTTTGTTTCCTTAACCACACCTGATATTTCAAAATCAGAGGCCCTGATCCCTGTGGTTG
CTGTAGGATCAGATGCCGTCGAGTTGCGCATAGACCTACTCCAGGACCCTGAAGCGGAAC
ACAACATCCCCACAAACGATTTCTTGAGCATCCAAGTTGCTTATATAAGATCACTAGTGC
GAACGCCTGTGATTTTCACCATCCGCACTGTTAGCCAAGGGGGGAGATTTCCGGACAAGT
CGGTCGCCGAGGCTCTTCAATTATACAAACTGGCTATAAGAATGGGATTTGAGTATATCG
ATTTAGAGCTTTCATTCCCGGATGAGCTTCTCCGAAAAGTCGTTGAGGCGAAAGGATTCT
CGAAAATAATCGCTTCTCATCACGATGTAGAAGGCAACTTGTCGTGGAAAAATGGTTCCT
GGATGCAGTACGTTAACAAAGGTCTACAATACGGTGACATCATCAAACTAGTGGGGGTCA
CATCATGCTTAGAAGACAATTATGATCTAGCTCGATTCAAGATCAACATGGCCCTAGCGC
ACCCTGTCCCATTCATATGTATTAACATGGGTAAACGTGGTCAACTGAGTCGGATCTTGA
ATAGATTTATGACCCCTGTCACACATCCAGCATTGCCTTTCAAAGCTGCACCTGGTCAGT
TGGCGGCCGCAGAGATCCGACAGGGATTGTCGCTGCTCGCCGAGATTGAAAGTAAGAAAT
TTTATCTATTCGGGAAGCCGATATCAGCATCTAGATCTCCTGCCTTACACAACACCATGT
TTCGCGAAGTTGGCCTTCCACACGAATATTTGACGCGAGAAACAGACAACGTCGACGAGG
TGAAGACAATTATTCATCGTAGCGATTTTGGGGGTGCGTCGGTCACGATCCCACTCAAGA
TCGACATTATTCCATTACTGGATGATATCACCGACGCTGCCCGAGTTCTTGGTGCAGTAA
ATACGATCATACCCATCTCTCTTGAAAATTGTCAGAAACCTCGCTTGATCGGAGATAATA
CTGATTGGCTTGGAATGAAGCACGCTCTTATCTCAGTCTCCTATGCAGCTTCATTTTCTC
AATCTCTCGGAAGTGCCCTAGTAATTGGTGCTGGTGGGACCGCACGTGCCGCAATTTACG
CCCTGCACTCCCTTGGCCATTCACCCATATTTGTTGTTTCTCGTACGCCTTCGAAACTTA
CAGATATGATTTCTTCTCTCCCTATCGAATTTAATGTCAAGATTTTAAATTCTGTTAGCG
CTATAGAGCAGCTGAGTGATACACCGCGAGTCGCTATTGCTACTGTCCCCGCAGACCAGC
CCATGGAGCCCAAAATGTATGAGATTATCGCGAAACTATTCAAAAATCCACCTGCCGATC
CTAGCCACCAGCGCACTATGATTGAAATGGCTTATAAACCTAGTGTAACGGCTTTAATGC
AGCTAGCTCAGGATGCAGGATGGGTCACAATCCCAGGTCTTGAGATTCTCTGCGGCCAGG
GTTTTTATCAGGTAAGCCCCCACAGTCGCGCTTCTTATCTCTTGCATTAGACTAGTATCT
AACATAAAAGTAGTTTCAGAAATGGACTGGTATAGAACCACTATATAGTGATGTTCAAAA
AGCTGTCATGGTGAGAGATTAGTAAAATAGTAAGATAGTAAAACTTGTCTTATCACTTAG
CCTTCAAATCCCTCACTTGTACAGCTTCTAGTTTCTGAGTGAAATCTTAGATTCTACTTG
CAGATGATCCTGTCGGTTCCAAGCCAGAAATGCCTACTATGTACAATTCATTGATGAGCT
GTTGGTCCTTGCAATAATAGACACTGACGGGAATTGTGAATTCCCTTTCCTTAAACACGA
CCAGAACGCTTACATTGTAATTTTGTCGCTCTTTTTTTATCAAAATGCGCACAAAGTTTT
GTAAAACAATAATATACCACCGCATCAATTTGTCCTTTGACTGGCTGACTTGCTAGCAAA
TCCCAGACTTTTACATAAATTCGACCAGAAAAAAGCACCGGCTATTTTTGTATGATCCTT
CATTCCAAATCAATTTTCAAAAGATATTTATTGGCTAAGCTGTTCGGCTTAAATTCCTGT
CTTTGTAAGTCATTGCATAGTGAGTGCCGCCGAACATTATATTTAATGAAGCCTCGGGCC
CCGCATAAACTCGTTGGGTACGTTCTTAAACTTATAATGGATATCGTGTAAGCGTACCAA
GTAAAAATTAAGTCTTATCGTTACCGCTAGCCCAGTCCGCATCTAAATATATAAGAAATT
GAAAGTATTGGATAGACTGCGGGGTGGTTTCACTATCGATCGGAAAGGGTGAGAAAGAGT
TGGTAGTATTCTGCCTGTCTGTCTCGTTCCACAAAGAGTCCAAACTCGTAACTAAAGTGG
GGCATAGCTAGCGTGTTCATAGCGAGCTCATCATGTGATCCCCTATGATGACAACCCTAT
TTTAGTCGAGCTTTATGAACCAACAGAAAGAGACTAGTTTTGAATCCTCTGGGAATTAAG
TAGTAATAAAAAGATTCTATAAGTTTTTGAAATATTCTTTTGTTACATTCAAGTGACCTA
AATCTCTATTTGGTATGATTTCAGGTAGAAAATGAACTGCAGATAAGATGCCTGGTCATG
TGGCGGACGCTCGATATTCAAAAAATATAACCATTTGCTCGTAAGGTTTTTTTCCATGTA
AATATGCTTCATAGGTAGCTATTTTAAATATGCCCAAAATAACTTGAATGTAATTCTTAT
GATGAAAAATTTGGTATCTGTGTTCTCTTGTGATGTGAAGTTCCATGTTAAAGAAACTCA
CATGTCAGTCTTGTCCAATTATTATTAAAGTCTTGATTTTAGTCTAATACTTTTTGCTAA
ATTTTTCCAAGAATAACATCGTCACCCATGTACACAGCAACCATGAGAGCTTTTTAATTA
TTGATGGGTATTGCATAACCACTTTAAAGTGTTCCGAGTTTCGGAATTTTGAGAAAGGCC
GACAAGGTTTCATACGAAGTTCAAGGTACTTGTTTTAATACACGGAGTGATTTGTCCAAT
TTGCATGCTAGCTTGAGATCAAATCACTGATTCTCGGGAAATATAGTTGCCTCATTTAAG
GGGCGTTGGAAATGGAGACACAGTGTNNNNNNNNNNNNNNNNNNNNNNNNNNNNNNNNNN
NNNNNNNNNNNNNNNNNNNNNNNNNNNNNNNNNNNNNNNNNNNNNNNNNNNNNNNNTTGT
ACTTGTAGCGCACACCTCACACTCATTTAGTAGTAATCCGAACATGACACTCTTTTAGTC
AACTTCTTCTTTCGTTCCACAAATATTGCGCCCATTTCATTGCGCGATATTTCCAACAAG
GGGTTAGTATTAAGTATCGAATTTATTTTATTTTCTTCATCTAGTTTTAGTAGTCCAAAG
CCATGTGTTTGCTCAATATGTGTCTCCTCATGAATAGGACTGTTTGTAGAAATTTTCTCG
ACATCTATTTGATTTTTGCCTGAGTTTTGAAATACTGAAAACGATTTTGAATGAGATGGG
ATTAACCACACGGGAAAATGTATTTGTAACATTGTATCCCATTGTTGAAATTCTCTTAAT
AGAAATCATCTTTTATCTGTTTTTATCTTTTCATCTATGTTTAGTTTAGTTTGATACACC
TATCTACTCTATATAAATTTGCATCTACCTAATGTGACAAAAATAAATTTTGAAGTTGTA
TTCACCATTGATCCTTTTTAATCCTTCATGCTTTCTTTCAATTTTTGTAGTTACTCAAAA
GTTACTGCCTGTTCAAATGTTTCTTAAATAAATAGTATTTTGACATCAGGTGGAAGTGAG
AACTTGCGAATAAAGGCTCTGGTAGTATTAGAGTTTGAATTGTGAATATGATCTGTGAGC
TGGGGCGCCGATTTATGTTAGATTTTTTGCTTAATAAATTTATTCTTTGGAGAAGCTTTG
CATAGAAACCTCTTACCTCTTATAATTGTATTTTATATCGAAGTTTTGACCTAATGTTCT
TCATTGGTGTATGCTGGTCTCTTATGAAAGACAAATTATTATCAGACTGCAATGACCATT
AGAGGCATGTGTTGTCTCAAGTATAAAAAGAGAATCTGTTAGTCTTACTCTGGGTACCCT
CACTTCCTTACGTTATAGTAAAATAGTCAGTAAGTTGTGAAGTCATTGTTATCTCATTGC
TAGCTAGATTCTAGTGTTTCTATATACCCACTCGAAGTTAGATGCTACGGCCAAGTGCCG
GATTATATAAGTCCACGTGACCCCTGATAGCTCTTTCCCAATACTGGCTATTCTTTCTTG
TATCGAAAGCAACATCCATACTATTCAAAAGCTCAAAAATTCACTCCAAAGAACTTTGTT
CGTCTACTCCGAATCACATCATCTCTCTACCTCTTCTTGCACTTTTGATATGAGCTTATT
AGTTCAATGAAGTTTCCCAATGATGAATTCGATGCTGACTTTGTCATACAATCAGCGGGA
TTATCAACGCCACGGATCCATCGAATTTCTGCCAGTTCCTTACTCTCGTATGATTGCCTC
AAAGACATAATAGATATCATCAATCGCTTCTCACGCGTTGTATTCAAATTTACGAGTGAT
TCGTAAACGAAAGAGATTCAGTAAACACTACAATTAGAATATGCGGCAGCTGGAGGCAGT
CCATAATCATGTTGAGGGTAGTGGAGATGCATATGCCCGTATCCACGCCGGATACCATAC
CATAAACTTCACTGGCGAGTACACTATGGATAACTCTTTTGATTTTGGTGGAGCTGAAGT
GTACGAGGTTGCCATAGAGCTCAAATTCGCCATCACCCGTAGTCTCATTCCCCAAGATGA
TAACATAGCCAATCTGCGAGCTCATATCCTTACCGTTGACAAATGAGGCGTCCACAAAGA
CGAACAGTTTAGCGGTGGCTAATTCGATGATGCCGTAGTCGATACCACAGTCTGTATGAT
CCGTCTGCCACTACAACCTTTTGTTCAGCTTCATGACGTCATAATCTTCGGGTTGTGGGT
GCCGTGCAGTTGTTGATAAGTCGAACGCTGCTTCTGGTTGGAATTTAGAGCTAATATACG
AGCCACGGGCACGTTGTTGACGGTATTCGTCTTTGTTGGTGACTAGAGCTAACTTTGCTA
CTTGTTCTGGCTTTTATCTCAACTCAATTAGCCCATTGTCCCGTAGAATGATTGTGCACC
TATTGACACTCATCGGAGAGTATACTGCTAGTAATTCTTTCTTTTTTGCGCATAATCGAG
CTTGAGCTAGCTGTTCATCTTTCAATTTAGCGAATTGGTGGTTGCAAAGCTTTAGACTGT
CATATACTTGCAAGCCAACTAGTCCAAAAGGTCCGTCTCTTGGTTTTAGTCCGCTACTTA
GCTCTTTGATGACCAGAAATCATGGGTCGTAAGTAGAGGTCTCCATGTTAAGGTTGTTCA
GGTGGTGAGCATGGAACGTAGCGTACCAATGAGTGCATACCTCTGCAATTACATAGAGCG
GTTTAAGTATCCTCATTACCGTGTTTAGTAAATGATTGTGACGTTCTGAAGTAAGTAAAT
TGACCAATTTGAGTCTGTTTAGCTTCGAACTAGATTGTACGTAAGCTTGTGTTATATCAC
GAAAGTAAAGGTCCATATTCTGAGTTGCCAAAAGTGTTGGAGCTAAAGATAGGATTATAC
GATGTCTGACACGCTGAATAGAAGGCGACTGAGTTAGGATCTCTTCCTTACCGGCGTCAT
TGTATTTCTGGATTACGAGTCTTGATTCCTCGTACGGTAATGCTGTATTTTGCCGTTAAT
TTCGTTCAATAATTGCGTGTTAAAAAGTCGGACATGTCTGTGAGTGTCATTTACTTCTAT
TAGCTCATATACACCAGCGATAGCTATGGCTTCCAATTCAGCGCTTGAAGAAGCCTCAAA
TGGCGCACCAGTAGTTTGAACTTCGCCGTCTCTACGAAGCTCTTTGCTCAACTCGAGGTC
AGACTGCTCTTTTGCGAACGTAAACCCCATATTCAACGTTACTACTTCGGTAATTGGCTG
GTCGAAGTCCGGCTCATCCGCTAATCGCTGCCGGAGTTGGCGACTCTGCTCTTCTAGCCA
TTTTAGGAATAGCAGCGTCTTTTTATTGCGAGAGCCTAATGGTCAACTACGTCTCAGATA
CGCAGGGGCTGTAGGCGGAATTTCTGGTTGCGACACATCCCGTGACCTATTGTTAACAAG
ATCATTCATTTCTGATGTGGGTTCAGAAGTGATATCTCGTTTATGAATAATGTCCTCGGC
AGTATCAACGATTTGCGGATCTGGTAAGATCCCGTTAACTGTTTTTAATGAGCTGTCAGA
AAAGTCGATAGGTTGTTTGTATGCTTTTACGACTGTAGAGAGGAAGTCCACTGGGCCATG
TGGCATTTCAAGCGTGCATTTAGTCCCTTCCATTCCTAGAAGTTTCCAAGGTCCCGTCCA
CCCACGCTTCTCGATACACTAGCACATCCGAATTCAGTGGTAAGGTAAGTGAATTCATGA
AATTTGGTCCATTTCTTAAAGCTAGTGCGTCTCTGACTTTACGTTGGGCATGAAGTTTAC
GTACTTCACATATGGCAGTTTTGATAGCCTCGGCGCGTTTGATGATTCCTGGTGTTGGCA
GTGAATTTTTATTTATACATTGATAGGCACGAAATACTAAAAGGGTTAGAATATACCCAT
TAGGACCTGTGATATCGTTGATTGCTTTTACGGCCATTTGTAAGATGATTTTTCTATTCT
CTTGAGGCAATTCAGACCTTAACATGGCGTATGCACATCGCAGAGGTCCCTGATAGCGTT
CTAATTTCTCTACAGAGTTGTGAGCTTTGACAGGGACCTCTTTTGCCTCAATTACCATAG
ATCTACCTAAAGCCCTGGATTCGGCAGAAGCAAAGCTCGTGCCCGCGTCATGTACGATAT
ACTCAATAGGACCATTGTAAACATCGATCCAGCACATGCGTAATGCGTCAAAGGCAACTT
TTGCCCTCATATTTGGCAGCAAGAGTGCTGCGTTAAATGCTGTCGCTTCGTCGATAACGT
GTAATACTTGATATCTGTCCAGTTGCAATACATCCACAATAACAGCATAGTTATACTCAA
TATCTTCTTTTAAAGTGAATCGGAATCTGCCTGGTGATTTACCATGAATTTGACATTGTT
TCCAATGATCCACAATCTTTTGGATGTCACGACTGTTAATATCATGCTGTCCGACACGAT
CCAATACACTATGAAGTCGTTGAACACTAGAACGTCTAAATAGGCTATGTAATTGTTGAA
ATTCAGACATTGTGAGATGACACGAAGCCGTATATTCTGCATTGTCTGCGTCATTTGGGT
GAAGTAGAAATGGATGTCCATACTTTCGAACAACTTGGAAGCGTGATTTACCCTGGATTA
ACGTGTTGTCGATATTGTTGAGGTATGTATTGTGGTTATCCATATCTTTGAGACAGATGA
GGAGAGGCATGTTGCAGCTAAACATTTTGAATTGCACCTAACCGATGGGCAGCGAAACTG
AAGCTATTCTCAAGCTCTGATCCGTTCCGATGCCGAATTTGACTTTATGAGCACCAGCAG
TGGCTGTGTCTAGGTTTACAGTTGAATACAGTTTTTGCAGAGCTTTAAATTGGGGTAATC
TGGCGGTTGATATTTCTGCCGCACCAATGTCTGGCATAAATCTCTCCAATTTACCTTGCA
TATATCGAACTCTACCATAGGAAAACGCCATGGATTCTAGTTCGATTAGTGAATTAGTGA
ATTTGTTAGAACCATCCTCGTTGGTCCGTGGCTTATCTGATGGGTCCAATATGAATTGGT
CACACTTTGTAGGGGTGTGATATGCAGCATTTTCGTCCAAAATAGCAAGTGTCTTCTTGC
CATCGATGTCACCTAACTCTTCCGTCACATACATGGTGTTTATGTGGTCGATATCTTGTG
CTTGAAAATTTTGAGCTATTATTTCACCATCATCATCATCATCATCATCATCATCATCCG
ATTCACCTTCCATCTCTGCCAAGAATGAGTAGTAGTAGATACGTGCTTTTTGTCCACTTC
ACTGTGACTTCTAATCTTCGTATTGCTTTGAACGCTCGGTGTCGGTATGCCTTGCGTTGG
TGGAACGGTGACCTTTTTGCTTGCAAATTAAACATATAATTTTAGTATCATCACGTTCAC
CGCTACCGCGCCTATTATGACGATCGTAGTCGCGGCTTTTGAAGATCGGTTTGCGGTCTC
TACCACCATTATAGATCCTACTTGTGTAGCATGCATCATCTTCAGAGCAGCTCGAACTTT
TGCTTTCACGAATTTGGGCGAATCGAGCGCTTTTAACGTTACCTTGACGATGGTATTCTG
CTTCACGTATGTTTGTGGAGCGGGAACTGGCATGTTTGAAACACTGACTTAAATTGATCC
GTTAATTAGCTTCTGCCGTAGCAATTGACTGCCGAAGAGCGTCGACTAGGCTTTCATATG
AAGCGTGTGGAACCTGTAGGGCGTAATCACACTCTAGAATTCCACGGCATGCGCTCACTA
GTCTATCTTGTAAGTTTCTAGCGTCCCAGAAATTAACTGGTATTGCACGCTGGGGCTTTT
CTAGTTTATCGATTAAAAGGACTGTTTGCTCCATATTGATTTTTCTAGGATTATAACTAC
GAATTTGAAATAATTAAATTGTGTTCCAGCGTGATTGTACACTCTGACGAACATCGAGTG
TCTCAAAATAATTCTTCATGCACACCACCATCGAATTATAATTCAATCCGATACATTATG
CGTAGTAGTAGTCTTGTGCCCTTCCCTTCAACATGATTGAAAAGGCGTGATCACGATCGT
CGTCCAAAGTGTTGAGCTTTCTGCACCAGTCCTCAAATATAAGTAGCTTTGAGTCAAGTG
GATCGTACATGTCGCCACCGTATTTCATACTGTCTGATGTATAAACTTTTGCTAGCTCTG
TGAGTATCCTCCCGTGTGATGGTGGACAGGCTTGTGACTTTTCATTCGCGGGGGCTAGCT
ACTGAAGATATTCTTGGGCTGTCGATTGATCGAATTATTGAGGGTGGTAGTATTGTGAAT
CGAGTTGTTTACCCGGGTTGGTTAAATTGCGACGATTATACGGTAAATTATTTGAGAGGC
CTCGATAATTTGTCGTTGCGGTAAGGGCAAGATCTTGGGTCTAATTCGAGAGTTACGCTC
ACGATTGACTGATGCATCACGAAGTCGTACATATCTCGATTCTTCCCTCTCGTTGGACTG
AAAATCTTTGTTCTGCAAATAATGTGTAGCCTGTCTGCGATGACGTTCTCTGGTGCGTAG
TTCTGGAGCTACCTGCTTGTCCAATGAGATATCTTTTGGTAGATTAGTCTGATGGTCACA
ATCTATACAATCCACCAGTTCCGCTAGTTGCAGTCATGTGAGTAGCTGTGTGGGAACGCA
TGTTGATTGAATTTCATCATTACATTCAGGGTCCGAAATCATCACCTTCTGCGGCTTTTT
CTTGTTGATATTTGCGTCATAAGATTCCGTTTTCAGAATGTTATTCGGCGCAGTCGAATT
GGCTGAGGGTACTGGTGTAGAAGTTAATGAAAATCGAGTTCATGAACTGACATTGTCCTG
AGGCGCCGGAGAAGTCACCGGCTGAGTCGGTGTAACTGGCCGACTACCAGCTTCACGAAG
TTGTTTATTGTGTATAGCCTCTTTTAGTTCCTCATCCCTTCTACTCTGATCATCTTGACG
ACGCTGTAGGTCCGCTGACTCCTCTTGAGCACGAATAAAATGCGGGTTGAATCGAGATTT
GACATTTTTATTCATCATATTGAGCTCTTCTTGCGGCCATAGCGCTGGCTCACCAACTAG
AGCATTCTACAAATGATAAGGCATCAGTGCCTCAGTCATGAGCTCATCCACACATATTAG
GCCTCTTCGGTTAGAGGTACGACAGCGATTGGGCAAGGCCGGAGGGGTGGAAATTCTAAA
AAATTGCTGAGATTGCGATATCAACTGTAAGATTATTGAGAAGTTAAAAAGGATTTGAAA
AGGAAGAAATGGGAGAAAGACTGAGGAGGCCTCGGTGGGCGACTGGATGAGGCATCCAGC
GAAGAAAACGACTCTATGATGAGAGGATGAGATTCCAGGATGAGGTATGACTGGGATCAG
ACGGAAAGGACAAACTAGAGATCGGGAGAATGTCAAGGGCTCGGGCACATGATGACCAAG
TCTGAAGGAAATTACGCCTCGGCGCGTCAAAGTCGCGTTTTCTGGACGGTTGTACTTCAC
ACTGTCAACACATGGGTGAGGTCCGAAGTGGAACGAGGTTTACTGTACTCGTATAGTATT
GAATCCGATCCAGCCCGGCCCCACTCTTATTCAAACTCCCCTCCGAGTCCGGATGGTGCC
AATTTCCCAGCACGTCAATATACAAAAAAAAACCTGTGCAATGAGGCTTGGCACAAACAT
GCGACTTCCTTGTTTACTCCGTTTGTCTACATCACTTTAACCAATATCACCTTAATGATT
ACAATCAGTACATCACTCCCCAGTAGCGCGTCGTTTTCGAGTCGACGAGTCTACATAGTC
AGGATGTACAACCCGTAAGTGACGTGTAAGTGCGTCATTCCGACTAAAAGATTTCTCGTC
CTCGCATAAAGGACAGTAAACTTTTTGTTTGTGAGTATTATGTATAGTATCTTCATGACG
AGTAAGATCATAAGGTCGAGAAAAAATAGTGTTACATGGTTTTCCAGTCGATGGGTTTAT
TCTATCACACTACATAGAAACAATTAGTATAAACTCGAGGCTGTTGGTGGATAAGAAGAT
GGGAAAAATAGGGTTTGACAAACCTTGTGGGGACCAGCCTGAGAATTTCTCTGCAGTGCC
GCTGACGTCATGCCACCTCCCCCATTAAGAGCTGCAGCTGCAGCTGCGGCTGCAGAATTT
CGATGGCCCTCACGTTTGTGGCGCTGCAGCCTTGCAGGTGTTTCGAATCGAAGCGTACAG
CCATGATACGTGCAGGTATAAGTTCCTGTGTCGGCAGTGGTCATCAAGGGTTTTTTAGTG
CCAGAAAAATGTAAATCTGACTCTTGATTCCCCTTTCTTTTTTTCATTGGAATGCGATTT
GTAAATGCCACTGAACTATTATCTAGCTGTTGAGGTGAGGGGAAAAAAGAGCTTTGCCGT
GGCACATGCTGTAAATTATCATTAACTCCTGGCATATTAAAATTAAAATCATTTTGCTGT
AGGTTTGACTGTATTGATGAATATGTTGATGAACTTTGACGTCGACTTTCGGCTAGGCTA
CTAAGGCCTCGTGGAGATACGCTTTGATCCGAATCCTGAAGATCTAACTGATGACTTGGA
TAGTACGAAGAAAACATGTGTGGTGGAGCCTGTTGGGAAGGAAAAGCCGGTGCAAGCCTA
TTTTTGTTCTCATGATAGCTTATACCAACATCTCTAGGCGACATTGCAGAGCCCGGTTGT
ATCGAAGAGCTTCTCTGCATTTGCTCCTGAAAGACGCGTATATCATTCTCACCTTTCTGA
TGCCCATGTAATGGTGTCATCGTATTTACACGTAGACTCGGTGAATCAATCTCAAAGCTA
TTTACTGGAGCAAGGTTCAACCCATTTTGAAACGGTACACAATCTTGAGGCTGAAAAAGT
ATTGATGAATTTGAGTTTGTGTGTAAATGCTGATTTTTTGCAGCTTGTAATCTCTGCTCA
AACAACCTTTCAGTTGATGAGCGAGGTATTGACGAAGAGGGAGTTATAGGAGATTGGGCA
GTTGTTAAATTTGTTGAATTGTAAAGACTGTCTTCATAGATGTTGGACATATTTTGATTA
AGTCTGGTCATATTTCTAAAATCCTGGTCACAAAGTAGACCGGCAGGTAGCCAAAGGTTA
TCACTCGGGGTTTCTCCTGTCTGTCGCTGTCTCTCTAAAGCTAGCGCTGATATAGAGACC
TGTGCGTCGTTATTGATAATAGGAGCCATAGATGGTCTCTCAGTGTAACCTATTTCCGGT
AAGGGTACAGCTCCATGGCATATAGCTGAGCTTTTAGGATAGCCGGATGAAAAGTGTGGC
ACGAGAAAAGGTTCTTGAGAGGGTGTTTGAGCTGGAGTCATTGGTCTAATGCCAGGAAAG
AAAGATGGGTCTGAATAACTGTAAACTTCGCCAACAATCTGCGGATTAGAGATATTAGTA
GTATATGGAGATGCTGGGCCGGCCGAGCATAAAGATGATAGAGATGATTCCCGGTGATGT
GCTCTTCCTCTTATTCTTGGGGTATCTTGAGTGTTGTTCATTTTTTCAGAGTGATAATTA
GGAGTAGAATGCATGGGCGAGTTCATATACGGCTGGTTACTCAGTGGAGATGAGTAGTAC
GAAAAGACCGGCTCGCTGCTTGAAAATGTGCAGATGTTGGCACTCTCTTCGGATTCCGGG
CAAGCGGATGGGGAGAGACTTGACCAGCGGGTAGTTTCAGGTAACGGCTGAGATGTATTC
GAGTTTATTTTAGAATTTGTAGATTGTGGGCTGTCCGTATTTAGCGGGCTCAATTCACGA
AGCTGATCACAACGAGTTGGTAGGGCTAACATATTAGTTGTCTAGGCAGTAAGATTCGTT
AGGAGACGATAGAAAACGACTTAATGCTCATTAATCCCAGGTGATCTTCGAAATAATGGT
GGACATGTGGCGACAGGGCATTGTATATAAATACCTAGATGAACTTCCCATCATAGCTAT
GGCAGGGGGGAGGAGGTTTACGGAGGTTAGGGATGATAGCTCGCGATTAGCGAGGGGCCA
GGGGGTCAGTTGAGAATTGGCTAGTGGTTCTGGATGGCCTTGGACTTTATCCTTGTGGCA
TGTCAATGGTTCCTGGTCCCTTGATGGAGCCATTTTCTCCGTAAACACTCCGCACAAACG
TCATTACACGCATAGATCGGCGAATGCGTCAAGAACAATGTGGGACTGCGCTGGTGGGGC
ACACAGACTGGACGCAATGGAAGCGATGAATTTTTCTCGTCGCTGCCTGGCTCGGGCCAG
CCACATCCCTAGTACGAGCGAAGAATTATGGAGCTGGTGAGATTGTTGCATGCTCCTCTC
CCTGAACGAGACCCTGATTTTTGGCCCGTGCACAGACTGTGTGTATGGGGACGGCAGGAT
GCAGACGTTGCAGGGTATGGCAGTCGGCCACGCCGAATATGCAAGAGAAGAATTAGAAGA
AATCGAGCCGCAGCAGCCGCAGCAGCCGCCACAATGCATGCCGGGCACAAGTAACGGAGT
GGCTTGACGCAGTTTTGCGGTCTATTTACCCTGCCCTAAAAGATATACTTAGGTTGCACG
CTGTACCCTGACGTGAGGCACCTTGTGGCTGAATTCGTCTTGCGGTTGTGCCGATTGGAC
CGATATAAATTATTTTCTACTTTTGTCATTATCTGAATAATCCACTATAGATATTTCAGA
TACAGTATGCGAAGAGGGATACCTAACTTAGTTGGCTCGTTCTTCACGCTCTGTGCCCAC
TTATGAAAAATGCGCTTATTGGGTTGTGTCGTCCAATATTGAAGTGTGAATCTCGCTTGA
TGCTTATGGCTCATAGACCAGATTAGGTAAACAACCTTGCCCATGCTGGCTTAGCGCCAT
TCAAGCTTGAGGCATCTATGTTCTTGAATCATCGCCTATCTAGTTCAACGCTGTTGCGTT
GTTCTCACACCCCTTGCCTCCTTATTCTCACAACCCATCCAATCCTAGATTGGTCGCTGT
ATCGGCAAGCAGTACCATGTCACCGACCATCGGTGGCCCGTGGCGGCAACTTTGGTACCG
TTGGAAGTCCTTGAGGCTCCCATGGCGAAAAAAATTTCTGGTTGGTGAGTTTAACGAACC
ACGCTTACCTCGTACCGTCTTTTTGGCTCTAACTTGTTATCATCGTTTCAGGTCTTGACC
TCCACGGAAATACGTTTTGGGAGTTTCGTGATACCAGATTCGCGAACCAGGACCGTCTAC
GCCGCATCGTCAACTTCTCCCGCGCAACCCACTACAGCGAAGTCCAGGTATCGCCACCGT
GGCATCAATGGCTTCGCCACACACGTGTCGACCCGCCGTCTCTAGCTGAGCAATCACAGG
ATATTCGACGGCAGGAACAAATGAAAGTGCTGGCAGCTGCAGTTGATGCGAAATGGGCCG
CTCATGCAAAGTTACAGGGACCGTCTTCGGCAGAGTATCGGGCCACTCCCCCGAGCCTTG
GCGAAGGATCTAACGGCCATAAAGTCTCTGAAATCCAGAAGTCTTCGGAGTTGATCAAGG
ACCACTCGGACCAAGAAACGTCAACTTCCAAAAGCCAACGCTCGGACGTGATCAAGAAAA
CGCGCCAAGAATACCTACGGAAACCGGCTCACGCTGGACTAAATGAAGGCTGGCAGCCTA
AAACATGGAGCGCAAACGCCGAAACTGATGAGTCGATGCGGTTGGACAAAAGATAAAACT
GCCGGCGCCTTTCGCACGATCTCGGTCTACATACTCGAGAAGCTCTATGACCAAGAAATC
TGAAGGCCTCTTCTTCCTGCATTACTGACAGACACTTGATTTCAAGATTCATCCGGCTCT
AGTAAACTTTTACGTGACAACCCCATGTTCATACACTGGACTCTTATAATCCAATGTAAA
CATCGCTCATGGTTTAACCCTCTGAGATGAATGGCTATGGGGATACTTGGATGAAGCCTG
ACAGGTACGCTGATAAGTTTGAGGCAATTTTCTCTTGCTTAGTTTCAGATATCTCATTTC
AAATATTCCATCTTGGCACATAAACAGGCAGAGCCAACAAATCAATAAAATCAAATCTTG
ACCTTTGAAACTGAAAAATGTAGAAAATCGTCATCTCACTCATCTGATAGCATGCATTAG
TGCAATATTTGAAACGTGCCGTAGTCATACCTCTTTGCTTTAGCAATATATTTCATTGCA
TCAATCCAATCTCAAATCCCAGACACTGAAAGTTCAAATTCTTCCCCATTCCAAATTCTG
AATGCTTGTTAGCCTCGATATACCAATTTATTGAATTCTCGGCGTCCTTCAGAGAAAGTG
ACTTTCAGCCACAGCACCAATATTTCTAGAAAATCAGGTCTGACCAGTATGGCCAGGTTT
ATTGTCATTATCTACTCAACCATTACTTTTCCTCATCCCTAGTCCTTGCATTTCAGTCTT
TCTCGAGCTAATAAAGGCCTTTGATACGAAAATCAGTGGAAAAATGGGGCTAGGCGTGTA
GATTGATACCCTGTACTAGAGCTCGTATTTTACGCTGATTAGTTTGATGAAGTGTTCTAA
ATTAAGTTGTAGGACTCACATCTGAAGTTTGGTTGCCCCATCGGACACAGTAACCAGAAA
GGTCGGTCACTATCTTGATGGGACGCGGACCACTTTCTGTATCGTGTTTAAGACTGTCAA
GCGCAAGGCTAGCCGAATGATTTATTGGTTCAGGAAATTTTGTCAAAGATGGCGCTCGTG
CGACTACTTCTGAAGAATTATCCCTTCAAGCGAGCAACTTGAATTATATTTTGCGTCTGG
CGCCCGGCCTAGCCCACTAGACACTACAGGAAGACCCAAGACAGCGAGCTAGTAGCAGAA
GCTGGTGTGGAACAAGTACAACAGGCCCCGCTATCAGAACAGCTTTGACTACCCACAAAC
AAGCAGCACTAACATTGGTCATTCCTAAATGTCTACAAACTCCATATACTTTTCGGGTTA
TCGACCTGCAAAGCCTATCACAGATGATCTGCGCCGTCATTGTCATATACTTCTTGATGA
AGGGCTATGTACGCTTGCTTGGCTTATTTTTACTTAGAGCTCTCATCTATCGTGATCGTT
CATTTCTGACCAAGATTCAGACACCAACGCACTTAGCCTCCTCACAGATATTCTCGTTGT
TGGGGCCTCTCATCCACATAGTCAAGAAAAGCCAGCATTTACACCCATGCCTTTTCATGT
CGAGCTCGTTAGCATACTTCTCGTCCATCCCCGATACACGAACCAAGCGGACACGGATGA
ACACGGCGAACTCGCCTCGCAATGCATTGTCCTCCTTCGTAACATCCTAGGCATCCTGGG
GCCAATTAATTTCAAATTTACCGAGGCCTTTTCGTATGCACCAATATCTAAGAGTGATAA
ATGTACTAGCGGTCCTTGCCGTATGGCCATCAGACCCGGAGAAACTTCAGCTCAATCAGA
TTTCGAAGATGCTATAAACCATGTGCGAGGCGTTATTGGCAATAAAGGCCGAATTCGTCT
GTGCGCCAGAGATTTTTGGCACATGGTCGGCTGGTCAGGCAACTGCTCAGCCAAGTACCC
TTTCAGATGGAAGTACCTGAAAGTGTGGCTAGAGTACATGGTAGATGTCTTGGTCGCTGA
TTGGAAGGAGCGGCAACGGCTTGAACTGGAATCGTCGAACTTGAGTGAGGTGAAAATTAA
TGAGAAAAACCAAACCTTGCTACAACAATCATTGATCGTATCGTATCTCCCCGGTGCCCC
CGTTTCTCGTACAACCGCTATCCGCCGGATCGTTCAATCTCTCTTCACAGACGGAAGTAG
TAGTAGCCTACGAGACTTCCCCCCGGTCTTTCCTAACGAGACCAAAGAACTCAAGGTCCA
TAATATTGCAGAGCTGAAGAAATTTGACGATATCTCTCCGAATCGGGACTTTGAGGAAGA
ACTAAACGAGTCAGAAGGCGAACAATTGGCAGAGTCATGTGAAAGTATGTTTGATATTAA
GGTTGGTGATGGCGTTGCCGTTACAAAATCATCTGTTGAAGGAATCGAGATGATGGTTCT
GCGCCAACGTCTTTTCACGCTTGTAAGTTACTTGCCAGGTCCTGCATTCCGCTTGTTCTC
ATCTGCGCAACTTGCTTGTATCTGTATTGACAACCGCTTTTTCGATAGCTCGTCAGCGTC
GCCAATTTTCTGCCCACTAGCTTTACTACCCCACCCGAACTCATAAACCTACTTTGCGAC
GCCATACAATCGATTCCCTTGCCACAGTTCGCTATTTTCATCGGCTCCTCTACTACTACA
TTACTCACAGAATCTATACAGGTCAGTCTTTGCCAAGCATTACTTTGCCGTTTACTCCCT
CGATCAGCTCTCCGCCCTGGTCCCAATGCTCCTGACACCATATCTCAACAAATTCTCGAA
ACTTGTTTCTTGCCGTTCACTGCTGTTACATCGGCACCAATTGAGAATACAAAGGTTTCT
CTTCTTCTAGAAAACTTATTACGTGGGCTTATCGTAACCCATCGTGCATACGCGACGCCG
GCTCTCAAAGAAGCTCTTGAAACGGGAATCATGGCAAGGCAAAGTCTTGCTTCAAGACTA
GGAAAACGGGCCCGTTCAAGTCAAATTGGAGATGAAATTCGGCAGTTAAATGCCAGCGGT
CTACGCTTACACTCATTGCTTGCTTTACTGAAAAATAAAACTATTTCGAGCGCAGAAATG
GAGACAGGTTCCAATGAAATGGCTTGAGGTGGCTATCACATGAATCAGTTTCTTAGTGCT
TTACTAATGATTGTGGTCATACAGTCAGCCCCACATATCAGGCTTAGAACGCTCTATAAA
ATTGAGGAACTTGTATTGGCCAATCAAGGTCTACATAAATAGTAGGTTTATGCATATAGA
TTTCTACCCCCATCTACCTGGTTCAGTAAAACCCCCAGTTGTAGTTTTGCCACCGTAAAA
ATTACTCAAAAATTATTTAGGAAATTTTGAAATCAATAGCCGTAGATAAAATTTAACTCT
CCAATCATGCTAGCGTATGAAAAGCTACTATTACAAAAAATAATCACTTTGGTCTCTTTT
TTTCAGCACCTACTTTGAGCGTAGCATAGTATATCAAACGCCCTCCACATTTTAAGTTTT
TCAGATGAAAATCAAGGATAATCGGGCAAGTTTAGGCAATAATCAGCTGAATTTTTCAAA
TCAGCACATTAGAAAATATCATGAAGGGGTGCATAGTCTGTAGACATACCTCAATAAGCT
TGTCCGTCAATGCTGTGCACTGCCGCCCATTCTCATTTGCTATGTGGAAAGTGGATGACC
GCCATAATCCACCAAATCCGATTCCATCAAGTACTTCTTGCAGCATTTCAGTAGTGTCGA
CACTATTGAACTTAGCACTTGATGTAAGACATCGAAGTAGCTGGTGAGCTGATTCAAGAG
TTGCTGCATTTTGACATGAAATTAATATATCATCGAGGATTCTTGTGACACGACCACATC
TGAAAAAAGTCAGTCGAAAGTTTTACCAAATATCTATATTTATTACAAATAGAGGATCAC
CGCTGGTCTTTTCATCGCGATCTTCTTTAGCCAAATTAGACATCGGTTTCGAACAACGTT
TTCCAGATAATTGAAGTCTACTATGCCAATGGATGCGTTGAGTAGAAGTTCTTTATCTTT
CATGGCATCAAAATCTATAAAATCAGTTATTTCAACCTGATTGTAATCTTCTCCAGGCAT
GGAGTAGCCAGCAAGCCATAAACTCTCTTTCATCTCGTCTGGTGTCATAGCACGGGGTAT
CAATAACCCTAGGTAAGGCATACAGGCTTGATCTTTCAATGCTTTCGTCTCGTCTATCAT
GCTTGACCTAGTAACCTCCAAGAATGTCTGCAGAACACGTATAGCAGCTGCCCTTGTTAC
CGAGTCGGAGAGACCTTTGACCATAGACGCGCACACGGCAAAGTGAAAGTTTTCCAGGTT
AAAATGAATTCCGTACAAGTTATCAAGTTGTAGCGCAGTATCTCCAAGTAACATTCTTCC
TTGTAACAAAGTATTTACCATACGACCTCCTTTAAGCTTACCTGTTGATGAGATATTACT
AAGTGCTGCGTCTAGAAACGGAGCAATGTAATTAAACAACGCAAGTGGAACAAGTCTAAC
TAGGGAGAGGGCAAGCCAGAAAAATTGTAAGCCGTATCTGGAGCCAGAAGGAAGCTTATC
AATCATTTTTGTTAGAGCAGTAACGATAGCAATCAGCATTTCGCATTCATTATCTTCCAC
AGATCGAAATATACTGCTTCTCAGAGCTACCAAGACTTGATAAAGAAAATCATCATCCAC
ATTTTCCCGAGCAAGGCAACCAATGACAGTAAATGCACGAGGCTGAATAGATGGATTGTT
TTGAAAGGCGGAACTTGCAACTAAGCTCATCCATCTTGATCGCCATGTATTAGACATATC
TATGGAAGGCGCGGCAATGGTGCTGACTTCTGCTAGCAATACCGCCAGGGACTCAGTGGC
AAGCAGGGTTGAAATCCCAAATTCTTGGCTAGCTGCGACAGAGACACTATCTCGGGGCAA
TATATTAAAGAGAGAACTACTTTGTGGCTCAGAAAGCGAAAGAAGCAAAGCACGAAGCCG
CACGAGCTTGCTCTCTTCCAATTCAAATGCACTGCACATAGCATGTATTGTGTTGATTAA
TAATCGGTGCACTGTAGACCTGAAGTCTGCAGACCCTGTGTTGGCGAGCATTGTAATTAT
GTGAAATAGTTCCGGTAAATAAAGCTGGGACTGAACGCCACTATCAAATGAAGTCGAAAG
ACAGAAACGAAGAAGAACACATATTTCCGGCCAAACAGAATTGTCCGGTAGGTTCCTTGT
TGGTCTCAAAGAGGAACGACCTAGAGCTTTTCGAAGTCGTGAAAGTAGTTTGCCACGAAC
GGTGATGGTATCAAAAGAGCTTATAATTGATGCAAGGATCTCTGTGCGTCCATCTTCTGA
ACCAAAGCCTAAGGCTATCTTTGCGATCTCATCTAAAAAGATTTCGACATAGATTTCATC
TTGACTCAGGGCTGGCCATACACACTGCTCCAAAGTAGTGCTCAATGTCAGGTCAGACAT
TGCAATATCAATAAGCTTACGAAATATCGATGCGACCTTGTCTCTGGTCTTGTCACCGTC
TGAGTCACAGGGAATGAGACTACTTCGTAATCCTTGAAGCCATGGAGCCATGTAAGCAAG
ACTCAAAGGCCTCTGTGAGTTTGGAAAACTTCCCCAACCGATAAAAAACTCAGTAAGAAA
ATCAGCCGTGAGTTGAGGTTCGGACTGAGCTAATCGTTGACTAATGCTAACGATGAAGTG
AGAGGGATTTATGGGTACACAAAGATCTGTGAAGTAAAAAATTAAAAAAATTTCTATTCA
GTTGCACACGATAAACTTACCCTTTGCGCTTACAAAGTTTGAACCTGGAGAAAACTTAAA
GGCTCGACAAAGTGCACCGAGGAGATTGTAAGATGCAAGCCGTAGTACTTCATCTGTGCT
TGACATATTCATTAAGGCAATATTAAGCAGGGTTCCAGGTACATCTTGCGGTCTTAAGAG
ACGTTCAAATGACTTTGATCTTCTCAGTTCTTTCCCCTGTTTTCCTTTTGTTCCCTTAAT
AGCTTGAAGAACTTCATATTTCCTAGGGCTAACAAAGTACATCGCTATTTTACCATTCTC
TGTGCGTAGTCCGAATGCTGAATCGTCATCAGTTTGGATTGAAGTTGATGCTTCGTCAAT
TTCAGACAAAGGAAAAATATCGTTGAGGTTAGCCTGTAAGCGCAACCCAGGAACAATATC
TTGTTTATTTATGGTGGTTACCTGAACAAATTGACTGCCTACTTTTATGACTACCTCAAT
TTTTCCCCTAGTCCTCGAAAGTCTTGTGATGGGCTGAAATACATATCTCGTGTCAGTAAC
AACACTAATGGTCTCTTTAGGCAAATGGAGTTGACTTAGATGAAAGTAAACTTGAAGATC
TTGAAGGTTGCTAATCAGGTGGTATTTTATATTTTTAGGGTGAAAGGCGCAGTTTTCAGT
TTTGGCGGAGAGTCTTAGGATTCGTCTAAAGCATTTTCGGAAAACACTGTTCATGTTGTA
CACATACATTCTCGAAAGTTGCTTTAGTAACTCAGATGGTGTTAGAAGGTTTAATTTTTG
GAACAATTTATCTTGGGGCTCATTTTGACCATTGTAGCAAGTCGCGTCCACTAGAATCCC
GAAATTACGATGCCACATTCGACTAGCTATTTTAAGGTACCCGAACAGTAAAAGATCATA
ATCGATATTCTCTGCGTCGATATTACGAAGAATGATGCAAATTATTGGAAGCCCATCTTT
ACTCTCACCACCATCGTATATGGCGCGATTTGTCTCGATAAATTCAGTGTTTCTCCCGGC
ATTCTGAAGCATGAAGTGTTGAAAGCGTGAATATGATGGTGGTGTATTTAATGAAATTCC
GGGACGATTCCAAGATACATCCATTGGAGGGGGCCCAAGGTTAGCGATAAGTTTGCGAAG
TATTTGCAAAATGGGTACTTTTTCTTGATTTATTTCAGCTGGTGAGCAGGTTATACGTTT
TCTCTCCTGAAGTACTATCTTCTGACGAACATGGTCCCAGTTTTCGTACAGAAACCTATG
TAATGCAACGCATGCGCCGAAGTCAAAGGGCTCAGAATCGAGTGATATCTCTTTCACATT
CGATGGAACCTTAGGATAGTCAGAATAGAATTGAGTTGAAGGTTGGGTTTACAAACTGAA
ATTTCACGAAGAAATGTAGTAACCCTATATATGTTCTGTGTGAGAAAGTCGTTGAGAGGG
TACATGTATGATTCCTTGGCACCAAAAAGTACGTTATTCGCTAGATTTTGAATTACCTTT
GCAATAAGAAGAAGCCCACGTCGCATTTCTTTCGAAGGGGGAGAATCTATAAGGCCTTCA
GAGTCTGGGGCAACTATTGCTGGACAAAAAAATCGGAGAAATATAAATGCACCAACAGCA
GTAAACTTTGCTTCTGGAAATCGTTTCATTACTGCAGATGATATCTGAATATTATTTTAG
TTTTTGATAGCTATAGAAATTAAAGAGTTTGGTACTTACTATGCTACAAATTCTCCTAAA
AGAGCCGGGGATGTGAGGGGTAGAATTACAGATGTTGTCAATGAAAACTTTTGCAACGAT
ACGAAGCTGTAGTGCATTCTTTTGTAGTTCTTCGATAGAAGTAGTACGAGCTGGATCCAG
CTCAAAATCAAGGTCCTGTGATGTTAAGACTAATCGCTTCAAAACTTTCTGTAAGGTTAC
TTTGAGATAAGTGGCTCCCTTCCACCTTGAATATATTGAAAGCATCTTCGTCGTGACGCA
GTTCCTCCGTAAAAGTTCTGCCTCATTTTCTGGACACTATTAGCGTTAATTACAAGTTAT
TTTTGGGTCAAATTTAAACCTGTCTCATCAACTTCATGCTCGATAAGTGCTTCTAGGAGA
TCAAACCCTAGACCCCTTGAGTCAAAGATATTTAGAATCGAGATTGTCATCTCGTCGACT
TCCGAACTTGGACATGCGTCACAAAGTGCTATAGTTGAGGCTACATCGCCAAGTAATAAC
TAAACTGAAAGTCAATACAAGATCTCGTAAATTGTAGGCCGGCATGATCACCTTGAGTAG
TTCGTCATATTTCTCATTCATAGACGCGTCAGAAAGATTATTGAACTCAGTACCTTGAAT
TAGAAGATTGCATAGAACTTTGACAAAAGCTGTTCGAATCCCAAGATTTTCATGATACCC
TATTCCAAGAGAATACTTCAATCCAATATCGATGTTAGCGCTCAGCAGGTTTGATAATGC
ACTTATGATAAGCTCTGGAACTGCAGTTGAGTCTCCACTGATTACAGTAGCTAACCTTAA
GTCATTTTTACCTTTTTCGGTAAAGTCATAGCTTAATAAGGAAAGGAACCTGTTGAAGTA
AGTATGAAACATTTGAGATTTCAAGTCACTTATATCGGCGTCAGTTTGACCATCAGCTGG
CTGCAAAGGTAGGCGATAGGTCAGATCTGAAAGAGCCTTTAAAGACGCCTTGTTTAAATC
CCTCTGAAGTCTAAGGGCATCATCAGCCCGTATGCTGCCGCCCATTGAGGGCTCTTTTGG
CGAGCTAGGGCGTGTAATCCAATTGAAGATAACTTCCAGCAACTGGTTTCTAATTCGAAC
GTCATGTCGAAGGTTTAGAAGCTCTTCTTTCTGAGTAATAGTTTCACATAATTGGCATAT
TTTGATCTTTACTCGAGATACACCCGCTCCATGAGATAAGTTATCCAAAAACTTTGCAAA
ATTTAGGGTTAGAACTCCAACGTCTATGGACAACGCTCCATTGTTTTCAGAAGGAACACC
CATACGATCCACGATACTTTTCAAGGTTGCGGCAGCTTGCTCTGCAAAGATTACACGAGA
CTCTGCAGTCAAAATTTGGTTCGCACGAGAGTTATCAAATAGAACGCAAAGTTCAGATTC
TAGAGTATGAAAAAGTGGAAGATACAGCGATGATGCAAGTTCAGTCGATAAAGATTCCCT
AGTTGTTTCTCGAATTCGGACGTTATTACTTGCAAGTAAACGAACGCTTTGTTCCATGTA
TCTCGTCAATAGGGCAGAGTTGTTTGTATCTCGTATAGGCTTATCGATCCAGTTAAGACC
AGCCAAGTTAACATCATCGGATGTGGAAGCCAAATCAGAAATGCATGCGCCGCCAAGTGA
AGCAAGGAAGCCGGAGTAATTGCGCCACTCCACCAAAGTGTTTTCTTCCATGCTTTCTGG
TATTTCAGAGAATATTTGTTTGGAAATTTTTAGCCATGATTCAAAAGCTATTTCCCAAGC
TCTGAGGATTCCCGATGTTGGTTGCTGGATTTGACGTAAGAGTCCACGAACCCGTTTTTG
GAATGCCACAAGTCCCGTGAAGCGAAAATCCCTTGTGGAAATTTCCGTAAAGATATCTAT
ATTATTAAGCTTGGGCAGCAAGCGCTTTGACTGCCAGGCTGCTTCATCTACGAGACGAGT
CTCCTCACAAAATAGGGATAAACATTTTGTCCCAAGCTGGCATACCGAAATATCGGGAGA
GCAAAGGCATACAAGCAGTACGGTCTCAAGTTTTGTTGTTGCAGCCATACGCTCTGGAAC
ATCCTCGGTGATTTGTAGTAGTTCCTAGCTATTTCAATAAAAGCAGAAGATAATTTTATA
GGATAAAGAGTTTACCTTTACTGATTTTAATAGAGCTAGTCTTGTTTCCAAATATCCATG
TATGAAGGCTAAACCAGCTTTTTTGTCGCATTGACTTTCGAGTTGTTCAGATTCTGTGAT
TAGAACAAGTGACCTTATGCCAAATAAGTTAGCTCATTCACTTTAATTTTAATGTATTTG
CGGGGTAAGCTACAAGGACAACAAGTGGGTAAGGTTCTAGCTAGTGGTGTAAAAAATTCT
TTCACAATCAAAATGTTTACTTACGAAGATTTCCAAAAATTACATCGCAACATCTCAATT
CCAAATCCCTTACTTCTCTTCCAAATTGAACGAGTCCCATCTCCCATTAGCTTTAGAGAA
ATTGCATGTGCAAAGTTTCGGATACGCTCATCTTCTGATACAAGAAAAGGAGTGAAAAGG
TTGAATATTTCTTCGAAATGAGATCTCCATTCAGGGCCCATAGGCGGAGAATCGATGAAT
AGAGTGAGCGGAGAATTATTTAAAAACCTCATGATATTGTAAACTATATCTATTGAGACG
TTGCCATCTGTTGATTTCCCTGTTTTAGTTTGCTCCTCGTGACTCACATCTGTTTTCCTC
GTGACAAAATACTTTTGTTCTTAGCATTTAGACTTCTCTCGACATTCGGGCAGAGATTCC
TATACCTTTAATTGTGTCCTAATGAATCCAGATGCTTTGATAAATAGGGGCTGATAGTCC
TCGGCGTTTAATAGTTTTGAAAAATGACAGCAAGCTGAAAGAACAACGACCTTGAACTCT
GCAGGCGCATTCACAACTAAGCAAAGTGGAACAAGGTTCTCAAGACAGTCCTCAAAATTG
AGATGCGCCAGGGTAATGAATGTTGCAGTCATTAAAGTATTGTCAATATTGATGTATCGC
TTAAATACCGCCTCACGGACCTCTTCTTGCACGTCCAACGCAAAACTGAGGATTGCGGCA
TCACTATTGACAGGAAAATGACGGGCAACCCTTAATATATATGTAAGGCAGTAGATAGCA
TTTTCATTTTTGTTTCTCAAGGATTTCCGGAGAGTTTCAAGGAAGGAGACTTTCTTTGAA
ATGCTACCACTTTTCAATTCTCGCATATTACTTGCGACCTCAAAGACCTCTGGAAGTAAG
AAGATTAAGGATGTTTGGAACGGATGCATATAAATTTTCCGGCGGTTTCCGTCAAATGTT
GTATTGGTCATATCGAATAGAGTTTCTGCACCTCCATCGAGTCTCTGATGTCTTTCGTGA
AGATCAACGAACTCCTCTGGGTTGTTTTCAAGCCATCTGGAAATTAAGAGGGGTAGCATA
ATAGCTAATGATATCTGAAAAGGTTTTGGTAGATGTAAAAAAATTCCGCAAGTCTCTTGG
ATCACAATGCTCAGTTTTCGGCCGTCAACCCAGTACGAAGAAGCTAGTCGCATTGAATCT
ATAATATTTTTTTCCTCTTCGACTACCGAGCCGGCAGGAAGAATACTGCTAGAAGCATGG
TAAGCGGCTTGTTGCAATGCATTTTTGAAGTATTCCAGAGCACAGGGCCAATTAAAAAAA
GATGCATATTCTAAAATATCTCGCATGTATGCTTGCACTGCACTTTCACTCTCATGTAAA
AGCTTGGTAACATCTATGTCGTTTAGATTATCGTAACTGGACAATTTGCATTCTGTTCCG
TACATATCCACGTGAACATGCAGGTTTTCGTCGATTATATTTTCAGCCGGTAAAGTTAGT
CCATCGGGATTTGGTCTAGAAAATATCTTTACAATATTAAGTAGCCTCCGTACAAGGTCA
TCTCCTAGAGAGCAAGGCGGGTGTCGTTTGGAATTTGATGTAGCTCGATATGCTTTTTTT
CTAATGTTCTGGAGAGATGCTGCTGGAAGCTTAGAGCTAGCCTTGATATCAAGGGTCTCT
ATGTCTTTGGATCCACTATCAGATAGATCAGGCGGGTTCATACTTGCCCAATGCATCGTA
CAACATTCTGCCAGAAGCTCTAATACGTAGAGTTCAGAGTGGACAACATGGATAGGATGC
GACTGGATTTTGTGATAACTTTTGCTCAGATCCTCAAGAACTTGTACGAGTGTGTTAATA
ACCACGCCAATGCAGGAGGCGCTTATGCTAACTAGTGTAGCACGGGTAAGAATAACTACT
TCTTCACGACTAAATTCGTATAAGGAAGACCCGGTTCTGTGAGGAAGCTATAAGAGATAC
TGGTTAGCGATTTATTATTCATTAAAAGCGTATTAAAGACTCATACTCTAGCGGTCAGTC
GATCCAGCAATGTTACGACTAAGCCAGAGTCGCCACTCATTATCTTCGAAGTGTCTGGCA
TTTACGCCAATCCAGTCAGTGGAAGCAAAACATGCGACTTTTGTTTCATGCATGTGGAGT
TATAAGCATTAAGGCGAGCAAAAGTGAAGCGATGCACGGCGGAGCTTGATGCAATGTATC
CTACACGATATATAGTTGCCGAAATTGTTTCGGTTGATATGTTCAGTTCGACCCATAAGG
TAAATGCTTATCGTCTCATTAGTTGTGATGGAGTTCGTAGAGCTAAGAAGGGAATTCGAC
ACGGCTCGCACTAACCTAAAGTGATCGTTCGATCAGAGGAAGATGTACTGAGGTATTGAT
TAGATACGAGCTCAATTAATGACGGCTACATACCAGAAATGTATTAACGATAGCAATATT
AAAGATAATCTTTATTCAATGTAGCTGGTGCTGGTGTCACTGGTCGTACGTATGATCAAA
GTCAAGGGTCTAACATGCAGACCTGCTCACACTCGTTCATATGGTGCAGTTGGGTGAGAG
CAAAGTTCTGGATCTACCGAAAGTAGTACACAGACCTACTCTCCAACATATACGTGCTAA
TCAAGGCTATGGAATTTTGCACCGAATCCTTTAAATATCCTGGAATGTAACTTTCCCTCG
GAAAGCTTCCGACAACTGCCAAGCAAAGATGGCCAGCCTGCCTCCGTCACGTTGGCGTAC
ATTCGTCGTCTCATGAACCGGAAACGATAAGCGCCTCTCGAAGATTGGAGGGAAGAAGCA
TGTCCACCTAAGTATCAAAAGCTTGGTCTTCTTGTGCGACGTCCCAAGCCACGCGAGCAG
ACACTTTCCCGACGCCTACTCCGTGAACTGATCTAAGCCTGTACGGGCCAATGAAACTTC
GTGACATATCTCCACCGTTTCAACTAATTTGCCGCTTTAATGGAGTGTGCGTGTGGGGAA
GAAACATCGCCTCTCCATTTCATTCACTGTCGACTGCACGCACGCCAGACGCGTCGACTA
CGTGGGACAATGTCACATCACGACTTTGTCCACAANNNNNNNNNNNNNNNNNNNNNNNNN
NNNNNNNNNNNNNNNNNACCTGCGAGTCCGTCTCCAGCTCTCAGCGGAGATGACATCAAC
TAGGTTATAGCACGAACCATGACAGGTAGGAAATCAAGAACATGAGTATCGTTTTCCAAT
CACAAATTGGGTTATTGGGTTTGGAATATTGGTTGTGGGGTTGTATGGGTGTATTTTTTA
TTTTATTTTAACTAGCTACTGGATGTGGAGTGCTTCACGCAATGAGAACGAGTTGGGCAT
GTGGGAAGCATAATCTTGGCCGTGTACACCGGTCCTTGATTCCTAGAAGATATATAGCAC
AGCTTAGGACCAAATTTTTAAAACAAATTAACTCGGATTAGTTCTACCCACGGAAAATCG
CAAATTGCAGAGACTTCACCACGACGCTGATCGGTAAAGGGTAATGTAGGCCGATTTTCG
TGAAAATCTTGACCTGATTAGATACCAAGTGTTTGTTTGTTTGTGTTTGTTTATTGTACT
ACTCGAGTCTTAGACTATCTAGCACGTTGGGCTCCTCTCTGACCCAGGCCACACCTTGTA
CAGTGCTCCTATCCTCTCTTGTTACTTGTAAGATCATTGATATATTTCCCGTGATGAATA
GCCATTCAGCTCAGTATTTACCCG
>20151110.A-LOL_contig_44
GAAAGCGATTGGGAATCCTCATCGAAGTGAGGACTTTTTTCTCAATCTAGGCTCTGCAGA
CTCTACAATGAGAGCTGGAGGTTCGTAGGGGACACCACTGACAGGTGATGTGAATAGTAC
CCCCAAATCAGCCATTACTAGGTATGGATTGCCAGAAGAAAACCCTGTCACTGTAAGTAC
TGGACTTATCAGCTGTGATATGTCTGTAAATTATATTTCAACAACTGATAAACCTAACCC
TTTCCATGTATTAGCATCGAAGCTTTGCCACAAAAGCAAGGCTTGGGCGCGTGTCAGCTA
TGGCTCATGGAAAATTTGAGCTTTGACAAGTATAACGGCAAGGTCTCTGAACGGCCGGGC
TCGCGATAGGTTGACACTTGGGTCAAAAGTAGGTTGGTTTAACGATACGAATAAAATGAG
GTTCACTGCATGGTGTACCGTAGTGATTATGCTGTAGCTCGCTCCAACTCGCGTCATGCT
CCCATGGAAACTTAAATCCCACTATAATCTGGCGCGGATAATTCCAACTGGCTCTCAGTG
ATGAATTAATGGAGCTCGTGTTGGCGATCGACGGTTAGAGGTCTCAGATGGTGAAATGCG
GAGGCATAAAGACGTTGAAAAAGAAAGCTCCTTCCGATAAGTAAGTCCCAGGGGAGCCTA
GAGGATATTCGATCGACGAGATTAAGATTGTGCTCACCGTTCGGCAGTAAACCCTGCCCA
AGATTACTGATGAACCAGGTGTTTTGAAAACTACCAATTTTGACATCTAGGTGTATGTTT
TTATACTACATGCAGGTAAACAATATTCATGATAAATTGGGGATGATTCAGCGCAGCTGC
TGGGAGTACTATGACGCAGAACTTGATAGGTATATCGTCCGCGTATCCAATTGTCACCTT
ATAGTCTGCAAGAACAGCATTTATTCAATTACCTTATCAACACCGGGTAGGTCTTAATCC
CTCAACAACTGGCCTCCATCTCCGACGATAATGAACTTCAGCAAGAAGAAAAATATTGCA
ACGTTTGGTGCTACAACGGTAGAGATAAAGCCCTAGTCAAAGCCTACCCATTGATAACCA
TTGGCAGACAAATAAAATTTACACGAAAGAAGTGTGTCAGGTTCTTTTGTCGTAGAAAGC
ACGAGAGTGTAACTTCGCACATGAAACACATCTTTTGTAATTATGTGATTTTACCAGCCG
GGAGGGCTTCTACATTGCATGAATTACTCGCGACCTCAATGACACATCGACTATTGGACG
CAAGACCACTCCTTCATGGTAGCCGTTCTCGACCAATAATTGTTCGCAAATCCAATATGG
CCCCCGACTCATCCTGCGCTTGAATCCGGTAAGAACCGTGGAGGCTTGGAGAGAAGTCTA
GTTCAACCTAGAAGCAGATCTCTTAGGCCACACTAACCTACGTGTGCGAACGTATTGGAG
AAAATTGCAAAGACTTTGGATCTAGTTCCATTGTTGTAACTATAAGATTAACACTTTCGG
TGAATTTTGAAATAACTATACATTACCACACATCCACAAATGACCTTCGATTGGTCTGAT
CGAATAGAGAAATGTTGAAGAGCTTAGAGATATCTCGGGGAATTTAGGAATGTGAAGTAT
CAACGAAATATAGCAATCCTTAGCCGTAGTCAAAAAAACATACATATCCAATATCGTCAT
AGATTGAAAAAGGACAGTAGCACAAAATTTAGAGTTACATGACACCAGTAGTTATTACGC
AAGTTAAACGTCGATCACTCGTCATCGTCGCGATTGTGTGCACGACAACATGATACCGAT
AGGGCACGCGACTAATGCAACATTAACGTGATTTTAATAGATGTATATTCGCCAACTCCT
ATCTTGTGAGTAAAATGAATATTCTTATCTACCTGAATCAGGTCAAATTTAATCACTCAC
CCCAATCCTAGCATTAGGCAATGATAGTTTTATTCCAGTAGTGTAAAGTTTTAAGTGGAG
CTTTAGGTCCTTTTTATGCTTTCTCAAAACTCTATTCTACTCTAATGTCATAATTTTTTA
GAAGCCCACTTATTTAGCAGCTTAGCCGGCCTAAACTTTAAACGTCGAAATTTAAGTATC
CTCTGAGTCTATTGACAACATTTACTGATATTTTAGTGATTTAACGTGGAGGTACAAATC
CGATTTTTGTTTGCAAACCCCATCATTATCCTACCAATAATCTTTCTAAATTTCTCTCGT
CAAATCTCTTGTTTCCATCAATATTTTTTACATGTTTCCGGGTACCGTGCCTGGGGGTGT
GGTCAGGAGATCCGACCATGAAAGATTTCTGAAGCAAGTAAAGTATTTTGATGTCCGTTG
ATGAATATAGTATTTATCTAAAATAAGCATGTTCACTACCGAATAAAAATTAACAGGAGG
AATAGGGCCGTCATAACACATGACTTTCAGTTCCCCAGCTACGGGACCCTTAAAAATATT
TTCTTGCAAGTCCAAGGTATGCTGCGTATTAGCGTAAAAATACTCTGTTATATTAAAAAC
TGCCAAGGTATAACAATCACCAAATCAATCGGTATAAACAGACCCACTAGGCTTTAATTT
ATTTTTGAGTATGGTCCCGCAGCGCGCGCCAGCCTGGAGGGAGCTAGTGCATCGATTTCT
TCGTCGTCTAAGAAAGAAACTTCATCATATAATTCTTCTGCAGGTTTTGATTCCCTGTTA
ATATCTGACGCGGATTATGCCGCCAAAGCTATGGCATGATACTCCACATCATTTTTATTT
TCATTTTCCTGGACCAAGACCAATCGTCTTAGCCCAAAGTCATGTTTTTCCCGAGTGCAA
GGGTTTAGGCCATGATAAATAAGCGATTCAAATCGTTAGATAGGCTGCGTTAATCGCTTA
GGGCTATTACGCATAGATTATAGTTCATGGCGCGGAACTGATATCTCTGATAGTAATGAT
TGTTACTGGTTGGTGTCTGATGTGGGTATATTATTTCTGTTTGGTGACTCTATGAGAGGT
AGTGACAAGATTGCGTCTACAGAAGGCAATAATTCATCTATGGTAGATGAAATTTGTAGA
AGTTTCGGGTGGAATGGTGTTGATTCTTATATTGTTTCAAGATTTGATTTTGTTGTAGAA
TAAAGGAGTTTGATAGCGTCCCCTGCATCTAGCGGTATAATTTGACGTTATAAGATTTAA
CAACTTTATTTTTTGATGAAATCCAAATTCGGAGTACTTGGGTCCTCTCTTAGTAGCCTT
TGAAATTCCCTTCATTTGCCCTCTGTGCTGGCTTTGAGCCTCAAGATCGCGAGTTCTTAT
GCATGTGAATAAATCATTTTCTACCGAAAGGTTTAAGGTGGTTAATTATGGGTTTCTCGC
CTTTCAAGGCCTCATAGGGCGTTGTATGACTTGTTAGTCATGAGTGAGGAAGGCGGTTCT
TTAGTTAACAGGCAGTTGATATAGCTTCTGTGCATAGGTTTAGGCTAAGGTCCGCTATCA
TTGTTCTCAATATTTTAAGTGACATTTGGTTGAATTGTTCAGCAGTAACAATTTTACCAT
ATTCATACGGTAAAGCAACTTTGTGCAAAGTACCTTTGGTTTTAAAGAATGAGTTGACTA
TTTTACTTTTGAGTTCTCTTCCGTTATCGTCTCTTTATCGCATGATTTTTGTATCAAACT
GTTTGTTAACGATTTTGAAAAATGAGTGATGGCTTGAGCGGTATCATCTTTGGTGCGCAG
GAATGGCTATCATGAGAATCGAGTTCTCCCGTCAATGAGGGTTATGTAAGAATTCCTGCC
ACTTAGAGAAGGAACAGAAAATTTGCCGGAAAGGTCTAAATGAATAATTTCAAAAAAGTT
ACTGGGATCCTCATGGACTATATCAGGAACAACGTGTTTAAACTTAGCTTTTCGCACACG
GTTCTGTTGAAGTTATGGGTGGTGGAGAAATTTTGGTGTCGTCAGAGTAAATTTTAGATG
GAGGTTTTAAAGTCGCAACACCAGGGTGTCCCAACGCTTCATGAAACTCACAGTAAGAGA
CGCGGACGAGTAGCAGAGGTAAGGGTTAATTACCTAGCCAGACCCGGAAGAACAGGTCTC
TTAATATTGTGGTCCATAAATTCTTGCAGAATAGAACAATAGAGAACATTAATACGGTAT
ATCATACACTGAAATAAATTTCGCGTCCCTACAGATAAATTAGCCACAGCTACCCAAGCA
TTCTCTTAACCCTCGAAGCAAATATTCCTCATTAGATGGAAGCCCCCATAGCGTATACCA
CATGTACACCAATGATTCTTCAATAATTCTCAACTTAATCCTCGTCATCTGTTTCAGCGT
CCGACTCCTCAGCTTCATCATCAATTAGGCCCTGATTATCACTGCTGTCCTCTTCCTCAT
CTTCCGAATAGGTGATTAATCCATTTGTCGTTGGTATGTCCTCTGATATGTCACTTTCTG
CATCAAAAGTACCGTCGATATTTCTATTCCCTTTCAGAGTCACTAAAGATTTTGGCTTTA
GGGCTTCTTCTTCCTGATCTTCTACATATATTACTCCACCTTCATCTTCACTTTGCTGTC
TCCGATAGTGTTGTAGACTTTTGCGGAACTCAATCTGAGCCTCGAGCATATCAAGCCTTC
CCTTAAGCGCCAAGACACTTTGCAATCCTCTCGACCTTCTATCAATAACTTTTGTGAGTT
CAGCTAAACTTTGAACAAGATCTTTTTGTGTAGCTAGATAACCACCGTGAGCGACAAGTG
TCCACTGTATCCAAACCATGAGGCTGCCTGCACGTCCTGGCCGTTTATGTAGTCTTTCTG
CTAGCTTTAGAAGAAGCTTAGCCGCTCGAGAAGACTCAAGTCGTTGTACTGTGCCACGTA
TTGTTGGAATATCAGAAGTGTGGAGACATGTCTCTAGAAGAGCTGTATCATTTGTTCGCA
GTGCTTGAGTCAGAACAGCACCAAGTGACGCACCGGAAGGTGCTTGTAACGCGCTTGTGG
GATAGGTGGTGGTAAGTGAATTAGGATCTCCGAAAGCGCCGGAAACATCGATTGGTTCCG
GAATATTAGCCCGGACCAGATCACCAAATGAAGGTTCGCCATTTTGTTCCATCTCTTGAT
GAATAATATCTTCGTCGATAAGGCTAGGGTTATTCATATCCACGTCTAATTCATCTACAG
AATCTTCGGAAATGCTGCCTTCATTTTCCAATCTCCCATCACTGTTTGGATATCCTACAA
CTTTATCGTTCTGGGACTGAGGGAATTGCGCTTTCCATGATTCTGTACCACTGGACACTA
CTGTTCTCGATTCATTCAGTGCGCCTTTTCCTTGTACCTTTACGCTTTGTTTGAGCATCG
GTTGAACGAGCTGCTGATGGAATTTTCGCTTTGTTGACATCGTGAGGCTTGGCTCGGATG
AAGGAAATGTGCGCGTCGAGCAAACTTATAGGTTGATTGTTGCGAAACCGATGCCAGAAA
ATTCGATCTCGATTTCGGATTCAGTTTTGGCGTGCAAGAATTTTCACGCTCAATCAGCGC
TCGCAAATCTCAAGTTTTGATTGCACAGGGGTTAACGTGCACAGACCTTCATCACTAGCG
GCACATAATTTATGAGGCGAGTCTAGGCGCCAGGCCCACAGTAGCAGATGACTCATCATC
ATTAGTCTCTATAATTGGCTAACATAGCCACACTAGACAGGGGCGTGCATATCTCTAGCG
CGAACTTGAGGGCTTGATAAATCTCATAAATTATAAAGTCCTTTTGCCTTCTTCATACAA
ATCTTCTATCGCGTGTATTCCATCAGGCCACATGACCCAGAACCATAACAAGCCGGCCCC
GTTATTAAAAAACTAAGTCAAACCCCAGTCTAGGGTCGCATCTCAAAACTCCAATGATAG
AAAGCTTGATAATCCTGCGCGCCACATCATCACATCAATAACCTTACTATTTGATTACCA
ATATAACCCCGTCATAAGTCTCTTTTGTTAGTTGACTGCGACAGTTCATCAAAAGCGATA
CTCAACAATTTGCAGATGCGATATTCTTAGACACGATTAGGTTCACAATTGACTCATACT
CTCATACCCATAAGCGATCAACCTCATCCGCTGCGCACCTTCACAACTTGACATATAAGC
ATATAATTGGCATCGCATACACACAGATTGAGAAAGTGCAAAGTCTTCACCTCATCCCTC
AATTGATCTTATTTAATACAAGTTTCTCTCGAATCAACGATACTGACCATTCAATTCTTG
ATCAGCTTCAAGTTAAATATATAAATCCGAGTCTCTTAACCTGCTTAGTAATAGAAGAGA
TTACTACTTCATGGCAATCATGACCCCTGAACTACCGGAAAGGGTTGCAATTGAAAACAA
GATCCAACCCGCTCTATCCACGGAGATGATGGCTCTGGATATAGAAGTCCATGGGTGAGT
CTCGGATTCCTCTCCATACTTCTTATTATAACCACTCATTCTCACATTTAAATTTGAACT
GTAACTTATATTTGAAACAATTTCTTACAGAACATCCGATGGAGATGAAATTAATAATGA
CGCTTCCAATAAATCTTCCTTGACAAAAAATGAATCCTTCATAGTAGACTCGGTCGCGCC
TGATACACTTGTAATGAATGGAGACTCAAACACAGAGGATTTACAAACTAACAAGGCCCA
CCTACCGACACCGATAGATACCATTCCTGAGTCACTGTCTGAGCCTTCCCCAACCTCTGC
GCCCGCATTAGAAACCCTTGAACGGATCACAACTACGCATGACGAACATTCATCCAGTGC
GCCAAAAACCCTTCCTCCCCAAACGGAGATAAATATTCCTACAGAATCTGCTATCGAGCT
CAATAATGTTGATGAAACAAAGCCCTCCACGGAATCAACAATAGAAGAGCTTTCCTCTGA
AAAAAATTTGGTCGCATCGCCTCGGGAATCTACTGAGATCACTCGAATGCGAACAACTTC
TCCTGTTCCTGTAAACGAAGAGATTTTAGAAGGAAAAATGTCAGAACCTATTGTTTCCAC
CGAACCCAACACCGGGAATGATCCCAATCATTCAAACGAATCACCCGAGAACAATTCATC
ACCTCAGGAACCAAAACAGCTTGGCCTTCATGGAAGCTCATCATTACCCTTAAATAGCAA
GTCTACAGATGTTTCCCTTGAAGTTGAACATCATGATACTATTATGTCAGATGTGTCCGA
GAAATCTACTAAAGTTCCTCGTGGACGTGAAAATGACGATGAACTAGAGCCATTAGCTAA
GCGCACAAAGATAAGTGAAGAGGTAATCGTACCCAAGAATTTATCGATTTCGCGAGAAAC
AGATAAGCACAGCTCCGCTGTGGACAAAGAGGACAACACCAAATCGCCTACTGTCATGAC
GAAGATTACACCCTTTCAGTCTAAAGAGTTGATCAAAATCTTGAGAAATATATCAAGAAC
TAACGCCGGCAAAAATTTTAGGCAACCTGTCGCAGTCCTATGGCCTACCATTGCAGAAAA
TTATGCAGCCAAAATATCTTGTCCAATGGACCTTTCCACCATTGAAAAGAAACTCAAGGA
CGAAGCCTACCTTACCATCTCTGAAGTTAAGAATGATGTACATCTCATATACAACAACTC
AGTTATCTTCAACTCCGCAGAAAACCCAGTGACAAAATGTGCGATGGAAACTAGAAATGC
ACTCTTTAGTAAATTCTCGAGTATACCTCCTGAACCTGCTCCCCCAGCCAAAAAGGAGAA
GAAAGTCGTCAAGAGGCCTGCTGTGGCACCCGAAGCTACGGCTCGGGTGGCCCCTACTAA
AAAGCAACTGAAAGAGCCTCTGTCCTCCCCTGTTCATTCCACCACCCAAGCAACAGCGCC
AGCATTTGCTCTAGACCCGATTACCAATACTCCCTTGATACGACGAGAATCTACAAAAGG
AGATGGAGGTCGTCCTAAAAGAGAGATTCATCCACCAAAAAGCAAAGATTTATCCTATAC
CGTGAGACCTAAAAACAGAAAACACATAACCGAATTAAAGTTTTGTGAAGATGTTCTCGC
CGAATTGCAAAAGCCAAAGTATAATAGCATTAGCCACCCTTTTATGGTCCCTGTTGATCC
AGTGGCGCTTGGAATTCCAAATTACTTCGCAATAATAAAGAAACCAATGGACGTATCTAC
AGTTGCCAAAAAACTGAAAGATTGCTTATACTCAAACGCGAGTGATTTTGAGAAGGATAT
CCGACAAATCTTCGTCAACTGCTACAAATACAATCCTGATGGAAATCCAGTGAGGCAGAT
GGGAAAAAGTTTTGAAGAAGTGTTTAACAGTTTCTGGTCAAAGAAAGAGCAATACCTTAT
TGACAACTCCCCATCTGTAGCAACTCCAAGTGATAGGGATTCTGAAGAAGATGAATCAGA
AGAAGAAGAAATACTGGACGCAGCATCTGTTAATGCGTCATTGATGAGCCAAAAAGAACG
CCTACTTGAAGAGCAGTCTAAGCTCATCAACATGATGGGTGCTAAGCATAAAGATGAAGG
ATTGCTCCAAATGCAAACCGACCTCGTTGAGCTTATCCAGAAGCGAGTCAAAGCAGCAGA
AGATCAAGCTCGAAAACTCATGAACAAAAAGAAGGTAACAAAAATTGCCAAAAAGCCCCC
ACCCGTCAAAAAACCAGCGCCCATGAAGAAGCCTGCAGTAAAAAAAAGGTACCTTGGCAC
GTTGGAAAAAGAGACAATATCGGCTGGACTCGGATTACTTCCTGCTCAAATAATGGCTAC
AGTTGTCGATATGATAAAGAAAGAGCGCCCCGAACTTGAAGTAAGGCCAAGCATTCTAGT
GGTATAGCATAGGTCACTAACTTTTCAATAGGATGCTGGTGATGAAACGATGGAACTCGA
CATTGACAGCATTAGTGACAATATTTTATGGCAAATACATGCGTTAATAATGAAGCATGT
TCCTGAACTCGAAGCTCAAATACGGGATTCAATGAGCAGTGAGCCACGTCAGGCCGCCCG
AACCGCAAAGCCAGCTACCAAAAAAAAAAACAAGCCAATGAGCAAGCATGAACAAGAGCG
TAAGATAGAGGCCCTAACAAATCTCGATTCGGAGTTTTCCCGCGCTGGGTTTGGATCCCT
CGAACCTACTGTACCCCAATTCGCTAGCTCTCCCCACCAGGATATAAATGCAACTTTGGG
CCTTGAATCCAGTGGTGATGAAGATTCCGATTCTGAAGAGGAATAGAACTTTCCTCAACG
TCTACCGTTCGCTCAAAAGACACAATCTGCGCCAGTGCCTGGCAAGCAAAACCTCCACAA
TCTCACGCCCACCAATTTTACGGAACCACTCAAGTATTGTAATGTAGCTAAGATTGCTTT
ATCGTTAGTGTGAAGATTCCTCGAAGCTTCAATGCTTCTATTCTCAATCAAAGCTCGGGT
AGGATTTCGTATAATCTCTAGTACCAAAGTTGGAATTTTCGTGAAAATAACTTGTAGTTT
TACCGGGGGCAATTCAAAAACAAATCCCTTACAGCTCAAGAAACTAGCAAGCGAAACATG
AGGCAAACAAGACTTCCGACGATCAGGAGTATTTCCAGCTGTGCCACGCCTTTATTTGAA
AAAGGCCCATTGAGAGATAATCTGTAACAATAGATATTGATGATAAGGGGTGGCTAATGA
CCAGTTCGCGCCACAGGGAGGGGAACAAATTGGGGTTATTCACCAATGAAAGGAGTTTGC
GTAGACATGAATAATAAATTATTAGGTGGTAGTGGTAAAGTTAAATCCCAGACACCAAAA
ATAAGTCTCTCTCTCGTAACATGGGAGATAACAACTTTGTATGACAAACAAATTTAATGT
CCTCCCACTAGCACATTTTATCGGTGTAATTGCTTAGCTGCGGGACGGGTATATGCGGTT
GAAAGTTATACCTAGAGAAAGGAAAGTTCACCAAGTTATCCAGTTGTTCGGCCAACCGGT
TCACAACCTTATTCCCACAAGCATTCTTAGAACCATGCACATCATCACCAACTAAATTAG
CGATGCAGCCTGTCAAGACATCATCTTCATTTCCCCTGTACTCATTGGCAAGATCTGGAT
GTGGAATCCAGATAACCCGCATACCGGCTCTACGTGCAGCAACGACGCCAGGAATGCCGT
CCTCAAACACTAAGCATTCTTCCGGCAGAATTGGCCGCTGATCTTTCGGAAGTGATTTAT
TGAGCGCAGCGAGGGCAATCATGTAAATTTCGGGGGCAGGTTTACCGCGGTTAGCGGGAA
TACGTTTATCGTCTCCAAGAATGCGGAGCGGTACAGGAAAGTGATCAAAGATGTGGGAGA
GGTGAGCCGTTTTGAGGCGGAAATGGGCTTCGCTACTACTCGTCACAAGTACGACGGGCA
GGCTTGCCGAGCCGGAAGTTGTCAGGTAGGTCAATAGTTCCTCAACACCAGGTAACGGAC
GAGCGTTTGGAAACTCGCGTAGCTGCTGCGCCGCGAGCTGGGTCGTGTATTCGGTGACGG
GTATATCTGCCCGGCCCAATTTCTTTAGCATGTAGGGTATAGCTTCGACCGCTGGCCTCC
CTTGAAGTTGGCTCTTGATGGCCCAAGGCATGGGCCCTGCACCATAACTGGCGAGCACTC
GATTGTGGCACAGTGTGTAAATATCTTCGGTATCAATAAGAAGGCCGTCCATGTCAAAGA
GGCAGGCGCGCACGGGAATCATACTGAGCACATTTAGTATATGCTGCGAAGCAAAGAGCT
CATCGAAGTCATTTCTTACTCTGTCTTGCAAGTCATTAAGATGAAGTATGACCTGTGCTA
TCTGATTGTGGGTATAGTAGCTGCGTCTCCTGCAATTAACAATGGACGCAGTGATCCCAA
CTGCTTGAAAGTGACAGTTTGATGGTCTCAACCACGAAGCGTGCGGAGTTGAGATGCCCG
TGCCTCGATCCTAGTGGCGCGGCTGAAATACACTGGTCATTCGTTGTGATTCAAATCCTG
TAGAAGATTATGACTATTTGGTTGATGTGCATACCGATGAAGCCTTGGGATTTGTCGAGG
GATTACTTTCATTCATTTGACGACTATTCCTCGAGCTGGCAAATATACGCGTGACTGACG
AAGGTGTATCCCCCACAGACACTCGGCCACACACGCGCGAAGGTCGGCGCACGGAAAACG
AGTGAGAATAAACCAGAAAGCTCTATAAACATTACCCTTATCCCGCCATGTTAGAGCCCG
GATAGCATGAAGCTCGGTTTCAAACCGGTAGTACCAACACATGGCCATGAAGTTTATCGG
AAATGTCTCGTACAAAGGTGAGAGGGCGCTCTCTGCACTATGTTGAAAGAAAGTGCGGAA
AATTGACCTTGGAGCTTGTGATTGTATTTTCTGGTGGCCTTATCTCACATCTTTGCCCCT
CGGTGACACGATTGATACCCATCTCATTAACCTATAACATAAGATCTATCCTGACCAGCC
CTGTTTGATATGCCCAAGTCATCAATTCCTCACGACAATAGTCTACTGTAAGTGTGCAGA
CTGTGCTACGGTACATTTGACCTCATCATCAGTCCCACAGCATACTGATTCTGCAACAGA
GTGACGAGGATATGTTCAGTCATGAGGACCCCAGAATTTAGTTTGGCAACTGGTGTCAAA
AAATTCAGGAAGTTCTGAGGCATAGACACTCCTAACCAGTAGGAAGTAGCCTACATGTCC
TTGTATAGTCATAGACTTCAAAAGACAATAAACCCCCCAAAGTCCACCCACAACATAAGT
TTTAGACTGGGATATGTCAGGTGCATGATCAAGAATGTGAGAACGCACACAGGAATTATT
AGACTAATCTTGCTAAAGGTACATTATTACTCTTAAACACTTGATCCTCTTTTCATAATT
CCGAGGGCCGCCAGTAGTTTAATGCCTACACCCGTAGATCACACTTTCGCCTTAGGACTC
AAGCCAAACTAACTTAAGCATCAATCTGCTCACATCTAAGTAACCACAAAAACAAGACAC
AAGGCCATATCTAATTCTTGGGTTCAGGCCGGTCCCATGTAAGTACACTTGGAGTACAGG
CGTTTAATACGGCTACACGTCGGTCAAGGACACAGCAAAATCGTCAGATGAAAAACCATC
GCCGACCAAATGCGAAGGACGTTTTGCCTGTATATTAGCTCAAGTATCCTAGAAAGGCCA
GAGCATCGGTGAATTGGTCCTGAATTCCTCTTCGCATATTCGGCCATGACAGTTAGGGGC
ACAGTAGCTACGAGGCAAGGTCGGGGTTGAGAAGTACCAACTTTCTGAGATGGAGAGATG
GGTAGTTGCAGCAATTATATATTACATTGGATGATCTAAAGGAAACTAAAAGGTAAGATT
ACCACATAAGGAACTTAATAAGCTCAGAAATGAATAAAATAACTCCTAGATGCGATGAGA
AGATGCTAGTACTGTAAATACCGCAAAATTAATGGTTGAGAGGTGGCAAAGGTTTAGGGA
GAGTGGTATCCGATGCCAGTTTAAATCCACGATATCGAGGTAGGCCTAAGAGGCAATAAT
TCAAGGCTCCCAACCACATCAATATATCATCTCCAGCAAGATCAATCCCAACCAAAGCCA
TAGTCATTCTACAAGTAATACCAAGTGAATTCTGATTAATATAAACATACTTTGTATCTA
CTGAGTCTTTGTCCTCAACTGACCTCCACTTACACGCCCACGACAATGTTAATACCCGTA
GGAGGATGAAAGTCGTGGTACACAAATTTGACATGCAAATGTAAGCAGGAATTCGAGAGA
AATTAAGAAGGATAGTAAATCTAACGCTAATGATTGATAAACCCCTAAAATGATAATTTG
TTGACGTTAAGGAAAGGATAATTCATCCTGAGTCTCATTGTGCGCCTCACCGCCTCAGAC
GGCAACAATAGAGGGAAGGGCAAGAGTGAAAAGAGCAAAGGACTGCAACCAAGGTCGGAT
GGTGTAGTTGTACACCATCCGGGCTGGTCTTCTAAGTNNNNNNNNNNNNNNNNNNNNNNN
NNNNNNNNNNNNNNNNNNNNNNNNNNNNNNNNNNNNNNNAACCCATGGTTTTTTGAGAGG
TTTTCCCTTGGGTGAGTTTCACGGATGGCATGGTTTGACAGTGGTGAAGAAAAAGCCGCC
GTGAGACTTGCAAATGATATCTGAGGTATGATGTTCATCACAACTACATCATCATTGTAT
CTGACTGAAGTCAACACCTGCATGGGCCAAAAAAGGCGCCAAATCAGGATAATGAAACAA
AAAAAAAGGACTGCAACATATAGAGCTTTTCTCAAAGACAGCACATCTTCTTCATGATGC
ACATACAGCTTGAAAACTTGCGAACAATAACACTGAGGTTTTGGTTTGGTCGGCGTATCC
GAGAGACGTGGTCTCAAATGGCCCAAAAAAGGCTTTTTGCGAAGAAAGGCGCGAGTGACC
CATCGAAATTTTCAAAGCCCCTTTGAGGACGGAAACTTACGGGAAGCAGAAATACCAATA
AATCGAAATTGATTTAAAAAAATGTGCGAAGCGACCAAGGTCAAAATTCTAGGACTAGCA
ATAAACAGGATTAGGTAGATGCGCGATGGAAAGAAGTACGAGGGTTTAGATTGTTTTGTG
CCTATTTCCTGAGGTTTTGTAGGAACAATTAGTTCGACTTAGCACTATAATCTATATCCT
GCTTTGAATCGCGTATGCATTGTGGGGTAATACGGCTTGGCGTGGTGAGAGCGCTGGTGC
TTATAAAACTAGGGAAAGCCCCATCAAAAAAGTCTTTTGCGTTAACTGTGGCAAGAAACA
CCGTTCACGGTAAAAATCGACGGAAAACGCGGCTTCGGATCTCTTGGGGTTACAAAATGA
GAGTTTTGAACTCCCGTCTTGAGTTTCTAAAAAGGACGGCTGATAAACGACGAGAAAAAT
TCTATCCAGTGGCAAAAGTTACTCATAATAAGGGATTTACTTCGATCATCAGTTTAAAAT
TCAATGCATTAAGGAGGGGTCTGGGTCGAACCTGATAGCAAGTCATGACCTGAGCGACTA
CAATCGGCTCGTCGATGGAAGCACAAGTATCCAGAATACCTCCAACACTTCGAGGACTAG
GACACAACAAGGAGCTAACATCAATGTTCAATTTCACATCAACATTTACTTGTCGATGCA
GAAATTAAATGAACAAAGGAAGAATCCGAAAGAAATAGTTCAAAATTTTAACCATGATAT
TAAACCAGGCTGTACTAGCGTGATCGGATGACTGATTTTGCTGCTTTAATTTTTTTTCCC
TACGTTTTTGGTCTTCCATCCTTATCAGTCAGTCGATGTGGATGAAAAAGCATTAAAAGA
AGGATGAATGCACGTTGGTCAAACAGGAGGTAATAAATTTGGGTGCCGTCGCGAGGTCGG
TGGATATGATGAATAAATAGTTTTGAATTTTGAATTTGATTTCATTTAATCCGATCAGGC
ACCCTATGGGTCCATGCAGGTGACTATCTTCATTATTTACAAAGGAGGAAACCAATTTAG
TGAAAACCTCCTGATCCTGTCTTTTTATATTCCTATCGCTGTATTTAGTTTACCTTCGGG
AAGTGCAGTGTACACAGTTCAGCCAGTGTGGATCCCGTCCTCTCCCATTGGATATCTATT
TATTTTTTCCAACATTGCTAATTCGACTTCCCCTGCAAGTCGAAANNNNTATCCACCCTT
TGCTTAGTATCCAATATGTTGATCATATATATTGTATTATAATTTCTCACGTGTACCCCA
GTCTTCATGCACAATTGTTGGGATACTTAGAAAGTATAGTCACGAGGGTAAGATGATTAG
GAGGATAGAATAAGGTGTGTGGAGAATATGTGATTTAATTCAGTAAGTGTCGAGTGATGA
AGATGTGATATGTACAAAAGATGAGGACACCTTCCAGACAACCAACCAGCTGACTAAGCA
GAATTTCATGACATACCTTATTCTATCATCCTTATTATCTTACCCTCGTGGTTACATTTT
TTCTGTATCCCACACAGGTTATGAGACCAGTGTTTACTTATTCATGAACTTCCATTTCTG
AATCGTCCACAGAAATGTCATCATTTACCACAGAAATAAAATACACTAGCAATCACGACG
GTCTTCCTCAGTACAAATCTAATTGAGGAAACATAGTGATTTTAGGACTGAGAACATTTA
CGGAGTGGCGGATAACTTGCGAGATTGCCTTGATAAACGCAGGCGTTTTAAGTATCGCTG
ATGGCACTTGGAAGAGACTAACTGCTAACAACTATCCACATGTTTCTCGACCAAGCACTC
GATCAGTCTCTTCAAGTGTGCCACATAACGAAATTACTACCAATGACAACGAATTTCGAT
TACAGGAAGATAAATGAATATCCAAAGCCCGCGGCACACAAATAATCATATTCAATTCTA
TCGAGGCCCAATTGATAGAGCAGTCGTTCGGATTCCCGAGGAACATTGATCTCGCCGGGC
TATGAAACTTCCTTCTCCAAATGGATCCGAATAAAGATCCAACAACCAGGGAAGAATTGA
GGTTCAAGTTCTCCTCCACGAAGCTTGATCCGAGAGTAGACACCATTCAATCACTTGTCC
TACGCCTCAACAATCTAAGAGTCAAACTATCGATGACCTCTAGACCAACCACTGAGGAAG
ATGTTAAGAAACAGCTAATTGCATCTCTCCCTAAAGATAACTCGATTTGGTCTACGGCTC
GATCACACGCTTTGAACATGGGTAGAAGTCTCGCAGAAACAATTACCTACCTTCAATCAT
GCGAGTCTAACATCTCTTATACTCAGCCCTCTCAACCAGACGTCGCGAATCTTGCACGCA
GCAACTATAGAAAAAGAGGACGTGGTATAAATCGAAGGAGACGTAACAAACCGCACTTTG
ATCGTCATTATCAAGCTTGTGGAGAGCTAGACCGAAAAGGAAAGCAAAGAGAAATGGCAA
CGGACGAAAAGGAGTATTTCTTTTGTGGTAGAAAGGGTCATTTTGAACGAGATTGTCGCC
TTAAGCAATCCAAAAGTAGAGAGGCCAAGGAAATGAATAAAGCCAGGGTAAATGCTGACG
CTCGTTATTTCCAAGTTAGAAATATCAATGAATATGGTTTACCATACCTGTTTTATCATC
TTGAACAAAGGAACAAAGGATGCTCGGAGCAAAATATGGATAAAAGTCTATCTCTACTCA
AAACAAAATCAAGTAGAAGTAGAAGCTGACAATGTAATACAAATTCCGAAAATATACAGA
GCTTGATCACCAGCAGGATTAATAAATTACTAATATCCACACAACTTTTAAATTTCACTG
CAATAGCTTTCCCAACTGTCACAAAATATGCATTACTTACCAAGCCCAGA
>20151110.A-LOL_contig_45
TCGTATTTGTAAACTTGATAATTTTTTGGTTGGAACTGACGTTGTTGGGGGTGAAAGTTT
GACATGGCGGAGTGTCTGAATCATTGCCTCGTGGGCCAACTTGTCCGGTATTGCGAAATT
TGAGTAAACCTTAGCTCTGGGGGAATATTTCACTCCCGGGTTCGTAGAAGGCACCGCGTA
CAGGTGTTCAGTCTTGCCCTCCTGTACGCAGATCATACTTTCGCTTTTGTACCAGATCCA
GACTTATGCTTGCATATGTCTGCTTACAACCCTCCACTAAAGTTTTCAGACTCTTCAATC
TCCCAACTCGCTTCACTACGCAATATTAAACATAAGCCTAGCAGCTTAGGCTACTCTACC
AAAATTCTATTGCAATAGATTTGATAGTGGTTGTTACGGTGGCCCGTTTAGTACAACTTC
AATGTGAGAACGCGTCGAACTTGCCGATTGAGGCGGGGCTAGTAGTCAGCCTTCGGAGAG
GACTGGGATGGCAGAGCTGAACTCGAAAGATGAATTCAATCGTTGGTGAATTTATTGACT
CTGAATCTTCTCAAATAAAGGCCTGCTGACACAATCGTTCATCGTCTTACATGTCGATTT
GATATATTGGCCTATTAATCTAGACACGAAAATATTATCCTGAGATTGTTTGATGAGAGT
CTGGGATTGATTCCGATATAATTAAATAGAAGACTTGACCCAAAAATTAGAGGCCTATAA
CGTCTTTATCTTTCTTCAGGTAAACCCCCTATTTTACATCTACGCTAGCCATACAGGATT
TAGCATAAAAACCCATTGAATTTTTTGAATTTGATTTCATTTAATCCGATCAGGCACCCT
ATGGATCCATGCAGGTGGCCATCTTCATTATTTACGAAGGGGGAAACCAATTTGGTGAAA
ACCCCCGATTCTGCCTGTTTAATTGCTACAAAAGTTGTCAAGTTTTCCTTCAGGAAGTGC
AGTTTGCACTGTTCACCCAGTGTGGATTCCATCCTTCCCGCTTCCAGATCGTATTAGTTC
GTCCGTAATTGCTAC
>20151110.A-LOL_contig_46
GAGTGCTCGTCCTTTATACTGAGTCATCTATTATGTACTTTTTCTCTGATATTGTGTCAA
AGCTAGATAGCTGCATACGCAATTAAAACTTGATGCAAAAAAAAAGAATAACCACAACCC
CTTCTTATAATTTAACACTCCTCCATTGGCCAAACATCACCATGATCTGTGCCACCTCTC
CAATCTGAATACTTCACATATTTACCATAGATTTTGATTGTTAGGCCCTTCCTCATTGCC
ACACTAGTATCATCCCGATTTGACGTATCCAATTATTGAATTGTTATTTGGGTAGTGGCT
TTGAGAAACCATCTGCAGCCATTTCCTTCGTTGGAACATATTTGAGGTTTATTTTCTTGT
TTTCGTACAAATCTCTTACAAAGTGACAGGAGATATCGATGTGCTTCGAGCGCTCAGTGA
GGTGAGGATTCTTTGTAAGCGCAATCGCTCCTTGGTTGTCCCCGCACATCTCCACTGTCT
GGTGATTCTTAGAAACATAACCTCCGTATCCCATATCTCTTAGTATTCGAGCTATCCATT
GTCCTTGCTTGGCATTGTATGCCGAAGCAATATATTCAGCTTCCACAGTTGCTGTAGCTA
CGGTTGTTTGTTTCTTGCTCCCCTAGAAAACAGGGCCTCCTCCGATCAAGCCTATACATG
CGGTGATACTCTTCCTATCTGATTTGTCACTCGCCCAATCAGCATCAGAGTAAGTAACCA
ATCCACCTGTTGATCCGAATCTAATTCGGGATTTGATTGTAAACTGGAGATAGCGCAAAA
GTCTCTTTACAGCACTACCATGGTGTTCAGCTGGGCCCTGCATGTACTGGCTTAATCTAC
TCAGTGCAAATGCGGTATCTAGGCGTGTATAGACCATGGCATACATCAAGGACCAAATTA
CTTCTCGATACCAGGTCGCATCTATCCTTTTGTCACTTGCTGTTGCTTTACGCAAACATT
TATAGTTTTCCATGGGAATTGCAATTTCTCGATGTGCTGGAACAGGAAATCCAAATTTAG
TGAGAATTTTATCTAGATATAGTTCTTGATCAAGCTCTGTAGATCTTGCGACTCCATCAC
GTGTCACGCGAACTCCCAGAATCTTATTAAGCTCCCCCAGGTCCTTGGCGTTGAAGCGTG
CGCTTAATTTGCCGAAAAACCAGTCAAGTTCCACTGTATTTGGTGCAGCGGCTGCCAAGT
TATCTACGTAAAAAAGTAATCGAATATTCCGCTGCATATGTACAAAGAGACAAGGGTATG
CCTTACTTTGATTGAAACCTCAATTTAGCAGCACAATTTTAATTAAATGGTTCCAGTCAC
GAACAGCTTGTTTCAAACTGTAAAGGCTTCTCTCTAGGCGTAGCGCGGTTCCTGGTTTTG
TTCTTTCGACACCATCCGGAATTTTCATCCAAATTTTTTCTTGAAGTTCAGACTCTGTAA
AGGCATTCTTTATGTCATAGTGATAAAATTCTAAATCTTCACAAGCAGTCAGCGCAAGGA
AGGTACGAAAGGTTGCCATTCGAACAGTCGGTGCAAATGTTTCTGTGTAGTCGACACCAT
ATTGTTGACTAAACCCTCTGGCAACCAATCGCGCCTTAAATCTTTCCAGAGTACCATCTG
CATTGAATTTAATGGAGAAAACATATTTGGATGTGACAAGATTGACATTTTCTTGGGGGA
CATCTTCATGCCATGTACCATTCTCAATAGGTTGCCGAAGCTAAATGTCAATAGCTTCTT
TCCATTTATTTCCATATTTTGCATCTATAATTGCCATTTTATATGATGTAGGAATAGGGA
TATCGTGTTGTATACTGTTACTAATCATTGCCGATTCACCTGTTCTAATATCGACATCTG
TATTGTTAAACCAGGCAAGTAACGCCTTCATCACCATTAATCTTTTCGAAATTTTTCATT
GCTGTTATTGTCTTCTTCACGTCGTCTTTTAGTGCCTGATTTTAACGAGCCACGGGGAAT
TGTCTTGACGATATCATCGAAATTCACAGCATTTTTCTTTAATGCGTGGTTTGGTATCTC
ATCAATTCTCAGTCCATTATGGTAGTCCTCATTCTGTGGTGTGGAAGATATGTTTGTCAA
TTTTGACTTGAAAAAATTAGCTTGAGCATATGATTTGTTTGTGTTTATTTGTGTTTGCTT
GAGGATATGAGAATGATGGTGAAGCAAAGAATTCATCTTCGAATATATTGGGCGGATGAA
TTTTAGAGGTATTCTTAGCCTTTGAATTATCTGTAATATTATTTGGAATATTTTCATTAA
TGTTAGAACCTTGTATTTTATTTGAAATATTTTCAGTGATAGCTGAGTCCAAAATTACAT
CGGAGATATTCTTGCTAGTGTCTGTACTAGCTATTTCATTTTGACAGGTTTTATTGGCGT
TTACATCTACGTTATCAATCATTGAGGTGGGGTCTGATGTGAAGTCTTCGAGAATTTTAG
TTTCCTCTTTCAAAGGAGGATTTTCCCCAGGGTCTGCAGACGGGCTGTTATCTTGTATAT
TCGGAATTGTAATATTTTCGATGAGACCAGACCCGATGGATGCAGCAGATTTAGTGATAG
TCTCAATGACCCTATCATCACTTGGCCTTCCTCGTTTGTTACGAATGGGCATGATGTTGT
AAGTGCCATCACTTTCTTTAAAATTGCCTTTAGAAAGCTCTATCCATAGTTGATAATTAG
CAATAGTTCTTCCAAGAACATCTTCGAAAAATATTACATTGCTTGAGGTGATAGTCGTGT
GCATGTCAGGTGCATAAATTCTATAATGAGCTGTTGTATCGTCACTATATCCCATAAAGA
CTTCTTCTCTTCCAGAAGGCATAAGCTTATCTTTGCGGCCTGGCAAAGAGGATCTGGAGA
CATGTGTAATAACCTTACAGCCCCATGTCTTAATATGATTGTGAACGCTGGGAACTTTAC
GTGTAAGCTTCCTTAGGAGATATCCGGTATTCACTTTTTACAGGTTTGTTTGTTCTGTCG
TCTAGAATTTCTTCTACAATCATTGGACCACGTCGCATCCTAGCACGTGTATATGCCTGA
GCCTGTGCAGCTTCACACCAAAATTCTACGGGAAGCTTTGCATTGTCAAGCATACATCTG
ATATTAGTTTCAGTAGACTGTATTGATCGTTCGGCAGGACCATTTTGTGCTGAAGTGTAA
GGTTCAGTATGCTGCACAGACACACCTTGCTTCTCCCACTCCTTTAAAGTCTGCAGGATT
TCTGTGGCATTATCTGTACGGGACGCTTTGACTTTGGCCTTCCATTGGTTCAACGCAGAT
AGTACATCTTTGCGATCTTTAAGGAGTAGAGTCCAAGTGTTGCAGCTCCAATTGTCTATC
AATACTCCAAAGTATCTGTATCCACGATAAGAAGGCGGGAACAGGCCGGCAATATCAAAT
GATATGAGTGCTAAGGGTCCTGCTGCGTGCTCGGACAGTTTCTTTGATTGTCTTTTCTTA
ATCTTTTGAGCTGCGCAGACTTCACACATTGGTAATTTTTCCGGTATTATAATTTTCTTA
ATATCGCATACAGTATGTAAAAGAGAAAGTGCTTGGGGGCTTGCGTGACAAAATCTTCTG
TGATAGTAGGAGTAACGAGAGAACTTTCGTTGCATCCTCCTTTCCTTAAATGAAGGATCT
ATACTTTTAGACCTTTTTATTTCGTTATCTTTTAATTTTTTTGTCTTCCGCAGCACTGCA
TTATTCTCCCTTCTAACAATTTCATTGCTAGATTCCTTCGTCCCATTCCCTGACTCATTA
GTAATTACTTGTGTTGATTTGTAGTTGTCAAGGGAAGAGTCCGATTCTACTTGGTGTGCA
TCTGTATTTAAAATCGAGATGTCTTCCATTGCCTCAAATGACTTAGGCGTGCCATTTAGT
GTGGCGTTCATTTAATCTGAGACTACCTTTGGGAATGTTCCATCATTGCCAAATATCTGA
CCATTGGCATCGTCAGATATTTTTGAGATTATGTAAAGTCCTCTACAATTTTCTGCCTCA
ATAAGATTATTTTTGGAATGAATATTGATGAAACCCATTTGATTGGAATCAAATTGACCG
AGACAACTATTTCCTGCAACCATTTTCTTCACAGGTAGTAAATTACATCCTAATTCTGGT
ACAAAAAGTTTATTTGCCAACAAGATATATTTTCCATCTTCTAATTTCAGCATTGCTGAA
CCAATTCCAACTGAATAAATAAAGCCTCCACCAACTTGAATCTTCCTTCGGCAGGGTCTT
AATGCTGAACTGAAAAGATTTTTGTTGCCAGTCATCGGAGATGTACAGCCAGAGTCGGCA
GCCCAAGCGGAATTTGGGATCTTACTGCGTTTTTCCCATGAGATACCGCCAAATTCTTCG
TCATTGGGCTGCGACTCGTCACAGGAGTCATTCTCCGCAAATTTTGCCTACTCGTTGCGG
CGAAAAGGTGATGATACGCGAGCTCTGGTTGATGAATTATGTCTCCAGTTAGCTGAAGAG
CTAGGTTTGTTGCTGCGCCCGGGTGAAGCAGAATATCGAACATTGCGAGTCTTACCTTTG
CCGTTATGTTGACGAGGTGGGAGATAGGCTTTGGTATCTTCATCGCTCTCTTCTCCTTCT
CTCCGGATACGAGCTTTTCTTGCGGCTTGGAAACCAATTTCAGCATATGGACAAGAAATG
CTTGTGTGGCGACTGGAGCCACATTGAAAGCAACTTAGGTCGCGTTCTGCCCTAGCTGCA
TGTGCAAAATTTGTGATCCCCTCTTCGTTTACATAGAGTCCACTAACTGCCATTTTTTCT
TGAAAAGTTCTTTCTTTACTACGGGCTTCTAACTGTAAATAAGACCACTTCTCATCTAGT
CTATCGAGACGCTCAGTGGCAAGCATGGTTGGGGGGAAGCCTTCGGCTAGGGTCATATAT
TCGTTCCTTGGACGAAGTCCGGTAACGAATAAGTTCCACATGAAATCTAACGAGAATTTA
GTGCCAGGAGAGAACTGATGAACTTCCCTTCTAAGCTTGCTTAGTTGTGTATAGTTTATT
GTGGGACTGAGTTCAACATTCATTTCCCAAGTGGTGAAAGCTACAATAGCACCGTGCCCA
GAAGTGTGTGTAGTCTGTTTGTATCTGTTTTTTAGAGAAGCGAATTGGGCTGGTATCCCA
ATTTTCTCATCCATCATGTCCTTATCAGTTTCGGTTATCTTCAATCGGATGTTGAGGCGA
AAGTTTATTTGGGCCCTTCCACACAATACTCGACGCGTCAAGCAGTCGAAATAGTCCACA
ACAGTCCATATAATCCACCTCCGCCTCCACTACTCACCGCTACCGCAGAATCAATTTGCT
GCACGAGCAAACAGTTCTCGATAAACCCAAGCCTATATCGCCCACCAATATGACCAACTT
TCTCGCTGAATGTGCGAGTACTTTCCAGGAACGTTGTCTGGAATCAGAGCACATCTTCAG
CGGGTATTACAACCTGCTCGAATCATGTTGTAATTCCGCACCAGTTGCTCACTCTGTAGC
TGCACAATTGAGGGCAACGATGGCAAGGCTGGTAGGAAATAACTTGACACACAGACTCAC
TACTCTACAATGAGGCTAGCGTCCAAGACAAGAAATTTGAGTAAATTTGATTTTTGATTT
TTGATTTCATTTAATCCGATCAGGCACCCTATGGGTGCATGCAGGTGACTATCTTCATTA
TTTACAAAGGGGGAAACCAATTTGGTGAAAACTCCCTGATCCAGTCTTTTTATATTCCTA
TTGCTTTACTTAGTTTACCTTCAGGAAGTGCAGTGT
>20151110.A-LOL_contig_47
TCTAAATCTAAATCTAAACAAACATTACACTAGTGATATATGCTGTGGCCTTGGGCTACA
CGCAATGCCCTAGCCTCTACTACTTCGTCTTTCTATATCAAAACAAAAGCTGCACACTGG
CCGACTAGCACCAGCTGATCCAGAAAATTGAAAGGCTGCAAATATATTCACCGATGAACA
AACAGGCAGTGCAAAAATTAACTACAGAGGTACACCTTTCAATATCCACCGTAACATAAG
CGGGGTTAAAAGCAATGTCGCCATTCAGCTAAGAAGCGAGCATATCGGGCTCAACTCTTA
CCCGTACAGAGAAAATATTGCCCAGAGTAGAAACCCATATCTGTCAATTTGGATATCCAT
CAGAAAACGTCAAGCACATAATCTTGGCGTGTCTGCAGTGGGCAGGTTGAAGAGGCGATG
TTGGGTCGGATGGTGTAGTGGTGCACCATCCGGGCCGGTCTTCTAAGTAGGGTCTGGATA
GCTTGGACATCTATCCCACTTGAGACAGAAGATCGCTGGTTCGACTCCAGCAGACCTCAC
CTTACTGAGGTAAGCTACATTGATGATGGTGGCATGTCTGGATAACCCACGGGTTTTTGA
GAGGTTTCCCTTGGGTGAGTCTCACGGATGGCATAGTTCGACAGCGGTGAAGAAAAAGCC
GCCTTGTCACCGTCGTAGTGAAACTTGCGAATGTCTGAGGCAGGATGTTCATCACAACTA
TATCATCATTGTATCTGACTGAAGTCAACACCTGCATGGGCCAAAAAGGCGCCAAAACAG
GATAATAAAAAAGAAAAAGAAAAAAAAGAGGCGATGTTCTCCAATTAGCCAAAGATAGGT
CATACAAAGCAATGATTAACATCCCAGAAGGTTTGGCTAGAATCGCACATTGGATAATAG
GCAGAGTATGGATAAAACAATTTTGACTTGCAGGGGAAGTCGAGACAGCAATGTCTGGCT
AAATAAAACAATCTGGAAGGAGAGAGGACGGAATCCACACTGACTGGATAGCATAAAATG
CACCTCTTGAAGGCAAACTTGACAAGTTGATAGCAATTGTTGTATGTGTGTGTATGGTTT
ATTGTACTACCTGATTCAAAGACTATCTAGCACATTGGGCTCCTCTCTGACCCAGGCCAC
ACCTTGTACAGTGCTCCTATCCTCTCTTGTTACTTGTAAGATCATTGATATATTTCCCGT
GATAAGTAGCCATTCA
>20151110.A-LOL_contig_48
TGGATACTAAGCAAAGGGTGGATAAAATAATTTCGACTTGCAGGGGAAGTCGAGGTAGCA
ATGTTGGAAAAAATATATAGATCTGGAAGGATAGGACGGATTCCACACAGGCTGAACAGT
GTACACTGCACTTCCTGANNNNNNNNNNNNNNNNNNGGAATATAAAAAGACAGGATCAGG
AGGTTTTCACCAAATTGGTTTCCTCCTTTGTAAATAATGAAGATAGTCACCTGCATGGTC
CCATAGGGTGCCTGATCGGGTTAAATGAATTCAAATTCAAATTCAATGTATACTTTTTGA
ATTTAATGTGAATTCCACTGCATTACTACGAAGTATGACCAGTGTTTTAGTGTAGATGTA
TGATGACTTTTGCACGTTAGAGGCAATCATTCTCTGAATTCTGTTGCAAGTGTCACCTAC
AGGTATATTAATTTGTACCAGATAGTCGAACCTCCTACGCGTTGCCCAACAAATAATATT
ACTTGTCATCTGACGGAGTGAAATAGGGCAATTACTGGAAATGGATGTGGGTGCATAACT
CGAATTTATGGTAGCCTTGCACTCCTCACTCTGTGGGTTTGTCTAGTCATACAGTCTAGT
GCGGGGCAGATTTATCGACTTCCGTACTGAGTCAGTTTTCTAGATGAATGAACAGTCGCT
CGCTATTAACGATTGAGCCTTGGCGTCAAATTATTATATAGATTCCGAGCTTATGTAGAG
TAGCGCGTCAACTGTCCTGTGCGCCCCGCAGAAGGTATGGGCTCAGTGTTACTCGACTGC
ACGAAATAAGTATCAGACAGGCAGCCAACCGTACGTCTTACTTTTTGAAAATGTACTAAC
GAATATGTCTTGAACATCTTCACAGCCAATATTCGGCTCTTGATATCTCCGATTTTTGAT
GAATACCAAAGAAATCAAATATTTCCCGTATAGCTCTTGTATCCATCAACAGATATTTCT
TGCAACAGAGCATCGAAATGAATGAATCCACACAAATATCTAAAGGTAGAATAAAAGATC
CTCAGTATACTCTGAGTGCTGAAATATAGCAGGAGCTATAACCGAGACGAATCCGTCATC
GGAGCCTAGAACAGACCATGAACTTCAGGATTCCAATATCAAAGCAGTTGAAAGAGTTAT
TTACTCCGAAATAGGAGTAGCAACATTACTTAATAGGTTAAAGCAGTCCATAGCCTCAGC
AAAGGTGGGTCAATTCAAGAATTCAAGAGCACAAAAGGGCTCACAGGCCCCAAGGAATTC
GCAACTTTTTTGAAGAAGCGCTCTGTGATTGAAGAGGAGCATTCCAACGGGCTCAAGAAG
TTGTGCCGTACAACAATTGAAAGTATTCGAAAGCCAGATCATCGGCAAGGCACATTTCTC
ACAGCATGTGGGGATGTAACAAATACACATGAACAGATCGCAGACAATGGGGCAAAGTTT
GCTCTGGCATTGCACGAAATTCACGATGACTTGTCCGAAATGACAGCAGGAATAGAACGT
AGCCGCAAATACTGGAAAAACTCAGGAATGACTGCCGAACAGCGAGCCGCAGACTCGGAA
GCTGCAGTTAAAAAGGCTAAGGCTAAATACGATACCTTAGCTGACGATTATGACAGAGCT
AGAACAGGTGATAGGCAGGCAGGGAAATTGTTAAGGTTAAAAAGTACAAAATCTGCGGCG
CAATATGAAGAAGATATTTTAAGAAAACTTACCGCTGCTGATGGGGAATACGCTATGAGA
GTACAGGCAGCACAGACTCAGCGAACTGATCTATGGCTGAAATCTCGTCCAGAGACAGTT
AAGGCTCTAGAAGATCTCATTAAGGAATGCGATGCGGCCTTGACCCTTCAAGTACAGAAA
TTCGGTACCATAGCCAATATTTTCGACCAAAATTTAGACTAACAAAAGATAGCCTCGTTG
TACGAAAAACTTCTTCTAAGCAATGGTTTGAGTGTGAGTCCCTTAAAAAATACTCAAGTA
GGTAACCAGTCACGAAGTCTTCGGGATGCTGTTCATGCAATCGACAATGACCGAGACTTA
ACCGAATATATCCTTGGCTGCTCAAGTCAAGTTCCATCTCGGATTTCAGAGATTAAATAT
GAGCGTAACTCGGCTAGTCTTCCTTTGAGTTATTAATGAACCACGACTGATGCATTGAAG
CAGGTTTTAAATCAGACTATACCTACACACAGAACACAAGACTCAGTCACTTCCTTTCTT
TTCAAGCATTGCCCCTCACAAGCATCAGCTACAATGCCCCCATCCAATAAAAATTCAACC
AGCGTACAGCAATTTTCTCAAGAAACAGTATTATCAACGAAACAACATGAGAAAGCTACA
AGTTACGGTTCATTATCGCAACATGATGCAGAATTAGCGGGGGAAGTACCACGAACATCT
ACGACACAATATGGTAATAATTCTGGCTCTTTTACTTCTAACGGACCACCACAACTTTCT
TCACATTCTCTTCATCCCTCAAAAACATCGCCTTTACCATCCCAACTTCAGTCTTTATCT
ACCAATAAATTTGGCGGACAAGCGAGAAATACAAACCTGCCTCCCCTAAACCCTGTGTTT
GGACTTAGCTTGAACCAGCTTTCTGAAAGAGATGGATCCGCAGTACCCATGGTAGTTTAT
CAGTGCATTCAAGCGGTTGATCTGTTTGGACTCGAAGTTGAGGGAATCTATCGACTTTCA
GGAACAGCCTCACACGTTAGCAAAATAAAATCTTTGTTCGATAACGGTATGTCACTTTCC
CAATTCTTGAATAATCTAATCTCAGTTAGACGCTTCCAAGGTGGACTTCCGTGATCCAGC
AAATTTTTTCCATGATGTAAATAGCGTCGCAGGTCTTTTGAAGCTTTTTTTTCGCGACCT
ACCAGATCCACTTCTAACCTCAGTACATTATGCAGATTTTATTGAAGCTTCAAGTAGGTG
CACCTTAGGCTCTGACAGATATGTTCTAATTATAATTAGAGCTTGAAAATGAAATTCTAT
GCCGCGACTCACTACACGCAATAATCAATAACCTTCCTGAGCCAAACTATGCCACACTCC
GAGCCGTTATATTACATCTGAATCGTGTTCAAGAGAACTCAACGATTAATCGCATGAATA
TTAGTAATCTAGCTATTGTCTTCGGTCCCTCCCTGATGGGTGCTAACACGGGATCGAATA
TCCAGAACGCAGGGTGGCAGGTTAAAGTTGTTGATACTATTCTTCAGAATTGCTTCCAAA
TATTTGAAGATGACTGATCTGAATTATTAGTTGGTGTTGAGTCGTTTCTTGAAATTTTGG
TTTTGGAATACTTATTGGAGAGCACTTAACGAGAATGTGGTAGGCATTTTATTAGGTCTA
GCTTCTCAGTGAATGTATATTAGATGGTGCCAGGGGATTACTATCCGGCAACGTGCAGAT
AATCTAGAGAAACCGGCTTACAAGTTTTGCGTCAAACCATTATCTAACCTTTAAAAATCC
AAATTCAAATCCTTACTGAGGCTTCGAGGAATTCATTTTTGTGACTTGAACTTCTCACAT
GAAAATGACTAAATTGACTGCTTTATAATTTTGAAGTTCTATCGCAGGTAAACTGGATTT
ATGAAGCGAATTGTAAAATGGATATTGTCATAATTTCATAATTATGACACTTTTAATATA
ATTCATCAATCTTTAGTTATTTGACACAAAGTTTTGTGTATCTGACGCTCTGATATAAAT
CTATGTCTTATGAACTTCAATAACGCCATCGATCAGGTTTTATCAAAGTTAAGATCTATT
GATAATCGCTTCGAATCCGCCACTTAGTAAATGAAAAGCAGTGTGCCATTAAACTTGCAA
GTCTCGAACTGTTTCCTATCTTACAAGTCTAGCCCCTGTTTTTAGAAGACCAACATAAAA
TTTATAAGCTAAATTTAGCTCACAATAACTTGCAACATTTGATTATCAGGAAAACAAAGG
TTCATTTCAAACCTTGTTCCATCTCTCTATATCTTCTAAAGTAGTTTCTTTAGCAGTGCC
CCAAATCATCCATGATCCTGGTTTCCATTGCGTCGTAGTTCGTTGTAAGACCAGATTTTC
TACTACGTCTTTCTCGTTACCAGATCCCGGTATTTGCTGTAGCTCTCCATTCCTCGCTTT
TGTGTATCTCGTCAACTTTTGTCTCGAGGAAATTTTAACTACGGATTGATGTATTAACAT
TCCATCGATAGGTGTTTTTGCTGCTCTGTTTGAGATAAGCCTTGGGGACTTGTTGTATTT
TACCAACTCCCACACCAGCTTCTCATCTCTTGGTCGATTAGCAATTCTGACTCTAAAGTT
ATCCACGATTCCGTCCAAGCATATCTTTTGTAGAGTCGAAGAGTCCCCTTCCGCAAAAGA
CAGGTACATTTGGCGATGTAGGGCTACGGCCGTAGGAGCAATTGCGGAGCGGTTAATAGA
AAAGGCTCGACTCCAGAATCCCGACTCCTTTGGCGAGGTAAATTTAGAGATGAGGAGTGA
GAGGTAGTCTCGGGAACGCGCGAGGAGTCGTGTGCGCTCAAGCTGTAGAGCTAGGAGAGG
TGACTTGAAGATGGACGGTCGGTTAGTGCCGGTGGGGGCGATAAATGTGTCTGTGTATGG
GGGTTGGAATGGGCTTCTCGGTCTGCTCAGGGTGGAGAGAGACGACTTACTCTCTAACAG
GCCGAAGTCTGACGGTAGTTTGCCCCCTTCCTTGGATAGTACTCTGATACTGCGTTCGGC
AGCCTGCGCGCCTCGGAGACGCGTTGGCCCATGAGGCGTGTGTCTTCGTAACGCGCATGC
GCTTGAAAATTGGTGGCGGATGGGTGGAGATATAATATTTCTTACATGAGTGTGATTAGG
CCGTCGCATTATCTTGGACATGACGTCTGGGTTGAGCCGGTCAATGGTCTCGTGGGTGAG
GACCAGTGGTATCCGTGGCGGAAGCTCAAGGCAAAATTTTCCGGCCGGCAGCTGTGACAT
TAATGGCAATTGTATCTTCCAGTTATATCCATTAGCTTGTGACCTCGACCTCCCTCCCTT
CCGACATTGCAATGTGGCAGCATATGCCCATAGTGCTTTCAGTCTGGCTCCTCAAATTCC
TATTCCCCCAGCGATCATTCCGTCAATTAAGCAAGACCAACACAAGTCTGTCCTTCACCC
ACGGCTGGCAGTATTTCTAGGTATCGCTAAATATTGGCATTTGCCGCTTCTATTCTGCCG
TGCCCTAAGTGTAGTACCAGCTCTATGGTGGGCATCAAGGTGCGCCCTAACGCTGTTAAT
CGAATATCTGTCGGATCCAAAGGGAATCTGGAGTTTACAAAAAAGACTGAGTGTGACAGA
AGTTTTTCTGACCTTTATTTGGGTAAGAATTCCTAATTTCCACAACATTTACGTATGAAG
AATTTATAATCACAACTACTGCGCTTCTCAAGAAATGATGCCTCACGATGGATATCAATT
GCCTTCACTACAAAAAATCACACGTTGACTTCACAGCTAGAGCTCCTCGGCAGCATGGCT
CAGTTTTAACTTAATGGACTGTCTTATGTCTAGGTGGTAAGGATTTGGTATCTGAATGGG
CAGTAACAACTAGCTGACGTTTATAAATCAGGCTCATGAATTACACTCCTCAAGGTAAAA
ATCCCTATTCTGATCACAATTTTAGTTAAGTACTTCGCCTAACGAAAATACAAGCTACTC
TTATCCGTCTTTCGACTGTTAATTGTATTAATATCTACATCATCAATTGGTCGTTGAGGC
TTTCAGGAGCGTATCTAGATCCAAGCTCATTACTTTTAGCATGGATTATTAATGCCACTG
TAACTATGGCAATCCTATCAACATTGTCACAAACATCTAACCTTTTGAAGATTTTAACCT
TTTTATCATGCATGATCATCCCTCGTCTAGCTATCGTCAAAGAGACATCAGGTTTGATAT
CCATATTCTCTGCTACTAGTTTTATAAGTCTGATGAGCTTGCTCATTCAGCTGCATCTGA
CTGGAGGAACTGGCAATCCTATTTCTGTACGTTCAGTTAATAATATACGGACGTTAGGCA
CTGGTTGCGGTGAATCACAATGTCTGATGAGCTATGGGACTTAGAGAAGAGGGTGACAAG
CTTTCATTTGTATAACTTGATTTACTAAAACCCTTCCTAAACTCGGATACTTCTGGAAAT
TTGAGGTCTGCATGCTTCCTAGGTTTATACTTGTGGAAAATTAAAATCTGCCATGTCTTT
AATACTAGCCCATCTTTTGGATCAGATATACCATTTCTAGTTTCGCACTCAAAAGAGTGT
TGATAACGTAGGCACAACCAATCCATCGGTGGAGCCGAGGCAAGAAATGGTATATTTATT
ATCTTTGGGTAACACTTCTATCGAGACTCCCCGGAGTGATGTTTGGTGGTACATTCGTCG
TGCTTAAAACCCATGAACCTAGAGGCGTTGGCGATTAATTTTTAATTATTCGAAAGAAGA
CGAACCTTAATGGTCTTGAGATCAAGTTCCAAACCTTCTTTCTTATCTGTAAGGAACTCT
TGTACGTCCTTTCGTTGATCACCTTGGAGTTGAATTACCTCTCCCATCTCAGTATCAACT
ACGATGGTGCCATTACAAGCTAGAACTTTAGCTACAAAATTCTTTATGGTTGATTAGTGT
GAACATACCGAATTTCTTCTTTATAACCTTTAATATTTTCTTTTGGTCGAATTTCTTGGG
CAGGCCTTGAACAGTCGTTAAAGTCTTGCGACCATTCCGCTCTGCATGCGCCAGAAGTCA
ATCATTTATGAATTCGGTTTTGTGCAGTTACTTTGAGGTACACGGGCCAGAAGCTCTAGA
TTGGGAAGTAGGTGAGATATCTTACGCTGAATACGAATGTGAATGTAATTTTGCGACTGT
TTGATCTCTCCGGTGTCTTCATCGGCTTCAGCGAAGGGGTCTATTTATCATTGTATGTTA
GCTGGGTTGATAATTCAACATCTTCTGTATCAGGGACAGTTGAAAAGCATAATCAATTGA
TGCCTGCATACCAAATGTTCTCAGATTTTCTATTGATGACATAAATGGTACCTTAGTATC
GAGATTATTCGGCTGAGCTTCGATGAAACGAATTTGTTTGAGATTTAACTTTTCTGGATG
TTATAAGCTTGAGTGTGAAGGAATTCTGGATTGAGCGAAGATATTTCGCTGCGTCGTGGA
ACAAAATTTTTTTGAAATGATAAAGTTGCTGATTGTTCAGGACGTACTTGGTTAACGGAG
AGGGGCCTACTTGAGGGGAAACTTGCAGCCGGGTGATTATCATAAATGCCTGAGGAATGA
TATTACTGATCACATGATTCGTAGAAGTGTTTGTAACACAGTTTTCCTCACCACCTACTC
GAACCTAATCAGATAGATAATTTTAGTCATCGAAACTAATGATCCAAAAGGCATTATTGC
TATTCATAAAATAAGCAAGTACGTAGAACCTAAATATTGTTTGTAACGTAGGAAAGTCTG
AAGAATCGCCGATATAAAATTCCACTGAGGATGTCCGACACAACGTGTGAAACACATAAA
CTTGGCGTGCCAAAAGTGGGCGAAGGAGAAGTGAAAGTACCGAGGCAGGCAAGCTCTAGT
TTACTTTGAGCTCTCATAAGCATTACATAAAATCAAAAAGAGGTCTAGGGTGGATCCCTC
ACAAAGGCTAGTTGCAAGAATTTCGATTTTCGGCCGTAGGGCCAGCAGTGAATAAAAATA
AAGTGTGAAGGAAAAGTTTAGAGCGTAATTCATACCGGATGAATAGCGTGGGAATAAACC
CTGGAAGAAACTGGGGCTTTAAGTGAAATAAGACATACATTTGGGTCGGATGGTGTAGTG
GTACACCATCCAGGCCGGTCTTCTAAGTAGGGTCTGGATAGCCTGAACATCTATCCCACA
TGGGACAGAAGATCGCTGGTTCAACTCTAGAAGACCTCACCTTACTGAGGTAAGCTACAT
TGATGATAGTGGCATGTCTTGATAACCCACGGTTTTTTGAGANNNNNNNNNNNNNNNNNN
NNNNNNNNNNNNNNNNNNNNNNNNNNNNNNNNNNNGATGTTCATCACAACTATATCATTA
TTGTATCTATCTGAAGTTAACACCTGCATGGGCCAAAAAGGCGCCAAATCAGGATAACGA
AATAAAAAAAAGACATGTACTCTTCGCGGGCTGTCGTTAAACAGGTTTTATCTACAATTA
GGATATAAAAAGAAATTTGAAGGAATTAATTATAAGTAATTTCACATCTAGGGGCATCAT
CTTTCTCTGGCCCTATCTCAACGGAATTTGGTATTCGAGCGTTTCGTTGGAGATCATTGA
TTCGGAAACCCTAAGAGAAATGCCCGCCCTAATGCAGGATGAATGATCGTTTAGAGCAGT
GCCTTAACGCTCATGAAGTGAATCCAGTCGTTAGACTTTTGCGTTGCCCAAATAATATTG
TGGCAAGTATTTCTCTACATAACCTCATTCTAAATGATAGTGTCATGCACACATTAAGCA
GTAGAAACCGTGCTTACACTTGAGACTTTATCACGTGTACGTCTTGGGCCAAATTTATTA
ACGACCTTTCTTAAACAGAAACGACGGGCGCGACGTTAAATATTATAAATAAACAGAATC
GAGCCCCCAAGAAACCCCCAGAGGAGCT
>20151110.A-LOL_contig_49
GTATCCAGAGAAGATGCCTAAAGATCGTCACGGGAGCCTACAACTCAACCAGCAGCAAGG
TACTTGAGCATGAGACCTCTACCTTACCGAAGGAGATTTATCTGAAACAAAGGAGGGTCC
AACACGCTGGGCTATCTGATAAACTCCCTTTTCAACAAACAATATGATCGATATGCAACG
GGATAAAGTTGCCCACAAACGGGAGAGAGACGCTGCATGTACGAAACAGGAGCAAAGATA
TCGCCGAGTGGACAGGAATTTGTGGAAGGGAAAAAAACGAGCGGAGGCAAAAAGCAGCGG
GAAAGATAGCCGCCTTTCAGGAGTGGAAGAACTCATGGGCAAGCCAAGATAGGAAGCAGT
GCCCTGGCCGACTAGCATCAGCCGATCCAGAAAATTGGAAAGCTGCAAATATATTCACGG
ATGAAAAAATAGGCAGCACAAGAATGAACTTCAGAGGTACACCCTTGGCAATCCATCGTA
ACCTGAGCCTGGCCCAAAGTAGTTTCGCCATTCAGCTAAGAAGCGAGCATATCGGGCTCA
ACTCTTACCCGTACAGAAGAAAAGTACCCGGAGTAGAAAACACTAGCTGTCAATGTGGAT
ACTCATCAGAAAACTTCAAACATATAGTCTTAGCGTGTCCGTAGTGGGCAAGTGGAAGAG
GGGAAGTCCTCCGACTAGCTAAAGACAGGTCACTTGAAGCCATGATTAATAGCCTGGATG
ATGTGGCAAGAATCACAAAGTGGATACTAAGCAAAGAATGGATAAAACAATTTCGACTTG
CAGGGGAAGTCGAGGTAGCAATTACGGACTAATTAAAACGATCTAGAAGGGGAAAGGATG
GAATCCACACTGGCTGAACAGTGCAAACTGCACTTCCTGAAGGAAAACTTGCCAACTTTT
GTAGCAATTAAACATGCAGAATCGGGGATTTTCACTAAATTGGTTCCCCCCTCTGTAAAT
AATGAAGATAGTGTCCTTCATAGTCATAGACTCAGTAGGGACTTGAATTTAATTCTATTC
TATTCTATTCTAATGAAGATAGTCACCTGCATGGACCCATAGGGTGCCTGATCGGCTTAA
ATGAAATCAAAAAAAATATTATTATTAATATTATAGACTGTAAGCAGACGAAAGTTTATT
TTGCTGGGATACAGCTTATAGGCAAGATGTAGGTCAGCGATAGGGGTTCGGTACTTAGTA
ATCACATATATGGGGGCAGTAAAGAAGATACTGGAATAGCCTTATGTACTTTTTGGGGTT
ACAAAGGATCATATATTCGGGTACTAAACCATATTCCCTAGGTAGTAGTGGAAGTATGAA
GCTATAAGTCTTTTCATGGTTGGTTGCCTTCTCGATTTGGCTCAGTTCCTCACGATCATG
TGACGCTCGCATATTTGTGCTGTGAAACCTTTTATAGACACTTTAAGTAACGGGAGTTTT
TCAGTACCTACTCTGATCGACAATAGATGCGAATGCCTGGCTGCCGTCAGTACCTCCTTG
GTACGCAGAGCTAACCTCCCTCGGATAAATATAAATCCCCGCAAGCTTACCGAAGCTACA
AAAAATGGTCGCTACGATGAATTCACAACGGAAATGGTTAAAGTGGAGCTCGACATTGAC
GGCTACCAACGAGCGTTGTATGCATGTGTGATACCAGGGTTATCTCGCGACCTCATTCTA
GAAAACCCGTGGGTGGAGCGAGAGGACGCTATTTACAACGCAAAGGATCATTGCATGGAC
ATTGGAGAAGCTATCGTGAACGACCGACCACCAAGAGTACGGGAAAAGGAGCAGCAGGAA
TCGATGGTCGCGTCTCTACGAACATCTAATATCAATGTTTGTTTACAGGGGTATTTCTTG
CAACGGTTAAGAAAGCCAGGAAAGCAAGTGCCAGCAGAACGCAGTTATTTTCCATGACGC
AGCCGTCTCTAGTTATCCTGGGAGAGACGCAACCCTTGCTCAAGTCGCTCAGGAATATTT
CTGGCCTGGGACAAGTAAAGCAGTCAAGAGATTCTGTAAAAGTTGTCATGTGTGCGGTAG
ATCATCAATTTGGCGTCGCCAGAAAGCAGGGCTTCTTAAACCGTTACCGGCACCGGACAG
ATTCTACCAGGAACTTTCTATAGACTCTATGGTAGACATGCCAGAGTCAAATAGCTCAAC
CAATATTACGGTAATCACTGATCGCTTGTTAAAATCAGTAACACTTGAAGCAATGCATAA
AATGGATGCAGAAACGTGTGCGAAACGATCTATAGAAAGTCGTTGGCGCTACCAAGGATC
CTCAAAGGCTTAAACTAGCAATGGAGGGACAAATTGAACGTGTAAATTCTCGAGACGGCT
ATGTGAATTGGTTGGAATTAAACGGAGATTGAGCACAGTCTACCGACCTCAAACCGATGG
GGCAACGGAAAAGATGAACCAGGAAGTCCAAACCTACCTACGAGTTTCTATTTACTACAC
ACAACATGATTGGTATGATTGTATAGCTGCTGCTCAACTTGCGATAAATAATAGGGACGT
GGCATCCTTGGGCGGTGTAAGTCCATTTTTCGGGACACATGGGTACCACATTAAACTCAT
CCAAACAATTACCGAACAGTTAATAATTCCCCCATCAACAGGAAAAGAAAGGGCTGAAAT
TTTTGTCTAGAGATTGGAAAATGTTACGGCTTTCATTCAATCTGCAAAGGCTGCTACTCA
ACAGCGTTACAAGGATTTCATGGACAAAAAGAGACACCCGGTACCAAGGTGTGAGATCGG
TGATAAAGTTTGGCTACTACTGCGAAATATTAGATCGGAAGACTAACCCTACAAAAAGTT
GGGGTGGTAGCATGCAAAGTATACTGTCACGAAAATAATTTCGCCCAAAGTAGTACAACT
CAATATACCTGGAAAAAATTCATAATTAGTTTCATGTGGAAATGATCTTACCAGGCAACG
AAAATCCGTTGCCATCACAATCACAAGAAGATGAAGAACCTGGCCCGGCTATAAGTGCTG
ATGGAGAGGAATATTACCAGATTGACGAAGTGCTCAGGTGCAGGAAAAAGAAGGGAGAAA
GGGAAGCCATAGTCAAGTGAACTGGGATGGCGTAACCAGAATGGACCTCACTACTAAATC
AGGAGGATGCTGCTGCACTTTATATATGGGAGAAAAAATGGGGCTCGGCAGAAACGAACA
ATAGGCCGTCGCCAAGAAAAGAGAGGAAAAGAAGATAAACGGGGGGGGTAATGTTACGGT
TTGACCGTTTTTTGAGCTTAAGTGAATACCTAAGCGTAATATTGAGAAGGTATGTGATAA
GATTGTATGGGGAGGGATAGATGATAGGGAACAAAGCGATGATACCTTTCAGAAGGTGAA
TTGCTACGACGAATAGGTGACTACTGAGAATACGTGGCTGGTTGGAAAACATTTGAGCTA
AGGACAAGACCTTGGCCAGGACACTCACGTAGCGGAATCGCGGGTTATAAATACCTATTA
GTCGAAGAGGTAGTTCCCTTCTTCATAAAGTTTATCAAATCGATCTATTCATCACCAAAT
CAGTGTCCATCACAGGAAAGAATATTGTACTTGTGCATTTGAAGCAGTCCAAAATGAGCT
CGAATGGCCAAGTGATGACAAAATGCGACCTATAGCTCTTTCTACAACAGAACCCCTAAC
TACACCATCCAATATAGCTGCTCCCAGTGAGAAAACTCTACCCAACCAATTACCGTAGCA
TCATCAATCAGTACCGAGACAGCCTCACTTGATAGACCTACCCAGAGACATACGGAGCCC
TCTTTCACACTGTCACGGGACTAGGTCCCAGTAATGGCTTAGCGAACT
>20151110.A-LOL_contig_50
GAAGCGAGAATGTCGGGCTCAACTCTTACCTGTACAGAAGAAAAGTACCCGGAGTGGAAA
CCCTAGCTGTCAATGTGGATATCCATCACAAAACGTCATGCACATGGTCTTAGCGTGTCC
GCAGTGGGCAAGTGCAAGAGGGTACGTCCTCTGACTAGCCAAAGACAGGTCAATTGAAGC
CATGATTAATAGCCCGGATGATGTGCCTAGAATCACTCAGTGGATACTAAGCAAAGGATG
GATAAAACAATTTCGACTTGCAGGAGAAGTCGAGTTAGCAATTACGGACAAACTAATACG
ATCTGGAAGTTGAAAGGATGGAATCTACACTGGCTGAACAGTGCAAACTGCACTTCCTGA
AGGAAAACTTGACAACTTTTGTAGCAATTAAACATACAGAATCGGGGGGTTTTCACCAAA
TTGGTTTCCCCCTTTGTAAATAATAAAGATAGTTACCTGCATGGACCCATAGGGTGCCTG
ATCGGGCTAAATGAAATCAAATTCAAAGGTAGCAATATATACTGTGTACGCGAGAAAAAG
TCTCAAAAATCCTGCAGCCCCAGCCAGGCAAGGCCTAGACACCGGTACCATATGAGGTCA
GCATATTCATCAATACCTCCCTTGTTTGTAACAGTCGAGGCCAACTTGAGCCATTCCACC
ATCTCCGTATCGGGTGCTGGTTACGGTACAGAAACTCATCGGATGGATTTTCCTCCATGA
TCAAGGGCTAGCTATGAGAAGGGCTTCTACTCTAACATATGATCTGATCGTGGCTGGCTT
CATGATACTAGTGACGGGGGGGTGTGTTAAGTGATGGAGACCATACAGATCGCAAAAGCG
TATGGGAATCTTCATTACAGTGAGGAGAAAGTGTTACTTAGTCTCGGCTCTGCAGACTCT
ACAGTGAGAGCTGGAGGTTCGTAGTGGACACCACTGATAGGTGTTGAGTTTCATCCCCCT
TAATGACAATGTTACAGCATGGAATGATTAGGGTAAGACTGAACACCTGTACGCGGTGTG
CTCCACGAACCTGGGAGTGAAATATTCTCCCAGAGCCAAGATTCAGTCAACTTTTGCAAT
ACCGGAAAAGTTGGCCCACGAGGCAACGATTCAAAATACTCCGCCATCTCATATTTTCAC
TCCCGACGAGATCGACTCCTACAAAAGCCTCATCAAGTCTACTCGTATGATCTAGTACCT
CCTCATTTCAATGACCACACTTCTCG
>20151110.A-LOL_contig_51
GGAGATCCTGAAGCCAATGTATGCTGTCAGGCATCTATTGGCTAATTACCATTCATGCCA
GTGAGTGATGATATGGGTTAATCATATCTCATGGCGCCAGTGCATATTATTCTAATATGT
ACTATTCATCTACTGCAGTCATGTTTCTGCCTTAGTTACAGCACTTCCCCTTAGGACTGC
AATGTACTATAGCCGAGATTTGTTGATGATTTGGTTTAGCCAATTGTTTAGTCAATATAT
CTGCTAGATTATTTTCAGAAGGCACGTATATTAAGTTGAAAGTATTGTTGATATGTTCTC
GTAAAAAATGAAATCTTATATCAATATGTTTTGAACGTTGGGATACTTTCTGATTTTTAG
CCAGATGGATTGCTCCATTTGAGTCCACATGCAAGAACGGATCATAGCAGAGTTTTAGTA
CTCTTAGGGCATTTTGCATCCAAATCA
>20151110.A-LOL_contig_52
AGAAGGATCACTATGTCTTCGGATCTAGTCCTAATGTCGGTACTAGGAGAGCTCCGCACC
CGGTGGTTTTTGCAATTTTTCCCGGCTGCCATACACCCGCAAATGGCCATCGTTTCGTTG
GCTGTAGAGGGGAGATAATTAAGGGCAAAGGGCTCCTCTAAGTGTATAATCGAATGAGGG
CTTGTGAGGGGTGGTACTGTTTGAGGGGAGCTGTATGGGAGGCATAGGAGGGGGTATACT
ACTGGTTTAGGTATCCTTGGCCTGTAGGCAGAGAGGACCTGCTAGTACTATATAGTCATC
GACTCAGAAAGGACAATAAAATAATAATAATAACTTAGGACCTATTGATAAATAACTAAA
AATAAAACAACGGAGTTCAATACAATATCTCTCAAAATGTCAAACAATCATAGTAGCCAA
ACGCAAGTGTACGTTTCCCATTTCATCAATCAATTACAACACTACCATCCCAGGCGCAAG
CTCTAAAAACACCATTGATCCTAACAAGTGCTCCCTAAACATCACATCTATCATCAAAGA
CGACAAATGAAATATAACAATAATCTGGACAAGAACTCAATCAAACTGTAGTGAGTATCG
AAAACTAAAGGCAACTTACCTTTACGATGTACTTTACTGAAATTTTGAATAAGCTTCACG
TAGTGGTGTTCAACATTGAAAATCGGCGGATTGGGTTTTACATGCAAATCAAGCGGCTGA
TTTGGGTCGATAGAACCATTTATGCAGCAGTTACGTGCTGTATTTATAATGTCGTCATTC
TTGAACATTACCCCTTCGCAATACAAAGATCCATCTCGACGCTGAAGGATAGAATTTTCT
TTTGTGCAAATTTCACTGTCATTTCCTATAGACACATTGATTGAAATGATTTCGCAATTG
TCATTGAGCTGCACTTCTGAAATGCTTTCATCTAGAGATAATATTAATTGAAATTTACAA
CACAAACACCTTGCTGTTGCAGATACCGGGCTTACCTTCAAATTGTTCTAAAACCAATGG
CTCAGGAAGTTTCCACTGGTGGCTAATTTCTTCTTTGCTACTGGATTTACTTTCTATTGA
AGACGTTCCACCATCTAAACCCAAGCTGTTACAAGCGAGTTGACGGATAGATTCAAGGTC
TTCATCTGTAATTGTACCTGCCTTGCATTTGAAATTATGCGCTTCAGAGACTGAGGATAT
ATTTGCAATTATGAACATCACCTTCACGGCTATGCCTGTTAAGAATAAGCTCAACACAAT
TAATATTTAAAACCCAAAGATCTTTGGACGGGATAGTATTGAGTCGAATGGCCAAGGTGT
AAGAATTGACTCATATGTAAAATGCTGAGAATAAAAGTAATAGAATCTTCGAAAAAGCCT
CATTGAGCTATTTTTAGATACCTCAAATTAATTAGATTTACATGATAGTGAATCCTGTTG
AAATATAATTTGTCATAGACCACTTTTCTTAGTAAATCTTGGAGAGTGGCTGATATTTAT
GTGACATGAATCAACTTGGGAACAGATCTCACCGAGCTTTACAGCTGTAGGGATCTGGTC
ATTTTTCACAAAGACAAGATATCAAAGGATTAGTTTTTGGATAGGATTTTAATTGTGTGT
GGAGCCATCCAGTTGTCACACAATATCCGACACAAAGTACAGAATAAATGACATCATCTA
GAAATGGAGCACCCAAGCCTCAGATTTCATTTGCAAACACGACTTCGAAATTAAGGCGGC
TTTTTCTTTACCCCAATTCAACTCCAATCCGTGAATACCAATCCAGGGGAACGTATCAAA
ACCCCTAAGTTATCCATACGTGCCTCCATATACATTTAATTATCTCCGACCGCTATGTGA
TGTAAGACTTCTCCTTCCCAAGTGGAGTAGGTGCCCAGGCCACGCAGCTATTCTTGGAAA
CGAAGCAGCCAACGCTCTCGCCAAAGTATTCTGGGCGGCTCCAGCTTCTCACTTAAAACT
ATCCATTGCGAGGGCAAGGAGAAGTCAAAGCCCAACAGAAGGCCTCCCTTGCGCTCTATT
GGGCTAGAAACGCACCATCTAGATACAAAGAATCTGGTAATGGCTATGACGCCCCGACAG
CTTGAGTGGTCACGTAAACGTCGGTCCCCAACTACCAGTAGGCCGATACAACATCGCTCA
TAGGATTAAAACGACTAGTTCCAAACAGGCACGACTCTTGTTTGTGATAAGCCACGACTC
GAAAGGTTTTTCATGAATGTTGGTGTTCATAAGAAACCCTTGGGCTGTTGAAGATCAGGA
ATAGGAGATTTCGTGTTAATAACTTTATACAGACAGTTAATGAATTCCTATGTAATTATA
TACAGACTCTCATCTTCTGGCCACTTTTCTATTTAGTTTAGAATCTTATAAATTGAGTCC
ACATCAGCTTTTGACCACTTGCAAATTATCTTTTGTTCCTCGAGTTTCCACATTGGCTCT
AATACTAAAATCACCATCGAGCTCGCCCATCTAGGGCGATGAACAGTATGAATGCCAGCT
GCACGGTTCAGACATGGCAATTTTGTAGACTAACACTGAGGATTCAGCACGGAAACACCA
CCCTAACCTTCTCATGCGGAGAAGAGAAGTCTCCCAACCACTTTTTCCATTGCCACCACG
AGAAGTATCATACTAAGATCCAAATGGGCACAGAATTCTAATGCCAGCGTATCTTGGGCT
CTTGCTTCAGCGGAGGGAGTTAATGCGTTCAATAGCTGGGTACGTGTCACAAATTTCTTC
GAAAGGGAACGACAGGTCTGATTCGAACGGAATCATGAATTGATGTAATCAATTCTTGTG
AAAGGACGAAACATGCACTTGCTGACACATGCCCAAGGTAGAGTTAATATTCTATCTTAG
GATAAAAACACTCCGGAAGGCTATTCATGAATTTTATTACTACGCGTCGCGTACGGCGAC
CCTTTAGATAACTAATAACAACGCTTGACCACAAAGGTTCTGATGCTTCGCAAGGGACTG
GATAGACTCCAGTTCCAGGCTCACATGCCTACAGCCTGCGTCAATTTCTTCCTTTAATTT
TTTGGCATAAAAATACTTTCTTCATTTAATATCATCTGTAAGTCATGAGACTCGTCGAAA
GTGTCACAGGCTCATACCTGATAATAATTAGGCCATTGTCTAATAAATAAGGCTTCATAT
CTCCAATCTTTCTTAAACACCATAAATGTCAAACACCCTCCGTAAGACTCATGAGACCTT
AGCATAGGTCTTGGCTCAGTTCATACGAACAAATTCTTAAATGACAAATTTAGAATGCAG
GCACGACGATTCGACTACCAGTCGTGAGTCATCTAAGCCACATGCATCATGAACGATTTT
AATAATTAGATTGCTAACAACAAATTAAGCTAGACTAAAATAGACGGGGAAATTAGTGTT
CGTCGGAGGAGACGTCATGATCTATTTTGAGAATGCTATGGAATGGGGGAACGGGACCAT
AGTCTTGTGAATAAATAGGAGACTTTCAGTCATGTCTTTGCTCGATTAAGATTTTCATTT
GTAACTAGCTCTGAGTTCAATTTGAATAAAACGCCACTTTAAGACGTCACAAGAAGGACG
ACATTCATGTTTACTATAATCTTCGAGCGGAAGATGGTAGATCCCGGCTTTCATTCGCTT
TGTCGCGTGACGGCTTCACACATGGAGGGGCTAGTCATGTGATAATCCATTGCATTCCGG
ATAAGCAGTAGAATAGCTGGTTGATCCTTGGTCAATCATTGTGCCTTTTAGCCAGTCGGC
GATGTGGTAAAGCTATTTTGTGACGGAAACCGAGTTGGTGATGAATAAATCGAGTTATTA
AACTATTTGAGGAGCGAAGAGAACTCTAGCTACAACTACCGGTACTTATAATGACTGATC
>20151110.A-LOL_contig_53
GACTCATTTGCTATTTAGCTCATACTAACATTGTATATTCTAGGTTTCAACATGTCTTAG
TGAATATTTTCATATACTCAGCATGCTGTTCCAAATATTTGAAGAAGCATTTCGTGTCAT
TGGCCTGGCCAGCATACTATTGGCAGTTGAGACCATCCCACTTCCTGTTTGTCTTAAATT
TAGAACCTGTAACATGAGCTTGTGTAACAGGTGCTAGAATAGGCGCTATGGTCTCAGACA
AGCAAATGTGGTCCTGGAGAGTTGTGAAGATGTTCTCGGGTATAGGAGCAGGGTTGACAG
AAGTTGCAACTGAGAAGTGGTATTGTTGTGATGCCCGACATTTTTAGTGATCATGTGGCC
ATTGGTCAAATAGTTGATAAGCCAACACAGGGTCAATCCAGGGATTCCAAAGACTAGTTT
CACACACACAAGCCTTGTGTTTGACAAATCACAATACAAAAGGTTTGTCATGGATATTAG
TTTTCATGCAAAATCCTTGGGTTTTAGACAATGAGGGACGGGAGTGTTAAAAGATACTAA
TAACAGTATCCAACAAGTGCATCCCAAATATGAATTATGGTGTATTAGCAATCATGTATG
TAATATCTTATGCTTGAGGCATATAATGGTCTGTGCGTATGTAGCTAGATAAACATCCAC
CTTAGTAGGTATACATAAATCACCTTAAATGATATTGGATTATTCACCACACGTACTGAT
AATTATTAGCCCACTCTTACTGTCTAAGCAGCCAACCCAGAAATATATACAGCCTGAAGC
TAATGCTCCTAACCGATATTTATTATCTGAGTTCAGTATTTCAACAGGGAGGTTTCTTGT
CGGCAACTTCATTTGAGCAGTGGAACACCTATGTACAAATAAACAAATTCATATCCTCCT
AGACACTTTTCTATTTAGTTTAGAATCTTATGATTTGAGTCCATGCCAGCTTTTGACCAC
TCGCAAATAGTCTTTTGTCCCTCGAGTTTCAACATTATTCTAAACTCTCTATCTCCAAAG
ACCTGGGAAGGTCTAAACAATATCTCCCCATAAGTTTTTTTCTACAAACCTACTTGTCAG
GTGCAGATTCACTAGGCGCAAGACTCGAGGCGTAGGAGAGGGCGTATTGTACGATGTACT
GAGGAGGGACGCATCGTGGGAACGCGGAGGGCTTTCTAGAGAAGTGGTAAATGGGAAAGN
NTAGGTAAAGTGGCCGGAGGTGACAGTAAGTCACTATTGGTGGCAGAGGACGAGAGTGAG
GTGTGATTAGAATTATGTAACTATTCCTAAAGACAGAAATCAAAGCGTGAAGATCTCAGT
CTCGGAAATGATAACTACATAACTGTCCTCGCTAGTAATAAAGCCTAGTGGGATTAAACA
ATAATTGTTGTCATCAGGCCCACTTACAGATCACACAGCTTGAAATGGCTAGTATTAGGC
AAGTGTAACCGGCAGGACAAGTAATCCTGTGTCAATGATACGCCATTAACACACAGCAAT
GACAACACCAGTATCTCAGCCATACATG
>20151110.A-LOL_contig_54
GACAATCATGTCTCATGGCGCGTGAGCACATTATCCTAATGTGGACAGTTTATTGTAATG
CAGTCATGTTATCTCCTTAATTACAACAGAAATTAGTTACATCAGTTCGTGATTCCATTC
GAATCAGACTTGTCGTTGGGCCCTTTCCAAAAAATTTGTGGCACGCACTCAGCTATTAAA
TACATTAACTCCCTCTGCTGAGGTAAGAGCCCAAGATACGCTGGGATTGGTATAGAATTC
TGTGCCTTATGGAGCTGAGTATGGTATTGCCCGAGGTAGCAATAGAAAAATTGGTTGGGA
GACTTCTCTTCTCCGCATGATTAGGTTAGAATGGCGTTTTCGTGCTGAAATTTTCGGTCA
TAGTGCGTGAAATCGCTATGTCCAGATCTTGCAGCTAGTAGATATCCTAGTGTACGGCGC
CCTGGACGGGCGAGCTCGATGGTGATCCTAGTACTAAGGCCAATACCTGATTATTTGTAT
CTAAATGCTGCATTTTCTGCCCAATAGAGTNNNNNNNNNNNNNNNNNNNNNNNNNNNNNN
NNNNNNNNNNNNNNNNNNNNNNNNCTGGGCACCATCGGATAGCCACTTCCCCAGGCGTCG
TATTTTGACCGCGTGTCCTTCTTTTCCAGCTCATTGCAAGCTTGCGAAAGATAAAGATTT
ACGTCGAGCTGGATGCCGTGGGCGTAACCAAGAGCAGACGGATGGTAGCCTCTTGGTTGT
CAAGGCAGACAGTGACGCTAGAGGCATAATAGGCCAGTTGATTGGGAAGAGCTGCAGCAA
GACCTTCCGTGGCCCCAGCAATTTCAGCATCGTAGACCTCTGTCGAGTTTTCGAGCAGGA
GTGATCCTCGCCAAATCTCCTGCGTAAGACCTCGGTAGACGATATAACTCGTACCTGCTC
GGTCTTCTATGAGAGCTCCATCTGAAAATAAAAATAAGTCTAGGGTAGGTCTTATAGCCT
GCCACTGTTTTAAGGGATTTGGTCCCAAGAGTCTACCTACTGCCCCGATTTCGATTAGCA
TTACCTCACAGGGTAAAGACCATGGTGGGGATATAGTGTCGTCGGAAAGTTCTAGCGGGA
TTTTCTGGCGGACCCAAGGCCTACGAAGAGGATGGTAAGGGTCAGCTGCAGCGATTCGAG
CCGCTAGACGACTGTGAATTCGGGAGAGCCACGTCTGGGCTGGGCCCCAGCCAACTTCTC
GTAGAAGTGCCGCTATTGGTGTTGTACGATAGACTGGAAGAGCTGTTCGAGACGCATCGT
TCATCCTGTGCTGGAGTGTCGAGATTGTCTTCTATGGTGTCTCTTTAGAATAACAGGTCT
CTGCCCCGTATAAAAGGGTTGCTAATGTGGCACCTTGTAGAGCTTGTCTTAGAAAAAGAG
AGCTTTTTCCTCGAGTCGTGGTCGAGATTCTTTTCAAATGGCTCGTGATGGCTAGGGACT
TTCGACAAGTCTGTAGGGTATGATATTGGAATCAAAGAGCACGGCCGAAGAAGATTCTAA
GCTAGCGAGTGTGATCATTGGGCTTTTTGACTGTAACTTCAATATTTAGAGCAGGCTCTA
GTGGTAAGCCTCACTTCCGGTGGAAGTATTGTAGCTCAGTCTTAGGAAGTTCGAAACTAA
TTCCGTTAGTCAAACCCCATGATATTGTGCTATCTAATTTTTCCTGGAGTTTATGTGCAC
ATTCGACTAGGGAGGGCGTAGACGCGAAATGGGGCAATGTCATCTGCATAGCCAAAGCGA
CTCGTAGAGAGATGTAGAGCCTCTTCTATAGCCAGCATAAATAGAATCTGGGATACTGGT
GAGCCCTGTTGGAGACCACAGTGAGTTTGGAAGGGCGGGGAGGTAGTATCTTCAATCGAG
ATACTGGATTCCCGCTCTTCCATGAAAGATGCTACCCAGCGAACCACGTTCGATGGCCAT
CCTTGGCTTCGAAGTCTATGGTAGAGTCGTCCTTTTTGTATGCCATCAAATGCCCCCTGG
AAATCAACAGTCACTATATCAACTACTTTCTTTTCCGTCCATTTGGCCTGAATATCACAA
GCGAGAGCTGTGGTTAGGTCAGAAGCAGAGCGAAGAGGGATGACACTGCATTGGTCTTTG
GCGAGTACCCGATATTTCAGAGCTATGAATGAATGTCGCCGTACTATCAGTCGTTCAAAG
TCTTTGCCCAGGTATGAAAGTAGAGAGACTGGTCTATAGGACTTCGGGAGGATGCGATCT
CAGTTTCCTAATTTCGGAAGAATAATCACTGTTGACTTCTTAAAGGCTAGCGGGTGTATT
CCTAGCTTTTCACATTGGCGGAAGAGAGTTGACACCCTATTGCCAATGATTGGCCATGTT
CGACAGAGAATTCGGGGTTATCTCGTCAGATCCTGAGGTTGTAGACGAGACATGACAGCA
TGCGCGAAATATTTCCTCCTTGGTGATTGGAGGCCATGGGAGACCTATCCTGGCAACACT
GGGTGTACTGATCGGAATGTAGTCTTGGGGTGAGAATCTACTCATTAGGGCCTGTCGATA
GGTGCTTCAGGTACTTGTATTTAGACTGGGATAACCAAAACGTGAGTTCCTCACGTACTG
CGCGCGGGCACGACGTTAAATATTATAAATAAGTTAACAAATAAATATACCGCCATTTCT
AGGTTCAGGAAACCCCTTCTGTTGTAACTAAGGCAGTAACATGACTGCAGTAGACAGACA
TTTCATATTAGGATAATTTGCACTTACGCCATGAGATATGATTAACCCACATCATGACTC
ACTGGCATGAATATTAATTATCCAATAGATACCTGACGGGATATATTGGCCTTTGGATCT
CTGACAACCTTGTTGTTTTGTGTGTTTGTTTATTGAACTACTTGAGTCTTAGACTATTTA
GCACATTGGGCTCCTCTCTGACCCAGGCCACACCTTGTACAGTGCTCCTATCCTCTCTTG
TTACTTGTAAGATCATCGATATATTTCCCGTGATGAATA
>20151110.A-LOL_contig_55
CACCAACTCGGTTTCTATCACAAGTCTGGACCATATTTCAAGGACACACATGCTCCGCTC
GCTCGCTCGCTCGATACCATCCCCTGCGCCTATTCCTTTCCCCCGTATCCCATGGAAAGT
GGAAACCTAGGCAGCTTGATGTAAATTCTGTCCCCTTGTCCGGAAAACTGGCTTTGGAGA
TATACACGGAGATCCCTGAAAGGCTCAAGGAATCTGATACATGTTATTCTTGTTGGAATT
TAGAACAATTCGGGCCATCATGACGGCCACGTTGCTGGCACACACGCCTGACTACAAATT
CTGTACTTAGCTTCGCCTCGGTAGGCACTTGAATGCTTGCGCTCGACAACCTCAATGACT
GAGGGCTCATTATTCCCACATAAGTTTCTACATGATTCAATTTATGGGTTAAAGCAATCC
CCTCTTGTATGGCAAGATAGTGTCGCGGGATTATGGCGGCCTTCTCGTCACCCCCAAGTC
AAGCCTTATCCGTGAATACTCACCCAGGGAAAATTCTCAGAAACCCCGAGTTATCCAGAA
GTTTCTCCATCATCCGTTGACTTGTCTTCTTCGGCACAGTGAAGGATTATGAGCTGAAAT
TGCTAGTTATGGATACAAGAGTAGCGCCTTATTTGCCACACGAAAAAATGTCCGCTACGA
ACACTTAAAATGCCACCATACTAACAAGTCCATCAAGCTCTCGCTGAAAGTTCCGATGCC
GCGATATACAGAGGGCATATGTGTCGAGGAACGTCTTTCCATTCGCGCCCAATTGGATCG
CCTGCCCAATTACTTGAGGTTCGACATGCTCAAGCGTAACAACGCCATAACTATCAACGA
CTTCAGAACTACTACTAAAATTCATTCCCTTCACGGAGCACGCCTTTTCAACTAGCCAAA
CTGCTTCACCCGTGGCTCCGATAGCTTTACAGTGCCCAAATGCCTCGCGAAGCCAGTGAA
CCACACGCCCGTTTCCAATTAAAGAAGAAATCTGGTTACCACCAGGAAGGTAGAGTGAAT
CATACAGAGTACTGCGCATTCCTTCCAAATGATGATCTGGAACAACATTTTCTCCACCCA
AACTTTGAATCGGCTGACGCTTCGGACCAATGGTGGATACAAAAGCTCCTGCTGCTTCCA
GGGCTTTCTTTACGGTTGAGTAGTGTGTAAAGTTGAATCCTTCGCCAATGATAATAGCGA
CTGTTCGGGAAGAAATCGTTGGGTCAAGGCCAAGAGCCTCAACAGTGAAGTCCATCTGCG
ACAAACCCTTCATCTCTTCACCAACAACCGACCGGTTTCTCCTTGTAGGCCTAGGACTCC
CCACTTTCTCGGCAACAGCTTGCGCTAGCTCAAGATCAATATCACCTAGGCGATACACAA
CATTTTGATACACAGTCTTATCATCGCAGTGGTCCAATTCAAAACTGAGAGCCGAAATTA
GATGGTATTTTTCAATTGTTGATAAAGATTTGTAGAAGCTTTGTGCTTGCTTGTAGTGTT
CGGAAAATTTAACAGAGTGCAAGCGTTGCTTCATACCAATAACAGTTTCTGGGTATTCGT
GGTATGCCTCATCCGAAGATGACGTTGGTGGCAAGGCAGATGCACGATTTGGCCAATAGT
TTATTTTACCACGATGAATGCGGTGGCGGCCTTGACCGTCGCGATGATTATTAAAAATAG
GACATAGAGGCCGATTGATTGGGAGTTCTTGCCAGTTGACGCCCAAGCGCGATAGTTGGG
TATCAAAATAGGAAAAATTACGCCCCTGAAGCAATGGGTCATCGGAAAATCCTATTCCTG
GAGGCAAATGCTGCGTACAAAATGCGACTTGCTCTGTTTGGGTGAAGAATTCGTCAACGT
TTTTGTTCAGCTCGATCTCTCCAATGTAGCGAATGGGTAATAATTCTTCACTCCATAATT
TTGTGGCGTCAAGAATATCAAAATCAAACTCGTCCTGTCGGGACTCGGGACAAACTTGTA
TACCAAATTTCCATTTGGGAAACACGCCCATATCTATAGCCGTGTAAAGATCTTTGCGAT
GAAAATCAGGGTCTTGTCCACAAATTTTCAACGCCTCGTCCCACACCAGCGAATGAACAC
CAAGGGTGGGTGTGAAGTGAAATTTTACAAAGGAGCGAATATCAGCAGCATTGATAAGCG
TAAATGTATTGACCCCAAAACCTTGCATCATTCTATACGATCTTGGAATAGCTCTATCAC
TCATAACCCACATAAACATGTGGGTTGCTTCAGTATGTAGAGCCTGAAAATCCCAAAAAT
TATTGTGGGCGCTCTGTGCCTGAGGTATTTCAGTATCTGGCTCCGGCTCTAATCTCGTCA
GTGAAACCAGGAATACATCTTGTACATTTTTGAATGACTTGACCTACTTCCAGCATGGAT
AACATCCGGGAATTTCATCGCATCTTGTATAAAGAATACAGGGATATTATTACCCACTAT
ATCCCAATTTCCTTCTTGTGTATAAAACTTCACTGCAAATCCTCTGACATCTCTGACGGT
ATCTGCACTTCCTCGGCTCCCTAAAACGGTCGAGAAGCGGATGAAGATGGGCGTAGTCCG
AGAGGTGTCAGTCAAAACAGCAGCCTGAGTAACGTCACTGGCACTATCGTAGAGTCTAAA
GTGCCCAAATGCCCCAGCTCCGCGAGCGTGAACGACTCGTTCAGGGATGCGCTCATGGTC
AAACTTCATAATCTGAATCTCATTAGATGGCCCATCACGCACACTAAGGTCTAAAGCTGG
TTACCTTTTCCCTCGAAAATCCATCCTCCAAAAGCTGTGGCCCTTTTCTATCCCCGGTTG
AAACGGATAGCCAGATATCGTGACTTTTGGCCTTGACACCGAAATCACTCGAGAGAACAT
CTCCAGACGTAGGTGACTCAACCGTATCCTTTTTCAGATCGGCTACCTTTTCATTGGAAT
CCATTGGGTCCGAGATAATATTTTGCACTTTTTGTGCGGTACTAGATAGAACCGAGCTCA
TGATGAACTATCGTGCTGTCATGATAGAATCAAAAGGCAGAGAATAAATTTGATATTTGA
ATACTTTGGGGCGACAAAGATGATGTCGCTATGATGGCATAAATTTTGCGGGCCAGGAAA
AAACAAGAAAGGCCCCCTTTTGACCTTTTTTGGGATTCGTGGGTGTATGACAACCTATAT
TTATAGTTCGTACAAGCTGTATACTTGGGAGTAGCATTTGACAAGCAAGAAAGTTATGAC
GACATCTGGGGAGTTTATTCATGAGGCCATGATGAATTACGACAGTACCTACTAGGTCGG
GTGATGGTCATAATTTACAGGTCAGAAGTGTAGCTTGGCATTCAAATAATATGATTGAAT
TCCAAGCTTGAACCAGATGTCAAGATCCATGCCATAAATGCGTTTGAGGTTCTTCCTCGC
TTGTGGGGAGATTTCATTTGATAACAAGCTCCATGTCAGTCAGGAGTCTAGCTATACCTT
GACGTATAATTCCATCTCTTGATCGATCGATTATTAGTTGAAATTTGATTCATGCTGACT
ACATTCTGCCGAGAGCGGCCAGTGTAATTTTTTGGTACGGTGAGATTTCTTTCTCCGGTG
CTTAAAGGCTAAGTTCTGTGGTGATGATATAATACAGCGAATAGAAATTTTCCGTGTAAT
TATGGTGTAGTCTTGGATTCTTAATGCAGAAAGATTTACGTAATGTCTCCGGCAAATTGA
GTTGAGCTGAAATTTTTAGACCTTTTCTTAACAATGCCAGGCTCAGCCCTTGAAATGAGG
ATTCTATCTGAAGCAGACCGGTATCTCTGATTATCCTTTTCAAGCAGCCTCACATAGCTC
TACATCGATAATCGGAAAGGGTGCATGAGGATTTTGCGGCTTGGATAAAGACATAATAGC
TTGAGCTATCAAGTTCATAATGTGTACGCCAAGAAGAGTTTCAGCTAGTGAGCATGATGA
GAATCCAAGCAACTAGATTCTTTGCATTGCCAATATGAGTTCTAGAAAGGGCAAAGCTTT
ATCTTGGTAGCAAAGGATTGGTCCCCGCCACACCTTATAAGTCCAGAGGTTTCTATCTAT
CTGCTTCAGGATAATTGACACAATTACTTTGGTAGGGGATGTGTAAAATAGAAACGAAGC
CTCAGTATGAAATCAACTTTTGATATTATACCATGAGCTATGCTATCAATGAGTTGTCTG
TCCCAAGTATGGTACCGTGGGTGTATAATTGAAGTAGTATATAAACGGCATGATATACTT
GTAAATAATCTGAACGCACGGTCCGTCCCACGGAGAGTAAAATTCTAGTAGGACGAATAT
CGTAGAGTCAAGCTATTTCTACCGAGCCATCAAATACCGATGAAATATCTCTTCAGATAT
TACAGTTCGAAGTACAGTTATCTGATAGAATTGGAAGCGATTTAAGCGCAGCCATGGCAT
AGCTTTATCTTTTCAGGGTCAGGGTGTGTCCGATGAGAACTCCCGACTCGATCTGGTGGA
ATTATTAATCGAAGAATGTATGAGTATTTATGCTACAAGGTTGCCAGAAAATGAGTCGGA
ATAACTATGAGCTGTTTAAGCAGGCATTACTAGATAGCATGGTTTAGCCTTAGATGGAGA
CTGAAAAGCAGTGAGATTCATGAGATAGCCAGCGCTGTCATTTTTGGACAGGCGCATGCC
TTTCAGGAACGAGGATTTATTACAAGGAGTATGCCGGAGATATTTGAGGTTAGCGGATAT
TCGATCTCAGAAAATTCATCTGCCGCGAAAGAGCTGCAGGCAACGTGTGTGACGGGAAGT
TTATGATTTATTATCGAAAAATGACGGTAATTCTGTTCCAAAGAGGTCAGGTAAGGGTAG
GGATAAGGCTGCCATAACCATCACTTTGTCTAGAACTATTAGTCGCATGACGGGTATGTT
GAGTTCATGGTTCAAACTGTGATGGATCCTTTTAGAGTGCGCAACATGTTCGAGTGACGG
CTGTTCCGAGTTCTCCTGAATGAAGGCCTAGAGAGGTACATTCCAGGCTAGTCTACCAGG
ATATGCATTATCCGATGATGCAGCCGAGAAAAAAAGCTCCCTGATATTCTAGATCAAGGC
ATCTTTAGTCCGCATGACAAATAGCTGGATATCAGATACCGTCTACGATCCCAACAATCT
CCGCACCCATGAGAAGGGCCAAACTAGATGTGCGTGTGTGGCGAAGATACATACCCATGT
CTTTGGGCCAAGTATGGTCGGATGGAGTTGGCCTGAGGTTGCGGGTCGCGTTGCTTTTCA
GGCTGAGTTTGTCCACAAATACATTCCTCGAATCTAGCTGCATGGATAGATTAACAGCCT
TGAGCCATATTGTTGGGTACTTGAACACGAAATCAGATGCAGTATTACATGGTCCAGCTG
AATATGTCGAGTAGAGCCAGGATGGCGCGGGTACCGACTCCACTTGATATGGGATTAGTT
GGCTTAGATGTAGCAAAATCTAATCAGGCTAGGGGCCTTTATACTTGGCCTGCGCCGACG
ATGCTCAGGGGCAATGAAAACTTTCGAAATCTCGCATTCGTGGGCAGCGACGAGAGAATA
TTCACAGTCCTGCATGAGCCGGGTTACTTTTGTTCATTCATCCAGACCGGAGCCTAGGAT
AGAGGCTTTGGTGAGAGCGGCCTGGGCTGTATGAGAGTCTGCTCGTATGGTACGTGGGTG
CAGATGTTTCGGCGACGAACGTGGCGAAGTGAATGCGGTCGGAGGCATTTCCAGTGACGC
TCTCTTTTGGAGAATACCCTTGTGTTCTCTTCTTGACGACGACGACGACACATGGCTCCA
AGGAAGATGCAGATCTTTGCTAACAGCTGTGGGGCGGCTCGTGTATTGTCTGTGTGCAAG
ATGGTCTACAACTCGAGTTGCACTAGTACCAAGTCACTCACCGCTCACTCGGGAGCATTC
CTAATTTGGCGGGCAAAATGATGGACGACGGGCACGGCTTCTTTATGCTCAGAGTCTGGG
CCACCACCTGCCTGAACACATCAATCCTCAGTCAGCGCCAGACTCCAGGATCACCTGCTG
TTGTGATCGTGTGAGACTTCACATGAACAAGAACATGGGGTGAAGAGCTTCAGTGTTTGC
CTCTACGGCGTGCCGGGCCCTGTCATGATGACAGCGCCATCCAGGAGCAGGATGTGGTGA
CTAAAGAAGTCGGAATGATTGGAGCAAGCAAGCAGGGCGTGTTGGCATACACACACGTGA
CTACAAAAGAAGCATTGGAGCACGGTATTTCCTCAGTGCACACGACAAATGCAATCTGTG
TGTGTGCCGTGTGCAGGGGGAAGGGCCGCGAGGCGACTCTACGTTGCAGAGGCGGGCAGC
ACAGTAATCACGTGGCTGCACGGGGAGCCTATCGGGGATTGCGACGCTCGATGGGCCGTC
TCCAGCCGCCTCTGGCCGAAACAAGCCGGCGAGGCTCGTCGTCGAGATTACCTGCTGCTG
CCGTTACATTGACCACGACGCCGTCTACCTCCCACCGCCACAATCTCTCTAATCTCCCAT
TTGCATGATCGATCTCGCTGCTCCCACCAGCGGCATGGCGCGCGACGACCCCATCGCGAC
GCTGCTTGAGGACTACCACGAGCTGAACCCGGCCTGGGTCGAGATCCGCACCACGACGCC
GACGCCCCTCGAGTTCATGCGCTATGTCGCGCGCAACCGGCCGTTCGTCGTGCGCGCCGG
CGCCGCCGATTGGCAGGCCACGCGAGAATGGAGCGTCGCACGCCTCAAGGCGCTGATGCA
CGGCCAGACCATCGACGTCGCAGTGACACCACATGGCCTCGCCGACGCGCCCATCCACGA
CGCTGACGGCCACCTGCTCTTCGTCAAGCCGTGGCAGCAGCGTATCGACTTTGCCGACTT
CGTCGACTCGCTCCTGGCCTCCGAGACGACGACGGCTAGCCGCGAGCGCCTCCCGCCGTC
CGAAGTCGCATACGCCCAGTCCCGTAGGTCGGCGTGCCTGCGCCCTACGCCCTGCTAACC
GTCGGCGCGCAGAAAACGATAATCTACGCCACGAGTACGCGCTTCTCGCGCCCCAACTGC
CGGCCGAGATTGCCTGGGCTCGCGATGCCCTCGGCCAGCCGGCTGACGCGCGCAACCTCT
GGATCGGCGACGCGCGCTCCACCACCTGCCTCCACAAGGATCCTTACGAGAACATCTACG
TCCAGCTCCTCGGTCGCAAGCACTTCCGTCTACTGCCGCCCTGCGCCCTCGTCTGCGTTG
CCGAAAGGCCCCTGCCGCCTGCTGCCTACCTCAAGACCCCGTCCGGCTCCTGGCACATCC
GTCGCGAGCTCGGCCCGAATGTGCCCCTGCCCACCTGGGATCCCGATGCCGGCCCGGCCC
AGCCTCAGCGCACCCCCTACTCGCACCTGGCCGTGCCCCTACCCGTGACCCTGGACAAGG
GCGACATGCTCTACCTCCCCGCGCAATGGTCAGTCTCCCCCCCCTCGCCACCCCCGCCCT
GACCCCGTGCCGCTCACAGGTACCACAAGGTCTCCCAGTCCTGTGCCGATGATGGCATTT
GCTGCGCCGCCAACTACTGGTATGTTCCCGTCTGTTCTCTCCTCCCTGCCATCTAACCCG
CCTTCGCAAGGTATGACATGGAATATGGCGGGGACTCCTACTCACTGCTAAACTTCTTGC
GGAACATCACGAGTCCCCCCGAACCACAGGATCACCACTGAGCCATGCCTGTCTCATCAT
CACAACTTCCTACCACCATAGAGTGTCAAAGTCTATTCACTTCACGGCCTTCCTTCAACA
TTCACCCTGTACGCGATACACCATGTAATCGATGCAAAAAGGGAATGCGACAATTAAAAC
TTGCAAGTCTAAAGGGGGCATAGCATTCAAATAATCTATTCTAGTGGCGCATGTCTCTTG
ACAGCATAACCTCAATTTTAGGCAGATAATTGTTAACTCTCTCTCCTACTTCAACTACCC
TATTTGTAGCATGAAAGACTTGTGAAGACAGTTCTCAGTTCACACGAAGCCAGGACAAGG
GCTTACGTCCAGAGTAGATATCACCTTTGTGCATGCATTGGAATTCTTGAGCCGCAGTCC
ATGATGTTCCCTGCCTGTAACTTGGTGTGCAAGAGTCTTGTAAGTGTGCTTCGGTTCATC
GTCGGGCAAAATGTAGCCACAAGAATCTAAGGTGCAATAATCCAACGCCAAGGGAGTCAT
TCAACATGACATAAAAGGTGGGCCATAGAAAAAAAACTCAATTTCGTGTGGTCCCAATTT
AAATATGCCAACAGCGCTTGTTCGGCAAACAGAAACCTTCAACTGGAGGACCTAGAAATT
ACTTGCCAACATCAAGACGCTATGGCCCGTGCACTCTGGTTTCCAGATCGGTTGTTTCTC
TTAGCTTTAGACACCGTGCTCCATCCATCTTCTTCTGCCACTTGAACCACCTCTTCTGGG
CTGCTTTCCGCCACAACAGCGACGGATGAGGCTTCCCCGTTCAAAGCTTTCCGATTTACC
CGATCATCGTGTTGTTTTGGACCTTCTCCCCGACTGCGTGGTCCGCCAACAGGGCCACCG
CGAGCTCCTCTAGGTCCTCGAGGGATATCATCCCGCGATGAAGGGACTGTGTGGGATGCG
CGCCTCCAGGCACCTGAGTCAGATGGCTTGGGTTTGCTCTCTCGCCCAGGTTCCCTTGTC
TTTGCAACGTTATCAAGACTAGCTTCATTCACACCGTCTCCCTCAGCAGCATCTCCTGCT
GTAGACCGCTTTAGTATCTCAATTTTCTCACTGTCTTTTGGACCTTTTAAAGCCTTGGCG
GCTTCGCGTCTTTCTTCACTGGCCTTCTCATCCACCTCTCTCTTTTCCTTTATGGCAGCT
AGTCGCTTTTCTTCAATCTCTCGCTCCTTGGCAGCGGTATCAATAGGTTTAGCAGCTCCA
AAGGGACTAGGCTTTGCATCTGCAGGAGCCACGTTTGAAAGCTGTTCAGGAGTATCAGAG
ACAGTTCTTTTCGACAGATTCAGTTTTGGTCTGCTTGCAGCAGGTACTACACCAGGGGCT
GGGGAAGATGGTGCCTCGCTGCCATCACGAGAGCGTATAGGGGAGTTAGTGACAGGTATA
TCTTGTCTCATCTTGCTGCGCCATTGAGTGTCTTGTTCAGCGGCTGTTGGCGCGCGGTCG
GGAACCGGACGATCCTGTAGTTCTCGACGAGGTGGACGAGACTCCTCTTGGGCTTTCTTT
TGGCCTCCTTCTCCCCAAGCGGCTGGAGAAGGCTTTCGATCCCTTATGTTTTCCATCCTT
GTGCTATCATTCGTTCTTGGACGACCACCCTCTCTATATGCGCGCTCTGGTTGTATAATT
GGAGATAAAGGGCCTTTTCTCTCCCAGTTTCCACGGTCCCGAGCTTTTCCATCGGTCTCC
TGAAAACGATCTCTACGCTCTCCTCCAAAATCGGCCCCAAAGCTGCGATCAACCTCACGG
CGGTTTGACCCCATACCTGATCTTGCGGGCAAGTCTGGTAAGGGACCTTTGCGGCTCCAT
TCACTAATATCTCTTGCTTCGGATCGATCACCCCTGTCCTTGGCTTTGAAGGTATACTTT
TAGCCTCTATAAGTCGAAGAATGGGATAGAACGCTTACGAGGGTCTGCAACGCTAATCCG
AATATTTCGTCCGTGAAATGAATGCCCGTTGAGTGTTAAAGCCTGCTTTAGTCCATCTCG
TGATGCAAATTCGGCGTAACCAAAACCTTTTGGTTTCATTTCCACTTTATCTTCGATAAT
CCGAACGTTGGTGCACTGACAGCTGACGAAAAATTCAGTGACATCTCCACTCGTTGCTTC
GAAAGAGAGGTTCCCGAGATGGACAGTGTAAGGTGGCTTATCAGGTAGTGGAAGCTCTTC
CCTTAGAGTATAGCCTAGTAAAAGTTAGAGCTGCAAGAGTATTCAAGTTTCCATCGACTC
ACCCGCGATATTTCCATTGGCATAAGTGCTAGCAGTGGCGTTGAGGGTTCGTGGCTCGGA
ATCATACCCGGTTTGAGAGTCTTGAATCTCGTGAGTAAAGTAAATCCTTTAAATTTGGCA
AAAGCGAGAGTAAAGTGTACCTGCTATAGAAGATAAACTGTTAGTGATTTTGTTTGAAGT
ATAGGCACACTTCTCAACTTACAAACTGGCATATCTTCCATCTCATCGGCCCAAGAGCCC
AATTCTACGCTCAGTTAATTTGAAAGTCTAGGTTTGAGGCATAAGATATAACTTGCTCTT
GTCCGCCATAAAAGCCATTAGGGAAAGCTTCTGCACCTCTTTTTTCTTAGGAGCTGTTCG
TGTTACAATTAGTATAAGGCTCGAGAAGTTTTGCATAATCTGTTTTGTTGGGATGTGATG
AAGAGCGGCGTGAACGATAGGCCTTACCCATGATTGCGGCCTTTTCTGTCGTTCAATGTA
CGAATTATCTGCTTTGGTGGCGCTCCTCTGAGTTTTGTCGTGAGAGCGGAAATCTTTTCT
CTGTAAGATTATGGGTTATAATCAGAAATTTCGGGGTGACCAAACCTAAAAAAGAATTTT
ATTGGTGATAGGTTGTGTGTCGAATATGTGGAAATTTAGGGATTAAGCGTGTGCAGTGCG
ATGGTTTAACTTTATGCCTAGTATGAATTCGTACTTGATTACGGCGGCCGAACTTTCAAG
TGCAAAAATTTGACAGGACAAGAACTACCGAGCCCCTTCACGCTCACAGATCCTGCCAAA
AGACTACTATGCTACTCTAAAGTGAAGAAACCCGAATGTAGATTCAACACCTCTTATAAT
TCCGAGGCCCAGATAATCACCGCTGCTGCGAATCTAGCTCATCTAGCAGGATTATCTTTC
CTTCTACGTTTGTTGTAAACTTCACACGCGGAAAAAGTCTGGTCTAGTGATCATGCCAAA
ACACGAAAATCCAGATAGAACTAGCCATCAACTTGATATCATCAGTCCAGCTATCAAAGT
TGGAGCTATTGCTGGTCTGTCTGCCCTTGAATTTTAGTTTCTTTTGTCACGTGAAAATAT
ATACTAACTTCGAGTGCAGGCGCGAGCGGAATGTTGGTAGGAGCATTTGCAGGCATTATA
CGCTCTACAAGTCCAATCCTATTTTCGTTGGCCTCGGGTGTCCAGTGCTTTACTCTTGGA
TCTACTATAACTGGTAAGTAGATTTACAACTACTACTTTCAATGTATCATTTTCAGTTGA
CAAGCTCGTTTAGGATTTAGAGCCATCGTAAGTCATTCATGGCCGAAGAATAATTCAGTA
GAGCATGAAAAAGTACTCATCAGTGCCATCGCCGGTGCCCTTGGTGGTGGCTTATCTGGT
GCTATCTTTAGTTAGTATCAAATCTTTTAGTAGTTACACATATCCTGATTCATTGATCAG
GAGGTCGGCGTAATGTTACACCCGGAGCTGTCATGTTTGCCATTTTTGGGGCAGTTGGTC
AAGCTCTGACCGACAAAATTTCGAACAGAGATCTGAATTTCATCGCTCCAAATCCAGAGC
CAAAGGTATCATGGCTCAACTCTCGCTGGTCACCTGCCAAGACCATCTCCAACGAAGAGT
ATGAAAACATAATGAGTGAGAAGCTGTTACAAATTAGAGCCGAGATCGCGCTCGTAGATG
ACAGAATTAAGAACTTGAAAACTGAAAATAGACCAGACTAAGTAATGAAGGTTGCTACGG
AGCACAACGCTACCTCAACTCAATTTTTAAAAACTTTCCGTAACATTACCGCTATTGATG
CTAATCACTACATTTAAATAGAGAACAACCCTAATTTATCACCCTGCAGCCACAGAATTT
TATTAAATACATTGTTTTTGATTTACGACCTCTACGTGTGTTATTGCTTTTACCATTGCC
TGCGTAAAGAGAATCTTATCCTTCGTCACAGGTTTTTTTCAAGCTAGCTGAACGAACCCA
CTCCTCTGCCTTGGCTTGTACCTTTTCATAGCTCTTCTTGTCCCCGCAAGCTTTTTCCCA
CTCAGACCATTTCTTGAACCATGCCTTGGCACCTTTGGGCTTGAGCGACTTAGATTTTAT
TAAACGCTCAAATAAAGCACGGATGATTTCTGGGTCCCCATGTTGTATTTCGAGATCTAG
TATCTGGTTCCAAATATCTAGTCTCTTTGGAAAGGTTGATAAAAGCCCTTCAAATATCGT
TCTTCCTCGCTCTGGGGATCCGGATGGGGAGTGAAATTCTAAGGCTGCGAATTTCATTGT
GAGGTTGAGATGCGTGTGAGGTGGTAAAGATTGTGTTGCACGCAGAAGAACCGTTCGGGC
ACGCTCAGGAGACAATAATTTGTTATATAGGAAATGCGCATAATTATACCACACAGATGG
CATTTGTGAGAATTTCTTGACCAACGCTTGGAAGAGATCATCGGCTTTCTGTTTAGACTT
AGTACTGCTAAACATAAAATAAACTGCATATCACTTACGTCGTTTTTTTCAGATTGAATA
AAAATACTTATAAGTCTCTCGTGGACAGATTGTGCATCATTGTATTGACATGCGTCCTTG
AAAACCTTTTCAACAGTCTCATTGGATCCATATACATTCTCCAGATTTAAAAGGGCTATC
CAGATATTTAATCTTTCCGTTTCCTCTCTAACGTTGATAGATTTAATAGCTCTCTGCGCA
ACTTCTCTTGCTTTATTTAGCTCGCCGAGCTGTACTTGGAATGCCATATATTGAATCCAT
AGTGACGAAGAATCAGGTTGGCCAAGTAGCAGCCGTTCGAAATCACTCACAGACTGAGGC
TCACTTGCATCCAAATCGCCAGTTCTGTCCATGCTAACTTGAGCTTTCTTGCGCTTCTTA
TTTAACTTTTTGGCGCTATCAGGTAACTTTGCTATCTCATCAAAAGTATTATCGTCTTGG
TCAGATATATTTCCCGACCAGTTAAATCCACCAGTACTTAAAATGATGTCGTTGTTTCTA
TTCTCAGTAGTTTCAGTCCCATCATTAATTTGAGAGTTAGCTGTATATGGTTCATCTTGT
GAATCCATATCCATCATATCTGCTTTTTCGTTATTGGTTACATCCTCAGAGGCTGTACTA
TTGAGGGCAAGGACGCCACCTGCTAGTTCGGAGTCGTCTTCGCTCTCCACATCGGACTCC
TCGTGTTCGAAATACGATGATTTGAGACCGAAGTTTACTCTTCTTTTCTCAAGATCTAGC
TTCAAGACAATTGCCTTCACAGAATCACCCTCGCTGTATAGCTTTCTTACGTCGTGAACT
CTCTTATCAGCCAGCTCACTTCTATGACATAGACCGCTGATGTTATTCGATCCATCGACT
ACGATGAAGACACCATAGTCCTCTACCTTCCTTATCTTGCCCGTAACAATCTGTCCAGCC
GTTAAATTTTCGATTGAATAAGTAGGAATATGCCCTTCATCGAGTACAGATGACTTAAGA
CTTATCTGAACTTGGTTTAGACTAGGGTTAATCGACAAGATCTTTCCTCTAACAAGCTGA
TTTAGCTCAAATTGGCATTTCCAATCCTTGAAGTAAGAGTCTGAAAGATCAGATACCCGA
ACATAAGCAACAACATTCCAACCGATAGAAACAAATATACCTTTCTCTGTGATGTTTTTT
ACAAATCCACGGATGACATCACCTACTTTGAGTTGGGTAATAGACGAGATATCTGGATCT
TGAACGGTTATAGACGAGTTAAGTACACGAGAAGGTCGTGCGGATAATCGAATCTTTTTA
CTAGACTCATCAATATCGCAAATACATACACGTGTTATGTCATTTTTGCTATATTTCTTC
AGGTCAGTTTCGGAAAAATTATCCGCGAGATCTGTTAACTGTATTTGGCCTACTAATGCA
TCGCTGATCTGTACCATGATGTGTGATTTCTCAACTTTTGTTACCTTTCCCGGAATAATC
ATACCCTTACTGATATCTTTAAATGTCAAGGCAGATCTAGCTTTAGGGCGGGCAGAGAGA
TCAAGACGGCTCGTTGCAATTTCTAGATTAGTGACGTGCACCCTTAGAGCAGATCCCACA
GGAAAGTTAGAATGAAGGTCGTTCAATAAAGAAATATCGTCAGATATCTCTAGTGCAGCA
ACGCGGCCCCTGATATTCGGTGTGAGATTGACCCATAGACAATTTTCAATAACGTTATTC
ACATAAGCAATCCATGAGGACCCAACTTTTATATTCTCAAGTGTTATAGGTTCTAAAGAT
GTGCTTTCCTGATCAGAAGGCTTGGCTGAGAGTTCAAACACTGAGGTCTTTCCGCTTCGG
TGTGATATAGGTAGGAAGCAATGATTTCGGGCATCGTGTGTTCCAAGCACACGCACATCT
AATATTTGTTTGGCTGAAAATGATTTGAGAGGTCGCTTACGATCCTTGATTGAATTCCAT
GAATCATAGATTTGTGAGACATCTATGCGTCCCTGAATGTTATCTGCAAGCTGAACATTA
ATCTGAGTTTCTTTTACTGATGTTATCTTTGCCTTAGTGCATTTACCCACAGTGATATCG
CTGAGAGAGGTGATGCTAGTGTCGATCGGATTTAGAGCAGCCCCAAAGGCCTGGTCAGAT
GTAGCTAGCTGCTGACTTGATGGGGCCTCAGAATCCGCGTCGATCATAGTAAGTACAAAT
CGCTCTTTGACTTGATCAATATTGATTACCTTGACTTTGATGGTATCGAATTTTTTCATT
CCAAAATCAGGTAAGCCTATTAAGTTTTCAGGTATTTTACTTTTCGGTAGTAGACCTGTT
AACTGTCCCCCGAACTGAACGTATATGCCAATGGGTGTGATATTCCTTACAAATCCGTGA
GAAAAAGTATCAAGTTTGACGTCGTAGAAGCTCCTTATGAGTTTGTGATTCTTGGCATCT
TTAACAATATTTGGTTTGATTGTTACAACCACAAGGCATTTTGTCATATCCTTTTCGAGC
ACAACAAGATCATTTAGCGTAGCTCCGATCCGAATTTTCTTGAGGACATACTCAATTCTC
GATTTAGGTCCATCGGAAAGCTGATTGACTGGAAGAAGGGCTCGCAGACCGGTATTTTGG
ATAGTTACTTGAACTTCTTGATCAGACTTTGCCAATACCACAGCAGAGACTAATTCTCCG
ATTTTAAGCTTCTCTAGTGCAGATTTTTGTTCTATACTAAAACTAGAGGGATCTTTACAC
GATATGGTCATCCTTTCTTCGTCGGTATTAATATTTAAGACGTGCACGTTAACAACTTGC
CCAACCTGGAAGTACAAGCTAGGATCTTGAATGTAAGTTTCGCTCATCTCTGCTACAGGA
AGAAATCCTCGAATATTCCCGTAGAATTGAACTACGGCACCACCGGGTAAGATGTTGATA
ATTGTACCAGGACTTTGCATCCCAGGATGAATCTCTCCGTAATCTAGAAACTGAGGGGCT
TCTGAATTGATTAGACTTTTCTTCATTGTTAACCGAATCTGCTTTTTTCGGGAGTCCGTT
GATAAAACCTGAACATTGACGGTCTGCCCTTCCTTAAATTTCTTTTCTGGGTGTTGTAGT
TTAATGTCTGACATGTGGACCTGAGGGACAAGCCCAACAACTCCTTCGGCAAGCTTGACT
AGCAGCCCGACAACACCTTCTTCTTTTATGATCAATTTCTCAATTTTCCCTTTGACGGCA
CTACCAATTACCAAATCTTCGAGTCTTAAAAAAGGTTGTTCAATTACGCTAGGCTGTAAC
GTCACAATGTAGATTCCGTCCATTGGGCTATATCCAATTATTCTTCCTCGATGGGTGGAG
TCTAATTTGTATGGACCTGTTACTTCAGATAGCGTCTCAATTTTGCTGTCGCTGATACGG
GAAATATGAGCGAACCCCAAGAACCCTTCGACGCCAACATCGAGAAGGAGGCCAACATTT
GTTTCGACTTTTTTCACAGTAACTTTCTCAATGACTGTTGATAATGGCAAAATACTGATA
GGATCCTGATTTCCGGTGCTTTTTGACGACAATTTTGGTGAAAGAGATGTGACATGATCC
AAAAATGATATACCCAACCTTAATGGTTCGGTATTTGGAATTGTGTAGATAAGCCTACCC
TTAACTTTTGAACCTATTTTAAATTTTTTTTCTAAAAGTTTTGCACTACATCCAGCTCCT
GAGTGCATGAGATCAGCAGTAACATCAACCATACCCATGAACTTTCCGGCTATCCCCCAA
GCGGTCATCTCAGTAACTAAGATCTCAACTGCAGTCCCTGGACGGAGAGCTTGTATATTC
GATACCTCTGTTAGGAAGTTTGATTTTTTGAGATTCCCCATCTTTTTTGAATCCGCACTT
AGCTTGATTATTTTACCGTTAGAACTTAAACCTGTCACAAAACAGAGATAAACAGCTCCT
TCTTGAACGTTCGAAGAGTCTAAACCATTACCCAATTCATTGGATGAAATAAAGCCTTTG
ATTGCTTTATCTCCTAGTCCAAGGTCCATTATGACACCGTGGTCTTCAACACTAATTACT
GAGGCCATGATGGAACTATGTACCAAAATGTCTTGTGCAACCAGGTTGTTGGTGAGCTGG
GGAAGAAGTGAGAGTTCAATCCGTCTTTTAGGCTTACTAGTTGCGTTGGGGCGAGCATCC
TCAATGGTGGATACGACGTAGGCTCTTAGATACTGTCCAATTTTGAATAATCGTTTTGGG
GAAATTTCATCGATTTCTTTTTCATTAACAATTTCGTCTTCGGAAAGAGTAGCAGCACAC
TCGAGTCTTTGACTAAATCGATCTGAGATTGATGTAATGGGCACATAGCCGGTCAGGTTG
TTTGGTAACGATAGAGCAATATTGTGTTCGTTGATTTCATATACCTGGCCGAAGACTAAA
GAGCCTGTTACTAGTCGCTAGAAAAAGTAAGTTGGTGATATACAAGTTGTAAGATTTTTT
GACCTTAAAATTTAAACCCTCGATCTTAAGATGGCTTTTTTCCGCTTCTGTTGGCAGAGA
TTTCTTTGCGTTGCTTTTCGTTTTACCGCTGCTTTTTCTGCGTTTGATATCAGTGCCTTC
ATTTTCTAGTCGAGCTCCTGAAGTAGTTTCTTGTTCAAAGAGAGCGTCTTTGGTCGCCTG
TATCTGAATTTGTTTGTATTCCAGAGGAGTCAATATACTGGCACCTCCTCTTGGAAACTT
AGATTCTTCACCATCGTCTCTAACTCTTTTTCGTTTCAAGGGAACTTTGGCTTCTGGCGC
CATCTTGACCAATTATTCCTGTTGGTCAGTGTAATAAAATTTGAAAATGTTTTTAGATAA
AACTCTGACAATATTTGCTGCCAACAGCCTTGGCCTCAGCCTTGTACTCCATGGGGGTTT
AAAGGTTCTGGACGGTACTTGCTCAAGTATGATAGTCACTTCAGTAGAACATTCTTAGAT
GGATCGTACAAGGGCTTCACTAAATTTATGGAGAAAAGAATCTTCCCTGGAAATAGTTAA
CTTAGACGCCTCGAAAGGTTGTAATAATTCAAACAAGGAACAAAATGATGCAGACACCCA
GATCAACAGCGGACAAGAATTTGCCATATCAGATACAGTCCAGTGGGCATCCGTCTCTAC
AAAAAGGGTGAGATTCTGGCTCTCTCCATCAAAAACATTTCATACTAGCTGATAATAAAA
CTATCTAGTACAAGCAGAAGCGTGAATATCCTGGAGTTCGCGGTCACGGTGCCACAGTTC
CAGCCCAAGTAGATCAAGATCCAACTATAGTACAATCAGATTACAGTAAATTACAGCTAC
CTGAACAAACTCAAATTGGATCAAAAAATATTGAGAACAGCAACTGGACCATACCAAGTA
TAAATAATGACAATAATGTTACTGATTGTAGTAATTTAAGAAATTCAGATCTCCAAGGTA
ATCCAAGTAAACAGTTAGAGCTCATCTCAACAACTAGAAATTATAAAAGAAGTTCATCCC
CTCTCGCCTCAAAATACTTAACTGTTTTGGATAGCACATCACAAGATTCAGATACAATAG
AGCAGAGCCAAAAATTGGCAACATCGTGGTCTTCATGGTGGACCACTGGAATAAGAAATT
CACTAGTTAATAGGGAGGATCCAAATACTTGCGCCAGTCGAGTTAAATCTTCTCCTGAGA
CAAAAAATCTTTTGAGCTCAAAATTTAAGGAGTCTTCGTGCTCTCCATGTGTCGAATCAG
CTTCTTCCTTTCCATGGCTGTCTTGGTATCCAGCACTATTACTGTCTACGATGAAATTTT
ACCTCGAAACCCAACCAAAAGGCCTCTCGAAACTAACAGAAACTAAATCTTCCAAAGAGT
TACCAGACATCTTTAATTCATCAAATACACGTGTACAGCTCCCATCACCTCACACCAGGG
CATCTCAGTCAAATGAAGTCGAACAAGGAATGGTAATGTCGAATAAGTCCATATCTTCGG
ATGATACTATATTAGGAGAGTCGTCTGAAACTCCTATAAATGCAAACATGACGCGTTCAG
AGAACAACTTGATAAAACATCTAAGCAAGTGGTCCAAGCAAACACTATTTACTACTAGTG
ATGGCATGATAGAATACCCGCGGAGTGAATTAATTCAAGAAAGTATTTCGCCAGCCCAAA
CACGGTCTTTGATCGACATTAACCCCCCTAACGTATTACTTCCTTCTTCGAGAAGTACCT
ATCGAACTTATGAGCCTCCAACAGTTATTGAGAAGGTTTTTCAAGTGTTACACATCAAGC
CGCTAAAACCTGTCCGACGTATATTTCTGACTGAGGATTATCCTGTATTGAAGAAAGCTA
TTGCTATTGGTATTCATGGGTTCTTTCCCGCTCCACTACTACGTATAGTAATCGGGCAGC
CTACTGGTACCTCTGTCCGATTTGCTAATCATGCTTCCGAGGCCATCCGAAGATGGACAA
GTAAACATAACAACACTAGTTGTGAAATTGAAAAAATAGCGCTGGAGGGTGAAGGAAAAA
TTGCTGATAGGGTTGAGAACCTGTGGAAAACTTTACTCCAATGGATTGACCAACTACGGA
AAGCCGACTTAATATTTGTTGCTTGCCATTCACAGGGTGTTCCCGTGGCCATCATGCTAG
TCGCGAAATTAATCGAGTCTGGTGTGGTCGATTTAGGCAGGATATGTGTCTGTGCAATGG
GCAAGTTCCCATTGATATTAGGCGGGAACATTGTTAATTATTTATGAAGCTGGAGTCTCA
CTTGGACCGTTCTCCGACCTGAAGTCAAAGCTATTTACCGGCTCAGCTGGTGAGCTTTTT
GAATTTTCAGATCCCGATAGTCTAGTCTCGAGAAATTATGTCAAGTCTCTTCACGTATTG
GTAAAGTATGGTGTGCGGGTTACATTTTGTGGTTCCATTGATGATCAGGTCGTTCCTATC
GAATCTTCGGTTTTCTCTAAAGCCGACCATCCTTATCTAAATAGAGTGCTATTTATAGAT
GCTCGCGTACATACGTTAGACTTGAATGTTTCACCCGCATTTGTATTTCTTCCAAAGCTA
ACGACTCTATCAGTCTCACTCATCTAATCAGTTTTGCTTTGAAGTTACGGAACCTTGGGG
TTTCTGATCACGGCTTGTTACGAGAACTGTCCACGCCCCTTGCAGGCAGCCTATATACTG
GAGAGGGCCATTCTCGATTATATGACGAGGAAAAGGTCTATGAGTACGTGATTGAGAAAA
TATCAGTGATAAATACTAAAAAATAGTAGCCATGCATTGGAGTTTTCACTTCAGACGACA
TCTGTGGGGGGTATCCCACTTGAAATTAGAAAGTACGACATCTCTAGAACAGGTAACCCG
TACATACTGCCTTGGATCATGCGTGGCCTGTTAGAGGAGGAGATCGTAAAAACTAAATTT
CACGATGAAGTGATAGATCTCCTGAAAATGTTTGACGAATGGAAACCTACGAGGAAGGCA
TTAAAAGATGTGAAATTTAGGCTTGAAGCTATTAGGTCCAAGCTTTAAATAGATCCGTTT
CACACGGGGGTACTCGAAATTTTCCATGTTCATGCTGCTAGATATTCATTTTTATTATTT
TAAATTAAGCTTTAATTGTGTATGTAGCTATCTAGCTATGACACAATGTCACGGATCACA
CTCCAAAAGACTATTCAATCTGCACATAGAAAAATAAAGCTTCCCAAAAAAAAAAGAAGG
GAACATATTCAAACACACAATAGAAGAGCAGTCCTAGCATACTGGAAAAAGATTTGCGGC
GAGGAGAAATACAAGGACTTGCAGAAAGAAGTGGTAAGGGTTGCAGCGTACCTAGAATAG
GCGAAATCTTGGTCCGCCATAATGCGAACTAGACAGCCTAAAAAAGCTGCTCCAGCAGAT
CCTAAAACTTGGAGAGCAGCAAAGTTCTGTCAATGGCGACGTTCTGGACGAACTAGAATA
AGCTTCCGAGAATCAGCATTTTCTCTCCACAAAAACCTGACAAGGGCCCAAAGTAGCCTA
GCAATCCAAATTCGAAGCGAGCATATCGTGCTCAATTCCTATTTATACAGAAGAAAAGTA
CCAGGAGTTTATCACCCATGTTGTCCGTGTGACTACAATCACAAAAACCCCAGCACATGA
TCATGTCCTGCCCTAGGTGGCCTAGTGGTAGAGGAGATCTGGAGACAAGCCCGGAAACGC
TCCTTCGAAGCAATGATCAACAATCCTGGCGACGTTGGAAGAATCACACAATGGATCCTT
AGTCATGGTTGGATAGAACAATTCCGCATGACTTATACAGACGAAAAGCTGCTTAGGGAA
CGAAAGGACCGGTACAAGGTTGAGGTCGATTGAAGGGACGTGATTGGTACACATAGACTG
TATTGCAGTGTAACTGTGCTTCCTGAAGGATAAATTGCAGACTCTAAGAATTAAATCAGA
TAGCTCAGGGTGTTTTCACCGAGAGGTTTCCTCCTNNAATATATAGATAGGTTTATAGCC
ACCTACATGGGCCCATAGGGCGCAAAATCAAGATTATGAAACCAAACCAAAGTATCACGG
ATCAGATATAAAAAGCATTGAGCATTTATATAGAAGATGGTTGTTTATATTACGACTAAT
GGTGAGCGATCTAGGGAGTTCGAGAGGTATAAACACAATCCTTTTCATACTATCTTTGGC
CTTCATCCCCAGGAATAATCAATGCTTACTGACCTAGATCCTTCTACAGTCTCTAATGGG
GATAATTTGTAAGTG
>20151110.A-LOL_contig_56
GTCGAAAGCTCCCGATATATCCAGTCTGAGCAGAGACGCCACTCGCTTTTTATCCTTACC
CCAGATTGTATGGATTTGCTCAGTCAGAAATTCCACTGCGGAAATTGTGGACCTCATTGG
CCTAGCTCCCATCTGCTCGTCAGGGAGAAGGTTAAATTTTTCGACTGCTTTTGGAAAGAC
GATTAGCTACCAGCTTTTCCATGAGCTTCCCTATGGTATTCAGTAGAGCAATTGGTCTAT
ACGCTNNNNNNNGTATTTCGGTTTCTGGGGCTTTCTTAGTACAACGGTAGTGGATTCTTT
GAATTCTATCGGGTGGTTTCCAGTTGCGAGGCAGGCATTGAATAGAAAGGTTAGGGGTTT
GCTCAGTGTCTTTCGGCATTCCTTTAGAACTTGGTTTGGTATACCGTCTGGTCCGGGAGC
CTTGTCCTTGGGTAAACTCGCGATTAATTCCTCGGTTTCTTCTTGGGTAATTGTGCTAGA
TATTATATCGATTTCTTCAGGATATTCTGCGCTTGAGATATCCCGAACATCTGCTAGCGA
AGGCTTTGGGAAGAAGTGACAAGCCATAATTCTAGCTTTTTCTTGGTCTTCTGTCGCAAT
GTTCCCGTCGGAGTCCTTGATGTTAGTTATAAAGGTCGTCCTGGTATTCCCTCCGCACTC
TGCTTAGCCCATTTGGCTAGTTTCCAGATTTTGGTGGGATCTTCTGTTACTTCTGATACA
GTAGCTCTCCATCCAAGCGTTTTGGATTTCTTGATTTGACTNNCAGCTTTCTTCGGTACC
GAGACGGATCCACTCTCGTTTTGCTTTTCTGTCTGTTTTCACTACGCCTGAACATTCTTC
GGTCCAGTACGGTTTGGCATATCGCGATGGTCTCGTTTTACACGTGGGGATGATAATACT
CGTGAGAAAACCATCAGCCGAGATGCTAGTCAATTACCTGACTGCATTCACCGCCCATGT
GAGGTCCCCATCAGGAGGACAAGACTGAACACCTGTACGCCGTGTCCTCTACGAACCTGG
GAGTGAATATTCTCCCAGAGCCAAGATTCAGTCAAACTTCGCACTACCGGACAAGTTGGC
CCACGAGGCAATGATTCAAAATACTCCATCTCAAATTTTCACTCTGGACGAGATCGACTC
CCACCAAAGCCTCAAGTTTACAAGTACGAGCTAGTATATCCTCGTTTCAAAGACCACACC
TCTCGTCGACTTCTCTGGCCTCAGCCGATATTTACACGCGACGGAGGAGGCCAAGCGTGG
TGCACAAATCTGGGAGACAGTTCGTTGGCATGAACGTGAGAGAGATTAGGACGAGTTTAC
CTGATGATGCAGAGGATGGATACTATCTCGACGGGCATGTAATTTGGAAATTTGGCAACG
AGTTTTACGAATGGAGGTTTGTGCGCGCGCGCGCCAAGACTTCGCTTGCGAGGGTGCAGC
TGGCCCTATAAAAACAAGGCAACGATGGAAGGTGTTCTCTGCTATAGTTTGAGTAGCCTG
GGCACCGACTCGACTTGGGAGGGAGAGGCCGAAGACTGCATTTCGCGCGGAGAAAGTTCA
GTGGATTCCTCGGGGTTTTTGAGATGTTCGCCTGGGTGGGTATGCACGGATGAGGCTTGA
CTTGAGGTGAAGAAAAAGCCGGCATAACTTGGCAGTGGTAGCTGCAAATGAAATCCGAGG
CATGAGTGCTCTGCTTGTAAATTGAGTCATCTGTTATGTACTATTTCTCTGACATTGTGT
CATGGCTAGATAGCTGCATACGCAATTAAAACTTGAACAAAAGAAATAGACACAATCTTC
GCGCCTTCCGGCATCCCCTGTCCCACAAACTGGTCGGTCCAGAATCCAAGACGTCACACA
TGACCTCATAACAACAATTATAGTCTTTTTACCTCCCGTTCTACGCCCAAGCAGACTGTC
TAGCTCCACTAGAGAAGCGGCCCCTCACAGGCCACGACTCGAGCATTGTGCCTCATGGCT
TGTTTCCCTCCCCGATGCATAGATGTAGCCTTGTAATCTGAACGGGAGAGGTGGCTGGTG
ACTGATGAAGCAAGATCCCCTTTGCAGTTGGAGCAGCCTCTTGGCTGGCCGTTGAGACGA
GGTGGTATACGGTTAGACCGGGCCGGAGGACTGCTGAGAATAATAGGAACGAGAGTGATG
GGGAGACGTTGTATCAGACGTCTCTCTACCCAAGCTTTTGACTGTGATCCGGTTGCGATT
CTCCTTGACGTTCAAAGACATGCCTTGTGTCGTCAGAGGTAAATCGGAGGCCATCCTATT
GTAGATGCCATTACGTGATGGTTTATGTAAAAAGAGCCTCAATCAATGTGACAAACATGA
TCAGTCCTTTGAGGCAAATTAGTATGGGGGTGCTCGATATCTTTGGCCCACTGAGTACTG
AGTGGTTTCATGTTAGGCAATGCCAGCCCCTCACCTTCTCATACAGACGTCGACTCTATG
TGACTCGGAAAACGATTGAGGGGATAAATGAATTGTTGTCACTGTTAATCGATCATGAAC
CCATAGCCTCGAGCCTCTTGGCCAATGATGGCCGCTGTGCCCGCACATTAACTATACACT
AAGTTGACCTGAATTCCATTCAAGTCCTTGTTGAGTCTATGACTATGAGGCGCTGCCAGG
GCTATCTAAAAAACTTAAAAGCTCACTGGTGAGTGTTTGTTTACTGTACTACTTGAGTCT
TAGACTATCTAGCATGTTTGGCGCCTCTCTGACCCAGGCCACACCTCGCACAGTGCTCCT
ATCCTCTCTTGTTTGTTTGTTCATTAACCTGATTTGGCGCCTTTTTGGCCCATGCAGGTG
TTGACTTCAGTCAGATACAATGATGAAATAGTTGTGATAACATCATGCCTCAGATATCAT
TTGCAAGTCTCACTACGGCTGTGACAAGGCGGCTTTTTCTTCACCGCTGTCGCACTATGC
CA
>20151110.A-LOL_contig_57
GAAGAAGTTCAGTTTGCTTAATTATCTAATCTACTACAGGCATCATCATATATACAGAAG
AATTACATGGGAGAAAAAGGTTATCCGGAACCGGCTCGATTGCATAGATAATCAATACCC
TAGACCAGAAAAGAATGATCCATGACTCAGAATACTGGGTCATGCAAGAGTAAATACAAA
CAAACCAATTACTGGATTTGTCGAGGAAGAATGCGATTCATACAGACTCATATATTGGGT
CTGATTGGATCGGAAATATAGGCTCCTGCCTGAACTCTAAAACATAGTTCAGGCAAGATG
CACGTAGCCACATTGGTCGATAGAAAGAAGCGCGATTAGCTACATTTCCAACACTCCTCC
TGATCAATGCGACAAGTGCGAGAATGCTATTCCATCTGAAAAATCTTTTCAAGTAATGGT
TTAGCCTTTTGCTGCGGAAGGGGTTTTGTTAGAATATCCGCCAGCATAGAAGTTGTAGGT
ATGTAAGACACCTTAATGTGCCCATTAAGAATACATTCCCTAACAAAGTGATAAGACACA
TCAATGTGCTTAGTTTTCGAAGAATTGGTCCCTTTCGCAATCGCAAGTGCACCCTGGTTA
TCAGAAAAGGTGAGAATACCATCATCGTGTATGAGCTCGCTGACATGTAGCTCCTTTAGA
AACCTAGAAAACCAAATCGCCTGCTTAGCAGCCTCAGACAAGGCTACATATTCAGCTTCA
GTGGTTGAGGTCGATACCGATTTTTGTTTTCGCGATTGCCAACACACAGGACCACCACCA
AGCATTAGAAGAAAACCGCTTACTGACCGACGGGTTGTAACATCAGAAGCATAATCCGAG
TCGGAAAATAAGCATGCAGCTTGGTTGGCGGTTAGAATTTGTGATGTGGGACCGAAGCTG
TAAGTAATACAGTAGTTTGAAGAGCCTTTGAGATATCGAAATACTCTACAAACACTGTTC
CAGTGGCGCTGTACTGGATTTGAGTTATAAGCGCCAAGTTGGGAGGTGGCAAAAGAAATA
TCCGGCCGAGTTCCAATAGATGCATATCCAAGGCTGCCTACAGCACTAGCATAGGCGGAA
TCGTCGGCTAATGGTTCTCCCTCTGCCTGCGGAAGAATACCACCATACCCATCGAGTGGA
GAAGAAAAAGATTTTGAATCACTAAGCCCAAGAGAATTAATCTTGTCTAGTAAGTAGCTG
GACTGTGATATCTGAAGGGTACGAGTTGGGCGCTCGCGAAGAATTTTCCACCCAATGATA
CTGTCAATCTCACCAAGATCTTTGACAGGAAAGAAAGAAGAAAGTTTGGCCTTGACAATT
TTAATATCATCAAGTTGCTTGCCGCAAATTACTAAGTCATCAACATATACACCTATAACC
ATCTGGTATATTTTGTGGATGTAAACACAGTGATCGCAGGTAGACTTTTCGAATTCAAGA
GAAAGAAGTTTAGAGTCTAATTTATCATACCATGCTTTTCCAGACTGTTTCAATCCATAT
AGGGCCTTGTTGATCTTAAGAAAACCACTCACGTTCCATCCCTGAGGCGATTTCATGTAT
ATAGACTCTTGAATATCGCCCTCGAGATAGGCTGTTTTGATGTCAATTTGGTGAATTTCC
CAATTGCGGTAAGTAGAAATTGCGAGTAGAATTCGGAGAGAATCTAGACGCAGAGTTGGT
GAATAGGTATCGAAATAATCGACGCCAGGAATTTGGTTAAAGCCTTGAGCAACTAGTCGG
GCCTTAAACCTACCATCAGATTTGACGGTGAAAACCCATCGCGAGCCAATAGCTCTCCTC
TTATGAGGAACGTGGGTTACTGAAGTAAATACTCCCTTTTGGGAGAGAGAATCAAGCTCC
TCCTGAATTGCCATTTCCCACATGGCCTTATCAGGTCCGTTGATGGCTTCAGAGTAAGAT
TGTGGGATCGAAGTATCTCCACCAACGTAAAGAATAGGAGACTTGGGTTGCCATGCAGAT
CGTGGCTCAATAGGTTTAGAAATCCTATTGCTCCTCCTGAGCGGAGGAAGGTTAGAAGTA
ATAGAAGTAGGGGTAGTCTGGATTTGATTAACACCCTGAGAAATTTCTGCAGAAGAATGA
GAAGCTGGAGTCGAAGAGGAAGGATCGGGTTGCGCAGACGTAGGAGTAGAAGAATCTGGC
TCATTAATAGAATGATGACGAGCAGTCTGGCGAGAAAGTATTTGATCCTGAGAAAGGGCA
TTCCGAAAAGTAGGCGGGTCAACATGAGAAGAATTTTGCTCCAAAGTTGCAGTAGGTATG
TTGACATCAGAGAAAGAATTTTCCTGATCAGTGGTCTCTTGGGGATCCAAGGGACTAGAA
GAAGGGAGAAAAGAAGGATCAGGAACGGGTGACACGCCTGAGTCTGAGTCAGAGCTGTCG
TAAGAATTTTCGGAATGAGAAGAGGTAGGATTGTCATCAAGGGGATCTTCGATCTCGCCG
AATTGCTCGGATGAAGTTTGGCCCCAGTCCCAGAAAGTGTCCTCAAGGAAACGAACATTG
GCCGAAATAATGATTTTATTTCTTCCGGCCTTTGAAGGAACGTAGACACGGTATTGCGTG
GAAGATTCGCAATAACCAATAAAGATGCCCCGCAGCGAAGTTGGGGAGAGTTTAGATCTC
CGAGGATCTTTTTCGTTGATTAAAGAATAGCAAACGCAGCCCCACACACGAAAGTGTGAG
ATAGTTGGCTTGGAACCGCGCAGTAACTCGAAAGGTGTTTTCTTGTCTTCAAGGAGAGGA
AGTCGGTTTCTGATGTAGCAAGCTGTCGAGATAGCAGCATCCCAGAATCGAACAGGAAGA
TGAGCATGTGATAGCATGCACCTAGCCATAGTTACTAGGGTCCTGTTCAAGCGTTCAGAA
ACACCATTCTGATGTTGAGTATAGGGAGCTGAAATTTGGCGTGTTATTCCACCAAAATTT
ATTAGCTTGTACTCGCTACCACCGTCAGTCCGAAGAGCCTTGATTTTATGACCAGTCAAA
AGTTCTATAGAATCCCTATAGATGGAGAAATGACCTGGTACTTCATTTAGACCTTTGAGT
GGAAAAATTTCGCTATAACGAGAGAGATCGTCAGTAAAGCTGACAAAGAAATAACTTCCA
GAAATTCCCACATGTCGACACTTTCCCCAAGTGTCAGAATGCACAAGCTGTAGTGTTTGA
TCTGATTTATTGCATGGACCGCGATTAATCTTCTCAACCTGTTTGCAAGAAAGACAGACG
TCGCAGTTTCCCAGAGATTTAGGACAGATATTTAGTTTTGACAATTCCTGTGATTTTAAA
TTAGGTAGTTTAACTAGTGAAATATCGACCTTCGAGAGAAGCTGGGGGCTGACGTGAGCA
AAGCGATGGTGCAAAAGGCGATTAGCGTCCATGTTAGATGCAGTTGTGAGTAGTCCCTGG
TTGATATCCGAAGGAAGCGTGGGGTCCTCGGGTTGAGAAGAAAGAGGACAAGAAAATGGA
GGACGAGAAGAACTAAAAACAGCAGGAGAAATTACATTGAAATGAAATAAGCCATTCCTT
AAACGGGCGGTTGCAGTGAGACGGCCTTTAGCTTCAAATATGCCAATCCCACTGTTAGAA
GACCGCATTTTGTAACCTGCAGAAAGAATTTGAGAGCCAGAAACAAGATTTTTTGTACAA
GAAGGAAGATACCAGACGTTTTCTAGCTTCAAGATACGAGAACAAGACGAATCGAGATAA
TTTCCCAAAGAAATTTCCACAGAACCGATTCCAGAAACAGAAAGCAATTGACCAGAAGCA
GTTTGGACACGCTTGTCAATTGGAGAAATAGAAGAGAACAAGCTTTTGTCATGAAAGATA
TGGTGCGTTGCACCAGTATCAAGAACAACGTCGTTACATTTCCCTGATCCATTAGAAGTA
AGAATATGTTCCTCCATCATCCAGGCACCGTCAAGTTTAATGGACTTTCCCTTTTTATCC
TTGGAAGAGCCTTTATTCCCGAATTTTTGAAACATAGATCGCACTATAGCGGCTTTCTCT
GGATGCTTAGCGGCCCACTTTGTGCCGTCAGGCGTAGAAATCCAGAGGAAACAAGTGTCC
CTGGTGTGACCCTTACGGTGACAGTGCGCGCATGTTTTGTCCTTATTGGGAGAGTAGGAT
GAGGAAGAAGAAATAGGATCAGGGATGGATTGAAGCTTCGCAGGAGTAGAAAGAAATGCG
GCAGATGGACCTGACTGTCGACTTTTAATTGTTGCTTCTGTCGACCGGAGAGAGTTTACT
GCCTGAGAAAATGTGCAGGACTTATCTCGTCTCAAAGAAGTGACCGATCCAGAGAATTGA
CCGTTGCTACAGTAGTCGAAGTGGTCAAGTAAGTAATCCCTCATATGAGTATCAGAGGGG
AAGAAAGAAGGGTCTGCAGCAGCTATCCTGCGTTGGCGTTTGGTGAGCTCTTCAGAAAAT
TGATCCACACTAGTGCCATCGGGCATGGTGAATCGAAAGAAATCCTTTAGCAAGGAAGTA
GAAGTTACCTCACACCCAGGTTTGAAGTAATCCTCAAGAGCAACCCACATTTCTCTTGAG
GTAAGTTTATTTTCAACCAAATGGTAAGTATCATCTGGTACGGCCGAAAGAAGGGCAAAT
CTGACACTACGGTCAATTTCGTCCAAGTCCACGTATTTATTTTCGCCTTTCTTAGTATCG
ACGACGGCTTCGAAAGGGTCGCATATGACAGACTCCGCATTGAATTGTACGAGAATCATT
CGAAATAAGCTAGCCCAGCGAGTGTAGGTAGACTTGTCCAAAGTAGGGAGAGAACGAACC
GATTTGATGATCTGGTTGAATGCCATTGTGGTTGTAGACGATTGAGAAAATGTGGTAGAG
GTGAGTGTGAGGAAGAGAAAGTTGTAGGAGTTGAAGCAGCCAGGCAAAGAGAGAAATATT
TAAGTCCAAAGTTGAGCTAACTTGGTCTCATAATCTGTTAGAATGTTGGAGCCTACAGAG
TAAGAAATGCCTGGGAACGAAGAAGAAGTTCAGTTTGCTTAATTATCTAATCTACTACAG
GCATCATCATATATACAGAAGAATTACATA
>20151110.A-LOL_contig_58
TCGGGCCCGCCCGCCCATTCCCCAATCCCCCCCCCATTCCCCCATCACACCCCCCCCCCA
TCAATCCCCCCCATCTTTGATGGGGATTGATGGGGGGTGCGATGGGGAAATGATGGAACG
TTCGGCCCATTCCATGGGTATGGTGGCTTGGATGGGATTGATGGCGTAGGAGGGATTGGA
TGGATCGCCTGGCCGTGAAGTATGAAGAGGCCCATGGAAGAGAAGCGCATCCCCCCCCCA
GGTGGCTTCCGAAGCCACCTGGGGGAAGAGAAGAAGAAGAGAACTTGTCTCTTAGTACTT
GAAGACTGCGAAAAGAAGAGAAGACGCTCCAATAAGCCGTAGCCTTTCCCCCCCCTCCTT
GGCCCCCTTAGACAACGTCACACATATGGTGAGATTCGTAATCGTTAATATCGAGGACCG
GATGAGTAAATATAAGTTAGAAATTAGTGTTAGTCATCCCCCCTGTTCCCATCCCATTCC
ATGGGGATGGCTCGGCTAACACGCCATCTGAAAATCCATCGCAAGTGATCACAATATTTT
CCAATAAGCACTCAACCTTAATAACTTTCCCGTGACCTTCCTTGGCCTTAAAGCCCTTCG
CCTGGCTAACAATTACACCCCCCCCCCTCCATTCCCCCCTGCAAGTGATAAAATCGCAAG
TCTTAATAATTTAGAAAGGCTATTGTGCTAACTTTAATCTCGGGATTACTTGACTTATTC
CCTGAGCCGGTTTCCCGGTGACTAGAGTACACCTTACAGTATTTATAAAATCGATATATA
AAACTGAATAACCATCTACTCGTTGCTCTTTTACACCCCCTCCACCTCCAATCCCGATGG
GATGATCGGGGGGGGGGTGTTTTAGATCCGCGATAACCCATTCTCTTTTCAGATAATCAT
TAGTCTTCTTACTATACCTGAGTGATTAGTTCAGCCGCACCATGACTCCTAGAGATCGCC
CCCCCTTCCTCCCCCCATCATCCCCATCATTCCCCCCATCGCACNNNNNNNNNNNNNNNN
NNNNNNNNNNNNNNNNNNNNNNGGGGGTGGGATGGGATTGATGGGCTGCGATGGGATGGG
TACGCCCATGGTATGGGACCCCCCCCAAAGGGGGGGGGTAATCGGGTTGGATGGTACGTT
GCCGGATACGAGAAGACCCCCCCCTATTACTTGGCAAGCTCCAGCTGGCACAATCACACT
TGCTGTGATTGCAAGAGCAAGAGGGATCATCTGACGATCTAATGTTTAGTAACTAATGTT
TTAGGGCTTCCCCGGAATTTGGTTATTGAACACTATCATGAGAGCCTAACCTCACTAAAA
ATGTATAACATCCGCAGCAGTAACAATAAATCTTACATGAGTTTGTTCAGGTAGTATTAC
TCGATTATCTACTTCTAGTAATCTTAATGAACCATTCTCTAGATCAGATTCTGGAACTAA
ATATGAATCATAATCTATAAAGTCATCCTCCTTATTTAAGAAATCTGGGTATTGGTAACT
TCAATATCACTGGTGACCCTCTGCTAAAACTGACATTGAAGGATCACTAACTTCATCCAT
AAGGTACAATAGTTTAAAAGAAGGGAAAGCAATTAGTATTAAAATTAAAGCAGGTGTTAT
TGTCCACACCAGCTCGATCACCGTTCCGTGGTTTAAGTATTTGTGACTTATCGATTTTTT
GTTACTATAGTTTCTTATTATGGATAACATAATTCAAGCTACACCAAACAATATTATAAC
CAAATAAAACATAATATTATCATGTAATTCTATTAATCCCTCCATTTGGGGAGTAGCACT
ATCCTGAAAATATAGTCCTCAAGGTCTTGGTGTATCGCAGATATTTCCGGGAATCAGGTG
GTATAGCTTATTCATAAAATAACTCATTTATTTTCTTGGATTTACAATTGAGTTACACCC
GGATCCGGGTGTCAAAAGTTATATTCTGTCATTGGCATGCTATAATTCCATTTTGAGAGG
GTGGCTTTGTCATTGGCATGCTATAACAATATACTGAGCATCCCTCTGAAAGGACCTCGC
TAGCTTCCCCCCCCCATCCTCCCATCCCCCCCCCCATCGCACCCCCCCCCATCCCCCCCC
CATCTTTGATGGGGGGTGCGATGGGATTGATGGGCTGGTACGCCCTACGCTTAACTCTTC
ACCCCCTTCCCTCAACGCCCGGCTATCCATGGATGGGTATGATGGGGCAATCCCATTCCG
CCCAACCCTCCCGGCGATCCATCCATTCCNNNNNNNNNNNNNNNNNNNNNNNNNNNNNNN
NNNNNNNNNNNNNNNNNNNNNNNNNNNNNNNNNNNNNNNNNNNNNNNNNNNNNNNNNNNN
NNNNNNNNNNNNNNNNNNNNNNNNNNNNNNNNNNNNNNNNNNNNNNNNNNNNNNNNNNNN
NNNNNNNNNNNNNNNNNNNNNNCCCAACGCAGCCCCATCTTTGATGGGGGATTGATGGCC
GTTGGGGAATGATGGGAATGATGGGGGTAATGGGATGGATGCCGGGTGTGGCTGGCACTC
AAAAAAGCAAGCTTGGCTGCACCCGCGCGTCTTCTTCTCTTCTTCTTCTTCGAGGGTGGC
TTCGACGGTGGCTTCAAGTACTTTTCAAGTACTTACCGCCCAAGGGCGCTCCTCCTGGCT
CCGCCCTTGGACCCCACCTACCCGGCAAGCCACCCAGGTGGCCTTACCGCCTTCCTCCAA
GCCACCTCAAGCTCCAAGTAAACACCCCTCCTCCTTCGCCCCCCCCATCGCACCCCCCCA
ATCCCCCCCCATCGCACCCCATCGATGGATTGATGGGGGTGCGATGGAATGATGGCCCTC
CTACGGGCCGTAGGTAGAATGGGATGGGTTCGGGCAACGCCCGCCCTTCCGCCCGAAGGT
GGCCCATTCCGTTTGGGAATGGGGGCAATACCTAGGAGCCTACGCCCATACCCACCAATC
CCCCCCCATCATAGATGGGGATCGGGAGCCCATCCCCCCCACCCCCACCCCCCCCCCCCC
CCCCCCCCCCTCCCCCCCCCCCCCCCCCCCCTTTTCCCCCCCCACCCCCCCCCCCAGATG
CCCCATTNNCCCCCCCCTCCTTCGCCCCCCGTTCGGACCCCCATCCCCCCCCATCTTTGG
GGTCCGATGGGGAATGATGGGTACGGCCCTACGCACCCCCCATCAATCCCCCCCCCCATC
AAAGATGGGGGGGTGCGATGGGAATGATGGGATGGGTACGCCCATGGATACCGAATGGGA
TTGGATGCCGGTTTGGGCAATGGATCCCCGGCAGCTTGGCCTGTAGATGGCAGCCTATAA
GCTTGTCCCCCCCTAGAGGCAGCGGTAGAAGCCAACTTTTCGCTTTTATCGCCCGGCTGC
TTGGCCATTGAAGCCTACATCCAAGTGTTGAAGCCACCATGGCCAAGAGGCTAGACTTGT
CAATAAGCTTGACTTCGCTGCCGCCTTCTCAGGAAGAGAAGAGAAGTATGAAGAGAAGAA
GAAGAAGAGAAGTATGAAGAAGTCTGCCAAAAAGAAGATACAAGATACTACTTCTTCCAA
GTACTTTTCAAGTACTACTTGAATGATCCCTCGAAGACTTGTCAATCCAAGTGTTACACG
CTTGACTTGAAGTAGAAGCCTTGGAAGCCTTGGACGAGAGGATTTGTAATAAAATATGGA
AAACCCCCCCCCAAGCTGTAGAAGCGTACCTCGTTCACAGAGGATTTTGACATAATAATT
ATTATTACTATGTCAACTATAAAGGATTATTATTTTTTAATATAACTATATAAAATATGT
AAAGTTGAAAACAGTTTCTTGTATTATCTATGATATTATAATATAATTTAAGAAATATCT
AGAATATATTTGGGCTAGCAGGTCAAGGCTCCCCCCCCCCTTGGTAGTACTACCGACCCT
TGGACCCCCCCCCTTAAGCCCAAGAGAAGGCTCCGCACCTTGGCCGGCCATCTACGATGG
CCCGACTAGGCTCCCGCAAGGCACGCGCCTGTTCGCCACCCCTCCATCCCATGGCTCAAC
CNNNNNNNNNNNNNNNNNNNNNNNNNNNNNNNNNNNNNNNNNNNNNNNNNNNNNNNNNNN
NNNNNNNNNNNNNNNNNNNNNNNNNNNNNNNNNNCATCCCCCATCATTCCCATCGCACCC
CCCCATCAATCCCCCCCATCACACCCCCCCCATCAAAGATGGGGGGATTGATGGGGGGGG
GTGTGATGGGATGGCCTGCGTAGGGCGAAGGGAGAGGAGGGCACTGGCTGTTCCCCCCCC
CCATCGGCTGTGGCAGTACGCTTCTACCTGCCTCCCTAGCACGCCAAGTTTTTTTCAAGT
TTTTTTTGGCCAATGCCACTCCCATCCCCCATCTTTGATGGGTACGCCCATCCCGTATCC
CCATAGGGGTCCAAGGGATGGCTTGGGTTACGGCTGGCGTCTTCAAGCCCAAGCCAGAAG
GCTTCTCTTCATACTTCCAGCACCCCCCCATCATACCCCCATCAAAGATGGGGTCCGTTG
GGATGTGGGCGACAACTTCGGTAGTAGAAGACGCCGGTCCTACCCCCCTGGCCTAGGCAC
CCGAAGGGTCTTCGAAAGACGCCCACACCCCCCCCATCATTCCCCCCCATCTTTGATGGG
GGGGGGGGTACGCCCATGGAATGGATTGGATGGGAATGGGCAATGATGGATGGGCTGCAA
CCCTAGCCTTGCCACCCGTTGTCCGCCGTAGACCCCGGCTATCCCCCATCCATTGGCCGA
TGGTAGACGCCCACTCCCCTTCATCGCCCACATCCCCCCATCATTCCCCCCCCCCATCGC
ACCCCCCCATCCCCCCCATCGCACCCCCCCAAAGATGGATTGATGGGGGTGCGATGGATT
GATGGGGGAGCGTAGGGCTGGTGGGAGGAAGTAGGTGGCCAAGCTACGGCGGCAAGGCAC
GCCTCCTCTCCGCCGCTAGGCTAGCCTCGCCCCCCTAACCTTCTTGGCCGCTAGGCGCCG
TAAACACGGCACCTAGCCCGATGCTACGCCTTGGGTTGGCACCTTGCACCTCTTCTGGCA
AGCCAAGCAAAAGGCACCTTGGTCCACCTCCTTAATCGCAGGTGGCCTAGGTCCCTAGCA
CCCGAAGGGCCCGAAGCTGGAGTATCCCGTCTTCTTCCGAGCTCCAGCTTCGGCCCCCTA
CCCTCGGATGGCGCGCACCTTCGTCGCCGCACTTGGCCAAAGGCGTCTTCGCTGGCGAGG
CCTTATTTTTGGCCTCCCCCCCCCACATCCCCCATCAAAGATGGGGTCCGATGGGCTGGA
GGTGGCCGTCTTTGGCCCTTGCCTTCTAGCCCGTCCCTTCTTCCTTCGCTGAGGCCGTCT
TCCAAGAGCCCGAATCGATCGCCCATTCCCCCCCATCCGTTCCGCCATCATCCCCTCCAA
TCCCCCCCCCCATCATTCCCCCCCATCGCACCCCCATCAATCCCCATCACACCCCCCCCA
TCAAAGATGGGGGGATTGATGGGGGTGTGATGGGGATTGATGGGGGTGCGATGGGTTCGC
CCATACCCCCTACCCTCCTTCGGCCCGATCCATCCAACCCGATGCCCCATTATTCCATGG
AATAATGGGGGAAAAAGGGACGGATGGGCAGGCACGCCCAAAGGGGGGTTGGATGGGCTC
CTTACCATCCGCCATCCCATCCCCCNNNNNNNNNNNNNNNNNNNNNNNNNNNNNNNNNNN
NNNNNNNNNNNNNNNNNNNNNNNNNNNNNNNNNNNNNNNNNNNNNNNNNNNNNNNNNNNN
NNNNNNNNNNNNNNNNNNNNNTGCGATGGGGAATGATGGGGAAGCGGATGACTACTATAA
TCTTTCGATCTTAGAAAAATATGCCACTTTGTAAAGGTAAAGATACAAAAGGATGCGGTT
TAGGTGGACTATTTAAAGCTCACTCTATACTATTACTTGTTCTGTTTAATAATGTTTGTA
AAACATCAGTATAAAACTCTGAGTTCAATCAAGGATATCTATTTACAGCTTTACCTTCTA
CTAACTGTAAATAAACTAAATGTAAGAATAAGAAAGTAGCTACCACACTAATAATACTAC
CAAAACTACTAATGAGATTTCAACCTGCAAAAGCATCCGGGTAATCACTTATACGACGTG
GCATCCCTTGCAAGCCTAAAAAATGTTGCGGTTTATTATTTCGGAGCTGCGCGATTTATT
ATCACCGCAAAAATATATTTTACCCCCCCCTTGGATTACCACTATCGGTTAAAATTTTTA
ATAAAACTTTTTTCGTTACACAATGAGAATCAAACACATAAATTCCTTTACGATACGATA
CTCAAGTCCTTAATTCGCGATTGATTGGCTATTGCTCTGCCAATGACACTTTTTTTTCTC
TAGATTTAAACTCTAAATCTCATTATCTTGATTATAAACCATATGTTTACGTAATCACCC
GCAACTCCCCGAAAAGAGAATCCAGGCTCAAAATATTTGACTTAATCTAATAAAATACCA
TAACTAGATTTATCCAAGCCCGGTCCTTTCCCCCCCCCCCTTGGGTATGGGATTACCACC
TTCGACCCCGAACGAATGGGCGAACCATGGAATGGAATCCCATTCCGCTTATCCGCCCCG
TCCCGTACCATCCCCTCCAATCCCCCCATCTATGATGGGGGGTACGCCCATCATTCCCCC
CNNNNNNNNNNNNNNNNNNNNNNNNNNNNNNNNNNNNNNNNNNNNNNNNNNNNNGGGGGT
GCGATGGGAAGCTGGACGGGCCATACCCATCCTCCGTCCCGATCCCTCCTTAGGCCCATC
ATTCCCCCCCCATCAAAGATGGGGTCCGATGGGATGGGTTCGGCACGCCCATCCCGAAGG
GCTATACCCCCCGGTAGGCCACCACCTACGTACCGAAGCCCGCCCTTGGATGGCCCTTTC
GCAGGACCCCCCCCCCGGAACCCTCCCATTCCGATCCTCCCCCCCATACCGGGCGAAGGT
GGGCGAAGCCCATTCCAGTTCCTCCTTCGGCTGGATGGCGAAGGTACGTTTGGTGGGATG
GGATACGTTTGGATGGGCGTAGGTGGGTATGCCGTCCCCTCCTTCGCCCATCTATGATGG
GCTTCCCTACGGGCCATCCCCCCCTTATTCCCCCTCCCCCCCCCATCTATGATGGGTACG
GCACCTTCGCCCCCCATCATTCCCCCCCATCAAAGATGGGGGATTGATGGATGGCTGCGA
TGGGCTGGAGGAAGCCCGTCCCCCTTCGCTCGGAGGTACGGCTCGGACGGATGGCTTGGC
CAATGGGATAAGCGGCCGTCCCCTTGGGATGGGCACCTCGGCTGGTTGGCGAATGGATCG
GCACGGTATGGAGGGATGGGCGATTTACTGGGCGAAGGGATTCGTTAACTTGTAAACACC
AGAAACCAATGAATTTGTATTTTATTTCTTCATATCCGAGGCAAGTTCGGCCTCTTGCAA
ATTCAAGGATCAATAGAGCCGAAAAATATAAACTAGCAATTATACCAAAGGACTCAAGCT
ACTCCCATCATAGATGGGCCTCCCCCCCCTCCTTCGCCCATCATTCCCCCATCCCCCCAT
CACACCCCATCAATCCCCCCCCCCATCTTTGATGGGGGGGTGTGATGGGATTGATGGGGG
GGTGTGATGGGGGTGCGATGGGATTGGGGATGGAAGGCTCGAGGCAACTAAAATATGTCC
AAAAAAAATTTTGTCCGTAGGAGGGAGCAAATGTAGGTTTAGATAAAAATTTAACGCATG
CATAGAAATAATATATTTAGATCATATCACTACCCGAGACCTTAAATAAATATATTACAT
TGCAATTACCGAAGCACGGACGGATATATATATAAAAATTTTACCTCCCAGCTACGCCCA
CCGACCCCGATCCAACCCTCCCCCCCCCAACGCACCCCATCAATCCCCCCATCACACCCC
ATCAATCCCCCCATCTTTGATGGGGGGGTGTGATGGGGGATTGATGGGGGGTGCGATGGA
ATGATGGGAACGGCCATC
>20151110.A-LOL_contig_59
GCGGAGGTCTACGACGCGGAGGTTCATGGAGCTTTGGCTGCTCTAGAAGCAATTACTGCC
AGCAATCGAGATCGAGGACGCAGCGCTATCTACATCCTGCTCGACAATTCTGCGGCTGTT
CAGGCTTTACTGACGGGAACAACGGGCTCGTCATCATGGCGTATCCAAAAGTTCGTGAAA
CTGGCCGCGGGATCAGCCGCACCTATAAAAATAGGATGGATCCCAGGCCACGAAGGGCTG
GCAGGAAATGAAATCGCCGATGAACTCGCTCGAAGAGAGCTTAACTCGCCGGACAACTCT
AGGACGACACATGATGTGATGACCCTCGCCTCTTCTGGACGGAAAGCCCGTGAACTGGCC
AGGCAGATGTTGACAGACTGGTGGCACTTGAATCGCCCCAAACACTACGCCGATCTTGAA
CTCGAGATGCGCCGCAAGAAACCGCCAGAGCTAGCGCTACCTAGAGCGGTCTTCGCACGC
TTGATCGCTGCCCGAACTGGACATGGAGACTTTGCGTCATATCATCGCCGCTTCAACCAC
ACTGACGCTACACTTAACTGCGAATGTGGGAGGGAAAAATCAATTGGTCTCCTTGTCCAG
TGT
>20151110.A-LOL_contig_60
ACGCCCGTACCCATCCAGCCCACCACCAATCCCCCATCATACCCCCATCACACCCCCCCC
ATCAATCCCCCCCCATCTTTGATGGGGGGGTGTGATGGGGGGGATTGATGGGGGGGTGCG
ATGATGGAACGCCCCATCATTCCCCCCCATCGCACCCCCCATCACACCCCCCCCCATCAA
TCCCCCCCCCCATCTTTGATGGGGGGGTGTGATGGGGGATGGGGGTGCGATGGATTGATG
GGGGTGCGATAGATGGGGGTATGGGAGAGGTGGTGGCCGCCCATTCCATCCATGGATGGA
ATGGGTCGGAAGAATGGGATGGCTACGCCTACGGCCTCGATGGGAATGGTGGATGGATCT
GATGGATGGCCCGTCCCGTTCCCATCCCCACCAATCCCCCATCATTCCCCCCCATCACAC
CCNNNNNNNNNNNNNNNNNNNNNNNNNNNNNNNNNNNNNNNNNNNNNNNNNNNNNNNNNN
NNNNNNNNNNGGATTGATGGGGGGGGGGTGCGTAGGGGGGGTGCGTTGGGTACGCCCATC
ATAGATGGGGGTAGGGAGAGGCACGGACGGATGGGGGGTTAAAAAAGATTACCTGCTGAT
TGGACTAAAACGATCTTTGGTTTAGTCTTTCCAGCAATTAGCCAAGTTTTTCAGTTTAAT
GTATTTATTACATATCCCCTTTTACACTACACAATTACTAATGTAGGCCCCCAACATTCG
AGGGAAAAAAGTGATATTTACCCCTATAAATAAAACTCAGAAATGAGCTTTTCCTAACAC
AATACTATAATCTAGACCTAATATTTTAGGTATTCAGAAATATCATGCACTATATAATGC
AAACACTGCTCCCATACTTAATACGTAATGAAAATGCAACTCATACCGGTAACGTATAAA
TTGTGGACTGTCTCTTTACCCGCAATAACCGATTTATCCAGGAAAATCCCCCTCCGTGGC
CTCATATTTACAAAGTTTGAATAAAATGTTCTGCCACGAGGCTTTTTTAATAAAAGATTG
GGCAAATCGCAATATAATCTATTATGAATAAAATAATCATATATAAATCCAAATCGCATG
ACGTTTTCAATAGATACCCCCATCATTGATGGGCTGATTCCCCCCCATCATTGATGGGGC
TGGATGGTAGTCTTTACCAATTATTTTCTAAAGGTTTACTATGTAATATAAAGTTTGTGT
AAATAATATATTTGAAGAGTGTGGAAATTTCACTCTTTCCATAAAATACTATACTACCAT
CAACTAAACCTGCATCATGGAGGTATAATTTGCTTCCCTCGGGTCTTTGGAATATTAACA
ATAATAGTTTATTTAACAATATAGATATATGGCTTATATCCGCTCTTCGTGGAGGGATAG
TGTTAATATAGTTGATCTAACATTATTGTGCAGTACTGTGAATGTTCTAATATCAAAATA
CCGTCCCCATCTAATATACCAGTAATTCAGGTAACTGACGTTCAGTCTCTGAGAAACCTT
TACAGTTTTCTGCTGATTGTATACTAAGTTCTAAGAACTTGTATCGTTATTTTCACTGTT
TAAATATACCGCCTTTTAAGATGATATATTTAAACAGTAAACTATACACATATAGTTTCC
AGCATATAGTCAGTTGCAGAACAAAGCGTAACAAAGCGTATTATTCTGGCCCATTTGAGC
GACGACGTAATAGGTGTCGTGGAATGCAATATCCAGTGAAGCATTAGCAAGGACGACACC
GCTCAACCCACCAATTGTAAACATGAATACAAACCCTAAAGCAAATAACATTGCAGGTGT
AAATTGTAAAGATCCTCCGTAGCATGTAGCTAACCAGCTAAATATTTTAATTCCGGTAGG
CACAGCAATAATTAAAGTTGCCGCGGTGAAATATGCACGTGTGTCCACATCTAACCCCAC
TGTATACATGTGATGCGATTACTTAATTTTTCTAACTAGATTAAGCAAACTGGACTATAT
CTTATACTTAAGATTTAGAAGCATAACCTATAGGACTATTTTCTATAGTAAAGTAATTCA
TATTATGTCTTAATTTTCTGACTTCTTTTAATTTATCTGGTGATAGTTGATTATTTATAA
CCGTATCAAGTATTAAAGTTCATATCCTAAAAGATTCTTTTTTACTTGTTTTCAATTTAT
AGTTGTTAAAGTATTCAATAATCTTAGAACTAATAATTTTTTTTTTATTATCATTACAAC
AAAAAGTTAACTGGTACATCATGTTTTTTACATAATTACTATGCACGCTTTTCTCACTAT
GTAAACGAAACTTATTTGTTATAACAGCCTTATTGTCACTAAATAATAAACCGACTTTAT
TAAAAACTTCTTCTTGATCTAAAATAAATAAAAGTCTCACATAATGTGAACATCTTTTAT
TAATCCCGATCTTGACGGAGAAACAACCCAGAGCATCAGTAAATCCACTTAATCAAGCAT
CCTCAACACTTGGTTGTCTAAATGCTTCAACTAATCTGGGTACTTTAAAATCCAGTTTAT
TTAATGCAGTATTTCATTTAATTAATTGATTAACCCTATGTTTTAGGGCTAAATTACCAT
TTAATAACAAATAAAGTAAAAAAATACTTTTATTATCCGATACAATGTATCTAGAAAACT
TTCTATTACCATTATTATCATAAAATTGTTTTACTTTACCTATTTTTAAAGTTTGAAATA
TCTCATGCAAAACCTTATCATCTTTTTGAGTAATTACAAAATAAGCTCTACCTTTGTGCT
CTAATATAGCACCATCACCTTCTAAAAACCCAATAAATCAAGATAATCAATCATTATCCT
CTTGACCATCAGGTACAGAAAATTCTTGTTTAAAGAAATAAGCAAAGTTTTTTTTAAACA
AGTCATAAGTATTTCCACGTATAGTCTCTGAGGATCCTAGACTTTTCTCCATGCTTAGCG
AAGATAAGTTTCCTGCTGATTGGGCATTTCTATTCCCGCCCCGCCCGCTATCCATCCCAT
TCGTATCCATCCCATTCGTATCCATCCCATTCGTATCCATCCCCAAAGGGGATACGGGGA
TGGGGTATACGGGGATGGCAAACGCCGATAGGGATACGGGATAAGCGCGGGGGCGGGAAT
CCATTTTTTTGGATGGATTAGCATTTAAACTATAAAAAGTATCTAATAAATTCCCTAATT
TTGTATTGCATATAAAGCAAATACTCATAATAGTATATAGAAACAAAAAAAGGTAGCCGT
TCCAGCCTACAGTGGAATTTATTACCATCTCCTCACGGAGAAGGAAAGCCACCGTCTGAC
TTCAAACCACAAATCCTAATACACCTATTGACATCATCGCATAGACCATTCCTAAATAAC
CAAATACGGATTTATTGGAAGATGCTGATATAGTTGTACTGATTATTCCAAATCCAGGGA
TTATTAATATGTAAACCTCAGGATGACCGAAGAATCAAAATAGATGCTGGTATAATATTG
GGTCACCACCACCCGCAGCTTCGAAGAATGATGTATTAAAATTTCTATCCGTTAGAATCA
TCGTGATCGCTCCTGCCAACACTGGTAATGATAGTAATAATAAAACCGCAGTTACAACCA
CTGCTCATCCAAATAAAGCTAACTTGTGTAAACGTATACCGGGACTTCTCATATTTAGTA
TGGTTGTAATAAAATTTATTGCACCCAATAAACTACTAATACCAGATAAGTGTAAAGCAA
ATATTGCTAAATCTACACTTGGCCCACTATGACTTTGTATTGAAGACAGAGGAGGGTACA
TTGTTCACCCTGTTCCCGCCCCATTTTCTATACCACTAGCAAATAAAAATAATATTAAAC
TAGGAGGTAATAATCAGAAACTGATATTATTAAGTCTAGGGAATGCCATGTCCGGACCTC
CTACCATTAAAGGCAATAAGAAATTACCAAACCCCCCAATTAATCCTGGCATGACCATAA
AGAATAGTTGGGTCGGCCTCGTCTTCTTCCGTCGACTGCCGCCCTCCGAACGGTGCGTGA
TAGTCTCCCATCACACCGCTCTCCAGCTTCAATTCTGGGTTCTCCTTTTTTCGAATATTA
TTTTGATGCACCTTTATCCGGGATCCATCTTTTTCTGAGTTACTCTTCTTCTCTCAGGGT
ATTATTGTGTAGACCAATGTGATGATTTGGGAACCAGTTTCGATTGATAGCCATTTGTCT
TGTATAGAAATCCATTTCTTCTCAAGTCTCGGATCTTTCTTACGTGGTGCATTTCGATTC
ACAGATGATACAACTTCGGAATAATTTAAACTTACTATTCCATACCGTCTCAAGGCCTTT
GAATCTTTTTTATTGAGTGCATCTTTTACGATATTTTATCGATAAGAGTGAAACTCTTTT
TACTTCGTCCTTGATTTTTATATCGCACCCAAGGTCGCTTCCGAATTTACGGAATGCTGC
CTTCATGGTTTTCATTTTGAATTTTCTTGCTAGGGTTAAAGCACAGGATTCGGTTAGTCT
TCATATAATGTGCGCAAGCGCTTGAGTGTTATTGGTGAAGCAGTAGTAATTATATACTCC
TCTTATTACAGAGTTGTAGTATTGAATTATATCGCCGTGATCAAGATTGATCAGGTTACC
TTTGAACGTTCCTCGATATATTAGTGTCTTTCCATCTTTTGGTGAGGTTCTTTTTCGAAT
GAAACGATTCATTTCTAGTCTTTTTAGAACCTTTTCGGTGTCCATTTCTATTCTAATCTT
CTTCCTTCTTTTATCACTATACGGGCTTTCGATTGGTTTTAGAATTCCTTTCGAGTGCGC
TGCACTTATGTTGTACCCTAGGAATTTTACCCTTTTCTCAGAGTATTTGGTGATACCAGT
TTTGGTTTCGTTCAGTTTAAGCGATAATGATGAACTTATAAAGGTTCTTACTTTAGCCAA
TATAGTATTGGCTATTTGGTAACTTCCTTCGACACCGATCACAAAATCGTCTGCATATCT
TACGTAATGGATTCTAACGTTTGACTCATGCTTACTTGGGGTATTAAGCATTGCTCTCAT
GTGCGTTAGATATTCCTCTCTACTTTTATCTTGACCCGTTCTTCTCATGTGTCTAGAAGA
GACTTTTAATTTTTCGTATTCTTTATTTGTACCAGACCCACAGTTAAATTCTTGTTTGAT
ACTCTCCATGTATACATCTAGTTCGTGGAAGTAGATGTTACATAGCAGTGGACTCAGGAT
TGACTGAGGTGTTTCAAGGTTGTTGTGGAGATTCCCAAATTCTATGTATCCTGCTTTTAG
GCTTGACTTTATTAGTTTAAGGGTTTTCTCACACTCTATTTCTCTGGAGATTATCGTCAT
TAGTTTGTGAGGGATTGTGTCAAAAGCTTTGGACAAATCTGCCTCGATTACGTAGTGAAC
ACTCTGGAATTTTCCGTCAAGATATTGAATAGCAGTTCTCGTACCTCTTCTGGGTCTGAA
CCCATGGGATGTATCTAGGAACTGGTTTTCGTAGATAGGTTCCATCACTAGTTGTAGAGC
TTTTTGCACCACTTTGTCCCTTCCCATGCTTAGGGCACGACTTGCGTTATTTCCTGGTTT
TGGTATTTGGATTCTTGCTGGAGCAAATTCGTATGTCCCCGCTCTTATTTTACTTTGTAT
CTTGGTCAAGTACTCTTTTCCGTCTAAGCTGACCTTAGTAGCATGAGTCATGTTTCCAGG
TTTACTTTTGATAAGCTCGTAGGCCGTAACAAGATTTTTCAAATTGGCAATATTCTTGAT
AATCTTTCGCTCGTTATTTAAGGCGGGTGTTTGTTCATCTTCGCTGCCACGTTTCGTCAT
ATTTTGACCGGCTTTTGAAGAGTAATTGGCACCCGAATTGAAGCCTGTCGTCCTTCCGTT
TGTTAGACGTACTACGACGACTCCGTCACCACCCAGTAATAAGGGTCCCGCTCTGTTTCC
GTATTTCAGGATTGAACGGTTCTTAGGAGCCATTGGTTCCCGTAGGTGATCCCGAAGTTC
CTCGTTTCAGATTGTTTTATGTTGATACTTGCATATGTTGTTTACACTCTGTGTGTTGTC
AAGCAATAATTTTACCTTTGCTGAAATGCTTACGATATCATTTCAGGTTATTGCTCATAC
GCCCTTGTTGCTGACTGACGCTAAGGTCCGATTGTGACTGACCATATGTATCAAGTTCGT
TAGCCTTATCTCCATTAAACTTAGGTCAGGTCTGACCCCTAGACATTCAGCAATATGTCC
GTTCAGACCTTTTACATAGGGCTTAGCTGTTTGAGTTTCCTCGTGAGGTTTGACCTCACC
AGCTCCTATGCCCTTTACATGACAAAGGTGGTTCATGGTCTCTTTTTGAGACTTCTGAAG
TTCGAAGCGCATCGGCGCACTCATAAGGATCGCGTGGGCGGTTATGATACTATTATAAAG
TTGATTATCCGCAATAAATTGAACACCTGGTCCACTTAGTTCTAACCTTATTAGAACAGA
GAAAGCAGTACCCAATAAACCTGCAAACAATGCAAATATTAAGTACAACGTACCTATGTC
TTTTGCACTTGAAGAAAATAATCAACGTTCTCTTCATAAAGAAATATTATTCTTTAGCAA
AGAGATATTTGTCATATCTGATTTGGTTTTTACATCATTATGAGAAATCTCTAGGGGAGT
AGAAAAAAGGGCAGACAAAATAAAAAAAAAAATAGTCTAACTACGGTATAGAGTAATAGT
ATATTGGGAGATACCCCCAGGTCCGTTCCGACGCCTCCGCTGCTTGTTAGTCCGTGCAAG
CACCTAGTAAGCGCTACTCTCAAGAAGTAGAAGCGTTCCGCCTCTCTACGTGACCTTGCA
GCTAGAAGCCAGTTCCTCTCAGCCCCCTTGGTTAGTACGCCCTCCCCCCCCACTACCGAA
CGTTTTTATTGGAAGAGAGAGCTAGCCAAGCCTCCTCCTGCCATCCCATCCCACCCCATG
GTATGCAGGATGGCGAATCTGGATGGAGGCGCAGACCCTCCAAGGAGGCCTTCCGACCTT
GCGTCGGAGGCCTTCGCCACCATCGCCAAGCAAGCTTGGCCTTTTGTAACAAACCCCATC
CATGCCCGCCGTACCCATCCCCCAACCCCCCCCCATCCATTCCCCATCCCCCCCCCCATC
ACACCCCATCAATCCCCCCCCCCATCTTTGATGGGGGGTGTGATGGGATGGCTTGGGCAG
GAGGAAGAATGGGATGGGCAGACCTGGAGGGATTCGGCAGAGCTACAAAAGTGCTGGCCA
AGTGAACGAGTCTTGTCTCAACCTGAGCTCTTGCTAGTATGCAAGCCGCTTACGCTCTAA
GCCTACCGCTAGTTATTGACAAGTTCCTTGGTTACTTGGCTTTTACTTGGTATAAAGTTT
ATACTCCCCGTTGGAGGCCTCAAATAACTATATGTTTACTCTATAACATGTATATTTATT
AAAATATCTTATGTAAGATAACCCCCCCCCCTAACCCCTCACCCCTCTCAAATACCCATC
GACCCTACTATGCACCGCACTTGGTGACAAACCAAGCAATATATAATAGGAAGAACTGGG
CAAATATAGCACTACTAATCTATATTTGTACTTTAGCCTCTGATATAAGATTTGATTGAC
ACCCGATCCATTCCGCTCTATTAGTACCACTTGATTACCGCTAGTCACACTGGATTTTGA
CAGCATGTCCGCTCGGCCTAAATCCGACTACCATTATTGGATAAACCAAGCAATTCCTCA
AATAATAAGAAACCCAAAAATTCCAACTCCCTCCTCCTACGGGCCATCCCCCCTCCTACG
CCCCCCTACGCAGCCCTACGCCCCCCTCACCCCCCCCCCCCCATCAAAGATGGGGGGATT
GATGGGGGGGGGTGTGATGGGATTGATGGGGGGGTGTGATGGGGATGGGAATGATGGGCG
ATTGATGGGATGGGATCGGCACGCTTAGATCGGAAGAGCGTCGTGTAGGGAAAGAGTGTA
GATCTCGGTGGTCGCCGTATCATT
>20151110.A-LOL_contig_61
GGGCAAAAGGCTCCTCTAAGTGTATGATCGAATGAGGGCTTATGAGGGGTGGTACTGTTT
GAGGGGAGCTTTATGGGAGGCATAGGAGGGGATATACTACTGGTATAGGTATCCTTGGCT
TATAGGCAGAGAAGACCTGCTAGTCTTATATAGTCATAGACTCAGAAAGGACAATAAAAT
AATAATAATTGATCATACTCACAGGCTTGATGAGGCTATGGTTGGAGTTAACCTTGCTGC
GTGTCAAAAACTGATGTGGTTAGAAATCTGGAGACAATATATTATGAGACGACTTGTTTT
GTGTCGCGGCAATTTACTCAACTTGGCTTTGAGACAATATTTTACTCCCACGTCCACAGT
TGGCAACGCTGATAGGTATTCGATCTCCATCTTAGGACCTATATCTTGTATCTCTATTTT
TATCCAATGCTCAAGATACATTTCACTGTGGGTCATTGCTTTCATGATTTTACAAACCGG
AAATAGCCTTGATGTACGGTGACAAGTGTTATATGTTCTATAGCATTGCATACTATCCAA
AATACTGGGGGTTTGTAGGTACAACTCGTGATGATCTCTGGTCCTCCATCTCCAATCATT
CTGGGAAATGCCCCCGAATTAGTGAAAGATTTTCACCGATATGTTTCAAGGAGGAGTTGT
AGAGGAGTGGTCAATTGACAGGCCAAACGCCTTAAACGGCACAACATTGCCAAGATACTG
GTGCAGATGGTCTCTTCAATTTAGTACATCTGAGTACCATTAAGACAATATCAAAATATT
TTTAATGATGCATTATTCCGCGGCAAGCTTGGTCAACCACTAATAATTATTAAGTGACTG
GACTTGCGATACTAAATGGTCTGCAACTTGACAATTTTAAACTCAACGGCCGACTCCTAC
TCTTACCGCCCCGGGTAGTGTCGAACGTATCACAGCGTTTTAAATCTTGGCATGAATGCC
ATAATCAGAACCACAGCTCCTCATTTCAACCTTGTTACCACCCAACCGCAAGATATATTT
CCACCAGCTTCATTTTTCTCTTAGACATATTAGTCCTATCTCTTACACAATTACGCAGTC
TTTTCGCTGCTGTTTAGAGCTTTTACGGTCGTCAGCGTGGGTTTTAATTGCGTCTTTCAC
CACCTACCTAACTAATTATTGTTCTCAACCCTTTAGAGAATTAAACTTGCCTCTAAGCCA
CGGTGAATCTAACTTCAGTACTGGGCCTCTGAATCCCATGCCTAAAGCCTAAAAGCCTAA
AGAAATAAACGTCACGCTGAGAAGATGGCATCCAACTCTTCCGAAGAACCTAAAGATTCT
ACGAATCACCTAAATTCAAACTCATCCGACGATGAGGGATCCCCTATAGAAAGCTCAAGC
AGTCAATCCTCAACGGACCCATGGTCCTCCACATTCCAGGAAAAAGACTTGCAGTCACGT
CACGCAGTTCCCGCCGCTTCCACCCATGTCGACCTTGTTAACAATGCACGAAGACCGGCT
CCTTCTATCGCTGGCTCTAGCTTTCGCTCTCCAAATGGTATGAGAGGTGTAATGCCAGAA
AGTATGGAAGAAAAAATGAGAAAGTTCCATCTATCTAGACAAGGAACACCGTCTCGTCCA
CAAATACCAATGTCCGTCTCCTCAGGACCTCCAACATCCAGCTCTTCTAATTTCGGGGCT
GCAATGGGTGGCTTTCCCGCAGGACTTCACTTTCCTGTAAACCGACGGCCATTACCACAC
AACGCTGTATCAGACTCCACAATTCCGAAAATGTCCCTTAAAGGCGGTCTTAGTTCCCGT
AGAGGTATTAACCTACCTGGCGGGCTCCCGGGCAACCAGAATCCTCAAGGTCAACCTTTT
AACCCTATTGGTATCACAAGTCAGGATCGGAATCAACCGCAGCAGCCAATTTCAATGTTC
AACAAGTTCTCCGAATACGTAGATACAAAGAATGGCACCCTTAAGTTTGCCGGGAAAGCA
GTTATTCACGGCCAGGGTATTGATTTCACATCAGGAAGTAATTTTAATATTTCTCTGGAC
GAGGTTGATACAATTGAGGAACTAGGAAAAGGAAATTATGGTACTGTCTACAAAGTTCGT
CACGCGCGTCCTAGAATTCGTCGACCAGGCCTTGGCTTAGCAGGCAACAGACTACCATCC
CAGACCTCAAACTTATATGCCTTCGAAAGGGGTGTTATTTCCCCAGAATCCTCGAGTCAG
GGTGGGAATTCCACTACTGGTATCATTATGGCCATGAAGGAGATTCGTCTGGAACTTGAC
GAAGCTAAATTTGCCGCAATAATAATGGAACTTGATATCTTGCATCGCTGCGTCTCTCCT
TATATAATCGATTTTTACGGAGCCTTCTTTCAGGAAGGGGCGGTGTATATTTGCATCGAG
TATATGGATGGTGGATCTATTGACAAAATTTATGGCGATGGTATTCCCGAAAATGTGCTC
AAGAAAATAACATTTTCCACTGTCAAAGGATTAAAAACGCTGAAAGACGACCATAACATA
ATTCATCGCGATGTGAAACCTACGAATATTCTTGTCAACACTCTTGGTCAGATTAAAATC
TGTGATTTTGGCGTCAGCGGAAACCTAGTAGCGAGTATTGCTAAGACCAATATTGGATGT
CAATCATACATGGCGCCTGAGCGCATCTCTGGTGGTGGAGTTTCACAGTCTGGTGGGGGT
GGAGGTGGAACTTACTCAGTTCAGTCTGACATTTGGAGCATGGGATTAAGTATCATTGAA
TGCGCATTGGGTAAATACCCTTATCCGCCCGAGACCTACAACAATATTTTTCTGCAACTA
AGCGTAAGTCTACTTTTATTAACTTGCACGTTCACCAAAGACCCAATTTTATTAACAAAA
ACTAGGCTATTGTAGAGGGTGAACCTCCAGATCTGCCTAAAGAAAACTTTTCTCCTGCTG
CGCGTGACTTCGTCCGCGGATGTCTTAATAAAATACCCAAGCTCCGTCCAACTTACTCTA
TGTTACTACAACACGCTTGGCTCAGTGAGTTATCTCAGAATTGTGCACCCTCAGAGTCCA
AGACTGGGTGTAAAGAAACAGAAGATGAGGAAGTTGCAGAATGGGTCAAACAAGCTTTGG
AGAGAAAGAGTAAAAAATTAGCAGAGGCGAGTGGTAAAATAGCATCTCCAAAAGATACAA
CAACTCCATCTTTTACACCTGCTGGTTAGCGTGGCGTTATATTTCCGAATCTGATAGAGC
ACAACTATGAAGTACATGGAGGGTCACCTATATGATAAAAAACTTGATGCACTCACTGTC
TTTCTGACCTATTCCTTGGCACATTTTTCAATACTTTTGTTGCGACTCGGACTTCCCCGT
ACATTTTCTACGATCAGTCACTATTTTTAACAAAGTATCATCCAATAAAAATTGAAAGGG
GATACAGGCGATATATGCGCACACCAGACCAAATCTAACAGAATGTAGGTACAGAACGTC
GAAAGGTGACTCAACGACCCAAGAGAGGAGGCATTCGAGTACGAAGCGGTGTGTAAACCA
GCTGATCTGCGAGCGAAATTTGGACTTGGTATCTCGTTAAAGTATGAGTTACGCTAAAAG
TATGCGGGTCCTGTTTGAAGATAAACTCTATCAACCAAATCAATCAACTTGATGCCAAGA
AAACGCATTAAAATATAGTGGATCCTTACTACCTCCTTTTAACCTGCCTAACACAATCCC
CAGCTTGAATATCAAGAGCATGCATTTAGAGAGTGAGTTTGAACTCGAGCAGGTGAGGTG
GTCCCTTAACATTGATGATGTATCAAACATCTACCCAGCACGGACGTCCGTGGTACCTAA
GACTAGTCGCAAGGGCTCACGGAGCTTATTCTGAGTGGAGAGTGAATGGTTCCATATGAG
GTTTAAATTGGACAATACTCTAGCATTTTTTAGCATGTCCCTAGGTTCTTTGCTCGCTGT
TCAAAATTATCCCGCAGTTCCTACACTTTCTCCAAGTTTTTTAGGTCACCCGGTTATCAA
CAGAGTTTTGCCTCAGATACATAACAGCTTCGAGCTGGTAGAATGATTTGTAATTTTATG
GAGTGACTATTATGCTAGTGTCTCTTGTACCATGTATCACTGAATTTGCGACCTATGCTT
CCCCATAACATTGGACCCGCTCCTGGGTTAGTACCTACTAGCTTTTAAATTATCGCCATA
ATATTATCTCATATCTAGCTGAGTAGGAGATTATAGGGTGAATGAATTTGATTAGGTCGT
CTACCCTTGTTATTAAAATCCAGGCGGTGAGACAATTGGCCGTGGGTCAATCTACAGGCC
GTTTGTTCGACCGGGGGCAGCATCAATCTAGCTCGAGACAAGCGGCACGTCATGTGGACC
AGGCTAGGCATGCAAGGCGGACATAGTTAACCATCGGCAGCTGAGGTCTTTAGTATTGAA
CTTGTGATGCCATTTGTATAGAGGCTTCGAAAGAATCCGGTGTTCAATCGATCATGTCAG
CGCTTCGATAGTGGAATGATATTTGGCTTAAAGCGTTGTTACATTTACGGGAGTATTAGG
CCAGATAAGTTGAGTTACTAAAATTTAGAGTTAGATCGTAGGAGAAAAGGAGACAAAAAC
TCATCATATATCAGTAGAATCCTCTACGAACTTTCAGCTAGTACCTCAGAGTCTGCGGGG
CTGAGAATGAATCTGAGCTTTTCGGTTTTAAGCTTACATATCAAACCCTCCCTCAAAATA
CGCTTCCAAAACACCTTCAACGATCTTGACGCCGGTAAAATTGAGGGCTATGGCGGGAAA
AAACGCTAAAACGGAAGTTTAAGAGCTCTTATGATATTATACTATCTGCTACGCATCAGC
GAGTAAGTAGACGCACATGAAGTTCAATTAAGAGACCCTTCCGTCCTCGAAATCAGGTTT
CGACTCGTCTGCAACAACCTCTCTATAAATCTTTACTTTCGACCATACTAGCTGAGAGGG
TATCTAACCTACACGAGTCAATTCAAGATCCCACGCCCGAAATAGCTCTCGGATACCAGG
CTAGGCTTCTTCACGACAATCAACCTCGACCAAGACTTTTTGACATTTCAACAGCCTTGG
GTTTGTCTCGCGGCACGAATCAGGGGTGGGGAAAATGCAGAGCGTGAAATTCCTTGAGCA
CATGCGAGTCTATAGCGTCCAACTGGCCTGCCACTTCGAGCGATTCAGGAGAGCAGCTAT
GTCATCGGATCGAGCCCTAGTGTTGGTAGTAATAGAGCCCTGCACCCGGTCGATTTTGCG
ATATTCCTTGGATAGTATACATTCGCAAATTTTCATCGTTTGCATAGCTAGAGAGGGGAT
ATAACGATGAGACAACGGATCCTTCAAGGCTGTAGACTTGGTTGAAGAGCCATGAGAGCA
CCCCCGCCGGAAATAAGCCGCGAAGGAGGTGTAGGTACTTGTAGCCTACAGGCAGAAAGA
ACCTATACATTCTTGTATAATCACAGACCCAACAGGACAATAAACACCCAAACTCGACCG
AAGGCATCACCAGACTGCGGCACATATCAACGACGAGATTTATGAAGAGCACTAGCCCTT
AAATCTAAGAAGGGCCCAAACCATCTTGCCAGCCACTTTAGACTCGGAGCAGTCCGGAAT
ACTCGATCTTTTGCACTCCCAAAGTCTTGCTTCGCCTATCTCCGGAGTGAGCGAGTGCTA
ATTGTGCAACTTGGTTCGATGGATATGTAGCACGCTGGGCAGCTCTCTGATCCAGGTCAC
ACTTTGTACAGTGCTCCTATCCCCTTGCTACGGGAAATGATGTCTGATAAAATGCCCATG
ACGGATAGCTGTTTACTACAGTGTTCACCCGTGGAATTCAGCCACCTTTTCCGCGGAAGC
CTCTTCCCAAGGAATGGTAGCAATGGAAGCTTCGTCCGCCGGAAATATTGTCCAGAGACC
TGCAGGCCCGGCCAGGCTACGCGAGATACGCATACCCATCTATATATCCCCTCTTTGCAA
TTCTAGAGCCTATATTGATCCAACCCACCATCGCCGTATCGGGTGCTGGCCACGCTCCGG
AAACCCGTCGGATGTCTTTTCCTCCATGACCAAGGGCGGCTGATGAGAAGGGCCTTGACC
CAACCATCTCCAGAGGTGCGGCCTAAACTTACTGATCGCGCAAGAGTCCTCGGAACTGTG
TGAAGGTGTTGAGCCTTGTGGCCTGCAGATAGATGCAAGAGAAATGAGCGCAGAAAGTTT
CTGGTGGCTTTCATGGCACTGGCTACACTGGCATCTGGCTGTACTCTAGTTAACGCAGCA
CGCAGAGCCACGGAGATGGAGACAGATTCGTGATAAATTAGATACCACCGATCGCCGCAT
TCATCCCTAGAACACGCCCAAAAGAGGCTACTGTCTAAATGTGTAATTCACAATGTTAAG
GATAACTTGGTGGGGCTGACTAATTGGGTAGGGCGTAACGGGAAATAATCAATATGTACA
TAGTCTCTGGGGATGGAAAAGAATAGACACCACCGAAGAACCGCCCATATCGTTGCAACA
AACTTGTGGTTGAATTACTCCGCAGGAGCATTCCGACAGCTACCCAGGGCGCGTGCTGGA
AGTGTGTGGGATTTATTTGCTTTACTCACGTTTGGTGTCGTCTTCGGCCTCTCATCTGCA
GAACGGTGTAGACGGCCGGCCGCTTTAGGCGGTGAAACGGGTCCCAACAAACGAAAGCTA
GCGTCCTGCCACCCTGAACCGATCCGGCAACGTCTGATTTGATACGGCTGACGTGCGAGG
AGACCCATGGGCGCGTGACGCGAGCAGTGGAGCGCCCGGCCTCTGAATTTACCTACATGG
CCAGCCCTCGCGGGCCGGACGAAACAGGAGAGAAATTGCGGGTCTTTTTTTTAATCATTA
AGTGTATGCAGCCTAACTAGCTATGACACTAGAAATTGCGGGTCACGGCGCTGGGCACCG
TGATCCTCCCCCAGACACCCAACACCATCATCGTGCTGGGCCGCAGTTGAAACAGTCTTG
GCGAGAATTCCCCATCCCCATCCTCGGCCTGACTAGAACATTTTGCTGATGTCAAGTAAT
GCCAGAAGTGTTCCCCGCCTTCCTCTCCCGGCATCCATCTCGCCCTCGGCGCTCTACCCT
GCCCAGCCTGCCTCCACATGTCTAGCCTGGGTCGAAGTTCCGCAAAGTGCCACGGCCTTT
TCTCCCGTCCACATGCGCAAGTAAACCCCTCGTTTTCGTGGCTTGCTCTGGCTGCTACAA
GTCGACGGTACGCCCATCTTGGTAGGGCGAGCTCCGGTGTAGGGGCTGTTAAGCCTTAGG
ATCCCCGTAGCCTACGCTGGCTAGCGCGGGCAATGACACCAAATGAGTCTCAGGGGAGGA
TCTCGAAATCGACGGAGCTCAGAAGATCCTCAATGAACCTTCTGGAAGCAGAGCGAAGGT
TCATGAGGACGGCAGACGCATCGAAAATCTTCTGGGGTATGGTCGAAGAGGCCATTTCAT
TCTGGTTGTAGGGAGAACCCTATAGAAGGGGAATATGTCGGGTTGTATAAATACTTGAAG
TCTAGCCCTACTCATTCTCCCTACAGCGAATTATAATTAATATATTTTGCCTGCAGGATC
GCTCATGTACCTTGTGCTGAACCGGTGGCACCTGGTGGCCTTTTGCGTCTCATGCGCAGA
TCAAGGTCTTCACATCTCTTTGATCAATGTTTTAGCCACCAACTGTCCAACTTCTCCTGC
ACTTGTGAATTTACGTAGCCATTGAGGGCTAAAAAATTCAGCTTCCATCCTCCAAAATCC
CTCTCCATATTTGCAGATCGAGTGCCAAGTTTGGGACAGTCTTACATAAGGTTGATCTTG
CCAGAAAATCTGCCTTTTTGTTGCCGGTATTTTCACAATGGCCTGGGATTCATCGGACTT
TGACATCCTGATGTCTGTGTCAAAGATCTGTAAATATCTCAACCGCTTCTTGCGGAGGGT
TCGAAACACCTGTTCTGAGTGCTTGCACAGCTGCCTAATTATCTAGCATTATCACAATAG
GACTGCCCCCAGCCAAGTCTATCCATGTCTTCAGCACCTTGTAGATGGCTAGAATCGCTC
GCAATTAGTTGACCACCTTGGTACACAGCGTAGCCCCATGCGGATTGGCCCAGTCTGCAT
GAAGATCCATCATATACGCACAGACAGTATGTGACGATAAAGTTATAAGCCAGTTTTTAA
TGCTTTATGCTTCTTCTTCCTCAACACATCCAGAAATTGACACACTGATCCGGCATGGTG
CCGAGGATATTTCAATCATAATTTCATAGACTTTCCGCAAAATAATAATCTCTCCCTTCG
GTTAGACTGAAGCTAGAAGACATTGAAAAGAGAAGGTACTTCCTCATTCGGCATTGGTTG
TCTTATTGTTCGAAGAGTCGGCCCCGATGGTGGTGCTTCTGTCAAGGAGATGGTGGGTGC
TGCTGGGGCTTCGACTGCCTTACACGGTCATCTCGGTCCTCTTTTTGGTCCTTCAACCTT
TTTTTGGGTGACAAAAGTAATTGCCTGATCATCAGTCATTGCAACTGTTCGCTTTGTTGC
CGCCTGTAGTATCTCATTCCATATGTTGGCGTTTACGATTGGAACTTAATCTAAGCCTCC
TCCACACTCCCTCTGTAGATCTGATAGATCCGACAAGCTACTCTCTGCCACAATTTGCGC
AAGAAATCTTTTTCCTAGGACTGTCCCGACTTTTGGGAGCGCCGGCGCACTCACCGCACC
GGTCTGTCTTTTGATACGAGGCCTGCGTGAATCTACACTGGCTGCAGCAGGAGCGCTGCT
ATTGTTGGGCTCATAGTGACCATACCTGCGCGGTGAACAGGATGGCACTTACAACGAGGC
CATGTCGAGCTGCTTCCGTTTGCATTGCCTCCGATGTGAGGCTGACTACGATTTATCCTT
TGTTGAGGCCATGTGTCTTGGAACGCAATTGCTTTTTTTAATAGTTTAGCCATCCTATTC
AGTTGATTATTGGCTTGGGAATCAGGGCCCCAGTCGCTGCCATAATTTTCTTCATGATGG
GCTAATTTTTGGTATCTCTGCCGCCTTCGATTTTAGTCCGTAGGAGGCAACAGAAACCTC
AACTGGAAATTCTTGCCGTAGAATTTCAAAGTATGCTGGTTGTCGCATATGTAGCGCTGA
GTCTATCTGGGATGCCAACTGGAGGAACACTCCGGTATCGTTTCTTTACATCTGGCGTAT
CGCGTAAGCACCTTGTACGTCTTGTTATGCCTCTGAGAGCAGCTCTTCCAGCTGTAGGTT
TTGAGCTTCATCGCTGCGAAATCGGAATGCTATCTTCGTCATTTGCAGAGTTACGATCGA
GGCGTAGGCCCTTGGTGGCGGAATCCGTGGAGCCACTCCTGAAACAGCATTGCGAGTTGG
ATCCGCGAGGCTCCTCTTGATATCTCTTTGAGCGCCATCAGCCTTTTTACGGGTGATTTT
ATCTAGAACATAACTGTCCGGGCCTTCTTATCGCAATAACAAGCCTTGACGGCTTTATTG
ATATCCTCAGCTGTGGGTAGGTCTCCTTCCTCCACTTCGCTAATAACAATAAGTCTGAAT
TTCGTTATTAATTTGCCAGCACTCCGATACTTTTATCCTTTGCAGTTTCCTGGACCCCAA
TACCTTCTTTGCTTGTCGCTGCTGTACTTACCTATACCAGCACTCACATCCGCCATGTTG
TAGCACAGAGGCCTAATTGATGAGAGGGTGTAAAAATTGGATTCAAGATTTCAAATTGAA
AGTGAGGGCAGCTTTCTGACGAAAATGATGGTTTTTCGGTATGTGGGGTTTGTTTGTTTG
TTCATTAACCTGATTTGGCGCCTTTTTGGCCCATCCAGGTGTTGACTTTAGCCAGATACA
ATGATGAAATAGTTGTGATGAGCATCATGCCTCAGATATCATTTGCAAATCTCACAACGG
CTGTAGCAAGGCGGCTTCTTCTTCACCGCTGTCGAACCATTCCTTCCGTGAAACTCACCC
AAGGGAAACCTCTCAAATAACTATGAATTCTCCAGACATGCCACTAGCATTAACGCAATT
TACTTCAGTAGGGTGAGGTCTGCTGGAGTGGAACCAGCGATCTTCTGTCTCAAGTAGGAC
AGATGTTCAGGCTATCCAGACCCTGTTTGGAAGACTAGCCCGGATGATGTACCACTAGAC
CATCCGACCCGGTATGTGGGGGTTGTTAATTATTATGTGAATGAATTCTGTGACTTACAA
CGCACAATTACATAGCCTTGAAGGGGGACTATTCTCAACACCTGTCAGTGGTGTCCCCTA
CGAACCTCCAGCTCTCACTGTAGAGTCTGCAGAGCCGAGATTGAGATTCCCAATCGCTTT
CGCGGTCTGTATCGTCTTCATCACTCAACACATACCCCTATCACCATTATCATGAAGCTA
ACTACGATCAGATCAGATGGAAGGGTCAAAGCCCTTATCATCACCAACCCTTGATCATGG
AGGAAAAGCCATCCGATGAGTTTCCGGAGCGTACCCAGCACCCGATACGGAGATAGTGGA
TTGTATCAAGATGGCCTGGACTGTTACAAAGAAGGGATATATAGATGAATATGCGCACCT
CGTGTGGTCCCGGTGTCTAGGCCTCGCCTGGCTGGGGCTGCAGCTTTTTTGAGACTTTTT
CCCGCGCACGCAGTTTCCATTGCAACCATTTATTTTTTGGGTAGAAGGTTCCGTGGAAAA
GGTGGCTGAATTCCACGGGTAAATACTGAGCTGAATGGCTATTTATCACGGGAAATATAT
CAATGATCTCACGATTAACAAGAGAGAATAGGAGCACTGTACAAGGAGTGGCCTGGGTCA
GAGAGGAGCCCAATGTGCTAGATAGTCTAAGACTCAAGTAGTACAATAAACAAACTCACT
CACTCACTAATTGACTAGGAACCTCGTGTGTACGAGCACACACCCTCAAAGCGATTGAAT
TCGGTCTTCGATTTTCTACAGATAAAGCAACAATGTTAACCGCCCTCAGTCATCCAAAGT
ATCCTGAATGCAATATAATACCACGTCAAGTAGCTTGACAATGAATTGTGGTTAATTACA
TATCGCGCTTTCCTACCACAGACCAGTCTGCCGAAGGATAGTACCGTTGAACTGATTCGA
GAGACTCTCGCCATTATATGCCAAGTGAATCATACCATATATACTACCACCATTCTACGG
AGGGCAAGACTGAGCACCTGGACGCGGTCTCCTCTACGAACTTGGGAGTAAAATACCTCC
CAGCGCCATGTTCAGACAATTTCTGCAACATCAAAGAGCTTGGCCCACGAGGCAATAATC
AAGTACTCTATTCAAAATCAAAGATTCCCCTTGAAAAGATAATTTCCCACCGAATTTTCG
CCAAGTCTTCAATTACGATGCAGTACAAGCTCGTTTTTATGACCACAACTCCCGTCAAAT
TAGTTTCTAGCCCCCGCGTGCCACCGAATCCACGCTCATGCCGATATTTATAACCGGCGC
AGGAACTAAATTGTGGCGCCCAAATGTGCGAGACAGATAATTGTAATGGCATCAAATGTA
ATGGGAGAGATAGGCAAAGTGGCACGATAGGTTGGTATAATCTTGGAAAGGGTTATACTT
TGATTTTGGAACAAGATTTTGCCAAATCGAGCTTTGTGTGCTACA
>20151110.A-LOL_contig_62
GGAATGATGGGGGGGGAATGGGATGAAGGGTATGGGAGGTGCGGCGTTAAGTCTGAAGAG
AAGCCAACGGCGTAGCCTGAGGCTAGCTCTAAGACCCCCCATACGGGCCACAAATGTGGG
CGTAGGGCTGTGGGCTGAGAATAACTTGTTCTAACACCACAACGTTCACTAGCGGCTCTT
ACTCCACTCGTTCAGGCTCTACTACCAAGCACCCCCTAGCCACAAAGGTGGAGGGTCTGG
CCGTCTTTACTTGCTTGCAGCCTGCGAGGCTCACTTGTGCTTGGGCGAGGAGGCAAGGGA
AGCAGTGCTTGGGCGTACTAGGCCTCGGGCAAATATGGCAGTGCTAGGGGGGGAAGTCTA
GGGTGGAAGTCACTTGTCCATCCTGGGTCTTCCTCTTGGAACACACAAGCAAGAGGGCAG
AACAAGTAACTCCACTCTACGTTCATACTCAGAGAGACTAGCAGCCTAGCTCCAGCTTAG
ACGGGGGGGGAGGTCCAAGCAAGACAAGCAACGGTCCAAAGAAAATTATCTTTTGGGCGC
CTCGCGTACTAGGCGTAGCCTGCGGAGGCGGCCAGAAGGGGGGGGGGAAGTAGCCTTGGA
GTACGCCTTCTCTTGAGCGGCTCTTAAAGAAGAGCCTTGGCTCTGAGAGGACCAAGGTTC
ACGCACCAACCGCCTTGCTTGCGGTGCAGTAGGCAGCAGAGCAAGGGCTTTACTTGTGCA
GCAAGAAGCGTGCAGTGCTCAGGAAGGCGGAGGAAGCTCTAGCGTAGCCCAGCCTTGCGC
TTCAGCTTGGAGTCTTGCACTTGCAGAGGGCTTCTTCAGCCCTGGGGGGGGGGAGCGTAG
CGATAAATCTTGCACTTTTCAAGCCGTTGCAACGTTGCTACGCCAGCTCTTTTGGTAACT
TTATATGGGTTATGCTGTAGATGGTTCTACGTTTTGATTGCAGATCTTAAATAAGAAGTT
CGATTCTTCCATATCTCTAAAGACCCGTCAAGCAGGGATATGCTCACTACCAAGTGTATG
CATCTGTCGTAAGGGTGGTTGGCCAAGCTCTCTCGCCTTTGGGAGGCATAAAGGGAGAAA
GCCGTCAGTTTTATATAACCCAGGAAGACCCCTTGGAACTACTTACAAGACTTCGTTCAG
AGAAAGCCTCTCAAGGCTCTGCCTGCGTGGAGTCAAGCTAGGCGTACAAGGGGGGGGGGG
AAGGCAAGCCGTAAAGCCCACCTCGGAAGGGGGGGGGGTTGAACGGCCTCTTCATACTTC
TTCTCTCTCCTGCGGGCATACTTCTTCTCTTCTTCTTCCTTGCCTTGGCCAGTCGGCCTT
CTCTTCATACTTAACGGGAGCCATCCATCCATTGCCCATTCCCTTCATCCATCATTCCCT
TCATCGATTCCCATCCAATGGGATGGGGGGGGAATCGTTGAAGGGGCAATCGGCCATACC
AGATCCATGGGATAAGGGGGGCTAATGGGCTAGCCATTCCATGGGATAAGGGGGGCTAAT
GGGCTAGCCATTCCATGGGATGGGCTAGCCATTCCATGGGATAAGGGGGGCAATAAGGGG
GGGGATTTGGATGGGTATGGGATGGGGGGGGAGCATGGCCACTCGGCTTCTACTTCCTTG
GGTCTAGAGCTGGCGTCCTACTTGGCCTTGGAAGTCTCAAGAGGGGGGGGGGAGGAAGAG
AAGTAGACGCTTCGGCGGGACCTTCTACCAGGCCAAGCTGCCGGTAACCATCCAACCCAT
CCAACCAAAGGGGGGGGGGGATGGGTAGGGATGGGGGAGCGTGAAGTATGAAGCCAGCCT
CGAAAATAAAAGTACTTGAAGCCTCGAAGAAGAGAAGCCATGGCCAAGCCAACCCATCCA
ACCATTGGGGGGGGGTGGCCAAGAAGAAGAGCGGCTCCCCCCCCCCCGATCCATCCAATC
CCCATCCAACGGGGGGAAGGAAGGGGGGGGGAATGGGCAATGGATGGGGGGGGGATGAGC
TAGGCTTGGAGAAGGAGACGGGTACGGACGGGTATTAGCTCCAGTCATTAAATCGACTGC
AGATCCAGACTTTTTTTTTTCTTATTAGCTTAATGGTAGAGCAGGATACTTCTAATATCT
GGGTCTAAGTTCAAGTCTTAGATAAGAGTATTTTTTTTGGCTATCTCTTCTTCGCTGGCG
GCCTGCGGAGGCCATTGAAGAGAAATATATCACAAAAATTTCTTTTAATATTTTAATTTA
TAATAATAAATAATCTTAAAAAGACTCGACTATCGCGACCATGCTAGGCTCGTAGGCCAT
CTGTCAAGGAAGACTGGAAGAGGCCTTGGGGGGGCTCAGCTTGCGCTAGTTAGCCAAAAG
GCCGTGTAGGCCTTTTGGCTTGTCAACGTAGAGACTCTTCACGCAAGAGCAGGGAGCAGC
GTCGGTTACTTGTGCAAGGCGGCGGTCCGGGTGCTTGTGCAGGCTTGCCCTCCTTGGGGG
GGGGGAAAGGCCAAGAAGCCTAGACCAAGGGGGGGTGGCGGAGCGGAAGAAGGCCAAGCC
AAGCGGGTTGAGGGCCAAGAGCGTACAAGTGCAAGTTCTCACTTGTCAGAGGGGAGAAGA
GCCTAGTACGCTACTTCCAAGGTAAGGCCTCCTAGTCCAAGTACTAGCCGGTCAAGGTTG
GCCATTTAAGGGGTGCAAAAGCGTGCATCGGTCTAGGGAGACGGCAGCCGAACCCATCCA
TCCCATCACACCCCCCCATCAATCCCCCCATCTTTGATGGGGGGGGTGTGATGGGGGAAT
GGGGGCAATGGGGGAATCCATTCCCATCATTCCATCCCATCCTAGGGTGCCATCAACCAA
CATCCAACCATCCCATCCCTTTTTCCCCCCCCATTATTCCATGGAATAATGGGGCATCAG
GGATGGAGGGATGGTTGGGGATACGGGATGGATGGGGATACGGGATGGTATGGGCATGGA
AGGGGGGGGGGAATGATGGGAATCGCATACCCATCCAATTGCCCGTTCCCATCAATCCCC
CCATCACACCCCCCCCATCAATCCCCCATCACACCCCCCTCAATCCCCCCATCTTTGATG
GNNGGGGTGTGATGGGGGGGGATTGAGGGGGGGTGCGAAGGGGGGGGGGGATTGGAGAAG
GGGGAATGGATGGGGGGGTGTGGGCTTGGAAGAAGAGCCTCTCCACAAGACTAGGCACGG
GAAGCCTAGTCGGCTACCTTCCAAGGGGGGGTCTAGCGGGTCTTCCTCTTGCAGCTTGCC
AAGCAGCCGGTATCCCATCCATTGGGCCAAACCGGAATGGATTGGGGGGGCAAGGAAGAG
CAGTCGGGACGAAGAGGGAGATGGGCTTGAGAGATAGTAGCCTTCTTTACTAGGGAGGTA
GCGGGCAGCAGCCAAAGCGCGGAGCTAGCCAAGGGGGGGCGGTAGAGCGGACTAGGCTCT
TTTTAGGATATTTTTAGTTTAAAAATTTCCATTACTCAAAATCCAAGGCTGAAAAATTTA
TAAAAAAATTTTTTTTTATTTTGCCATGAGGGTAAGGTTTTTATAAAAAAACAAAAATTT
TGATGAGATATCTTCCAACTTTAATGTCTATAATAGAAGTATTATTAGTAACTGTACCTG
TATTATTAACGGTAGCCTATGTAACTGTTGCGGAAAGAAAAACAATGGCTAGTATGCAAC
GTAGATTAGGTCCAAATATCGTAGGATATTTTGGTCTTTTACAAGCATTTGCTGATGCCT
TAAAATTGCTTTTAAAAGAATATGTAAGTCCTACACAAGCTAACTTAGGTTTATTTTTTT
GTGGTCCTATTATTACTCTAATATTTTCATTATTAGGTTATTTAGTTATTCCATTTGGAC
CTGGTTTAGCTTTATCTGATATTAATATAGGTATATTATATATGTTAGCAGTTTCTTCTT
TATCTACCTATGGTATACTATTAGCCGGATTTAACCTAAAAGTCCAGTAATTGTGAAAAC
AATTTACTACAAACCGATTGAATTTCAAGAAAAGCTTTTAAGTCAACTTGAAGCGAAACA
TGCTTTAAGCATGAACGTTCAACGACTAGATTATTAAATAAATTAATAATAAGAGTAATC
GGGGTCTTCTATTTTTTAATGTTACCGTTCTTAAGTACAATAATTGTATTATATAATATG
GCCAGGCTAAAATTTAACACTTTTTATATTGTGTTAATATTATTTGTTTTGTTTCAGTTT
ATTTTTGCTTACTACATACCAATAAATCTAGTAACCATACTAGATCCAAGTTAATAAAAT
TTTCATTAATAGTTTTGTAATAACAGATTTTATTTGGCCTTGGGGTTCACGCGCAGCGCA
AAGCGAGGAGATTTGACCAAGAGTTAAAGTACGGATAATAACCTACAGAGACCATAAAGG
TTGATTTCAAAGCTTTATAAAAGATTTAAAGATATCCCCCTGTTCCTTTTATTTTTTCAA
TGAACGCGCGTGCGTGGTTTTTTTTCAGATATTAAAGAAAATACGGTAAGTGGCGCCAAC
TAGGGGGGGGCAAAGGGGGGGGTCAAAAGGTATCTATAGAATATATACATAATCCGTCTA
TAGAACTACTCTAAAGAATTAATAAAGCAGCGGATACTAAGAGTAAATGTTTTTAGAGCA
CTTAAAACTTGTTCTGAACAAGGAAAAAAAAAAAAACCACGCAAGTCGGCATTGAAAATT
ATTATAACTTTTTACCGAATAATACTGAATACAACATTCTCTTCTTTTGCCCCATACCCA
TCATAGATGGGGGGGGGGATATGAGTTTATCTACATAAAAGTAATCAACTATTGCTATGT
ACGTATATTGTTTAAATGAAAACCATTTGGTTTATTAAATATAATAGTATAGGTGAAGCT
CATTGAAAATTGCTTACGGTACTGTTTTATTGTTTAGAGATACTAATGTACCATTTAGAA
AATTTTTCTAAGCATATAATAGATTTTAAGACCCCACTGCCACTCGGATGTTAAATTAAT
ATCGCTCAAAAAGTATGCCTAGGACTCCAGCGTATGACATAAGCTTTGTCCAAAGGTTCA
AAAACCGCGCATAAAATTTATCACCCTCGCTCCACGGTATTAGTTATTATTTTTTAGATA
CTAATAAACCGGGAAGAACTTATTTAGTAGACCGCTAGATAATTCAGAGATAAAAAGTCT
ACTAAAATGTTAGACGGTAATAAAGTAAAAGTATGAGAAATAACGGATCTAATAAACCAT
GAACCCCTTTTCTAGTATAATGGTAACTCGCGGATGATTTTGTTGATTATAGAACAATAT
GTCGTCACTTGGATACTAAAGCCGGAGCGCTCGGGGCCAAAAATCCAGTTGGAGATAAAC
TAGAACTTAAAACTTTATCGGTAAAATTATGCCGGTTTATTATGTAAACCGGCATGTAAA
AACGATAAATACGTGTATTGCACATGCATAATATAAGTAAATATATAGATACGTATAAAG
GGTTACTTTTAATACAGCTCAAAATAACGAATAAAATACAAATAAAATTTAAGTTGTCAG
AAGGGATAATATATGTACTATACCTATTAATATATAATATATTATGTTAAATTAAACCCT
TGCCAGTCCCTGATCCATCATCATTGAACGCGGAAGCGCGTTCAATGATGGGAGGGGTTG
CAAGGGGGGGGGGGGTTCTTCTAGGCGGAATAAGTTCTCCAAGGGACAAGGTAAGAGGAA
CTAGTCCGATCCATCATCATTGAACGCGGTAAGCGCGTTCAATGATGGGGCTTGCAAGGG
GGGGGATAATTGGCCAAGCACCAGGCTCTCCAAGGGACAAGGTCCCTCCTTGGCAACGAG
CAAGGGGGGGGGGAACAAGTTATTATAATCTTTTTAGCGTACTTAGGGGCTACCTTAAAA
TTGTTTGTGCTCTTATGCATAAATAGAAATGTAGTTTAAGATTAAGACATAGTCTGAACC
AGTTTTAAAGAACTGGAAATAAAACATAAGTTTTATGATAACAATATTTGGAAGTGCTAA
TAGCAAATATGCTTTTCTAGGGTCACTAAGAAGTACTGCACAATTAATAAGTTATGAATT
AATATTAAGTTCAGCGATATTACTTGTTGTTATGTTAACAGGAAGTTTAAATATAACAGT
TAATATTGAAGCTCAAAGAGCTATATGATTTATAGTGCCTTTATTACCTATATTTATAAT
ATTTTTTATAGGATCTATAGCGGAAACCAACAGAGCTCCTTTTGATTTAGCTGAGGCAGA
ATCGGAGCTAGTAAGTGGTTTTATGACTGAACACGCCGCAGTAATTTTTGTTTTTTTCTT
TTTAGCGGAATATGCTAGTATTGTTTTAATTTGTATATTAACTAGTATATTATTTTTAGG
TGGTTATTTATACAATTATATCTCTTTATTTTGATTAACTCAATATTTTGATCTAGATTA
TTTTATAGAGAATCATAATCAACAAAGAATAATTTTAGATCCTTTATTAGAAGGATTAGT
ATATGGGTTTACTTTAGGTCTCAAATCTTGTATTATGATATTTATATTTATATGAGCTAG
AGCTTCCTTTCCTAGAATACGTTTTGATCAATTAATGTCTTTTTGTTGAACCGTAACTTT
ACCTATAGTTATTGCTTTTGTTATATTAGTACCATGTATCTTGTATAGTTTTGAAATTAT
ACCTAGTAATATTTATTTATTATAAATTCCCCAAAAATTGGAAATCTTTCCAACTTTTTT
TCCAATGCACAAATAATAAATATTGTATTTTGTGCGGTAATTTCGAGGGTAAATAGTAAG
GACAAGTAAGCAAGATGGACCTTCTTGGACACCACTAGCCTTCGGGTTGGCACCCTGCGA
CGGAAGCAGGCCTTGGGGGTGTCTCGGGGGTGTGATGTGGAAGGCATCTGGGATGGATGT
GGGCGTAGGGCTGCCAAGCCGGGAAGGCCTGGTAAGGCCAACTCCAGCCTCGTCGCAGCA
TTGGGAGTGACGGTGTGTCGGGGGTGTCGAGTGTAGGGGGGGGTGTGTCGAGTGTCGGGG
GTGTGATGTGGGGGGGGGGGAAGGAAGCCTTGGAAGGCTCTCCGGCGGTAAGGCCAGCAG
GCCTCGAGGTAGTGTGCTAAGAGTGTGCTCAGCTGCGAGGTAAGCAGCTTAGACGGGGGG
GGGGTAAGGAGGCAGTCCTCGCCTACAGCATTGTGGATGAGGTTCAAGTCACAAGTGCAG
CGTTCACGACCAGCTCTAGGCTTCTTCTCTTCATGGCCTCCAGGTGGGCTTCTCTTCTCT
TCCATGGCTTCAAGGACTTCAAGGAAGACGGGGGGGGGAGCCTTGCCGGCGTCAAGTCGG
GACCAGGCTTGGAGGCATGCCACCTACGGGCTGGAAGCCAGCCATCGCTGGATGGGGTAA
GACCTTGGAAGACGCTTGCCAGCTTGTCGGCCAAGAACGGCTTGGCGTAGCGAAGGGTAG
AAGGGTTTTATCGGGCGTCAAGTCGGGCCGATAAAAGAAGCCTTGGAAGCCTACAACCAC
TCCCATCAGTCGGGATGGGATCAATGGTGTTTACTTGGAAGACGGCGTAGGCGTCTTTGG
GCTAGGAAGGAGCGGGCTTGAATAAGGCCACGAAGAGACGGGATAGCCCTAGCACCCCAT
TCCAGATCCATGGATGGACGGAGCTCGGGGGGGGGGGGTGCTTGGAAGAAGGCACTTGTC
AATAAGCTTCGAGGTGGCTTTTCGCAGTCTGAAGCCAGCCTCGAAGTCTCTTGAGAAGAA
GAAGCCACCCATGTGGATGTGGGGGGGCGAAGAAGATACAAGATACTTCCAAGGCTTCTT
CTTCTTCTCTCTTCATACTTCAACGAAGAAGACGTAAATAAGAGTACTCCTCCTAGCGCC
TCTCTCTCTACCCACATTGGAGGTGTAGAGCCATCTTCCGCAAGATGGCTCAAGGCGTGT
TCTTGACGGGGAATAAGCTTGGCTTCTAGGGCGTCGGCCGTGCGCTCAAGGGGGGGGGGA
AGCCTTGGTAAGTTCGGTCTTATTCCGGGCGACACCGAGTCGGGTGCCGAGGAGAGCTTA
TTTTCGCAGTCTGAAGAGAACTTGTCGACGAGGGTTTTTTCGAAGCCTCGAATAAGCCTC
CAATGTGGGGGGGGCGAATAAGTAAAATAAGAGGGCTCGGGGGGCTAAGCCTCCTCGGGC
TCTTCCATATTGAAGGGTCTGGGGGGGGAGCCAAGCCGATAAAAGCGAACGAGTTGGGGC
TTCTACCGGGAGCCTCAAGCGGAGCCTCAACCTAGGGTCAAGTCTCTTCAAGGAAGAAGT
GGGCCGATATCTTCCAGATTGAAGGGGGGGGGGTATACGGCTGCCTCTACTTGAAGTATG
AAGAGAAGAGGGGCGAAGATACTTGAGACGCCTCTACGTCGGCTGCTTGTCTTATGGGCG
TGGGCAGCCACTAGGCGAGGGGTTCGAAGGGACGGTAGCCTCGCACCCTAGCACCCCGTG
CCATCCCATGGGATGGGGGGGGGTGGAGGGGGGGGTGTGCGGAGGGGGGCGAAGTCTGAA
GAGAGCGGTAGGCTTCAACCAAGCACTCTGCACTATGCACTATGGGTGGCGTCTTCTTCC
AAGCACATCATGTGGGATGTGGGCGTCAAGTACTTCCATATTGAAGGGGGGGTCCAAGCA
CATCATGTGGGATGTGGGCGTCTTTGCCAGGCTTGGAAAAAAAAAAGAAGTTCGGCTTCT
CTTCCAAGTCTTGTAGGGCCAAGGCGGCGCTTCTCTTCTGGCCGTCTTGGCCAAGGAAGA
CGGGCGAAAAGGCCAGCTTGTCCCCCAGCTTGGCCAGTTTACGCCAAGTAGCCATGGCGT
CGGAAGAGGCAGGGGGGGGGTTGAGGAAGCCAGTTAACGGCCTGGCGAGGGATGTAGGGA
ACAGCCTCGGTAAGAGCCTTGGTAATACGGCTTTCTTTCCATCGGCCGGGATAAGACGGG
GGGGGGTTCGCCGGACCATGGGCTTTGAAGAGACGCCAGAACCACTCCCATCCCTCTCGA
TCAACGGGGTGCTTGGAAGAAGGGGGGAACAATACTACCCTGCCAGCTAGCAGCCCGTCC
ATCCATGGGATGGGGGGGGGGAGCGCCGTCTCTTCTCTTCATACTTCAATACGCCTAGAC
GGGTAGGGTGGTAGACGCAAGGGCGGAATAAGCCAACTAGGCCACTGCCTCCAATGTGGT
ACTTGCCCACCATGTGGATGTGGGAACTTCTTTTTACCTGGACCCTCCCGGGCGGGAATG
AAGAGACGCCGGGTTTTTTGCCGAGGTAGAGCTAGGCTTGTCTTCTGGCGCGTTGGAGGC
GCCTCCTCGAAGGCGAGGGGGGGGGAAGGAGGCCTTGGAAGAGAAGCCAGCCTAGCTCTA
CCAAGGGGGAGGGTAAGCTCTTCCTTGCTTGAGCGCGCAGCTCTTCCTCTAGGCCTCGGG
CGAGGTGGTCGTAGTAAGTCGGCTCTTCATCAAGCGAAGGGGGGGCGGCAAGTAAAGACG
GAGTGTGTGTGGTAGGGAGTGCAGAAGGCCGAGGCTTTTATCGGGGGGGGGAAGTCTAGC
CCGCCTTATTTTTGGCCGAAGGGGGGGGGAGCCTAGGTGCCTAAGCCGCCGAGGTGGAGG
GCAGCGCCTAGGTGCCTTCTAGGTAGCTAGGAAGTAGGTGCAAGGCGTCGGCGAGGTGGA
GGCCACCTAGTGGAGCGCTCTACGAAGCGAACAGGGCTCCACTAGGTGGCCTCCACCCTA
CGGGGGGGGGAGAGGCCACCTCGGAGAAGAGGTGGCGGCAAGGTGCTCTTGCCCTCTCGA
AGGGGGGGGGGAGGCCAAGCACATTGGATGTGCTTGGTTAGCTTATAGGGGGGGGGAGCC
TAGCCGAGGAATAAGAGCGTACACTCCTCGGGCGATGCTAGGCCACCTCCAGCCAAGGGG
GGGGAGTGATGTGGGAAGGCTACCTTTAGAACACTAGATAAGTTCTATTACTTTTTTTTT
CTTTTTTGTCAATATTTATTAGTACTGTAATACTTTTATTATAATCCTCCCATACCCCAT
CCCATGGTATGGGGCATGAGTATGATATTTTAGGAGAAGATCATAAGTGTGCTTACCCAC
ACACTTTGATTAAAGCCTATCTTATCCCATCCAATCCATACCCATCAAGGAATGGGGGGG
GGGAATCGGGATGGATGGAGGGATGGATGGGGGGATGGATGGGGGGGATGGATGGGGGAT
GGATGGGGGGGTTGGATGGTTGGATGGGGGATGGATGGGGGGGGATGGGGGGATGGATGG
GGGGATGGGGGGATGGATGGGGGGATGGGGTTTGTGTTTAGTATACCTGTATTTATAGTA
TTTATCTAGTGTGCAGCCTGCGATATGTTTTATTAATTTTATCCCTTCGACTAGTATTGT
ATTTAAAAAACAAATACTTTATACAAAACAATGATTTTTAATTATACTTATAACCTTAAT
TTGGATTATATTATATATATCCTTAATTTAGTTAGCTTTTACCCTTCTATTCCTTTATAT
CTATTCTCTATTTCTATTTTAGGTTCACACCGGTCTTATTCCAATACTTTTTATGTCTGG
TAAGAAAACCCCGGGTAAAATAATCGACGCTTTAGTTAAAGGTGCTACTATCGCGGCAGG
TGTAGCTTCGGTAGAACAAAGTGTACGAGGTCGTAAAAGCAATGAGAACGGCGGTAAGAA
TGACAATGCAGGTAAGAATGACAATGCTGGCAATAATGACAATGCAGGTAATAGCGGTAA
GGGAGGAAATTCACAAGGGAAAAAGTAGATTGTAGCAGATTGGGTGTTTATTTTGTAGAA
ATAATTCTTTCTAATATATGTAAATATAAACTATAAACTATAATCTATTTTTATATTATA
ATCCAAGGAATGGGGCGGAAAAAAAAAATCTTCTTTAATGAGAAATGAGAAGATCATATT
ATATTCCGTCGGTGTTTAGCCGACGGTGCAATTAGCGGAATAAATTTCCGCTAATCTTCT
TTTTTTTCCGCGTAATTTTTTTTTTTTGGGGTGGCTTACTCATTAAATTTTTATATTAAA
GCCGGGATCGTATAAAATTAAGCCTCTGTTACTAAGAGTAAACTTGTATTTATTTATCAA
GAGTTTATTTTATCTTGTATTTAAAAAAGATTTAAAAAAGACACGTCATGTATAAATATA
TAATTTATTTTTTTGGTTTGGAATTACCTGAGAATGCATCTCCATTACTTGTACTTTTTA
ATGTTGCTATGATTTCTTTAGTTGTTTTGCTGTGTTTTATAAATGTTTTCGGTTATTTGC
TTTTTATCTTTTAGAATATAATAAGATCGATAAAAAATGTCCAGGGGGGGGGGTAAAGCG
AGGTTGATCCTTAATTATTTTAAGAGATCTTCATGGGTATTTTTGATTTTGGAGGGTTTA
ATGGGATTCTCTGGTCTTATAACGTTGATTTATTTGGGATTTTCTCCTTTATTTATCGGA
GGGTAAATATGGGTATTCAAAGCTCTGAGTAGATAGATTATGTGTGTATGCTACTTCAGA
TTATATTTGGTCTTACGGTCTTCTTTTTGTGGATAAAAGGTATAGTATTTATCTAGTGTA
CTATATCGTTAAAATAACACTGTATTAAACTAGTATTGTATAAACTTTAACTCATAAAAA
AAATGAAAAAAAATTTTGACACCGATTTCGAGGACTTACAAAAATTGAATGAACGTATCT
CAGATGCTACAAAGGTAGTAGCGACTTTAGAAAACGAATTAAATAGTAAATGTACTAAAT
TTGTAAAAAAGTACTCTATCGATAAGAAATGAGTCCAAAGTAGCTCTATGGAATCATTAC
GTGGGATATCTGCTCAACAATTAGTTGAATATATCAGATCTGATTACGGAGAATCCCCGG
TTCATTGCAAAGAAGAAATCCGAGATGAAAGATTAGTAAATGAAGTACTGAATTATAATC
AAAATTTAATAAGTGGTATAGAAAGCCAGCTTGAACCAAGCTGGGATTATACACAAAGTG
ATAAATATATTAATTATCTTTATGCGAAAGATTTGGGTTATCTTATTGATAATAACTTGG
AATGTTTTATATTGGAGGGTTTTAATTCTGAACGGCCTAAAATTTAAAAAACCGAATACT
TTTATCTCGTTGTATTTAATACTATTAAAAAAGATGGTAAATTAGTTTTAGTTTATAATT
ATATTGCATATAACAAATTATTTTTTAGATTATTGTTTATGCAGCATTAGAACAAAAACA
CTGCCTTTTATGGACTAAAAAAGGCTATATTGCGAGTGACTGACAGGGGGTATCCTTGAT
AATAAACTAAGAGTTGAATACCCATGGTGTTCAACTGCGGAGAATCTTTTAAATTTTACC
CTGAGTTGTATACAGATGAACGATTTGTAGACAGATATGGTTGTAGTGTATCTAGGTTTA
TAACCTTAAAGTGGTGTTCAAGGGGGGGAATGGTAAAGGATATAAAATTTTCAGAAGTAG
GGGGGACTTGCAACTTATAAACCATATGCTTTCAAAAGAGCATATAAGGTTAGTACAATA
TCTTAGTGCGTCTAGAGAGTTAGAAGAAATAAAAGAGACTTGTGGTATTAAGATCGGACA
AACAATTATCCAGATTTTTATTTATAGTTAGTGATTTAGATTATATGACAGATTCCATTT
CTACCCAACTAAAATTGGACGTAAATCAAGGTTCACAGAAACAACGAGGACAGTGTAGTT
ATATTTCACATATTTTACATAGTATTGATAAAGGTTTTAGAGAAAGTATGTTAAATCATA
ATAGATTATATATAAAAGCCCAAACTGCTTTGAATATCTCACGTGAGGTGCGTTATATTC
CAAAATCTTGTTTCTCCTTTAAAAATATACATATAAATCTAGGGAAGGTTAGATGGTATT
CTGCTTATACAAGGTCTTATTCGCGGGAAATCCGGGCAAGACTTGCGGACAAAATTAAGC
TGCGGACTTCTTGGACCAAGGCGCGCGCGGGCGCGGGCGGCGCGGCGCGGAAAGCGGGTA
CTTGTGCTGGGGGGGGGAGCATGGCTGCTTTATGTTTATAGCAAATATATCACCGGCTCT
AATAAAAACCATAGCCAGAGGGACTTGGATTTCAAGGAAGTGCGATATAACTTGCAAGTT
GTCACTTGTACAACACCATAGCCTCGACATATAAATGATTTAATTTAACTAGAGCATTAT
ACTTAGATAAAATTATTCTTCTTATAGGTGCACGCTAGTGATAATATTCTGACCCTTCCG
GGGGAGTGGTTATTATAATCCAGTCCGCGTGATTTTCGGGGGAACTATCCACTTTATAAG
AAAGGCAACATTTCCATTTTAACGTCTAGATAAACAAAAAATCCACAATAAAATTAAGAA
ACATGAGAATTTTCAAGAGCCATCCACTATTAAAATTGGTGAATTCCTATATAATTGACG
CACCACAACCCTCTAACATAAGCTATTTATGAAATTTTGGTGTACGCCGTGTGAGGGCGT
TGTTTAGCGGAGTCCGTCCAGACTCTATTGTATACTCATCAGTGTCGCACCATAATACAC
TATACAAGCTGCGGGTGATAACGTGTTATATAGCTAATAAGTATATAAGATGGGTAGTTT
ATCACAATAGTCTTGAAAGGTTGGGACTGCCCTCAATAGCAGTCAAGATTAGCAGGAGTG
GCTATGTCGAGGATAACGAACTTGAGATAACTCAGTGACGCCAATTCAGGGAGTGTATCC
AAAGCAGAATATGTCGGTACATTTGAAGCATTGCGTATGATAATAACCGAAGTAACATAC
GTTGATGAGAAGCTTCACGTCAAAAAATAATATTTTTTGGATCAGCTGAGCAAGCGACTA
AGGCTACAAGGACATTAAGCGGAAACAAGAGTCAACCACGGGATTTAATCGCCTATGATC
GATCAAAATACATGTGAGCGGTTACGCGAAAACGGAGTTTCCATAGTAGTTCAGGTGCTG
TAACGAAGGGAAATCGCCAGAATGTCTTAGAAAATAAATTAGTGGATGCAAGTATGAGGC
GAACCAACAGGGTGGGGTTGGTCAAGTCGCCAAAAGCTACCGCCAAGCCTACACTGGTCC
ATATTGTATCTCAAAAACTAAGCGAATTTAAAACTTACGACGGAAAATACAACAAAATTA
TTCAGTTAGTTAGTGATCCATTCTTCTTAGTTGCATGTTATGAAGAAATTAACGGCAAAC
CGCCCCGCTTCCGAGATCGCAGGTTGGACGGTCTTAACTGACCTTGATTCCTTAGGACAG
CCGACTTGATAAGGTCCGGTTTGTTTGAGTTAAAAAGCGTAATATATGCGCCAAGGAAAG
AAATCCCTATGGCTAATACCTTGCCTTGAGCTGGGAGACCAAAAGGAAGTGGCAAGGGGT
GGGCGGGGAGCAGGGGTTGAAAGAAAGGGCAAGTCAGACTGAGCGGCGATAATATCGTAC
AGAAAGCTCTAGAGGTCATTCTCTTGGCAATATGGGAGAAAGAATTGACGGTTTGCAGCC
ATGGTTTTATAAGACCGATAAACTCAGTCCAGGCAGCGGTAGCCCAAATATATAGCGCCC
ACCTGGGGTTGGATCGGAACAAAAGAGTAATCCTTGGGGATATAAAATGTTTCGACTCTA
TCCCCCACAAAATCATTTTGAGTCAAGTTAAGAAAAAGATCGTGGACCCTAGAATGTTGG
AACTATTAAACAAATACCTCAAAGCGGGCTTGCCCAGGGATGTCTTTTCTGTTCAAGGGG
TGAGCGAAGTAGAAAATTTAAATTTTCTACTATGTAACATCGTTATGCACCAGTTTGACG
AGTACATCAAATTTGCATATGACTTAGATCATGAACAAAAAGCAACTTCTGCTTGCCAGA
TCCCTAAAAACGCAGATCCGTCCACTTCAAATAAGATAAGATATGTTAGATATGCCGATT
CTTTCGCAATACTAACAAACGCTTGCCGCAACGAAGCACTTATGATTAAGCGAAACTGTT
TTGATGTGCTAAAAAATAAATGTGGAGTAGAGCTCGAGGTAAATAATAAGACACTCACGC
ATATGCAGGATAAATTAAAATTCTCCTCCGGGGCGCTTATTGTCAAACAGAAAAGAACAT
CCAGTTTGGTTGCTTCCAAGACCCATCCCTACGGGCAAGGCGGGTCAGGGAGTACTAGAA
ACGCTTGATCAATGGTAGCTCCTGTCAAGCGACCGTTTTTAGCAGCCATCCAGTCAAAGG
CCGAGGGGGATAAAATGAAAGGGACAAAAGGGACCGGTTATTTAAGACATCACTTGTACA
CACGGCCCTTACACAAGGGAGCGCTAATCAATAAAAGTCATTACGATATCCTATCATTCT
ATAACTCAAAGATAGATGGTATCACCAACAAGTACAGTTTTGCCAAGAATTCTCTTGGAC
CAGGGGCAAGAAGAGAAATAAGATTTCTTCTTGCGTCATGTGCACTTACATTGGCTCGTA
AGTTTAAACTAACTCAAAGGAAGGTTTTCCAAAAATTCGGAAGTAAACTAACCTGTCCCG
AGACGGGGTTGGAACTAAGGGGCAGAGAATAAATATGTCAATAACCGTACGGTCTGTACT
CTCTCTCTCTCGTACTGTAAGCGAAGGTCTGGTAATATCGAAACCATTGCATCACGTTTT
CTTCCCTGCGAGCCTCCCAAGCCATCGCACCAATCCCCCCATCAAAGATGGCCGTACCCG
CCCCCCATCTTTGATGGGGGGATTGGTGGGGGAATGATGGGGGGGTATGGAATGGGAGGG
ACGCCATCCAAGGCGCCCGTTGCCTGCCTCCCCATCATTCCCCATCGGACCCCCCCCCCC
CAAAGATGGGGGGGGGGGTTGGGGGGGGGGGGGGGGGGGGGGGGGGGGGGAGGGGGGGGG
CCAAGGGGGGGGGGGGGGGGGGGGGG
>20151110.A-LOL_contig_63
AACACTGTCATGTCCAGTGCGGATACCGCCCTCATTAGTGCTATCGGCAGGAGATCATCT
TTCCCCTGCCCTCCTCTCTCTCCCTCATCGTGGCCTCGACTTCAAGTGTCAGTCGAAACT
GCTCTAGCCTTCCTTCCTGCTGGATCGATCTAGTTATCCTTGCAATATCTTTGGGATTGT
TCATCATGGCCTCAAATGACCGGTTCTCTGCATTTCTCAGTATTTCTCCTCTACCTTTGG
CCCTGCTGGTGTAGGCCATGACCATGTGCTTCAAATTTTGGGACGGATATCCACATTAGC
ATCGTGGATTATCTACTCCTTGAACTTTTCTTCTGTGCAGATAGGAATTGAACTCGATGT
GTTCGCTTCTTAACTGCATAGCTATGCTGCTCTGGGCCCTACTCAGGTGCTTATGGATAC
TGGAAGGTGTTCCTCATTGGCTCATTCTAGTCCTTACTGTTTTATTATCTATAGAGATAT
TTGCTGCGTTGTTCCTGATGATATTTCGCTCATCAAAATGACGGTCCAGTCTCTGAGACC
ACCGTCAATCGAGTGACAAAGGAGATTGCTGTTCCAGCTGTAAAGCAGACAGTAATTTCA
GGGTTGAAAAAGGCTAATCAAGCCACAACGCCTCAGAACGCCAACCAACCCCCATCAGTG
GCGACTGAAAATCAACAACCTTCCTGCAGCGAAAGCAGGAAACAAAAAATCAATGGCTGC
CCCC
>20151110.A-LOL_contig_64
TTCTATATTCGGACTGTGACAACTTGACATCCAAGCATCTCGTTCCTCTTCGCTTGGTGA
ATCAAAAGCCTATTTCGCTGACGATAAAGAATCATTTACGTATGAAGTCACAAAGGAGAG
TAAAGAATGCTCCTAGTGTAAATCCAGGAACAAGGTATATAAGGGCCACATCCAATCAGA
ATGACGACAGCTGAAGGCTAATAAAGTAAAAGGAATCCAAAAAGACAAAGGGAAGGTACT
TACAGCTGCCACAACCGAAAATCTCGATCCAAGTTCCCATCAATTGCTGGACCTTTCAGT
TGAAAAGGCCTTTTTCTCGCGTTTCTTTCCCTCCTCTCATCCGTGGATTATTGACTCTGC
TGCTACCTCTCATATGACACCATTCAAAGAAGATTTCACATTGATCTCTCCTATGAATAG
CTCTGTCTCATCAGTATCAGGTTCACTCTTGCCCATTCATAGTTCTGGAAACATCGAATT
TGATGTGCGTATTAGTAATCAACATATAAAGACTGCCAAATTCAATAATGGTTTGTACGT
TCTAGGTCTAGGGGTTAGACTCTTGTCAGAATCTAAATTGGATGAAGATGAATTTAATGT
AATTTCAAGTGATGGTGAACGGCGTGTTTTTAAAAAATAACTAACATTTGTACGCTAAAC
TTATTTTGGGTTAATATATTGTCCAAAAAATGGTAGAAAAATCAGCTTTTACTTCCTATC
TTGACGCACACAACTCTCTTGGTCATGTCGGTACCTCACTCATGGCTGAATTGCGAAAAT
CTGATCCCTCTATCCCTTCAAAGTCCGAATCTTTTACGTGCACTGCCTGCCTTCGTTGTA
AATCAATACGCAAGACTCCTAAATCTACACATACGCGCGCCTTCAAGAAGTTTGAACTCC
TACACTCTGATTTAGCTGGACGATTGTCCGTTAAATCTCTCGGTGGAAAGAGTATTACAT
TACCTTCATCGACGACTTCTCTAGGCATGCCTGGATCTATTTGCTGAAGCATAAATCTGG
TGCTTCAAATGCAATCCAAGATTCCGTACGCTTGATTCAAACACAGTTTGACGCAACAAT
CAAAGTTTCAAACTGATAACGGTGGTGAATACATTAATTCAGATGTCGAGACTTTTCTTG
CAGCAGCTGGTATCATGAGAAATTTTCCTGCATACTCACACGAGTCTAACGGTATAGCGG
AAAAATTTAATCAAACAGTTGTTACTAAGGCTCGCATAATGCTCGTGGATGTCGCCGGAT
CAATTGGTGTTGGTATACAGCAGAGCAAGTCCAGAATAATTACACTTAATTAAGGAAATC
TAGAAACGCTAGGCCTGCTACATCTTGTTTTTTACATCAGGAATTGTAATTAACNNNNNN
NNNNNNNNNNNNNNNNNNTTGATAGTCCCTATTGCTGACTAGACTCTAGATTCCATCTCT
ACCGTATTTTGAATTTGATTTCATTTAGCCCGATTTGGCGCTATAAGGCCCATGCAGGTG
TCTACGAGCTCTAATATTTATTTAGGAGGAAACCTTCATGGGTAAACCCCCCTCAACTTT
TCAATTTACACACACTTTAAAAGTTGTGTTACCTTCACGAAGTTCACTAACACTGTTATG
TCCAGTACGGATTCCGCCCTCATTCTTGCTATCGGCAGGAGATCATCTTTCCCCTGCCCT
CCTCTCTCNNNNNNNNNNNNNNNNNNNNNNNNNNNNNNNNNNNNNNNNNNNNNNNNNNNN
NNNNNNNNNNNNNNNNNNNAGCATCGCTTCGAATGACCGGTTCTCTGACTTTCTCAGTAT
TTCTCCTCTTCCTTTGACCCAGCTGGTGCAGGCCATGACCATGTGCTTCACATTTTGGGA
CGGATATCCACATTGGCATCGTGGATTATCTACTCCTGGAACTTTTCTTCTGTGCAGATA
GGAATTGAACCCGATGTGTTCGCTTCTTATCTGTATGGCTATGCTGCTCTGGGCTCTGCT
CAGGTATTTATCCATCTCTACCGTACTGGCGCAGGCAGTACACACACAAGGGAGTATTCC
CGTAACAATGGATCATGGAAAATTCCTCTTAGCAGAAGCAATCTCTATAGCAGTCTACCT
ATATGACAGACTTCCTCATCGAAGTATTAATGATCAATCTCCGATTGGGACTCTGACTGG
GCATCCCTTCAATTCGACCACTCACCTCCATCCTGTTGAAAATGGAGACACAGTGTGTTG
TGGACGTATGGGCCCTCCATTTCGTCTAGGTTCCCGACACGATCTTGTGTATAGTTAAGA
GGTTGGAATGAGTATAGGGTAGCGCTTCAGGCTACCTAATGG
>20151110.A-LOL_contig_65
GATGAGACTTTGGTAGGAATCGATCTCGTTGGGAGTGAAAATATGAGATGGCGGAGTATT
TTGAATCACTGCCTCGTGAGCCAACTTGTCCGGTATTGCGAAGTTTGACTGAATCTTGGC
TCTGTGAGAATATTTCACTCTCAGGTTCATGTAGGGCGCTGCGTACAGGTATTCAGCCCT
TGCCCTTCAGGTGCAGCCCACATTGGAGACCGAATCACGGTTCCGAGATAATTATTTGTA
TCCTGGTTCGAAGAGGGGCCTGCTAGTAGGCATCGAGCCTTAATTCTCCGCTGCCTAGCT
GTTTCGATTTGTACCGCATTATTAATTCCGGCATTACCCCTACCTATGCCCCCTCACCTG
CCGTCAAATCATGCTGCCAAGACATCAGTTCCTTTGTAGTTAGATCGGGGTGCGTGCGGC
GTCAAACTAGCAAGAGTAATCTATTCACGACTGCTTAGTCTTTTTACCTCGCATAGTCTG
CAGGCCCGACGCCCTTCAGTATGCGACTACACCAACAAAATTAGCCATTAAATAATTACC
TACCGTCTCTCCCCAAACCATTCACATCTGAGTATTGCTTCTTATCTAGTAGATAATTTC
TGGTAATTGTAAAAAGCAGGCAGCAGGACGAGTGAGTACGTTGAAGATTTACCAGGCCTC
AATTAACAAGAAGTGATAAGCTCTTTTTACCATTTCTCGGTTCAAAGCCACGGTAGGTTG
TCATGAACCTTCTTTGTGGTATCTTTGATCTCTGGACTGTGACTCTAGAAAGGCATGTAA
AGGGGGACAAGAACTCAACGCCTACCAGCTGTGTGTCCTACGAACCTCCAGCCCTTACCA
TTGAATCGACTGAGGCGAGAATGAGCTCGACACTAGCTTGGAGTATGTTACGGTTTGACC
ATTATTTGAGCTTAGTCGGATACCTAAGCGTAATATTGAGAGTGTTTACGATGAGACTGC
TTGGGGAAGTTTAGATAAGCTGAGCGAAATGGCACTACTAGTCAGGAGGTTGAAGCGTTG
TTACAACCAAGTGACACCTGGCAATGCGTGGCTAGATAGCAAGTATTGTTCCTAAGTATA
AGTCATCAGTTTGTAGATCCACGAAGAAGATCAATCCTTTTAAATACCTGTTTGTAGTTC
CCCTTTATCTTCATGTAATTTAATAAATCAATTTTTATATCACCAACCCGGTTTTCGTCA
CAGAGTCGCTCTATCATCCATAAGCCAACACCATTCTCCGCTACCTCGAATGACAGGGAG
AAGCCGCGCTGATTTACTTCACAGAAGTCAGTCTCTACCAAAAACTTTCAAAACTTCAGC
ATACATTCCGGTTTCAGCATTATGGAGAACTTGTATCAAGTAGTCTATGCGACATCTTCT
AACAGGAGAATATGGTTGGTGGAGGGCGATAAGCTCTTCAAGTGTACGACTAAATGAGGA
CTTATGAATAGTGGTATCATAGGAAGAAAGCTGTGAATGGGGCATAAGAGAGGATACAAG
ATTCTAGGCAAATGTAGAGTAAAAAGGGTCAGTGAAATGATCATGGTATTCAGATCTATG
TAGGGTTAGTATTTCACCTACTCATGTAAACTAAGCTAGTTAGGCCACATGACCTTTTTA
GCAGTACATAGATCTCATCCGTAGCAGGAAGGCTCTCTAGGCGACGGTTAATACTACAAA
TAAGTAGGTTCTCTAGTCAAAATTTATAACGTAATATCATGTCCAACATATCTTTCTCAA
GAAGATCATACATATTTTTGTATCTCTGAGAACATCAGCTCGACCTGTTGAGGAAAATTG
GGTAACCTGACAACTCTATCGAGTTCACTTGAATATCAAACATTAAGGATAATGTTGTCA
TTACTATAAATTAATTCGAGCTTTTCTTACAATATTATTTTAATTCTAAATAATTTGAGT
GTAACAAAGTATTGTTGTGTTTTGTTTTTTTGTACTGCTTGAGTCTTTGAATATCTAGCA
CATTGGGCTCCTCTCTGACCCGGGCCATACCTTGTACAGTGCTCCTATCCTCTCTTGTTA
CTTGTAAGATCATTGATATATTTCCCGTGATGAATAGCCATTCAGCTCAGTATTTACTCG
TGGAATTCAACCACCTTTTCCACG
>20151110.A-LOL_contig_66
CACTACACCATCCGACCCATTACATGTACTTTCTTGTCAGTTTGACATCGCTCTGTATGT
AGGTCCTTGTTAGGTTGACAGCCCACGAGGCAATGATTCAAAATACTCCGCCAACTCATA
TTTTCACACCCGACGAGATCGAATCCTGACAAAGCCTCATCAAGTCTACAAGTACGACCT
AGTAAATCCTCATTCCAATGACCACTCCTCTCGTCGACTTTCTCTAGCCTCAGCTGACCG
CCAAATACACGCCTACGCCGATATTTATACCCGACGGAGGAAGCAAAACGTAGCGCATAA
ATTTGGGAGGAAGCTCTTCATGATGGACGTGAGTGAGATCAGGACAAGTTTACAAGATGA
TTCAAAGGATGGATACAATCTCGACGGGCGAGAGACATTGAGTTTTGGCAAGGAGATTTA
CTAATTGGGCTTTGTGCGTGCCAAGACTTCGGTTGCGAGAGTGCAGGCGACACTATAAAC
ACAGTCGCGGTTGGATGGTGCGGTGGTACATCATCTGGGTTGGTCTCCCAAGTAAGGCCT
GGATAGCTTGGACACATATCCTACTCGAGACAGGAGGTCGCTGGTTCGAATCCGGCAAAA
CACAATCACTTTTGTCGCGGCACTGGTATGCATGGATGACGAAGGCATGCTTGGGTAATC
AAAGGTTTTGAATTCCCTTTGGTGGGTACTTATGGAAGAGGGTCGACTGTTTGTGTAAAC
GAACATACCTCATAGTGGTATTCGCGAATGAAACCCAGAGTATGAGCGTCTCTAACGTCA
AAAGTGTCATTCAACATGTATACATAGCACTGGTCCTGTGTCGTAGCTCTATAGCTGAAT
ACACTTAAATGAATTTAAAAAAATAGATCACGGGAGATACTAGGACTACAAGTACAAGCT
TTCTCCATGCGACTGATCTACATAAGTAGCGTCATTGACGTGACTCATGAGTTTGACTCT
GACTGGCTCGGCTCACCCTTGCACAAACCAGACACACCTTGTCATTTAACAGTATGAGTG
TCTCCAGAGTCAAAATAGTCGTCAAATACGTACACAGCACTGATCGCGTGTCATAATTGG
ATAGTTGCGCACACTTATTAAAGCTGTAAAGAACTATGTTGCTACCTTTTTTCCTTTCAC
GAAAAAAAAGGGTCTGTAGAAAAGGTGGAATTCTACGGATAAAAGTTGATCTAAACGGCC
ATCCATGACGGGCTATACATTAAAGATCTTTTGAACAAAATCGGTCAGGAGCACTGTACA
AGGTGTGGCCTAGACTAGAAAGGACAATTTATTCTGGATGGTCGCAGAAGTGGCACATAA
AAAACCAACCCACAGGTGGATAAATTCATTTGGTCAAGAATGCACGGCAAAGTTATCAGG
GGTGACACTCCTAGACTCTGATCATGGTGGTAAATCTTTTGAGTTTTTACTTTTCATTGC
TAGCACGAGCTCGGAATTAAATAGTTTTATTGATAGTGTAGATAGTGCTAATCATGGCCT
GCAGCATTGACACCATGCCGCCATGAACTGTTTGAGCTTCGGGATTGATTAGAGACTAGC
CTATGCCATACGTTGCCACAATCATTCATTGCAAGATCCGATTGCAATCGTCAATCATCC
TCAAATGTAGCCATTACACTAGCGGATTAGAAATATCATGACGAATCTTGGCTCACGGCC
AGATTCTCCAGTTTATAGTCCCACAATAGAGAAGCTACCATGTATTTGGCATTGCAGACA
TGGGTCTGTAGCTCCAGACATCAGCATATTGTCCCTATTACCTGCCCAAGAAGTCCTTCT
TTCCGATTTCTAGGCCCTCCTTGCGAAGTAAATTGTAGGCAGTAACGAAGTGGAAGTAAT
GATTCGGAATTTGAAATTCCTGGATGTAATTTTTTCCGACAAACGGAATCACTATGTCAC
TGTAGCCTCATGTTAGCCTTTGACACCACAATGCAACTGAGAAATGTTCCATCTGACCAT
GGTCAGAGCTCCATGAAAGACGACTCGCACCCATTTGGGTCAAGTTCATCTCAAAGATCA
GGGTCGGGTCTGATCTACATGGGACAGAGTAGACATAACCGTTCATGCACGTACCCCTTC
GTGAAAGTAATAGCATCCTCTTTGCCGACGAAATCCTTTTCGTTGACGGATTTCAGCACC
TTGATAGTTGCCTGGATGCGAGATTGCAATTCATCCAAGTTGGTCTCAGTTCTCGGCATT
TCTGCGACCTCTATCTTGCCTGCAGTGCTTGCCATGCCGCAAGCCAGGTCCGTCATCACA
TGGACTGCACATAACCGTAAGCATAATATCAATCACTTGTTAAGTTGAGAAAGAGTCTGC
TGTAAGGTGCAGTACGATGGATCATCTATGCTTACTTTGGAAAGCCAAGTCGCCCATATC
GGATATCAACTTGCTCTTGATCAGCACTTCATCTGAAACCTTGGGCCAGGCAGAAGCCTT
GCTTAAGAGTGTAGAGAGGATTTCAAGATTTCGAATGAAAACAGGCACACTGATTTCGTA
GAGGGAAAGCATGATGAAACTTGGAATATGGATTCAGTTGCTGTAGCTGATAAAGGGGAC
GTAACGATTTGAATGGTAGATGGGTACTCAGGCCAGGGCTATTTATACTGCTGGACGTAG
ATTCTACACCCGTTCTCGTATTCGTATCTGTGTCTCATTGTGCGTCCCTTTTGCAGGTCT
TGATAAGTGACGGTAATCCAGATCTGGAGATTCGCGCGGCCCGCCCTCCACTGCGGCTGT
TGATTGGTTGCAAAGCAAGGACACTACAACTCTCACCCCTCGCCAGATCTACCCCGCTCC
CAAAGAAAACGGCGGCTGAATTCCTGTCCATGATGTTCAATACGAACCTGTGGACTGCAA
TATTCTCTCAAAGCCGACTTCCGTCAGATTCTGCAATACCAAAAAAGGTAGCCCGCGAGG
CCATGATTCAAGATACTCCACCACGCAGATCTTTCCCTCCCAGCCACATTAGTCCCCACC
AAAAACTATCAAGTCCACAAGCATGACTTCGGTCTTCCTCATTTCAATGATCTCATCCCT
CGTCGATTTTCTCTGGCCTAAGTTGGCCACCAAATACACACCGACGCCGATATTTAGACT
CGTCGGGGGTAATAAATCGTGGCGCCAAAAAATGAGAGGCAGTTCTTGGTACGGACGTGA
GGGAAGTTGGAACTGATTCACAAGATCATGCAGTAGATCGATACAATGTAGTCGGGTGTG
ATATGTTGAACATTAGCCGGGAGTTTTTCGGATCAGAGAGGATCTTGCGCACCAAGAGTT
CCACTTGCAAAGCGTGGACGACACTCAGGTCGCCGCTTTGGTTGGATGGTGCGGTGGTAC
ATCATCCGGATCAGTCTCTGACGTGGAGTCTGGATATTTCAGACGCTCATCTCACTCGAG
ACACGACATGGCTGAATCGAAACCAGTTGTAATAGTCTACCTACCACGCGTTACTGGTCT
ACATGGCCGACAAGACGTTCTTGAACAACTAAGATTTTTGTTCATTTCCTTCCGTGCTTA
CCCATGAACGAGGCTCGTCTATTATATATAAACGAGTATACCTGGTAGTGGCATTAGTGA
ATGAAATTTATTATATGCGTGTCTGTAAAGTTAAAATGGCCATCTAATATGTATCCCTAG
TACTCATCGTATGTCGAAGCTAGATAGCTGAATACGCTTATGTTATGTTATAGTGTTTAT
TGTCCTATTGAGTCTATGACTATGTAAGGACATGAAGGTCCTTTCTGCCTACAGGCTGGG
AGTACCTATGCCTCGGGTAGTGCACTCCCTCCTATGCCTCCTTCACGATTGCTTTCCAGC
AGTGATACCCCCACAGGTCTTCATTCGAGTACACACTAAGAGGAGCCGTCATCCCGTCAC
GATCTCCCCTCTCCAGCCAACGAAACAATGGCCATTTGCGGGTGTAGCTGCAGAGGAAAA
TCTCAAAAACCACGGGGTGCGGGGCTCTCCTATTACAAAGAGGCCGGCCAGCCGGACGCA
TCAGACCTGTGCATATTTAAGAGCGTCTCTCAACGTTCGTAGCCTCCTGATTCCTCTCCT
GATTCAAGTCGCAGGATAAATAGAAGGTCGTGAAAGGATGTCAGAAAAGTCTCGGTCGAG
AGTGACTGTCGTAAAGGAGCCTAGCCTAGCATCCAAAAGTCTTTACCGACGTGGGCTTGT
CGAATAACTTATGTATTTCAGGTGCCCTTCTGGCTAGTAGATTCGGAATTCATGGTTAGA
AGGGACGACATTTTTGACCCGTCGGAATCTGCTTTTCTTGAAGGCGGAAGGGTATTTTAC
TTTGCTTTCGTGGGCTTTTTGTTTGCCCGCCGGTGGGTAGCACATATTGTGATGTAACGA
GGGCTTCTCTGACTACCGTTGAAGCGTTTGGTACCGCATTATCTTCTCTCATTCACAGCA
TCATTATTATCGTCTTGGTCGCCTTATGTGTTATCGGAAGCGTATCTTTGACGGAGGGGG
AGATAACTCAGCTCAAGATGAAAAGGTGTTACTCAATCTCGGCTCTGCAGACCCTATAGT
GAGAGCTGGAGGTTCGTAGGGGACACCACTGACAGGTGTTGAGTTTCGTTCCCCACGGCC
CGTGCTAGATAGACATAAAATAATACAAAACAAAACAGAAACCAAAAAAATGCTAGATGC
ACAGTCTGGACAAGGCGATTTTGCAGACTATCACCGACAGTTCTAGCACTAGAAGACCAT
TCTAACCTGCTCATGCGGAGAAGAAGGGTTCCCCAACCACTTTTTCTATTTCCACCTCGG
GAAATACCACTGTCAGCTCCATAAGGCACAGAATTCTAATCCCAATCCCAGCATATCTTG
GGCTCTTGCCTCGGCAGGAGTTAATGCATTCAACAGCTGGATACGTGCCTCAAATTTGTT
CGAAAGGGCTCAACGATAAGCTAATGCAGACGGAATGACGAACCGATGTAACTAATTCCT
TCAGAGAAGCCACAACGTGATATCGTTCTATCGCATATATTACGTAAGCCAGCTATCTAG
TGTCACTTGCATGCTTCCCTATTCTTCCTGCTGCTGCAGGCATCTTTCCACGGAGTCTGT
ATATTGCGTCTGCTTTCTGACGCCTCATCTATGCCTGGGTAACTCGATACGACGATAAAA
GCTCGACGACGACGATGGTATATCGAAAATTGTGGTTTGCTATATGTGGCATAAGAACAT
AATACTTTTGTCAAGAAGATATCGTTATAACGAGTCCCCACTGCGCAGTTAATTCCGCAG
GATGCAATAGTCATGCTTAAGTCCTAAAACTCTGCCTGTCCGCTCTATCCTACGCAGCTC
GGAAGCTCCACATTGTGCGAGGCTTACTGATACAGGCTCATAGCTTTAAGTCTCGTATCT
AATACCAGATGAGTCTCTTAAAGACTGCTTACAAATGTTGCTAAAAGTTCGACTCTTCAT
GATGTTGATTGTTTCTTATCTATCCAATTTCTCTCGCCACAAGTGTTATTTATTTATAAT
AGTTAAGAAAATGCGCACACACGACACGTAAGCTCCTCACATACCGGTTAGCCCAGTCTA
AATAAAACTACCCGACGTGTTGGCACCTATACAGACCCAACATAGCAAATGCAGGCCAGG
ATTTTTTCATCCTGCGCTCGATCATTAAAGTATACATGGGTGTCATCTGTCTGAAGAATC
TTATGAGATGCAGATGGTACTAAATGAAAAGAAACCTCTACGAAAAAAGTGAAAGGATGA
AATCAGCTACATCAGTTCGTGGTTCCGTTCGAATCAGACTTGTCGTTGAGCCCTTTCGAA
CAAATTTGAGGCACGCACGCAGCTATTGAATGCATTAACTCCTTCTGCCGAGGCAAGAGC
CCAAGGTATGCTGGGATTGGGATTAGAATTCTGTGCCTTATGGAGCTGACAGTGGTATTT
CCCGAGGTGGAAATAGAAAAAGTGGTTGGGGAACCCTTCTTCTCCGCATGAGCAGGTTAG
AATGGCGTTTTCGTGCCGAAATCTTCGGTGATAGTCCGCGAAATCGCCATGTCCGGATCG
TGCAGCTTGTAGATATGCTAGTGTGCGATGCCCTAGACGGGCGAGCTCGATGATGATCTT
AGTACTATGACCAACACCTTATTATTTGTATTTAGACGGTGAATTTTCTAGCCAATAAAG
TGGAACTGAAGTCTCGTATTGAGCTTTGACTTCTCTGCTTGCCCTCGCAATGGAGAGTTC
TGAGTGTGGAGCTGGAGCCGCGCAGGCGGACGGCAGCCTCCTGGTTGTCAAGGCAGACAG
TGACGTTAGAGGCATATTAGGCCAGTGGGTTGCGAAGAGCTGCAGCAAGACCTCCCGTGG
CTTCAGCAATTTCAGCAACGTAGACCTCTGTCGAGTTTCCAAGCGGGTGTGATCCTCGCC
TAATCTCCTGCGCAAGTCCTCGATAGATGACATAGCTCGCACCTGCTGAGTCTTCTATGT
GAGCTACATCTGAAAATACAAATAAGTCTACGGTAGGTCGTGTAGCCTGACACTGTTTGA
AGGGATTTGGTGCCAAAAGTCTAGAGCATTGCTGCAATATATGAAATCTAGGTATTGCTA
GGAAGGTCATGTGGCCTAACTAGCTTAGTTTACATTAGTAGGTGAAATACTATCATTTGA
TACCTTCTAGTACCCACTATGGCTGGCCCTCATCCTCTATGGGAGGCATAAATTTCCGTA
GAAAGCTTGACTTATTATTTCATCTTGGCCCCTTCTTTGCTTGGAGAAGCTGGGTGCCCC
AGTCTCTAGAGCAGTAAGCTCTAGCGTCCTTTTCCAATTCGGGACTAGTGTAATATAATC
ATTAGTTAGACCTTAAATATTATAAATAAACAACTTACGACGGTATATACTACCTGGTCG
GTTCCTGATCAGAATGATTTCACGCAGGTATCTCGTGGATCCGACCACTCGACAATCAAA
TGTAAGTGGAGCTTGAGACCAAAAGTACGCGAATGATTATTCTACAAATCAACACACAAA
CTTGTCTAGATATCCCCCGCGCACCGCGTGAGCCAATCAACAGCGCACAATGTGCACNNN
NATAACGATAGAAAACAGCCTCACAAAATCATATCGTTACAGCGAGTCGGTATTGCGGTG
GAGCCACAAGTCCCATTGTCATCATGCTGTTTCAGTTGTGATGTATTAGAAGACGCAACT
GTGCAGGAGATATGGGTCCTTTCTGATTACAAGTCAAGGATACTATGTCCAAAGTGGGAT
ATCACATTGCTTGTCTCTGTTATGGTTTCCCAGGAACAAGAATGGCCCTTGAAAGCACTT
CTCTGATCATAAATTTCAAATAGTTGGAGCGCAAGACTGAACACCTGT
>20151110.A-LOL_contig_67
CAATTTGTTGGATATTAAGACCTCAACCATCAAGGACGGCGAATCCAGTATACCCCGTCG
CTCTAGATCAGACCCTGAAAAGTTCAGCGGCTTACAACAAGACACTGAAAAGCGGTAGGT
GATGCATGAGCGTTGGAAGACTCAAATGCNNNNNNNNNNNNNNNNNNNNNNNNNNNNNNN
NNNNNNNNNNNNNNNNNNNNNNNNNNNNNNNNNNNNNNNNNNNNNNNNNNNNNATCACGA
GTCAACTCACGGGAAAATCATGGGACGCGGCTCAAGATGGCGTACGAATAATGAATTTTT
ATCCAGGAGACACAAAAAAGTGGCCATGGGAAACATCTACAATTTTATGGCAAGTAATCG
ATGACCGGTATATATTACTAGACAGTANNNNNNNNNNNNNNNNNNNNNNNNNNNNNNNNN
NNNNNNNNNNNNNNNNNNNNNNNNNNACCGTACCAAAGTCGACATGCTCCTAAAACGGCT
TAATAAAAAATTCAGTAGTGTAATTGATAATCAAGTCATTCTACCTAGAGCTGATGACTA
TGCTGGCTGGAGTGAAATGGTTAATAATATTGCCCGTAATCTTCAACAACAGGACCATAT
AGCAAAGCTTCAGACTCCCAATATAGTCCACCAGAATGAAAATAATTCCTCGATTAACCT
ACCGTCAGCTGATTTTGGGGACCCTATGGACTTAAGCAGGATGAAATTTTCAAGCGCCGA
ACGAAAACATCGTATAGAAAACGGCTTGTGTGTTGCCTGTGGTGAAAAAGAACATTATTC
TAAAGATCACCATCGAAAATTCGACCCAATACCGATGCCGAAACGAGGCACCAACCAGTC
GATGCCCGGGGGCCCAAATAATCGACCGCAACCCGTTGCTCCCAATTCTCGTACATCGTA
CAGTAATAGAAGTTTTCCGCTCTTTAATCCACAACCTGTACAGATGCCCAATATGCACTA
TAATTCAATGCAACCTTCCCCTCAGCAATTCTCACATAATTTTCAACCTCAGTATTTTCA
TACATCAATTCCTTCCCGAATTCGGGCGCTAGACGATTCTAATTATGATACAGAATCTAA
AGATTTTAAGAATAATGATAATTCAATTCCAATCTACGAGCAGGAGTTAAAAGACAAACC
CTTGTCTTAAGTCGCTGTCGAGGGTTTAANNNNNNNNNNNNNNNNNNNNNNNNNNNNNNN
NNNNNNNNNNNNNNNNNNNNNNNNNNNNNNNNNNNNNNNNNNNNNNNNNNNNNNNNNNNN
NNNNNNNNNNNNNNNNNNNNNNNNNNNNNNNNNNNNNNNNNNNNNNNNNNNNNNNNNNNN
NNNNNNNNNNNNNNNNNNNNNNNNNNNNNNNNNTTTTAGGAATTCCTTGGCTGCGATCGC
ACAATCCTATTTGTGATTGGAACTATATGACCCTCACTTTTGCCTCCCCTTACTGCCAAC
ATTACTGCCTTCCATGGAGACAGTTACATCCCAGCTCAGACTTCCACTTTCAATGTTCAC
CTAATTCTACCGTTCAGAGCTGCCATGATAGCGACGATAAAGGTGATAATTTTTCAACCC
TAAAAAGTTGTAATAGGCGTGTCCATTCAGAATTTTTACGCAGAAAAGTGGACCAAACAG
ACATTGATAAATTCCTTGAATTAAAACCTGAATTAACGATTGATGACATAAAGAAAAAAT
TACCACTAGAATTTCGACATCATGNNNNNNNNNNNNNNNNNNNNNNNNNNNNNNNNNNNN
NNNNNNNNNNNNNNNNNNNNNNNNNNNNNGGAACTTCTCTGCATTAAAAAATGTATTAAT
GAGATGCTGGAAAAAGGATTCATTCGGGAATCCTCCTCGCCCGCCGCTGCCCCTCTCATT
CTTGTCCCCAACCCATCTGGAGGCGTAAGAATCTGTCAGGATTATCGCGGTCTCAATGAT
ATTACCATAAAAATCGATACCCGCTTCCTCTAATTCGAGAAACACTGGACTCGATAGCGG
GCGCCCAGTTCTACACTAAACTGGATGTCATTGCTGCTTTTAATCGCATCCGCATCGCCG
AAGGATATGAGTGGATGACAGCATTTACTACGCGGTTCGGATTGTATGAAATGCTGGTTA
CGCCATTTGGCTTATACAATGCACCTGCAACATTTCAAAACTATATTAATCATATTCTGC
ATGACGCGCTAGATCAGTACTGCACCGCATATTTAGATGACGTTTTAATCTATTCGAAGA
CCCGAGACGAACATGCTAAACACGTAGACGAAGTAATCCGCAGGCTGGGAAATGCAGGAT
TGCAAATTGATATTGCGAAATCAGAGTTCTACACAAAACAAACCAAATACCTAGGGCTAA
TTATCTCCACAAATGGACTCAGCATGGACCCTGAAAAAGTAAAAGCAATCTTGAACTGGA
GAAAACCATCTACTATCAAGGAATTACAACAATTTCTTGGCTTCTCAAATTTCTACAGAC
GGTTCATTCGAGGGTACTCAGGCCTAATTGAACCATTAACTCGTTTG
>20151110.A-LOL_contig_68
CATAAAATTAAATAGTGAAAAAAAAGATCTTCATACAAAAGTCAATTTGTTGGATATTAA
GACCTTGACCATCAAGGACGGCGAATCCTGTATACCCCGTCGCTCTAGATCAGACCCTGA
AAAGTTCAGCGGCTTGCAACAAGACACCGAAAAGCGGCAGGTGATGTATGAGCGTTGGAA
GACTCAAATGCAACAAGTACTCCTAATTGATGAAAAATGTTTCCCAGATTATTTTCATCA
AATATCTTACATCACGAGTCAACTCACGGGAAAAACATGGGACACGGTTCAAGATGGCGT
ACAAATAATGAATTTTTATCCAGGAGACACAAAAAAGTGGCCATGGGAAACACCTACAAT
TTTATGGCAAGTACTCGATGACTGGTATATATTACTAGACAGTGCTCAGTCAGCCAAAAA
CGCGCTGGACATCCTTTCTCAGGATAGACGTGCTTATGGTGATTTTAAGGCTGATTTTGA
TCACTATGCCGAAAGAGCTAAATATGATGACCGTACCAAAGTCGATATGCTCCGAAAGCG
GCTTAATAAAAAATTCAGTAGTGTAATTGATAATCAAGTCATTCTACCTAGAGCTGATGA
CTATACTGGCTGGAGTGAAATGATCAATAATATTGCCCGTAATCTTCAACAACAGGACCA
TATAGCTAAGCTTCAGACTCCCAATATAGTCCACCAGAATGAAAATAATTCCTCGATTAA
CCTACCGTCAGCTGATTTTGGGGACCCTATGGACTTAAGCATGATGAAATTGTCAAGCGC
CGAACGAAAACATCGTATAGAAAACGGCTTGTGTGTTGCCTGTGGTGAAACAGGACATTA
TTCTAAAGATCACCATCGAAAATTCGACCCAATACCGATGCCGAAACAAGGCACCAACCA
GTCGATGCCCGGGGGCCCAAATAATCGACCGCAACCCGTTGCTCCCAATCCTCGTACATC
GTACAGTAATAGAAGTTTTCCGCTCTTTAATCCATAACCTGTACAGATGCCCAATATGTT
CTATAATTCGATGCAACCTTTCCCTCAGCAATTCTCACATAATTTTCAACCTCAGTATTT
TCATACATCAATTCCTTCCAGAATTCGGGCGCTAGACGATTCTAATTTTGATACAGAATC
TAAAGATTTTAAGAATAATGATAATTCAATTCCAATCTATGAGCAGGAGTTAAAAGACAA
ACCCTTGCCTGAAGTCGCTGTCGAGGGTTTAATTTGTATGAGGATGAAGATGAGTCTATT
CGAGAAGTATTACTAGATAACTCACCGCTGGAGCTGTGCTCCATAAGCTCAAGTAATTCA
ATACTTCTTGATTCTCACCTCTCCAATCCGCGCATTCGTGATCCAGTAAGATTTCATACC
ACTAGTTTAATTGATAGCGGCTGTAAAGCTATGGCGTTTGCGGATGAAGAGTCTATTGTT
AAGCGTTTTGAAATTCAAACTAAGCCTTTATTGATTCCACGCTCAGTGCGCCTGGCTGAT
GGTAGCACGCAGGCTGCCATCACTCGTTATTTTACTTTTCGGTTACATATTGGCAGTCAT
TCAGAAATTCTCGTCTTTTTTGTTACAAACCTAAGCAAATGCAACCCAATCATTTTAGGA
ATTCCTTGGCTGCAATTGCACAATCCTATTTGTGATTGGAACTATATGACCCTCACTTTT
GCCTCCCCTTACTGCCAAAATCACTGCCTTCCATGGAGACAGTTACATCCCAGCTCAGAC
TTCCGATTTTAATGTTCACCTATTTCTACCGTTCAGAGCTGCCATGATAGCGACGATAAA
GGTGATAATTTTTCAAACCTAAAAAGTTGTAATAGGCGTGTCCGTTCAGAACTTTTACGC
AGAAAAGTGGACCAAACAGACATTGATAAATTCCTTGAATTAAAACCTGAATTAACGATT
GATGACATAAAGAAAAAATTATCACTAGAATTTCGACATTATGCAGCGCATTTTTTGCCA
AAGANNNNNNNNNNNNNNNNNNNNNNNNNNNNNNNNNNNNNNNNNNNNNGGAACTTCTCT
GCATTAAAAAATGGATTAATGAGATGCTGGAAAAAGGATTCATTCGGGAATCCTCCTCGC
CCGCCGCTGCCCCTCTCCTTCTTGTCACCAAACCATCTGGAGGCGTAAGAATCTGTCAGG
ATTATTGCGGTCTCAATGATATTACCATAAAAAATCGATACCCGCTTCCTCTAATTCGAG
AAACACTGGACTCCATAGCGGGCGCCCAGTTCTACACTAAACTGGATGTCATTGCTGCTT
TTAATCGCATCCGCATCGCCGAAGGATATGAGTGGATGATAGCATTTACTACGCGGTTCG
GATTGTATGAAATGCTGGTTACGCCATTTGGCTTATGCAATGCACCTGCAACATTTCAAA
ACTATATTAATCATATTCTGCATGACGCGCTAGATCAGTACTGCACCGCATATTTAGATG
ACGTTTTAATCTATTCGAAGACCCGAGACAAACATACTAAACACGTAGACGAAGTAATCC
GCAGGCTGGGAAATGCAGGATTGCAAATTGATATTGCGAAATCAGAGTTCTACACAAAAC
AAACCAAATACCTACGGCTAATTATCTCCACAAATAGACTCAGCATGGACCCTGAAAAAG
TAAAAGCAATCTTGAACCGGAGAAAACCATTTACTATCAAGGAATTACAACAATTTCTTG
GCTTCTCAAATTTCTACAGACGGTTCATTCGAGGGTACTCAGGTCTAATTGAAACATTAA
CTCGTTTGCTACACAAGAATACACCCTGGATATGTGTCACAGTCTAAGCATAGGCACTGA
GGCAACCTTATGGTCAGAGGTAGTTTATTTTCAATCTATGGTAAACTACAGATTGAAAAT
GATAATAACAGTTACTTTATACATGATTATT
>20151110.A-LOL_contig_69
AACCCTTGCCTTAAGTCGCTGTCGAGGGTTTAATTTGTATGAGGATGAAGATGAGTCTAT
TCGAGAAGTATTACTAGATAACTCACCGCTGGAGCTGTGCTCCATAAGCTCAAGTAATTC
AATGCTTCTTGATTCTCACCTCTCCAATCCGCGCATTCGTGATCCAGTAAGATTTCATAC
CACTAGTTTAATTGATAGCGGCTGTACAGCTATGGCGTTTGCAGATGAAGAGTCTACTGT
TAAGCGTTTTGAAATTCAAACTAAGCCTTTATTGAGTCCACGCTCAGTGCGCCTGGCTGA
TGGTAGCACGCAGGCTGCCATCACTCGTTATTTTACTTTTCGGTTACATATCGGCAGTCA
TTCAGAAATTCTCGTCTTTTTTGTTACAAACCTAAGCAAATGCAACCCAATCATTTTAGG
AATTCCTTGGCTGCGATTGCACAATCCTATTTGTGATTGGAACTATATGACCCTCACTTT
TGCCTCCCCTTACTGCCAACATCACTGCCTTCCATGGAGACAGTTACATCCCAGCTCAGA
CTTCGACTTTCAATGTTCACCTAATTCTACCGTTCAGAGCTGTCATGATAGCGACGATAA
AGGTGATAATTTTTCAAACCTAAAAAGTTGTAATAGGCGTGTCCGTTCAGAACTTTTACG
CAGAAAAATGGACCAAACAGACATTGATAAATTCCTTGAATTAAAACCTGAATTAATGAT
TGATGACATAAAGAAAAAATTACCAATAGAATTTCGACATCATGCAGCGCATTTTTTACC
AAAGAATGCTAACACATTGCCGCCGCACCGATTCTGGGATCATAAAATTGATATTATGCC
AGGTAAGCAGGTACGTCGCCGCGAAAACCGACCATTATCTCCAGCGGAACTTCTCTGCAT
TAAAAAATGGATTAATGAGATGCTGGAAAAAGGATTCATTCGGGAATCCTCCTCGCCCGC
CGCTGCCCCTCTCCTTCTTGTCCCCAAACCATCTGGAGGCGTAAGAATCTGTCAGGATTA
TTGCGGTCTCAATGATATTACCATAAAAAATCGATACCCGCTTCCTCTAATTTGAGAAAC
ACTGGACTCGATAGCGGGCGCCCAGTTCTACACTAAACTGTATGTCATTGCTGCTTTTAA
TCGCATCCGCATCGCCGAAGGATATGAGTGGATGACAGCATTTACTACGCGGTTCGGATT
GTATGAAATGCTGGTTACGCCATTTGACTTATACAATGCACCTGCAACATTTCAAAACTA
TATTAATCATATTCTGCATGACGCGCTAGATCAGTACTGCACCGCATATTTAGATGACGT
TTTAATCTATTCGAAGACCAGAGACGAACATACTAAACACGTAGACGAAGTAATCCGCAG
GCTGGGAAATGCAGGATTGCAAATTGATATTGCGAAATCAGAGTTTTACACAAAACAAAC
CAAATACCTAGGGCTAATTATCTCCACAAATGGACTCAGCATGGACCCCGAAAAAGTAAA
AGCAATCTTGAACTGGATAAAACCATCTACTATCAAGGAATTACAACAATTCCTTGGCTT
CTCAAATTTCTACAGA
>20151110.A-LOL_contig_70
CCGCAAAAACCGACCATTCTCTCCCGCGGAACTTCTCTGCATTAAAAAATGGATTAATGA
GATGCTGGAAAAAGGATTCATTCGGGAATCCTCCTCGCCCGCCGCTGCCCATCTCCTTCT
TGTCCCCAAACTATCTGGAGGCGTAAGAATCTGTCAGGATTATCGCGGTCTCAATGATAT
TACCATAAAAAATCGATACCCGCTTCCTCTAATTCGAGAAACACTGGACTCGATAGCGGG
CGCCCAGTTCTACACTAAACTAGATGTCATTGCTGCTTTTAATCGCATCCGCATCGCCGA
AGGATATGAGTGGATGACAGCATTTACTACGCGGTTCGGATTGTATGAAATGCTGGTTAC
GCCATTTGGCTTATGCAATGCAGCTGCAACATTTCAAAACTATATTAATCATATTCTGCA
TGACGCGCTAGATCAGTACTGCACCGCATATTTAGATGACGTTTTAATCTATTCGAAGAC
CCGAGACGAACAAACTAAACACGTAGACGAAGTAATCCGCAGGCTGGGAAATGCAGGATT
GCAAATTGATATTGCGAAATCAGAGTTCTACACAAAACAAAACAAATACCTAGGGCTAAT
TATCTCCACAAATGGACTCAGCATGGACCTTGAAAAAGTAAAAGCAATCTTGAATTGGAG
GAAACCATCTACTATCAAGGAATTACAACAATTTCTTGGGGGTTCAAATTTCTACAGACG
GTTCATT
>20151110.A-LOL_contig_71
TATTATGCCAGGTAAGCAGGTACCCCACCGCAAAAACCGACCATTCTCTCCAGCGGAACT
TCTCTGCATTAAAAAATGGATTAATGAGATGCTGGAAAAAGGATTTATTCGGGAATCCTC
CTCGCCCGCCGCTGCCCCTCTCCTTCTTGTCCCCAAATTATCTGGAGGCGTAAGAATCTG
TCAGGATTATCGCGGTCTCAATGATATTACCATAAAAAATCGATACCCGCTTCCTCTAAT
CCGAGAAACACTGGACTCGATAGCGGGCGCCCAGCTCTACACTAAACTGGATGTCATTGC
TGCTTTTAATCGCATCCGCATCGCCGAAGGATATGAGTAGATGACAGCATTTACTACGCG
GTTCGGATTGTATGAAATGCTGGTTACGTCATTTGGATTATGCAATGCACCTGCAACATT
TCAAAACTATATTAATCATATTCTGCATGACGCGCTAGATCAGTACTACACCGCATATTT
AGATGACGTTTTAATCTATTCGAAGACCCGAGACGAACATACTAAACACGTAGACGCAGT
AATCCGCAGGCTGGAAAATGCAGGATTGCAAATTGATATTGCGAAATCAGAGTTCTACAC
AAAACAAACCAAAACCTGGGGCTAATTATCTCCACAAATGGACTCAGCGTGGACCCTGAA
AAAGTAAAAGCAATCTTGAACTGGAGAAAACCATCTACTATCAAGGAATTACAACAATTT
CTTGGCTTCTCAAATTTCTACAGA
>20151110.A-LOL_contig_72
AGAAGGACAAGAAGGAAGTGCCAAGGACCATGGTCAAAATTGGTGGGACAGGCAAAATTA
AACAGGGCATGACCCTCAACATCTATTGGTAAACAGCAAACATATCAAGATTGAAACTTC
ATATAAGAATGTAAATTTATTTATATAGTTTACATAGTCCTTCATAGTCATAGACTCAGT
AGGGACACTAATTTAATTCTATTCTATTCTATTCTACATATAGGGCTCGTCTCTCACTGT
CCATGAGAGCAAAGTTCAAAGTTAAACAGTTGGAACTTATTAATAGAATAGAATAGAATT
AAATTTCTGTCCCTACTGAGTCTATGACTATGAAGGACTGTTTAAAGGAGACAAAATGCT
ACCAGAATTTATTTGTTTTTATATATGTTTGTTTTCAATA
>20151110.A-LOL_contig_73
AAGGACTGTTTAAAGGAGACAAAATGCCCCCAGAGTTTACTAGTTTTTAATATGTTTGTT
TTCAATATTTTCCAATTGATATTGAGGGTCTTGCCCTGATTGCTTGCGAATACGAGACTA
CAGACGACATTGTAAACGCCATTGTGGCTGGATATTTCAGTAGTATGTCACCTAGCCTAT
TTTCGTGAGTAGATCTCGAAAGCTTTGACACACATTTCACATTTCACCGGAGATAGCTGG
TTAGAATCTAGTGAAAATCAACCACATCTCTTGGATGTGCAGGTGTACAAGGATGACATA
TCCATGCTCGAGTAATCCAAAGTTTTGAAACATTCCTTTGCTGGGCCCTAACGGAGGAGG
GTGGATGGTTCATGTAAGTAAACATACTTTAAATTAATACTGTTTGGTCGTTGTTTGAGC
TTGAGTGACACCTAAGTCTAATATTGAGAGGAAGTATGGCCAGATTATATGGAAAGCATT
CGAGCTCAGGACAAGGCCTTATTCAGGAGACTCACATATTGGAGCAGGAGTTGAGAAGTA
CTTAGTAGTCCTGGAGATATATCCCTTTTCCCTCCTCCAATTTGTTAAATCAAAGTCAAC
ATGACCGAATCGGTTTCCGTCACAATAATGTTACTCAGAAATGAAGTCTAGTGTAAAAGG
ACGAGGATCACGGAAGCTGCACGTAAAATTTGCCACAGAATAATCTATATTTTTGTTGAA
AATATATGCGACAGTGGAGTTAAGAGTATACTGCATACCAGCTGTTGATTAAGCTGCGTG
TGGATACTTGCTTTCGAAATCAGATTCCTGATAATATAACCTTATATAGAATTTATTGTG
TGTATATAACTACCACTCTTGTGCTTATTCTTAATACTATCATCTACACACGTTACA
>20151110.A-LOL_contig_74
ATCGCAGCCCACCCCCATCACCCCCCCCCCATCAATCCCATCACCCCCCCCCCCCATCAA
AGATGGGGGGGGGGATTGATGGGGGGGTGTGATGGGGATTGATGGGGCTGCGAGGGGATT
GATGGGGGGAATGATGGGCGTGCCGATCCATCCCATCATACCCATCGGACCCCAAAGATG
GGGGGATTGATGGGGGGGGTGGATGGGATGGGGGGGGGATCGCTCGGAGCCGGCGTACCC
ATCCCATACCCATCATAGATGGGGCGTACCATCCATTCCCTACGGACCCCCCCCCTACGG
AGCCTTCGCAGCCCATCAAAGATGGGGGGGATTGATGGGGGGGAATGATGGGGCCAAGAA
GGAGGGGGGGGGAGAGCTGGAGAGCTGGAGGGATGGGGGGGGAGGGGGGTGGAGGGACCT
AGCAGCCCATCCATTCCATTCCGGCCTAGCAGGGGGTATCGCCATCCATTCCGGGGGGAA
TGGGGGGGGGGTGATTCCCATTCCATCCATGGATCATGGTATGGGGGGGGAAAGGGGGGG
GGGAAAGGGGATGGGGAATCAGCCCTGCAAGGCCCATCAAAGATGGGGGGGGGGTAATGG
GCAATTTGGGATGGTTGGGCACCATGCACTGAATAAAGAACAAGTAAGTATTTTAAACTC
GCAGCACAATCTGGCAGAGAGCCGTATGATGGGAAACTATCACGTACGGTTCGGAGGGCA
GTTCATTTAGTTGGCTGACCCTACTCATTATTAGCTGTATCTTTAGTTATACAAATAATT
ACAGGTGTAACTTTAGCAATGCATTACAACCCTAGCGTATTAGAAGCATTTAACTCGGTA
GAGCATATTATGCGGGATGTTAATAACGGATGATTAATACGTTACATACACTCAAACACA
GCTTCAGCTTTCTTTTTCTTAGTTTATTTACATATAGGTAGAGGTTTATATTACGGATCA
TATAGAGCACCAAGAACATTAGTTTGAACAATTGGTACAGTAATATTCATATTAATGATC
GTTACAGCATTCCTGGGTTATGTATTGCCATACGGGCAGATGAGCCACTGGGGTGCAACC
GTTATCACTAACCTAATGAGCGCTATACCATGAATAGGACAAGATATTGTGGAGTTCCTT
TGAGGAGGTTTCTCTGTAAATAATGCAACGTTAAACAGATTCTTTGCTTTACACTTTGTC
TTGCCGTTCGTTTTAGCTGCTTTAGCTTTAATGCACTTAATAGCACTTCACGATAGTGCA
GGATCTGGTAATCCTTTAGGTGTTTCAGGTAATTACGATAGATTACCTATGGCTCCATAC
TTCTTATTTAAAGATTTAATAACTATATTTTTATTTATTATTATTTTAAGTATGTTTGTA
TTCTTTATGTCAAATGTTTTAGGGGATAGTGAGAATTATGTAATGGCAAATCCAATGCAA
ACTCCGGCTGCAATTGTACCGGAGTGATATCTTCTGCCCTTCTATGCAATATTAAGATCT
ATACCTAACAAATTATTAGGAGTTATTGCAATGTTTAGTGCAATTTTAGCTTTATTGGCT
ATGCCATTTACAGATTTAAGTAGAAGTAGAGGTCTACAATTCAAACCTTTAAATAAAGCA
GCTTTCTATATATTTATAGGTAATTTTGTTATATTAATGGTTTTAGGTGCAAAACATGTT
GAATCTCCTTATATTGAGTTAGGACAATTTAGTACACTTTTATATTTTTCACATTTTTTA
TTAATAGTACCTTTAGTTAATTTTTTAGAAAATACTTTAATTGTATTATCTTGTAGATCT
AGCTAGAATATTAAGTGGCATCGCACTTAGCCAAGCTCTGAAAGCCAGTCGGGTCTAAGG
CCAACTTGTCAACTGACGGAAGTCTCAAGGAAGAGAAAGCAGCCGGGTATCTAGCGCTTT
ATCCCGGCGGCCATTCCATCCAACCAACCCCCAAAACGGGCATAAGGCCAAGGAGGGATG
GTAAACGGCCATCCCTTCGTACCCAACCCAACGCACCCCCCAACGCACCCCATCAATCCC
CCATCACCCCCCCCATCAACCCCCCCATCTTTGAGGGGGGGGGGGGTGTGATGGGATTGA
TGGGGGTGCGATGGGGGGGGGGATTGATGGGGTGCGATGGGGGGGGGAATGATGGGGGAT
TGGAGGGGGGAATGATGGCGGAGGGGCAATCAGCCCAATGATGATGATGATGATGGCGGG
CAATCAGCC
>20151110.A-LOL_contig_75
ATTGATCTGCAGACAGTTACAAACTGCTTTCCAAAATTCTGCAACAAAAAGCGGACCTCT
GCCGGAGACTATAGAGTCACATAGTCCATGAAGTCCCCAAATATCACAAACAAAAAGTCT
AGCTATGCCCTTTGCATTCACCTTTGTATGGCAAGGTGAGTAATGTTGTTCTTTGGTGAG
GCAATCTACCACAACCATGATGCAATTATAGTTATTAAATTCTGCTTAAGGACCGACAAA
GTCTACTGAGATATCACGCCAGCGCTGTAATGGAAGGGGAATGGGTTTTAGAGCTCCTTG
GTACTTGAGCCGAGAGACTTTATTTCGGAGGCAGTTGTGACAGTTTTTTGCGAATTGATC
AGTTTGCTTCAAGAGGTTGGGCCACCAGTAATGGTTGGAGACTTCTTGATACAATGCATT
TTTTTCCTAAATGACCTTTTTCATAGCTATTGTGAGCCATCTGAATGAGCATGGGCTTTA
GTTTGTTATCTGGGACATAGATTCTATCACAATAATAAAGTCGGCCTCCCCAAAGCTCGC
ATTCAGAAAGTGAAATTTCTTTTGAATGTGGTATTCCTTCCAACTTAGTCAACTTGGCAA
CAATATTTTTTAGCCATTGGTCTGTTTCATCCCGGTAGCCTTGGTCAAGTAGTCGGGATA
TTTTTTGGTCAGAGGGTTCATCTTGAGGGTTAGAGAGGGAAACAGATGAAAGGTGATGAA
AGTTAGTTGTATTGGATGGAAGATTATATTTACTCTTTGCTAAATCTTCGATTATGGATT
CATGAAGTTTGTTAGCAGGTAGGAGAGTTTGCTTTTGGTGTTGAGTTTGAGGATCAGAGT
CGTTTTTAGGAAGGTCTTGAGAGCTTCATGTAAGTGAGTCAGCTTTAGCATTATCTTTTC
CTGGTCTGGACTTAATGACGAAATCAAATTGTGATAAGAACTTGCTCCAACAAACCTGGC
GGCTGGATAGCTCCTTTGATGTCATGAAGTATTCAAGATTTCGATGATCAGTGAGGACGG
TTATTGGATAGCATGAGCCTTGAAGCTCAGCTCGCCAACCTTCAAAGCAGCTTACAATGG
CTAAAAGCTCCTTATTGTATGTCTTATAGTTGCACTGCACATTTTCGAACTTTTTTGACA
TAAAAACAACCAGATGTAGCTCACCTTCATCATCTTTTTGAGAAAGAACACCAGCTGAAA
CGAAGTCCGAAGAGTCTGCTTCGACTATAATCTCTTTCGAGGCGTCAAAATGATGTAAAA
CTGGTGCTGAGATAAAAGCTTTTTTGAGGAGTTCAAAAGCACATTGGCAGACATTAGACA
AGACAAATTTGACATCCTTGCGGGTAAGAGAGAAAAGGGGCCTCACAATCTTTGAGAAGT
TTTTGATAAATCTCCGATGAAAATTAGAAAATCCTAAAAAGCCTTGAACATCTTTCAAAC
AAGAGGGGGACTCCCAGTCGCAAATGAAATGAAATTTTTGGGGGTCCATTTTGACACCTG
TTACGGAGATTATTATTCCAAGGTAGTTCACTTCTTGAACCTCAAATTCACACTTCTTGA
TATCACAATGTAATCCGGCTTTTCTAAGTGCATCAAGTACAGTATTAATGTGGTCTCGAT
GCGTTAGAAGGTCGTCAGAATAAATCAAGATATCGTCAATATATGCAGTGCAGAAAACAT
CAAGGTATGGTCGCAAGACGTTGTTGATGTGAGCTTGAAAAGTGGCTGGTGCATTTGATA
AACCAAACGGCATTACTAGTGTTTCGTGCAGACCATATTGTGTGTTAAAGGCTGTCATCC
ATTCCTGGCCCTCGGCGATTCAAATATGGTTAAATGCCGCAATAATATCTAGCTTTGTAT
AGTATTTGGCATTACTAAGTCTAGCAAGGGTTTCTTGTATTAAGGGGAGGGAATATCTAT
TTTTTATGGTAATAGCGTTTAATCCACGGTAATCAATACAAAATCTTAAACCACCTCCAG
GTTTCTTGGCAAAGAGTACTGGTGCTGTTGCTGGCGACTTGCTAGTACAAATGAAACCTT
TATCTAGTTGTTCATCAAGATATTTTCGTAGCACTTTCAGTTCATTGATAGATATATTAT
ATAGAGGACCATGGGGGGGCACTGTGCCTGGCTTAAGATCAATTTTGTGATCACAGTCAC
AATGTGGTGGAAGCGAATCAGCACCTTCGTGACTAAAAACAGGTAGATGGTGGTGTTAGT
GAAGTGGAAGTTTACTTGCAGGATTGGGTCGTTCTTTTGTCTAGAGGGCAATCTAAATAT
CTTCAAGTGAAAATCCTGCTAAATTTAACTCCGCAGCTTTGGAGCAAGAGTTAGACTTCT
CTTAGAATTTCACTTGACAGGTATTTCTCTAGAAACTTTTTTTGATTAGGTGAGGAAGTT
GGAGGAGTCATTGGCGCTGAGCCAGCAGGCTCGTTCCCCATTTCCTTTAACCTGCTATCA
ACTCTGTTTAGAGATAGAGAAAATATCTTGACACTGTTTAACTTTGAGAGGGCATGAAAA
GCTGCAGCTCCAACTTTGCTCGGGTGCCCACTTTTGATTATGTCGTATTTGGATGGTGGA
TTGTGAGCTCTAAATTTAACACTTGATACATTTATTTGCTTAATACCGGTTGGGAGGCAG
TTTTCTTTGCAATGATCTGAACTAAAAGAAACAAAGTCATTTGACCAATTAATCAAGGCG
TTGTGTCTCCTGAGCCACTTCCGTGCGAGGATTAGCTCATATTTTCCCAAAATTGTGATA
AAAAAGGTTAATAATTCCTCATGGCCTTTGATGTTTAATTCAATAGGAGTTGAATGGGTT
ATTTTAGCTGCAGACAAGCCATCCACGAGATAGAGTTGACAAGGCTGTGGAAGAATTTTC
AATGGGAGGTTTCGTCTTTTTGCTGAGTTAAAATTATAAAATTTGTCAGTGGCACCACAT
TCAAGGAATGCCTGAGTGGAGAAGCTGAATTTTTTTCCAAAAACATTACAGGAAAGCAGA
AGATGATTGCTGTGGGGTGCTGAAAGAGACAAAATTAGTGTCCTTTCTTCACCCTCATTA
ATGGGAACCTGTTTTTTCTCTGATATTTCTGCCCCATTTTCTTTCTCCTGATCGGAAATT
CTATTATCTTTGTACCTTCTCATATCCTGATTCAAGTGAGCTTTGGGACAAATTCGAGCG
TGATGGCTAGGGTCAAAGCACCGGCTACAATTTTTATTTTTAAAGCAGTATTTACCCCTG
GCTCTTTTTTCTTTATCATTTCAGGGGATTCGGTAATTTGCAGTGTCAGTTGGGGATCGA
GTGACAAGTGGAGTGGTTTTAGATATGCTCGGGTTCGTCAATTCCCTCGACAATGTGGAT
AGGGCGTCAGAGAATTTCGTATAATCAGGATCAGATGAGCGAAGAACAGCATCAATATTG
CGAACTTCGATTAAATACAATGAGAGGTCTGTTGGAAATTCTTGGCGCAACATTACAATA
TTTTGAAGATGAGACACAATAGTGGGGTGGAGATAATTGTATAGATGGTTTATTAAGGCG
TCATCAGAAAGCTCCGTTTTTTGAGCAACTTCATACCAGTCAATAAGGTGAGAGGCAGTG
TCTTTCTGTCCTTGTTTAATGGTAAGTATTTTCCTACGAGCTACATTACATGGCTCAATC
TCCCCAGATGTTTGTTCAGGGAGGACAAAAATAGCATCAACAGATGTGTATTTGACAGAG
CCATTTCTGTTTATACCATGAGAAATGGTGGAGTATGCCCTTCCCTTGGAGCGAGAAATT
AGATAAAGTATCTTAGTTTTTTCAGACGGGTACCAGTCTTTGTTTGCAATAAACTTCATA
TTTATTTTCCGGATAAATTGAGAAAGTTCTTTGTGCATATCAATGTTATCCGCAGAGAAG
A
>20151110.A-LOL_contig_76
TGGCAAGGTGAGTAATGTCGTTCTCTGGTGAGGCAATCTACCAAAACCATGATGCAATTA
TAGTTATTAAATTCTGCTTAAGGACCGACAAAGTCTACTGAGACATCACGCCAGCACTGT
AATGGAAGGGGAAGAGGTTTTAGAGCTCCTTAGTACTTGAGCCGAGAGACTTTATTTCGG
AGTCAGTTGTGACAGTTTTTTGCGAATTGATCAGTTTGCTTTAAGAGGTTGGACCACCGG
TAATGGTTAGAGACTTCTTGATACAATGCATATTTTCCTGGATGACCTTTTTCACAGCTA
TCGTGAGCTATCTGAATGAGCATGGGCCTTAGTTCGTTATCTGGGACATAGATTCTATCA
CGATAATAAAGTCGGTCTCCCCGAAGCTCGCATTCAGAAAGTGAAATTTCTTTTGAATGT
GGTATTCCTTCCGACTTAGTCAACTCGGCAACAATATTTTTGAGCCATTGGTCTGTTTCG
TCCTGGTAGCCTTGGTCAAGTAGTCGGGAGATTTTTTGGTCAGAGGGTTCATCTTGAGGA
TTGGAGAGGGAAACGGAAGAAAGGTGATGAAAGTTAGTAGTATTGGATGGAAGATTATAT
TTACTCTGCGCTAAATCTTCGATTATGGATTCATGAAGTTTATTAGCAGGTAGGAGAGTT
TGCTTTTGGTGTTGAGTTCGAGGATCAGAGTCGTTTTTAGGAAAATCTTGAGAGCGTCGT
GTAAGTGAGTCAGCTTTAGCATTATCTTTTTCTGGTCTGGACTTAATGACGAAATTAAAT
TGTGATGATAACTCGCTCCAACGAACCTGGCGGCGGGATAGCTCCTTTGTTGTCATGAAG
TATTCAAGATTTTGATGATTAGTGAGGACGGTTGTCGGATAGCATGAGCCTTGAAGCTCA
ACTCGCCAACCTTCAAAGTAGCGTACTATGGCTAAAAGCTCCTTATCGTATATCTCATAG
TTGCATTCCGCATTTTCGAACTTTTTTGACATTAAAGGAACCAGATGTAGCTCAAATTCA
TCATCTTTTTGAGATAAAATACCAGCTGAAACGAAGCCTGAAGAGTCAGCTTCGACTATA
ATCTCTTTTGAGGCGTCGAAATGATGTAAAACTGGTGCGGAGATAAAAGCTTTTTTGAGG
AGTTCAAAAGCACTTTGGCAGGCATCAGACCAGACAGATTTGACATCCTTGTGGGTAAGA
GAGACAAGGGGCCTCACAATCTTTGAGAAGTTTTTGATAAATCTCCGATAAAAATTAGAA
AATCCTAAAAAGCCTTGAACATCTTTCAAACAAGAGGGGGACTTCCAGTCGCAAATACAC
TGAACTTTTTGGGGGTCCATTTTGACACCTGTTACAGAGATTTAGATTCCAAAGTAGGTT
ACTTCTTGAACCTCAAATTCACACTTCTTGATATCACAATGTAATCCGGCTTTTCTAAGT
GCATCAAGTACAGTATTAACATGGGCTCAATGCGCTAGATGGTCGTCAGAATGAATCAAG
ATATCGTCGATATATGCAATGCAGGAAACATCAAGGTATGGTCGCACAACGCTGTTGATG
TGAGCTTGAAAAGTGGCTGGTGCGTTTGATAAGCCCAACGGCATTACTAGTGTTTCGAAC
AGACCATATCGTGTGTTAAACGCTGTCATCCATTCCTGGCCCTCGGCGATTCGAATATGA
TTAAATGCCGCAATAATATCTAGCTTTGTATAGTATTTGGCATTACTAAGTCTAGCAAGG
GTTTCTTGTATTAAGGGGAAGGAATATCTATTTTTTATGGTTATAGCGTTTAATCCACGG
TAATAAACGCAAAATCTTAAACCACCTCCAGGTTTCTTGGCAAAGAGTATTGGAGCTACC
GCTGGTGACTTGCTAGTACGAATTAAACCTTTATCTAGTTGTTCATCAAGATATTTGCGT
AGCACTTTCAGTTCATCGATAGACATATTATATAGAGGACCATGTGGGGCACTGTGCCTG
GCTTAAGATCAACTTTGTGGCCACAGTCACGGTGTGGAGGAAGCGAATCAGCACCTTCGT
GACTAAAAACAGGTAGATGGTGGTGGTAGTGAAGTGGAAGTTTGCTTGCATTAATGGGTC
GTTCTTTTGTCTGGAGGGCAATCTGAATATCTTCAAGTGAAAATCCTGCTGATTTAACTC
CGCAGCTTTGGAGCAAGAGTTAGACTTCTCTTTTAGAATTTCACTTGACAGATATTTCTC
CAGAGTCGTTTTTTGATTAGGTAGGGAAGTTGGAGGAGTCATTGGCGCTGAGCCAGCAGG
CTCGCTCTCCATTTCTTTTAACCTGCTATCAACTTCGTTTTAAGATAGAGAAAATATCTC
GACACCGTTTAACTTTGAGAGGGCATGAAAAGCTGCAGCTCCAAATTTTCTCGGGAGCCC
ACTTTTGATTATGTCGTATTTGGATGGTGGATTGTGAGCTCTAAATTTAACACTTGATCC
ATTTATTTGCTTAATAGCGGTTGGAAGGCAGTTTTCTTTCCAATAATCTGAACTAAAAAA
AACACAATCATTTGACCAATTAATCGAGGGTTTGTGTCTCCTGAGCCACTTCCGTCCGAG
GATCAGCTCATATTTTCCCAAATTTGTGATTAAAAAGGTTAATAATTCCTCATGGCCTTT
GATGTGTAATTTAATAGTAGTTGAATGGGGTTTTTTTAGCTGCAGGCGAGCCATCCACGA
GATAGAGTTGAAGAGGCTGTGGAAGAATTTTCAGTGGGAGGTTTCGTCTTTTTGCTGAGT
TAAAATCGTAAAATTCGTCAGTGGCACCACAGTCAAAGAATTCCTGAGTAGAGAAGCTGA
ATTTGTTTCCAAAAACATTACAGAAAAGCAGAAGATGATCGCTGTGGGGTGCTGAAAGAG
ACAAAATTTGTGTCCTTTCTTCACCGTCATTAATGGAAAACTTTTTTTATCTGATATTTT
TGCCCCATTTTCTTTCTCCTGATCGGAAATTCATTTGTCTTTGTATCTTCTCATACCTTG
ATTCAAGTGAGCTTTGGGACAAATTCGACCGTGATGGCTAGGGTCAAAGCACCGGCTACA
ATTTTTATTTTCAAAGCAGTATTTACTCCTGGCTCCTCCTTCTTTATCATTTCGTGAAAT
TCGGTTATTTGCAGTGTCAGTTGGGG
>20151110.A-LOL_contig_77
GACCGCCGTAATGATTAATAGGGATAGTCGGGGGCATCAGTATTCAATTGTCAGAGGTGA
AATTCTTGGATTTATTGAAGACTAACTACTGCGAAAGCATTTGCCAAGGATGTTTTCATT
AATCAGTGAACGAAAGTTAGGGGATCGAAGACGATCAGATACCGTCGTAGTCTTAACCAT
AAACTATGCCGACTAGGGATCGGGCGATGTTATTTTTTTGACTCGCTCGGCACCTTACGA
GAAATCAAAGTCTTTGGGTTCTGGGGGGAGTATGGTCGCAAGGCTGAAACTTAAAGAAAT
TGACGGAAGGGCACCACCAGGAGTGGAGCCTGCGGCTTAATTTGACTCAACACGGGGAAA
CTCACCAGGTCCAGACACAATAAGGATTGACAGATTGAGAGCTCTTTCTTGATTTTGTGG
GTGGTGGTGCATGGCCGTTCTTAGTTGGTGGAGTGATTTGTCTGCTTAATTGCGATAACG
AACGAGACCTTAACCTGCTAAATAGCTCGACTAGCTTTGGCTGGTTGCTAGCTTCTTAGA
GGGACTATCGGCTCAAGCCGATGGAAGTTTGAGGCAATAACAGGTCTGTGATGCCCTTAG
ATGTTCTGGGCCGCACGCGCGCTACACTGACAGAGCCAACGAGTTTCCTCCTTGGTCGAA
AGACCTGGGTAATCTTGTTAAACTCTGTCGTGCTGGGGATAGAGCATTGCAATTATTGCT
CTTCAACGAGGAATTCCTAGTAAGCGCAAGTCATCAGCTTGCGCTGATTACGTCCCTGCC
CTTTGTACACACCGCCCGTCGCTACTACCGATTGAATGGCTAAGTGAGGCTTTCGGACTG
GCCCGGGGAGAGTGGTAACACTCACTCTGGGCCGGAAAGTTGTCCAAACTTGGTCATTTA
GAGGAAGTAAAAGTCGTAACAAGGTTTCCGTAGGTGAACCTGCGGAAGGATCATTACAGA
GCGTGAAGCTATGCGGAACTTCGTTTCGTGTAGTTGACCCTCCACCCGTGTCGATTATCT
TATGTTGCTTTGGCGGATCGGGCTTGCCCGCGCCCACTTTGTGGGGGATGTCCGCCAGGG
AAGACCAAAACTCTTGTTATCAGTGATGTCTGAGGATGATATATAATCATGAAAACTTTC
AACAACGGATCTCTTGGCTCTGGCATCGATGAAGAACGCAGCGAAATGCGATAAGTAATG
TGAATTGCAGAATTTAGTGAATCATCGAATCTTTGAACGCACATTGCGCCCCTGGGAATT
CCCAGGGGCATGCCTGTTCGAGCGTCCGTAACAACCTCTCAAGCCTAGCTTGGTATTGGG
ACTCGCTGCCCTGGTGGCGGTCCTCAAAAGCAGTGGCGAGCCCACGTAACTCTCCGCGTA
GTAATTCATCTCGCGACAGAGAAGCAGTGGGAATTGCCAAAACTCCCTTAATTGCTCAGG
TCGACCTCGAATCAGGTAGGGATACCCGCTGAACTTAAGCATATCAATAAGCGGAGGAAA
AGAAACCAACAGGGATTACCTCAGTAACGGCGAGTGAAGCGGTAACAGCTCAAATTTGAA
ATCTGGTCCGTTTACGGGCCCGAGTTGTAATTTGTAGAAGATGCTTTGGCGACGAGTCCG
GCCTAAGTTCCTTGGAACAGGACGTCATAGAGGGTGAGAACCCCGTATGCGGCCGGGTGC
TCGACGCTATGTAAAGCTCTTTCGACGAGTCGAGTTGTTTGGGAATGCAGCTCAAAATGG
GTGGTAAATTTCATCTAAAGCTAAATATTGGCCAGAGACCGATAGCGCACAAGTAGAGTG
ATCGAAAGATGAAAAGCACTTTGGAAAGAGAGTTAAACAGTACGTGAAATTGTTGAAAGG
GAAGCGCTTGCAACCAGACTTGGGCACTGCGGATCATCCGAGGTTCTCCTCGGTGCACTC
GGTAGTGTGCAGGCCAGCATCAGTTTGGGTGGTTGGATAAAGACTTGTGGAATGTAGCTC
CTTTCGGGGAGTGTTATAGCCACAGGTGCCATGCGACCAACCCGGACTGAGGACCGCGCT
TCGGCTAGGATGCTGGCGTAATGGTTGTAAGCGACCCGTCTTGAAACACGGACCAAGGAG
TCTAACATCTATGCGAGTGTTTGGGTGTTAAACCCATACGCGGAATGAAAGTGAACGTAG
GTGAGAACCCATAAGGGGGCATCATCGACCGATCCGGATGTCTTCGGATGGATTTGAGTA
AGAGCATAGCTGTTGGGACCCGAAAGATGGTGAACTATGCCTGAATAGGGTGAAGCCAGA
GGAAACTCTGGTGGAGGCTCGCAGCGGTTCTGACGTGCAAATCGATCGTCAAATTTGGGT
ATAGGGGCGAAAGACTAATCGAACCATCTAGTAGCTGGTTCCTGCCGAAGTTTCCCTCAG
GATAGCAGTGTTGAATTCAGTTTTATGAGGTAAAGCGAATGATTAGAGGCCTTGGGGTTG
AAACAACCTTAACCTATTCTCAAACTTTAAATATGTAAGAAGTCCTTGTTACTTAATTGA
ACGTGGACAGCCGAATGTACCAACACTAGTGGGCCATTTTTGGTAAGCAGAACTGGCGAT
GCGGGATGAACCGAACGTGAAGTTAAGGTGCCGGAATACACGCTCATCAGACACCACAAA
AGGTGTTAGTTCATCTAGACAGCAGGACGGTGGCCATGGAAGTCGGAATCCGCTAAGGAG
TGTGTAACAACTCACCTGCCGAATGAACTAGCCCTGAAAATGGATGGCGCTTAAGCGTGT
TACCCATACTTCACCGCCCGGGTAGAAACGATGCCCGGGCGAGTAGGCAGGCGTGGAGGT
CAGTGACGAAGCCTTGGGAGTGATCCCGGGTCGAACGGCCTCTAGTGCAGATCTTGGTGG
TAGTAGCAAATACTCAAATGAGAACTTTGAGGACTGAAGTGGGGAAAGGTTCCATGTGAA
CAGCAGTTGGACATGGGTTAGTCGATCCTAAGAGATAGGGAAACTCCGTTTTAAAGTGCG
CACTTGTGCGCCGTCCCTCGAAAGGGAAGCCGGTTAATATTCCGGCACCTGGATGTGGAT
TCTCCACGGCAACGTAATGGAAAGCGGAGACGGCGGCGGGGGCCCTGGGAAGAGTTCTCT
TTTCTTCTTAACAGTCTAGCACCCTGAAATCGGTTTGTCCGGAGCTAGGGTTTTACGGCT
GGTAGAGCCTGACACCTTTGTCAGGTCCGGTGCGCTCTCGACGTCCCTTGAAAATCCGCT
GGACGGAATAGCTTTCACGCCAGGTCGTACTCATAACCGCAGCAGGTCTCCAAGGTGAAC
AGCCTCTAGTTGATAGAACAATGTAGATAAGGGAAGTCGGCAAAATAGATCCGTAACTTC
GGGAAAAGGATTGGCTCTAAGGGTTGGGTACGTTGGGCCTTGGTTGAAAGTCCTTGGAGC
AGGTCGCCACTAGCCTCACGGCCGGCGGCTTCCAGCATCGGGGTTCGGACGGCCTTGGCA
GCTTTCGGGCGTCCGGCGTACAATTAACAACCGACTTAGAACTGGTACGGACAAGGGGAA
TCTGACTGTCTAATTAAAACATAGCATTGCGATGGCCAGAAAGTGGTGTTGACGCAATGT
GATTTCTGCCCAGTGCTCTGAATGTCAAAGTGAAGAAATTCAACCAAGCGCGGGTAAACG
GCGGGAGTAACTATGACTCTCTTAAGGTAGCCAAATGCCTCGTCATCTAATTAGTGACGC
GCATGAATGGATTAACGAGATTCCCACTGTCCCTATCTACTATCTAGCGAAACCACAGCC
AAGGGAACGGGCTTGGCAGAATCAGCGGGGAAAGAAGACCCTGTTGAGCTTGACTCTAGT
TTGACATTGTGAAAAGACATAGAGGGTGTAGGATAGGTGGGAGCGTCAGCGCCAGTGAAA
TACCACTACCTTTATCGTTTTTTTACTTATTCAATGAAGCGGAACTGGGTGTCACAGCCC
AACTTCTAGCATTAAGGTCCTTCGCGGGCTGATCCGGGTTGAAGACATTGTCAGGTGGGG
AGTTTGGCTGGGGCGGCACATCTGTTAAACCATAACGCAGGTGTCCTAAGGGGGACTCAT
GGAGAACAGAAATCTCCAGTAGAACAAAAGGGTAAAAGTCCCCTTGATTTTGATTTTCAG
TGTGAATACAAACCATGAAAGTGTGGCCTATCGATCCTTTAGTCCCTCGAAATTTGAGGC
TAGAGGTGCCAGAAAAGTTACCACAGGGATAACTGGCTTGTGGCAGCCAAGCGTTCATAG
CGACGTTGCTTTTTGATCCTTCGATGTCGGCTCTTCCTATCATACCGAAGCAGAATTCGG
TAAGCGTTGGATTGTTCACCCACTAATAGGGAACGTGAGCTGGGTTTAGACCGTCGTGAG
ACAGGTTAGTTTTACCCTACTGATGATTGTCACCGCAATGGTAATTCAGCTTAGTACGAG
AGGAACCGCTGATTCAGATAATTGGTTTTTGCGGCTGTCTGACAAGGCAGTGCCGCGAAG
CTACCATCTGCTGGATAATGGCTGAACGCCTCTAAGTCAGAATCCATGCCAGAACGCGGC
GATTTCCTCCCACACATCGTAGTCGGATACGAATAGGCCTATGGCCCTGAATCTTAGCTA
GTTGGCAATGGGACAGCGGGAGAAGTCCACTGTCTCAGCTGACGCCTTGCAATTTTACCA
TGCGTGGGGATAAAACCTTTGCATACGACTTAGTTATATCAGACGGTGCTGTAAATAGTA
GAGTAGTCTTGTTATTACGATCTATTGAGGCTAAGCCGCTCTGATTTAGTTTTGTAGAAA
TACACCCCCATTAGCTGCCTGCTACAGGCAACTGAAGGGGGCTGGTTCATTGTTGCCAGG
CCCTTCCCGGGTAGGATGGCCGGGAGAGAGTCTGAGGTACGAGATTTCTCAACAGCCTGA
CATGGCTGGCAATATAAGTTCACCTGTCATACTCGCGGGTACCTGGGCTGGGAGATGGTG
ACTTTGGATTTCTCAGCAACCAAAAATGAAAGGCATATGTGTCACGTGATGGTATCCCGG
GTAGGAAGGCGGGAGATGTTGACTGCATCTTAGATTTCTCAGCAGCCGACATGGCGGTCA
CGTGTGTCACGTGATGGTCTCCCGGGTAGGAAGGCCGGGAGACATTATGAGGTCAAAGCA
TGTCTTGAGGAAAGATCAATCCCTTGAGCCCTAGGGTAAGGACAGATGAGAATGGTGGAG
TAGGTCCAAGGTATGACCAAAGTAGCTAGAAAGTGTATAAATTTGACAAAACTTCATGTG
AGCAAGGAAAAGTATGTAGGTTATCTAGAATGTAGGCTGTCCATCTGGGCCGGGTCAGTT
GGCCTTCCATCATTGTGCAACATGGTTCATGAATGGGACTACAGATGACCATGGCAACCT
CAACCAGTTGATTGTAATCAAAATGCCGGGCCACACAGCCAGGCAAGATTCCAGGATCCA
TGATCTGGCATGGTCTGGACCATGACCCAAGCACATGCTCATCCACCCGACCTTAGGATG
GGCAAAGTGTCAAGGCAAGTGCTGCGGCGCAAATCCCATATCAGAGTTGTGTGTTGGGGG
GGGCTTGGCGACAAATTTGCCTGGTAGGAATTTATCGGAGCTCGCCAAAAATACCGTTTA
GCGAGGTACCTGGCCCGGGCGCTACAATAGGTCCTGTGGAACTATAAGAGGGAAGGCAAT
GAAGAACATCCACTAACTGTTAGATTCATAATCTATCAGAGAACTGGTCACTGTTTGAGT
CACCTCTGCATCTTCTATTGGAGTGATAGCTGCAAGGCCGTAGTCTTCGGACGCGCTCCT
CTCGTCTTATGGCGGGCACATTAGTGGTAGAAGGTGCGGGCATCAGCCTGTACCATACTA
GCCAGCAACCCAATCTCGACTCAATTAGGCTCAGGGCAAGTACCTGAGCTGATGGAGGGA
GGAATAGGAGTGCAATCTGTTGTTAGGATCCGACCGAACCGAGTGTTTGGACGAACCGAG
CAGCATCCGACGTCCTGTCAGTCTGACTGGCAGGCAAGGTTGGAGTCTGTGGATGACTGG
CCGATGGCTAGACAGACCTAAGACACTTGGGGGAAAGCCACTACTGGTAGCCGTCTTAGG
GCGTGATTCAGTGGCTGGTCTCCTCCTCTTGCGGGGTGCATGGCGCAGACAAGGATGGCC
GTAAGGCTTAAATTGAACTGTACCGGCCCGCCCCGTGGGGAACTCAGTGGGGGCAAATGG
ATGGTAGGGGGGCGTATGTGAGCCATGCTCCGGTACGCCTGTCTGCCGCACAGGGGACTG
ATTAGCGTCATGTCCCCTGTGCCACTCAGTGTACAATTCGGCCCTGCTTGCAGGGCAGAC
GGGGAGTTCGCTCCCTGCCTAAGATAGTTACCTGGTTGATTCTGCCAGTAGTCATATGCT
TGTCTCAAAGATTAAGCCATGCATGTCTAAGTATAAGCAAGTTATACCGTGAAACTGCGA
ATGGCTCATTAAATCAGTTATCGTTTATTTGATAGTACCTTACTACTTGGATAACCGTGG
TAATTCTAGAGCTAATACATGCTAAAAGCCCCGACTTCGGAAGGGGTGTATTTATTAGAT
AAAAAACCAATGCCCTTCGGGGCTCCTTGGTGATTCATAATAACTTAACGAATCGCATGG
CCTTGTGCCGGCGATGGTTCATTCAAATTTCTGCCCTATCAACTTTCGATGGTAGTATAT
GGGACTACCATGGTTTCAACGGGTAACGGGGAATTAGGGTTCTATTCCGGAGAGGGAGCC
TGAGAAACGGCTACCACATCCAAGGAAGGCAGCAGGCGCGCAAATTACCCAATCCCGACA
CGGGGAGGTAGTGACAATAAATACTGATACAGGGCTCTTTTGGGTCTTGTAATTGGAATG
AGTACAATTTAAATCCCTTAACGAGGAACAATTGGAGGGCAAGTCTGGTGCCAGCAGCCG
CGGTAATTCCAGCTCCAATAGCGTATATTAAAGTTGTTGCAGTTAAAAAGCTCGTAGTTG
AACCTTGGGCCTGGCTGGCCGGTCCGCCTCACCGCGTGCACTGGTCCGGCCGGGTCTTTC
CTCCTGGGGAGCCACATGCCCTTCACTGGGTGTGTTGGGGAACCAGGACTTTTACTTTGA
AAAAATTAGAGTGTTCAAAGCAGGCCTATGCTCGAATACATTAGCATGGAATAATAGAAT
AGGACGTGTTCTAGGACCGCCGTAATGATTAA
>20151110.A-LOL_contig_78
ATTGGTGCTTGGGTGAAGGAGCTTATTAGCTTCGTGAATGCATGGACTTGATCTGCGGAT
CATGTCCAGGGTATATTATTCTGTAGCAAACGAGTTAATGGTTCAATTAGACCTGAGTAC
CCTCGAATGAACTGTCTATAGAAATTTGAGAAACCAAGAAACTGTTGTAATTCCTTGATA
GTAGATGGTTATTTCCAATTCAAGATTGCTTTTACTTTTCAGGGTCCATGCTAAGTCCAT
TTGTAGAGATAATCAGGCCTAGGTATTTGTTTTGTTTTGTATAGAACTCTGATTTTGCGA
TATAAATCTGCAATCCTGCATTTCCAAGCCTGCGGATTACTTCGTCTATGTGTTTAGTAT
GTTCGTCCCGGGTCTTAGAATAGATTAAAACGTCATCTAGATATGCCGTGCAGTACTGAT
CTAGCGCGTCATGCAGAATATGTTTAATATAGTTATGAAATGTTGCAGGCGCATTGCATA
AGCTAAATGGCGTAACCAGCATTTCATATAGTCCGAACCGCGTAGTAAATGCTGTCATCC
ACTCATGTCTTTCGGCGATACGAATGCGATTTAAAGCAGCAATTACATCCAGTTTAGTAT
AAAACTGGGCGCCCACTATCGAGTCCAGTGTTTCTCGAATTAGAGGAAGCGGTGTTGGAA
ATATCGCGCAATGAAATGGGCGCAATATTTGTGGAACGAAAGAAGAAGTTGACTAAAAGA
GTGTCATGTTCGGATTACTACTACATGAGTGTGAGGTATGCGCTATAAGTACAAGTGTGA
GCGACACAGAGCCTAAGCCACACCATAAACGATTGTGGCGCCATCTAGGCATAGAAAAAA
CCCCAATAAACTCCATGCGCCCACGCCATCCAGTCACTCATGTATCCATTAGTTAGCCTG
AAGCGCTACCCTATACTCATTACAACCTCTAAACTATACACAAGATTGTGTTGGTAACCT
AGACGAAATGAAGGGCCCATACGTCCACAACACACTGTGTCTCCATTTCCAACACATCTT
GATGTTGATGCGACAGCATACATGGATGACGTACTGGTTTACACGAGTGGAAGTGAGGAT
GACCACTGGAGAACAGTTTAAAGTTTCTTGGGAAAGCTAGAAAAGGCTGGCTTGTACTTG
GATATTGATAAATGCGATTTTCTTTGTCGAGAGGTGAAGTACCTTGGATACATTGTGAGG
GCTGGGGACTCGTTAACAGTAGATCCCGAAAAGGTTAAGAGCATCAGAGAATGGAAGGCG
CCCACATCAGTGAAAGGAGTCCGTTCGTTTCTAGGCTTTGCAAATTTCTACCAATGTTTT
GCTGATGGATTTTCGGAGATAACTGCACCGCTGACTAAATTGACTAAGAAGGATTCTGTT
TGGAGATGGGGACCTGAGGAGAACGAAACATTTGAACAACTGAAGAAAATATTTTCTACC
GAGCTGGTATTAGTGCAATGGGATCCCGAGCGTGACACAGTATTGGAAGCCGATTGTTCT
GGGTATGTGTTAGGCGGTTGTTTATCGCAGGCCGACAAGCAAGGTCGGTTTAGGCCTGTG
GCGTATTTTTCCAAGCGGCTGAGTGGAGCAGAAGCAAACTACCCAGTACATAATAAAGAG
ATGCTGGCTATAATCACGTGCTTGCAAGAATGGAAAGCCGAACTTCGATCAGTCGCCAAG
CCGTTCACTATATTGAGCAATCATAAGAATTTAGATTATTTTATGACCAAGCAACTGCTC
AATGAGCAGTAAACTAGATACTAAGACATTTTACATCAGTTCAATTTCACTCTAAAATGG
CGACTCGGCAATTCTTGCAAACGACCCAAAGCTCTCTCAAGACGCGATCAGGATAAGCCC
CATGGCCTTAATGACGAACGAATCATGGGTAGGATTATGCAGTTGCTACCAACAGTCAAC
GCGTCATCTGTCGAAGCACAACTTAGTTTGGTAATTGAATCTTTGTCATCTCAAGGTCCT
AATACCAAAAGATCAAATAACCCAACTAGTCCAGCTCTAGACCCAGCAGCACTTGCTAGA
ATATTTGACGACAACGAGATTCAAGCCCTTTGGAACAGGGGAGTCACTACTGATAATGAT
TGGCAACGAGCGCGCGATAGTGTCCAGCGTGGAGAGAGAAGTTTCTCACAAGAAATCGCT
CAGAAATTAACCGCTAACATTGCAGAGTGTACGGTTGCCGCATGTTATGGCCAGGCACCC
TTCAAGAAGATTTATGGAGAAGGTTCACGGAGAAGCTTCTAGGAGAAAGTTTCCGGGAAA
ACTCTAACAGTTAGATCAGAGGGACTAACCATGACTTAANNNNNNNNNNNNNNNNNNNNN
NNNNNNNNNNNNNNNNNNNNNNNNNNNNNNNNNNNNNNNNNNNNNNNNNNNNNNNNNNNN
NNNNNNNNNNNNNNNNNNNNNNTCGCCTAGTCATTCCTAGGATACTTACAGTAGACGGCG
ATCCCTACATCTTCCATCACTCGCCGTAACACCGCAGATGGCGTTCTTCGTGGAAGGGAA
AACCGAATTTGGGTTCCCAATTACGAGTCTCTCCGAACGGCGATAATGCAAAGAACACAC
AATAGCTATCTAGCGGGACACCTTGGGAAAGATACAATGATTGGCATACTGTTGAGGTGT
CAACCTAACTATGACCTGCATCCAAAGCGATGTGAAACCGACAAGAAAGTACACGTAGCC
CTGCGGGCTAAGTGCGCCAAGATCTCACGTGAGACATATCGAGCTCTAAACGTTTTACCT
GACGTTATCTGTGAAAATATTCTGTAACTATCTATATTCATGTTATCTATGACTCGTAAC
CTTGTACTAGTATTAG
>20151110.A-LOL_contig_79
AGACAGGTTTTATCCCATCTGCGGCTCGTATTAAAACGACTGACAGCCTCTACCCTCTCA
GCGTTCCCAGGAACGTCTCTTCCACCGCAGCTCAGCTCGCGATCCTCTCGACGATGACCC
CACCACTCACCGAAGCACACCAAAATGCGGAAGCCACGTTCGTGATGCACGATTCCGGTG
GAAGTTCATCTCCTCTTAGCTGTCGCACGCTGTGATGGTGCGGTCAAAGTAGCGGCCTTG
TATGCGTCCAACTTCGGCCAAGGGCACCNNTGCGACGAATCGCCACCGACGAGGTACGCA
CGACATTTCGTCGGCACATCAACTGGAGCATTCGACAGAGGCCGAGGCATCGGCCTTGGG
CTCTTCGACCCATATTCGGCCTCCACGGCTAGGGGTACGGCAGCGACGGGGCAAGGCCGG
AGGGCTGGGGAGTCTGCGATATTTTGAAGATAGCCGATTTGCATGACGGGCAGGGACGGC
TAAGATGGAGGGAAGAATGACGAGGCCTCGGTGGACGACTGGATGAGGTCTCCAGTGGCG
AAAAAGACACGCGGATGAGATGGAGAGATGCTGGGTCGAAGCATGACTGGGCATCGAGCG
AGAGGCAAAACTAGAGATTGGGGTTGACGAGGAATCTGCGTTTTGGCGCGTCAAGGACGG
GCTCTCTCGACGCTTGGCCCTGACATGTTCGACACGCGCGTGAGTCTGAGGTGGTCCGGT
CATGAAGATGGGACGAGGCATTTGTACCGTGAAGCAGTTGACCTGATCCGGCCCGGCCCT
ACTCGTGCTTAAGCTGCCGTAGGAGTGCGTGAGCCTTCGCCTGGCCTAGCACGTCGCTGA
ACAAGCAATCTATCGATGAGATGATTCCATTGAACCTCTGTGTTGGTCGGAAGACCGTGC
ACAACACCTCAGTCTTTTTTTTTTTTAATTCATAGTGTATTCAGCTATCTAGCTATGACA
CTAACACCTCAGTCGTCGCCGCTTGTAGGACAGAAATACGCATAGCCCAACGGCCTTTGC
ACGGTCGCATGGCAGCAATCCTCCGTACAAGCATGTGGGGCAGGCTTGCGTCCGTCACCA
ACTGCTGTCCCTCTCTCTCCCTCTACCGTATCCCGCTCGTGCCTACCACTGCTGTCGCTA
GTTATTGCCCGGACTCTATCAATGCGCGTAGCGCTGGGCGCGCGGACGCTCCACGCTTTC
GGTGCCTGGAACCTGAGGCCGGCGCTCGCAGTCGGTCGCGGCTGGGTGTGACGAAAGCAA
GCTGCTTGTAGCCTACTTTTGGATTAAACTAGATGGAGAAGTCGGACAACTACGGCTAAG
GGCTATTTGTCCATCATTCCAGCTCATCCAGCACGTGCTCCGTCGGTGAGCATGACCCAA
TTCTCCGCCACGGCCCGTCGTTATCTTGCTCAGCCACCGAGCCCGGCTCTTTCACTCGGC
CACTGTAGTTTGCCGTCTCACACTGCTTCCTAGCCTCAATGCAAGGTGGCCAAGTGGGAC
TTCGGTGTTGAGTGCAAGATAATGTGTGACACTCTCGCCGCTACGCCCCAAAGTCCGCTT
GGGTCTCGACCTAAGCTAAACCACGGCCAAACCGGAGCTAAAGGGAGAGAACTCCCGCTC
AATGGCTGCTTACGGAGGAGATCGATTGGTTAGTGATACATGTGTACTCCAGAGAAGTAC
TTGCAGATCATGTCTGTAGTATGAGTGACTCTGGCTGTAAGAGCCATCCAACTTGTACGA
AAAGTGGTGATCGCGAGTCACAGTTATCCACTTAGATGGCTACGTGCACCATTGAGCTTT
AAGAAAATAATTCTTTCTAGTGAGGAGTGTAGGGGTATCGCATTACATAGAACGTTAAGA
GTGGATTGGTAAACCGTAATACATCAAAAACTCAGGTACTCAGCATCATTTTTCACAGCC
CGCGCCTGCATCCCTACCAAAACAAAACCGCTCCCTTAAATAACACGGCTAAACAGGAAA
TCGGATGGTAAATCTGAGATTCGGTCGAATCGTCTGTCCAAAAAAGATACCCGGTACGCC
AATTTGTAAAATTCTGAACCGCATATTACTCCCTCAACCGGACTGAGGGAAATTGCTCCA
TAGCCTAGAGCTTAAACAATCAATATTCATATCCGTCGTCTACAGCGGTTTGTTTAGACT
TCATAACGCTTTCCTGTGTTCGATACATCTCAGCCACTTGGCTACTTTTAGTTGCCATTT
CCGGCTTCTTGTCCTCGCGGATTCTGATGAATCGAGGGAATCGTAGACTGATGCCTTTGT
CATTATCACTTCTCTCCTGGTATGCAGCCTTGTAACGTGGACTTAACGTTAAATCAGCTG
TCTTAACCTCCCAAACATACTTTGGCTCAAACCAGACATCAGGCTGGTGCGCATTGGACG
TAGCATGGGTGTAGAAGGGTTTGGGGTGATCGATAACTATTTCCGAAAGCTGTGAATAAA
TTTCCTCTAGTACGGCTTCCGAGAAGCCCGTTCCAATATTACAGATAGTCTCATAGCTTT
CAGACTTGTCGTTGTAGCAGGCGAGAAGGAACGCACCATATACTGATGTTCGCTTGCCTC
GACCATGGTAAGCTCCCAGGACGACCAAGTCAAGAGAGTCACCGATACCAGATAGGTAAT
CTTTCTTAATCTAGAGAGTTTTAGCCATGTATAAATTAGTTTCATGGATAAGGTATACCT
TGAGCCAGTTCCGACTTCGCTTACTAGGTTCATAGCTACTTTCCGAGCCATCTAACATTT
TAACCATGAGCCCTTCGCAAGACGCTTTCATGCTCTCATCGAGAAAGTTCTGAATCTCAT
CGATATCCTTCCCATCCATACCTGTGGCAAAGGCAAACTCACCTGGCACAGGAGTGAATG
CTGTATGGAGAAGACTTCGGCGATCACGAAGAGGCTTGTGAACAATGGCCTCACCGTTAA
GATACAGTAGGTCAAATGCATATACGCAGACTTTTATTTTGACATCTTCAATCTTAACGT
CTTTTTTCTTCCTGGTCATGAGCTGTTGGAATGGAAGAATCTTTTTCTCGACGACGTCCC
AAGCCACACTTTCGCAGTCCATCACAAAGCTAGTAGTTTCCGGCTTGACCCATGACTCAA
GTTTGGCTAATATATCGGGATATTTTTTGGAGAGATCCTCAGAGTTTCGCGAAAAGATAG
CCGCAAGGTCACCAGTTGCTGTCTTGGATACAGCAAAATCGGGCCCTGCATATTTCACTG
GCGAATCTTTCGCAACATAATGTATTTGGGCCCTCTCGCCGTCATACTTGAATTCGCAAG
TGAATAGATGATGCTCGAATCGATCAAGAACTTCAGAGATTGCTTTTGTGGGCTTTGCCA
GCATAGGTTTCAGAGGTATGCCGGGTTGGAGCTGGCAGTGTTCTCGTAGATTTAGGATAC
CATGACTAATCATCGTGGGAATAATGATTTCATAGCTGGGTATCTCACTGTAGACCGTTT
TGAGAATTGCTTCCCCTTTGGCGATCTCCTCGGAGCTTGGAGGCTTCTCGGGAGCCTTGC
TTTCAGTTTCATGCCAGATAAATGCCTGAGCAAGCGAAATCAACACTGTTTTCTCAGCTA
GCCCTAGTCGAAGTTTGCCCTCGAGAAACCTTACAATAAATTTTGCTTCACTTGAGCCCC
CCTTGTTTTTACTTTTGTCAATTTTCACACCAGAATTTTGGGTATCAGCTGCAGAAAGAA
GTTTTTTGATGAAATCAATCTTTCGGGACTGGGCTCTTTGACCTGAGACTGTAGCAATAT
ATACTAGGTCCTTATGGACACCGCGAATCGTTAAAGGTTTAGGGGCAAACATTGTAGGTT
GTTTTGCCCTACTTTGAACGGCTACAAGTCCAAGGTCTCCAATTTCTTTATGACTATCTT
TAATCACAGCCAAACTTCTCCCGGTTGATTCTCCGATGGCTTTCATAATCAACGATTCCC
CGATTCCCAGTTCAATTCCGGCGTAGTCGGCAGCAAGTTTGTTGACCATTAGTAAAACAG
TTGGAAGGAGGTCGTCAGGCGTGAGTTTGAGAACCTTTCGTAAGAAAAGAGAGCAGTAAG
AGGCAATCAACAGTCTTTTGCTCGTAACTTCAATCAAAGAGAATGTTGCACAAAGCGCAG
CGTATGGCACGGATTCTCCTGGCTTCCATTCGGGACATTGGTTCGTAGAATCGGATTCAA
GTTTTACTTGAGTCTTTTGGAGCATTTTTGAATCAAGTGATGTCTTTTCTTCCTCAATAT
CACTATTTTCATCTTCAATCATCAGCTCTGAGGTGGGAGAATGCGAGACTAAAGCTGTAG
TTTTTGGTGAAATTTTTGTCACTGATTTTGATTCGACTTGAGGCTTTTCATCATCTCCTT
CAACTTTTTGTCCACCTGAATTCTTGGAGCGCTTTGGGTTTGGCGACGAATTCCAATTTT
TGTCGTCAGATTTCTCTTGCTTTATTTCTGAAAGTGTTTGAACTTTAGCCTCAATATTAG
CAGATTTTCCGCTTCTATTTTCCAATTTTGCAGTTCGACTCCGTTTGAATATGGGCTCTT
CATCGTTGGAGTCAAGCTCTTTGACGCTGTTCTCTAGATCCTCGTCAGACGTTCGAGCCC
GCTTTTTTAATTCTGTGTTGTATCAGCTAGTTTTTAGAAAATATCCGTTTAAACTAACTT
TTCTCGACACTTTCTCTCGAATCAATCGACTTATTTCCCGCACAAGACACTGGGGAAATG
CCTATATGTTGAATTGTCTCACTTTTATCCCTCTTGACCGTAGCTTTTGACGAAAATGAC
AACTTTGATTGCTTTGCTGTATTTTTTTTCATACTTTGACTCCCGAAGAACTTCCTTTGA
AGCTAAGAGTCAGTAAGAGACGCCAATTATAAAGATGCCGTAATTCGTACCCTAAGGTAG
TTTGAGGGTCTCGAACATACCCCAATGTGGTCTGCGATGAGGACATCTTCCACAACTCTT
TGACTATGAATTTCCTAGCAATGAGCCAAGAAGCCACACCGATTACTAGTAGATTTCTTA
ATAGTCTTAATTGTTCTTTTGCAACCGCCTCTTCCTCTTTTAGTCCCCAGTCGTATTCAG
GATAGGCTAGATAACTTTTTGAATGCGTCAGGCTGTAATATTTGACAAATCTTATCAAAA
ACTAAGTCATAGTGGTGGTGCTCTCATGTAGACAAGGTAATGACGGATTAAGTGGCAGAT
CCTTTGCAATTATAAATAGTGCACTGTGTAAATGTTTGAAGCTCCGAGTCTGATCAAATG
TACATGCTCAACTTCTGATCGTCATAGTAGAGCCTAGGGGGATTTGTTATGACACAAATG
ATCCGCGCACATGGACGCGTGAGTACGGCTACTAGAAGGCTACCAAAATAGAATGTGTGT
ATCCCTGTTGATTCTCAGGCCAAAAACGGTATAGTCAAAACAATGGAACTCCTTTATTAG
CTTTTGTCCGCATGGTTACTAGTGTTAATAATTGGAATAGAAGCGCGGGTAAACGGTAGA
TATAGGTCCTCTGCCCCCTCGAGTATCAGTCTTCTTGAACTTTGATTCAACGAAAGTCTC
AAAGGGTTGTTTGCTTTCATTGTCACCCCACTCCAAGCAATGACATGAAGACCTTTTGCA
GGTGAGTAGCAGCTAGGAAAATTTACAAAAACCACGCGGTACGGGGGCTCCCCTAACATC
GACATCAGGAGTATGTATATGTGTATGTTTATTGTACTACTTGAGTCTTAAACTATCTAG
CACGTTGGGCTCCTCTCCGACCCAGGCAACACCTTGTACAGTGCTCCCATCTCTTGTTAC
TTGTAAGATCATGGATATATGGCCCGTGATGGATAGCCATCAGCTCAGTATTTTCCCGTG
GAATTCGGCCTCTTGTTCCACGGAACCTTCTACCCAAAAAAAATAAAAATGGTAGCAATG
GAAACTGCGTGCGCGGGAAAAAGGCTCAAAAAACCTGCAGCCCCAGCTAGACGAGGCCTA
GAGACCGAGGCCACATGAGGTGCGCATGCCGTTTAATAGGCAATTCAGCTACGGGAACAC
AGTCATTGGCGTTTTCCACGCGCGCTGTGCTAAGTGCTGCTTCGCCCCTGATCCGATTAC
GCATGGTTGGTGTGGGAGCCAGAGCCGCGCAAACTTGTTGAGTCCGAGGTTGATTCGTGT
GGTAGTGGACACTTGGTGCAGTGGATTACTGTGGCCTGTATCGCTCTGCAGATTGATCAC
AGAGACTTGCATCCCACAGATCAAGCCCCGGAAGCCCCGATGTGAACTGACCATCTAACG
GCCTAAAAGCCAACTCCGCACAATAAAGAACCAGCCGCTTCCTGCTCCGAGGGGAATAGG
CGTCCAAGCTATGTAGATTCTACCTAAGAGATCGGCCCAAATGGCGAACTACGGCGCCAT
TCAATAACAACAGTGTTTAATATGTCGTCGACGCATGTAAATGAGGTCTCGGCGCACCCA
ATACTCTGTAATGTGATCATCTCATTTCCCAATAACGAGACTCCGCCCCTTCCGATACTA
CATGCAATTACAGCAGCGTTTAGTAAACCTCTCACGTTCGTGCGAACACTTGAGCGCCTC
AGGTTTTCGCGTCGCGATCCGTGTCCGGCACGTGTATACATGAAAGTGGATGCGTATCTG
GAGGCTAGAGACCGAATCAACGAGAAGGGACATTGACGCAAGAATGAACGAAGTATTGTT
CGCAGGCCCGACACGACCTTGTGGGCGGTAATTTTGGTCGGGTAGGTGATCGAGATCCGA
TGCGTCGTGGCTCAACTTCTCCCGTATCGCGAAACTTGACTGAATCCAAATCCGAGAAAA
TATTTCACTCCCAGCTTGCAAAAGACACCGCTGACGGGTGTTCAGTCTTCATCTTTTTCT
AGGACTCGGTTTCGGATATGTGGGTGATGTTGATTTACTAGCCGCCGTGAACACTCGTCC
GTAAAGACCGAGTAAATAGCAGTCCCAACCCCACTGGATGTGTATTGGGTTATTATGGTG
TGATTGATGATATGAGAATGACATGAATACTGATCCTTGCAACGATTGATGGATTGATTT
TCATCTGAACACGAAGATATCGCTCCATCATATACACGTCTCTGTAACTAGTACTCACTC
CACGTGACTACGCCAGTGCTTCTCGATCGTCGACTGAGACTTCTTGACCCTAGGTTCGCA
ACTATAACACAGTACTGAGTATATATGATGCGCCTAAGCGTAGATGAACCTGCCTCAGAC
GTGTCAGTGTACGGTGGTTTGCTTCTCTAGCCAGGGTATCTGTCATAGACCTTATATCTG
TCGTAAATAGACATCTCCAAGTCAAGCTCACAATCTTAACAATATGCAAACAAGCCTCCG
CCACTCAGGGGAAGATTCCTGCCTAGGGGTTAGACAAGCTATCATAGATACCGAGGCCTT
TCGGACTATACATTCAAAGCAAATTTGAAGCTTCCCATCACGCCATTCCAGCATAGACAT
TTGATTCCCTCTAAACGAAGGGGTAGACACTACGGCCTACAAGCCCAACCCCCTGTCTCA
TCCTATGCAGCCGAGTAGAATGCAAATAAAGACGTCGAAAGTATGAAGGGGAGAGACTCT
TGGAAATATACGAATAGCGCCCCGCAGAGAAAGGCCGTGTTACGCATAGACTTGTGGGAG
TAATAGATTTGAGAAGCTCATGGCTACGATGCTAGTCAGACATGCCTCTATAAACCAAGC
GGATGCGCCAGGGATTCCATGGGTAACTCATTGCCATAGAGGCAATCAGGTATTCATGCG
GCTCAGCTATGACAAGCAAACCTCGGGTAGATGAGCTGGTGGGTGTGACCTTGTTGGGGG
GCTCATCTGTGCGAGTGCGGATGAGAGGAGATGAAGCTTGGCGCAGTGGAACGGCCTCTA
GACCTTTCCTCAGTGCTCCGCGCCATTGTAAGTATATGGCGTTGTCATGCCTAGGCTATC
GGTCTCCCAGAATCTGAAATTTCATCACTCACAGCATTAGTGCGGCACGAGTGCGCTACA
GTACATGAAATGTCGGGACAAGTGGTATCCGAAAGTTGATAAAGTGCCAGGAGCGCCTGA
GTGGATATCTCGGGCTGAATCTCAGTGCGTCCACATAGCGATTTCCAGGTGCCAGAGATG
TGACTGAATCGAGGCGAGAAGACATGATCTAGGCAGGATTCCAGCATAGCTCTACTCTTC
GTAGGATCAAGGGACGTCATTCGATAATCTGCCGGAGTGCGAGATATCCGCCTCTTTTTT
GATACCGGAATGTCTGCATGAGTCAGGAGTGATAGAGAACATGTGGGACTTACCCACTAC
CAGGCCAGGCTCTTACTCCACCCCCAAGTCTTCATGGGCGTAGGAGCTGGCTCGACGCGC
AAAGTCGTGATTACTTGGTTGGCTTCTGAGCTCACCGTAGCCCATTCGATTCATGATAAG
AGTCCCACCACGAACAATGGGCAATATTTTAGGCTTCAATATTAGGTCTTGCCTTTGATA
ATCTGAACATACCATGAAATTAGAGCGCGTTATTGCAACCAAAACTATATGAATATAAGT
AAACCTTGTCTGATGGTAGGTCCTCACTCAAGGATGCACTTGGAGTAGCTGTAAGACCGT
CACTATAATGCCTCCACGGCCCTCTATAGGCGTAGGGGTTCTGAATAGAATGGCCTGGAA
AACCGTGGGCGCGGGGCTCTCTTACCACCATTATCTCAACTACGCCTAAATACATAATTT
CTGTTTCGATGTGTCTGCAGAGGCCTTTGGGCCGTATTCAGTAGGATGGTTCGCATCCAA
GGAGGTTTCTATTTCGTCCAATCCTCTTTCACAGTCTTCGCCCAATAAGTGACGCAGGAT
AAGTCAGGGATCGATAGAGTATGTCAAGAGCTTCTTGGCAGAAACCCATGATGTTGAGGG
GGCCGAAGTTAGTATTCTAGTAGATGTATTGATTGGCTCATGGTATTTGAATACCTCGCT
GACTTGGAGGGTTTGGTGCTGAGAATTTAAAGACAGTATATCTTATAATTTTGCCTCGAT
TTATTGCCGGCATTTCTCCAGTGGTTTTAGGCTAGCCAGACAATCATCTTGAAGAAGTCA
CTCGACAGCTCCTCAGCTAGCTATTGGGAATGACTGATTAGAATAAGAATCAGAGAAGAG
GACTCAGGGCCTATGGAGTCCGTAAACCTCGTAGGCATCCATCTTACTGAACTTCATCAA
TTTCATTCTCCCTGACTACTACGCTGATAAAACGCAAGCCTTGACCTCGCCTGACATGTA
TCCCTATATTTTCTGGCGTCAGGCTGCATCAAGTCCAGTCACTGCCATTAGTATTCCAGC
GACTTAAAATCTTAAACAGAGTCTATGATGGGACCAACTTAATGCACCCTGGAGAGATCT
GAGGATCGGTGCGTGGTACCCTCAAAGGACTAGGCAGTGAAGATTCTAGCAAAGCCAGGG
TCCAGTACTTCCTCATCAGTGGATCTAGAACGCCTTGTGAGAAAGTGTTAGGCAGAGGCT
GGGGTTTTGATTCTTTCAACCCGAATTCCCCTGTGGTAGAATCTTCTGGTACGAATCTAC
GAAGAGATAGAGATGCGGCCGCAAGCCACGGCGGTCCCAGACTTTACTGAGCATCTTGAT
AGCCTTATCGAAGGTCCAAGTAGGTCAAATTTCTCTTGCGTTAAACAGCCCCACAGCTTG
AATAAGACTTGCGACCCACCTTCCGAAGCCATGCTGGCGACATGGTTCTCGTGACGGCGA
AGGAGCGACAACTGGGTGAAAGCAGAGCACGAGACTTGAATACCAAGATGAGTTGTTCGT
ATTCTGCCCATGGCTACCAATTCAAATTCGTTGAATGCCTTGGCGCCCATTTCTCGCAAT
GCGATATATTTACCGGCGCAAGGAATACCCAGTCACATGTCGAAGCTCCCTTCGTTTACG
TTGCGAAAATTGATGGTATGGTGGGTTGGCATTCTCTGTTGGATACAGGTGATTTTTCAG
AGATGACAGGTTGAGTTGATTCAGTGGCGAGGTAAGGTGTGAGCTGAATTGAAGTCCGAT
GTGAGGTCGTGGCTACAAAGGAATGCCGATGTGAACTTTTTTCAATTCAGTAAGTGTAAG
CAGCCAATATGGCTATATCATTGCAGTGTAGTGATAGGCAGACAGTATCAATGATATTTG
CGCCTGCCACTATCTCATAGACTGTGCTCCTGTATGCATCCACAGCACGTATAGTAGGCC
TCAAGGGCTTGACTAATGGCAACGTGGTCGTGCGGCTTGCTGGTGTGCATTGGCACCGCC
TTGTAGACATGCTGAGCGCTCAATATGCTCCCCAGCATCCGAATGATGCGAGCAGATTCC
AAGTGGCTTGATTAGCCAACCGACCCGACACAGATGATCGATGGCACGAATCCAGCGAGG
CTCAACCAACGTCGCGGGCTGGGTCCGTGGGGTGGATATGCCGGCAGAATTGTGGGGTGG
AGGAGCGAGGTAGCTTGCGCTTTTTCCTTGGGAGTTCCAAATTGCAAAGGAAGGAATAGA
GATTCCCGGCGATAGAATAGAAGGATGGTGAGAAGAAGGTACAGGGAGTATAACGAAATA
GCGAAGAGGGCCTGGTTTACTGGCCCGTCCCACTGCGGGTCCTAAGAATCCTGGTCGTCG
AAGGAAGCCGGGAGGCGAATTAGTCAGACGCCAAGATAAAGATTCCGGAGCCACATGCTA
AGGATAGGAAGCAGATTTCAGTGCTCAGGAAGAAGGCAAATATTAGTCAAGGATGGCGCA
CAGTGTTAGAGGTGGCGAGAAGCTTAGAAGTGTACTTAATCACAGGATTGATCACTTCGA
ATAGGACACGCATTTTAGTCTCAAGCTCTACCTCTCACAAGTTGTAGTCAGGAGCCACGA
GACACCGCGTAACCACTACGCCATCAGACATATCTGTAATAAACACACTTTACTTTTTAG
CCACCCTCACCACGGCCGGCACTCAGCGCTAGCCTTTGAAAGTTAGGCGCCCGAGGGGCC
CAAGCGACTTAGCCCGGAGAAACGCCACAAATCTTCAAACGGCATCCGTCAGCCCATTCA
ATCCACTCTCTGTAACCAAACTCCCGGTCGATGCATTTACATCTGTCTGAGTGACAGTGA
GTATCCCTGACATAAATATTGTATTATAATTTGTCACGTGTACCCCAGTTTTTATGCATG
ATGCACACTAAGCTAGAAACCTGTATATACTAGACACATCTTGTAATTTTAGAGGGGGAG
TTATACACCGTCTCAAGATTTCACTATGTAGGAGATATAGCAGAAATCCCAATACATCGT
TGACCTACGATTTCCGTATAATGACATTTTACCACCTACCATCCTAGGAACTTATAACCT
CAACAGTGTCCATGGCCGTAAGTTTCCCGGACAACGTGGCTGCATCGTGACTGAGGCGGC
CTTCGGCAAAGGGGCCTGTGCACGGGCTCCTGGACTCGTCACGAACGGATTAGAGTGGAG
CCGACCCTCGCCGGTCTAATAGTGCAGTGGTACTCCTTACCATCTGGTGCCATCGTGCCT
CAGGTCTACAACTACGGCACAATCCTTTCCACTCATGTACATCTTCGGCGCAGGCGTGGT
GTTCCACAACGTTGGATGGCTTGGAGTCAAAAAAAATTGGGTCTTGCCGCGGGTAGGCTA
TCCACCAACATACAAACATGATTCGTGGTAGTGTTGCGAGTAAAGGCTGAAGCAACAGTG
GTCCAAACTAATGAGCGTAATCCACTGTGCGCATCCAACGCTACATAGGTACCATTAACC
GGTGTCCGGATGCCCATGGAGGTATCTGGAGATAAGGTAGTGATTGGAATTGTTGTTCAT
TGTCTCTTTTGCAGTTCGAGACCACTTTGGACACGAACACTCTTACTACGACCAAAATAA
AACGATCGCAGCTGCTACACGCCCCCTGTCTCCACTACAGCTCATATGCAGAATGAAGTA
GAATTTGCGCCCCTTGCATACTTTGGGAAATATGCAAGCCTCAGTGCTCTTCTTTCTCAG
TCCACCACACACAAATGATAGGGAGAGGAGTTCGATGATGCGCGACATATGGAAAGCAAT
TCTTAGGACGGTTAAGGGCTGCATCTCGTTGAGATAAAGGACTAGACTTTTCTGCTGTCG
GGGCTGGGCCTTGACACGTTAGCCCTCGATGCAGTGTCTAGAAGCTAAATTGAGGTGTCC
CATGCCGCCGCTTGTATAGGCTGTCCATAATTTTTACCCTCAGGTGCGGTGGGGCAGGTC
GGAAGTGTTGAAGACGAGCTTTACTCAGAGGCTCAGCGATCAAGCATATCTTTGATATCA
CCTACTGGATTAATTTAGAGAGATGAAGACTCGTTAAGAATCTGATGGAGATGTTGATTA
TTCGCTTTCACAGCAATATTAATGTACACCCTAATTATTGCAAAAAGGAGAGTGCTACGA
GTCAGCATCTATTGTAGATAATTCATTGTTGGTCAATATGTAAGCAGCCATGACCCTGGT
CAGTACAGAGGGTTGATTCCCATGCGCTCCCTGCCAACGGTAGACTATATCTTCAAGTAG
TGATAATTCCAGGCGCAGACTGGTGGAGATACGGGCAGAAAAGCTTCAAAGGACATGTCT
ATGTTAAGGCCATGCTGTTGTGTGCTGCATGTTGGCAGGAATTCGGCGAGTGTGTCGTGG
TGAAACGGAATTGGATATACTGGTTGGCTGTACATCTGCGCCCCATCTCTGCAGAATGAG
ACAGATGGCACTCGTATGTTGCTGGTAGTTTTCTGTTATGTCAGCAATCATCATCGCGAC
GTGAGGAGCATATTCTGCAACCAATGCGTGAAACCCGTGATGATCCGACCAATGCGCACC
AAAGAGCAGTGCCACAGATATTCGGAACAGAGCGGTAAGACACAGACTATTTCTGACTCC
GGTATAGTCTCATGGCTCTCCTGAGACCTGTACTTGGTTGGGAGGCATTCGGAGCATTGC
AGTCATCAGGTAAGGAGCTAAACGCTCAGTAGTGATCAAAACTAGAACCTTGACTTATCG
TTGCAACATCTTTCTATCTGAGAGTGGTTTCTCTGCGTTGTGACGGCGCAGAGTGCGTCT
TCCGATGTACTCTGAACGAGCTGGCTCGCTATATCGAGCTCATCCAACGCCTGAGCGCTC
ATTGTGATATTTTACCATGTCAGCTCCAACACCCACTTTGTAGAAGCCACCAACCCATAT
AAGTCTTGGAAGAGACAATCCCCCCACCATCTCCGTCAAGCAGTTGCTCCTTTTGATCTG
CCTCTACGGGGTCATCGGTCTTTCTCATGACCGCGGTCTATGCAGTCTTCCCAAGACCGC
TGTGCCTATTCGCCCGAGAGTGGTCTCCTAGGTGTGTAACTCCAACAGAGTCGGTTTGTT
TCCGTGATCTTAAGCCAGCCTGGTGTTAGAAGCTAAAGAATGATGTGCAGATGGGACAGA
TTGAAGCGTTGCGAGTCTTGTTCGCTCACTAGGATCGTTGAAGAGCGTACAACGAAGGCC
TTTGACATGGAAAAGTAATATTATTTTGCTCGAGCATAGATCGTTTTGGTTCTGTTGGGC
TATCAAATTTTCTGATCTACTTGTTAGCACAGGAAACCTTGACAATGCGAGCATCCAAAC
GGAGAGAACTAATACAGCCCTCTTCCACCAAGACTTTAGCAAGAGATTTTTCACATCCGT
TCACGAAGAAGCAAACCTTGGGTTGGGAGCATGCTTTGGAGATTGGGTCGCAAAATGTAA
CATGCACAAGAACATAGGGCATTCTATTTGTTGAGCCTGTTCCCGCTGTTTACTTTGCGC
AACTGATTTGGCCGAGTGGATGAACAAATAACTTGAGGAGCAACTAGCGTAGGCTTGCCT
AGCCAGCATTATTGATGACTCTTAGCGCGGCAACGGTAAGCTAGTCATCTCCCTACCCCC
ATTGAAATTTCCGTCGTCTAAGATCCCACGTAACCTTATTATTCAACAGACGCCTTCCCA
CCATCTCTGGGTAGCGGCATGAACTTCACACACATACACATCAAGTTTCTCCAATGCGCG
CCATTATTTTCTAGACGCCTAGGAATAATATCGGGATGCTGGTTTCTCGCCGCTATCTTC
TACCTCGGATACGACCACCTACCAAGATGCAAGCGAAGACGACCAGTAGCTTATGAGTAA
TGGTTTGACAGCAAGCTTTAAAGCTGTTTATCTGAGACTCCGAGCCATTGAACCGACCCA
TGTCATCTGCACTGGCCCAACAACATTCCAGATTTCATTCTTGATGTTCGCTCATGCGCG
AGGAGTCGTGAGAGCTCAACTTCTAGCTGTTCACTCTACGTTTCACGCGGCATGACTTTG
TCGCAGGAAGCAATACTTTTGAGATAACGCCGTCTCTGCTTCTCCGTCAGGGATAAAATT
GCCCAACAATTTATTCATACTCAAAGGCTGCTATAATATTCTTTCCCGAGTGGAAAATTT
TCAGTAGCCATTTGTAGGCCACTTCATTAAATGTTTACGGTGTTCAATGAAAGGTATCAA
GGCAGATACATCCCAGGCCTAGTATTGACTCTAACAATACCCAATCAAGTGCTGATTTTA
TTCCATGATACCTCTTCAGAATTATGAAAGCTCTATCGGCCTCTCTCCATGTATCGAGAA
CTCCTAATGAAGCCAGAAAATATAGAGGATTCTTCCAGCGCCGAAGGCAATCATACTTCT
CCGTACCCGTATTCTCTTTGCATATTCACGAAACAATTTCTATCAGTCATTGTAGTCCTT
TCCACTATATCTGGGCAAGAGGAGGTCATGGTAACGCCTCATTCATCAGTATTTATCCGC
GAGAGCTCGATGATGCTTACAAGTTAATTCATTTTATCCAGTTTGCCTAGACTAATAGTT
ACCCAAGCAAGCGATGAACTGTGGTCCAGGCATGGCCAGCGGTAGATAACAAGAGCTTAG
AAGCAGTCCGTTGGTACCCAAAAATATGTGTATACCATTTGTATGGATTAATGGTAGAGT
[truncated: 70,592,446 more chars]
