# Supplementary material for: Rapid turnover of effectors in grass powdery mildew (Blumeria graminis)
Source: BMC Evol Biol. 2017 Oct 31;17:223. doi: 10.1186/s12862-017-1064-2 (PMC5664452; doi:10.1186/s12862-017-1064-2)
Supplement: Supplementary file 1 — 1) Genome assembly of B.g. poae (Bg_POA). 2) Genome assembly of B.g. avenae (Bg_AVE). 3) Genome assembly of B.g. growing on Lolium (Bg_LOL). 4) CDS databases of the 5 ff.spp. analyzed in this study (5 files: *all_CDS_last_annotation_200). 5) file with all effector families in B.g. Each line correspond to a family and all member are listed. The gene names correspond to the name in the CDS databases (candidate_effector_gene_families). (ZIP 72153 kb) [file 12862_2017_1064_MOESM1_ESM.zip › Bg_LOL_all_CDS_last_annotation_200]

>Bg_LOL_contig_14830_gene-0.0
ATGCCGCTTGGATGGGAACGCATCAATTCCAAAAAGTCGACACCCAATAA
AAATATTGTTTTCATTAAACCTCGACCAGGACCTGATCAATCTACATCAC
AGGACTACCTTGAACGTATTGCTGCACAATGTGTTCCAATAATGAACAAA
AATTGTCTGTCAGTTGTATCCCTCGAAGAATACGAGCCTAATTTTGAATT
CTGGGGACGAAATTTTAATTCCGGAGAAGTGATTCAACTTGTCCTTAAGT
CACCCACAACCGGTCGTTGGTTGCCTTTCAGATTTGTCCAAATGGTCATG
ATGCATGAGCTTGCCCACTGCAAGCAAATGAATCACTCAAAGGCATTCTG
GACTGTGAGGAATAGCTACTCCGATCAGGTAAAAGAGCTATGGGCTAAAG
GCTACACTGGAGAGGGTCTGTGGGGTAAGGGAGTACTGCTCAAAAATGAA
ATGATTTCGCATGAAAATTTCGAGGAAGGGGAGATCATGCCGGAAAATCT
CTGCGGTGGAACATTTAGACCAAAGTCTTACAAAAAGCGAAAAGCTAAGC
CTGTAATCACTTACCAAGAGAGAAAAGAGCGAAGAATATTAAACAAATTC
GGTACGAATGGAAAAGCTCTAGGTTCAGATGAAAATATAAAGGGCAAGCT
TGAGAAAAAAAGTTGCCATGTGCGAAGACCAAGAGTTGCCGCGAGCATGA
GAGGAAGAGAACTACGGGCCGCTGCTGCCCTGGAGAGATTTGAGACTTTA
AAGCAGGTGCCAGATATTAAGGCTGATGAAGTTGTAGATTCAATCGATAT
TGAAAGTGAATCTGAGTCTGAAAATTATTCGGGACTGGAGCCGAACGGAG
GAACCGATGCAGAGAATCTTCAACTATTGGTTAACAAATGCAGAGATATG
GTTAGAGTCTGTGAAAAAGAAGACAGAGATAACCCAGATTCGAAAGATGA
GATACAACAGCTACTCAAGCTATCTAGTTGTGGCATCAACAAGCTTCCAA
GTCCTGATACCTCAGTATTAGCAATTCAAAATCTTCCTAAACTGAAAAAG
TCTGCTGATCAGTCGAACAAAAAATCTAGAAATACAGCCTCTGAAATCAA
ATCTGTTAAGATAGAGAGCCATGAATCTAAACGTAGCACGCAGGAGGATC
AGACCAACCAACTCATGTGCCCAGTTTGCTCTTTCAGCGGCAACGAAGAA
TCCTTGACCTGCGCAGTTTGCCTTCATGTTCTTAAGCCGTCATCCATGCC
ATACTCCTGGCGCTGTTGCGATCCGAGATGTAGTAACAAACTGTATATTA
ATTCCGGTGATGTCGCATATTGTGGAATTTGCGCCGGTAGAAGGGACTCT
GGTCCTAAAGTCTGA
>Bg_LOL_contig_3909_gene-0.0
ATGCCTTACAATTTAGTACTTGATCAATCACCATCTACGTCTGACTGTAA
TTCGACGTCGGTACTTCCTGAAATATGTTACGGCCCAGATTACATGGAGT
GTCTCCGATCTTTTGTTTTTTCAAGCGAGATTCTTAAGCAGAATGGGTAT
GTAGTTGAACCGTTGACAGAAAGCGAGCTCGAGCGAAAGATCAAGTGCGA
TCGTTGTTTCAAATGCAAGTTCAGAACACATAGAAGCTTGCAACCAAAGT
CAAATGAACGTAACAATTATCTAAAAATTAATGATTTGGCCGCACTTAAA
CTCGAAGAATCAGACAACACAACTTCAGTATTTCAAGGAACTACTGTAAA
TTTCAGGAAACCAAGTCAAACAAGTCACAATAAAGCAGTGCGAGAACAGG
AAAATAGTCAACCTCAAGTAACCTTGAAATGTAGATTTCACGATGGTGTC
ATTCAGAGACAGCGTTGGACCTGCTGTCACAAATATCAGTTTAGTGACGG
CTGTCAAGCCAAAAAGGATCACAACGCCCCTGAACATGTAGACGAAAAGC
TCCGGAAGCAATGGAACTACGTCTATACCCCTACAGTTGTGAACCAAAAA
AACTCAAAAGCTGCTGTAGCTATCGACTGTGAAATGGGCGGCACTCCAAC
AAGGGAAAGTGTGGTAATCCGTGTAACTATGATTGACTATTTTACATCTG
AAGTCTTAGTTGATAAACTGGTCTATCCGGATACTCGGATAGCAGATTAT
CGAACGCGATTCTCGGGTGTCACAAGAGCTCAAATGGAAAATGCAGTTCG
GAAACGAGAGTGCCTGTTTGGCTTAGAAGCAGCACGTAAAGCAATTTGGA
AGCATGTTGGCCCCAGCACTATTATCGTCGGACATTCGCTCAACAATGAC
CTAATAGCTCTGCGGTGGATTCATCCTCTCGTATTGGACACTATGCTTAT
AGATAACCTTATCCTCAAGGAAGCGCAAAAACTAACTCAAGAGATCGAGA
AAGCCTCACAAGAACATAGAGTACAGTCCGAGCCTGTCGTGGTTAACAAT
GTAGCTGGGACTGAAGGAAAAAAGAAAAAGAGGGTCAAGGGCTCAGGAGT
CCTTTCTCTAAAGACTATGACAAGGGAAAGATTAGGGCGTGATATTCAGA
ACAAAAAATCTGGTCATGACAGTTTAGAAGATGCCGTTGCTACAAGGGAC
ATAGCTCACTGGAATGTAGTTGTCAGGGGTGAGAAATCGTTTGATTCATT
TGATTTATATGAATATCCTCTTCTATAG
>Bg_LOL_contig_2933_gene-0.8
ATGTCAACAACCGTTCCTCATATACCTCCGCGTCCGAATAGGGCTACAGC
TCACCAGTCTAGCTCCCTTAGCCCAGAACTCCCGAAAATTCCTCCACGTC
CCGCCAATAGGAGACATGATCGCTCCCTCTCTCCCCTCCGGGATAGTTAC
ACTCCTTCTCCACTGAACGAAGTACTTACTACTCACACAAACCATGATGG
CCCAAATATTCCCAAAGAAAATCTCATCGATACCATTGATACGAAAGCAT
GCCGCCCTCCTTCAGTCAGTCTACCCTCAGTTGGACAGGAAGGAATTGAA
TATTCCGAGGCTTATGTGGTCCATGAAGAAAAAACCAATAAATTTCCTAC
GGATTGTGACATTGATAGTGGCCTCAAACTTTATGCACCCAAACCCTCCT
TGCCTAATTCAAATACGAAGAAAATGGTTCTAGCAGCATCTAGCCATGAG
TATGAACAAGATTCCATAGAAGATTATAGGAAAACAATGAGTAATGGAGA
AAATGATTATGCATCAAGTCAGCTCAAACCAAATTTCCAACCTGCTTTTC
ATTCTTCAAATAGTGCCGATCGTCCAGCCGCTAATACTGGGAGTGAAAAT
GGAATACCACAGATTGGACAGATTGTGCCTATGTACCCCCACGCTGGAGA
CGTACAGGCGCCTCCGCCAGCTCAGAACTTCACAACATCCTCGACAGAGA
CCGGTCTATCCAGTGACGGAGCTACTGTGAAACACCACGGTCGAAAATTA
AGTGGTCGAGGCCACGAAATTCCACCAGATGCATATGGTCGTTATGGTCA
CGGAATTATCACTCAAGATCCCTTTGAAAAAGCTTACTATAAAAAGCACC
CGGAGCTTTTGAAAAAAGAGATTGGATCATATGGTGATGGTAGAACAGAA
TGGGCTATGAGCAGCGAAGATTTGAATAAAATCGTACGTGAAACTGCCAG
CCGTGGAACTGGAGAAGGGGCGCTAGCTGCAAATTTTGGCACCCCAAGTG
AGCAAATTGGATTCCAGGCTTCAGACGAATATACCTCAAGGCTATCATCT
CCTCACCCGCTTCTTGTAACGCAGCTAAATAAACCGGAAAACAAAATTGA
CTCGATATTAGAAAACGACCTAGTGCTCAATCATAAATCTATGGATCCTG
CCGAGATTAATCTCTGCCCAAATGAACCCCAATTGTGTCAGAAGCTTGAG
AACGAGATGAGTCAAGATGAAATAATTCATGTAGATGAGCCTATGAAGCG
TCATACCAGCAGCTATGGCCTTAATGTGCCCAATGAACCCTCTGGAAATT
CAGCTCCCATGGAAAGTAGTATGGAAGACCACGGATACAATGCACCGATA
CTTGCTTCCGACGAAGTTGCTAAAGAGCCACCTAATTGGGAAATAGGGCC
AGCTGTATCACCGCTTAACGAAGATAGCATTGCAGTCATAGATCATCCCC
AAATCTCTTATGTGGCTGCTCTTGAATCAAGTCAAAATGGGAGCAGACTT
TCAAGTGAACCTACTGCTTTACATAAAACTTCTATCGGCGAGACTTCAAC
CACGTCTTTGGAAGATATACACTTTGAGCCACTGTTTCCTGAGGAAGAGA
AAAAAAGCGAAACAAAGCAAATTTTGACGAACCATGGAACGATGAATCGA
AAATTTCCTAGTCAAGACATCTGGGAAGATACACCACATAGTTTACAGTA
CACAGCGACAGTATCAGAGCCTCAAGATCCTGAGCAAGAAAAAGAGCAAA
ATAATGTGAATCACGAAAACGAGACACCGGCGCAAGCTTTTGCTCGACGG
CATGAAGAACTAGCTGAGCAAGAGTCTAAAAATCAGGAGATTTTCTTGAA
CCAAGAAAGAACAAAAAAAACCCGGGTACCAAAGCAAGAATCAGTAAAGA
TTGAGCAGAAACCAAGGCCCTCCAATCATCGTTTCCCTAGCCGAGATATC
TGGGAGGACACCCCTGATAGTCTGCTCCTTCAGACAACGGTCGAAGGACC
ACAGGTTGAGAAGGATATTTCCAACGCACTTGAAGAACAGCAAAATCCAG
AATTCACTGAAAGCTCTGAAACCTATAGACTGCCACAGGTCAGAGACGAA
AATATTGATCTCGTTAAATCCCAAAAAACAGTGAAACCTTCAGTGACAAT
TAGATCTACGGCACCAAACCTAGAAGATAGACAGGAGCAGCCACAGTCAG
CTTTTCTTGGGAAGAATCTCCAAAAGCCAACAGCTGGTCGGTCGTCTCCA
ATATCTATAGCCCTAAAACCAAAACCACAAGTACCAGAGCGTCCTACCAA
ACCTATCTCTCGGGGATCTTCGGAAAGTATCCCATCGCCTATTATTAGTT
CGATAGCTGCTGCGAAGCCAAAACCGGCTGTACCTGCACGAACTATGGGT
AGTAAAATTGCAGCACTTCAAGGTGGACTCATGTTAGACCTGAGCAAACG
TCTACGATTGGGACCCCAAACTCCCAAAAAAGATGAAATAACTCATGAGC
AACCGGAGGTTGAGAAAATAACAACTCTATCCGATGCACGAAAAGGCAGG
GCACGGGGACCCGCTCGCAGAGCCCCTAAATCTACGGCTATCCCAGCTTC
CAATGACTCCGGTGATTGCGCAAAGACCCTAGAAAAAGAGAGCATGGTTA
CTTCTGAAATAGTGTCAATATGGTCTATCGATCCTGAATTGAATCAGCTG
AATGTTTTATCTCACGAGTAG
>Bg_LOL_contig_2933_gene-0.2
ATGAGCAGAGATAATAATACATTGGATAGGTCTTTTCCTGAGACATTTCG
TCAAAGAATGAACCCTCCAACTACAAACTGGAACCTTAAAGCAGCAGAAA
TTGACCAAAAAGCCAAAAACCAGCCAAAATCATTCAACGAGCGAATCGCT
GAAACAAGATGCCAGGATAGACAGCGACAGATAAGGGAAGCTCGTATGAA
GAATAGGAGAAGTAGTGCCTTCGATATTGATCAGGAGCAAATTCAAATTT
TAAAGCAAAATGCCATTGATTTTCCAGATATTCCCTATCGTATACCTGAA
TTTAGTCGAGAAGAAATTTTACGTCATGTCAAAAAATCCGGCGAAACAGA
TTCACAACGACCTTCAGTCTCAAATTTGCGCTCGGCTATACGTCCTAACA
AGAATAGTACTGTTTTTTCTTCAGAGCAAGTAGGCTCCAAAGTAATAAAG
GCAAATCTTGAAAGCAAACTATCTAACCCTGGCTCAAATTATCATGAGCC
GGAGGTATCACAATTTGAGCCATATTCCTCTCAGCATCTAGCAAAAAGAA
TCATCCCACATCAACGCCTCACTCGCACATTAGCTGAGAAGAAAACTTAT
CTAATACCAGATATTCTCCGAGAGGTCAAAGGACCTGACTATTCAACTCC
TGAAATCGAAAATGATTTTGTATTGTTAGGCATTGTTGCTTCCAAATCAG
AACCTAAAATCCATCAGCAATGCTCAAAAAATGAGAAGCGTGGTAAATTT
ATGGCAGTGACTTTGACTGACTTGAAATGGGAACTTGACTTATTTCTTTT
TGACTCAGCCTTTGAAAAATTTTGGAAATTAACAGTGGGAACAATTATTG
CTATTCTTAACCCACAGATTATGCCTCCACCAAGAGGAAGAGAGGATACT
GGAAAGTTCAGTTTAGCATTAAACTCTGACGCCGATACAGTTCTAGAGAT
CGGTACTGCTCGTGATTTGGGATTTTGCAAGTCCATAAAGCGGGATGGGA
AAACTTGTAGCTCTTGGGTTGACAAGCGCCACACAGAGTTTTGTGATTAT
CATGTAAATGCTAGTCTAAAAAAAACTCATGCCTCCAGAATGGAAGTCAA
TACAATGACTTTTGGTAAAGGTGGACTTGAAAATTTTGGATCTGAAAGAC
GAAAATTTAACCCCCTTAGTAAAAAAAGGCATGATAAACTTAAGGGTCCT
AGGGATCATTACGATCGTGAAAGTCACTCCCATATTTTTATTGGCAGCAA
GAGTACAACAAAGCTATTAGATGACGTTGACTTCGATCCTGACGCTTTCC
ACCGAGGGAGCAACAAGGAAGAGAGAATGACGAGACGCTTATTATCGCAG
GAAAGAGAGCGAAAGTTAGAAAAGAAGCTAGCTACAATGGGGAGTGGCCT
TGGTGCTGAGTACGCGAGAGCGAGACAAGGTGGAATTTCTGGTACTGCGA
TGAATTCTAAATCCAATTTTCATGGGGATCTTCTTCACGATACTACTCGA
ATTATATCAGAAGTAAAAAAGCAAGACGTGAGCCTTAGCCCACTAAAGCG
AAAAAAGGGCGATAGTTTCTCTGAAAGCATGGCGCGTGGTTGGGGTGGAA
GCTTGACTAACGATTTAAAAAGAATGAAAGACGGCCAGAACCTCAGTGCA
GCTGTGGTAAAGAAGAAGGCTAGATTTACTACTGAGAAAGATATCAAAGA
AACTGGAAGCTGTAGCCTCGGCTCAAGTACAACTCCGGACGTGAAATTCG
ATATATCGGATGATGATCTAGATATTGTACGGTGA
>Bg_LOL_contig_2933_gene-0.7
ATGAAGATAAACGTCAGAACGCCATTATCAGTGCACACTGATGCACAGGA
CGAAATCGCGATTGACAGCAAGTTTCAGGGTGATCAAGATAACAAAAAAT
TAAAGCAGGTATATTTATTGCCTAGAGACGTCAGCTGTGAAGCCCGAATT
ATAAGCATTAAGGACTCAAAAGATTCTAATACTCGCTACTTAGTATGTCC
GACAAAGGGAATCTTCGAATTCAAAAAGATTGCAGCGCCACTTTCTACCC
CTCAGAGCTGGCTTATCTGCCCAGCTAGTCATGAATGTAGCGGAGAAATA
ACAAATGACCCCGAGGGATCTGTTGAAGGGTACATCACAGAAAATTCTCT
ACTATTCATCGCGACCCTAGTCGATCCTTTGTTCATTATCCTTCCAGCTT
TGATGCCTGCGCCTACAAAAATCTCATCTGAGCCCGTAAAAAGATTGTTC
TTTTCCATTGATGATTACCTTGATCGTCTCGTGTCTCGCTCTCCTCAGCT
TGAGTGTTTCATAGGAATGGGCTCAATAAAAACCAGGCTAGAACAGAGAA
TAGTTTGTGTATGTGATATGATCGAAGCTGGCGATGAGAAGATGTACCGT
CTAAATGATGATAAACTCATTTTAGAGTTGATAAAAAAAGCCAAACGGAT
GGCCTCGAGTGGATTACCTGAAAGTTTCGAAGAAAAATTTGTTAGAAGAT
TATTGGAGGCTCCAGTTATGAGCAAGAAACGGGAGTTTAATTCTGATGTG
GTCCAAGAAGGAAAAATTATCGACGCAACAACTATTTCGACTCCGACTTC
CATAGAAGTGCATACTACACCGCTCTTAGAAAATATTGGCGTTGACCAGC
ACGCACAAGGACCTAGACCTGTAACAAATCCTCTTCCCAAAAATAATTCT
GCTGATGAACAGCAAAAGTCAAGCCTTGATGCAATAATAGATCTCCTTCG
TGTCAGGACATGTCTTTTTTTCATAAATTCGAGCTACATGTCCACCCACA
CTGGAGTATTAATCAAGAGTCTTATCAATGAGAATAAATTGATCAACTTT
GAACCCTTAGACTCTCATCTTGCCCAACTAGCTAAGTTACGGCAGGATGT
ATTCTCTTCCAGGTCTATGAACGACTTTTCAAGAAAAAGATCCATGATAG
AAGATGAAGCTTCTATGGATAGGGCCCATAAAAAGCAGAAGGAGCAAGAT
GATAAAAAGAGACTAGTTAAAGCCAGTCGAGGTGTCAAAGCATTGAAGAA
GGTTAACGTAAGTGGCATGAAGAAAATGAACGAATTCTTTGCGAAGAAAT
GA
>Bg_LOL_contig_2933_gene-0.0
ATGTCTGACGTTGAAGAAACCCAATTTTCAGAGTACGAGGATGAAGAGCT
TCAAAAAATTATTCTAGGTCAACACAGTAACGAGAGTAATTTGGGGAAGG
GTAGCGATTCCAAAGACCAGAACAAAAGACTAAGATGCGACAATGAAGAG
GCTCGGGATACACTGTTGCAAAAAGAGCTCGAGAATGTACGCGGCATAAA
TAAAGTCATAGAAAATGTTGTATCCAGTCTTGAATGCGCAAAAGGAAACA
TGGACACTGTATCGCGAACCGTAAAATCAGCATCTTCACTCCTAGATACG
TGGATCCGAATCCTTTCTCAGGCTGAACACAATCAAAGATTAATTCTGAA
CCCCAGTTGGGAAGGTGCCAGTGCAGATTTAGCTGTCATTGAAGCTGAAT
CTATCCTCAGAGCACAAGCCCAAGAGAGAAAAGCAGCTGAAGAGGAAAAA
CGAATGGAAGAGGCCAAGAGAAAGGCAGAAGAAGAAGAGAGACATCGACA
AGTAGGTACATCAACTCGAAGCATCCGAGGAGCTTTGAGTAAATCAAGAG
GTAGCGGGAGAGGTAGTGTAGGCAGCTCCGGAAATCCCTCTGAAAAATCG
GAAAGCAGTGCTCGGGGATCATATAATGGACGTCTTAGAACTACTACTGT
AAGAGGGTTAGGAAGATCAAGAGGTAGACCACGAGGCTCTCATTAA
>Bg_LOL_contig_2933_gene-0.9
ATGACTATCGCGGAGGAGCTTGCTACGAGGAATTTCAGTATCTACGGTCA
ATGGACTGGTGTGATCTGTATATTCCTATGTTTCGCATTGGGGATATCGA
ATTTGTTCCATGTTAACATAATGATTTTATTCGGAGCCCTATGTTTAACA
AGTTCTTTCCTAATAATATTTATCGAGATCCCTCTACTCTTACGTATCTG
TCCAACATCCTCCAAGTTCGATACTTTTATGCGTCGATTCTCAACGAACT
ATATGCGAGCAGGATTTTATCTCGCTATGGGTACTGCTCAATGGCTAAGC
CTCATCGGACAACCGTCAAGCTTGATCGCTGCAGCGATAATGCTCACTCT
TGCGGGAACTTTCTACGCTCTTGCTGGAGTCAAGGGGCAGGGATTTGTCG
GGAGCAAAACATTAGGTGGCGAAGGGGTTGCGCAGATGATTATTTAG
>Bg_LOL_contig_4964_gene-0.0
ATGGATGATTTATTTAATCTTGTGCCTCTGTATGTTGATTTTCTTCCGAC
CAAAGAATCGAACAGTGGGTCTTTCCTTGATACCAAACTCAATTGGGTTA
ATGATTGGCTACATAACATTTGTGCATTTTTGTTATTTGACTCTAACATA
TTTACTAAAGTTCAAAGGTGTTCGAATTCCAAATTACATCCCGGCCTTCA
TACTTTGGCCTTGGATCCGAACTTGTGGCTGGAATGTTTTCACACATTAA
TATCTTGTCAGTCCCCCATCCGCATCTAA
>Bg_LOL_contig_9138_gene-0.0
ATGTCTCGAGCCACTAGAGATGCATTAATCAGTATCCGAAAGATGATCCC
GCCTCTCCTTCCAAAATTCTACAAAGGACAGATGGGCAGTGTCGCAGTCA
TAGGTGGAAGCCAAGACTACACAGGAGCGCCTTATTTTTCCGCTATGGCT
TCTGCGAAAACCGGTGCAGACCTGGTGCATGTAATCTGCGAACCTCAAGC
AGCGCAAGTGATCAAGACCTATTCGCCCAACCTCATGATTCACCCGTTGA
TGCGACAGTCTGATCGTGCAAGTACCGGAGACTCAGCTTCTTTCATTGCT
CTAAAAATTATTGAATTACTCCCACGCTTGCATGTATTGGTAATAGGTCC
CGGACTAGGCAGAGATAAGCTAATGCTTGACACATGTGCGCATGTCATTG
AAGCGGCAAAGAAACTAAACATGCCGCTAGTAATAGACGCCGATGGCTTG
AGTTTAGCCCAGACCAACCCTGGCCTGTTTCAAAATTATACGAATTGTAT
CATGACCCCAAATTTCAGAGAGTATAGTCGTCTATGCGAGGGCAAGAACA
TCGGTCCCTCAAATAACGACGGCGGTCAAAGTGTGGAAAAGCTCTCGCTG
GCTTTTGGAGGGGTGACAATCATACAGAAAGGTATGAAGGATTACATTTC
GAATGGTAAAAAATCTATGATAAGTGACATCGAGGGTGGCTTGAAACGAA
GTGGCGGACAAGGTGATGCCCTCACTGGGAGCTTGGCTACCTTCTTGTGC
TGGAGAAAGGCGTACCTGGATAACATTTGGGATCACAGCGGTGACCTGAA
TTCTTCGGACTTACTTGCGCTCGCTGCATATGGCAGCTCAGCCCTCACTC
GTGAGTGTTCTCGCCTGGCTTACTTGAAGAGGGGCAGAAGCATGCAGGCG
AGCGACATGTTGGAAGAAGTTTACGATGCATTTCGGGCTCTTTTTGAAGA
CCCACTTACAGACTCGAGACCGTGGAGCTAG
>Bg_LOL_contig_9138_gene-0.2
ATGCTGTTACGATACCTGCTCATAACTGGCATCCAAGTCGCGTCTGCTAT
CTATCTTCGTCCCCATCTCCCTCCGGTCCTTGCTCCAATCGCTGTTACGC
TCCCCCCATCTACCCACGCAACTCTTACGACACTCTCAAAGTCTTACTCA
GCCCCTCTTCGGACCAAAGGAGACTTCGAATTCCAAAATGTTTCATCAGG
TTCTTATCTCATGGAGGTATACTGCCACAGTCACTTTTTCATGCCATTGA
GAGTCGATGTGTCAGAGGAGAAAGAAGAAGAAGAAGAGAAAGTGCAGGTG
TGGATAACGTTTCGAGGAAGTGACTGGGAAAATAAGGGAGAGGCCATAGC
CGTGACCACTGAAAGACGAGCGTCGGATCAGAGATATTCATTCTATGTAA
AGATGCTAAGCAAAAAAGATTACTTGGTTGAACGGCCTGGCTTTTCCCCT
CTGAATTTGTTGAAGAACCCGATGCTTCTCATGGCGGGGATCACTATGGC
CATTGTGTTCGGAATGCCGTATCTAATGGATAATATTGATCCAGATATAA
AAGCCGAATTCGAAGAGAGCCAAAAAAAATCAGTCATGAACCCGGCCACC
GCAAACCCACTACAGAACTTTGATGCTGCATCTTGGCTAGCAGGGTCTGG
CGGCGTTGCAGCTAGGGAGCCTAAACCTTCAAAAGCTATGAAAGGGACAA
TTAAATAA
>Bg_LOL_contig_6225_gene-0.0
ATGACAACCTCAGATGAAGTAGAGATATCTAACAGCAGTTATGTGACCTT
AGTGTCGTCAGATGGTTTTGAGATTGTGGTTCTTCGTGAAGCCGCTTGCA
TCTCGGGAATGATTAAAGCGATGCTTGCAGGTGACTACAGAGAAACTCAA
CAAGGACGTTGTGTGTTCAATGAAATCAATGGCATTGTACTGGAAAAAGT
AGCAGAATACTTCTACTACAATTATAAAAATCGAAACCAAGCTAACGTAC
CGGATATGGTTATACCCCTGGAGTTGTGTCTGGAACTATTCATGGCGGCA
GATTTTTTGGATGGTAGGTCTTCAAGAAACAACTGTGATTATTCTGACCA
CCGATTTTGCAGCATAAAAAATGAGCAAGATTTTACAGCCAGTACTTTTG
AAAGATTCACGTGGAACTATTTGTCTTTTAATCTACCAGTGTTGAAGCCT
AAAACGTTAAACTAG
>Bg_LOL_contig_15737_gene-0.0
ATGGTGTATCGAGATCGTCAAAGGACGTTCATTGTCACTGAGCCTCGTGA
TAGATCGATTGGTGAAGCAACAACGGCGCTAGAGCTCTTGCAGGGTATTC
GAGATGCAATCTTGGCACATCGATCGCTCTTCATGGACGCAAAGATACTG
CATCGAGACGTGTCGATCAACAACATCATCTTGACCGATCCAGCTGTCAA
TGATGGTCGATATGGGTTACTGATAGATCTCGATCTAGCAATATTGTTGA
ATGATGTCAATAGTCAAGGAGACGCGCAGATCATGACCGGTACGATGGAA
TTCATAGCCCTTTGGATCTTGGAAGCCAATCTTTTCGGGGCCGGTAAAGG
ATACAAGCATACCTTTCGACACAATCTAGAGTCTTTTTCTACGTTTTCGT
CTCAGCATGCATACGCTTTGAATGGGGAAATGAAAATTCAGGCCACGCTC
ATGTTTTAG
>Bg_LOL_contig_6994_gene-0.1
ATGCAAAGGGCAACTCCTGTTCCGCAAATCCAACCACCTTATGGCCACTA
CGGGCACGAATCCCCTCTCTTCGATCAAAGCTCCATCTCACCACTGAAAA
ATAGAGCCGCTATGACCTCAGCTCATCCCGTATCTCCTGCGGGATTGAGA
CCAAGAAATAGCCCTATTGTGCTTCACAATAATTCATCATACCCGCTTGT
AGACGGTCAGGACGACTCAATTTCCGATAACGACACAGACGCCTCTTCCA
TCTGTCATTCCCCAAGCTGGAATAGTTCGTCGGGAAAAAGTATCCGAGAT
AAGCAGGAAAAGAAACGGCGCGAAAAATGTCAGCGGAAGGAGTCGAGGGA
AGCCGAAATTGTCAAAGCTGCCGCACGGCCGAAGAAACTTAGCAAACCAC
CGCCTAATTCCTATTTTCGCCCCGAGAAGAACCAATCAAATAACTCAACC
CCTCCAAATATTGACCTATCTCTCGCCAGCTCTACAACTGTGAATCTGGG
TTCCCAGGAGAGCTACCATGATCCTGGACTCATGTCAGACAACGTTAGCC
CATCCCACCCCGTAAATACAAGCATACCTAATCCAGTAACTGGATCATCA
TTTATCGGGGGATTGAAGCTGCGACAGATGGAAGAAGCCAATGTCCAAAA
AGCCACATGGGAAATCAAGAGACGAGATCGCAATGATGCCTCACTAAGAT
CGCTCTCAAAACCCTATGACAGCAAAAGTAACCCTATTTCCTCTCCAATC
TCAATGAAAACCCTGAACACTCGTAATGGATCAGCTTGCAAGTCAGAAGT
AGAAGATCAATCGTTGGCGCAACCTGAAGCGTTGATGAGTGACCGTATTA
TCTGTCAAGAAGCTGAGAATAACATAGCCATGCTAACCAACGTTGATAAT
CCACTTTGCCTGCATACAATTTCTCATATTGAATCCGAATCCACAAAAGC
GATTCAATTTCCCGTGTCCGCAAGCAGTCGAATACTTCCTGACCTCACCA
ATCGAAATCATAACCAGGTGCCTGCTCTTATAACTTCAAGTCATCAAGCC
TTAATTTCACCAGATGAAATGCATCCAATTCTCGGTCGTGCTCGATACCC
ACGTCTCAAGTTTCAAAATAGCCCGGCTTACGGTGCTGGAAAAGAGGGAC
CGACGAAACATGAGCGGCCTAGATCACCCCACGAAGAATACCAAGAGGCT
CAGACAACTGATTCCAGTTCAGCGAATCAGGACACGTCCGAGATCCTTGG
ACCCTCTATCGAATCTTCACTTTCCCCCGTCACAAACAAGTTACACAGGA
AATCAAAGTTACTCACTAACTCATATCGACACTTCTCCACAGGTTGTGGA
CTAAGAGGCATCAAAAGTGCTTCCCGAACAGTCTCTTATCAACCTCCTTC
GGCCACGGAATACGCTACAGACTACGCTACGCTATGTCAGACTCCTAATC
TTGATGAATCCGATTCTGATCCACCATCTCGCCCTATCAGCCGCAATAAT
AGCGGTTATCGTGAGAGTATAACCGAAAATTCAGCAGTTAATAGTCGGCG
TAAATCGTCAGGATTTGAATATTCTCAAAAATTTGTGGAAAAAGTGAAGA
GTGATTTCCATCGAACTACCTCAAGTAAGCGGAAGTCTGATGTCAGGTCT
GGGACAGATTCAAGCGAAGAGTGCTCAATACAGGGCAGTGTTTCTAATAT
AACTACCCCTGTCACCTCGAGGCCACATTCTTCTAGAGATAAACTGTCAG
ATAAAATGCTACTTGATCATCCATTATCGCCGAGCTCAACGCCAGCAGAC
TCCTTTCAAAACCACAAATTATTCGAAAGCAGCAGTGAAGATATGATTGA
GCCTCTAACACGTAGCAAAGATCTCAGCCAGGTCCCTCTTGTGTCTACAA
GCTTACCCGGTGATTATACTGAGAAGGACGATATGAAAAACGACACGACA
GCAACTATGCACATTCCAACAACATATACTTTTGATGTAGCGGGCTCAGA
TAGTATAACTACACCGTTTCCCCCCCCACTAAAACATCAACCATTTACTC
GGATATCGGACAGGAGCACAGTTCCCCCTGTGCGGGGTCTTGTGAAGAAA
ACCGGCAAAATCTCGGATTTGCCAAGGTCACTCAACAACACTATTCACAC
AAGGGAAGAAACAATGGACGGTTCTACACAATTAAAAAATGCACGATTAA
ATCTAACAACCAAAAGTCCTTTTCTTCGCTCTTTACAACCACCTGACCAG
TCATCATCTTTGACTAGTAAGTCGGATCCATTCGCTAAAGTTTTTGTGGT
ATGCTGTTCTTGCAAGTACTTTCATGATCTACCCAGCAAGATATATGCCT
GTATGAGCATTCCGGATAACGTTGTGACTGAGCAAAATTTGGGAGTAAAC
GGTGTCATATCTACCAGAGTTAAATGTCCGTGGTGTGGGCATGGCATGAC
TACTTCTTGCTGTGCAGGATATGTAGCGGTGGTTTGTATGAAAGAAAAGT
TACATTGA
>Bg_LOL_contig_6994_gene-0.0
ATGTCTTCTACGTCTGAAGAACCATTTCCCTGGTCAGATAGGGCCTTATC
AGATGTTATTGCAAGCGTGCGTACTATGAATGTTTTTGCTGGATTTACAC
GAGATTTTGCACCCATCATTCAACGGCTGGAAGACCTCACTCAGCGCACA
ACTATCCTGGTTCCCGCTAATGGCAGCATTATGTCTCTGCCACGCAAACC
TTGGGAGAGTATCAAAGACTACAAAACGTACGGGGAACAAGCATTTGAAG
GAGCCGAAGGTAGGGAAAGGGCGAGGCGAAATTTGCAAAGTTTCGTCCAG
GCTCATATATTGCCTTTTAGTCCTTGGAAGGAAGGGATCAAGCTCAAAAC
ACTTGCCGAAAATGAGATTTGGTGGCAGCTCAAAGACGAAGACAGATTTG
TTCAACCGGCAAATGCTGAAGTTCTCGATGTGATTCGAGCGGGCAATGGT
GAAATATGGTTGCTCAGTGGGGTTTTGGTATAA
>Bg_LOL_contig_6569_gene-0.0
ATGTCACGTCTCATACCTATTCGAACAAAAACCACATCTCATTGCATCCC
AAAGGAACCTTTAAATTCGCTCGAGTCCCCACCTCCACTGTTTATCTATC
CATCGTCTCCCGATGAACCAGATGAGCCTCTACCACTTAACGCCTGGGAT
GCATCAATAAAAAAATTTACCCAAGATGACGTTAATATTCAGCGACTCAT
TACTGATCCAGGCACGAAGCTGCTTGGTATGTGTTGCGGAGGGGGATGTT
GCTTGGTCGCGGCGAAGACCTACTCAATCAACTCGGAGCGTATCGAGCAG
CCAGATAACGCGGCATATCGCTCTCTAAAATTAGATATCGAAAAGATTCC
TACCACCCTCAGTGGAATTCCAGACATGCCGGCACAAAATCTATCAATAC
TTCCCCTCAACGACGAAGTTTCCCCAGAACCAGACGGGCCCCGGGGACAG
CTCCTAAGCTATCGCTCAACAGATTCTACCCCACATCAAACCTCTACCCC
TGTTGACACCACAATTCATCCGCCAAACTATGTTCAGCCACATCCTCCAT
ACAACCTATTCTCGGCACACATCTTCAATGCCCGGAAATTGACTCAACCT
GGCGCAGAGAAAAGAACATATCACTTTGACCTTGACGTGACCGATTATCC
TTCAGAAATAGGAGTAGATTTTAAAGTCGGCGGTGCCATTGGTATCAGCG
CTCCAAATAATCCGGCTGTGGTCGAAGATGTATTTAATCTTCTTGGCATA
CCACGCTACCTCCGCGATCGTCGAATTCTTCTGAAAACCAACTCTGGTCG
ATGGCCAACCGTATGGGGTGACGATCAAGCTCGAGAAATTGTTACGACTC
GCAAGGATCTTCTCACCTGGTGTGTAGATCTTGAATCTTCTCCCCCTACC
AAATCTTTTCTTCGTCTTCTTGCCGAGCACGCTAGCTCAGAATCTGAGAA
GAAAATACTTCTCTTTCTCACATCAACCGAAGGCCAAGCAAATTTCTGTA
ATTTGCGCACTAGTTTCCATATCACCATTCCCCAGCTTCTACATGCATTT
CCATCATCACAACCACCTTTTGACGCGTTTATTTCACACCTCAAGCAGCT
CATGCCGCGCTTTTACTCTCTCTCTGCTGATCCACACGAATCAAATATTG
CGGCAACAGGCTCTAGCAGATCTATTCAGATTGCGGTGACTGTACATGAG
ATGGAAAGCTGGAATGGGGACGTACGAACTGGAGTTGCATCTGGCTTCCT
CGAGCGCCAAGCACAAAAATTCCTGGAAGCCGAGAAGCAGGGAATTGAAG
TTGATCTTCGAATACCTATATTTAAAGGGCTGATGGCCAACCCACTTGCA
CGTGAATTCGTTGTCGATGGTCCAATGTTACTAATCGGGGCAGGCGTTGG
TGTAGCTCCATTCCGTGGCTTTGTTCAACGTCGTCTCCGGAATGCTAACT
GTGTGAATAAAGTTTGGGTTCTTCAAGGTATACGAGACTCTCTCTTAGAC
GAGCTCTATAGTGGCGAGTGGGGGATGCATGAGGGCGAAGTTAAAAAAGT
CGTACAAAGCCGCAAGAATATGGGACAGGGTAAATATGTGCAGGATGAAG
TTCGTGCACAAGCAGATCTTGTCTGGTACATTATCAACAGTCTCGATGGA
CGCGTCTTTGTTTGTGGTAGTAGCAGTGGTATGGGCAAAGGCGTGGAAAA
CGCACTCATTGACGTAGCTATTGCTAAGGGAAATTTGGACATGGAAGGAG
CACAAAACTTTTGGTCATTGAAAAAAGAGGCCGGGCAATACATCTCCGAA
ACATGGTAG
>Bg_LOL_contig_999_gene-0.0
ATGAATGACTTCGAGGGAGATACGTTACTTCGAGCACCATCCAATATTGA
TTTTCCGACATTAGAGCGTCACCCGTCTTCATACAAGCCGCTTTACACTT
ATCTTCTTGACAAGGAAAAAAAGCAATACCAGCAGCAGTATGGGGACATG
TACTTTTTACGACTAGCTAAATTGAAGCCGGCAGTAGAGCGTATTGCTTC
TAACGCATGGGATGAAGAAACGATTGCTGGGGAGACTGTCAAGAAGGTGG
AACGAGTACTAGACGTCAGACAAGGAGACTTGTGCTGGATAACGGGCACA
ATTTATATGGATATGCCCCTAAAGCCAAACATACTTGATGAAATTGCAAA
AGATCACTGGCAAGCTGCACCGCCACCGAGGCAAAAGTATCTCTCCTCGG
AGGATGAAAACCTTACCATGCTTGAGGATGAGTCAGGGAGGCTAAGATTA
ATTGGAGCACGATTAATTAACGAGATTCTAGTGACAGGATGTATTGTGGC
GGTTATGGGGACCGAAAATGCGAACGGAGATTTTGAAGTCGTAGATATTA
AGATGCCAGATCTACCTCCTCAAGCTAAGCGGTGGCAGACTATAGCAAAT
TTAGAGCTGTCAAGCAACACGGTTCAATCACCACAAGGAGATGAAGATAT
GGATAAGCCCATAACTTCGGGTAATAAAATTGCAATTGTATCAGGCCTCG
AATTTTCTGGCTCTAATGCGGATCACTATATGGAGACGCAGCTTCTCGTC
GAATATCTCCTTGGAGAGGCTCTTGGCTCAGCTACACAAAGAAGCGTAGC
TCAGATAAGCAGGCTGATTATTGCTGGAAACTCTATCGCAAGAGATGATG
AAGCCTTTTGTCATGATACAATTGGTAATAATCGAAAGGCACATAAAAAA
TATGGTTATGATAGTAGCGCTTACAACCCAACCCCAACTGCACACCTTGA
CAATTTTCTCTCGAGTTTACTGCCTAGCATACCTGTCACCATTATTCCAG
GTGCTACCGATCCAGCCAATCTATCTCTTCCCCAGCAACCTCTACATCCT
GCTCTATTCCCCCATTCTAAATGTTATGGACCATTAGTACAGAATTTTCA
AACCACTGCCGAGCCCGGATGGCTCGACTCTGTGACAAACCCATGGGACG
GCGAAATTGAAGGCTGGAGGTTTTTTGCCTCAGACGGTCAGAATGTGGAT
GATATATTCAAATATCTAGAGATTGGGGACCGTTTGGAAGTCCTAGAAGC
ACTTTGCCGATGGCGGTGTTGTGCTCCGACAGCTCCTGATACTTTATCAA
GTTATCCATTTCAAGATGACGATCCATTTGTGCTTGAGTCGTGTCCTCAC
GTATTCATAGTAGGTTCACAACCTAAGTTTGAAACAACCTTAATTGAAGG
CCCGGAAGGCCAATCAGTACGATTGATCGCTGTTCCTAAATTTTCAGAAA
CTGGTGAGCTGGTATTAGTTGATACCGAAACTCTGGAGACATCAGTGATA
AAGATTATGATATCCTAA
>Bg_LOL_contig_18708_gene-0.1
ATGGATTACTCTATTCCCGAAGCCAACGCGCAGGCAGCCCTCAACCAAAA
TCTACAGAAACCTACCGCCATGCTTCTATATCACCATGCCGGCTCCCTAA
AAGTCGGACAGGTGATGCGCTATACGATTACCTACACTCCTGTACTTGAC
CAGACTATGCCGCCACCTGCCCTTCATTTGAGGATTAAGAACTGCTGTAC
GATCGCGCTACGTGCTGGTTTCATGCGTGGGCCCTATAATATCTCGGTTG
CAGCTTATCCCGCCACATATCGTCCCAATGAGGACTTCGACGATGCAGAT
CGACTGGGCATGCCTGAGTTCGAGCCAAACGTGAGAGCCGGCGGTGCATG
GGACTGTCTTTTGATGGTTCCAGAAGATATCAGAGTCCCTGCCATAATCG
GTCCAGTGTCATTGCCGAAAAATCTTCAGGATGCTAATACAAGAAGCGTC
AGCTGGATAGTTGAGATAGCGAGTCAGATAATCTTTTCGAAATCTGCTGC
CGTAAACTTTGACTTGCTCTTAGGAAGAGATGAAAGTTGTCTTTCGCTGA
ACCTTTCAGGCGAACAGCTTGATATATCTCAGCCGGTCTCCGGTCAGATT
GGTGCTAACCAACAGTCGGAGCCCTCGCTGCCTAGGTATGTCGCACAATC
ACACGGAATTTTTGCAAAATCTATCAAGGTCTTAGTAGAAGATACATCAC
AGTTATGGAATAAACCAAGTCTACCAAATTACGATGATAAACCTATAATT
CAGAATAAGCAAGATTTGAAAGTAATCCGGGAAGATTTGAAAAATGAATC
CACATCGCCAAGTGGAATCAGAGAGAAAGAACTACCACCACTGCCACAAA
AAAAGGTACACTTAGTGATACTAACACATGGACTGCATAGTAATCTTGGT
GCTGATATGCTTTACTTAAAAGAGAGTATCGATGCGACAGCAAAACAGGC
AAAATTAGACGCAAAAGAACGCAGGAAAAGAGCGAGGAGCGTGAAAAGAG
ATAATTTGACAGAGGTCGGAGAGAAGGAAGAGAAAAATTTTGAAGCTGCA
ATGGAAAGTGAAGATGAAGAAGACGTGATTGTTCGGGGATACTCGGGAAA
TGCCGCTCGAACAGAGAGGGGGATCAAATATCTAGGGAAACGACTTGCCC
GATATGTTTTGAATATGACATATCCTGATCATCCTAATCTACCAATCGTA
AAAAAAAACAGTACAAAGACACAATCACATGCGACAGAATCGGAGAATTC
CAACACTAATGAAGCAACCTCGCTGCTATATCCCGGCAAAAGGCAACGAG
CTTATAAATTTACGAGTATTAGCTTCGTCGCACACTCTCTCGGTGGTCTA
GTGCAAACTTATGCCGTGGCCTACATTCAAAAACACTCGCCCGAATTCTT
TAATTTAATCAAGCCAATTAATTTCATTGCTCTCGCCTCGCCATTGTTAG
GTCTTAGCAATGAAAATCCATTATACGTCAAATTTGCCCTTGACTTTGGG
CTAGTTGGACGAACAGGTCAAGATTTAGGCCTCACCTGGCGAACACCCAC
GATTGCTCGGAGTAGCTGGGATGCTATTATTGGTGGGATTTCAGAAGCTA
CCCCGAAGAATAATGCGAATAACCAGCTGCCGGTTGAGTCAAAGCCTTTA
CTGCAGATTCTACCCACTGGTCCCGCCCACACTGCACTCAAGAAATTTCG
TGCTCGGACTGTGTATTCAAACATAGTCAATGATGGCATAGTCCCCCTCA
GAACTAGCTGTCTCTTATTCTTGGATTGGCAAGGTCTTGGCAAGGTAGAG
AAGACAAAGAGAGATAATGGCCTTATTGGGACTGTTGCAGAGTGGGGTTG
GGCAGAAATTACTGGTTCCAACTTCACATCACCTAATAGAAAAAATAGAT
CAAACTCAAATACAAGTACTTCAACCCTAAATGACTCCATTATACCCGAA
AACATACATTATTCTCTCACATCAACGAGTGAACACGATAAAAAAGTAGA
TCAGGGGCTCTTAGCAGGCTTTATGAAGCTTTTTCAACCGACTAGACCAC
CTGTCAAGAGTAATCACAATGGCTTCGGTACCAAACCATCCAAGATTTAT
CAGCGCAGTCAAACAAGACTTGTCCCTGACGTAATTACTGAAGACTCTGT
ATCCAATTCTCAGGAATCTACAGCTTCATCTCAACCGACAAACGGGAGTA
AATTATCAGTGCAAACCCACTTTACACCGCCTACAACTTCCTTCTTCGAA
TCAGCCGGTGACCTTTTAAAACCTCCCCTCCCTACCAACGATTACCTGGT
ATCTTGCTCTACCCGCCCTCAGACTATTGTTCATGATCGTGTCTATCACC
CATCTGACATTCCACTTCCCGAAAAACCGACGAGTCGGATGTTTCAAAGC
TGTACTTTCCACTCAACTTCCAACGTAGGCGATGGAGCCGGAGACCACCG
ACCCCAAAGTAGCCTGTCTGTACGAAAATCCTCGGATCCAAAGTTTGAAA
TACCGGATAAGCGGGGGATGGAAGAAGTTGAAGGCGCAGGAATGCGAGTT
GAAGAACGAATTGCCCGAGCCTACCATCGGGATATGCCCTGGCGAAAGGT
TTTGGTTCGCCTTGAACCGGATGCACACAACAACATGATTGTCCGGCGCA
TGTTCATTAATGCCTATGGCTGGCCAGTCATTGAACATTTATGCGAAAGT
CACTTTTCGGACGCGGCTCGCCTGGCGGCTGAGACTTCAGCGACAACTGC
AGCCTCTGCATGCGATGTCAGCTCCACGGTGCCTGCTCTGGAATCTCAGA
ATGCTAGCTGGTCTAAGCTGACCCTCGCCACGCCAATGGATGGGGTTTCC
AGCGTAGCCCGGCCGGTCGACAATGATATCGTATCACCACTCAGTCAGCG
CGCCTCTGTATTCCCTGATAAGGGAAATGAAGTGCCATACTTGTGGTCAG
GAATAGCGCGGTCGAAGAGGACGACCTAA
>Bg_LOL_contig_18708_gene-0.0
ATGGAAAAGAAGAATAACCTTCAGTATGCTGAAGCCGAGGTGGCACCGCT
GGGCCCGGCAGCCTCTCCACTTAAGCGACATTTCGTCCGGTATTGGTGGA
TGTACCTGATCATTATGGCCCAGCTGAATATAGACAGAGCCTATCTGCAA
TTTACTGACATCCGATTTATTGTGCCCACACCTAGCTCCATAACCTTAAC
CCAAACCGTGCTCTTGTACACGAAGACACGATTTACACCCACACTAAAAC
CCTTTGTGGCTTCCATTTACGCCGTCCACAATGGCTCATACTCTAAAGTG
CCCATGACAACAGCGCGCTTCCCCGAGGTACACGCCATCCATCCTGTATC
GATGACTCACCTGACAAACACATTTCTTAACTTCTCATCGGACGCTGAGC
GTGATGAGGTAGCCCGATTTGCGACCCAGGTCCTCACGCAAGATCGAGTT
ACCACGGCACTCGTGGGCCGTGGAAGCCTGCAACTTGGCGCTCTACCGCT
CATGACGGTAAACTACAATAAAACTACCACATTTCAAGGACTTAACGGAC
TCAAGGGCTTCGGGGTGAGCAATGTAAAGCTTGATGTCAAGGCTGAGCCT
GGGCAGCCAAACCTGAGTGGGATGGCTTCGTTTCCCAACCCCTCGGTACT
AACATTTGAGATGGGAAATGTGACGTTTACCCTCTCGACTGCCGCGGCCG
GGGTCGTCGGGCAGAGTTTTATCGAGAATATGACGATCCGACCAGGCGTC
AACATCTTTCCCATCCACAGTGTCATCGATTCTACCAAAATCATGCAAAG
CTTGGATCCCGGCTCCGATACGGTGCAGATCATAATCATGGGGAATACGG
CCGTCTACCATGGACAGTCCCTCACCTACTACGAAAAGTCATTCGCCTAC
AACAAGCTCAGCCTCGCGCTGAATGTTTCGTCAGTTCTGGCCAACAGCTA
G
>Bg_LOL_contig_13467_gene-0.0
ATGCCGTCTTGTCTCCCAAAAAAGACTCGCTTTGCTACTGGTACTAAACC
CCACGGACCTGTATTTGCCAAAGACCAAGTTATAGATGTGCCTTACCTGC
AAGAACTTCTCAGGGACGTAGGGAAAGGCATCCAAGAGGAGAAGAAGAGA
GTTCGAGAGCTCTCGGATCAAAATTTTAAGCTGCAAAAATATTATAAAAA
TTTGAGGCGCGACGAGGAGAAGCTGCTTGCAGAGCTCGACGTTCTGAAAA
TTAAGCTTCGTCAAGAAAAGTCACGAGTGTCGTGGCTAAAACAACACTCG
AAGAGCTCGAGTGGGTCCCGGTCAATGGGGAAAAGTTCCTATGGTTTCCA
GCCCTCCTCACAGAGCAATCACTCAACGCCATATATGCGATACCCATTAC
ATGGAGCGTTTAGTCCAGCGCCATGTAGTCAGGCCGGCTCTAGCTACATG
AGCCATGGAGTATTCGGGAATCAAACTCCGCCTCTGCATCCATTGTCACA
TGGAAATCTGTTTCATTTCCAACATCCGACATCGCCACCACTACCAACAC
AGCCAAACTATATCCCTAACCCCCACTTTCCTCAATGGGGAAATCTAGCA
TATTTGGGGTCAAATGGAACTCAGACTCATTCGGAAAGGATGAGAATGCC
GCTATACGGCTATTGA
>Bg_LOL_contig_3225_gene-0.0
ATGGACGATCAGGCTCCTACATTCCCTATTCCACGCCGGAAAATTGTTGC
TGTTGAACATCCTATGATAGTTAGAAACCTTGACAATGGCATAAAAACAT
TCGGAACAAATCTTCCATTTGAAAGAATAATCGACTCTGAGGATCCTGAA
GATTGCGTGCCCTTATATCTCCGTTACAACGATAAGATGTGTGTTCCTAT
TTTATCTCGCAATACCCCTACCAATAACATATTGCTCAAAGTCACTGTAC
CAAAACGGACAGGGCGAAAGCGCAAACGTGGAAGCCAGGAGCCTTTCTCC
GGAGCGGGAAACAATTCGACTACGCCTAGCTTAGTAAATGAGACGCCATT
TCTACGATCTCAAGGGGGATTAGATGCACCTGTAGAACTTCAACGCAAGC
TCATTGATAATGTGGGTAGGTACTCAATTGAAGTGGTAGGAGAGATTCGT
CAAACTCACCGGTATAGATGTTTAACGGATTTCCACTTCTCTGTCGCTAA
TACCAGGTTCTACTCTCAATTCCGGGACTCTGCTCTCGTCGGCCAAGTGG
ACAAACTCAGAAAATTCGACTTCAACTATAGCAAAGGTGTTGTGCCGAAC
GAAGAAATAATGCCTCCTCCAACAATGACTTCTCATCCTCTTCAGTTCAA
TTGGCAATGGCATCAAAACGGTAATATTTTTGAAGAAAAAATAGGCGACA
AAAATATCCTTGTCAACCGATCAAAACCAAGGAAGACTGATGTTCCATAT
CTGGCCCATGACGTTCCTGAGGTTCCTAGTGGCCCACCCTTTGAGCTACA
GGATGATCCAGGGGTAGAAGAACTTGTGCAAGAGTTGAAGGTTGTTTTAG
AGGAACGTCCGGTATGGACCAGAAGATCTTTGACAAATCGTCTCGCGCAA
TCAAGATATCTTTTCCTTCTCAGAGCTGCTATTCAATTTGTCGCATATCA
ATTCAAAGGTGGACCATTTCGGGATTCAATTATCAAATATGGGATTGATC
CTCGTAAAGATAAAAAGTATAGGAAATACCAAACATTTTTCTTCAAATTA
CTTGATGAAGAAGAGAGAGGTCAAGGAATGGGATGGCACGATCCTCGAAT
CCCCTACAATCAAGAAGCTGCCGTCAAAGAAAAGGTTCCATCGCACATAT
TTGATGGTCAGAATCTGACTATGGATGGGAAAGTCTGGCAGGCCTGTGAT
ATAACAGATCCAATGCTCAAGAGAATCATTGACAATTCACCCTATCGCGA
AGACTTTGATATTAAGGAAGACGGCTGGTTCTGTAATGGAGCTATTGCGA
AGATCAAGTCAATTATGAAGACAAAGCTAGAGGCAATTCGGATGCAAAAA
CGTCTGATGGACCAAGATTTTACCATAGCTTTGAGCGTACCTGACTTTAT
TCCGGGCAAGCTAAGCAGAGAAATTCGACCAGCCTTGCCAGATATAAGAC
TATCATCCGATGAAATCAACTCACAGAGAATGCGCGGTAAGCTCCAGGTT
GTAACAAGTACTGGAGTACGCCGTCGAGATATAATGGGAAGGATAAAGAG
AACCAGAGGCTGGGGACATCAAACTATGAGAAGCGAAAGTAGTAGGAGTA
GAGCTCAACAAAAGGACAACTTGCTGCGTCAAAATTCCAATCCTAGGGGT
TTAATTTCTGCGCGCTCTAAGACACATGCGGATAAAAGCACACCAACTCG
ATCTCGTAGTACTCGAAACTCGGTTGTAGCTAATGAAGCAACTGATATAA
CAAGCGCTAATCTTCAATTTATCACGGGCGAGAATGACTCGGATGGCAGT
GTCGGCTCAGAGGATGATATAGAAATACAAGATGACAATGGCCTGGAATT
CATCGAAGCAGATTCTTCAGAACATGATGACGAATTTCCTGATATCCCTA
GTGATGTTGAAGTAGATGACTGA
>Bg_LOL_contig_15642_gene-0.0
AAGGTTTGCCTTGCTTATTCTGGTGGACTTGATACCTCTTGTATCCTTAA
ATGGTTAATCGAGATAGGCTATGATGTCGTTTGTTTCGTGGCCGATGTTG
GACAAGAAGAGGATTTCGAAGCTGCAAAAGAAAAGGCAATCATTATCGGA
GCCAAAGCATGCTACGTCGAAGACTTAAAACAAGAGTTTATTGAGCAACT
CTGCTTTCCTGCAATCCAATGCAATGCAGTTTACGAAAACGTCTACCTCT
TGGGGACTTCACTCGCCCGCCCCATTATCGCACGCGCTATGATCCGTGTT
GCTCAGAAAGAAGGCTGCATTGCTGTCTCGCATGGCTGTACCGGCAAAGG
TAACGATCAAGTCCGTTTCGAGCTAGCATTCTACGCCCTCCAGCCAACCA
TTAAAGTAATTGCTCCGTGGCGCTTGCCTGAATTTTTTGAACGCTTTCGA
GGTCGCAATGACCTTCTCGAATACGCCGACCTAGCAAAGATTCCTGTGAC
TAGTACAAAGAGTAAACCTTGGAGCATGGATGAAAATATTGCTCACTGCA
GCTATGAAGCCGGAATTTTAGAAGATCCCGACACCACAGCGCCAAAAGAT
ATGTGGAAGCTGACGGTAGACCCATTAGAAGCGCCGGATAAACCTGAGGA
CTTCATCCTAGTTTTTAACAAAGGCTTACCAAGCAAACTTATCACAGATG
AAAAAACTATCACTAATAGTGTGGATCTATTCATTGAGATGAACGCTATC
GCCCGTCGTCACGGGGTTGGTAGAATTGACATCGTGGAAAATCGCTTTAT
CGGCTTAAAATCTCGTGGCTGTTACGAAGCTCCTGGCTTTACATGTCTCC
GATCAGCCCACTTAGACCTAGAAGGGCTGGTCCTTGATCGGGAGGTTCGT
GCACTTCGCGATCAGTTTCTCACGGTTAATTATTCGAAGCTTCTTTACAA
TGGATTATACTTTTCTCCAGAACGTGAGTTTCTTGAGGGCTCGATTGTCG
CCAGTCAGAAAAATGTCAATGGGCAGGTGCGCTGTCGAGTCTACAAGGGT
AGCTTTCTGGTGCTGGGACGAAGCTCTGATACCGAAAAACTGTATGATGA
AAGTGAGAGTTCTATGGACGAGATGGGTTCTTTCTCGCCTGTTGATACGA
CGGGTTTTATCGCGATCCAAGCTATCCGACTAAAGAAATACGGGGAATCC
AAGGCTGCCAAGGGTGAGCCACTCTAA
>Bg_LOL_contig_4736_gene-0.4
ATGGCACAGTCTCAGAGTCAGCTCGCCCCACTTCCTCAGGATTTGCCATT
TCGCATTATTTCAAAAACAATTGGTAGAGGCGCCTATGCATCTATAAAAA
AGGCGATTCCACCTAATGACACGAGTCCTGTCTTTGCCGTTAAGTTCATT
CACAAGGCATATGCAATCCGACATGGTCGACTTTCGGCCAAACAAATCGC
CATGGAGGTCTCTTTACATTCCCACATTGGGAAACACCCTAATATCATAG
AATGGTTTGCAACTGGGGAAGACGCCACCTGGAAATGGATTGCCATGGAG
TATGCAGAGGGTGGAGATCTATTCGACAAAGTCGAGGCAGATGTTGGTGT
CAGCGAAGATATTGCACATTTTTATTTCACTCAGCTGATCAATGGAGTGA
GCTACATGCATTCAAAAGGCGTTGGACATCGGGACATAAAACCAGAAAAT
ATACTCCTTTCGGATAGCGGCAACCTTAAAATTGCCGACTTTGGACTTGC
TACTCTCTTTGAATACAATGGAAAAACAAAACTCAGTACAACGATGTGTG
GTAGTCCTCCGTACATTGCACCCGAAGTCATCTCTTGCTCGAGAGATTTA
CGTGCTCGAGCTAGCACAAAAAGTTTAGGCTATGCTGCGAACCTGGTAGA
TGTTTGGTCTTGTGGTGTAGTTCTTTTTGTACTACTAGTTGGTAATACAC
CATGGGATGAGCCGACATCACATAGCTGGGAATTCGAAGAGTACCTCGGA
AAAAAAGGTCGTACTTCCGATGATCTCTGGCAGAAGCTTCCACCCTCGGT
GCTATCTCTATTACGAGGTATGATGAATGTTGATGTAACAAAACGATTTA
ATTTCAATTACATCAAAAATCATCCCTGGTACACCCGTAGTAATCCTCTT
TTGACAGCCGATGGAAGAATGAGCAATCCTCTAAGTCTTGCCACGCAAAT
GTTGGAGGAACTTCACATCGACTTCACTCAAATACCTACAGGATCTAGAC
GTTCAGGCATGAGGGGTAGAGAAACAATTTCTGAAAATTATCCCGAGGAT
GCAACTCGATTTTCTTTCACTCAACCCGAATTACCAGTTACAGATATTTA
CTTCGACTGGGAACGACCGTCACTTCGTAATGCTAATCTCTATAGTGCTA
GCCAACCAGCAGATATCTTGAATACTAACACAAGTACCTTTGAGTATCTG
TGTGAAGAGCCTGGCATGAGTCAGTTTTCACCGATGATGACCGTCCCAAC
CTCATTGACACAACACGCACGACTCTTCAAAGACATCATTCCTGCGCAAG
CCCTGACGCGTTTTCTTTCTCACCTACCGCGACCGCTACTCCTTCAAACC
CTCGCTTCTGCTCTACATTCCCTCAATGTTCCCATATCTCCCATATCGGA
CACATCTCCAGACCGTGCGCTGTGGATCAAAATAAAGACATTAGATGGAC
GTCGTTGCAGTTTGCATGGGGATATTGTAGTGGAAATATACCATGGTACT
GAATCACAGCTTACAGAGGTCCGCTTTGTGAAAATCAAGGGAGATCCATT
GGAATGGAGAAGGTTCTTCAAGCATGTGGTAGTACTCTGTAAGGACGCAG
TGTTTATTCCAGGTTACTGA
>Bg_LOL_contig_4736_gene-0.0
ATGGCCGCATCCCTACATGGCAGTATGAGCCTAGAACGTACTTGCAGACC
GGCCAGCAGCAGCGGCAGCACCAGAACCCGCCGCCATCATGATCGAGCCC
GACCCGAATCGCAATGTCGGAGAGGCCCGAATGACCAACGCATGACACGT
TGTCACTCTCCGCGACGAAGCTATTCTGGCCTCCACACCGTTCCGTCCAA
CGGCCTAGCGGGTCCATTAGTTGATCCAGCATTGCATGACAGTATACTAA
TGGAACGCACACCATCAGGAAATTCTATCCTCTCCAGACCCACGGAGGCC
CTCGTCTCGACCGCAACTATGCCCTTGCCCCAAGAACAGGACATGGCCGC
CTGTGCACGCGTCGAAAGTGCCTTCCGCCGACGTCCGGCTCACTCGACCC
ACGAACGTATCCTACGTAAGTTGATTCGCCGCGATGAGCCGCTCGACTCT
GGCTTTGCTCTCGACGACGCGGCGCTCGACAGCATTCTCACAGCCACTGA
CACTCTTTTCTTTGACGGTGCCCTGGCGGGCCGGGTACAGTGGGAATGGA
GCTCGGATCCTCAATACCACACCGACCTGATTGGCACGACAGCTCTGCGG
CGCTGTCAGGGCCGCGATGGCTTCGAAACACTTGTCGTCCTCTCCGCCCC
AGTCTTGAGAGATGAACGTTACGATCGTCGCCTCCTTCTATCCGTTTTCC
TTCACGAACTTATCCATTGTTACCTCTTCATTACCTGTGGCTTCGAAGCC
CGCATGCACGGCGGTCACACCGCTGGCTTCTATCGCATCGCAGCTCTTAT
AGACGCCTGGGTCGGACCCCGCTACCTTAGCATATGCAAACTCCGTGAGA
ATCCTGAGCGCTTCTGTAAGCTTCCGCCCTCTGTTCAGTTGACTGAGGAG
CCGACTCACGATCGCCGCTGGGACACATACCTACACGAAGGCACCGAAGG
CCAGCGGAACTCTCTTCACCTTGTGCGTGTTACCCTCCCACCACCTAATC
AGGTTCCGCCCCGACCCTATTGGTCCAATGAGGCCGCAAATTACTAG
>Bg_LOL_contig_9399_gene-0.0
ATGGGCATACTACTTTCTCTGCCTCTACTAGCAGTGCCTAGTGTCGGAAC
TATTTTTGGGTGCATGGCAAGTTGCTGCGGTGCAGCGACCTGCTCTGCCG
TCTGTAGTGCATGTGGAAAATGTGGCAACAGTGTGGCTACTCGTATCGCC
TACGCCATGATACTCTTGACGAACTCCATACTCTCCTGGGTAATGCTCAC
CCCATGGGCGATAAAAAAACTCCAAAAACTCACCTTCGACCACATGGAAA
TAAGCTGCCCTGATGGACCTTGCTATGGCTGGATAGCTGTGCACCGAATA
AACTTTGCGCTAGGAATCTTTCACTTGATACTTGGAGTTCTTCTATTCGG
GGTTAATTCTTCGAAACATGCTCGGGCAAACATCCAAAATGGGTTTTGGG
GACCAAAAATCATTGCCTGGCTCTTACTTATTGTCGTTTCCTTCCTAATT
CCCGAATCATTCTTCTTCGTCTGGGGAAACTACATTTCTTTTGCAGGGGC
TACCGCCTTTCTTCTCCTTGGACTCATTCTACTAGTCGATCTTGCCCACA
GCTGGGCAGAATACTGTCTCAAACAAATGGATGATAATGAACAATCACCG
TGGCGATTTATACTTGTGGGCTCAACTTTGGGGATGTACGCAGTATCTGT
GGCCATGACTATAGTCATGTACATTTTCTTCGCCTCCACAGGTTGCTCTA
TGAACCAAGTAGCCATAAGCCTTAATCTTATATTTTTTCTAGTGGTAAGC
GGTATATCTGTCCATCCCGCTGTGCAGGAATTCAATCCACAAGCCGGACT
TGCTCAAGGCGCAATAGTTGCAGTGTACTGCACGTATCTCACCATGTCTG
CTGTATCCATGGAACCAGATGACAAAAACTGTAATCCTCTAATCCGCGCA
CAAGGAACTCGCACAACATCGGTTGTGATCGGTGCCTTTGTCACCATGCT
GACCGTCGCATATACCACCACCCGTGCAGCTACTCAAGGCACTGCATTCA
GTGGAAGAGGAAAGATCCGTCTTCCTGAAGACGATGTACATAACCTTGTC
GTCACTCAGCCAAGCAGTCGTCGTCAGATGCGCGCGGCTGCTCTTCGCCA
GGCGATTGAAGAAGGCAGCCTTCCTGCTGATGCCCTGCTTGATGATTCGG
ATCTTGACTCAAGTTCCGGCGCCCCACGGGACGATGAGAAGGCGACAACG
CAATATAACTACACGCTTTTCCACATTATATTTTTCCTAGCTACTGCGTG
GGTAGCTACCCTCTTGACTATGAATGTTGAGGAAAGCACAAAAAATGGTG
ATGACTTTGCACCGGTTGGTCGAACATATTGGGCTAGTTGGGTTAAGATT
GTGAGCGCATGGGCTTGCTACGGCATATACACATGGACACTCATCGCGCC
GATGGTATTGCCCGAAAGGTTCGCGTATAATTGA
>Bg_LOL_contig_9399_gene-0.2
ATGGCTTCCTTTGTGCCGAAGCCAGGCCCCGCTCATCTCACAAGGAATGC
TGGTCTAAGTGAGTGGCTGGAAGAGGCAAAGCAGTGTCGATATCTTCCGG
AGTATGTAATGAAGCAACTCTGCGAAATGGTCAAAGAGTGTCTGATGGAA
GAATCAAATATTCAACCAGTCACCACACCTGTCACAGTAGCTGGTGATAT
TCATGGACAGTTTTACGATATCCTGGAACTCTTCAAGGTGGCAGGAGGAA
TGCCTGGCGAGACAAATGTTGAGCCTCCCGTTTCACAATCAAAGATCATC
AATTCTGATGACATTGAACCTCCAACTCAAATTACGAATCCAAGGTTACA
AAAGATGATAAGAAACTCTAGTTTTGTGATAGAGGAAGATGATGTTTTTC
AAGATGAAGAACCACGTGGTCGCTCACGAACTACTGAAACTCCATATTCA
AATCACAACTACACGAATAGCGCAAATGAAACCAGCCGTGACGGGAATCA
AAATTTTATATTTCTCGGCGACTTTGTTGATCGTGGATATTTTAGCTTGG
AGACATTTACATTGCTAATGTGCCTGAAAGCTATGGGAAACCATGAGTCT
CGTCAAATCACTCAGGTCTATGGATTCTACGCCGAGTGCTTGCAGAAATA
TGGAAATGCATCTGTATGGAAGTCTTGCTGCCAGGTCTTTGACTTTCTAG
TCATAGCTGCCATAATTGATGGTGAAGTCCTCTGCGTGCATGGCGGGCTG
AGCCCCGAGATCCGAACCATGGACCAGCTACGGGTTTTAGCCCGTGCTCA
AGAAATACCTCATGAAGGTGCCTTCTGCGATTTGGTTTGGAGTGATCCAG
AGGAGGTTGAGACTTGGGCCATCTCTCCACGTGGTGCTGGATGGCTCTTT
GGGGATAAAGTGGCCACTGAATTTAACTACGTGAACGGTCTGAAACTTAT
TGCTCGAGCTCATCAGCTGGTCAATGAAGGATATAAATACCATTTTGTAG
AGAAATCAGTTGTCACTGTATGGTCAGCCCCTAATTATTGTTACCGTTGT
GGCAATGTTGCATCCATCATGAACCTCGATAAAGACCTCAATCCCAAGTT
CAGTATTTTCAGTGCTGTTCCAGTTGAGAACCGATCCTTACCTGTCGGCT
ACTGGGGGGGTGGGGAATATTTCTTGTGA
>Bg_LOL_contig_9399_gene-0.1
ATGCTACATCGAGATTTAGGTCTTAGCACAGCTCAGTCATATCGACAGGC
TAGGCGTGACGCTGCTAACCCTCAAAAAATTGAAAAGCCTGTAACAGTTG
AAAGAGGGACACCAAGTCAAAAAGGCTCACCATCAAAATCTTGGCAAGCT
ACACCAGTACCAACAGCACCCAAGGTTAACTCAAATATATCAGGAAGTAG
AAGAGGACGAGTAAAAGGACAAAGTCCAGAATCCGGAGGCAGCGACCCAT
TCGCTGTCACAATGAAGCCACCAGCTCCGGTAGTACTTTTGAAGAAATCG
GATAACCACCAAAACCATGCAACATCTAATCAAACAGGCCCAAGCTCAAC
AAGTAAGCCAACGCCGGCTGGTCCATCGAGGAAACCCCCAATAATATTAC
CAAGTGAAGGTGCCACCCAAGCTTTTGTCAAACATGCCAATCCTTCCCAA
GGTATAACCGAGTCACTATTAAAAGAAGCAATGGAGAAATTTGGAACCAC
TTCAAAAGTTGAAATTGATAAGAGAAAAGGATTTGCTTATGTTAATTTTA
CTGAAGCTGAAGGCTTGAAGAATGCTATGGCCGCCAATCCTATATCAGTT
GCCCAAGGCAAAGTTCAGGTCATGCAACGAAAAGGAACAGCTCTTCCACC
TGAAAAAAAATCTACACAACATACAGTCCATTCTTCATCTCGAAGTGGCC
GTGGTGGGCGCGGTATAGTCAGTCGAAGAGGTGGGAGAGGTGCCTAG
>Bg_LOL_contig_18294_gene-0.0
ATGTATATAGAGCTCGCTGTAGTTACTTCTATTTCTCCTTCCATAGCCAA
TCTATCTTACATTCCCGAGGCTGCATCTCTACCATTTTCATACCTCGTGA
CTACTAAAGTTCAAAGATGTTCAAATTCAAAATTACATCCCCTCCGTCTC
ACTTTGGCCTTGGATCCGAACTTGTGGCTGGAATGTTTTCAGACATTAAT
GTCTGGTGGCCTCCCCATCCGCATATAG
>Bg_LOL_contig_20856_gene-0.0
ATGATGGAAGCGATTGATAACAACGCAGTTGAAGACGAGCCTATAATACA
AGAAACTGAGCAGCGTATACGCATACTCCCGGGCTCCAATGAAACAGCAG
CTTCGTTCGAGTTCAAAAAAGAAGATCACACACTCGGTAATGCGTTACGA
TACATCATTATGAAAAATCCCATGGTAGAGTTTTGCGGTTATTCTATCGC
TCATCCCAGTGAACCTTTCATGAATGTGCGAATACAAACATATAGTGGTT
CAAGTGCGGTTGAGGCCCTAGAAAAGGGCTTTAATGATCTAATAGACTTG
TGTGATATTATCGCTGATAAGTTTATGGCGGCAAGACAAGAGTTTTCTGA
CAAAATGGAATTTTAA
>Bg_LOL_contig_13150_gene-0.0
ATGAGACCAGGCCCAAGATGCCTTGCAAAGGGCTTCTTCGGAAGGAGTAT
GGATGAGTTTAAACGGATTTCAGCTAGCAGTATGTACCTTGAGCTCAAAA
TTTTTCTTGCAACAATTAGCCTGACTATATTACTAGTACTGAAAGCTGAG
GGTCTGCGTGAACCTACGAAACCTTACATTTTGGCTTCATTCCGAGACCC
CAAGGCTATCCTGGATTGTAAGGCAATGTCTGATAAAGATATCGGTGGCT
TCTCCTCAGCAAGCCTAGATTGGATACCACCCAGCAAGAACCAGAGGCCA
AATCTCACTGAAAATAGGCATGGCTACGCCAAATTTCATGGTAACATTTC
TATCGAGCTTCCGATAAACAGGCCAGAAGTTCACAGAACTGGATATGCAG
CATGGAGAACAAAAGATAAAGGATTTACAATATTTGGTAAAATGCTATGG
GATATTGATCCTTACCAATTTTTGGCTCTCCGAATTAAAAGCGACGGTCG
AAAATATTTTATCAACTTGCAAACCGAGAGTATCGTACATACCGACATAC
ATCAACATCGACTCTATGCAAAAAGACCGGGAGAGTGGGAGACATTGTTT
GTTCCATGGAACGAGTTTGTGCGGACTAATCATGGCGTTGTGGTTGAGCC
TCAGAGAGAAATGCTCCGACAGTCTTTGAGAACAATTGGAATTGGACTTA
CTGATAGGGTACCCGGAAATTTTGAGCTGTGTATCGAAAGAATATGGGCC
ACGAACGGGACGAAAAATGAAGAATCAGGCTTTGAATAA
>Bg_LOL_contig_87_gene-0.0
ATGGAACCGGGACAGAGCGGTCACAGAAGACGCAGAAGCAGTCTTATGAA
CTGCGTTGATCCTACCATGACCGCTTCGAAAACCAGAAAGAAACGAAAGG
GCCCCATGAGCTTTAATCGTGTTGCAAACGAAGATTCAGACAATCCAGAC
GTTGAGCTCCTCGAAGAAGGAAGCACAAGCGAAGATGTAGCACTAGATTA
TCTCAGTGACGATGGATTACATGATGATGAGGAGACTGGACTGACCGGAC
GGGACAAGAAAAAAACGAAACAGAGAAAACGGCGGAACACATTAATAGAC
CAACGAATTGCGAACGAGCCTCGCGTGACTGATGGGGAGAGAAAAGAAGC
AGACCACCATGTTCTCAGGAAGATTATTTATAACAAATGGATGTTCGACT
CCAAGCACCTCAACTTTCACTTTCCACTCTTCACAACATGCTTTCATATG
CTAGTACAATTTCTTCTCTCGTGCCTCGTCCTTTACCTCTGGCCACAACT
CCGACCGAGAAATGACACATTTCCAACACCTCAAGACAGCGATCCTCTCG
CTAATACTGACCTTTCGCCAAGTCCGAAGCCGCTCATGACCCAAAAATTT
TATTTAACCCGAATTGGACCCTGCGGTATCGCTACCGGACTGGACATTGG
ACTTGGAAATACATCCTTAAAATTTATTACCCTCACCTTCTACACCATGT
GCAAATCTTCGTCGCTTGCCTTTGTTCTATTATTCGCTTTTCTCTTCAAC
CTCGAAAATCCCTCGATACGACTTGTCCTCATCATAGCTACCATGACCCT
TGGTGTTTTAATGATGGTTGCTGGCGAGACAACCTTCTCACCCATTGGAT
TCTTCCTCGTCATCTTAGCAGCCTTCTTCTCCGGATTTCGCTGGGGACTC
ACTCAAATACTCTTACTTAGGAACCCTGCCACCTCGAATCCATTCTCATC
AATTTTTTTCCTTGCTCCAGTAATGTTTCTCAGTCTCATTTTACTCGCTA
TACCGGTGGAAGGATTTACAAATTTATACATTGGGTTTCAAATTCTCTTG
GACGAAAAAGGTCTATTGTTTGGCCCATTGCTTCTTCTATTTCCCGGTGT
AATTGCTTTTTGTATGACGGCATCCGAATTTGCACTTCTCCAACGCACCT
CGGTTGTAACCCTCTCAATAGCAGGAATCTTTAAGGAAGTTGTGACCATC
ACCGCTGCAGGCCTTATATTTCATGATAAACTTACTCCGATCAATATTTC
TGGGCTTATAATCACTATGGCCGCCATCGCCGCCTACAATTACATCAAGA
TTCGGAAGATGCGCGAAGAGGCGCAAGGTGAAGTTTCTAGAGCCAAACAT
GATCCAAGTGACTCTGACGAGGACGTTGGAGCTTCAGGGATCGAAATTTG
TGGGTCGGTATGGGAATCACCTGGCCCTACCAATCTACCACCACCCGAAA
ATAATTATACGACAAAAGTCACAGGCATACAAAGTAGTCTTGAAGTCCCT
AAGTCAGTTTTGGAGAGTACCGTTAGTGAGGCCAGCGCCTTAAAAATAAG
CGGCAGCAGGATCTAA
>Bg_LOL_contig_355_gene-0.1
ATGACTTCAGAAAGTGAAAGGTTGGTTCTTGATTCGCCGATCGAAGTTAC
CAAAGATGTCGAAACCCTCCCAAACTTGCAAAGACGGCATCGTAAAGAGC
AAAAAGAACTCCAAGCGAAAGTAACACAAAAGAAAAAGAGTGCAACCAAG
AGTACAAGGAAAGCCATAAATTCAGAGTGTGAGATATTGGAGAAAAATCT
TGGGGCGAAACAAAAGCAAGAGCTCGCAAGATTAAACGATGCAGTTATTG
AATCTGAGAAGTTTGAAGACACAAAAAGAAGACCTCTTTATGAAAATACG
TCAGATTGTGAAAACTCGGCAGTCAAATCTTCGAATATTGATGAGCTCTC
CACAAACATGCAAAGCCTCGCTCCAACCCAATCTGTACCTTCAGGCGAAG
GGGCGCCAAAGAAGCGCAATCGTCAAAAGGAACGTCTAGCGCGTAGAGCT
GCAGAATTACAAGTATCTGTAGATGATGCTCAAAAAGAGGCCTCCAATCA
ACTGGATAAGAGGGCCCTTGAGCGAAAGGCCATTTCGGACCAGATGCATT
CTAAAGGCCTGTCTGAAAAAGTCATTCGACCAGATGGACACTGCCTCTTT
TCTGCAGTCGCCGACCAGTTGGTACAAATTGGCGTATCACTCGGTGAGGG
AGCGGATAGTCTGAAGGAGTATCAACTTTACATAGTTGTTCGGAAAGCTG
CTGCGACATACATTGAAAGTCACCCAGATGAATTTATAGGATGGCTGGAT
GAACCACTAATTCATTACGTTGAAAAGATTAGAGACACAGCAGAATGGGG
AGGCCATCTTGAACTTTTGGCTTTGTCTAGGTTCTATAATGTCGTCATTA
CTATCATCCAGGATGGTGCATCCCACAATATTGAGCCCTCATCTACTGAA
AATAGACATCCTGCCAACATTTGGCTGGCTTACTACCGGCATGGGTATGG
ATTGGGGGAGCACTACAACTCACTTCGTCAAACTTCTTTAAAATCAAAAG
CGTGA
>Bg_LOL_contig_355_gene-0.0
ATGACAGAAGAGACAAGCCTTGCTCGGTCCAAGCTGCAATCACATTTCGC
ATCAGGAAAGGGTGTCGAAGGGCACAATGTCCTCTGGGAAGCTTTGTGGA
AGGAGGGATGTCATCCATGGGATAGGAATTCACCGAATCCTGCACTCATT
GATCTTCTCAATAAACGCCAAGAACTCTTGCCATCAAGTTACGAGGCGAG
TAAAATGAAAGCATTAGTCCCGGGCTGTGGTAGAGGTTATGATGTCCTTT
TACTAGCCGCACATGGATACGATTCATACGGACTTGATACGTCAGGTACT
GCCATAAAAGAGGCGAAGAAGTTAGAGACGCAGTTTTTTGGACACGGTAT
ATATGCAACAGGAGAAGGAATCCATCCAGGGAACATAACCTGGTCAGAAG
GAGACTTTTTCAACGACGAGACTTTTCAACGCAAAGAAAACGAAGATAAA
TATGATTTAATCTATGACTACACATTTCTGTGTGCCTTGCCGCCAACCAC
AAGGCCTGCATGGTCAAAACGCATGGTGGATTTACTAGCTGAGGGTGGTA
GACTCGTCTGTGTTGAATTTCCAACCTATAAACCCCATTCAACGGATGGG
CCACCTTGGGCCTTGCCGCCCATAATATACGAAGCTCACTTGATGAGACC
AGGAAGAGACCTAGAATATGCTGAGGTCAAAGGTCTACTTGAACAAAAAA
TGGGCGATCCTGATAAACATGGTTTATGGCGTATAGCTCATTTTCAGCCT
GTTAGAACGCATGAAGTTGGCTACAGTAGTGATGGAGAGATGACAGATTG
GATTGGCATTTGGGCTCATGCTAGTAAACAATGA
>Bg_LOL_contig_11457_gene-0.0
ATGTTTTCACCAAAGACTATTTTGGCGTTTGCGTCCGCTTTGAGTTCTTT
GTTTGTCGTTGCCAGTGCTTGGGACATTGAAGAAGGTGCAAGATGTTATC
AAGATACCTGGAGCGGTAATGACTTGAAACGGGTCCGAGACGATGTTTGC
TCTATGGTAGATGATAAACCAAAATTGCATTATTTAGCGTCTTTCCCGTA
TTTCAAAAGGTCAGGCGGAGATCAATCCACTGACTTTTTCGTACGCCTTC
CAAAAAGCCGACCTGTTGACAATTATTATATTGGTGAAATGTCAAACAAC
TACGCAGCATTTGACCGTAATTGCAACTTCATTAGGGTAGTGTACTTAAG
AAACTTTCAACACGCTTCCGGAGCGAGAGTGTCGCAAGATCAAATCACGA
ACTGCGTGAAGGGATATCAAAAGTAG
>Bg_LOL_contig_8743_gene-0.3
ATGGTTCTGATATCCAAAGGGGGGCTGACCTGGACGTCAGCCAAGACTCA
AATACCTCCAACAAGAGCTATGTGGGTTTTCTTGTCGCGAACAAGATTCC
TATTCTTTGTTGCCCTGACAGGTATTGCGTTGCTTACATGGAGGGGAGTT
CGTACATCTGCGTCTGAGATGCAAAGATTCTACTGCTGGGGGCCATCAAA
ACCTCCTATGTTAATGACTCCAAACGAGGCAGTAGACTGGAACGCCCATC
TACAAACCCCAATAATGTTCAACCACCACGAACCTCTTGTTATCAAAGAA
TCTTCCATCAAAAGAATAGATCTTAATCCCATAAAATCAACTCCTAAAGC
TGTTATGAACGAAGAGCGAATTCTAATCTTGACACCTCTTCGAGACGCTG
CATCTTACCTGCCAAAGTACTTTGACCTTCTTTCTGAATTAACGTACCCA
CATCATTTGATAGACCTTGGTTTTCTCGTCGGAGATTCAACAGATGATAC
CCTCGCTGTTCTTTCGGCTGAGCTACAACGTATACAAAAAAAGAGCGATA
CATTAAGCGAACCATTTCACAGTGCTCTTATTATTGAAAAAAGCTTTGGA
ACTAAAACGGCACAAACTGTAGAAGAACGTCACAAGTTCGCAGCACAAGG
CACAAGGAGGAAGATAACGGCAAGAGCTAGGAATTATTTGATGGCTGCAG
CCCTCAAACCAGAGCATTCGTGGGTCTATTGGAGAGATGTTGATATAGTC
GATAGTCCTAAGAATATACTCGAAGATCTCGTGGCATACGATAGGGATAT
CATCGTTCCGAATATTTGGTTCCACCGATATAAAGACGGCAAGGACATCG
AAGGAAGATTTGATTACAATTCCTGGATTGAATCAGATAAAGCTCTCCGA
CTAGCTAGCTCACTGCCCAAGGATACAATAATTGTGGAAGGATATAAAGA
ATATGATACCGGTCGAACATATATGGCAAAAATGGGAGATTGGAGAAATA
ATAAAGATGAAGAAATTGAGCTCGATGGGATCGGAGGAGTTAGCATCATT
GTTAAAGCTGACGTCCACCGATCAGGCATCAATTTCCCTTGTTACGCATT
CGAGAATCAAGCTGAAACTGAAGGTTTCGCTAAAATGGCGAAACGGGCCG
GTTACGAGGTATTCGGACTGCCAAACTATGTTGTATGGCATATAGACACT
GAAGAAAAGCCTGGAAACTCATAA
>Bg_LOL_contig_8743_gene-0.0
ATGTTCACTCGAAGATCATCCAGGATAAGTGATACCAAGTTGGATTTACA
GACACTGGATAATCCACTGGAAACCTCTAAATGTGTTCAGAAGAAGAGAC
ACAACATTAACCCCAGACATGGAGGCAATTCTTACCAAGACCTCAAAACC
CTGCCAAAATTGAAGCGAAAGAAAAAACTTTCACTTGCCTCTTCCGTTTT
TGAAAATAAATATGTTCACTCGAAAGTTAAAAACAATAAAGAGTTCCATT
CAATCACTTTTAACCAGGAATCTAAGTCACCCACATTATCTGTATCACAA
CATGATTCAGTAGATATCCTTGAGAAAGCAACAGCGCATTTAATTAGTGT
AGAACCAAAGTTGAAGAATATCATTGAGCAATACCCATGCGATCTATTCT
CTGCAGAAAATATTAAATGCAAGGTTGAACCATTCAGGGCTTTATCCTGT
TCTATAATCTCTCAACAAGTATCAACTGCTGCTGCAAAAAGTATTCAAAA
TCGATTTGTAGCTTTATTTAATCCACCCACGCGAGACATAACTCATCATG
ATTTTCCAACACCATCTCAAATTCACAGTGCACCTCATTCTCTCCTCCGT
ACAGCAGGCTTATCGCAACGCAAAACAGAATATATCAAAGGTCTAGCCGA
AAAATTCCACAGCGGTGAGATTAATGCTACAATGTTATATGATGCACCGT
ATGAAGAGGTTTATGACACATTAATCAAAGTCCGGGGGCTAGGTAAATGG
AGCGTCGAGATGTTTGCATGTTTTGGGCTCAAGAATATTGACATATTCTC
CACCAGAGACTTAGGAATACAAAAGAATATGGCAGCTTTTGTTGGTAGGG
AGATTAGCGAGCTCAAGGCAAAAAGTGGCAAGTGGAAATACATGAATGAG
AGGGAGATGCAACAGATTGCGGAAAAATTCAAACCATACAGAAGTGTCTA
CATGTGGTACATTTGGAAAATGAGTGAGAAAAGCACTAATGCACGAAGTC
TCTAA
>Bg_LOL_contig_3508_gene-0.0
CAGGAAAAGGATTCACCTCATCAAACGCCTAGCACTGTCAAAATACCGGA
AAGGAAATCGCTCCGTTTCTTTAGGACTTCGTCGCATCGGCCAGAGGAGT
CACCAAATATACTACTTTCAAAAATACGTAGCAAAAACGATTGTTCGGAC
TTGGGTCTAATCAGCCTTGCCTATCAAAAAAAGATAAAAGCAACAGGCAT
CTATGGCCATATTGCGCCGGAACACTCCAAGGCACAATATAAAGTGGAAT
TCGATGTCAATGTGGACATCAATGATATTGTTCATGACGGCCAAATGTTT
GCACAAGTCACCTTCGAAGGTAAATTGCACGTCCTTGCTTGGTACATGGG
TCATCTGCACATATTCAAAAAACGTCATCAAAACTCTCAATGGTGGCCAG
AAACGTTTATTGGAGACGAAAAGAAAAATGGGTACGCGATTAGAGAATTC
ATCGACAATCATTACAAATTACTTTCTTCCGTGGCTAAAGTCAAAAATGA
ATTCGAAATTCAACGCTTTTTTGCGAAATGTCGTTGTACACCTCTCTTTG
GCGTCTCTCAAAAATTTCTACAAGAGTGTAGACGCCTAGTTGCTGAGTTC
GAGTCTTTGAAATTAAAAAGACTACCCACAATTGGTGAAGCTATTAAAAG
CTAA
>Bg_LOL_contig_2911_gene-0.0
ATGCTTGCCGCTCAGCAACCTAGCATGGGTTCGTCGAAGCCGCCGAATCT
TGAGATGCCATTTGGCTACTATTTTGACGATACTGGCCTCAATTATCCAT
TTCCATCGCCACCTAACCTAGCCCCAGGGCCTTCACTTTTGGACGATAAT
GAGTCAAGGATACTCGACAGCTTTTTTGATGGTGTGAGCTCAGATCAGTT
CAACCTTGAGCTATTCAACCTCGATAATGCATCAGATATAGGAATGGTTT
TGGATGAATTTCCGCCGACGTTTATGGGGAATTCGTCTTATGGTCAGCAA
TCACAAATTGGGCTCCATAATGGTGTTGCTGGAATTAACTACGGGTCTAT
TAATACACAACTCACCCCCAACATTTCCAATGTACCACCAGCTTCCCTAG
AAGTCTTGCAGGCAGCAGCACTATTGCAGAATGTACCACATGGGCGGCGT
CCAGGCACAGTGGAGGTACCTCGTCGGAATCAAGAAACACAGTTCTTACC
TACAAGCGAACCTATGAGAGCAGGAGCGAATTCACAGTCTGTGTCACGAA
TTCAACCCATATTCCAACCCCGATCTCATGGAGGAAATTTTATCAACGGG
CCAGTCCATTCGAGTGTTTTATTCGGTGAGCACTTGGATGAAATAGCGTG
TAGTCAACATTCAAATCAAAGTTCTGATATACAATGGGGATCAGATGCTT
CTTTTACATCTCAGGGATTTATACCGCATTGCCAACAAAACCTCTCAGTC
ACCGAGGCTTACCAGCTACATGGCGTGGAGGCCAACCTCACTCATCCTCA
AAACCATAGTTGTGATATGGCAACCCTGATGCCAATTGTTACGGTCCCCA
AAACTTCGCAGCAGATATTCAATTCCTTAATTCAAAAACATACTGACAAT
ATACGAGATATTGAATCAAACACGAAAAGAAGTATTGAATTCAAGGAGAT
AAACGAAGATGATGTTCAGTCAAATTCTCCAACAAACAATAATTCTGTAA
AGAAAAGAAAGATTAGTAACAAAGATCTAGTCGATTTTTCTGCACTCGAA
TATGAAACCAGTCAGAAGCGGAGAAGATCAACAGTCGGCGCAGCAGTGAA
GCCAACTCGGGAAAACTTAACGGAAGAACAAAAAAGAGAAAATCATATCA
AAAGCGAGCAAAAGAGACGAACACTTATTCGTGAGGGCTTTGAAGATCTT
AACGACTTAGTACCAGGACTTCAGGGCGGGGGCTTTAGCAAAAGTGCTGT
CTTAGCCCAGGCTGCAGATTGGTTGGAAGAGTTGGTTCAGGGAAATAAAA
TACTACAGGCAAGAATAGATGCGATTGAAAGAAATATATAA
>Bg_LOL_contig_14288_gene-0.0
ATGTCTCAGCGAGCAAAATCTCCCATACACCGCTTTTCGCCCCCAGCTGG
ACCCAAAATTTCGCATCCTCATCTCGGAATTCCTGATCTACGAGCTACTT
CCAAAAGTCAAAGTACAATCCGTGGGCGTCAATCATTTACTTCTCTTATA
AGAGAATTTGAAAGATCTGCACTGGCTACCGATAAACCATCGTCTCATCA
AGCTCATGATGATAGGAAAGACTTGACGAAGGTTCAGTCAAGGCAACGCT
CACCTCAAGCCCATGAAAGTCGAATTCTTCCAGAAAAAGTGCAGTCGAGG
CAACGCTCACCTCAAGCTCACGAAAGTCGAATACTTCCAAATAAAGTCCA
GTCAAGACAACGCTCACCCCAGGCCTATGAGAATCGAATACTTCCAAATA
AGTTACAGTCAAGACAACGTTCACCACAAGCTCAATTAAGTCGAATGCTT
CCATTTAAAGTTCAATCAAGGCAACGCTCACCCGTGGCTCATGAAAATCG
AATGCTTCCAAACAAGGTCCAGTCAAGACAACGCTCACCTCAGGCCCATG
AAAATCGAATGCTTCCAGAAAAGGTTCAGTCAAGGCAACGGTCACCTCAA
GCTCACGAAAATCGAATGCTTCCAAACAAGGTCCAGTCAAGACAACGCTC
ACCTCAGGCTTACGAGAATCGATATTTTCCAAATAAAGTCGATTCACTAC
AACGCTCGCCTCAAGCTTATGATGATAGATTGCATGCAAATAAGATTCAA
TCAAGGCAACATTCGCCTCCAATAACTCTTTCTCCTAGCTTAAAATCACG
GGATCGAAATTCTTCTAAATCACCTCCCCGCGGACCGTCTGGCCTGAGAA
CAATAAACCTACCATCTAGCTCTCATCCTTCAAATGGATCCTTACCAACA
TCGGCTAGCTGTAGTAGGAATTCCATAACTTCTCGCCCAGTAACTAGTAA
TTCGAACTCTACAGTAACACCTGTAGTCCCACCAGCAGGTCCACGAGGCT
ATTTTCCCCGTGGCGGCTCTAGTGTAAGAGGTGGAAGGAGTACATCGGGG
AGTGAATGGGTGAGCAAACCGGATAACACTCGATGGGGAGCAGCACCGCC
CCTTAGCCGTGTTGTACCTATAGATACAAACCAAAAAGGTAATACACCTT
CTGGTCAAAAGGTACTGACACCGTCACCCTCTACGTCATTTGTGACGCCT
GCACTTAGCAACTCTTCAACTGTGATACCTACTGGGCCTCGAGCTGGAAT
CTCACGAACAAGTCTTAGCTTACAACACCCCTCCTCTGTCTATAACCGCA
CAACCCAATCTGTCGCTAGTAACAGCGGATCTCGCCAACACCCAGCATTA
GCTAACATGATTTCGATAATACCGGGTGGTAGGATTGACCCTACAGCATC
AACGTTTGTCCCAGACATCGCAACGCGACTTAAGCGAAAAGCTGAAGAAG
AAATTCTGAGAGAAGAGTTACACGCGAAAGAGGAGAAACTAAGGTTAAGT
CTCAAGCAATGGAAAAAATTGAGCAAAGATTCTGTCGCAATGGAACTGAA
AAGCTATTTGAGCGAGAAGCATGTGAGGACTCTAGCCGGTGAAGGTTTCG
AAGGGAGTGCATTTTGA
>Bg_LOL_contig_14288_gene-0.8
ATGGAAGAAACTCGCATTAAAGATACAGGCACGGAAAGGGTCCGAGATAG
GGAACAGGAAAGAGCTGGTGATACTAAAAGCAGAGACTTAGGTAAAGGAA
AAGATATTGATAGAGTCAGGGATTATAACCGAGTTGGAGATATTGACCGT
GTTAGAAATGTCGACAGAGACAGAGATTTCGACAGAGTCCGGGATACAGA
TCGACTCAGGGATATAGATAGAATCAGAGATGCTGATAGAGGCAGGGAGA
GAAGTCGGGATAGAGACAGAGAAAAAGAGAGGGAGAGAGAAATTGAAAGA
GACCGTGGACGCTTCGATCGAAGGTTAGTGGACTTTAACTTTCCTATCTA
CAGTTTGAATCACTTTCATTGA
>Bg_LOL_contig_11656_gene-0.0
ATGGCTGGCTCAAGTGAAATCTTTTTAATTAGTCTCATATTAATAGGGGT
TTGGCTTATTCTTGGCATTGTTTTTGGTGCAACAGATACATGGCAAATTA
TGTTTCAGAATGCAAGTTCCATTCAGGTATACATTACAGACATACTTCTC
ATCCAACAACAACGAAATGCCAATCAGGCCTTACTTACGGCTCTTGCTGA
GCTACAATCACGTAGAGAGACGTGTGCGCGTCTTCTCGCTCAGATTCCCG
AGTCGAGATATGGTCGTAGTAACAAAAAACACGATTGCATGATTGACGGT
AAAAATTTTGATGAGAACTTAGACGAGCAAGATTACTTACTCATCGCAAA
GCTAACAGGTATACAACTAATCTGGATTAGAGTTTGTTCCATAGTTGCAC
AGACTCTTGGATCCATATGGTCGCTTATTTTCTACTGGATAGGAATTGGG
ATCTGGGCAGCTATGGGTCCATCGCTAGGCTTTAGTAATACCTGGCAATT
ATACATCAACACTGCTACGGCACTCACTCTGACGTTTACTTCGATCTTTC
TACAAAATATCCAACAACAGCAAGAGAACAAACTGACTCAATGTTTGAGA
CAAGCACTTAAGATTGATGCTGGCATCGAACTTCAGTTGCGTGCCCTAAC
AGGTGACCAAAAACCCAATCCTATTTTCACCATTCCTGTCGCCCCACGCT
GGTTCACCGAACGTCTAATTGATGGATTCGCCGATATTATGGGTTCAGGA
GTGGGCGTCGTGATTTTTTTGCTCTTCACTGCTGCATGGATCATTTCTGG
CGCAGCTCTAAAATTTAATGATAATTGGTTGCTCATTATTGGTACGTTCA
CGGGACTTAACGGATTTATCGACGGATTTATCCTACGCTCATTATATTTC
CGTGGAGATTTTTGCAACAAATTGCAATTCCAAAAGCTCGCTTCGTCTGA
TAGCATCCTTTTAGAAAAGCTTCACATTTTACACAAACAGGAAGAACCAC
GAACTCTGGAGTTTGCAGAGTGTCTCTCACTCTCTATAAGCAACGCTTGT
GGACATCGCTACGCTTCTGTTGGGTCATTTTGTATAGTGATCATACTAGT
TACTATCGCTTCGTCTATGCTTTGGTCTGAATCGGGACAGCTTCTATGTA
ACACACCTACAATGATCTTTGGGGGTTTTCTCCTGCTAGTACTTATCCAA
GCGCACAACCACGCCAACGAAGAAGGATTTGCTGATTTTAATGGTCTTTT
AAAAAGAAGACTCTTGCTACATGATAGTGTACTTTGTCTGACCTAA
>Bg_LOL_contig_8977_gene-0.0
ATGCACAAGGAACCTCCGGGTGAGGAACAGCCTTCTAAAAATGTTTTCGT
AACTCGGGCTTCGATAAGCTCTTCCAGTGCTTACTATTATGTAAATGACC
AACCATCAGCTAGACCCGGTCGGTTCCGTAGAGGACTACATTCATTATCT
GACAGGCAAGAACCAAGAAGAGGTCGATCACAAGGTTTATCGTGTACGGG
TACGGAAGGGAATCAAGTTAGACCCAGTGGAATACGCGGTATAATTAGAC
GGGCTTCAACGTCTCTTAAGAATCGTAGGCGCCAAATTCAAGAAGTAGAT
CAACGTCCAAATACTGCATGGGAAAAGCTACGCACCGCTATTGGTTTACA
CTGGCAACAAAGATCCTTACCTAAAACATCGCACCTTGAATTTGATATCG
ACAACAGTGAGTTTAGCTCACCAGCCACTGGATACAAAAGTCAGGCATCT
AAAATCCCTCTTCAGCTTGAAGGCTCTGCTATGAGAACAAAGCATAGAAG
TAACAGAACTTTACAGTATGCTTGCATCAAAAATAGTTACTTAGGGAGGT
GTCCGCAGCTATTCTCAGCCAATGACCACAATGAAGATGGGGAAAGTGGA
ATTGGAATTTCAATTACTACTTCTTCCACAAGCCCGATTGAAAACTTGGA
CCCTTCAATTGTTGATAACTATAACAGTATCAGCCGTGTCGATATTATAT
CTAATCTCCCGGCAGAACTCGCGATTCAGATCCTCGCATATCTTGACCAA
AAAACCCTCTGTAATCTCTCAACTGTTTCTCGGAAATGGCTAGATATATC
TCAAGCGAATTATATCTGGCGAGAAGTCTTTTTACGTGATCAAACTATAA
CCTATGCCACTGGCAAGCCTATCACTTTAGGAGCTGGCTTGGGTCTACCA
GCCTCAAAACCTGACAACGATTGGAAGGACCTATACCGAGTTAGAGAGAA
ACTTAGACATAATTGGATGCGTGGCGCGGCCGAAGCAGTGTACTTGAATG
GACATCTTGATAGCATTTATTGCGTCCAATTTGATGAGACGAAAATTATT
ACCGGATCTCGCGACAGAACTATACGGGTGTGGGACTTAAAGAAGTATGT
TTGTTTACTAATTATTGGCCCTCCTGATGTCATAAGTCATTCTTCTATCA
TGAGAGATAGTAAAGGCCGACCACAACACTTCGCAACCATGCCGGATATG
AAAAAAAGGCCAGCCGAAGTATATCCAACTGCTGTATCTTTCCCTATTTA
TCATAATCAATCTATTCTATGTCTTCAATTTGACAAAGATATCTTAGCAA
CAGGTTCTTCTGATAGCACTTGTATTCTCTATGATATCAAAAAGGGATAC
AAACCTATACGACAGCTCCGTCACCATACTGCATCTATTTTCGATCTAGT
TTTCGACTCTAGGTATATCATTACGGGTTCAAAAGATTTCACTATATGTA
TAATACACAGAGAGAATGGTACTCTTCTGAAGAAACTTCGTGGTCATAGT
GGACCTGTCAATGCAGTTCAACTACGGGGAAATATAATCGTCAGTTGCAG
TGGAGATTGCATAGTCAAACTTTGGAATATTGATACTGGAAAAAATATTA
AGGAACTTACTGGTCATGTAAATGGACTTGCCTGTGGCCAATTTTCCGAA
AACTCACGATATATTGCATCGGCTGGAAACGATAAGATGATTAGGATCTG
GGATGCGAATACCGGAGAAGTTTTAAAAACCATTTTTGCCCACGAAAACT
TAGTCCGATCTCTACATATCGACTCAATAAGTGGAAGACTCGTCTCTGGT
AGTTACGATCAAGATATTAAAGTGTTTGACATGGCAACTGGTGCGCTTCT
ATTAGATTTCCCAAAGTGGCACATGTGCTCAGTTCTTGAGGTCAAGTCTG
ACTACCGTCGAATCATAAGCACAGGCCAAGATACAAAAATACTTATTATG
GATTTTGGTAAAAGCATTAAAGGGATCGAAAAGTTGGAGAGTTAA
>Bg_LOL_contig_7912_gene-0.0
ATGTACTGCATTTACTTATTCACTTATGCGCTGTCCACCCATCAAAGCCT
CAAGACCACGTTTTATCTCGTGAACAATCTGCCCATCCTCAATGAGAAAT
ATTATGTGCGTTACCGCGAAATCTCAGTGTCACGCGAGGATTTTTTCTCC
AGGAATCTACAGAATATCAATTACGAGGCCATCTCTATTCAAAATCCAAG
CTTTAGCCTGGGGAAAGTTTGTGAAGCCGAGTGGACCAGTCTTGGCGGTA
TTTACAAGTATCTGGATCAGCAGGTCGGGAGGGTAGATGACTTGAGTAGT
AATATTCCGTTGCCGGTCTCTTTAAGCGCCTCAAGGAATTGCTTATTCGC
CCTCCGAAAGTTAAGGCTCGAAAAAAGTCTCATCTCGATGTCAGCAATTG
TGGATGGCAAGATGGAGCCGTGTACGCCCAGGATAATACTAAGCTTGGTC
AGACGGGAGCTGGTACGCGTGGTGGGAAAATATAACAGCTACAGTCATAG
CCACGCGACGTATATTAGCATTGACGGCGATGTTAAGCTGCCACTCGAGT
CAGTGCTTGACCCACCCTACAATATCACGCCAATATACTTTGAGGGAAAA
TATCTGTACCTCGTGCTCATCTTTGGTGATATCAAGATAATGCGCCTCAG
CGGTGAAGAGCCAGACATGTATCAAATCTCATCCTACCTCGGATATGTGA
CCTGGTCGAAACATATCGATATATACGGCTTTCTCCTCGCTATAGAGGAC
GGAAACTATGAAATCATACTGAAAGAACCGTATCAGATCCATCTAAGTCA
CGCAAGCTTGGGCTGA
>Bg_LOL_contig_7154_gene-0.0
ATGGGTTGTGTCTTCGCCTTTCTCTCGACTGTCGTGCAGCATTTGGTACT
CGTTAATTTGAGCTCTTCAGACTCCCTATACCGTGCTTATCAGTATCCTT
ACTCTCGATTTCCAGAGCTCAGTGTTGAGAGAGAGGTCTACTACTTCAAG
CCCATGGATATGAAGCCAGAATCATTGATTGCCGTCTATTGCTCACCCAC
GATAAAGGGACAGGAGCTTCTGAAAAAAATTGGGAGTGGTCATGTTGATA
TTACCACACCGGCTGAGCTTACATTGCAAAATATTCCCGAAGCCGAAGAA
GCCTGTCTAGCCAAGACCCGAACATCGCTTTCTGAGATTCCGCTTTCGGA
GCTCTTAAAGATTCCTAGCAATTTCGAGCCTTGCACAAGTAAAATTATCG
CCAACTTAGCTTTTAATGGAATCTTTCAAATCCATGGGAGCTATAAATGT
TTTGCGCCTCCAGCGAAGTTCACGAGACATATCATCAAAGCGGACGTAGC
TCTGAAAATGGAGAACCTATTCTCTGATAGTGATGTTGTCTTCAGTACCA
TCCAAAATCGCCTTATTAGAGCACTTTTATGGTACCAGGGACACCTACAC
ATATTTGAACGGAGTCTTGTTCACGATAGGATTTGGGTTCCCACTACGAC
CATCGGTTCTGAGAGCACTAACGGCCGGTTGATTACCGATTTCGTGAGAC
GAAAATTCTTCCTTACCATGATGAGAACGTATAATGCAGGGGATTATAAA
ATTATTTTATCGAGCCTCACTCTCTCAGAAGAAAGTCAAGATCTATCGGT
AGCTTTGGATGTATTGTTAAAGTATTATAACACGGATAATCATCTTGAAG
ATGAAGTAATTTTTTTAATTGTAAGAGGCCAATTATGTAAAGAAATTCCA
CAGCCCTAG
>Bg_LOL_contig_6875_gene-0.0
ATGGAATGGAATCATGAAAACTCATGGAAACCGTCAACGGATACTTTCCA
TTACGGTATGGGATTCCAAAAACACAAGATGCAAAACACCTCAACTGAGA
AGAAGACTCCTCACCCTCTTGTACTCACCCCTGCGAACCGACCAATAGAA
GATAATTACAATTATAAATTCGCCCCGACGGCAAACTCTAGCCAATTGTC
ACTATTTGAAAGGAGCCGTACTTTGACTGGAATCGGCACCCCCGATCCAC
CTCCAACGCCGCCAACGAACTCGAGACAATGGAATCAGTACCACCATCTA
GATGCGCTATCACCTCCATGTGACGAATCGATCACAGGCAAGCTTGACAT
TGTATCCCCCAATACACCTCACAGTGTTCGTAGTCCTCCAACCCCTGATG
TCACACCTCCAAGACTTCAACGTTCGGAATTTCTACAGCCTACCCACAAC
CTTTATTCATCACGCTCAAACTCATTCATCACGGCGCGCGAAGAGCCGTA
CTCATCAGATGAAGATTATGGAACTACCATGAACTCAGCAACTTCATTGA
TTAGGACCCCTATTTCTAGTTCTGCAAATCTTTCAGCACACCAGAGGCCT
CCTCTCAAGGGCTCAGACTTGGAGTCTGTTATTTGCAAAGAGAGAATATA
CTCCTACTTAGTACCCATGGACACTCCGCCCTCAGAAGATGAGTTATATA
GCCGCCAGTGGGCAACAGAGGAAAATGGTGAAGATCTACTGCAGTCCAAC
AATAAACCCAACTCATATACACACCTAAATAGTCAAGAAAGTCACAATTC
TGTATTAAATCAAGATGGAGGAAATTCTTTTATGTACTCAAATCAAAATA
AAGAGCATACCACAGAGAGCATCCACAAAATTTCATCAGTATCAGACAAA
AGTTATTGCCATCACTTGAGATCAGTCAATCCTCTAGCTACTCATGATCA
GCAGCCTCGGTGGCTCTCTGAAAAAAAGCAGTGTTCAAAATCTTCGGCTC
CTGAGTCACCCCCACTTACATCCATGTCAGTCCTTGGGGCAGCAGATGTT
TACAGGGCTCATCGAAGATCTGTGTCAAGTGATGTCATGGGATTAGAGAC
ATCCCAAGTATTCATGAAAACACTTCGACACAGAAAAAAGCATTTAGGAT
TGAGAGAGTTTAGCGACCAATCCCTCAAAGATTCAAACAACTCAACGTGC
TCAACTGATCTGCACAAGCAAAATACTAGAGATGATTATACCAGAATCCC
ATTAATTAATACGAACGCTCGAGCTGCTTCAGCTAGATCCCTTAGTCCTG
CATCAAACTTCCGATATCGTCAAGAAATTATACGGAACGGAGGAATACCA
GTTCTAGTGATTCCAGAAAGACGTACTCGCACAAATTCATCGCAGTCTCA
ATACCCAGGGTCAATCAGAAGTCAGAAAAACCGCTTCAGTGTCTCTCTCG
GCTCAAAGACCCTTTCAGACGCATGGAAACTGAACGCCCCTGAAAACAGA
GATCAAGCCGGATTCTCAAGCCAAATATTCACAGAATCTGCTCTATCTGG
GAATTCAGCGCGTACGATTGATTATCCTCCTGTTGTTCCATTAAGAGGTT
CCTCCATGGCAGCACAAGTAGGTTATGAATCTACGCTAGCAACTGGGTCT
TTGACAGTCGAAAGTCTGAAAGCTCATGATGTTCAACAAGCAGAAATACC
TGTAACCAACATTTGTGATTCTCCTGACCCCTCAGCAAAGAACACCGACG
CATTAAATAGCTTTGATCATTACTTAAACACTAAGTACAATAGTGAGCAA
TTCTCTCCGGTTGATCCCCAAACACAGGTCACTCCATTTTCTCAGAAATC
ATATGAGACGGCTGGAACGATGGCAGAAGTTTCTGAAGCTCTTGCAGTCT
CTTTCTTTCCACACCAAAAGAAATCAGTTGTGGTTGTAGATAATCCTACC
GCAACTGAGCCTTGTATTTCTCCAGAGTCCGAATCAAGTAACTCTATTCA
TTCCATGCTAAATGTGACTCAAATAACAGAGGCCGCCGCATTAGAGCCAA
CTACTCCCTTACCTTCCAAAAAAAATATGATGGTTCATGTTGACTCTCCC
TTCCGCAATCCTCGAGATCCACCAGCTCCTCCTTCTATAAAGCTTATCCC
GCCTACTCCTTGTGAGCCAGAGCAAAACTCTGAAAGCGTTAAAAAACTAC
CAGCTTCGATAGACAATGCCCCACCAGAAAAAATCAAGTCGCTTATACGT
CGCATAAGTGGTCGTCGCGCTTCTGAGCCCACTCAGCCATATCGATTTAT
AAAAAGAACAATGTCCCTTAGTACTAGGAGAAAGCATTTATCGCGTAGCC
CTATTCGTACGGCATTTGGTGAAGATACTGCGTCCCCATATAATAAGATG
GGAGGTACAGCGTCAGAAAATGATAAATCACGGTCATTTTGGAGGCCGAC
AAAGTTCTGGAATGATATAGAGGATGACGACGATTTTGAATGGGATCATC
GAGTTTACCCGAATCCTGGTGGGTCAACGGATCTCAGGAGGTCGACTAGT
GAGAGGCTGCGAAAAAACACTCGAGTCTACCCGTCTGTCGATGGCGAACA
AATGATTTCACAACCAGCTGAATCCCATACAAATTCTAGGCCTTCAGAAA
ATGGATATGATTTAACGAGGCTGAAAAGCAAACCAGTAATTGGAAGTGAG
GAGCTTCGGAATCTACGATACAAGGAAGGAATTTCTGGCGGTGAAGAGAT
GGCAAGTGCTAGTAGACGACAGGGCTCTAGAGTTGGAGTCTTTGTCGAGA
GTGTTGGATGGGGTGAAATTAGGCGCTGGGTAGATGAGAAAAGACGTGCA
CGACGTCGAGAGGAGCTGAGGGGCATGATCGGATCCCCAACAATCATAAG
AAACAATTTTGGTATATTAAGTAAGGTGTCATCATACGAAGAGCGGGTCA
ATTAA
>Bg_LOL_contig_7548_gene-0.0
ATGGCTGCCGCAGACCCAGAAGCTGATCTCTTCGATATCGCCATACCCCA
AGTGCCCGTTACCAAGCTTCGCCAACCTTTTATCCAAGAGCCAGGACATA
TAAAGTTAAAACAAGCAGGTACTGCCCGAGCCAATGAAGCTGCCTCTGTA
GAAGCTCCTCGTGGATCCCAAGGTCCGTACTTCGATAATCACAGGCATCA
GACTGTTCTGCAACAACATGTCGCATTCTTTGATACCGATAATGATGGCG
TCATTTGGCCACTTGACACTTTTTACAACTTTCGTCGCCTGGATTTCAAT
CTGTTCCTAAGCATTTTTTCCATGTTTGTCATCCATTTTGCCTTTTCTTA
TCCGACACTTCCTGGTTACTTTCCAGATCCTTTTTTTCGCATCTATGTAA
ACCGTATCCACAGAGATAAGCACGGAAGTGACTCAGGTTCGTATGACGCT
GAGGGTAGATTTGAGCCTCAAAAGTTTGAAGACATATTTGCCAAGTATGC
TACTGGTGATAGGCAAGGAATTACGTTTGGCCAAATTATACAATACATCA
GGGGACAGAGAGTTATTGCAGATCCATTTGGATGGTTTGCTGCCGTATTC
GAATGGACGGCAACCTACATTCTACTCTGGCCTGCGGACGGCAGAATGAT
GAAAGAGGATATCAGACGAGTATATGATGGGAGTATCTTTTACGAGATTG
CCTCTCGTAGGTCCAAATCGCATTGA
>Bg_LOL_contig_5306_gene-0.0
ATGGAGACTGACCGTCCCAACCCGTCAAAATTGATCAATTGCGCTATCGC
TTTCCTCTTGATCGGGGGAGAGAGTTCGAATCGCTTAGATCGATTGGTCG
TTACAACTGATGAGGTGAATAAGCCATCCTATGGCATTTACAAAGTTAAA
TCGCCACATCGATTTCCTCATTCAGAGTACATCGATCCATTGAGGTTGGA
TAACACAGAAATCACAGGGCAAGGAACATACTTCATGCCGTATTGCTCAA
ATTATCTTAAATCTGCCGAGATAGCTAGGCTCATCACCGAAGGACTCACG
GAAATCACAAATAAGGCTCAAATCCCACTTGCCCACGATCCAAAGGAGGA
AAAAGACTGTCTCAAGTATTTTACTGATATATCCAATCTAGAACAGGAAC
ACATAATTCTAAACCTAGCATTTAAGGGTATTATTGCGGTAAATGGACAG
TACAAAGCATTTGCGCCGCAGATGGCCGATCAGCCGATTGTGGTGAGACA
TGACGACGGACCTGTGGCCATCAAATCGCTATTCCTCAATGGAGAGATGT
TCTCGGAAAGAAGCACAGGGCACGAACGGACCGCGCTTGCTTGGTACCAG
GGATATCTGCATCTGTTCAAGCAGAACTTGACAACAAAAGTGTGGTCCCC
AATCACGATGATAGGATCAGAGATGATGAGCGGATCACTAATTACGAATC
ATATTATGGAAATAAATCACAGTTATAGGATTCAATGGATTTATTTTTAT
AAAAGGAAGAGAGACATGATTATGTATTACAGCCCTCAAAATATGGAAAG
ATATCCATACTATGAGGGGAATTCTCCGGAAGTCCAGCATTTTACCACTA
CACAAGAAATAAAAGATGAGAAATTTGTGCCTAGTTATCCATTCTTCGAT
TTAAAATATAAGAGTCAATTTCCTGTGCTTAAAAAATATTCTCAAGATCA
TTTGGACAGAAATTTAAATGTCTTACGTGAGTTATTACTAGGATTAAAGA
AATTCTCTCATGATAAATTGATCCCATTTCAGGCAACTGGCACCGTGAGT
TAA
>Bg_LOL_contig_1186_gene-0.0
ATGCTTCTGTTGCTTGGAGTAACGGCCGTCGCCATATCCTTTGCTAGCAA
ATGTCGAGCATCTATTTCACAAAACTATTCAGCCATTAATATCGAGCAAT
CAAAAATATCATTCACGAGTGATCGCCCTGAAAGTTGTCCACCATGCTTC
AATTGTCTTTTACCGGCGTTTTCATGTGGGCAGTACTCATCTTGTAATCA
GTACAATGGCATATGTTCATGCCCGCCAGGATTTGGCGGTGATGACTGTC
TTTCACCAGTGTGTGGCTCTTTGGCAAGGGGAACAGATAGACCAATGCGG
CAAGAGGATTACTGTGAATGTGATGACGGATGGACAGGCATAAACTGCAA
TGTCTGCAAAGAGGATAAAGCTTGTGATGCATTGATGCCTACCAAAGAGG
GTGGAGTATGCTATCAAAACGGAGAAGTTGTACACGAAAATTTTCAGATG
TGTGACGTTACCAACTCAAAAATCGTCGAAATTCTGAACGGAAGAAGACC
TCAAGTTACCTTCACCTGCAACAAAGACGATAAAACATGCGACTTCCAGT
TTTGGGTTGAACACAAAGAATCTTTCTACTGTGGATTAGAAAATTGCACC
TCTAAAGCGGATAATAGCTATCTACAAAATAGTACAAGTTATGAATGTGA
TAAAGTCAATTGTAGCTGTATACCTGGTCAAATGCTATGTGGAGAGAACG
GTTCAGTCGATATAACAGATTTCTTAAGTAACCTTATCAGAGGTCCTGCA
ACCTTTACATGTCAGCAAGATCGAGGCAAGAATAGTCAGTGCATGTTCAA
AGAGCCAGAAATGAATGGACTGATTCAGACAATGTTTGGTGACGATAGTA
TACATATTGATTGCCAAGCTGGCGAATGTCTCTACAAAACAGACGTTCCC
GGCTACGAAAGACCTGTCAAAAAGATAAACACTCCTCTGATAGCTGGTGT
TATTGCCACATGCTCCTTATTTCTTATGTCTGTGGTAATTGTTGTTTGGT
ATCTTGCACGATCTAAAATGGCACATGGGCCTATATACTTGGATGAATCA
GATGACGAAAACTCCAAGCTCATGGTTGACCACAAACCTGCCTCGCTTTA
CTTTGAAAATGTCTCTTACAAGCTAGGCGGTAAACGTATTCTCACCGGAA
TAAAGGGAATAGCTCGTCCAGGCGAGATTCTCGCAGTTATGGGTGCATCT
GGTGCGGGTAAGACGACTTTTCTGGATATTATTGCGCGAAAAAATAAAAG
GGGGGTTGTTGAAGGGGATTTTTATGTGAATGGTGAGAAGGTTAATGATT
CAGACTACCAGAGTTTCACGGGCTTTGTAGACCAAGAGGATGCTATGCTC
TCAACTTTAACAGTTCATGAAACAATTATGAATAGTGCCCTTCTCCGCCT
ACCACGCGACATGGGGATTTCAGCGAAAGAACAACGTGTTATAGAAGTTG
AGAAGCAGCTTGGTATATTTTCTATCCGGGATACTTTAATTGGATCCGAA
GAGGGAAAAGGTCGGGGAATATCTGGCGGTGAAAAGAGAAGAGTCGGGAT
TGCCTGTGAACTTGTAACAAGTCCCAGTATTCTTTTCCTTGACGAACCTA
CTAGTGGACTTGACGCTTACAATGCATTTAATGTTATAGAATGCCTCGTA
ACGCTGGCCAAAACCTACAAAAGGACAGTAATATTCACCATTCATCAGCC
GAGATCAAATATAGTGGCTCTCTTTGATAGGTTACTTCTCCTTGCAAAAG
GAAAAACTGTATACTCTGGAGAATTTAGTCGCTGCCAGCAATTTTTTGAT
GACTTAGGCTTTTCTTGTCCCCCTGGATTCAATATCGCTGATTATTTGGT
TGACCTGACTATGCATGTAACTAAACAATCGCCTTTTCCGCAGTCTATGG
CTACAGAAATTGAGCCAGAAATTATCTCTAGCCCGACTCCAAGTAGCACA
AAGGCTATTAAATCCATAGCGAGCGTCTCTGGAACATCTATTAATGAGAG
CTTTATAGGAAGCTTGGGCGAAACGTCTCTTAGATCTCAAGGAAAACAGA
AAGATACCATCAGGTTAAGACAAGAAAGAGAGCTTTTCGGCCGTAGGAAA
CACGGGCTCTCAATGCAGACAGAAGAGAATTTGGAAACCCAACCAATTCG
GCTCTCTAGGCAGAATCCCAACCCTCAAAATCATTCTGCTCTTGAAGACC
TGGAGCCTCTACTAGCATCTTCCTTTGACAAGACCGAATTCGAGAGTCTT
ATCTCGGCATTCGAGAATTCTGAAATTTCTAAAGATATTCATCATGAGAT
AGAAACTTCTATTTCAAACGCCCAAAATGTAAATGATACAGCCGATGCCT
CCTATCACAACTCCAGGCTAGAAAATGAAGCAATTAACGTAGGAGCCCTA
GGGAGAGGCTATGCTAGAATTGGATACATACGTCAATTCATTATCTTATC
AGAAAGGACATGGAAGAACCTCTACCGGAACCCAATGCTTATGCTTATGC
ACTATGCGATAGCAATTTTATTAGCGGTTCTCTCCGGATTTTTATTCTAC
GGCTTAACCGATGATATTCCTGGCTTTCAAAATCGGCTAGGACTATTCTT
TTTTATTTTAGCACTCTTTGGATTTAGTACTTTGTCAAGTTTGACCGTCT
TCTCGACAGAACGAATTATATTCATCCGCGAGAGAGCTAATGGGTATTAC
TCTCCGGTGACTTACTTCGCGGCAAAAGTTTTGTTTGATCTAATTCCTCT
TCGTATCATTCCACCTATAATCATGGGATCTATTGTGTATCCAATGACTG
GGTTGGTTCCGGATGCCAACCACTTCTTCAAATTCCTCCTTGTCCTCGTC
CTCTTCAACCTTGCAGCATGTGGAATCTGTTTATTTATAGGAATCACATG
CAAGGACAATGGAGTTGCGAATCTGGTCGGGAGCTTAGTTATGTTATTCA
GCCTACTTTTTGCCGGCTTACTTCTCAACCACGACGCTATCCCGAAATCA
GCATTATGGCTACAATCGTTATCGATTTTTCACTACGGGTTTGAATCACT
TATCGTGAATGAAGTTACATATCTAACACTGACCGACCACAAGTATGGAC
TTGATATTACTGTACCTGGAGCTGTTATACTTAGCTCATTTGGTTTTAAC
ACACAGGCTCTGTGGTCTGATGTATTCAAACTAGGCTTGTTCGCTGCTTC
GTTTATAATACTAGCCTACATAGCTATGCATTTTATGCTGATTGAGAGAC
GATAG
>Bg_LOL_contig_6059_gene-0.0
ATGGCAACCATGAAAAGAAATCAAGTTGTGAATACCGAAGGCTGGACTCA
TGTGGTCCGAAAACCGAGAGGAACAAGACACCCAAAAGATAGCTCAGTCG
CTAGGTCCAATACCCACGTTGGCGATTTTGAGATAAATGGTGTTCCTTAT
CTTGATCGAACATCTGAGGACCTGCATCAAGAATTTTTCCATTGGCAAAA
GCAGTGGGAAGAAAGTTCTGCATGCGAGGAACTAAGAACACATTTGTTGA
GAAGAAAGGGATTATGTGGTATGCAAAGAGTTAGGAATATTGTCGTGCTC
GGTCTAGGAAGCCTCTTGAGCGCACGAAGAGATTCGCGAAGAAGTAGTGG
TACTCAACTAGCTGCCGTACAAACCATTCTGGAGATATTAGGACCAGAAA
TGCCAGTGGTAGTGCAAGATCCGCAATATACAGACACAGACGACGCTTTT
CTTTCGGCGCGTGGATGGAAAGTGGTCAAAGATCCACAAGCCTTTGAAAT
GGTGTGCGAGGGGAGCCTAGTATTCGCAGTGCATTGTTACAAAGAAGTTT
ATAAATCTATCGCAAGCAGGAAAAGAGCACCCGCCGTCATAATCGGAACC
AAGATGGATAATTTTAAACAAATGGAAAACTCTCCGGATATGGCAGAAAC
CGCTTTATTACTAGATGCTATGGTTGAGAAATGCGAAGCAATTGATTTTC
CACAAATTAGATACGATTTCTCAGACACCAAGATATACTGGCGTAAGAAA
CTCAATTATACTTACTCAGATGACATAAAGTAA
>Bg_LOL_contig_3114_gene-0.0
ATGGTTGAGTGTCCGATCTGTACCAAGGAAGTCAATCCGAGAGACATCAA
TGCACACATCGATTCGGCCTGCAATGATTTCAACGAGCTAGATACGTCTT
CACTCCCCGAGCCCAATTGCACCTCGTCCAAGAAGGCCAGTGTTTCAGCC
TTCTTCCAGCCATCGACGAAGCGGAAAGCTCCAGCCGCCACGCCCAAGCA
AGAAGCTCTGAGCCAACACTTGAAGCCTCTATCAAGGTCTCCAGGAAACG
TCACACCGACCGCCACTCCGCAGAAGAGGTTATTCGAAGACATCGATGGC
GCCGCTGAGCCAAGTGGAGGTTTGGGACCGGCTTCGCCGAGGGCTCAGCC
GGTACCTGCGAAGAAGAGTCGTCTGGGCGCCTCCCTGAAATTCGCACCAT
TGGCTGAAAGGATGCGCCCGACCTGTCTAGATGATGTCTACGGCCAAGAT
CTCGTGGGTCCCAGTGGAATCCTGCGTGGACTAATTGACCAAGACCGGGT
GCCGTCTATGATTCTCTGGGGTGGCTCGGGCACGGGTAAGACGACCATCG
CACGCTGTTTGGCAGCTCGGGTGGGCAGCAGATTCGTCGAGATAAATAGC
ACCAGCTCTGGCGTCGCCGAGTGCAAGAAGATCTTTGCAGAGGCTCGAGG
AGAGCTTGGCCTGAGCGGACGCAAGACCATTATCTTCTGTGACGAAATCC
ATCGGTTCTCCAAATCCCAACAGGATGTCTTCTTGGGACCCGTCGAATCC
GGCAACATCACGTTGATTGGCGCGACTACGGAGAACCCATCTTTCAAGGT
TCAGAATGCTTTACTTTCTCGCTGTCGAACTTTCGTCCTGTCTAAGCTCA
CAAATGAAGATATATTCAAGATCCTCGAAAAGGCCGTTGCCCGCGAGGAC
CAACAGCATCAGACGCCAGAGCTCATTGATTCGGAATTACTTCAGTACCT
CGCAGCGTTTTCGGACGGTGATGCTCGAACGGCCCTGAACCTCCTCGAAT
TGGCCATGAGCCTATCAAAAAGACCCTCCATGACGAAGGATGAGCTCAAA
TCGTCGTTGACAAAGACGCTAGTCTACGATCGAGCTGGTGATCAGCACTA
TGATACCATTTCCGCCTTTCACAAATCTATCAGAGGTAGTGATGCTAATG
CAGCACTATACTATTTAGCTCGAATGCTCCAATCAGGCGAGGATCCACTA
TATATCGCGAGACGACTAGTTATCGTCGCTAGTGAAGACGTGGGGCTGGC
TGACAACAGCATGTTAAGTCTTGCCACTAGTGCCTACACGGCCGTGGAGA
AGATCGGCATGCCTGAGTGCCGAATTCCACTAGCTCATACTACTGTGGCT
TTATGCTTGGCTCCAAAAAGTACACGCTCATATCGAGCATTGAATAATGC
TTTCATGGCCCTGCAAGAACCGGGTGTGGCGGCTCTTCCCATTCCGACTC
ACCTTCGTAACGCCCCAACAAAGTTGATGAAAGAACTTGGCTTCGGCGAA
CAGTACAAGTATAACCCTGATTACAAAGACGGCAAGGTGCGCCAGGATTA
TATGCCAACCCCGTTGATTGGACGAAGTTTCCTCGATGACCACGATCTGG
GTACAGAAATTGATCCTGAGGCAGATCCCTGA
>Bg_LOL_contig_310_gene-0.0
ATGTCTCGCAACGGCTTGCAAGACGGCACTCACCCTCTACAGCCGGGCGC
CTCAACCGAAAATGCCACAGATGCTACTGCGTTAGGTATCTCGAAAATTT
CTTCCATTGCTGCTGTACGCCCCGCTCTTGCTGATCTACATTCGCGCGAT
GCCATCATTACCTACCGACTGAAGACGCTTAGCTCTACAAAAGCGGACAC
CTCGCATGAACTTGGACGCCTCGATCTCTTGCGCGCACACCTAAGTGCCC
AAGCTATTCACACGCGCGAAGTGAGTCGCGGGATGCTAGATGCCGCTGCA
GCGACGGCCGCATATCTCTCGAGTCAAGTCAAAAAGCTCGACTTAGAGAA
GAAAAATGTCGAGGAGACATTGCTCGTGGTTGAGCAAGTGGTCGAACTGA
AAGCCTGTGTTCAAGGTGTTGTGGGCTCAATGGGGGCACCGCAAGACTGG
GAGGCGGCAGCCGGATATCTTTTTCGTGCCGCTAAAATCCCTCGCGAGAT
TGTCGATGGAGACTTTGCAGCACATATCGTTCCCAGCGTCGAAATTCCCG
AGGCACCAGGTATCACACTTAACAGCGCTAAAGAGTCTCTATCTAGCCTC
TTCATTCGGGAATTCGAAAAGGCGGCCATAGAGGGTGACGGAGGCAAAGT
TACTCGATTTTTCAAGCTTTTCCCACTTATCGGCAAGGAAGAGACAGGCC
TGGAGGCTTATGGACGATATATATGTAAAGGTGTCGCTGCGAGGGCGCGT
GATAGTCTCAGGGAAGATTCTAAAAGCAAAGATGCCCTATTCTTTGCGCT
TGTCTTGACACGCTTATTCGAGCACATCGCACAAATTATAGAGGGTCACG
GGAGTCTTGTCGAAATACACTATGGCAAAGGAATGATGATCAAGGTTATT
GAGATATTACAAGAAGAAGCAAATTTACAAGGTGGCATCATTTTGGATAC
TTGGGGAGATGAGAGGAATATAGATAGGCGCTTAAGGGATATGAAGAGCA
ATCCATTCTCCTACTTAGTTCAAAGCTTTCTTTCTGGGCAGAAGAATGCG
AATAACTCAAAACCTGGAACGCCAGTCGGGGTCGGAAACGGCAATATTCA
TGAGGAAGAAGGCATAAGCATGAAGGAGACGGATGAAATTTTAGGGGAGA
TGTCTATGATGCTCAGTCGATGGTCGCTTTACTCAAGGTTCCTGGGTGGT
AAGTGTAGAGATCCACACCAATCTCCAGAAATGCCTCTTCAGATGCCCAA
ACTTTTGCTCAATTCGACCCTCCATCAAAAAGTATCCAACCTACTCATTA
CTTCATTCAACTCAATGACCACCTTCTTCTTTCGACGATCAGTAGAAAAA
GCTTTTCAACTCGACGAGTCACCTTCGGGACTTAGCCTTAACATTTCTAA
GCCTATAGATAGCAATCCTCCTTATATTATCTCGGCTGTCGATGATATCA
TGTACATCGTCAGCACAATTCTTCAGCGATCACTTTCCACGTTCCAACGA
GAAACTATTACCTCTATTGTTCCTACAATCAGTAGAATCCTTGGCTCCGA
TTTTATCGGCATCGTTCAACGTAAGATGCGTGATGAATGCTATCCGAAAG
CCATGGTAAAAGGAGAGCTTCCTCCTGAGGATAAAGTAGTTTCTTTTATT
GTCCTCCTCAACTCCCTTGAAACAGCAAGCGAATACATATCGCGTATTGT
TACCTCCCATCTCAAATCCGAGGAACCATCAACAGACCATGGTAATACTC
ATAAAACTCCCGTTGAGGACATGTTCCTGATGGACCATGATGCGAAGTCT
GTAACAACTTCTCTTGAAACACTAGAAGTCACATTCACATCTCAAGCAAT
GGAGCTGCATTCAGATGGGCTACACGTAATGCTTAGTCAAGTAATTAAGC
CTAGAATTCGGCCGATGCTTTCGGAATCATTCCGTGAAATCGACTATTTG
CTGACGGACGATGAGGGTCAGGATATAGCGCAGGAGGAAGAAAGACTTCG
ATCCATATTAGAGCTTGTTGTTCAAAAATTTGAGGAGCGTTGGGGGGCCG
TCATGAAACCTATCCAACGCATCATGAATCCTAAGTCTTTTAGCACACTT
TTGGATCAGACGGCCCGATATCTCGCACAGTTGTTAGAAAAGAGAGTATG
GAGTTACGCTGGTAAGATTACAGCGCTAGGAGCACAGCGGATGGAAAAGA
TATTTTCTGATATAATTCGCATTGTGGCTAAGGGTGGCCGGTACGGGCTT
CGAGAGTCATTTTCTCGCGTAAGCCAAATATGCATGCTAGCTAACCTTGA
TGATGAGGAATGGAATGCCATCAATGCTGCTGAGGATGGAGAAGAGAGTA
TGACCTGGTTTCTGAGCAGCCTTGAACGCCAAAAAGCAAGAAACTTAGTC
AGTTCATGA
>Bg_LOL_contig_310_gene-0.2
ATGGAGATTTCAGATTTTATCGAGAACATAATTAACCCCGCGTCTCACGC
CGACGCCTTCGCCAACTCTGAGGCGGGTCCTGGAAGTAGGGAAGGCACGG
ATGAAAAGGACCATCAAGCCCTCACTCGAGCCTGGGTAAATGAGAGAGGC
ACGACTGGGCTTTTACCGCCACAAGATGCCCTCATCTCCCGCTGCAGCGT
GCGCATCAGGGCCCAGATTGAAATGATTGAATGCATGACGGGCGATATGG
ATCCCAAGACCAATTTCTCCCTAATCATCATACAGACGGATGTCGAGCGC
TGGAAGTTTCTCATTCGCTCCTACCTTCGAGCGCGCCTTGCAAAAATAGA
TATATACACCCTGTACTATCTATCCTCGCCGCAGCTCCAAGCTCGTCTCT
CGAGGGAGGAGGTGGCGTACGCGACACGGCACCAGCAGCTACTACACAGC
CATTACCTCAACTGCTTCCTGGCTAGCTTTCCCGCGAACCTCCAGAACCT
CAATGACGCGGTGGGGGGCATCAGCATGGTTGAAGGACCAGACGAGGATA
GCGGAGTCTTCGTTCGCGGCCTCGGCGGCAAGAATGGAGAGGAAAATGTC
GTCGTCATGGGTCGAGGGAGAGATGCAGACGGAGAGGTCGAGGTTGCCAG
GGGCGAGATAGTCGTGGCGAAGTGGTCGGATGTGCGCCAATTCATTGAAC
GAGAGGAAATGGAGTTGGTGTAG
>Bg_LOL_contig_7012_gene-0.0
ATGGCTAGCTTAGCTGTACGAAAAACAAGTCGTGTGACACCCAGCGTCCT
CAGTTGTCTCAAAAATGTTCAAAGACGATGGGCTCAAGTTCAAGATACGC
GCTTCCGCTTTCTGGCCACACAGGGGAACAGCTTTCTCGACAGGTACAAG
GAAAAACTCGCAAGGAAAGCTCAATTAGAAGGCATCGAGAATCTACAAGA
ATTACGTGAAGCATACAAGGAGAAAATAAAAGCGCTGAGAGACGAAGATG
CACTTGGAACCCCGACAGAACCAAAATCTCCATCCATCCTAAATTCCATT
GACTCCGGCTTGCGTCTGGAATCCTCGCGACCGGCCGCATTAAAAGCGCA
TGGAGGCGGCTCCTGCTCCTCAAAAACAGGCATCAGAGCTCTATCATCTT
ATATCAACATCGAGAAAGCCCGCACCCTCCCACCAAAAGAACTCGAGTCA
ATCTGGAGGTTACGCCACGCCCACAGCCCACAATCTCTCTGTGGGGTGAT
TCCGCTCGATCTCTACAAAACCATACAAAGCACGGCCCGGAAAACCCCAC
AGTTCATACTACCACTGCCGCGCAAGGGAAAGGGTGCTGAGATACACTTC
ATGCAATGGACATTTCCGGAAGAAAATATCTCCACCGTAATCTTTACCCA
GCTCGAGGAGTACAAGCTGAGGGGCGAATTCAGCCAGCCCCACACGACCA
TCACGCACTACGGTGAGATGTCGGAAGAAAGTGGTATCGTGCTTCTCCAC
GGCGAAATTGTCAGTGATAGGGGAGTCGGTGTCGACGAGGCAAAGTGGCT
GCTGCTCTGCCTCCAGAGGTTCTACGCCGGCCTCGGAGACGCTGAGGCAG
CCTCCAAGAGAAAGCGACTAGTAGAGATGTTCGGTAGGGGCGACGCAGGT
TTCCGAGTGGAAGATGTCGTCGAAGAAGCCGAAAAATTGATATAA
>Bg_LOL_contig_8877_gene-0.2
ATGGGCTTAAATATGTTACACTCTCAGCCTCTACTCTCCATACCGCCACT
TTCACCATTGCTACTGCCTCAGTCATTGCCACCACTGTCTCCGTTACCAC
CACTACCTTCACAACCAAATCCAGAGCTGACGTCGCCAGTCAATCAATCA
GGGAAACCAGGTGCAACCGGGCCTGACAAATTCTTTCCATCATCCGATGT
GGCGCCAGGGAGCAAGACCTTTTTGAACGTCAACGACAACCAGCAGCAAG
CACATGATAACCCAAAACCCAGCCTCATTAGGCGTATTTCAACTAATGCC
CACGCAAAAGCTTTGGTGCTACAAGACACGCACCAAGCAGGTGTACCTTC
CGCTATTGTCAAAGAAGACTCTTGTAGCGAGTTATCAAGCCCTCGAAGCA
GCCATCGAAGGCATCTTTCTCCGAGCACAATATCAAGCGTAGTCACAGAC
GAAGATTCAACCTGGCAAAAAACTAATATCACCCTACAGTTACCAGAAAT
AGCGTATACTACTAGCAATCCCTCAATCAAAGTCTTGGATCGAATATTCA
CCCCAACCTCAGATTTCGCAGAATCATTAACCCTTGTACGGAGTCAAATA
AATTCTTCTCGGCCATCCATCGATCCAACCTCATGCGGTTCTCTCAAACA
ATCTATATCTAATTCTCCCCCTCCTGGTAGCTCGTCGCAAATCCTGACCT
ACGATCCAAAAAAGCTTCATTTAAAATTTCCCTGGGAAAACCAGGAACGA
GAAGATTTATCAACGTCCGCAGAAAGCCCTTTTTTCCTACAGAGTCTAAA
GGAGATGGGGGTTCACGAAAATACGCCCCTCGAGGCCTCTCGCCGTGAAG
AGCTTGAAGGACTCTGGAGGTGCGCAAATGGAATTAAAGTACAGCCGGGT
AAAGGTCAGAGATACTGCTTAAAAATGACTTGTGCCGCAGCTGAAAATCC
AATTTATATTCTTTCATCAACTACTCAAGCTTTCTATAGCTTCAGATTTA
CCAAAACATTAACTTCAGATCAAATGAGTTTGATGCGATACGATCCCAAG
AAAGACGCAAGCGTATCGATTCTCGGCTTCTCCAAGGCTGAAAAAGGTGT
CGAAGTAATCTCCACTAAGCTTCAAGAAGGCATGCACTCTCTGCCACCTA
AAGATGGTCTTGTAGCCCTCCTTTATCCTACAGCCGCGAGGAACAAATTT
ATCGAGCAAGCAACAATGATATCTCATGTTAACCAGGATAAAATTGTTGC
CACTGCTGAGCACGAGTGTGGGCGCCTGATCTGGGATGAAGATTCTGGAA
ATTACTATCTTGCCCATCCAGCGCTAAGGACTCCCTTCCTGGTTTTACAC
ACAATAATGCCCGCCTCATCATCTGTAAAATACTTTCTTGAGCACGCCGA
CTTGCCAGCAGATATTGTTACCCTGACTTGCGATGGTACTGGTGGAGGCT
ATCTCGAAGTTGATACAAACTGTGCAGCCAAAGTACCATGTTCCTACATC
ATAGATGTTGCAGTAAGTGCCATAATACTTGTTGCATCTATCCAAGAAAA
AACTAGGAAACCTGTTCCTTTTGAGCCATTATCTCCCATCAACTCAAACA
CTAATGATAATAATTCCGAAAAGTCAATACTCGAATCTCCCAAGGAGGAA
TTTGATAGAAATTTGGAATCGGAACAGCCTGGAACAAATAAGATGGACAC
AAAAAGTCCAGATTTTACACTGGATCTCGAAGGACAGACCAGTATCAAGC
ATGGAATGATGAAACGTACCAAGGAAGCCGTAGCTGCGATCTGGAATCAA
GCGCGAAAGCATCTAGAAAAGATCTTGAAGTTCTTTCTCAAATTAATGGG
CTATTGA
>Bg_LOL_contig_8877_gene-0.0
ATGTCGACTATGCGTAATGCTGTCCAGCGCCGGGTTCATCGCGAGCGCGG
GCAGCCCGAAGATCGCCAGAAATGGGGTCTATTGGAAAAGCACAAGGATT
ATTCTGCGCGTGCTCGGGACTTCAATGCCAAAAAAGCCAAACTCAAAGCC
CTCCGGCAGAAGGTGCTCGAGAGGAACCCTGATGAGTTCTACTTTGGAAT
GTTATCACGGGCGGGTCCATCGTCAGCCAAGGGTCGCAAGGGCACAGTGA
GCGGAGATCGTGGAAACCAAGTCTTAAGCCAAGATGCGGTACGATTACTT
AAAACTCAGGACTTGGGATATATTCGAACCGCACGGAATAGAGCTGCGAA
AGAAATGGAAAGGCTGGAGATGACAGCAAAAGGAATTGTGGGAAGCGGAC
AGAAAGTCGTTTTCGTGAGCGAGCCGTCCGATCAGTCTGAACATAGTGAA
TTGGTGGACCATGCGCTTGAAGAAAACCAAACCATTTCCCCAAGCGATAG
AAAACAAAAACAGCTATCTAATGCCAACTATGAAAAACTAAACGCCAGGC
TGTGCACAGCTCGAGAGCGATTAAAAACCTTGACCGAAGTAGAGGAGGCG
CTCGAGTTACAGAGAGCCAAAATGGCCAAATCACCAACAGTCGGAGGCGT
GAATAAGGACGGCAAAAAGTTTAGAGTGAGGGACCGGAAAAAGTAA
>Bg_LOL_contig_8877_gene-0.1
ATGGCATCAACCTCTGGCAGCCATGAAGATATTCCTCTACTGCCCATGCC
TTCGCCGAATCCGCTACCGTTGTCATCGGCGCAAGAAGCCCAGGTGCGCG
AGCTCTACTATGCGCGGGTCCGCGGCCATTGCGCGGCCGAAATCAAAGCA
TTCGCCGAGTGTGCAATTGGCCGCACAATCACAGCCTCCTTTACTTGCCG
ATCCCAGCGTCGACAAATGAACCGTTGTATGGTTTCCTTTGCTACGGTGG
CCGAAGAAGATGCGGCGCGCGAAGAATGGTTTGCCACACGCCTCCGCCGC
CAGCGCGAACGCGAAAAGAAGGAGGAGCGGCGCCTTGAACAGGAAAAACT
GCATCGGGAATGGTGGGGTCTGCCGCTCGATGAGCGAAAAGCTGGCGAGG
GCCGGGAAGTTCAGAGGAAAATCGAACGAGTCGGTGGCTTTCCCCCTTGC
CGAGAAAAAGACCAATCCCCCAAGGATCATGAACGCTGA
>Bg_LOL_contig_10058_gene-0.1
ATGGGGCCTCCTCGCCCTATGATGCCTCCCAATAGGAGGCCAAATCCAAT
AAGAGATAGAAAGCCAATAGTCCCTCCACAAAATTCGCTCCAGCGTCAAG
CCGTCACCACGGCCGCAATCAAAGCGGGAGGCAGACCTCCGAAGGCTACC
TGCAAGAATCCAGACTGCACGACCCCAGATGTCATCGAAGGTATCTGTCA
TAGTTGTGGTCTAGTGATGGACGATTCCAATATTGTGTCTGAGATAACAT
TCGGCGAATCCTCCAGCGGCGCGGCCGTTGTTCACGGAAGTTTTGTCGGG
GAAGATCAAGGAGCAGCACGCAGCATGGGCACTGCGTTCAGACGCGCTGG
CGGATCAGAAAATCGGGAGAATACTATCAATGAGGGTCGCAGACTTATCG
AGGGATTAGGCCACCAGCTTGGGGTGGTTGAATTCACAAGAACAGTCGGT
CTACAAATCTTCAAGCTAGCGGCCATGAACAACTTTATACAAGGTCGACG
TATGGACATGTTAAGTCGGTCTGCCTTGTTTTCAAGCTTTACCCTAACAG
ATCAGGTCAATGTATTCAAGCTAGGTCGAACTTTCAAGGCTTTACATCGT
GCGATAACCATAGCAAAAGACGGTATCATGCCAATCCTCCCGGAGGATCT
TATTTGGCGTTTTGCCTCACTATTGGACTTTGACACATTTACCAACAAAG
TTGCCGACGACGCAATACGAATGGCCCAGAGAATGAGTCTAGACTGGATG
CTGATGGGGAGAAGACCCTCAGGTGTCTGTGGTGCCTGCCTAATTCTTGC
AGCTCGAATGAACAACTTCCGTCGAACTGTAACTGAAGTGGTCTATGTCG
TAAAAGTTACCACAGCTACAATCCAGAAGCGGCTGGAAGAGTTCAAGTTG
ACTCCCACAAGCTCTCTCACTGTCGACGAGTTTGTCAACAATGAATTTTT
GGAATCTGCCCACGACCCCCCATCCTTTTATGAGAAAACCGAAGAATTTC
AAAAGGGCAAAAAGCAACGAAAGCGTAAGCGAATGCAGTCTGATGATGAA
GAAGACGAAGAAGAAAATGAGGACGAGAATGAGAACGAACCTACGCCTAA
CAAAATTCAAAAGATAGGCGCTGTATTGGATCTTGCCGATCAAGATCAAG
CTTTCACAACTGCTCTTGTCTCGACACCAGTTCTGAGTTTCGACGCGAAT
GGCTTTCCAATCTCTATCGATCCCATTCATACCGAAGAAGTACCCATTGA
TCCACAACTAATGGATGAAGTCATAGCCGACCAATCTAAAACCTCGTTTG
AGCAATTGGTTAAGGAGTTTGGCGACGTCGGAACCCTGCCTGAAGAGGAC
GTGGACGAGGAGGAGGAGGAGGAGGAGGAGGAGGAGGAGGAAGAAGAAGA
GGGCGACGATGATGAAGAGGCAAAAAATGAAGCTTCAACTCTGGTTTCAG
GAGCTGTTCCAAAGCGTGGCCGTCCAAAGACAAAAAACCAGGCTGTTCAC
GTCCCTCCGGAGTGGGCAGCTACCGAAATGACCATGGAAGAAGAAATTAC
AGAAATGATAAATGATCCTAATACCATCACACACGCAACCCAGTATGCCA
AAGCTAGACGTTTGGCCGCGGCACATGTTCTACTTGCGGAAAAGGCCAAT
CCGCAAAAAGAAGTCAGCATGGATGTCCATGTCGGGGAAGATGAGTTTGC
ACAGGATCCTGAGGTCCAAAATTGTCTTCTCTCCCCGGCCGATGTTGCAA
TGAAGGAAAAAGTCTGGATAAATGCAAACAAAGACTGGCTCCGGAAACAA
CAGCTGAAGGAATGGAATAAAAAGCAGGCGGCAAACGATCCTCCAAAGGC
CAAGAGAAATCGTAAAAAGAAGCCACGCATGGGAGAAGGCCAGACAAGCG
CTGCCAATAGCCCTGCTGAAGCAGCAATTTCGGTCCTCAAACAGCGAAGC
TTCTCAAAGAAAATCAATTACGATGCCATCAATGGTTTATTTGCTGACAT
CGATAAAATGGCAACGAAGAAAGGCGACGATACCGATAGCAGTGGAAACT
CTCGGGCTGGCAGTCACATAGCAGAGTTAAAGAAGCAGGAACCATCTGAC
TTATCAAGGATCTCTTCACCCATTTGTGAGGATGATAAACAATCCATGAT
TGATCCTAGCCTAGCAGGTGGTCTCCTCCTGCCCAAGAAAATATCCTTAA
GAAACAGCGCCTCAGCTAACGCAGCACGTAATCAAAGGCGTGCGGAGCAG
CAGGCTAGAAGGGCTGAGAAGAGCTCGACTGCCCTCAGCGTACCTGTTAA
AGATTCTACGACATTGGCGAGTAGCCAGAAAGGTGAAGATGATGACTACG
TTGGTTCAGGTGCCACACAAGATGGTACCACCTTCGAAGAACCGGTTGTA
GGTGGTGAGGTGGAAAGTGATTGGAAATTTCAACTCAATGCAGCTCATAA
CCCGAATGACTTTCACAATAGCGATGATATTGATGACGAGGAGGAAGATT
ATGGCGACTGGAAGGCAGATCCTGATCCGTTTATCGATGATGATTTAGGT
GCGAGAGGATTCGAATCCGATGACAACGTTGATGACTACGACGAGTAA
>Bg_LOL_contig_10058_gene-0.0
ATGGCCAGCGCCAACAGCTCGCGCGAATCATCTAATAGTGTGCACCAGTC
TCAAAAGTCATCTAGTACTTCGCAGGCCTCATCTATTGCTGAAGCTCGAC
ATGCTCGCTCAAATTCTCCAAGCCAGTTCGGCATTTGCAACATCGAAATT
CCCACTGGAAATGGTCTCATTACGCCACCCTCTGAGTCCTATGTTAAAAC
ACCGAGAGCCTCATCGCCATATAATTGGGCAGAAAAGCCCTCCATGACAA
AACGTATTACGCGCATGTTCACGAAAGATCCGGTTAGAACAGACATGAGT
CTTCATACGACTACAAATGCCTCTTGTCAAGGATCAGGACGGTCTGATTT
AGCATCACCGTTTAACCTCTCGTCCAAATCACCCTCGCGCAAGACATCTG
TACTCGAGACCCCGAACCGAAGTGAAAATCAAGAAAAATCTTCACCCTCC
TCGCTACGGGAAAAAAGAGCACCGTCTTCGATGCACCAAAGGTTCGTGAC
TAACTCAGATGTTACTGGCGGCCATCAACATCACCTCAAAAGCGCCAAGA
GGCAGGAGAAGTTGATGGATATTCTGCGTAGTGTTATCAGTTGCAAGGCA
AGAATTGAGCCGACGCAAGAAGGCGAACAACAACTGTCGTTAATGTCGAA
TTGGGTAGATCAACTTAAAAGCGAGCGAGAGGCGATGACATCAGAGAAGA
AGGGTGGGATAAATACCGCAACCACGCTAGTCGAGAAGTACGGCAAGTGT
CAAGAAATCGTCGGACGTGGAGCTTTCGGAATCGTCAGAATATCCCACAA
GCGCACTGAAGGTTTAGGTGAACAGCTCTATGCCGTCAAAGAATTTCGTC
GGAGACCTGATGAAACAGAGAAGAAGTACAGTAAAAGGTTAACATCTGAG
TTTTGTATATCATCGTCTTTGCGTCACCCCAACGTGATACATACACTTGA
TTTACTCCAGGATTCAAAAGGGGACTATTGCGAGGTGATGGAATTCTGTG
CTGGCGGTGACTTATATACGCTCGTGCTCTCAGCTGGTCGACTTGAAATG
GCCGAAGCAGACTGTTACTTTAAGCAAATGATGCGGGGCGTCGAATATAT
GCACGAGATGGGTGTAGCACATCGAGATCTGAAGCCCGAGAATCTTCTTC
TAACGACGCATGGATCTCTGAAAATAACCGACTTTGGTAATGGTGAATGC
TTTCGTATGGCTTGGGAATCAGATGCTCACATGGTGACGGGACTTTGTGG
CTCCGCACCTTATATAGCGCCAGAAGAGTACACCGACAAAGAGTTTGATG
CGCGTGCTGTCGACGTATGGGCAACAGGCGTTATTTACATGGCAATGCGA
ACTGGCAGACATCTCTGGCGAGTGGCAAAGAAAGATGAAGACGAGTTTTA
TGAGCGATATCTCCAGGGTCGTCGCGATGAAGAAGGTTATGCGCCCATTG
AATCCTTGCACAGGGCTCGATGCCGAAATGTTATTTACTCTATTCTCGAT
CCTAACCCTGCACGTCGAATCACTGCAAGTCAAGTGTTAAAGTCCGAATG
GGGTCGCGAAATCCAGCTCTGCAAGGCCGGGGAAGAAGGACTATAG
>Bg_LOL_contig_10058_gene-0.3
ATGACTCGTCGAAGCAATGCTGTGGCAGATGAGGAGCTAGTCGCGCTTCC
AAGTGAAGGTAGCGACGAAGAAGAAGAGTACGAGGACTCTGAGGAAGACA
GTGCGGCTCAAGAAGATGAGAAAGATGAGAGTGAGAGTGAATCGGAAGAT
GAAGATCAAGCAACCAAAGGCAGAGGAAATCACGAGTTCCGGAAAGCGCA
AGCCCGAGAGTCTGGATGGGCCAGCCACCACAAAGAAAGTCAAGTCTACC
AATGGAAAACTGGAAGAATCCGGCCGGCAGTCAAAGAAGAAACATACAGG
CCGCGAGGATAG
>Bg_LOL_contig_8742_gene-0.0
ATGGCAACCAATGGTAGTTCAGTGCAGCCAGACCATTACAAAAATACGAA
TGAGCAACACCCAGTAAACTCATCGGCAACTGAGACAAACTCCGAAAAAC
CCTCTGTGACAAATGTTCGCAAAGATGAGGTTGGATGGTACTTTGTCGAA
AAATACTACAACACCCTGAGCAAGAATCCTGAGAAACTTCACTTGTTTCA
TGGTCAGTTTTCCCAGTATGTCTCTGGTCTTGAGGCTGTTGTATCTCCTG
TGTCTGTTGGTCGAAGTGCAATCCAAGAACGGATTAGGGATCATGGATTC
CAAGATTGTAAAGTCCGCATCACAAACGTAGACTCACAAGCTTCTTACGA
TAACATTGTTATTCAAGTCATTGGCGAAACCTCAAGCATGTCAGCTGAGC
CGAGAAAATTTGTCCAAACTTTTGTCCTAGCTCAACAGCCGACTGGTTAT
TTTGTTCTCAACGATATATTCAGATACATTGTTGAGGAAGTTGAGGAAGA
GCCCGCTCCAATGGCCCAAGAAAAGAGCGAAGCAACTGTATCCGAACCCG
TTCAAGATGAACGTGAACTGCAACCAAACACGTTGGTCGAAGAAACTCGG
GTGGCTCCAACTAATGTTGATGTGGTTGAGCAAAAACTCGAGCCTGTAGT
CCCTGAAATTGGCCAAGATCAAGCCAAAATAACCAATGGCACGTCAGCTA
TTGCGGTAGACGATCTACCAAAGACTGCAATCGAGGAGGAAGCCCCGGCT
CCTGATGTCGAAGAGAAATTGGTCGAAGAGGAGGTAAAGCGACTCGAAGT
AAGGCAAGAAGACCCACCAACTCCACCTGCTACCCAAATCCAACCTGCGA
GCAAATCGACAGCTCCAGTGCAGCCTTCTGGCCCACCAAAACCATTAAGC
TGGGCCAGTCGTGCTGCTGCCGCAGTTGGCTCAAATTCAAAGACAGCAAC
ACCCGCAGCTCCTTCCACCACCCTCCCTAAATCTACCGTGACTTCTCAGG
TTAGAGCTGCATCCTCAACGACAAGACCATTACCGACACCAAGCACCTCA
TCCACCACCCAGAATGAGCGAGAGAAAGAATCCACTCTTCCTCCAACCGG
AACTGGATCTGGGTGGCAAACGGCTGGTGAAAACGCAAAGAAACAAAATA
GGCCCCAGTCCATCTCGGCACCCCTCGAAAAAGAGGGCACAATGGGCTAT
GTGCGCAACGTTACCGAAAAAGTTAATACCGAGGAGCTCCGTACAGCCCT
CAGCTCTTTCGGAAATTTAATCTACTTTGACATCAATCGATACAAGAACT
GTGCATTTGTTGAATTTGCAACGACAGAAGGATATCAAGCCGCCGCCAGT
GCTAGCCCACACGAGGTATCTGGTGAACCAATTTACGTTGAACCTCGTCG
ACCAAAGGCCAACGCATACGGAGGAAGTGGAAATGGATATCCTAGTGGAC
GTGGAGGATCAAACCAAAGGGGTCGTGGGGGCTTTCCCAATCGAGGCCGT
GGCACCGGTGCACCTCGGGGTCGAGGACAAACTAGTAACGCTTAA
>Bg_LOL_contig_2804_gene-0.0
ATGTCGCGTTCACGATTGCTGCGCCAAACGGCCCAGGCTGTAAGAGCTTT
CCCATGCACATCTATCAAACCTTTCACCTCGCAGATCTATTTCAAAAAAT
TTCACTCAGCAAGTAATTTCTTCAAGGACCCCAAAGACGAGACCTTATTC
GAGGGCGCATTTGCGAGAACAGATCCCTCTGTGGAGCTAGAATATCCAGC
AGAGGATGAATTGCCATCAAGTGCTCCTGTACAAGGCAGGGGCGGACTTC
ATTTCAAACGGACCCTAGCTTCATTCTCCCTCGAGGGAAAAGTAGGCATA
GTGACAGGAGGCGCCCGAGGACTTGGTCTTGTTATGAGTCAGGCCATGGT
AATAAGTGGGGCGGATGTTGCCATCGTCGATCTTAATAAAGAAGAGGCCG
AAAAACAATCGGAGGAATTAGTGGCATCTTTCATCCGCGAGAACCCGGGT
GCAATTAAAGTTCCTAAAGTAACCGCCCATTATGCCGACGTTTCCTCACA
AGATTCTGTTGATGCCGCGATATCTGAAGTGATTAATCAACACGGCAAAG
TTGATAGCTTAGTGACTTCTGCAGGCTTCACTGAAAACTTTGAAGCCATA
AACTACCCTATCGACCGTGTGCGAAAGTTGTGGGGTGTCAATGTCGATGG
CACTTACCTGTTTGCCATTGGGGTCGCTAAACATTTGATACAACGAAAGG
CACCAGGAAGTATGATCTTTATTGGAAGCATGTCAGGGGCCGTCGTGAAT
GTTCCACAACCACAAGCACCATATAACGCCGCTAAAGCTGCAATTCGGCA
CCTGGCATCGAGTCTAGCAGTGGAGTGGGCTCATGCAGGAATTCGAGTCA
ATTGTATTTCGCCTGGATACATGCTCACTGCATTGACCAAAAAAATACTC
GAAGAGAATCCTGATTTAAAGAAGCAATGGATATCTCGTATTCCACAAGG
CAAAATGGGTAATCCAGAAGATTTGATGGGAGCAGTTACTTTCTTGGCTT
CTGATGCCTCATCATACATGACGGGCGCTGATCTAAGAGTGGATGGGGGC
TACACCCTTACTTGA
>Bg_LOL_contig_2804_gene-0.2
ATGCGTGTATCACTACCGGTCCACATTGTATTCCTTCTCCGGATAGTACA
TGCTTTACTTATCCTACCCGCAATCTCAGACAACGATTTAGAAGCTATCA
CGACGACAAGTGAAAAAGATGCTGTTGCAATGGAAAGGCGCATGGTCCAA
GTCAACTGCCAAACTCGTCCAGCCATGACAAAGTCACATGAGGAAAATCA
GAGTTCAAATATTGCTCTTCATCTCAACTTCACTGTCTTACATAACGAGG
TTGACTATCTCTTGCTTAATGGACACCAAATCTACCCTGTCGATCTCAAT
CCAGTCGTATCTCAACATTCTCTCGATATCCCAAAAATTATTAAGGATGA
TAATAGCCCATGGAAGTTTGAGTCGTCTGGTACACTAGGCATCAAAATGA
ATCATCAGGAACAAATTTCACACTACAAACACGACCGGTTAAGTCTCGTT
GTCATTAAAATCAGTATGCTCCAAGTATCAAATGTAGCTGTCGATAAGAG
CCCAGTAATCGATATAAAACTTATTAGCACATCATCCGGCAAATTTATGA
TTCAGGACATCCGCATTCATCCTTCCGAAAAAGTGGACACATTATCTGGA
AATGATGTTCAAAGATGTGGCTCTCTCTCTTGCGAATGGCAAGCCACCCT
CGCCAATATCATTACTAGCGCTAAGTCAGCGTTTAGATTGCATCATTTCA
GACAGTATGCTAGTCTCAATAGAATAAAACAGTCTCATAGACAGGGAAAG
GACAACCAATTTCTTAATGGCATATTCTTTCACGTCATCGTACCCATCTT
AATTGGCGGTATAATCGGTATCTTAGCTAGTGTTCTTGGAATATTCATAG
TTCAGATGGCGACAGATACGTGCAAGATGCTATTTAGACGGAAATTTGTC
AAATATAATGTAGTTAACCAAGAAGAAAGTCAGGGTAACTTCGATGGTGT
GCAAGACCCCGAGACACTGAGCCTGTTGCCCAGTTACACTGATAGTATTT
ATGGAAAAGATGAGTCATGA
>Bg_LOL_contig_7208_gene-0.0
ACTTTGGTCGATATTGACGGGCCCGGCACCCAAATAACGGTATACTGCTC
CAACGAGGTGCCCATCAGTGATCTACGAGGCTTCGTTAGTAAAGGCTTGA
CCAGCACTCAGGTTGGCTTTGATAGAGGATTTAGCAACGACGAGAATGCA
GAAGATAAATTCTTCCAGTATGAGAATAACCTTCATTTTGAAGCAACTAG
AAAAGCTGCAAAGCAGAGTGCTCAAGGGGTTGAAGTAGCAGAATCAGATC
CAGTGCCTGCTTCGAGGGCCATCCAGTCACGTTAA
>Bg_LOL_contig_19636_gene-0.0
ATGCTCTTGGGGCCAAAAATCCACACACCTGAACACTTGGTTCTCACTGC
TCCAAGTGGAAAGTACGGCCCCAACGGCCTCTACGGTACCTACGCCTTGA
AACCCGGACAAGGATATCCCAGCTTGGACGATAATTCTGGAATCTATAGA
ACTCAGACCCCCAGCAATAAGCAAGGCATGCATGTTTTTGCCTATTGCTC
ATGGTACTCTAGTGAAGACTTCATCTTTCAAAGTGTAAAGAAACAGTTAA
CTGAGCTGAAGAATTCACCATATATTTATGTCAAAGATGAAAATCGAACA
AACAGAAAGTGTTTAAATGAGATCGTATCCATGTCGCAACCGGCTGCTGC
CACCCTTAGTGTAAAATCTGTGGCAAAAAAAGCTGCATGCAGTCAGAAAA
TGATAATAAGTCTAGCATATCGTCAACAAATTTATATACAAGGGCATCAT
TCTGGTTATGCTCCAGACAGCATTAACACGAAACTGAAAGTTTATGCAGA
TATTCCACTTTCAGTCAGGAAGGTAACGGAAACTGGCATGTTCATCTTAG
ACGCCAGCAAGACGGGACAGAAAGGGCTCGCATGGTATTTTGGGTATTTA
CACCTTTTTCAGCGCGGCTCGCCCAGGCAGCCGTGGTATATCGTCACAAA
AGTCGGAAGAGAGGCCAAAAATGGAGCCGTGCTGTCCAATCTCTTGAAAC
AATATGTTATGACGCAGCTTCAAGTCCTGAGCCAAACATTGGATACGAAC
GCTGCCAAATTTAAAAGTGAGGTCGAAATTTTGGCCTTTATTCATCGTGA
GGGTACAAAAGTCAGAAAGGTGCCATCCGCAAGCCTTAAAAAATTATTTC
TTGGAGGCAAGATTGCCGGAGATAAATAG
>Bg_LOL_contig_12205_gene-0.3
ATGTCTGAGGTTTCTTCCACACGGTTGTACTTGGGCAATCTGCCACGAAA
TGCTACTAAGGCCGACGTTGAGGCGCATTTCAATGCTCACGGTACAGGTG
AAATTACCGAGATAAAGCTGATGAATGGGTTTGGATTCATCGAATACAAA
GATGCATTGGACGCGCGCGATGTTGTTCCAGCCTTTCATGGCTCTGACTT
TATGGGCGAGCGCTTGACGGTGCAGTTCGCCCGTGGATCCCGCAGTCGTG
AGGCTTTTGCCAATACCGAACGTATAGCACCACGCCCACGACGCACCCCT
CACCGTATGCAAATATCGGGACTTCCAGGTGAAACCAGCTGGCAGGACCT
GAAAGATTTCGCGCGCCAATCAAGCCTCGATGTTGTATATTCTGAGACTG
GAAGAGACCGCGAGGGTAAAGGGAACTTCGTTGAATTTGAGACCGCCGCA
GATCTTAAGTTAGCAGTTGAAAAGCTCGACGGACGTGAGTTTAAAGGAGT
CGCTGTAACCTGTGTCGCCGACACTCAACCTGATATCCCACGTGATCGTG
CCCGATCGCGATCTCCAGGATATCGTCGCTCTTATCCAACTGACGATTAC
GAACGCCGTGCACCCAATCGAGGATATAGCCCGCGCCGCGATGCTTATCG
TGATAGAAGCGTACCTCGTCGTGGCTACTATGAAGATGATCGCACACGGT
ATGGACGCTCCCCTCCACGAGCTCGTGCCCCAACTGAAGAATACCCTCCG
CCCCGCCGCGGTACTGGGTTTGAAGAACCCTACCGTCGTGATTACCCTCC
TGAGCCTTATGTGAACGGCCGGAATCCAAGGGACTATGCGCATCCAAGAG
ACTACCCTCACAGAGACACTCCATACGAATATGAACGGCCCCGCCGCTAT
TGGTAA
>Bg_LOL_contig_12205_gene-0.0
ATGCCACTCTTGTTGACAACCCCCTTTCAGCTTCTAGCCCTTTTTTTAAT
TATTTCAGGCAATATCCTTGTGATATCATCAATGTGGGCCCTCGGAATAA
CTGGCACATACCTTGGTGACTATTTTGGGATTCTGATGGACGAGATAGTG
ACGGGTTTCCCGTTTAATGTTACAGACGCACCCATGTACTACGGAAGCAC
AATGAGTTTCTTAGGGGCGGCAATATTTTTTGGGAAGCCTGCTGGGGTAA
TCTTGACAACGGAGGTATTAATCACCTACTTGATTGCATTGAGATTGGAA
AATCCCTTCACGGCTAATATTTACGCCAAGAGGGGTATCACTACCACGAG
TCCTTCACACGAGAAAGAGCTGTAG
>Bg_LOL_contig_8401_gene-0.0
ATGATAGATTCAATATCGCGAGCAGAAGATGCTCAGTCCTGCTCGTCAGC
TAGCTCGGAGAATTCCGACATCCTCAACATGGAAGATGAGGAGGGTTGGG
AGGATACTGTAAATGACGAAGAAAAGATTTCCTTTAAATCTCTAGTGGAT
GATCAAGTTTTTTCTGACATCTACTCTATGTTTAATCATTGCAAAAATCA
TTCTGGACTCGACTTCTTGGATATTCGTCGAAAATTATCTCTGGAATTTT
ACGATTGTATCAAACTGGTGAATTATATTCGTACCGTGACTGACGATGGA
AAGAAGATTCCGTCAGACCTCTCTAAATCGCATTTCGAAGATGAGAAATA
CCTTCGGCCATTTCTACAAGATGATGCTGTCTTATTCAGTTTGGACGAGC
TTCCAGATATTTCAATCGATCCTAATACGTCCACTCTTTTGACAGGGTCT
AGTAATTCCGATTTAGTGGCTCGAATTAATGAACTAGAAAATGAATTACG
AATGACCCAGGCCCAGTTTAGTAATTACCGAGAAACAGTATCAAAAACTT
TAGACGATCGGTGGCACGATAATTCCCCGGCCATTAATTCTCACAAAGAT
CTCGAAGCAAAAGAAGCCACTCAACCTCCTGGAAGTAATTACTACGGTCT
CTACGACGATAATGAAGCAGGGATACATGAAACTATGTTAAAAGATACTG
TTCGGACTGATGCATACCGAGACTTTATTTACAACAATAAGCACTGCTTT
GCTAACAAGACAGTTCTTGACATTGGGTGTGGCACTGGAATACTAAGTAT
GTTTTGCATCAAAGCTGGTGCTGCACGCGTTATTGCTGTGGATAATTCGG
ATATCATTGACAAAGCTCGTGAAAATATTTTCCTTAACGGAATGGACAAC
AAGATCACTTGTCTCAGGGGAGAGATTGAAGAGGTCAAATTGCCAGTAGA
AAATGTGGATATTATCGTTAGTGAATGGATGGGTTATTGCTTGTTGTATG
AGGCAATGCTATTAAGTGTAATTCGGGCAAGGGATCTATATCTGAAGCCA
GACGGGTTGATGGTTCCCAGCCACATGAAGCTGTGGGCAGCACCGGTCTC
ATCTCCTGAGTATTTCGACAATCATTACCACTTTTGGAAAGATGTTTACG
GATTTGATATGAAAGCCATGCAAGCTAAATTTTTTGATAACGTTGTGCTT
GAGGACTTTGGGCCTGAAAAACTTTGTGGCGAACCATCTCCGTTCAAACA
TATGGACTTGCATACAACGACTGCCGAAGACTTGACATTCAGGAGTCCAT
GGAGCTCAAAACTTACGACAGATATTGAATCACTTGATGGGTTCATTATA
TGGTTTGACTCTTTTTTTATGCCAAGCCGAAATGATGTCCTCCCTGATGA
TTCCAAAGCGCAGGATTGGGTTAAAGCTGGTAACAAGGGGATTTCTTTTA
CCACTGGACCTTTTGGGAAGATCACACATTGGAGTAAAGGATTCATGATG
ATTGACCAAATAAAGGAGAAGCCTACTCCCAGAAAGTCGGGTGACAAAAT
CACGGCCTGGATAGATTATTCATTTTCTGAGACGTGTTGGCGATGGCTAA
CAATTAAAATTGAATGGAAGATCAATGAAGAGCAGAGTAAGACCCAAAGC
TGGAAGCTTGAATAG
>Bg_LOL_contig_18845_gene-0.0
ATGCACGATTCCTTCCCTATCCTACCCATCCAGTGGCTTAGCAGTGCTGC
TCAACTCCTAGTTGATTATTTAGGTTTCCAGACTTATCCTCTACTCGTAC
ACAAGGTGTTGCTGTCCTTGTTTTACGCATTTGTTGAGAATGTCGTCCCC
AACTATGTCGTAGTGGTTATTCCCCGTCAAATATACAGCACTCTCAAGAA
AACGAAGACTAAATTGGAACGTTCACGTTGCGTCGCTGGTTCAAAGCACC
ACTATCATCATCCTAGCCCTGTGGATTCTACATGCAGACGAAGAGCGCAA
GAACATGGAATGGCAAGAGCGCATCTGGGGATATACTGGAGCTGCTGGAA
TGATACAGGGTCTGGCTGCTGGCTATTTTCTCTGGGATCTGATGATTTCT
GTAATTCACGTCCAAGCCATCGGCCTCGGCATGCTGATGCAGGTCGTCAG
CGCTCTAATAGTATTTTTGTTTGGCTTTGTATGAACCTCGACCTGGACCA
ACAAAATACCTTGCTAACACGAAGTAGCGGCCATTTGTCAACTTTTATGG
TTGCACTTTCATCCTCTACGAACTCTCCTCCCCCTTCCTGA
>Bg_LOL_contig_6990_gene-0.0
ATGGATCCTGATCCGACACGCGCTGCGAACGCGCTTGGCCTCAAAGAGAT
TGGCAATTTGGCCAGTTGGACCGTCAGCAGCTGCAAGCCGGGCTGTGGAG
TGGCGGCCTTGAGACACGAGGATACCTCTCTCTTCTGGCAATCTGACGGT
CCTCAGCCGCACTACCTCAACATACACTTCACGCGGCTCGTGTCCATCGT
TTCCCTCCAAATCTTCCTCGACTTCGAGGCCGACGAGTCGTATACGCCGA
CGCGTATCAGTCTTCTCGCGGGCACCGGATACCATGACTTAATTCCTTTT
CAGAAGCTCAGCTTTGAACAGCCGCGCGGCTGGATCCATGTCGCCCTCGA
GGATGTCGGGGGAGGAGAGGACGGACAGACGCTCAGGGCCTTCTTGCTAC
AGCTTCAAATACTTGAGAACCACCAGAATGGCAAAGACACTCACGTTCGC
GGCGTCAGACTCTACGCTCGGAACGAGGCCGTAAGCCGTGGGATCGAGGA
ACTCGGACACTCGGCTCCTCAGCAACATCTGCGATCTTCAGCGCCGTCGG
GCTCTGGGTGGCCGAGCGAGTCGCAGTGGATGGAGGAACATCAGCTGCGG
TGA
>Bg_LOL_contig_6990_gene-0.1
ATGACTTCAACGCCTCCCTCTCACTCCCTGCGTATGCCCACGGACGAGTG
GTTCTCGCTGCCGCACCATCCCTCGCCCGTCCGTCGCAATGAGGTCGCCT
CATCGCCGTGGCCTGTCCGCAGCTTTGTGCCCACGCCGCTCGCGCCAGCT
GAGCGCGACGAACGTCGACGTAATCAGCTACTTGTAGCCCAGCCAGAAAG
AGGAGGCGCGACAGTCGAAGGCGACAGTTTCGAGGGAGATGACGAGGGTG
ACAGTGAGGACGTTGACGACGTAGGAGGAAATGAGCCACCAGGTAGGTGT
CGGGCATCGAAGGCCACTCTTTACAACCATCACAGGCTCGCCTTGCTACA
TCTTTGA
>Bg_LOL_contig_1553_gene-0.0
ATGCAACTTATTTCCGCCGTACTTCCCTTGCTCTTTTCAGTCGGATCTCT
CGCTTTCGCCCCAGCTATTGGCAAGATAACCCAGTACAATTGTGCTAATC
ACATAATTGTCAGGGCCGATGTCCAAAATTTCATCCGTGCTGCCTCGGAT
GAATTGACGAAAAAAGAGAATAATCAGATTATTAAGACACCACTATTGAA
TCCTTATAATCCCATTCCAGCCTCCCACTCGCAGAACCCCATATACTATT
CATATTTCGCCTTCAGAGGACCCATGGCACTAACATATCTGCTGACCGAG
CTTCCAGTTTTAAAATTCGTTATTATCAATAAAGAACATAAGTTTGTGGG
CATGGCGTGGGGAAACAAGGTCGACCATCCGTGTGATAAGCGCTCAGTTA
CGTCCGCCGAAGCAAGTAACCCATGGCACAGTGAGCACCAGGCGAATTTA
TGGGCAGAATCCTCGAGACGCCTGCACAGCAATGTAGGGAGGTAA
>Bg_LOL_contig_6101_gene-0.0
ATGAGTATGCAAGATCTCATTCAAGGCGAAGCTGAGCTCGATGACGAGGA
AAATGAAGACTCGTTTGACGAAGAGACTGGAGAAGTTCGGGCAAAGAAAA
GAATTTCCAATGGAGACCTAGATGATTCGAGTGAGGAGGAGGACGATGAC
GATGAGGAAGCAGCTCGCGCCATTCGTGAAGGCTTTATCATTGATGACGA
TGATGAAGAGCCAGATGATCGAGAGCGACGCCGTCGCAAAGATAAAAAAC
GCCGGCGTGCTGAGCGCGAAGAAGAAGAAGCGATTCTCGATGAAGAAGAT
CTCGATCTCATCGGCGAGGCTAACCCAGAGTTTCAGCGCAAGACATCATC
CGCACAGCCTAAGCTCAAGCGACTTAAACGCGGACACCGAGGAAATGGTG
AAGAACGAAGCAAACGTGGTCTTGAAGAAATCTTTTCGGACGATGAAGAG
CTAGACGGGCCTCCTGTTACTGAATCCAGATTTGCTAGATCGGACCATCA
TCGAGTAGATGAGTTCGCTGATTTTATCGAGGAAGACGATCTCGAAGACG
AAGATGAGCGGCAAAGGCACCAAGAAGAGATGGAGGTTGCTCGTCCGCGG
GAAAAAAACTATGCAGTCGGCTCTGATGCTACTGGTCTCGACAAGGATGC
ATTAGAAGACATGGAGGCTATTTTCGGAAATGGAGAAGATTACGACTGGG
CACTGGCTCTTGAAGATGAGGCTGAAGCTAGAGAAGCTGGAGACCATACA
CTTGAATTAAAAGATGTGTTTGAACCATCTCAACTATCCGAAAAACTTCT
TACAGACGCTGATAATACGATACGATGGGCCGACGAACCCGAGCGCTTCC
AACTCGATCGAAATCCGTACAAGCACGTTATTATTTCTGAAGAGCAGTTT
AAGGAAGAGAATAGATGGATAACCAGTCTCATATGGCCTAAGAAGCAACT
TCCAAACGACCTTCAGGTACCATTTACTAAAGCTATAGGTAAAGTTTTAG
AATTCTTTGTGGTTGACGAGGTGGAAGTGCCGTACGTTTTTCAACATCGA
AAGGACTATTTGATCCATGCAACAAAAACTCTTGTTCGTGGTAACAATGG
TGCAGATCAAGACGAGTTTCAAGTCAGTGCTCAGAAGCTTCTTAATCAGG
ATGACCTCTGGCGTATTTTGGAGCTCGATCTCAAATTCAGGGCACTAGTC
GAAAAGCGAAACGTAATCGAAAAAACATATGAGAATTTGAAGTCTAGAGC
TGGTATAGAGGATAAGACTGTGGAGGATATGATACCAGCAGCTGCGACCA
TGGAGGAATTACAGGATATCCAGGACTACATATACTTTCACTATTCCTTG
GAACTTAAGGATCTCAATATTAGTAACAATGACTTTAAGGAAAAACGGCG
CCCTGGTAGCAAACCATCTATGTTTGACCGTATCAGGAAAGGCAAAGTTT
ATGGCCTTCTACGTGCTTATGGAATTACTCCCAACCAGGTGGCTCAAAAT
GCTTTGAGAGAAGGGAGAAAACAATTTACTGAAGACGCTTCCGAGTCTCC
CATAGACTTAGCAGACGCCATAGTTACGGAAAGTGAATTTAGTACTGGAG
AGCAAGTCCTGTCAGCCGCTAGACAGATGTATGCTGAAGAATTATTCGCT
AGCCCTCGTATGCGTAAACACTTTCGGATGAGTTACTACATGATGGGTGC
TGTACATTGCTACAGGACCGAAAAAGGTCTCCGGAAAATCGATGAGCAGC
ACCCATATTATGAGCTGAAGTACCTGAGGAATAAGACGTTTAGCGATATT
GCTAACAAGCCTGAAATTTTTCTAAAGATGCTAAAGGCTGAGGAAGAGGG
TCTTGTCGAGGTCAAGGTCTTGCTTCAGCATGAGCGGGATTTCAAGAAGC
AACTCTATTCCGACTTCGCATCAGACAACTATAGTGAGCTTGCCGATGCG
TGGAACGACGAAAGGCAAAAAGTTCTTGAATTAGCATTTACCAAACTTGA
GCGAGTAATTACAAAAGGAGTCAAGGAAAGCATGAGAACCGAATGTCAAG
ATTCGATTCTAAAGATCTGTCGAGAAGAATACTCCAAAAAATTAGATCAA
GCTCCATATCAGCCTGCTGGTATGTCGCTTGGAACAGTTCCTCGAGTTCT
GGCCCTCTCTAGCGGTAATGGCGATCCAGGACGCGATGCAGTATGTTGGG
CTTGGGTAGAGGAAGATGGGCGTGTAGTAGAGAGTGGAAAGATCAACAAT
ATACTAAGGGACGAAAGAGATCGACAAAAGTTTGTTGATTTGGTACATCG
AAGGAAGCCTGATGTAGTTGGAGTATGCGGATTTTCAGCTGAAACACACA
AACTAACAAATGCACTTCGCGATATTGTTAACGAGAAAGGACTAAGGGCT
GCTGAACTTGACGAAGACGCAGATGGCGAAGAAGATTCAACTAGACCCCT
CGAAATTGTCGTTGTTAACGATGAAGTAGCACGACTTTACAAAGATAGCT
CACGTGCAGCTATCGATCACCCTGGGCTACCTCCTCTCACTAGATACTGT
GTCGCCCTAGCAAAGTATATGCAAAATCCCATGAAGGAGTATGCTGCTCT
GGGAAAGGATATTGTATCATTGTCTTTCCACACATGCCAACAACTTTTGC
CGGAAGATAAGGTTCGGAAAACACTAGACACAGCAATGGTTGACATGGTC
AATCTCTGTGGTGTCGATATAAACGAGGCTATATCTGATCCATATACGGC
TGCATTACTCCCATACGTCTGTGGACTAGGTCATAGAAAAGCATCTGCTG
TTCTCAAAACGATAAACACAAATGGTGGTGTCGTTAACACAAGAGATGAG
CTTGTCGGGGATCTTGATCAGCAAAAACTTCCTGTCGTAGGACCAAGGGT
TTGGAATAATTGTGCTAGTTTTTTAATGATTGTCTATGATAGCTCTAGCT
CAAGCTCAGATTATCTTGATAACACTCGTGTTCATCCGGAAGACTACGAG
CTCGGACGTAAAATGGCAGCAGATGCACTTGAGCTGGACGAAGAAGACGT
CAAAGTCGAAGTGGACGAAGGTGGTCCCGGTGCAATTGTTCGTAAACTAA
TTAAGGAAGACGGACAGGAAAAAGTCAACGATTTGATATTAGAGGAATAC
GCTGAGCAACTAGAACGCAATTATAACCAACGTAAACGTGCCACGCTTGA
AACTATCCGTGCCGAACTCTTACAACCTTATGAAGAATTGAGAAAAGACT
TTGCAATTCTTAGCAACGATGATATATTTACTATGTTAACCGGTGAGAAC
AATGACTCTCTTCATGAAGGAGTAACTGTCTCAATAAATGTAAGGGTCGT
CAAGGAAGACTTCATCATAGCAAGGCTTGATTCGGGACTTGAGGGAAGGG
TAGAAGCACAAGATGGTCCTAATTCCAACATACCACTTAATCGCCTATTT
TCTGTTGGTCAGACGACTCAAGCTAAGGTTCTCGAAATTGACCGAAGCAG
CTTCACCCTGAGACTTTCATTACGCGAAGAAGCACTACGTATGCCTAATA
AAAATCTTGTGGACCGTGACTACGGGACTTGGGACGTAGCTCAAGAAAAT
AAGGATAAAGATGAACTCCGTGAGAAAGACAAAGCTACCGGCCGATCTCG
GCGAGTTGTTAAGCATCCCCTATTTAGGCCGTTCAATTCTACGCAAGCAG
AGGAATACCTTGGATCACAAGCTTCTGGTGACGTCGTGATTAGACCTTCG
TCTAAAGGCAATGATCATCTTGCTGTAACATGGAAGGTGTCCGATGGTGT
TTATCAACATATCGATGTTCTTGAATTACAGAAAGAAAATGAATTCTCTG
TTGGCCGGCAGTTAAAAATTGGGGGAAAATACACGTACAGCGACCTTGAC
GAACTCATTGTGGATCATGTCAAGGCTATGGCGAAGAAAGTGGACGAAAT
GAAAACACATGAAAAGTTTCAGGGAGGCAGTAAAGCAGATACAGGTAAGA
TAACATTCTATAGGAGACTCTTGGAAATTCATCTGACGATTATAATAGAT
AAGTGGCTAACAACTTACACTGAGGCCAACCCCAAACGATCAGTATACGC
ATTCTGTTTAGATTCTAGACATCCGGGGTATTTTTTCCTCTGTTTCAAGG
CGGGACAGGCAGCTCGTGTAAACGCTTGGCCAGTCAGAATAGTGCCGAAT
GCATTTGAGCTAATGAAAAGCCCTTATCCTGATATGAAAGCTTTGTGTAA
TGGCTTTAAGCTGCGACACATGAGTGAAATGAGTAAGAGAGGCTAA
>Bg_LOL_contig_6101_gene-0.4
ATGTCCGAAAGCATCGGTCCAACGCGGACACTAAAACGCAAAAATGTTAA
AGGTCTTGCACTCAGTGCACCCCCTCGCATTGTAGCACCCTCAGATGGTG
ACTCCCAACAACCAGGCGGTATTGGCGGTGAAAATGTCCGGCAAACTTCC
CAGTTGGAGATCGGTATAGAATACAAGCTGGATTTGAAGCGGGAAGACTT
AGAAGTTTTAAAGGATCTCGGCCATGGAAACGGTGGAACTGTCAGTAAAG
TTAGGCATATGGCAACTGGAACAGTTATGGCACGAAAGATAATTCATGTC
GAAGCAAACAAAGAGATGAGACGCCGAATTGTTCGAGAACTTCAAATTAT
GCATGAGACGAACTCCGAATATATTGTCACATTCTATGGAGCCTTTCTTA
GTGAAACTAACGACGTAATAATGTGTATGGAGTACATGGATGTCGGCGCC
CTAGACCGAGTATCACGGAAATTTGGTCCTGTTCGTGTCGATGTTCTAGG
GAAAATCGCAGAGGCTACGCTGGGTGGACTCACATATCTTTACACCAAAC
ATCATATTATGCATAGGGACATCAAGCCTTCCAATATCTTAATAAACTCT
AAAGGTCAAATCAAGCTATGTGATTTTGGGGTTTCAGGAGAGTTGGTAAA
TTCCGTCGCAGACACATTTGTTGGTACCTCCACATACATGGCACCGGAGA
GGATTCAGGGACAAAAATATACAGTCAAATCTGATGTATGGAGTTTTGGC
TTGTCAATAATGGAGCTCGCCATCGGCAAATTTCCTTTCGATACCAGCGA
GCACTTGTCCGATGATGAAGGAGCACCATCAGGAATTCTAGACCTTTTGC
AGCAGATTGTTTACGAACCAGCACCAAGACTCCCCAAAAGCGAAGCATTC
CCTCAAATTTTGGAGGATATGATCCAGAAATGCATGGCCAAAGAACCACA
AGAACGACCTACTCCCCAAGAACTTTATGAGCGAGAACCTTTTGTCCAGG
CAGCTAAAAGGACACCAGTTAACTTAAAGGAATGGGCTGTTGGTCTCATG
GAGAAAGATAATCGAAAATCTCACTTAGGACCCCAACTATCTCCGTCTAC
GCAACAACTTCTGCGATCATGCGATTCACCAACTAACATGCGTTTGAACT
CTCAAAATCACGCTTTACCGACTCCTACGTCCGGCGACATTCCGATAGGG
GGAGATGTTCAATCGGCTGCCACTTCACCTACATATGAAGATTCAACCAA
CCATTCGAGATTATCCAACAAGCATAGTAGCTCACAGAGTCATAGCCACA
CTGGCAGTAGCAGCCGAACTTCCAGACTCGCCTCAAACAACTCGGCCACC
CTTGCCATACCCGATCGCCAGAGTAATATTCCGACCGGGAAAGGGGTTGT
TTTCACTTCGACAAAACTGCCCATAAGACCTGCTCCATCAGGTCCGTTGC
CACCACCTCCAGTGCCTAGAAAAGAAGGTACAGATTCCGACCTAAGAAAC
TTGAATAGAAGGCAGGCAAATTTTGGAAACAACGGCTATGGGTCAGGATT
TTGA
>Bg_LOL_contig_10504_gene-0.0
ATGTCTTCTCACACTCCTCCATTTGATACAATCGAAGATTGCATAAAGGC
TTTTCGAGATGGAAACTTCGTCATAGTCCTCGATTCGACTTCTCGCGAAA
ATGAAGGTGATCTCATCATAGCAGCTTCAGCTATGACCCCAGAAAAAATG
GCATTTATGGTTCGGCACACTTCAGGCATCATTTGTACACCTATCATGCC
AGACCTCGCCGAGGCCTTACAGCTGCCACTGATGGTCGGAGAAAATGAAA
GCGAAGACCCGAATCAAACTGCCTACACAATCTCAATTGACGCTAAGCAC
CCTTCAATTACCACTGGCATATCTGCACATGACCGTGCTTTAGCATGCAA
TATCCTCGTTTCGGCAGATGGTAGCCCGACACCAAAACCTTTCCTATTTC
GACGTCCTGGCCATATATTTCCCCTCATAGCTCGTCCTGGTCTCATCCGC
CAACGCCGTGGGCATACGGAAGCAGCGATAGAGCTATGCCGATTAGCTAG
TTTGCCGCTGGTAGGTGTCATAAGCGAAATAGTAGATGACGGCATTGAGA
CAAAAGGAAAGGCAGAGAGAAAAGAGCCCGGAATGATGAGAAGAGCTGAA
TGTATTGAGTTTGGCAAGCAATGGGGGCTCAAGTGCTGCTGTATAGAAGA
CCTAGTAGCATTCGTCGGGGCGGAGGAAGCAGATACTGAGAGTGGCATCG
ACCCCGTCAGTTGTCAGACGCCAAGAGCCCCAGAAAGTACTTGA
>Bg_LOL_contig_3752_gene-0.1
ATGGGGGACCTACGAGAGTCATCCTCGTTCTCCGTTACGCCTCGGGTCCG
ATACAACACCATCGGTGGTGTAAACGGTCCACTAGTTATCTTGGAAAATG
TCAAATTTCCGAGATATAATGAAATTGTGTCGTTGACACTGCCGGATGGT
ACTGAAAGGTCTGGACAAGTTCTGGAAGCCAGGGGTGATCGAGCTGTTGT
GCAGGTTTTCGAAGGCACGTCAGGAATTGATGTCCAAAAGACGAAAGTTG
AATTCACAGGACAGAGCTTAAAGCTTGGTGTCTCCGAAGACATGTTAGGT
CGTATTTTCGATGGCTCGGGAAGAGCTATTGACAAAGGACCAAAGGTTCT
AGCGGAAGATTATTTAGACATAAACGGAAGTCCAATAAATCCATACTCTA
GAGCAAAAATGATTTCTACCGGTATTTCTGCTATCGACACTATGAACTCT
ATCGCCCGTGGGCAGAAGATACCAATCTTTTCTGCTTCTGGTCTCCCACA
TAACGAAATCGCGGCACAAATATGTAGACAAGCTGGATTGGTCCAAAAAC
AAGGGGTCACTAACAAAGGAACCCATGATGGACATGAAGATAATTTTTCA
ATTGTCTTCGCAGCTATGGGAGTCAACTTAGAGACAGCTCGATTCTTCAC
CAGGGATTTCGAGGAAAACGGCTCATTAGAACGCGTTACTCTATTTTTAA
ACCTGGCAAATGATCCTACTATCGAACGAATCATCACGCCTCGTCTCGCA
CTAACGACAGCCGAATACTACGCTTATCAACTCGAGAAGCATGTTTTGGT
AATCCTTACTGACCTCACTGCTTATTGCGATGCGCTACGTGAAGTTTCAG
CTGCTCGAGAGGAAGTACCGGGTCGCCGAGGATACCCGGGCTATATGTAC
ACGGATCTTTCTACAATCTACGAAAGAGCTGGCCGTGTTCATGGGCGAAA
TGGTTCTATCACCCAAATTCCCATCTTAACCATGCCTAATGAAGATATTA
CCCATCCTATACCCGACTTGACTGGCTATATTACAGAAGGACAAATATTT
ATTGACCGTCAACTAGATAATCGAGGCATCTACCCGCCAATCAATGTGCT
TCCATCGCTGTCTCGACTTATGAAGTCAGCCATCGGCGAGGGACATACAC
GTAAGGATCACGGCGATGTCTCAAATCAACTCTACGCTAAATACGCTATT
GGTCGAGACGCTGCTTCAATGAAAGCCGTTGTCGGTGAAGAGGCACTTTC
ATCAGAAGACAAGCTTTCTTTGGAATTCTTGGAGAAATTTGAGCGCACAT
TCATTTCACAATCTCCTTATGAGTCTAGGAGTATTTACGAATCCCTTGAC
CAAGCATGGAGTCTCCTCCGTATTTATCCTAAGGAGCTGTTGAATCGGAT
TCCGCACAAGGTTCTTGCAGAATTCTACCAACGCTCTGCTACGGATCGCA
AAGGCAAAGGTCGGGCATCTAAAGACACTAGAGATAACAATTCTGCCTCA
AAGACTGCTGAAAATGGTGGTGAGGGTAAATTGATCGACACTTAG
>Bg_LOL_contig_3752_gene-0.0
ATGCGGTTTCGCATTCTGCAAATTATTTTCGGCGCGAATTGTCTTCAGAC
ATTTGCAGCTCTGGCCAGTAATGGAGCCGATGCTAACGGGAAATATGTCT
TAGAAGGTATAAACATACGGGCGATGTTCATAACGTATGGAGCATCTATC
ACAAATCTATTTATCAACGATACTTCAGGTATCGAACGCGATGTAGTAAC
TGGTTGGGACAATGCTTCGTACTACAGCATTGACGCTCAGCATCCTCATT
TCGGTGGTGTTCCGGGCCGCTATGCCAATCGAATTAAAAACTCTAGCTTC
ACAATTGATGGGGAGTTATGGAAGGTCACGCCCAATGAAAACCCGACAAT
AGATAATCCTGAAGGTGTTGACACGATCCATGGCGGACCTAACGGTTGGG
ACTGGCGCAACTGGACAGTCGTAAAGCAGACGACGAATAGCATCACGTTC
AGTTTAGTGGACGCAGATGGTCAAGAAGGATTTCCGGGAGAAGTGATGAG
TACTGTAACTTATACCTTGGGAAATATGACGTGGGACCTCGAGATGGTTG
CATCAAGTAAATCTAAAAAGACTCCAGTCATGCTAAGCAGTCATACATAT
TTAAACCTTGATGGGTTTTCCAACGATAAAACCGCTACAGCGCTCAACCA
TTCCCTATGGTTGCCTTTTGCTGGGCAAAGAATCGACACTGATTCAATAC
TTGTGCCTACTGGTGACATTCGAGGAAATGCAGAAAGTGGTGTGAACGAT
TTCTGGTCTAAGCCTAAGCAAATTGGCGCTGACTTTGCTTCTCCTGATCT
TGTTGGTAATTGTGGATACAACTGTGTCGGATACGATACATGCTACATTA
ATAACCGCAGATCGAATTCCCTCAAGTCGACCTGGCATAATAACTCATTT
CCTGTGGCACGTGTTCGTTCATCTTGGTCTGGAATTCAACTTGATATATT
TAGTGACCAAGATGCTCTTCAGGTTTATTCCTGTAATGGTCAAAATGGAT
CAATAGCGTTAAAAAGTACCCAGGGAACCCCCGACCAGCGATTCATCCAA
AAGTACGGCTGTGTTGTGCTGGAGGTTGAGGACTGGATCGATGGCATCAA
CCATCCCGAGTGGGGTCGTCAACAGATTTGGGGACCGGATGATGATGAAT
ACCGCCTTGAAGCAAGTTACCGGTTCAGTATAAATAACACTGAATCTGAC
TGA
>Bg_LOL_contig_19094_gene-0.0
ATGTCGCGACGGGTAAAGCGGCAAGGGATGAGATTCGTCCGTACCTGCAG
GAAAGGAAAGCTCGACTTGGGGTATTTGGAAAGGGTGATTGGATCTTGCG
ACAAAGGAAAAGAGATCACAAAGGTGAACCATTTCATGATGGCCCCTTTA
TTATTGCGGACGTCTCGCCTCACAACGGTTATGTTCTACGCACTCTTGGA
GGATTTACTCTTCGAAATGAGTATCACAGTCAGCAGCCATTCCCAGCTTT
CGTTAGAGATGGACATCCTGTAA
>Bg_LOL_contig_557_gene-0.1
ATGGATCACCAAGATTCCGCTGGGGGCTTTGCTAAGAGACCCTTCGTTTT
ACCAGATGACTTGCCCAAGTCCTTAGATGACCGCAGGAATGTACCCGCGT
ATGCAGTCGAGACAGAGATCTACGATGCCTGGCAGGGGCAGGCTCAAATT
CTTTCATCCACAGCTCTATTTAAACCACTCCAATATCGTAGTCTCTCGAT
AGATTATGACAACGGCCTTTCGGCCCCAAAATCTCGCAATAAAGAAATTA
GGTTAACGGAAATGCTTGCTGCGCAAGCAGCCCACAGAGACATTTCTACG
ATTGATGATGAAGATGTAGTTATCTCTGACAAGAGACTATCAGAAGCAGA
AAAAAAAGATGCCCTACAGAAAACATTAAATATGGCTGCCAGTAATGGAG
ATGTTGAGAGAATCCAGCGTATCCTCAAGGGTAAGGCAAAGGGTTATGTG
GACATTGACGCTCCGGATGAAGAAGGAACGCCTCCGCTGATATATGCCTG
TTGTTTTGGCCACGAAACAGTAGTTATAGCTCTTCTTGACGCCGGCGCCA
AAGTTGACTGTCAGGACCGCAATCAGTGGAGTCCTCTCATGTGGGCTATG
ACAAATCGACACAAAACCATTTCTAAAGCACTTCTAGACCGCGGTGCATC
AGTAGATGTCAAATCTGCCTCTGGTCGGACTGCTTTTGACTTCGTCACTT
CTGACAGCGACTTTTCTGAGTATCTACAAGGTAGTGGATATAATATTGGC
AATGTTGGAGTCACCGACGATTTCTATGTTCCAGGATTCTCCCAGGATCG
TTTTGAGGAAGAGATGGCTGAGAATGAGATGCGAAGACGCATGATGATGG
AAAGTGCGCGGGATCTCGAGGTTGATATAGGTAACATGGGGTTTGACGAC
CAGCCCGAAACGCCAGAAGAATTTGAGGAGGAAGCACAAGAATTTGACTG
GAATAGATGTCTGCACGATCAGATGTTTGTATTTCAGGAGAGCGAGCTCA
GCCGAATCCTCGGTATCATCATCACAAACATGACCCCGCAGCGTTCAGCT
TCTCAGAAACCTGTACCAGCTAATATTCTATTTCTTAGTGCAAGATACGC
TCACTATCATGCAAATCAAGACTTACTTGCCAAGCTTTTGGTCACAGCTA
TGGAGAAGATTAACGATGTAGTCGAGTCACATCAGTGGGACATGACTATA
TTAGCGTTTTGGATATCAAATGCGACGTTACTCCTCCATTATCTCAAAAA
AGATGGCGGGTTATCCAACGCTACTTCTGAATTCCAACTCCAGCTTGCTG
AATTAATCAACGAAATATTTGTACTGATTATCCGTGATGCTGAGAGGAGA
ATGAACAAGGTATTGGATTCTTCTATGCTAGACCATGAGACTATCGCAGG
CTTTGAGGATATAGCATTTAAGCACGAATGGAAGATTTTCAAACGCAAGA
ATCAAGTCAAGGAAGAGCCGGCGGATAAAAGGTTCCGACCTCCATCGCCC
AAAGCAAGATCGAAGCCATCCCCACGGAACGTGACATCTCTTCTATCTTC
CACCCTGTTTGTTTTGGACTTATACGACATACATTCGGTTATCACAGCAC
AAATATTGGCCCAATTATTCTATTGGCTCGGAGCCGAGTTATTTAATCGT
ATTATGACAAACCGGAAGTACATGGCACGAACTAAAGCAATGCAAATACG
CATGAACGTATCTACACTGGAGGAGTGGGCTTGTTCCAATAACCGACAGC
CAGATCACTTTGAGGAAGGGTCCATGACTTCAACAGGTGAAAGTACTATC
GACGCTGCGCGTCACCATCTGGCCCCTGTCATCCAGCTTTTGCAGTGGCT
ACAGTGCTTCTCATCTTTAGCCCCAGATGACTTCGAGGCCCTTATTGATA
CCCTACAACAGCTCACCTTTCTTTCTCCAGAGCAACTAATCCACGCTGTA
GAAAATTATCGGCCTGAAGTTGGGGAGAAGGGACTTCCCAAAAGTGCTAT
GAAGTATCTGGTAAATCTACAGAAGGAGTGGCACTGGCGACGAGAAAAAC
TGAGGAGTGACCAGCGGACCTCTTCGAGATCTCAGCCTTCAGCTCGACAA
CCAGATAATTTCAAACCCTCGAGCTCAGATGATACTGAGGCACAACAGTC
GACTCGCGCTGGAAATACCTCGTTCAATACTACTACCCCGACTGGCGAAG
AAGATGTTGCAAGCTCAGAGGGATTATTTATGGATCCAGCTCTTATGCTG
CCTTTTTCTCTTCCTACTAGCACTGACATGCTTGTAAGCTATGGAGCAGG
ATTTGGTGGCTTGAACCGAGAGCGCGAGCGCAAGTATATCCCTACAGTGC
CTCCTGAATTTTTGGCGAAGCTTGACATTAATGGTGGGCGCACAGCCTCT
GTGCTAGCAGAAAAAGATTGGGAGAACGAGGACGATTAG
>Bg_LOL_contig_557_gene-0.2
ATGGCCTCCTTTTCTATCAAGACACGCTCATCAACATCACTGCGAAAAAG
ACATTCTTTGGTGATTACACCCACAACCCAAACACGAGAGGATAAGGGCA
TGTTAACTATGCGCTACGAAGAAGCACTAAAAGCAAAGCCTCCCATCGCT
GTTACAGTCCCACCACCAATTCTACCACCTACTGACGTACATCCTGCCCT
TCGTCTTAACTGTGAAGATATTGAAGGCGAAAAGAGAAAACGAGACAGTG
GGTTGGCTAATACGATGAACAGCCGCCTCGAGGAAAGTTTGGCTGCTGAA
ACTGGTATTCCTTTCCGCCTAAGCGTAGCACCTTCTGAAATAGAAGAACG
TCTTAGCAATCATACCGGTGTTAACTCATTGTGTCAAGATACCATCATCA
GCCTGTCGCCGTCTAATTCAAGACTTAGCTCCCCATATCCCGCACGCCTC
GAGAGATCAGATTCTAAATGGCGGCTAAAGTTGAGAGCCAAGCTGGCCGA
TGAAAGACGAAAACTATTGCCGGAAAATTTCTCTCACATACTCACCGAAA
TCCCGACAGAATGTTGGATGGAAGATGGTTTCATGGATCAAGTCGCCTTC
TCCAAGCGAGGCTCAGTCATGCTTGAAGAGTCTAAGTCAGACGATTTTCT
TTCAACTCAGGATGAACCTATGGATCAATTTGACGGCTCGAATACAATTG
ATACCACTAATTTAAGCGCTCACATTCAACGAGAGTCGCAACGCGTTAGA
TCAATGTACGAAAAAAGATCTACAATAACATGGTCCGAACGCAGAAAGTC
TATGTCACTGGGTACTAACAATTTAGTAGGTGTGGGAAAAAGATCGAACA
GGTTAGTTGACATGATTCACGCCTCTTGGCCGCTAAAACTTGGGTACTAT
CTAACTAGGTTAGCAGTGTCAAAGCCAAATAGATGTCATCAACAAGGAGC
TGGCGAAGAAATAGATGACATGGATAAGTGTGAAGTCGATAGATACGGCT
TCATTACCACAGTCATAAGACGAAGCTATGTTGAATCAGCTGGGTCAACA
CTCCCCCAACCCCGCCGTTCGTCTGAAGTCTTTTCATCAGCCACAGAAAC
CCCGCGCAGAAGACGGGGTCTGGACCGAGTTACCTCGGTAGTAACAACTA
TTAAGCACGTGCCACATCGCAAATCTTCTGTTAAGATACCACAGTCAAAT
GTACCAAATTCTCCAGAGCTCCTTCAAGCTCAGCCAACTGCTAGTGAAAG
GATCCGTGTGGCTAAAAATCGGCTACCGGGAAATCGAGACAAAAGATTAG
TTGACGAGGCGGCAGGAATGCTCAGTCTAGCTCCCAAAATGTCAACCCCG
ACTGAAGATGAAAGTGATCGTGTCGTTGAAAATCTTAAGAGAAAAGAATG
GGACAGGTCCGAGAAGTGGAGAAAGATGTCTAGAATTATTGTTCCTGCCA
AAGGTGCAGAAGGCATGGATCATGAATTTGATATCAAATCTGCAAAGGTG
ATAAAGAGAACCTGGAAAGGTATACCTGATCGATGGCGTTCCGTAGCCTG
GTACTCATTCCTCAGAAACTCTGCAAGGCAAAGGCAAAATAGTGCGTCCG
AGGAACAAATAATTGAATCCTTCCATAAATATTTACATGAGGATTCATCT
GACGATGTACAAATCGATGTTGACGTCCCTCGTACGATTAGTAGTCATAT
TATGTTCCGGAAGCGCTATCAAGGTGGGCAGAGATTACTTTTTCGAATTT
TGCATTCATTCTCTCTGTACTTTCCAAAAACTGGCTACGTGCAAGGAATG
GCTTCATTGGCCGCCACTCTTCTTTGTTATTATGATGAAGAGAGAGCCTT
CATAATGTTAGTTCGGCTCTGGACTTTGCGTGGCATGGACAAGCTATACG
AGCCCGGATTTGGGGGATTAATTGATGCCCTCGAACAATTTCGCAAGGAA
TGGATCAGCGATCCCGCCATCATGAAGAAATTTGAAGAATTAAATATCGA
AACTACTGCATATGGCACCCGATGGTACCTTACAATCTTTCACCACTCTA
TCCCATTCGCGGCCCAATTACGTGTATGGGACGTTTTCATGCTCCTCGGC
AATTCAGAGCCTTCTCCTAATCCAGAGAGAACTAATATTTATTCCGGTCT
CTCTATTATTCACGCCACTAGCGCAGCTTTGATCGACGCGAATAGAGAGA
CCCTCTTAGAAAGCGATTTTGAGAATTCAATGAAGCTTCTTACAAGCTGT
ATTCCCATTAGAGATGAAGAGCTTCTAATGAGAGTAACTCGAGCCGAGTG
GAGGCTTCATCTCCGAAAAAAATAA
>Bg_LOL_contig_557_gene-0.4
ATGCTTTTCGCTGTATCCATATTTCTCTCTACAGTCCAACTAACAAATGC
TGGCCCAGCTATATTCAGTGTATACGATGATCTACTAGCATTCCCTAAGT
ATGAGATAGTTATCTCTGAGACGTATATCTCGAATACAGAAGCCTCTGCA
CTTCTCTCCCAGACATCACCGTTAACTCTACCCCAATCTTCCAAACTATC
CGAGTCTACCTCATCTTCCTCGGATCAGACTTCCGAGCCTAAACCTTCCA
ACTCAGACTTGTCTGTGAGCCATGAACTCATATATTTTCATCAGGAGCCC
TATCTTTGCAAAATACCTCTTCTAGAGACCCCCTTGCGTAATGAAACTTT
AGAGCAAGAAACTCGAACGGCTGAGCGTCAAGAGCTAGCTAGGGCTACTG
TTCGAGGCTGGGAACTCCTTCAAGAGCTTGAAGACGAATGCCTCTATTTT
ATTTCAGGATGGTGGAGCTACAGCTTTTGCCATAATTCTGAAGTCACTCA
GTTCCATCAACTGGCCCCTCAGCCCGGTAAAATAGGCCCGCCTAGGCGGG
ACCCGAGTACAAAACAATTCGTGCTTGGCCGAGCCACGACACAGAATGAT
CGGTCAATTTCATGGAAGAAAAGTAACCGCAATGTTGAGATGAATACACG
AAAATCGACACCTAGAATGGAGTTGCAAGCCAAGGGGGGCACAAGGTACC
TTGTCCAGAGAATGGAAGGTGGAACAATTTGTGATCTGACTGGTAAACCT
CGAAAGATTGAAGTTCAATTCCATTGCAGCCCTACGGCAACGGATCGCAT
CGGGTATATCAAAGAAGTTGTCACATGTTCATACCTCATGGCCATTTACA
CTCCCCGTCTTTGCGACGATGTTGCGTTTCTGCCACCCAAGGAAAACAAA
TCACATACAATTACCTGTCACACTGTTGTCCCTGACAAAGATCTTGCCAA
GATGGTTGGGCTACAGGCGGCCGAAACCCAAGTAGGTCCCGAAAGCCCAG
AAGCAGAGACTGTGGAAGCTCCCACTGTAATTGGTGGCATTGTATTAGGC
GCCGGAAAGTGGATTAATATCGATTCAGAGCGTATGCCGATTCCGGATGA
TTTTAGTGATGAATTTTCTCAGCAAGACGACGCTATTGTAGAAATAATTG
CACGAGCAAAGAGCAAAACAGAAGGAGGACAGGTTGAGGTAGCAACAGAG
GCTGATTTGAAGAAGCTAGATCTAGATCCTGAAATGATTGAGACCTTGAG
GAAAGAGGTGCAGAAGCTGGCGAACGAAAAGGGGTGGAAAATCGAAATAA
TCGATGCGCCGGGCCAGACACGAAAAATATTGGGAATAGTTGATGGGAAC
GATGAAGAAGAAGAGGAAGAAGGTGAAAAGAATAAGGATACGCCTACCAA
AGATGAACTATGA
>Bg_LOL_contig_557_gene-0.0
ATGACGCCTTACAATCTTGAAAAGGATATAGTTAACTACAGTTCCACAAC
ATCTAATATCCAAAAAAAGAAGAACAATAATCCTCCAAGGGAAAAAGAGT
TTCAATTCCCCAGGATGTTGAATATTAGGCTCCTATATTTTTCAATTCTC
CTATTACTCATAGTTGCCATCACATTCGTTTCAGCTTCTATCAATACTGC
CATCAGACCTCTTCGGTTTAGAAATGTATCTATAGAGGATATCCAACGAC
CTCGGAATGCTGCTAACCCTGTCGAATCTTCTGTACTCCAAAATGTTGTT
CAGAGGTATATGAGGGGAATTTACCAAAATGAAATAGCTCAAGATCAGAC
CGATCAAGATACGAGCAGTCTTCCCCGCTCAAATTCCAGGCTAGAACACA
ACATAGCTGAACTAGTAAAGAGATTACCAGCGAATGCAAACAGCACTGCT
ATCACCGATCCAATGATGCCTCTGAATACTCAAGGTCCGACGTCTGTTCC
AACTATAACATCATCAGAGAGCATGAACTTTTCCCCATCTACTTCCACAT
CCTCACCTACAACTGAAGTCATGAGTCAAATGCCACAACAGTCTTCTGAC
GCTCCACATTTAGGCGTAAATACGAGTGGATCCGCGGAACTAACTAACAT
CAGTCCGACATCTAAACCATCACAAGCTTCCACCACCAATAACAAATCTA
CTAGTGAATTTACGAGTGATGGCATATCTGCGACAAACACCAAGTCGGTA
AACACACCATCATCAGTCAAACACCCTATAACCCGACAAACCATCTACAC
GACTACACTACCTGATGGTGTTGTATCCACGCTTACCAGTACTACCGTTG
TTCCAGCTGAGTCAGATCCATCGGAAAACAACAGTGCTTCTAAAACAAGA
CCTGCCCCTGGTCTTCAGACTAATATAGCCCATTCACTAAAGAGCGCGAA
ATTAAGAGGCACACTTGGGGTGATAATCTTATTAGTATATGCCTTTTAA
>Bg_LOL_contig_557_gene-0.5
CTGATAACGTTGACCGGATACCCGACGTCAGGCAAAAGCTACCGTGCGGC
GCAGTTGCAGGCAGCGTTGACGACGCGGATTCACGCGCTGCCGCCGACGC
ACGCCTGGTCGGCTCTTCGCATTCACGTCATCTCAGATCATTCGCTCGGC
ATCCCGCGCAATGTTTACAATCTCGACGACAAAGACGCTTCGGAGCGGAG
TAACAACTCCGCCGAGAAAAATGCTCGCGCCACCCTCTTTGCCGCTGTCC
AGCGCGTGCTCGGGCCCAGCGATCTCGTTATCCTTGATGCCGCGAACTAC
ATCAAGGGCTGGCGCTATCAGCTCTACTGTGAAGCGAAAGCCGTCAAAAC
CCCTCATTGTGTAGTACACATTGGTACGTCTATTGTGCGTGCCCGCGCCA
TCAACGAAGGCCGCCTAATAGACGCGGCGGGACGGACAGCCGACGAGGCG
GGTGCTTACACTTCGCAGTGCTGGGAAAACTTGGTTTTCAGATACGAAGA
GCCAAATGTTTTTGCGCGCTGGGACCATCCATTGTTTACGGTAGTCTGGG
AGGATGAACAGCTGCCAGTCGAAGCGATTTGGGAGGCGCTTGTCGGCAGC
GAAGAGAGTGGGAAAAGAATGGTTCGGCCCAATGCAGCCACAGTGGCACG
CAGGGCAAATAGCGAAGACTATCTGCACGAGCTAGATCAATTGACGCAGA
GTATCCTGAAGATTCTCTTACAATGGATTCAGGATCACCCTGGCGAAGAA
GGAGAAGTCAGCGTGGGTGACGGACTGTCCGTCAGATTGGCCACACGCTG
TGTTGGCCTACCTGCACTCCAAAGATTAAAGAGACAGTTCATTAGTCTTA
ATCGAGCTAACACCGTACCTATAAACCGTATCGTAGAGAGCTTTGTCGGA
TACCTCAACGATCAATTCGAAGCAATGTAA
>Bg_LOL_contig_17831_gene-0.0
ATGCCTTCAGAAAATTTTATTGTCGCAACACGCGCGCACCCTAGCAAAAC
GCAGAACGGAATGCCAAAGGATGTTGGAGTTTATATCCATGAAATACAGC
CAGAGTCCGCAATTCGCTCATGCTTCAAGAAAGGTTCGGCATATCGCAAT
TCGCTTGTTGCAAATTCTTCACATATATTTGTAGCTCAGGCAGATAAAGC
TATCGTGAACGTCTACTCTCGCGAAAAAAGTAATCTTGAGGCCCTAGTTT
CTTTCCCTGATCGGGTACACAGCCTAGCTATAGCGGGAGAAAGTATAATA
GCTGTAGGATTGGCAGAAGGGAGATTAATCCTATGGGAGGTTTCAACTGG
GAAACAGATTTCAACCTCAGCTGCTCACTTACAGCTAGTAGACTCACTAG
TAGCTACTGATATACATATTTTGAGTGGCTCCACCGACTCGAATATACAT
GTCTGGTCAATTCCGCAACTATTAGGCATACCTTCCAACAAAACTCACGA
ACCATTACGCTGCTTTCCAAATCACCAAGCGGCTATTACAAGCTTAGCTA
ATAATTGTTTGGAACTATCACTCTGGACAATTATTACGAACATTTTTGCT
ACCAAAGATCCCACTCTGCTTAGGACTAGATCCTTGCGACAGAGGTGTAT
TCGCAGGCTTGGAAGATGGATCGATTCAAATGATAGAGTTCCTAACCCTA
GATTCAGTCAAAAATCCACTCTACGACGTCGACCTCCAGGCTACTCCAGT
ACAGGTAAAATCTATACCTTGGTACCCCCCTACCGATGCTGGATCAGCGC
TCGCTATTAG
>Bg_LOL_contig_487_gene-0.1
ATGCCTCACCGCGTGGCCACTTTCTTTCGAGCAAGCTCTCATTCTGTCGA
CCTGCTTGAGAAGGAATTCACCAAAGCCTCCAAGGCTAGTTTATCACGAA
ACAAGCCGGCCTTGAATCGATCACTCTCTCCACCACAACACAACAGTGGC
CCCGATGATAGAAATACGAGGTCACAAGACTCACACAAACGAATCCATAT
ACCCGGCTTGTACACCCCAAGAAGCTGCTCTCATAAATTCATACTAGCAA
CGAGCTCCCTCGACGTCGAAATCGAATCGCCACCCTTGGTTTTCTACGGT
CCAACAACCACCAGCTCGGGTGCACTTCTCTCCGGCCAATTGATCCTCCA
AGTCCAACATGAGACGGTTGCCGTTGAGTCGTTTAAGATGACCCTAGACC
TAGAACTGACTCACAAGAGACCCCATCACACTCACTGCCTAAACTGCAGG
AAGCATAGAACAATCCTAGAGAGCTGGGTATTCCTCAACGCTCAGACAAC
ACTGCCAAAGGGCCTCCACAAGTTTCCATTCAGCTGGATCCTCCCTGGTC
ATCTTCCTGCAAGTACTCAGGGTACTCTATTTCAAATTGAGTATAATCTC
CACGCAGTATTAGCCCTTAGTGGGATCGAGCCCGTCAAGCTTTGCAAGGA
ACTCGACATACGCCGTGCTATAATGCTTCCCGATGGGCCTAGAAGCTCCA
CTCGCATTTTTCCACCAACAGACCTCACGGCTTATTGCCAGTACCCTACG
GCTATTCACCCGATTGGTACTTCGACAGTTTCAATTCGAATCGATGGCTG
CGTTAGGAAGATTATCGACGCAGGTACACAACGCCAATGGAAGCTCAAGA
AGCTCTACTGGCATCTCGAGGAGAAGCAAAAAATCACTACGCCCCCCTGC
TCAAAACATGCAATGAAGCGACCAGGTCACGAAGGGGAAGAAAAAGGAGT
GACGCACACTGACGTTCGTATCATCGGTGAAGGCTATTTCAGAATGGGCT
GGAAATCAGACTATTCCATTCCTGACGGGAGGATTGAAGTAGAATTCCCC
TTCGCCATACGACCCGGTGCTCAACCTCTCTGTGATATGAAGGGCGACAA
CGATGCCGAGGTCTCGCATTCCCTTGTTGTCCAGATGGTATTCATTGAAG
AAATAATGTCAAAGCTGACAACGGCTGAGGATATACCGACAGGCGCCGCA
AGAGTTTTAAGGATGCATTTCAATGTAATAGTTACTGAAAGATCCGGTCT
AGGCATATCCTGGGATGCAGAGCAGCCGCCACTCTACGAAAATGTTCCAG
TGAGCCCACCGCGCTATGAAAAGTCTGTTGACGAGAGCAACTCAATGCCT
ACCTATCAAAGCCTCAGTTCGACCGAGTCGCTCGGGTCAAGCATGGACCC
AAGACGGTCTGTGGCCCACTCAAACTCAACCACTCTCCATGGGATTCCGA
AAATACTGTGTGGCTCAGCTCGACCACCCTTAATGACATGA
>Bg_LOL_contig_487_gene-0.0
ATGAATGATTACGTGCGAAGAATTCTTAGTAGTGCTAATCCAAAAGCTTG
TCCAAATTTAAGACGATCAAAGAAGAGACCAGCTATTTTAAGAGAGCCAG
TAATCTTGGGGGTCCAACGTGGCGGGGATGCATTTGACAATGACCAAACA
TTAAAACTTTGCAGTAATGGCAAACAGCGAAATTTGCTGGGTCAGTCAAC
TTTGAACACGGAAACTCTTGACGGCATCAATCTGTTAGCAAGGCAAATAA
CAAAATTTTTGGACATTATCGATAATGTCCTTGTAGACTGCTGTCATTCA
TGCCAGTTTGTGAAGATGGATGCAGAGAACTCACAGATACTTACTTTATT
TCAGCATATCATGAACCAGACTGCCCAATCAATCTTATATTGCTTCGATG
GATTGAATAAGCTCTCAAGCACTCTTATTAGCCACTCTAATAAACGTGAA
ATCACGTACCGCATAATCATGTTCTTCGGTAACTCTCTAAGCCTTTTACA
TGAAATCAGTCACACACAGGCCAAAAATGAATTTTTTCAATCCCGAAGTA
TTCGTGGTAAACGGGTCAGACTTACAAACAATGAATTCGTGGTTAATAAA
GAGCTAGCTGGCTGTTTAACATATATTCTTAAGAGCATTGACTGGAAGCC
TAACAGCCCACATCACAGTGACCTTCTTGAGGGAATCTTATTCTCGATTC
TGGAACAAACAGGTCGTTTGCTATCTGAGGCGGTCTTCTCGGAGCATGTA
GCCGCATCAAACTATCAGGGGAACATAACAAAAGGCACATTGCTTTTCAC
TGAAGATTTTGTGAGATTTGAGGCTACGTATATTGTTCAGATACTCCAAG
CTGCCTTGGGAGGGACGAAAAATAAGCTACTCATTGCTGAGGTTCTCGCT
GCAGGAAGTACTCCTGATCAATGTGCATCCCAGCCATCTAGCCTTTCCGA
TAATTTACTCTTAAAGACAAAAAAGCTTTTGCAAGGCACATTAGTCAAAA
GTGCAGTTGGAAGTAATGATCTGGAAGGACTCCGCACTCCAATCCCTCCG
ATCGAGAAGTCCCAGTCTAGGTGTAGCGAGGGGATACCCTTGAACGGGTA
TGGGTCAGAATGGCTACTTGAAACTGTTTGGAAATTGGTTGGCTGGGACT
TGGTTACTTGA
>Bg_LOL_contig_18853_gene-0.0
ATGGCCAAAAAAATTACATTCATTACCAGTAACAAGAATAAACTGGTGGA
AGTAATTGACATTCTCGGTGATGTCGTAGATCTAAAAAGCCAATCATTGG
ATTTGACTGAAATCCAAGGAACCATCGAAGAGATATCCATAGACAAATGC
CGAAGGGCTGCGAATGCGGTTAACGGTCCAGTTCTAGTAGAGGATACATG
TCTTTGCTTCAATGCCCTCAAGGACCTACCAGGTCCTTACATCAAGTGGT
TCCTCAATGCTCTAGGTCACCAAGGTTTAAATGATCTCTTGATGGCATTC
CCTGATAAATCTGCACAAGCAGTATGTACCTTTGCATACTCAGAGGGCCC
TGGCCAGGAGCCAATGCTATTCCAAGGCAGAACTACTGGCAAGATAGTAT
CTGCTAGAGGCCCAGCAAACTTCGGTTGGGACCCAATATTTGAATATGAT
GGCAAAACGTATGCTGAAATGAATAAGTTGGAAAAGAACAAGATATCGCA
TCGATTTCGAGCACTTGAAAAACTTCAGGTCTGGCTTCAGCAACCGTCAT
GTTAG
>Bg_LOL_contig_18853_gene-0.2
ATGAGAAGTTTACCAAATATCATTATTACCGGCACACCGGGTGTTGGCAA
GACAAACCATAGTGAAATATTATCTCGGGAAACAGGATTAAAGCATATCT
CTATAAACAATATTGTCAAAGAAAGAGATTGTCATGAGGGATATGACGAG
AATTTTCAGAGCTGGATTGTGGATGAAGACAAGCTACTAGACTCTATAGA
AGACGAGGTGAAACAGGGTGGATGTATAATTGACTGGCATGCGTGCGAAT
TGTTTCCTAAAAGTTGGATTGATCTCGTTATTGTTCTTCGGGTGAACTCG
ACGCTGCTGAATTATCCTGAGGCTAAGTTGCAAGAGAACCTGGATGTCGA
GATCATGGAGGTCCTGCTTCAGGAAGCCAGAGATGCATATGACGAAGAAA
TAATTATTGAGCTTTCAAGCAATGGACTAGATGATTTGGACTGTAACATT
GAACGCATTAAGACTTGGCTTGCTCAATGGAAAATGGACAATACTGAAAA
TGACAAGTAA
>Bg_LOL_contig_23100_gene-0.1
ATGAGGCAGTGGCACATTCAACAAATCTACTGGCCGGCAAACTCGCCTGA
TCTTAACCCGGTCGAAGCTGTTTGGCAAAGGATGAAGGACTTTATCCAGC
ATCGTTATCCCAATTTGGGTGGCGGAAAGCAGCGTACTCAAGACACTTTC
CGTAAGATCGTAAAGGAGGCATGGGATTCTGTTTCTCCCGAAGATCTTGT
GAGACTCGTTGAGAGTATTCCAGCGAGATGCCGGGCTGAGGTAGATGCAG
ATGGGGGACCGGCCAGATATTGA
>Bg_LOL_contig_1702_gene-0.1
ATGAAGAGCATCACCTGCGTCCTCGCCTTTACTCTCACTATCCTAGACTC
GGAGAACTCGAGAAGTCGCTTAGTGTTGGTGGGGAAAGAATCTACAGATA
ACTATCGTACCTACCACATGCCACAGAATCAACATTTCCCCAAACCCAAA
GACTGCAAAATTGTGATGGCGCCTCACAAGAATTCGGAAAAAGATACCCT
GATAACGTCTTACTGTTCACGCGATTACAATATGAATAGCATCATGAATG
ATATTGCATCTGATCTAACGGAAATGACTCATCCGTCGAACCTGGAATTA
ATCAAAAAAGCTGATATTTACAAAGTCTGTCTCTCAAAAATAAACTTGTG
GTGGGATCAGTCTATAGTCTCTGGGCTAGAACCAATACCTTTTATTGACA
TGAAATCTATTTATTACTCAACAAAGTGTACGGCCAGCCAGATCATGAGA
CTGGCCTCTGAAAAGCATGTGCAAGCCCTTGGTGTGTTCCAATGTTTAAC
TCCAGATGACAAAAATGACAAAAATGACAAAAATTACAACAATGACAAAC
CTCTTGTCTATGCGGAAAAACATATAAATCTAAAAAATGAAATATGGAAA
AGCCAAGCTTTCTACGGAAAATATGAATCACTACATCAATATGTCTTGGC
ATGGTTCCATGGTAATCTACATGTCTTTAAGCGTGCGAGAGGATTTGATT
CCGTGTGGTACCTCGATACTACTCTTGTCGACGTAAAACGAAACGGAATT
ATGATTTATGATTTTATGTTGAAAAATTATGATGCTTTCGAAAATTTTAG
TCTCATGGTGGAGAAGCGTCAAGAAAAAATCTTTCCAAAAATTCCCAGTG
GTACGTCGGGAGTATTCAAGGAGCGTGGCTTGAAAATACCCGAGCGAAAA
TTACACAAATTTGTTCACGACGGCCTAGACATGTTCCACATTACGGGTGA
GCTACACTGCGTCGTTAAGGAAACATAA
>Bg_LOL_contig_1702_gene-0.0
ATGGACAGCCTCACTTGTGTTCTCGCCTTGATGGCCATCATCCCAGACCT
TTCCAATCCGTGGACCCGTGTAATCATGGTGGGAAATAACTATCAAAATA
ATTACAGTGTCCACTATACCCCAGGCCGCCTAAAGCTCCCGAAACCTCGA
AGCAAAGAAATATTTGTAGCGCCTTACAGAGTATCATCTTTGGGCACATC
GTCAATCGCATACTGCTCATTCTCACTCGGAACAGACGAAATCATCGAAA
ATGTCTTTCCTCTGGCTAACGAGCTAAAATATCAGCCGGACCTAGAGTTT
GCTAAGAATAAGCTGGACTATAAACATTGTGAGAAACGCATTCGCGAATT
AAGCGCGAATCCGGGTCAGAAGATCGTCATCGAGAAAGAAAAGAGCAGTA
AGTGCACGCACAACATGATTTCTCAGATGGCCTATGAGTCGAAACTACAA
GTCAGGGGAAAATTTGGATGCTATGCCCCACATGACAATCCGGGGACGAC
GATTATCCATGCGAACTGGCCCGTTCGACTCACCAAAGACGTCTGGACGC
CCATCGCGTCTGTCGGGGATAACGAAGCAGCGATGAGGTTTGTCCTGTCC
TGGTTTCAAGGCCATCTCTACATCTTCAAGCTTTACTGGGGCGATTCTGG
ATATTGGCAGCCAGTCACGCCCATCGGCAATGAGAGACACAATGGCCGGA
GCATTTACGACTTCCTTTTCAAAAACAATGAAAATCTAGCCAGTCTCATG
GGTAGAATCCAATCCTTCCTCGAAAAGCCCGACAGCGGCGTAGAACGAGG
GCCCGCCCACGCTCGAATTAAAGTTCCAATCACGAAATTAACCAAATCCT
TACCTACCATTCATACCCTCAAGCCCATCTCGATTTCGGCCTGGCTGCTC
TGCAAGGCGCCCGAGGAGCCGCGATGA
>Bg_LOL_contig_17303_gene-0.0
ATGAGTGATTCTGCTCGTGACTCTCTCGTTCTACAGTTTATAGAATTGAC
TAATGCAACTTCACTCGAAGCGACTCGATACTTAACAGCTAGTGAATGGG
ACCTCGGAAGAGCGGCCACCGAATACTTCACCGAGTTAGATGAGGCAGAA
GATATTACTACGTCAATGCATGACCAAGAGTCCCAATCGGCAAAAATCCC
GGAGAATTACAATGGACCCAGAACTCTAGATGGGAAACCAGCCCCTCCTC
AGGAACCTACCGTCAGTTCGTATCGAAAATCAGCAGCTTCAACGAAGAAA
AAGGGTATCATAGCAACTCTGGGATCTTTGAATTCAAAAACAGCCAGTGG
TCAAGGAAGCTCGCAAGATGACAATGACGACAGTGAGCCGGGTAAAAAAC
CAAGAGACCTATTCACTGGTGGCGAGAAATCAGGATTAGCAGTGCATGAC
CCCACTGATCTGAACCATCCAAAAGAGGTTGTCAGAGACATACTAAGAAA
CGCAAAAGTAAATGCTGCAAAATCAAAGAGCGAAAGTTCGAATAATGTTA
TTTCCAGATTTCGAGGAAGCGGTCAAACTGTCGGCGGTGAAGATGCACCT
TCTCGTACTATACCAAATCCTGTGCCCCAAGCATCAGAACCTGCGAGGGC
CCAAACAAAAATCCTACATCTTTGGGAAGATGGCTTCAGTATTGAAGATG
GTCCTCTACACAGATTCGACGATCCAGAAAATGCTGTTAACCTTCAGATG
ATTCGCCAGGGCCGGGCTCCCTTGAACCTTATGGATGTACGTCCTGGCCA
ATCAATCGATGTCCAGCTTACCAAACATGAAGGCAACTACCAAAAGCCTC
CTAAAGTCTACCAACCTTTCAGCGGCACTGGGAATAGGCTAGGAAGTCCC
ACTCCAACCATGTCGATACAAACCGAGGCACCTACAGTATCCTCGGTAAC
TCCAACCCCAAATGTCGAACTTGACCCTTCCCAACCCACATTGAATCTCA
GAGTACATCTAGCTGACGGCTCACGACTAACAGCTGTATTTAACCCTAGC
CACACCATCGAACACGTTCACGAGTTCGTGGATAGAGCCTCTCCTGCAAG
TAGCACCAGGCCATGGGTCCTTGCTACAACATTCCCAAACAAAAATCATA
CTGATAGAAGTCTAACTCTCGGCCTAATTCCAGAGCTCAGGAGAGGTGGT
ACAGCTGTCCAAAAGATAATATGA
>Bg_LOL_contig_17303_gene-0.1
ATGTGTCCGCAGGAAAATGAGCTCAAAAGCAGCCCTCCATCGACTATTGT
TTCTGAAGAAAAAGACGAATTGATCGCAGACATTGACACCTTACCTTCAA
CTCCTCCGAACTATTCATCCTCAAACACATTCAGTAAAACAACTATCTGG
TCCATACTCCGCGGTGCTGCCATTAATTTGCTCCTACCTTTTGTTAATGG
CCTCATGTTAGGATTTGGGGAGTTGTTTGCTCATGAAGCGGCTTTTAGAC
TTGGATGGGGAGGCACCAAGGTCTTTCCATCAGGACGAAGTCGACGCTTG
ATAGGGCTGGGAAGTTTACAAGACAAATGCTTAGCAAAGGGGAAGGATAG
ACTTTTAAGTGAAACATCTAGTCTGGGATAA
>Bg_LOL_contig_901_gene-0.2
ACAACTAGTCTACTGGCCCCAGTTATCCAGCTATCCGGTCATTCAGGTGA
AATATTCTGTGCCAAATTTGATTACACCGGGAGTCATATTGCATCTGGGT
CTATGGACAGGTCTATCATGTTGTGGAAAACATTTGGGGATTGCGAGAAT
TACGGTACTTTGAACGGCCACAAGGGTGCAATATTAGATTTGCAGTGGTC
TAGAGACTCGAGATCGCTATTTTCTGCGTCTGCAGACATGTATCTTGCAG
GCTGGGATTTGGAAACAGGAAATAGAATTCGCCGATACGCTGGACACGAA
GAAATTGTTAATAGCATTGACCTTAGCAGAAGGGGCGAAGAAGTCATCAT
CAGTGGCTCAGATGATGGATTTATAGGAATCTGGGACTCTCGATCTAAAA
CTGCTGTGGCATTTATCGAGACAGAATTTCCAGTAACTGCTGTTGCCTTA
GCTGAGGCTGGAAATGAATTATATTCAGGGGGTATTGATAATGATATAAG
GGTTTGGGATATGAGGAGGAAAGAATCAATTTATTCAATGCTAGGACATT
CTGACACCATCTCATCGTTACGTATTTCACCAGACTCACAAAAACTTCTC
TCCAACTCCATGGATTCAACAGTGCGTACATGGGATATTAGACCATTTGC
TCCAACCGAGCGTCATATCCGAACATTCGACGGCGCTCCATCTAGAATGG
AGAAAAACCTCATCAAAGCTAGTTGGAACCACGACGGAAAAAGAATAGCT
GCTGGTGCTGGTGACGGGACGGTTGTAATTTGGAATAGCGAGTCTGGAAA
AATGCAGTACAAGCTTCCAGGGCATAAGGGTGTGGTTAACTGTGCAGAAA
TTTCACCAACCTCAGAACCAATCATCGTTTCTGGCTCTTCGGATCGTACT
CTGATTTTAGGAGAATTAAAATAA
>Bg_LOL_contig_901_gene-0.0
ATGGAACGTTCAAATGCCATCGAGTGCCAACAGACACCTTATCAAAACAT
TGTCTCCTATGGCTCTTCTTTGACTAGTTTAATTCCTCATTCTGTAGGAC
CTAGCAAAGTCAAGAAATCTGCTGTAAATTTCCTGAGGACTTCACTTTTT
TTCAAGCGTCCAGCCGCAAACAAACGACATATCTTCCGCAATTCTATGCC
ACGACCCGACCCCGAACAACCTCGAATATCTGGGCAGCCACCCGCGCAAG
CTGAATCCCGTAGACTCTCCTTCGTTCATTGGAGGGAAAGTCATCGAATG
GGAAGGACGATAAATACGGGTCGATCTTCTCAAAGTTGTAGTTTCTACCT
GCATGACCCTAGAATTCAGAATAAGGTTTTAACATGCTGTCTATCTGGAA
TTGTGTTGGTCTTACTTTTGGGCCTCTATCTCGCCCTTTCCCTTTCCAAT
GGTGCCAACAGTCAAGAATTCCACGTCGTACTGATCATTTTTATTATGAT
CACAGCGGTATTCTTTTGTCGCAACCTCCTTCGAATCTGCCTTCTGGTTC
AAAGTGTCCAAGAATCCATACAGCAAACAAATCGCCGTAATATAATTTCA
AGGCGGTTCGAATCTCAAAATCGATCGGTGTCTATCCCAATAATAATATC
ACGTGACGAAGAGGTACCCGACACTCTTATGAGGGTCCCACCTCCAATTT
ATGGATTATGGAAGGAATCTATGCGAGTAGATCCAAACCGTCTTTTCTGG
CAGCGAAGCCATGCTATTACATCTGAAGATCGTTCCAGTATTACTCGCCC
ACCATCATATCTTCTAGACGAGGATGTATGA
>Bg_LOL_contig_3107_gene-0.0
ATGTTATCGAAAACAACATTGGTACGGCATGGCCGTAGCTTTTTAACTGG
TCCGGTGCAAAAATTTTGCAATCGTTCACTCATGATAGAAAGTGAAGCTG
CGCATGTGTCAGCGCAAAGTGATCCTCCAGCATTAGATAGCCCACCCAAG
ACCTCGTATCCTCAGTTGAAACTAGCTAATCGATGGGCACCTGCTTCTAA
AAGGATAGGCCCAAGCAACTATGTGGTACTTAAGGCTGCCGCAATAAAAA
CTACTACCAAGAAGATGACAGCCAGCCTGGGTGCCGTTGTATCACATCAA
TACCATCCCAACGAAGCAATATGGAACCCTCCAAAACCAGAGGATGTCAC
ACTAGAAATGTTGATGGCAGCTCAAACACATCTAGGTCATCACACGAGTC
TATGGAACCCAATGAACCAACAATATATATATGGCATAAGGCAAGGTGTG
CACATCATATCGCTTGAAGCTACCGCTGCGTATTTAAGAAGAGCAGCCAA
GATTGTAGAGGCTGTAAGTTACCGCGGCGGTATTGTATTATTCGTTGGAA
CAAAAAAAGGCCATAGATCTGCTGTAGTGAGAGCCTCTGAACTTACAATG
GGCTGTCACATTTTCGAGCGATGGCAGCCGGGCACCATTACGAATGGCGA
TCAGATTCTGAGGTCTTGCAGAATCAAAGTATTAGATTCCCTCGATCGCC
CGATTGAAATTAATGAAGATAAACTTGAAGGTCACAAAGCCTTGAGACCT
GATCTAGTTGTATGCTTGAATCCACTCGAAAATTACATTATGCTTCATGA
GTGTGGAACAAACAATATTCCTACAATCGGAGTAATCGACACTAATGCTG
ATCCCTCCTGGGTTACCTATCCTATACCCGCTAATGATGATAGTGTCCGG
TCAGCACAAGTTATTTCTGGGGTCCTCGGTCGTGCTGGTGAGGCAGGCAG
AAAGCGTCGTCTTGCAGAAGCAAAAACTGGTAAAATTTCGTGGTCACCTT
CACCGGATATTTCCAAGCTACTCGATAAAGCTCCGGAAAAAACTGATACG
GTCACCAACACACAGGGCCAAAGCACTATCCCAAAAAATCAGGTAAAGGA
CACTTTTGTCGAACCAATTAGGGATCCAGAGTGGCGAAAAAAAATGAAAG
ATGATAATGATGAATTGTAA
>Bg_LOL_contig_1458_gene-0.0
ATGACGCTGCCCACTACTGTCGTTGCCCTGCTTCTGGCCGGCGTGGCCTA
CACCATCTCCTGCATCATATCACGCCTGCTTCGTGCTCGACGCATAGCCC
GACTCTCGCGCGAGCTTCAGTGTGAGAAGCCGCCGGTGCTCAAGAGTCAC
TGGCCCTTGGGTATCGACACGCTCATGCGCTCCATGAAGGCAGTCAGGGA
GAATCTATATCCTACCGTCTCCATTGAGCGTACGAAGGAGATTGGCAGCG
TCACCTACAGCTTCTCCATCTTCGGCACGGAGAACCTCTACACGGCCGAC
GAGGAAAACATCAAGGCCATGCTCGCCGTGCAGTTCAAGGACTTTGAGCT
CGGCGCCATCCGTCGAGGGAATTTTTGGCCACTCCTCGGCAACGGTATCT
TTACCCAGGACGGACCGGGCTGGGAGCACTCGCGCGCCATGATGCGTCCA
CAGTTCGCGCGCGACCAGATAAGCGACCTCGACATGGAGGAGTGCCACGT
ACAGAACATGATGCGAGCCCTCGAACTCTGCATGGCCAAGGACGGTTCGG
GCATCATTGAAGACATTGACTTGCAGGTCCTATTTTTTCGCCTCACGCTC
GACTCCGCAACGGAATTCCTCTTTGGCAAGTCGGTCGAGACCCAGGTGCA
CCTCCTCGGCCACAACACCAACGGACCCATCCCCGGAATGGACAATTCCG
TGAGAGCCAAATTCGCCTTTGCCTTTGATGGAGCGCAGAAGACGCTCGCG
ATTCGCGCGCGTCTCGTCAATGGATACTGGCTCTTCTCGCCGCCCGGCTT
CAAGGACTCGTGCAAGGTCTGCCACGACTTCATTGACGAATACGTGCACC
TCGCCCTCAACAAGGCCAAACGACTCCAGGCGAAAGATGTAGAGAAGGAC
GGAGGCGCAAAGGAAAAGTACCTCTTCCTCGACGCTCTCGTCGCCCAGAC
CCAAGACCCGCTCGAGTTACGGACACAGCTTCTGAATATCCTCCTCGCCG
GCCGCGATACGACAGCCTCCTTTCTCGGCTGGCTCTTTATGCTTCTCGCC
AAGGACGCCGCGCGCTACCAAAAACTGCGCGACATCATCCTCGCCGAGTT
TGGGACCTACGAGAATCCCATCGACATAACGTTTGCGCGCATGAAGTCGT
GCCAGTACTTACAGCAGTGCAACAACGAGGCGCTGCGCCTCTTCCCAGTC
GTGCCCGTCAACTCACGCGTCGCCAGCAAGGACACGACGCTGCCGCGCGG
CGGCGGCAAAGACGGCAAATCCAAGATCTTTGTCCCCAAGGGCACACCGA
TCGACTACTCGGTGCATGTGATGCACCGTCGGAAGGACCTTTGGGGTGAG
GATGCCAACGAATTTAATCCCGAGCGCTGGCAGGGCCGAAAGGTGGGATG
GGAGTTTCTTCCGTTCAATGGGGGCCCGCGAATCTGTATTGGGCAGCAAT
TCGCGCTGACGGGCGCGAGCTACGCTATCATCCGACTGCTCCAGAGGTTC
GACTCCATGTCTTACCTGGGTACTGAGGCCAGAGAACTACACAATCTAAC
CTTAACGAGTTGTAATGCTAATGGAGTACGGGTGCGGGCGCATGCAGTAT
GTTGA
>Bg_LOL_contig_1458_gene-0.2
ATGTCGTCGCTGGCGGAGAATACACAACCGCAAATTGTCGTGGATGCAGT
TCTAAAGAGAGCAGAAGTCGGCAAGATTGGTAGAACCCTCAAGACTCGCC
TAGCCTTTGCTCAATTCAAGGTCATGCGGGGATGGGAAGACCTGTCCATT
GACGCCATCGAACCCAAGGTCCAGGAATTACGACAGTATATGAGGGCTGA
CGTGAAGAGAGAATTTGTGCCCAAAGTTTCTAACATGACGATAAGCTCGG
ACCGAAGCCAGCTACAGCCTCGAGATCCTCGGGGATCACGCTTCCGCAAC
GCCATTGACGCCTCTCGCCAGACCATCACCAGTGAGAGGCGCGCACCGGA
TGGGCTCTACGGTAAGCGTAGAAATCAAGAAGGGCCAGAAGACCCCAGCG
GCCTCATTGGGTCCCGGAAACGCTATTGCTCATCACCACTGGGCCATCCT
CACACAAAACAGGATTTGCCGCTCACGCAATCATCGCCGATTAAGCCTCT
ACGTCAGGCACACTTTACGACAACCGTGGGCCCGGGACTTTCCTTTTATG
CGGACTCATACCGACCCCGTCATCTGCTCGACGACCTTTTGGACGAGAGC
GAGGAGGATGAGGTTTCCCTGCCACTGTACTCGTTTAACATCAATTCTTC
GCCCCCACGCACGCCACCTCTATGGTCGCGTGGGAATCGAGAGCGTCGTT
GCGAGCAGTATGAGAGGCTGGACGGAGAGGAAAACGAGCACCAGTATCAA
CGGCCAGCCTTCTCCCCACCAGCAGTTGACACGACGCACCTCACCTGCCA
TCCCACAACCCCACCCCGCCGTGCTGCTATCCCATGCCTGTCCAGACCCA
TTCCCAAGGCAGAGGCCGACCTGCCATATGGGCCGGAGAGTCTGGGGCCA
GCCTCTCCGCCATTTGAATTTTCAGACTTTGTCAACATTACCCCAAGCCC
AGCTCGACCACCCTGGCCATTGACGCCGCAAACCGACAATGTGCCAGGAG
CCTTTAACCATCGTCACCCTATTTTCGATACAAAATCAAGCCCACGCAAG
CCGGATATTCCTCCAGGGCCCCGAGCTCAGCGAGAAGTTGGACACTCGTG
GAGAGACCAGTACTGCTGGTGA
>Bg_LOL_contig_19567_gene-0.0
ATGTCGCCCATCATTATAGATCTAACGAAACGCATTAGAAGGCAAGCGTT
ACGCCAATGGAGGCTGATTTCCCACTCATCAGTCTCTGTAGCTAAGACAT
TGAAATTTTTCAAAAATCCAAAAATCCAAAAATTAAATCATCTACGACAT
CTTGTGACATTCCCACACCTCCTTATTTTTATTTGGATTTTATGTCTCTC
CTGGGGTGAAAAATGGGCGTTTACAGCTACCATCGACGATTGTAAATGGG
AAAATTGGGAACGCTGGCCTATGGAAGCATCACCCCACCACTTGATATTT
ATAGCAGATCCCCAGCTTATAGATCCTCACAGCTATCCTGATCGGCCCTG
GCTACTAGAATGGCTAACTATGCTTTACACTGACAAATATATCAAGCGGT
CCTACATATCTTTGCAGAAAAAATTACATCCTGATACGATATTCTTTTTA
GGCGATCTATTTGATGGCGGAAGAGAATGGAGATCTATCCATGATACTAG
CATAAAAGAACCCTCGTGGTTATCCGACAAGCGCCCCGAAAAAGAACGTG
ATTATGCCAAGATGTGGGGAAAATTATATGGTGAAGACTATTGGTTACGT
GAATATGATCGTTTTGGGCAGATATTCTATCAGTTCAAAAATCTAGGAGG
ATCTAGCCCTGGGCCCTGGCAGAGAGGCAAAAAAATCATCACTACCTTAC
CTGGAAACCACGATCTTGGATTCGGAGAAAATGTTAAGCTTTCAATCCGC
AAGCGTTTTGAGATTTACTTTGGTGAAGGGAATCGGGTCGACGTGATAGC
CAATCATACTTTTGTTTCAGTTGATACGGTTTCTATGAGCGCCAGTGGGT
CAAGGCACGATGTGACGAAAATCACGAGTCCTGTAGATGAATTCCTAGCT
ACTGTTCAAGACACTAAGAGGAAAGCTGTCACAAGAGAGCTTAATTTCAT
AGCTGGTGTTGAGGCAAGAACTCAATATGCTCACAAGGTCGAAGACCTAG
AGAGTGCTGGCTTTTTAAATTCTCCGAGTCATGAAGAAGATTCTAGCCAA
ACCGAGTTTCCTACCATTCTTCTCACTCACGTACCTTTATATCGTGAGCC
AGGTACCCCTTGTGGACCTAAAAGAGAACATTGGCCGCCATCTAAGTCTG
GCGTTGAGGAGGCCAATCGTGTCATACCCGATGAGCGGAATTCCATTTCA
ATTTCTGGAGGTTATCAGTATCAAAATGTGCTTTCCCCAGAAGATTCGGT
AAAACTAATTTCCTCTATTGGAAATGTTGGAGCTGTATTTTCTGGTGACG
ATCATGATTACTGTGAGATCGTACACTCTTCGGATAAGAACAACGCTAGG
GAAATAACTGTAAAAAGTATTAGCTGGGCCATGGGTGTTCGTCGACCTGG
ATTCCACATGCTGTCTATGTGGAACCCGGTTGATCTTCATGGTGTACCGC
TAAATCGACCGCAATTGAATACTGAAGCACCGATAACAATGCAGTCAAAC
CTTTGTCTTCTTCCCGACCAAATCGGAATCTTTATACGATATATTTTCCT
ATTGATATTAACTCTATCTTCACTGACAATACATGCAATTCTGACACACT
CCTCTGACGTAGCAAAACTTCCATTAAGGTCACATTATACAGTACACTCA
AACGCACAAAGGTATTCAAGACAAGAGATATTTAACTCATCGCCCTCTGG
TACTTCTTCAACCTATTATAATGGGCATTCTAACCTAGCATCGAGAATTC
TACCTGCAAAAGTAAGGTTTCCAAGCTCAGCCAATAAAATGTGA
>Bg_LOL_contig_7540_gene-0.0
ATGGCTACGTGTGGACGAGAGACTTGTCCAATAGAAAAACCGCATCGCCA
TATGAAAAAGACCATTCATGAATCAACCACCAGTCGTTCTGGGAATCAAA
GATTGCAGCAGATTTTTCTGTCAAAAACCGAACGCACATTAATCCCTAAA
GATAAAGGAAATGAGACGATGTGCAATAGATTTTCGTCTCTCAATTCCAC
ACCATCACCGCAATCATCTACCTTAACTTGGAACTCATCTTCGTATTATG
ATTACACTAGCAATAATTCCATATCTCAGCCTTCACTCGCCGCTGGGGGC
CAAGTCGATCTATCAAAGACTTTCACCCCTACACCGCGTGGTACGTTTTC
CTACGGAGGAAGCAAAAGTTATTTGGACGCTCTCAGTGAAACCGAGGATT
GTTTTCCTCATCAGCAGTCTTCGCATTGGTCTGTCACAAATAAACCACGT
GGAAACCAAAGCGTAGAAGTCTCCCCACTTACTTCCCCTCAGCCAAAGCG
GTCATCCGCTCTTCCTTCTCCAATTGGTGTTGCGGCAGCTTTGAATGAAA
TATCAGAAGAGTATTCAATTTTAAATGTCCGGGAGTCAACCACTGAACAG
CGACAGTCGCGGATGTTTCCCATGGATACTGAGAGCTCATCTACCCCTGT
ACATGTGACAAGCTTTGCTTCCCGCGCGAATCCACAAAACTAG
>Bg_LOL_contig_7341_gene-0.0
ATGCAGCTAAAATCTATCCCGAGTCGTATGTTCACGCGTCACATATTTCC
CTCGCTTCCAATCAGGAGAATACATCGACTATCTCACTACGGAACTTTTA
GGAGCTATTTTATCAAACCACCTGTGAGAAAGGGTCTTTTGCTAGCAGGA
ACAATTAGTCTTAGCCCAGCCACGTTTATTCAACTTTCTGAGGAAGAGAA
CAATGGCACAGACGAAACTGCCGAGGGGCGCATGCTGGCAGCATCACGAG
AGGAAATCCAAGAGAAATTTAGGGATGACCCAAGCAGATGGCAATGGCTT
AAAAAGAATTCAGTGATGATCATGGACATATATCTATGGGAGCCGATCTG
CACTGGTGTAAGATTTCTACACCTGATTACAATTTTCGTACCAATTATTA
TCGCAGTGCCAGTATTATGGTGCGGGAGAGCTGGTGAGAATTGGTGGTTC
ACTTTTCTGGTCAAAGGAATGGAAAAAGCTGGACCGGCCTTCATTAAACT
AGGACAATGGGCAGCTTCAAGATCTGACATATTTCCCTCAAGATTGTGTG
AGATAATGTCCCAATTACATTCAAATGCACCAGCACATTCTCTTCTCGAA
ACACAGCAAATAATATCACAGGCATTCGGCGGTAGACCCTTCGAAGAGAT
ATTTGATGTTTTTGATGAAAAACCACTAGGTGTGGGTGCTATCGCACAGG
TCTACAAAGCAAAATTGAAACCTGATCTTGCTCTGCCCAATGATTCGGAT
ATACAAGAAGAAAAATCATTAAGAACTAGTGTTCGAAAGAATGTTGATAC
TTTGATGAAGAGTGGTCCTCAACGGGTACCGTCCTCTTATGTTGCTCTCA
AGGTATTACACCCAGGTGTGGAAAGAATAGTCAGGAGAGATCTGAGAATA
ATGGGATTCTTTGCTGCTCTTCTGAATACTATACCTACCATTGAATGGTT
ATCGCTCCCTGACGAAGTCGAACAATTTGGTGAAATGATGAGACTACAAC
TTGATCTCCGAATAGAAGCAGCCAACCTCACTATATTCAGGAAAAATTTT
AAGGAAAGAACTACTGCATGGTTTCCTTACCCCTATCTACAGTTTACGAC
TCGAAAAGTTCTTGTCGAAGAATACGCTCAAGGAATTGCTTTGTCAGATT
TTATAGAAAATGGTGGTGGTGTATTTCAGCAAGAAATAGCTGATGAGGGT
TTAGATGCCTTTTTAAGGATGCTTCTAATAGACAACTTCGTACATGCGGA
TCTTCACCCAGGGAACATTATGGTTCGGTTTTATGAATCCGGAAAACCCC
GTCTATTATTTCTTTCTCAGGAGGAAGAAAATCTCTCCTGTCATTCTGAC
GTTACTGAACAAGTTCTCGCACGTTTGAGACCATATTGTCAAAAGAAACA
TAAAGCATTGTGGGAAGCAGAACTTTTAAAGCTACGTGACGAGGGATTCT
GCCCCCAGCTCATCTTTATTGATACTGGGCTTGTTACTCAATTAAATGCC
ACAAATCGGAAGAATTTTCTTGACCTTTTCAAAGCCGTTGCTATGTTCGA
TGGATATAGGGCAGGTCACTTGATGTGTGCACGTTGCCGCCAGCCCGACG
CCGTCATTGACCAGGAGATTTTCGCACTTAAAATGCAGCACCTTATTCTC
GGCGTAAAAAGCTGCACACTAGCACTAAGTAACGTGAAGATTGGAGATAT
CTTGAATGATGTGTTAAGTATGGTACGAAGTCACCATGTCAGGATGGAAG
GAGACTTTGTCAATGTTGTTATCAGCATTCTTCTACTGGAAGGTATCGGT
AGAATCCTAAATCCAGATATTGATCTCTTGTCTACCGCATTGCCTATTCT
AAGACAACTAGGTTCCCAGAGTGGCAGCGGAATAATAAGACAGGGTGACT
TTTCAATGCTTAAGATCTGGGCTGGGCTAGAGGCTCGAAAGTTCTTGCAA
AATTCTATTGAGGATATTGAAAGTTGCGTAAAATACGATCGAATTTCACC
TAATGTATAA
>Bg_LOL_contig_930_gene-0.0
ATGTCAGATCTACAGATAGAAGAAACTAAGTCGAGAATAATTAAGCACAT
GAATGCAGACCATGCAGACTCTTTATTTTTGTTTCTTCAATTTTACGCAC
ACCTTTCACCTCAAGCAGCAAGAGGTGCCAAGATCATTGACATCTCACTG
AACCAATTGAAGCTTCAGACTTCCGACCAACAAACTCAGATACTTGCTTT
TGAGCCTCCGATGAAGTCATGGACTGATGTTCGAACAAGAATGGTAGAAA
TGGATACGTTGGCCCGAGAAGCCTTGGACATCTCGAATATTTATCTAACC
GACTACTTGCCACCAAAAAAACTAATGCACGTAACTGTCTTTGGCACATG
TCTCTTCACTTTCGTCAATTTTGCCTTAGCGTGGCGGAAAAGTATTATTG
TGCCTGGAACGTACTATTACGATAAAATACTCATCTGGTTTCCCGGTGGA
CCCGAGATGTTTCTCAAAGTTGCTAACATGATTGCCCTACCTGTTATTGC
AATACATTTGGCAGAGGCCTATTATCTAGATAAGAGCAGACTTCGTAGAC
ATGGAATTGATCGAGGGACAAAAGTTTGGTGCCTATGGATTTTGAGTTGC
TTTGTGGAAGGCATTGGCTGCTTCCAGAGATTCGATGCAGAAGTGAATAG
AAAAAAGGATCTAGCATCAAAAGCTAAACACTAG
>Bg_LOL_contig_17755_gene-0.0
ATGGATTTACACAAAAATAGCGTTGAAGATGACTTACTCCTCTCTCTCGG
ACCGGATCAGACCACCAGTATCAACGAAAACTCCCTAGCGGACAAAATAT
CGCGCATTAATTTTCAGCGGGCCGAATTGGGAGGCTTCAGAGGTCTTACA
GAAGATAATCTACGCGAGGAGATACTTGGAGAAAAAATTGTATCAAAGGA
ATGTTCCGAATCAGACAGCGAGTCGACTGATGAGGAAGAAGAGGAGCCTG
ACCGTATTAAAGAGTTGGCAATTGCTAGACAAGAGCTCTTATGCCAAATT
GATTCAGCTCATCAATCTGCAATGTTTGCCCTAGACTTTATCTCTCTTGC
TCTTTCTAAATACGCGCCAACACAAGCTGTTTCAACTATATCTCCAGAAC
TTCGAGAGTTCGTGGGACTAGGGACTTTAGGATTTGACAAGCTTAATGCA
ACAAGAATCACTGATACAAAGATTAATGAAAACAGGCAGATTGTACGAGG
ATGGCAGATTCAAAGTTTGAACAAGACCGTGGACTCGATCCTGTCAGCGG
CTACAAGATTAGAGAAGGAAATTGAATCAGAAACTAGATACTGGGAACAG
GTTCTTGATATCAGTAATAATGGTTGGGCAATCTGTTGTCTTCCTTCGGA
AAAACAAACACTTGGTGTGAGGGTAGGAATCTCCGACGCATCTCCAGCAT
TAAAGAGCCGTAGTCTAGCAGCACTGCGACGTAATCATGATGGTTCTATT
TTCCTTGATCAGGGAATATCAGGCTCTGATCCACAAGTTATACGAGTACG
CATAGAGACTGATGGCAATAAGACTGGATCAACCACTACTCCACTACTTG
TCCCAGATAATGCACCAGTACAAGCTCTCATACTTCAAGCACGAAATACG
CTCTTTGCGGAAGAACTTTGGCAGGAACTACAGCGTGAGGCACGATTTCT
TTGTTCTTTCGGTGTTAGTTCGACTTCATCGACTGTCACATTGACTCTAA
CCCCGCGGAAAAGAGCACTCATCGACATCGTTCCTCTCTGCGCCCAATCA
ATTTCTGAATCCTATGGAAAAGACGACTTTTTTGCCGCTGGAATACACAC
TGCTCTTTATATAGGATTGAGTTGGTCTCACCGTCTTGTTCGTCGCAGAA
GGGCACAGCCGCCGCAGCCGGTCACGTCTAACCCTCTTCCTGAACCATGC
TCACTAATGCGCCCAATTCTAACCCGTCTTGTTCACGAACGTACTGTCAG
CGAGGTTATTGCATTAATATCACCCCTTACCACTAGCTTGCAAAGTGCTT
CTATTCCTGCCTCGTACAGCTCGACCCGGAAAACGATAACTTTACCTGCA
TTTTTAACAAAGGCCGAACAAATACTTACATCATTATCTTCACAGCTTGA
ATTTTTTATCAAATTAAGCATTCTTCCTGGTACAGAAATATCAATTACAA
TCCGCACGATGGCATATCGTGATATTATTCCTGCATTCCAAGTTCAGCTC
AATCCAGAAAGCCCCATGATTCTGACATGTCCTACACCTGGAATTTTCCA
CTCTATACAAGATTTTCAAGAATGGATTTTATGGTGCACAAGCTGTGCTA
TCGCACAAAACCTTCAAGATTCCCTTTCTCAATTCACTGATGGTCCAAAA
TGGCAACTATCTACTCACTCAAATATTCTGAAGCGTGAGTCGTCAAGTTT
TGAGAAAGTTATTCGCTTTATCTGCATCAACGTGACTCAAGTACACAATC
AAGAAACCGGTTATCTAGGAGTCAGACTACGTAGCAAATGGGAGAGAATA
TCTGGATCAGTTGTTGATGCTGGTGAACAGATATCTATTCTAGAAACAGC
ATTAGGTGAGGTAGGAGTCAAAATGAAGAACAAGAAAATTAAGGATTTTT
ATGACTGGACGGCATGGTACGATGAAGCAGCTGGAGGAAAGTTATATGTT
GATCAAGATTACACAGAGAAGATTGGAGCTTCTACGGAATGTAGTTTACT
TGACTTCGCGAAGGCTATCGGAAAAGTTAGCGGAAAGGTGAAAGTGAACG
ATCACACCAATTTTACATGA
>Bg_LOL_contig_15991_gene-0.0
ATGCTTAACGATATTAGTTCCTCATCTGGCTCTAACACAACTAATATAAC
CAACGTACCTTCATCAGCAGGTCAAGATATCGCTACCAAAGTCGGACTGG
GAGTAGGAGTTCCGCTCGGTGTTTTCGTGGTTGGCCTCCTTGGTTTTCTT
TTCTATCGCGAATCACATAAAAACTCGAACGACCGAAATCCAGCCGCAGC
GTCTCTCGGTCTAGTAAACTCAAGAACCCGCCATCTACCCATGGAGCAAC
ATGATGCATATGAAAGCTATTCCAGCCCCCAGAGCTACCCTGTCTCGGAA
ACTACTCAGCACCACCCTTATTCACCTCATAATCTCAAACCAGATCCAGT
TTTCGAAGCGCCCGTAAGCAACCTGCACGAAATGCGCGGCTAG
>Bg_LOL_contig_8357_gene-0.1
ATGTGGGACTGGCTCACTTTCTTTGAGAAGAATTTCTCAATTCAGCTCAA
AAAACGTCCAACAAGGTCTATAAAATACCCCGTAATCGTAGAAAATAATG
GCTCTCAATTCCGTGGGCGATATTATCGAACAAAGCCTTTGGGACGCGCC
GTAGAATCAATGGGTAAGACTGAAATCGACTTACTCACCAAAAGTATCGA
TCGATGCAGTAATTATGTTGACTGGAAGAACATGAATGTGGTGGGTGAGT
TAACAACATCACGCAGTGACAATGTAAGAATGGCTAAGTTATTGCAACTT
TCGAGGATTGTCCGTGAAGCATATTGTGCTCAGACCTTGCGCCGGTTCAT
GCATGGATTTTGTATGTTCAAAGAAGAGTTTGAACTCTGGGGTTTCGATC
GCTCGGGTGCTTACAGCTCGGGAAAAAAGAATATCATTAATGCCAAGGAG
ATGTACGTGAGAGCAATATGCTCTTATTTGTTGATAAGCGATGAAGAACT
CGGCCGCGATATGTCTATCCTTAAGGACGAAGAATCAACAGTCGCTCGTT
TCCCAGGAAGGGATGGTGATCCAACTCAATCATTTGGGGTCAATCCTACT
CCCTTCATACGACTAAAGAGCCTAGTCACGCGAGGAACGACCTGCTTTGA
GACGACTGATAAATCAACGATAATTAAGTACTCGTGGGGTAGGTCTGAGG
ATAATGCCGAAATTGATTTTATGAAGGACGCACTCCCAGTACCCGGTGTT
GTGGAATACTTAACATCGGAGCTAGTATTTGAGACTAACAACCACCTCAG
AGGCCTTAAACTTTCTGATGCCGAGGTCTGGAACCTAAGGACCGAGGACA
AGAATATCTCGCAAGGTCCAACTCATCAAGAATCCAAGCGACCATCCTCG
GAGAGAAATCGGATTCTTTTCAGGATTTTCATGACATCACTCCGAGATGC
GATCAGGGCTCACCAAAAACTTGCCGACATGAGCGTCCTGCATGGAGACA
TCTCGGAAGAAAACATCATCTTGAGAGATCCAACACCAGATGATAACTTT
CATGGCACGTTGATCGACTTTGATTGTTCCGCGCAATCAGTGAATGGCGT
TGCTCAAGAGGAAGAACTGTCCTTAACAGGCACCCTGAAGTTCATGGCGC
TCGAGAGACTACCATGGGGGATGGATTCTAAGACCCCTATCAGTCAGACT
TATTACCATGATCTAGAATCATTTTTCTACGTGCTCATTGTAGGATGCAT
AGAATATGAAAAACTCCCACCGTTACAGACGCGAAATCTAGACGATTGGT
GTGAAAACAGTAGTAAAAGCTGCTACAATAGTGAATATAGTCATGTAGGT
AATTTCGACCGGCTTCTCAAATTGTTCACATCCAGTTTCGAATGCCTCAA
GGAGCTAGCAAGGGGATTACGGAAAATTCTTTTCAAGAATGGAACCTACT
TTGCAACACCCAAAAAACCTGGACCAATGTACAGTGGGATGATCAAAGTA
TTTGACGAAACAATTGAGGATCTACTGGGTAAGATTTATTTATTACCACA
CAAAATTACTACCATTCCTAGCTCGATCATTGCTAACAAGCTATTAACTT
ACAGCTGGAAGAATCGAGAATATAACTTTCACGGCACGTCGAGATTAGAG
CGCATTACGTGCTACTTGTCGCCACAATTGAGTCTATAA
>Bg_LOL_contig_2959_gene-0.0
ATGCATCTTTCAGCTTGCCTCTTCATAGCCATCTCCACTGGGAGCACCAA
CGCCTATTGGAAAGGATTTAACGCCCAAGCGAACAAGGTCGACGGTTCAT
GTAAAACCCAAGCAGATTGGACGTCTGATTTTAACATACTCAAGTCGCTT
CCCGGGAATTTCAACAGTGTACGGGTGTATTCCTCGTCGGATTGCAATAC
ACTTGCTAACGCTGTGCCGGCCGCCATTGCTACTGGCGTCAAAGTTCTTG
CTGGTGTCTGGACCGAGAACGAAAATCACTATGAAGCAGAAAAGCAAGAG
CTACTATCAGCAGTAAAAAACCATGGCTTTGACTGGATTGCTGCTGTTTC
AGTAGGTAGTGAGGATCTTTATCGTGCTGAAACCACGGCCAACCGTCTAG
CCGAACAAATATATGACGTGCGTGGCATGCTTTCAACCGTACCAGGATAT
TCATCAAACGTTCAAGTCGGACATGTAGACACCTGGACTGCCTGGGTCAA
TAACGCCAACATACCCGTCATCAAGGCTTGTGATTTTATTGGCACTGATG
GATACCCCTACTTTCAGACTAATGATATAAACTCGGTTCAAAATGGCAAC
AAACTATTCCAGGAAAGCTTAGATGCCGTGCGAAATTCAGTAACGGCTGT
CGGCTCCGGTGCCTGGGTTTGGGTCACGGAAAGTGGATGGCCTACCACTG
GGAATACGCTGAATCAAGCAGTACCTAGCATCGAAAATGCCCGATTGTAC
TGGAAGAACGTTGCATGCCCTCTCTTCACTACAGCTCACACTTTCTGGTA
CTCACTGCAAGATGTAGGAGCGTCGCCGTCATTTGGTGTGCTTGATGCAA
ATGGCAAACCACAATACGACCTATCCTGTTGA
>Bg_LOL_contig_4025_gene-0.8
ATGAATCGTTTTCATCGAAAGCGATGCTCTAGCCCCGGCAGAAATGAAGC
CTCTGACCTTACTGCAAAATCCGCGCAGTCTTCACCTCACAAGCAGGCTC
CGCTATCTCACATATTTTCAAGCTCTCTCCGACTCAATCCTGTCCCCCGA
CTTGCCTTTGCCTCCCCACCAAACCACCACCAAAATCACTACAAAAAGTC
CAAAAGCGAACTTCACTCCAGCAGAGAGACTGATGAAAAACTGATCAACA
ACCGTAACTCCATCAAATCAATCCAAGAAGACCCTTTCTTCAAAAACTAC
GCTTCACCACAGACACTTTCTCTCGCGCGGGAACTGAAGACGGCTTCCAA
CGCAGGCTATCACGAGAACGAAAGGTTTCTTGTCGCCAATGCCCCCGTCC
GAAATGCGCGTCCAGCTACAAGCAATCCTGCCGGGGAACTGGCTAAGCCG
CCTAGCCCAATGTGCGCAATTAATATTGCTGTCATCGGAGCTGCTGGTGT
CGGCAAATCAACCCTTATCCAACGAGCTCTTGGACTCAGCGCTCCGACCA
ACTCCATTTCTACAAGTCTTCCAATCTCTATCGACAATGTGGCCTACATG
GTCAGTCTAATTGAGTTAAGCCTAGAGTATTTTTGCGTGAATCCAGGGCA
GAAGATAGATTGGCCCAATCAAATAAATGGCCAGATCGTACCTCGCATAG
ATGGTGCCCTAGTACTTTACGATGTTCAGAACAAGGAAAGCATCCAAAAC
CTGCCTGCCATATTGAATGAGCTCGTCGTTTCGCTTCTACCAACTATCCT
CGTATCTTGCAAATGTGATGTGCCAGAGCAATCGCAGCAGATTGACACCG
AAGCCATCAAGCATCTATGCAGCTCATGCTTTGATGCTATGAAATTGGCC
TCCGACGTCCCTGAAAGCGCTCGACTCTGCCTTTCTGCGATGATTAGAGC
CATCATGATCTGCAGAGAAGACCCCAATTTTTCCAGCCCAGGTATCTCTC
CTGACCTCCGAAAAACTCCATCGAGAAGATCCCTGCGCGAATTTAAGCCA
AACGATCACTACAGCAAACACTCCCGTGCGAATTCAGAATATTTAGTTGT
TGGTCCAAGTATAATTCTTCCCCTCACAGTTGCCCCATCTTCATCAGTCT
CCTCTCATTCTATCGGTCCCGGCTCCCAACGTCCATGGTCTTCTCGAACC
GGTCAGTCAAGCCTCCTCGGACATGTTAACTTTCACCATAATCCACAATT
TGCGAGGACTGCTCCTGAAATATCTAATCTAATTTTACCATCTGGACTCC
ACCCCGACGCATCTCCTTCTTTATCAGAGGAATTCACTACGCACGCCAAA
TCGCTCACACGTCAACTTATCGTCGAGGGGAATTCCAAAGGCATCAATTC
CGACGGTAGTTTTTTTCGGAAGACTAATGGAGTTAACTCTAGCAGTCGTG
ATAAGCCAAAAGGAGTTACGTTTGATGAACTTGTTGACCGATTGACTGGA
GAGGTCACATCGACCGCGGATCAAAAGTTCGTTGACATATTCCTCTGCTT
ATATCGAAAATTTGCTAGCCCAGGCAAGCTTTTCTCGGGATTACTTGCGA
GGTTGGAACTCGTAACAAATGAGACCAGAATTCACACCTTAATTCGAGCG
GAAAAACAATTCAGGATTTTAAATATCATTTCTAAATGGATATGCGCATA
CCCTGGAGATTTTGCCGGACCGTCTACGAGTAGGAAACTTTGTGAATTTA
TCCAAAAGTTGTCTAGAGAACCGTTGTTCGTTGCTGCTGCAGACGAGATC
CGAAGACAATTTGAACTGCGCGTTGTAGAGGATGATGACACTGGATGGGC
GAAAACAGATGCAGACTTCCAGGAAAAGACTTGTAGTGAATCTGATTCGA
TCTCTCTGTTAAAGTATGGATCAGAAGCTAAAATGAACTCTGAAAGCTTT
GCCATGAGTTTACTTGCGGATGATGAAAGCGAAGAAATGGACCGGAAATT
TTCGCGAGCAGCGATACAGGATAGGACAGACTCACCTGCACCTTCGTTAA
ATGGTATCGAAGACAACGAGAGAGAAGCCCTAAATATGATCCCAAGAGGT
CATTTATCCCTAGATAAGATTCGCTTCAACGATTTCATTCAGATATCTGA
TGATGATTTCTCCGCTGAAATGACTCGTATAGATTGGGCCATGTTCTCGT
GTATTCGGCTTCGGGATCTGATCCGTCACGTTATTCTTTCATCTGAACAA
AAACAATTGTGCAAGGGATTGAATAATGTGAACCGGATGATTAATCATTT
CAATCACATCGCGAAGTGGGTTGCTAATATGATCTTGATGCGGGACAAGG
CAAAATATAGAGCACTGGTCCTAGAAAAGTTTATCAACATTGCTTTCAAG
TTACGCCAGTTGAATAATTACAACGGATTGGCTGCTGTCCTGGCCGGCAT
CAATGGAAGCGCGATTCATAGACTTACTCAAACTTGGAGTCTAGTGCCTC
TAGAGATACAGAGGCGCTTTACTCGCCTTGTTGTCTTGATGGGAACCCAG
AAGAGCTACTATGCCTATCGAATAGCATGGGAGAACTCATCTTCCTCTCG
AATACCTTACATACCTCTTCATCGTCGAGATCTCATATCTGCAGAACAGG
GTAGTCGTACGTTTTTGGGCGAGGACAAGGAGCGAATTAACTGGAGAAAG
TTTGAAGTTCTGTCAGAGATCATTCTACCGATCATGAAGAGTCAAATGGT
GCCGTACCCAAATTTAAACAAAATTAAGGCAGCACGAGAGTTGATATTGG
AGTGTAAGATGCTTACCGACGATGAGGAAGTTTATCAACGAAGTTTAGCA
GTTGAGAGTCATAATCCGCCAACTAGCGTTGAGTTTGGGAAGAAAAAATT
TACGTGGTTTCAAAAGTAA
>Bg_LOL_contig_4025_gene-0.4
ATGTCATCAAATCACCTCAAAAAGTGGCGGCCTACACTAGACTCTGAGAC
ATCGACGAGTTTAGACTTTGAAAGCCAAAAGTTTGGAGCAGTCCAGCCAG
TGCCACATTGGCCTTTATCGGTAAAAAAATCATCACAATTGAATATAAAA
ATTCCAATATCTCAAGCACGGAAATCATCTCTTACTTCAAACTCAATGAC
CCCATCTGCGTCCTATCATAGCACGTCTTCTATCAATGGCAGCTCTTGGG
GTCAACCGACGCAGAACAAGAATATAAGCCGAGGACCTCAAGATCATAGT
ACATTTACGTGGAGAAATGAACTTTGGAACGCTGAAAATCAAAAGGAACC
CCCTTCTCGACTCATGGAAGCTATGTCATCTCCTAAATCCATGATCTCGC
CCTTATCTCCTAAAGAAGGTCTCTGTGAGGATTTCGAGAAGACGCTGAGC
GATTGGTCGACAGATACACCTATCCCATTTGCGATTCCATTACATCCCAC
ACCAAAGACATATCGATCACAGTCGTATTCTGTGGGCCAGCATGATCTGG
GCTTGCCAGCACAATTCAAGTCCCAACCTTTTCAGACATTGAATAGCCGT
GCTAGATTTACCACTCATTCGGGACTTCAACATAGGCCATCTAGACCAAG
TATGCTTAGTGAGATGTCCAGGGAGACTATCCTCGGAAATCTAAAGGAGG
TTGATGATTACGAAGTTGAGCAAATTATTTATTCTGATTCCAAAACATCA
GGCAAATTGAGCGAAAAAAAGACCATCGATCTAGCAGCCCGGAAAAATGA
ACTACTGAATAGAATGTCGTACAACTATCACCTACGATCGCAGTCATATA
GTGACTATGCACAGACTTGTGTATTACGGGGAACCCAAACTGAAGAGCTA
GAGTCTGCCATAGATGAAATTGATGATGCAAATGACTACCGACCTGTTAA
TTTGTCCAAAGAATACAGACCTCAACGTAGTAGTCATACAGAAGTAACCC
AATCAGGGTTATCTAAACTTGACCTTGCTGAAATTAAAAGGCTAGAAAAT
TTCAAAAAGACCTTTTGGCAGAGCTCGCTTGATTTCGGCGAGATATCTAA
TGGCCCACAAATCAGGCGACATTCGTTTGCTAATATCCCGACTCGCAATA
ACTTCGTCAGCTCTTATGATGAGTTAGTACCTATAGACGCCCATCCTGAT
AATTTGTCATCCGAAAGGTATCCAAACAACAGCAAAAACTGTGCAACCTT
CTCACTCAAAGAACGTGTAGATTCTAACCGTGCAGCTTCTCAGGCTTATG
TAAAGCACTCGGGCATCTACAGCAGTCAGAACTACTACAAAGCTACACAC
TCACATCCAGCTATTGTCCAACGCGATGCCAGGGGAAGCGACATGCAACT
AACTAGGATTTATAACGCTCCAAACTTAGGTCAAAGCTCACCCTTATTTA
TTGTACTATTTAAGTGCTTTCGTTCTGGAGTTTTTTATATTCAAAAGGGA
ACAGGAATTTTCGTAAAGCCTGGAGATTCGGTTATTGTAGAGGCAGATAG
AGGTGCCGATTTAGGAATTGTATCATGTGCTAATATTGATTGGGCTACGG
CTAAGGGGCTCCACGAGAATTACTGCGATGACCACTACAAAAGGCTCATG
ATGTTCTCTCAAAATTCTATGCGAGCCCTCGTCAATTCCGACAAAAGTCA
CATGAATCCGAAACAGTATAAACACGATAACTTTGCGGCTCATGTTGATG
GGCCAAGTCATGTTGGCGTGCCCGAGCCAAGGGCTATTGATTTCAGGCCG
AAGATAATCAAGAGACTAGCCCAGCAACACGAAGTCCAAGCTCTGAATGA
GAAGGAAGTCAAGGAAGCCGAGGCAAAGCGATTGTGCGTCCAAAAGGTCA
AGGATCACGGCCTCCACATGGAAATCCTCGATGCCGAATTTCAGATGGAT
TGGAAAAAATTGACTTTCTACTATTTCGCAGATACTTACGTCAACTTCAA
CTCGCTTGTGGCTGATTTATTCAAAATCTATAAAACTAGAATCTGGATGT
CTGCTATTAATCCAGCATCTCATGCCAGCTCATCTTTTGGCGATCAGGTT
TCCAGTAGTTTTGGACCTGGCACTGGGAACCAATCAGTACAGACCAAATA
TCCCTTGCAATCCATCGAACCAGCACGGTCTACTTGCGACACTCGTGCTC
AACGTCTTACTCAAAGCACAACTTTCCCAGCAATAAACGCGCCAACAGAT
CCCTATCTGGCCCTGTATTCAACACCTCATCCTTCTATCAAATTCTCCAC
AACTTTCGGAGCCGAGGCTCGTCGAGATACCGTTATTACATCCAAAGTCA
TAGGCAGAGTAAATTCATGTGCTAACTTTCAGGGTCCGGTTAAATTCGGA
GATCAATCTACCCACTTTTCGTCCCTGTCCAGATCGACCATGATCTCAAA
TAACTGTACTAGGTTTCAACAAAATCTAAAAGAATTAAGGATGAATAATC
ACTCGAGACTCCCAATAAACAACCGATGA
>Bg_LOL_contig_4025_gene-0.1
ATGCCGGCGTTAATCTTGAGAGCGCAGACTTCTGCTCTGCTCAGATTTAC
TCGCAACTGTCGGCAACGGACAGTTTCAACTTGTATTTACCAGGTCGTAA
GGTGCGTCAGTCATAATGTCCGCCTGCCCGCCATGACGACGTTGAAGGCG
CAGAAGCGACCTATCTGTCGCAATATCTTTATTCAAACAGAGAATACTCC
GAACCCCGATGCCCTGAAGTTCCTCCCCAACCATCCGATTCTTCCACCGA
ACCTCTCGTCTCCATTCCTCGAATATCTCAACCCGCGAGACACTTTAGCG
CCGCCTCATCCATCTCCTCTGGCTGCACAGTTACTGAGTGTCGATGGGGT
CATCTCAGTGTTCTATGGCGCGGACTTTATCACTGTCACCAAAGCTGCTG
ATGCTCAATGGAATCATATCAAAGCAGAGGTATTTAGTCTCATTACCGAG
GCGGTGAGCTCAGGAATACCGATTGTTAGCACGGTTAGCAAGTCCAATGG
TGATGGGAGCCCGGATGATGCGTCGACGGATAGCTTGAGCTATGATGAAA
ATGATAGCGAAGCTATTGGCATGATCAAAGAACTTTTGGAGACACGGATC
CGGCCAGCCATTCAGGAAGATGGTGGGGATATAGAGTTCCGAGGATTTGT
TGATGGCATGGTTCTCTTAAAACTACGTGGGGCCTGTCGAACGTGTGAGT
CGAGCGCAGTTACGCTCAAGAATGGCATTGAAGGCATGCTTATGCACTAT
GTAAAAGTTAAGGGTGTCACACAAGTGCTTGATCCCGAAGAAGAAGTGGC
CCAACAGGAATTCTTAAAGTTTGAGGAGAAGCTGAAGCAGCAAAAAGAAT
GGTTGAAGTCGAGAAGCTCGAGAGCACGGCAAGGCTCTCGCGAATTAAAT
ACTGAATATCGCGCAAAACAATTATATGAATGTTAG
>Bg_LOL_contig_4025_gene-0.7
ATGGTCCGAGAGACGAAGAAGCGTAGAGCCAAAGGCAATACGGCCACGAA
CTTGGCCAAGTATCGTAAAATACGGTCGCGGCCTGACGGAGAGGAGTCTG
ACGAGGGGCGATGCAAGGCCAGCGACGAGGCCAGCCTCGAAAAGGCCCAA
GGTCGCAAGTTACTGGAAAAGGGGCCATGGATGCCGGTGGACTCAAGGAA
CGATGATGGCGGCACAGAGAGCCAAAGCTTTGGGCCAGTGCAGATCTTTC
GTCGCCCTCGTCGCCGAGCAGAGCAAGAAGAACAAGCAAGCGACGGCAGC
AGTCCAGGACTTCCTGAACCTCTTCAGCGAACACATCGACGCCAGCTCGA
CGCGGCTCCACACGCACATGGAGAAGCTCGCTCACTCGTGGTAGGCGGCC
AAGCCTCGCTGGCTCGTGGAACTAACGTGCGCAGCTCTGAACGTGAAGGC
GACTTTCTCTCGGCCTTCCAGGTCGCCTACGCCCTCTCGCGGCCGTCACG
CGCCAACAGCCGGGCAACTGATGGCCCGGCCTTTGCGAGCCTCTACGCCC
ACTTCCAGGCGCTCGTTGCGCACGCCCAGCATTCCATTGAGCAGTGTGAG
CTCCTTGACCACGGCATTTCTCAGGTCCGCACGCCTGAGCCTCTGGAGGC
GCTCAAGTGGGGCGAGGAGCATGCAGAGGTAGAAGAGCTACTGCGACTGG
GCCAGCGCCTCGGCCGCCAGAAGTATGAGGCTCTCATCAAGGGCGTCGGC
GCCCCGGAGCCGTCCAGCCCACAGATGGCGCGCCTCTACGGCCCTGAGCA
GCCTGACTCCAGCGCGGCCTGGGGATCGGTGGCGCGCAAGCAGATGCGGG
CCCTGAGAAAGCTCCTCAAGGCGACTAACGCTGAAGGGCAAGCCGCCTAG

>Bg_LOL_contig_4025_gene-0.0
ATGCTTTCTACATCTAAGAAACCCATGGGAAAAAAAAGAGTTGCCAAACA
AAATGAGCCATTTGATGCAGAAGATCTCTGCCGCCGCCTCACAGCCCACA
TCGTGGAACAGAAAGCAAAGACAGACAAACGTCGAGAATCTCGTGGTTTG
CCTATTACGGTACAGGAAGAAGACTCTAGAGTAAACATCTGTAGTTCGAC
GAGGAATACCGTGGCCCAAGAAGACTCTGTATTACGACCAGAAGTTCGAT
CATCTAATGAATCAACCAGAGCTCCGCAAAAGGGGCAGAGAGGTGCAACG
CACCAAAAATTATCTATAGGAAATAAGTTTGAAAAGTATCGAGGTAACGA
TCAACATGACTCACATCGCCGTATAATTCGTCATCGCAACCATCAAAAAT
GCGATAAAGAACTAGAATCATGGCAAGATGAATGTCTAAAAGGAGGAACG
TATCATCCTGTGGAACATGCCTACTCCAAATCCACGTTTGATGGTCCAGG
AGCGAGTGACGACGGTGAAATATATTGGCAAGGTACTGATAGGTCCCATA
AGATGAAGGGGAGTAGACGTGGCAGGAGAAATGTTGGCTGGCTGAAAAAA
GGCGATGTCGGTTGCAAAGGTAAAGGCATCAATTCGCCTCTGCTAAAACG
AATGGAAACAAGTTGGATTCTGATGGTAAGAAAAATACCGAAATTCCAAA
GCTCCGAGAGCAACAGCCCCGACAGCACAGACAGCCTACCATCACCTCCT
GCTACGAAACCAGGTGGTCGAACTAGTTTTTTGAATCGAATTTTGAAACA
TTCGAGCAATTAA
>Bg_LOL_contig_4025_gene-0.9
ATGTTTATAAAAGAAGTAGAGAATGCTGACAGAGCAGATCCAGTGCCCCA
GGACTCAAGCAATACCATACCGGACATACGTCCGCTTCAAGTTCAACCAA
GTGCGTCGAATCTAGAAACAGACAGTGCCCCATCCTCAAAATTACGAATA
AAGGCCATCTGTGGTGTTTGCGCGACTAGAGAGTCCCAATATAAGTGCGC
CCGATGTTATCTTCCATACTGTTCACTGGCATGCTCTACTGTTCACAAAG
AGAGTCACCCACCACTCTCGCCCCAAAATCCTCAAACAAAGAAGCCGTAT
GAAGTAGCCAATTCATTACCAGAATCACAGCATGGTCATACTAAGGGTTC
CTCTCAACCTGATGAGCCCTTCGCATCGTTAGGCTCTTCTGAGGATCTAC
AAACACTTTTCAAAAACTACCCAAACTTACCAAATGTTCTCGAAAAGATT
CACGAGGCAACTCTACCGCCAACCAGTCAAATTAATTCTGGTCTCGCAGA
ACGAGTCGCCAAGGGCAGGAAAGAACCTCAGTGGACTAATGATATCGGTC
TACAGAAGGGTGTCACGGCTTTACATGCAGCCAAGGTTATGGGCGATCGA
GACGGCGAAGGAATTCGTGCCTACTCGCAATTGGTCATGAGTATCGTCAA
TGGAGATACAACAGCAAATACGGTTGAAATAATTCGCCAAGAACTAGCTG
AACAAGACACAAGAATTATAGAAAGGCTCCTTGGTAGGAACATGTAA
>Bg_LOL_contig_4201_gene-0.0
ATGGCGCCTATCTCTAAGTACCAACTACACTTTTACCTCTCATCCCTCCT
CAAACGATCTTCAGGCGCTGCTCCCCATCCTGTCACAACCTTCCATTCAC
GAAGCTTACCAAACCTAGTCCCACGAACAACTCCGTTGCATCCTGGCGTC
GGCGTGAGTCCTCCAGATAATATTCCAAATAGACTTATCTTCATCATATT
TGGCCTCATTGGCATGAGCCTTGTCTGCGCCACGTGCTGGTTCTTTTTCT
ATGCTGAAAACGGAGGATTCTATTTCAAAGAGACAGACTGGGAAGATTAT
AAAACAGTAGTATTAAGGAGGAAAGGGCCGAATGGGACTACGCTTAGTGG
AGGCACCGTAATCACCGATCTTGGGGGTAACAGTATTGTACACAATGAAA
AGAGTAGCATATGGGGTCGAAAAAATAAGAAGTCCAAACTATACCTAAAA
CATGACAACACGAGCAGCCAGACAAGTCTAGCTGGTGTCACCATAGTCAC
GGAGGATATGGAAGAGACAGCTCGCTCAAAGCACGAAGCGCGAAAAGAGA
GGAAAAAGAAAAGAAAAGAAAAGAGCAAGACAACAAGTGGCAAGGGAGAT
CGATATGATGATTCGACTGATAGTGAATATGATGATCTAGCTGCTTACCG
TCACGAGAAACCAGCGCGTGTTGGTGGCTTGAACAAAGAATCTGACGCTA
GTGCCTTTGATAGCTCAGCCAACAATAGCTGTATTGCTTCTACCGAAATT
TTGTCCCATTGCCAAGATACGCCGCCATCTACGGTGTCAGAATCACGAAA
AAATCACCCAAAATTGCGTGGTGGCGCAATTCGAAAAGTCATTAGCACAA
GCGAAGGGGGCCACTCTACCAAGAGCGAAAGTGCTAGCCGTCATAAAAGT
CGTAAATTGTCGACAGTACCGGAGAACAAGCTTCCAAATGAAGTCAAGAA
GACTGAAGATAAGAGACGAGCAGCTCAACGGCGAGATTTTAGTTTCCAAG
CTGGTGATGATCGAACAGTTCTATCTTCTGCAAGACATTCTTCGTACCGC
GATGAACGTGAACATCGCCGACAACGAAGCCGTGGTTCAGCTAAGGAGAG
CAAACTAAGGACGTATACAGAAGAGAGTGAAGTAGGTAGTAGCGTCAACA
GCGAAACAGGAACTAAGGCATATCATCATCCTATTCCAGAGCTAGCCAGC
AGCGTCAGTACAAACGATTATGCGGAGCAGAGGCGTAACAAAAGGAAAAA
CTTGGGAGAAACAGGTGCATAG
>Bg_LOL_contig_4201_gene-0.1
ATGGCGCAGCGAAAAAAGGCCCCAATCAAGACCTTCATAAGAGGCGTGTT
AAGGAGAATCTTTCGAGCCATAAAAGCCAGTATTTGGTATGACACAGTCG
CCCAGCAACTCATCGAAAGAGCCACCGAACCGAAAGTTCTAACCTCAAGC
CAACCTAATACTACCTACTGGCATCCCCATTTTCACTCTGACCAATCCGT
GGAAGAGTACTTTGTGCGAGAGACGAGAGATGGTACCTGTCTGTCTGAAA
ACACGCAAATCTATTTGGCTGTCCCGAAGAATTCCTTCCTCACGCCCGAC
CACAAGCTCATCGTACGCGCTATTTCACGGCCAGAGGTGGCCGAGAATAA
GTACACGTCGGCCTGCCTCGTGTCGCGGCAAACGTTGGCGCGTGACGAAG
GTTGTGTATCGGCTTGGTTAACGGCTCCATGTGCGAAAGGCATTTGGCCT
GCTTTTTGGCTACGACCAGCTCGACCATTTAATTGGCCTAAAGATGGAGA
AGTTAAAATCTGTGAATGGTGGGACAAAGATGCAATAAACCATAGCTGCA
TCCATTGGGGCCAGTACGACGATCATGATAAGAAGAAGCATAGAATTAAA
GAAACACCTCTACAAGGAACTTCAATCATACATAAGTTTTCCCTCGTATG
GGAGCAGGGACCATGTGGTGTGGGGGGCCGAATGTTGTGGTATATTGATG
ACCGTCCCGTCATGCGTGCTGAAATTCCAGACGGCATTCGACCTATGCGA
GACTTTCAGATTATCTTGAATGTGGCTATGGGTGGTAATGTCTGTCAAGA
TCGATTGCCGGCCGAGGGCGTGTATGACTTGGTAGTACATGATCTGAAAT
TGATGGGAGAACCGCAAGGGGGATGGGAAGCTTTCAACCGAGACTGGGAA
CGCACGGTCGGGGGTCATCCTTTGGAATAA
>Bg_LOL_contig_4201_gene-0.7
ATGATCTATTGGCAACCACGTTTTGATCCATCGATACCCACCCACACCTA
TTTCGAACAAGAAACCGGCGCCCACGGCTGGGGAAATAACGAGGCACAAA
TGTACACCCAAAACCTAGCTAATTGTTTCTTTACTTCCGACAATAAGCTT
GTCGTGCGCGCTATTTCCCAGCCAAACGCAGCCGACGATAAATACACTTC
AGCTCGCCTCGTCTCGCGGCAAACTTTGGCGCGGGACCGAGGATGTGTGA
CAGCTAGTCTGACCGCTCCAAGTGCACCGGGTATTTGGCCGGCTTTCTGG
ATGCTGCCGTCTAAGCCAAGTACCTGGCCGGTAGAAGGTGAGGTAGATAT
CTGTGAATTATGGAACGGAAATGCCATAAATCATAGCTGCGTTCATTGGG
GCCACTACAACGATCAAGATAGGGAGAAGCATCGTGTCATCGAAACAACT
ATGAATGCTCCCACAGCCTTGCATCAATATTCTTTTGTGTGGGAACAGGG
ACCAGGTGGTGTGGGGGGCCGAATGTTGTGGTATATTGATGACCGTCCCG
TCATGCGTGCTGAAATTCCAGACGGCATTCGACCTATGCGAGACTTTCAG
ATTATCTTGAATGTGGCTATGGGTGGTAATGTCTGTCAAGATCGATTGCC
GGCCGAGGGCGTGTATGACTTGGTAGTACATGATCTGAAATTGATGGAAG
AACCGCAAGGGGGATGGGAAGCTTTCTACCGAGACTGGGAATGCACGGTC
GAGGGTCATCCAATGAAATAA
>Bg_LOL_contig_17801_gene-0.0
ATGACAGAAATACGCGTCGACTGCGTGGGGGCACATTTTCGAATAGCTGC
TTGGATATGGAGTGAACGCGAAGATGATGGTTCTCCACAGGAACCACCAG
ATAATACCCACCCGCGATATGGGCAAGATTTCGATCATAATGATATATCA
TTGTCAACGGAGTCACTAAACGAGAACGCTAAGTCAAAAGATGGCCCTGA
CACCAGTCCAATCAACCATTCAACGTCTCAGGAAAACCAGAGCTATATGG
CGAGAATGGCAGGGGCATTAAGAAGAACACCAAGTCCACAACAAATATTT
GATGGTGCTAGCAGGACTATAGTAGAGGGAATAACCGCGGCTGGTGTCGT
AGTTGGTACAGCGCTTGGTAGTATTATGGAAGAAGATAAAAATGCATACA
AGGACCATCGAACATGGAGTGAGGAGGCAGATGCTAGGGCGACACGAATC
AAATCAAATGGCTCCTCGCGCCCGAGCCAATCTCTGGCTGAAGATAAATC
CGGACAGTCAGATTCTCCAAGACCTTCGCCTACAAAGAAAGTAACTGTTG
CTGTTGTCATTTCAGCTGACATCATCACTGAAAACGAAGAGGAAGCAGAT
TTCCAAGAGCACGCATCCATCCTATCTTTTCTACCTAAGAATACTGATCT
TTCAAAAATACGCTTATTTGTCCTAATATATGCTCCTTACCTGAAAGAAC
ACCCAATGGATACAGCATATTCGCAAAAAATGTTACCGGGCTCTCCCACT
ACAAATATTGGCGATCAGCAATCGAGCTCCACATATGATATGCTAAATAA
CCCTTCTACTCCTAACTCCGGCTCACAATCATTTAACAAAATCTATTCTG
AAGCTCTTTGTTTAGTCGAAAAACAAACTATGGTTTTTCCATTCACTACT
GCCACTGGCCACACTCAATTATTGCGCCATCTAGGCGCAGATATAATTTA
CCTCCAGGAATCCCTAGCGGGGTCGAATGGAGAAGTTATCACTAGTCTAC
AAACCTGGCTGCGCCATGACGTTGTTGTCGTTGTTGGCGATGGTGATGCC
TGTAGTGGACTCGCTGATAGTGAAAGCGATGCAGATCAATCAGCGGCAAA
AGACTTTTGGTGGAAGAATAATGATAGAGTTGGAAAGGGAAGAGGCGTTG
TTATCATTGAAGCGTTCAGGATCGGAGATGACTGGATGAAGAGAGTAGAA
AATAGAAGATGA
>Bg_LOL_contig_8895_gene-0.0
AGTCTCGAAGAATACCGCAAACTCACCAAGATTCATGAAAAGATTATAAT
TTGGTTTACAGCGGTATGGTGTGGTCCCTGTCGTACGATTGCACCAGTCT
TTCAACAGTTATCCTATGAGGGTAATGAAATATATTTCGTTACTGTCGAT
GTAGACAATTCTTCGGAAATCCCTGCCGAGTTCGGAATCCGAGCCATGCC
GACGTTTGTGGCTATCAAGAATGGTGAAAAAGTAGATGAACTTACCGGAG
CAAATCCTGAGAAGTTAACTTCAATAACGAACTCTCTCAAAGCACTTTAG

>Bg_LOL_contig_7879_gene-0.0
ATGCCGGGAACAACACTAGACGGGCCGGCAGTAGTTATGAGCTTTGCCAA
TAATTTTTGGGGAAAAGATGATGCTGGAGTCGAGCCTCTACTCCAACGTA
TGCACAACGCTAAGCAGACTTGCGATGAATTGAAGTCCTTCTACTCTGCA
CGCTCCGCAATAGAGGAAGAATTCTCCCGTAAACTGTTATCATTATCCCG
AAAATCTCTGGGCTCCCAAGAAACCGGCACACTCAGGGCATCTATGGATG
TACTACGCGGAGAAATAGAACAAATGGGAAAATCGCATCAAAACATTGCA
AGTCAAATGAAGACCGAACTTGAAGAGCCTTTAGCAGCGTTTTCAGGGGC
TATGAAGGAACGTCGAAAAATTGTACAAAGCGGTATTGAGAAACTACACA
AGGCAAAACAACAGCAGACAAATCATGTGAACAAGGTACGCTATCAAAAC
AAATCTTTGCCGATTTGTACCAAGAACAACGCTAACAAAACATACCAGAC
CCGAGATAGATACGAACAAGAGTGTCTGAAGATTAAAGGATACCTAGCTC
AAGGCCACATGGTAATGGGGCAAGAAGAAAGAAGAAATAAAGCGAAATTA
GAGAAAACTCAAATTCACTTAGCTGCATCCAACACCGAGTATGAAAATGC
CGTCAAGGTACTCGAAGATACAACTGGGAGGTGGAACAGAGATTGGAAAG
CCGCTGCTGATAAATTTCAAGATCTCGAGGAGGAGAGACTCGACTTTACC
AAAAGCAGCCTTTGGAGTTTTGCAAATATAGCCTCAACAGTTTGCGTCAG
TGACGATGCATCTTGTGAAAAAATTCGATTATCGCTAGAAAAGTGTGAAG
TAGAAAAGGATATCGCTTCCTTCATCAAAGAGTCCGGGACAGGGCAGGAA
ATTCCAGATCCCCCAAGGTACATCAACTTTTGCAGAGGCGATGTCAGTGA
TACTCAATCAGAAGTATCTGATACGGAAAATTATTGCCTTGCACAATTCC
AAAGAACGATTAACCCTGCGTATAGAAGTTCATCACCACAGCCATCAACA
TACGAATCCCATCACGATTCTCAGCAAGCTTTATCCACGGGATCTAATCA
CGACTCTACCTCAACCGTCAACCACGAAACAAATGTCACTCCTCAAAAAT
CTAGGTCAAGACAGCCGCGGGTAGACGATCTACAGGAAACTAATGTAACT
CCGTCGAACCACCAAGTACGACCGCCAAGAGAACAGCAACAACTCGGATA
TGATCCTAACCGATCAATGGGACAGTCTCAGACAAGTCTCCAAGGAGAAA
GTCTAACATCTAGACGAGCATCTCTATACCAACAGAGTCAACACTCTCAC
TCAGACGCCTTGATAAACTCCCGCGATCCTTATACTCGGGAGGACACTAC
ATCATTAAGTAGAACAGGACCGTCGTCAGCTCAAAGCCCAGCCCAAAGCC
CCAGTGCAAGATCATCTAGCCGTAATTCTCAGAGCGACTTAACATCTTAT
TCAAGTCACGAAGTCGCTAGCAATAATGCCTCGCCAACCAAGCAGTCGAG
CCCTCAAGTTGAAGGACAAGCTTTCAAGAGAAAGAGCGGGTTCTTCCAAA
ATCATGGTCCCTTTCGACGTCGGAGCAACAAAGATAAAGACAGGTCCCGT
GTCACAACTCCAAACAAGAGCGCGTGGACCTCATCAACGCCAAGCACTCC
CAATAGCAGTAACAGCCGTCTTCAAAGTTATGGTAAAAGCCCACAGAGTC
TATCTCCTAACCGTACAAATGGCAGTCTAGAGCCAGCTGATAACTTGACG
AACTATCAACTCAACGTAGGTAATAATGTATTTGACATTGAATCCTCTGA
TAGAATGAACAAGAACACATCAACTACCGAGGTCTCACAAGACAATTTCG
ATCCAATCGCCCAAGCTCTCGCTGAGCTCAAAGGGGTAACTAAAGGATCA
GCAACTCGAGTATCCGCCGACAAGTATCATGGAATTGCAACGCCTGCGCC
AGGCTCTACTCCACCTTCCAGACCTTATGCCCCTCAGGTGGCCAATGGAG
CTCTAATTTCAGGGCTACGTGGAACACCTCCGCCATCGTATGACATGCCA
GTTCAAAGGCTTGGCCTTCCCGAACCAGCTTTCACATCAAAGGCGATGCA
GCAAACCAAGCAAAAATATGTCGTTCAAACCCAAAATATGTTCAAACCCT
CAAACCGAGCAGAGTCACGGGCTGGATTTGAATCTAGTAATCAGCCTCGA
CCTACGACTCGTGGTAAGGAAATACCAAGAGCTATATCACCCGCCCCACG
CGGCTCCACGCCTCGTCCAGACTTGCAAGTGGATACGCGACAAACTTATC
GCTCGGCATCTCCAAATCCCCACAACGGGAGCCCACAACTTCGCTCTCAG
ACTATTACGCCTCAGCGGGGGCGGGCATCGGACCAAAACCACTACATACA
GAATCCGTCAAACAGCATGAGAGTGACTTCATCAGCACCACTGCGTGATA
CTGAAAGACCATCGAGCAGGCAAGTAAACCGGGATTCATATATGCAGATG
CAACTCGCTCCTGCCTCAGAGAGAAATTTAGTCTCACACCCAGGGCGGAG
CCATAGAGCCAATGGAAGCATGAGTCCTCGGCCTACTTGTCAATATGGAA
ACCGAGGAAATCAGCAGCAGCTCACAACTCGACAAAGAAGTAAGAGTGTT
GCTGATATTAGACAGTACAATAGCCAGGGTAGACCAATTCTTCACTTTGC
TCGTGCTCTTTATATGTATCAAGCCGTAATACCCGAAGAACTTAGTTTTT
CTAAAGGTGACGTTCTTGCGATACTTCGATACCAGGATGACGGATGGTGG
GAAGCTGAGGTAGCGGGAAAAAATGAAAGACCCGGCCTCGTCCCCAGTAA
TTATCTACAGAATTATTGA
>Bg_LOL_contig_2118_gene-0.1
ATGAGATTCCTCATGAAGTGGCTCAAAAGAAAGAAGAAGTCCAGCCGTGC
TGCAAATTCGGATGGGTTCCTGTCTCGCCCTAACAACTATCAACAGATGG
AGAACGGATTCGGCCCAGCGAAAAGTTGCATATATATTCAGCTTCCACCA
CAGGCCCTTGATCGAATATTCTCATTCGTATGCCCACATACGCAGGACGA
GACCTACGACAGCTGTGAGTCGTCGGCGCATAGCGATGCATGCATGCTAT
GTGACTTACGCGACCTCGCCCACTGTGCTCGAGTATGCCGAAAATGGGAG
GAAGCTGTTCGCAATAGATTGTACTATAGTATCAGGATCGACCAGGTCCA
CTATTGTGAGCGTGAGGCAATCCTAGCTGAAAAGCGTAAACGGAAATCTT
TCATGAGTCGCAACGCCGAGCCCGAAGATACAGCGCAGGCAAGACTACGT
CTACTCAGTCGGACTTTGCGTGAAGACCGACGTGGAGTTGCCTCGAAAGT
GCTCTACCTCAAAGTCCCATACCAAACACGGGAAACCTGCCAGGCCGACC
TGGCCAGGACCATCTCGGTTTTACCAAACCTACGATATGTCGACCTCCCA
GACGGAGTGTTCACGACAGGAGATACATCTTGCGATACACTTAGATTCGA
AGTGCAAGCGCGCTGCCCAGACTTGCGGAAAATGTCTTACTTTATGGGGG
CAGAGAAGAGTTTGGAAATGCTCGTGGGCGGGAATGTCTGGAGCAACCTC
GAGGTGCTTGAGATATCCCGTTTAAACGTGGATCCTACTACCCTACGTCT
TGCACTTGCGTCTCTTCTACGATTACGCGCATTAAAGGTCACTCATGTGA
ACTCGTTCGATAATAGTGTTCTTTCACAGAACGATCAACTACCGACACTC
CCCCCTCTAACTGAATTAATACTTGACCAAACGCCCCTTTTGACTTACGA
GGGCATCATCTCTTATCTTTCAGATTTCAAAGCCCGCCAGGCTTTGAAAA
CCTTATCAATGACCGGCACAGCTGTTTCACCAACAACCTTACACGTCATC
TTGGCTCTTGCCGAAAGATTAGAGCACTTTGGAATAACGGAAGCTGTTTC
CACCTCGCTGTCGTCTGGCCTACCATGTCTCAAATCCACCTCATTGAAAA
AGCTTCACTTCGAGATAACCGCTACTGATGAGACCATGAAGCTCAGCGAA
CTGACGGCGAGTTATTACAGCTATCTACGCTCATCACTCGTGTCAGAGGG
GTTACCCAACCTAAAAGAACTTTACGTGCTAGATCCCAGCTTCCCCGAAA
CTCTCATAGATTTCCCTCTACCGAAACCTAGCTTTGCCTATGATCGAGAC
AGCTTCGTCCCAAATCATCGGAAGAATGCCTCACAATCATCGAACTCTTT
CCTCAACACAAACCGTCAATTATCTCCCAACTATCCCTACGGATCCTCCC
CAATAACGTCATCCGTCTCATTATTTCCGACGGTATTGTCGCCTCCGCTA
ACGCCTAGTCTACCTCGTGCACTCGAGGTCTACTCCAAAGGCCTCGACGA
AATGGAGTGGAACTTTAGCCGTGTCTCTTCCCTGGCGGGACCTGGTCGGG
CTATCAATGCCCTACCCCCTAGACCAACTAGTAGTTATGGTCTAAGTGAT
GGCGCAGATCGCGCCTGGGCCGGTGCCGGCAATGATGTACGGAGAAGTAT
CATTATCGGGAATGGGTTTGGAAATTATTTAGCCGTACCGGGTGCAGGCA
GCATGGCGAGACCACGTACCAGCGCTAGTGACCACTTCTAA
>Bg_LOL_contig_2118_gene-0.0
ATGGCATCCGAAGATATATCTCACCTTCACAATCTTTCGCTCTCTGTAAA
GCGACCCAAAGGAATTTTAAAGAACTCACATCGCCGTCCCTCTCCGGCTC
AGACGAATGTGAAGATTGTCTCGCCTACAGTCCCTGCCTCTATTCCAAGG
AAAAAGTATGATTTTAACTCATCGTCCGAGAAGGATGTAACTCTCCAGAA
TACCCTTAAGAATGCAGGTCTCCGCCGGTCTCTCTCTAATACTCGCCTAT
CTCAATCACGACGTTCATCCGGTCACTCCAAGACAGCTTTAACTGGCGAG
GATATGAGCATGCGCCTCAAATGGGATGAAGTCAATCTATACTTGACTGA
GCAAGAACGAAGCTCGACCATGAAAATTGACGAACCCAAGACGCCATTTG
CGAGACATTATGATCCTACTGAGGACGAAGAAGAGATACGAAACCTTGAT
GCTGTTGACCTGTTTGAAGAGGAGTTTGAGAATTCTCGCGCCACCAAAAG
TCCTAGTTGGAAATTGCATACCAAGGAGGATGAGATTCCAGGCTTGAGTC
TAGGGGAGCCTGAGGAGGCTGTTCCAGAGCAGGAAGCCGCTTCTCGCTCG
ACAAAGAAGGAAAAGACTGTCTACGTGGCGGGAGAAGATCATGTGGGGTT
TGGTCAAGAGGAGCAAGAAAAGCACCGAAAATTTGAAGAAATGCGCAAGA
AGCATTATGAAATGAAGAATGTGGCATCTCTACTCAGCAGTTCTACCGAA
GATGACACACTGGACGAGGAGGACAAGGACACTGCCTAA
>Bg_LOL_contig_4556_gene-0.0
ATGTCACGAGCCTACGACAAGGAAATGCTTTCCAAATTAGATTTTACCCA
AAGTAATGATAGCCGGACGCCACCCCTAGGCCGAACCAAGCCGATATTTT
GCACCTCTTCGCACGACTTGTCTCCAACTTCACGAGTAGCTCTTGAGCAC
ATATCGCAATCCAAACCATCCTCCGGACCAAACCAACCCACTCGGACCCA
ACAACTTGAAATTTCTCTTAGTCAATGGCCCGAAAATTTCTCGCATCCAT
CCCAACGCAGTCGGTTATCCAATCCGTATGAATACACCTTACGAAGCGAT
GCCGTGGATCCTGATCGATCTCCTATCCTATCTTTAAGGCATTCAGGTAG
TGGTGTTTTTTCAGTGGAAGATATGCTGGCTTCTACCTTCCGAAACGGTG
ACTCGGCTGACCATAGATTAACGCCGGAGCGAGACGACGATATACCTGAG
GAAACTGGAATTCGAAGGCTCAAGATTGACGATCATATCGCTCGTCCGGA
ATCTATTTCACCTGTTAATCCTATCGGGAAGAAGAGAAGAGCCTCCTCGC
CTCCGGAGGAAGGTGGACCCACTATTCACTCTGTTGGAAGCGCTAGCGAC
CTATTTCGTAGACGAGAATCAGCTACCTCTCGGGGCTCTATTTGCCCTCG
AATCCACACTCATTCCGATTCCATTTCTTCAAATGCATCTGATCCCAGAA
ATAACTCAATTGCCCCAGCCTTATCATTAGCAGCTAGTAGTATGGGATCT
CTAGGGCGTCGTTCACCGAACGGGACTCCTTGGGGTCCCTTCGAGGGTAT
GGAGTCTCCTAGGGCTACTTCAATGTCATCAAACCCGAGTCCCCGCGGCT
CTCTTTCTAGGCTCAGCTTCCAGCAACCCTCCCCTGATGGTAGATCACGT
ATGACCCCTCCCATTCGCTCATCTATAGAGTCAGCTGCGCTCCCACAACC
TAGTAATATAACAAATAATATACAGGGAAAATTTATGTGCGAATGTTGCC
CGAAAAAGCCCAAAAAGTTTGACACTCAGGAAGAACTCAACAATCATGAG
CAAGAAAAGCAATATGAGTGTGCATATTGTCGGAATCGCTTTAAAAACAA
AAATGAAGCAGAACGTCACCAAAATTCCCTTCACCTACGTCGTCATTCTT
GGTCTTGTGCAGCACTCTCTGGATATTCTGCAGCCTTTCACAACTCACCC
ACGCGACCCAGTGAAGCGGATACCTGTGGATACTGCGGTGAGGATTTTCC
TCGTTCAGGAATCCTTATGGGGGCTCCAGTCATCACGGAACAAGATTGGG
ACATGCGGATTACTCATTTAACTGAGATGCACAAGTTTGGAGAGTGTAAC
CATACTAAAAAGTTCTTTCGAGCCGACCACTTTCGGCAGCATCTAAAGCA
CAGTCACGCTGGAACTAGTGGGAAGTGGACAAACATATTGGAGAATGCAT
GCATGAAGGACGAACCCCTTCCCGAACCTATTCGTGGGCCTGAAAGAGTG
AGCATTGTCGCCACCCGGGCCACAAGGATCAACGAAGAGGCTTATAAAGG
GGTAGGAAATACCAACACCCTATACAGCAAGATTCCTAGCAAACTCATGA
ATGTTACTTGA
>Bg_LOL_contig_852_gene-0.0
ATGGATGAGTTGTTAGCAGATGGTGCGCCTTTGAGGTTGTATGAAAGGTT
GCGACAGATTGAAGGCTACACTTGGTACGAAAGTATACCGGCTATTCATT
CCAGTTATGATACTTGGCAAGTTTTCGGGACTCAAGATTTGACTCGTGCT
CCACAGCCCACCAACAGTAGCGCTCATGTCGCCCTGCAAGAAAATCGCAA
CAATTTTTCTCGGCAAGAAGTCAGCGATACCAGAAACAGCGAGCTATACG
AAGAATCCGAGGAAAGATCGACCCGCGAAGTGGTTGCGCGAGTATCAACC
CATGCGCTAAGAGAAGAAAGAGCCTATTATCTATGCAAAAAACTTATCCG
GACAGTTGATCCCGATGGAGACCACATGATACGTCCTGTTAAAATTTTAC
GGCTTCCTAGTCAGTTCGGCGACGACGGACCTCTTGTGGTTTGTATCTAC
GAGTACATAGGCTCCAACTACTTAGCAAACGTCCTTGACTTTGGTCCTGC
TTATTACAGAGGACGGCAATTGGGTATTGAGCTTAAAGCCTTTAGGGACG
ATAACCCCCTCGAACTTATGCCGTTACAAATGTTTATGGACTTTGTAGTG
GGTGCTACAGAATGCCTAGAGACTATGCATCACGGCCAGGGTATAATACA
CGGCGAGATTAGAGGTGACGCTTTCCATATGAATAACAAATCGAAAAAAG
TACGACTATTACATTTTGGGTCTGGTTTACGAACTTTTGAGCACGGCCTG
ACTAGCAATGGGTGGTCGATGTTGAGCAAAGAAGTCGGCGCCAAGAATAA
GCTTTGCTTTATGGCCCCGGAACAAACCGGACGGATGCCTGCCGAACCTG
ATAGTCGAACTGATATCTACTCCCTGGGGATTCTTTTCTGGACTTTGTTA
ACTCAAAAGCCCGCTTTTGATGGTGAGACCCCAATGGATATAATACAAGG
TGTCCTCGGACGAAGATTACCTTCAGTATCAAATATAAGATTAGATATCC
CAGATGTCATCGGTAGAATTATCCAAAAAATGACAGCTAAGAATATTGGT
GAACGATACCACTCAATTAGTGGTCTGAGGCATGATCTTACTGAAGTTCG
TCGACTGCTCGGGACAGGCGATTCTATCGCATTACAAAATTGGAAAATTG
CGACGAATGATGTTTCATCATTCTTCGTTCTGCCTTCAATCATGATAGGT
AGATCTGAAGAGCACGATAAAATTGTCAAGGTAATTGACACAGTATCACG
ACGGCATTCAGTTGCTCAAGTAAACGAGACATATAATGCAGTCCCTTTCG
GGTCCAGCCTAACCGAAGGGCGGCTTGAAACTCTTGATGCTGCTTTTGGT
ACAGCTGATCAAGCATCAAGTGATGGTGATGCAGCTAGCTCGATAGACGG
GGGATCCACCTCGTTTATGACGAATGGTTTATCAGGGGAGCTACGACTTC
AAAAAGGAAACTCGACTCAGCACAGAACGACAGCTAGCTCACAACAACAG
CCAAATGATAGCACAGAAAACACAATAAGGATAACATCCATCATCAAACC
ATGGGAAAAAACGAGCGCATTTTCCCTTGATTCACCGCTTAGCATTGCCG
AGAGCAATAATTCCGACCAACTATCCAAGATTTCATCAGACGGAGTAGGC
AGCCTCGGTGGGTTCCGTAATACTCAGAAGTTTCGTCGCAAGGGGAATTG
TGATGTGGTCTGTATCTCGGGATCGGCTGGTCTAGGAAAGACTTGTCTAG
TAGAGTCAGTCCAAACGGAGGCAAGGAGGAGAGGATACTTTGCCAGCTCT
AAGTTTGACCAGACAAAAACGACAACATTCGGGCCAGTTTTGAAGCTATT
ATCCAGTCTGTTCAAACAGGTTTTCTCGGAGAGCGATACTGAAACCCCTT
TTCATCAGATGCTTAAGAAATATGTTCAGCCTGCTTGGCCGATGCTCCAT
AAAGTTCTTGACTTACCTATATTTCTCTTAGGAACCACAGATACTCCAAT
GAACACCCAAATCGTCAACTCTTCATCTCTGGCGCAACAGTCTTATAATA
AAAGCTTGAAGCCTAGCGTGAGGCGTAGAGATCCTTCCCCTTCAAGCTCT
CACGGAAATATCTTCAACAAAATACTCGGCGCTCAAAGTGCGCAAGATTT
TCTCCGTGCTGGATCGTCGACAAAATCTGTGCGACTACTTAATACATTCC
TCGAAGTGTTAAGGATCTTCACCTTGCACAAATTTATATGTTTTTGCTTG
GATGATATCCAATTTGCGGATGATGAATCTCTTGACCTAATAACTCAGAT
ACTAGCTTCTAGGATGAGGATGGTTATTATTGTCACGTATAGACCAGACG
AACCACTGTCTGAAAAAGTTAAGGAGATTATAGAACCTTCAAATAATAAA
GAACTTGTAAGAGCCGGTGCTGTCAGTATCACTAGAGTTACCCTAAAACC
TCTCAACGAAGAAGATATCAAAAAGTATGTTGCAGCGACACTGTGCCGGG
ATGAAATCGAAGTCGTATCTCTTGCGGCAGTAGTAAAATCTAAAACTGCC
GGAAATCCCTTCTACATGAGAGAGATGCTCGATAGTTGTCATCGAAAACA
GTGCATTTACTACGACTATAAAGAGAGTTGCTGGCGATATGATATTGAAA
AAATTTTCAAGGAGTCGAAGAGTTCTATGTACCAAGAGAGATTGAATAGC
GAATTTATGACGAGCAGATTTAACGAATTATCTCCCGCATCTAAAGCAAT
TTTAGCTTGGGCATCATTTGTTGGTAATCCATTTTCTTTCAATGTGATAC
AGAAGCTGCTGAGCGGGGAATTTGATTACGAGGACTTATTTCCAAGCTTG
AGCATGTGTCGATCACACTCCTTATCTCACTCACAGGAAGATGCTATTGA
AGGGCTTCAAGCTGCAATACAGGCCTGTATTATAGTTGCAACACAGGAAG
ACGAGAAATTTCGCTTCGCACACGATCGATACCTACAAGCAGCAGCTTTA
TTTGTCGCGTGTAGTGGCCCGAAAATGCACTTTATAATTGCACAAACTTT
ATTTAAGTATTACTCAGATGATCGTAACAAAGAAAAAATTGCGATTCATA
TTGGTGAATCAATTGAAATTATCAAGGCTCGTGTAGCTCAAAGACACAAA
TTCCGAAAGATTCTTTTTGAATGTGCTCTTTCAGCTGCAGAAAGTGGCGC
TCAAATAACGGCAGCTGGGTACTACAGTAAATGTTTTGCTTTACTCCAAG
ACGAGCCCTGGAAAACTGGCTCTGTTGATGTATTATATGACGAAACTCTC
CAACTACACATACGGGCGGCTGAGTGCTATCTATACATGGGAAAGTATTC
TGAGGCCAGCAAAATTTTAGAAACAGTATTTTCTCAGGCCTGTATGGAGG
TAGAAAAGGCCCCAGCGTGGGTTCTCCAGTCACGGATTTATGCTCAAGAG
GGAAACTCTCCTGCTGCCTTTCGAGCTTTAAAGGCTTGTCTTTCAGGCCT
AGGAATTCGAGTTGACGATGAAACTAGTTTTGAAAAGTGTGATAAAGAAT
TTGAAAGGCTTATCGTGAAAATTCAATCGTCAGAAACAGACGCACTTATC
AATAAACATTCAAATAAAGATTCGAATCTTTCTGCAGTTGGAGCAGTTCT
TGTGGAGGCAATCTCTGCTGCTTATTGGACCGATCAACTACGGTTCTATC
AAATGACTTTAGTTATGGTTAATACTCATCTTACAAGTGGAGGTTTCCCT
CAAGCTGGAATGGCATACATTCACTTAGCAATGATTGCTATAACTAGGTT
CAACATGATCAAATTTGCTTGTCAAATGGCTGAGATTTCTCACACTCTCG
TGCAAAAATGGCAAGATCCCTATACACTAGGCCGAAGAGGGTTGATTTAC
TCTCTTTTTGTGGGGCATCTTCAGCTTGATATTCCAGACTTATTCTCCCC
ATCTGAAGAAGCCCTCGAGGGCGGCACCATGGCCATCGCCATCCGCCAGG
CTTGCCGTGCACTCCAGGGTAAGACCTTGACTCACGAATCTTCAAAAATT
ATGAGCGATGACCAACACGATTCTAACGAGTACAAGTTATGGTTGAAAAA
TACCCTTGAAAATTGTGACCGGCAGATGCTGTATTACGAGGGCATAGAGA
TTGCGCCACTTTTCTTGTACGGCCATTATGAAAGCGCAGTAAAAGTCGGT
AAATCTTGTCTTGAGTTGTTAGATACCGTTTGGTCACCTCGAAACAATCG
GTTTTTAATGTTCATGTATGGTATTTCTCTCGCAAGCTTATTATGGTCCA
AGATTTCAGATCCCCTCAGAACTGTTAGCGGTGGAATCGACGGTCTACGC
TCAGACGCAGAGTATCTCAAAAGTGAAAAATCCCTACACAAGGAACTTCG
ACAAACTGTCCAGCAAATACAATGCTTAAGGAAAAAAATCGAAGACTGGC
AAACTGTAAATGATGTTAATTATTTGGCGTGGTCAAAGATACTTGCTGCG
CAGGTCGCAGAGATGCAAGGAGAGCATGGAATTGCCATGAAGTACTACGA
ACAGAGTGTAGACCATGCATGCGCACATAGAAACTTCTTCGATGAGGCAT
TAGGAAACTATTTGTTGGCCGGATTACTCCTCAGGACAGGCTCACAAAGA
GCGGCCAAGGGAGCTCTGCGCGAGGCTGTGCAACTGTACCGAGCTTTTGG
AGCTGTCGGCGTCGCTAGATATATTGAAAACGAACACAGCTTACTGTTGC
AAGGCCCATCGAAAAGTGAAAGATCAGCAGACGTAGCTGTGCAAACTAAA
TTCGATAGGATGTCCATCTCGACACAATACTACAACTTGCAAAACGTCGA
GGTCCCAAACTCGTCACAATCCCGTACGCCAACTTCAAAATCTAAAGGCG
AAAAAATGGGTCCTTGGGATGGATCATCTACTCGAGATAACACAGAATCC
GGTTTGCCGGCTCTAGACATGCTGGACTTGACATCGATTCTTGAAAGCTC
CCAAGTAATATCTAGCGTATTGCAAGTTGATCAGTTGCTGAAGACCATGT
GTGAAATTATCCTACAGAACTGTGGGGGTCTCGCAACGACAGCAGCTATT
GTTGTTGAGGAAGAAAATTTTGGTTGGAATATTGCAGCAAGCGCTGACCC
TGAAAAGGGCGCCGAATCTCACATTCCAGGTATACCCCTAGGTGAAACTG
CACTAGTTGCAGAGGGGGTGATTCTTTATTGTACACGGTTTAGAGAAACC
GTCTTCGTTCCTGATCTTATCCGTGACGAAAGATTTAGCAATGTCACAGA
AGCATGGACTACTCGCAACAAACATAGCAAATCAGTCATAGCTATTCCCA
TAAGTCACGGAACCAACACCCTCCTAGGAGTGCTTTACCTCGAAGGCGAA
CCGAACGCTTTTAACGGCAGGAATTGGACTTTACTTCAGCTTCTTGTCAA
CCAAATAGGAATCAGTTACTCTAATGCACTCACATGGAAGGCAGTCGAGA
AAGTCTCAGCTTCTAACAACGCTATGGTTGATCTTCAAAAGGAAGCACTT
GCAAAAGCATTAGACGCCGAAGAAAAAGCTAACCAAGCTAAAGCTGAGGC
ACTTCGAAATGTACGACTCGCAGAAGAAGCAGTCAAAGCAAAATCAATAT
TTCTCGCCAATGTCTCCCATGAGCTTCGTACTCCACTTAATGGTGTAATA
GGTAATTCCGAACTTCTGCGTGATAGCTCTTTAACAGGAGAACAAGTTGA
GATGGCAGACTCAATACGCATATCCGCGGATCTTCTCTTGACCGTCATCA
ATGATATTCTTGATTTTTCAAAGATGGAAGCCGATAAAATGGAGCTTTAC
ATTGTCGCATTCAGACCTGACGAAATGATGCGCGAAATCTTTAGATCTGT
TTCATACAGTTATAAAGGTGGTGGAAATAACGTTGCGTTTCTTCAGGATA
TTGAACTTCCTCAATGCCTCATATATGGGGATCCTGTACGATTACATCAA
GTTCTAGGCAATCTCGTCAGTAATAGTATGAAATTCACTGAAAACGGGTC
AATCGTCGTTGGCGCCCGAACAGACTGGGAATCGGAAGAAGAAATTAAGT
TGAAGTTCTGGGTAAAGGATACTGGCATTGGTATTCCTCCCCAACAGTTG
GTCAAATTATTCAAACCATTTTGTCAAGCCGATGCTAGCACTGCACGGAA
ATATGGTGGTAGTGGACTTGGTCTTAGTATCTGCAGATCGCTTATTGAAT
CGATGATGGGTGGAAAAGTTGAACTCGATAGCACTGAAGGTGTAGGTACA
ACCTGTTGGTTCACCATCACTTTTACGAAAGCCAAGCAAGCTTCCCCTGG
CGACTGTCAAAAGGCAATAGAACAGCAACCGTCTCGACCAATCACTGAAG
AACCAAAAAGCTCCAAAATGACATTCCCCAATCTTTCTCGCATTCCAAAC
GAGGAGTTGCGCGTTTGCATTGCAGAAGACAATCCAGTCAATAGAAAAAT
TGCCGTGAAGTTCATGCACAAACTCGGATTTAAACTCGTGGATTCTTACG
AAAATGGTTGGGAAGCAGTAGAGGGTCTTCGTCTGAAATCCAAAGAAGGT
CAACCGTATCATCTAGTTCTTATGGATGTCCAAATGCCTGTACTTGATGG
CTACGAAGCTACGAAACTTCTCCGGCGTGATCCAATCGAGGAGATTCGAA
AAATTCTGGTTATAGCTATGACTGCATCAGCAATTCAAGGTGATAGAGAA
AAGTGTCTCGAATCAGGTATGAATGACTATCTTGCCAAGCCTGTTCGATC
CAATGTGCTGAAGATGAAACTCGATCAATATCTTCGGCAGCCTCAAGCAT
CTACACCATCTTCGTTGTCAGAGACTAAGAGAATCGCTAGCAATACTCTG
TCTAATCAGCGAACCTCACTGCAATGTGAACTGTCTTATCGCAATAATCC
ACCCAATAAAGATCATGGTAATTGGACTAGTGCTGATACTGTTGAACGAC
AACAAATCTCAACGGGAATTATCGATTCTGAACCGAAAGTTGATGAACTG
GAAGATAATTTTGATGAGCCAGCTTCTGGCAAATTATCTGTCAATTAG
>Bg_LOL_contig_852_gene-0.1
ATGACACTCGATGATTTTCCAAGTAGTGTTGGTGGTGCCCTCAGGCTTAA
AGGTGCGAGTGGGCCGGTGGGAATCGGTAAGCAAAAGAAGAAAAAGAAGA
AGCACCAGAAAAAAGCACAGGAGACCTCCGATGAAGCTACAACAACAAGC
AAGCCCGAGTCGTCAGCCGACGTGACTAGTACCGTCGATAACAACCATCA
AAAGACACCCAGTGAACTAGCTCATGAAGAAGCGCGACGGAAGCGATTGC
ACGATCGCCTCACCAAGGACGGCCTCAAAACTCACAAACAACGAGTAGAA
GAATTAAATAAGTACCTCTCTAATCTCTCGGAGCATCACGACATGCCACG
TATTGGACCCGGATAA
>Bg_LOL_contig_516_gene-0.4
ATGGAGGGTGCGTTAGAAGCATCAGACTCAACTGGTCTAAATGGGTTAAA
TGGTGCAGATTCGCTCTCAGCAGAGCCTACTATTTTACTCGACTACTTTG
TGAACATTCTCGAAGTTACCCTCGGCGCCAAAAGACAAGATTTAGAGTAT
AAGGGCAGTTTGCTATCAGTAGATTCCCGACAGCAAACCCTACAATCATG
CAATCGATTTGCCATAGAGAGCCATCCTGCAATATACGTGATGAAAGATG
TTGTCGCACCAACTACAGCTGCAGAAGGTATACTAGATACTTCAAATTTA
ACACTTTACAGATATACTCTAGCAACCTCAATTTCTATGACAGCAACCAC
TGTTGCATTGTTAGCACTACTAAAAAGACCGATACCCATAGACTTTTCAC
AACCTCTATATTCTCAGATACAAATATTTCCTTTTGCTAGCACAGGATTC
GGGAGCAATTCAAGCGGACAGGTTAACTCTACTGTCAGCCCATTTGAGAC
TTTACATTCCGCCTTGCACCTTGCTCTTGCACCATATTTTGATGCATACG
TAAACTCTCAACAAACAATAAATGGGACTAGGGGTGGTTGGTCGGATATT
GAGACTAAAACTGGAATCCCCGTCACAAAAAAGCGGATAGCGGAACTCGA
ACTCAGCTTGTTACATCTTCAGCAGAACGTCGAAATTCCCGAGTTGATAT
TGCCTCTCCACCCCGTAATTCAAGTTGCAATTGACGAAGCTGGTGCTAAA
GGAGTTAAAGCATCTACCGATCTTATTAATCCTTCTCTATTGATAGACAG
CGCATTTCTCAATTCGTTGCAGTCACTTGTAAATGGATGGATTAAATCAA
TACAAACTATCACAAAAATGTCAAGAGATGCTTCTAGTGGATCGGCAACC
CAAGAAATAAACTTCTGGCTCAACATGGAATCCGCTCTAGAACGTATTGG
CAACCAGCTTGGTGGGGAAGGTGTAAGGTTAACGATGGAGGTTTTAAAGA
TAGCTAAGCGGTACCAAGCCACCGTTAGTTTTCGAATTGACACCGGACTT
AACGAAGCAACCGACAAAGTTCAGAAGTATAACCAGTTAATGCGAGATTT
TCCACTCGATGAGCTCTTGTCTGCAACTTCCTTGTCAAAAGTGCAGGACT
CCCTCAACCTTATATTCACCCACTTCAATAAGAAGCTTAGAATATGTCCG
TACCCTATTCGAAGGGCACTTCCACTTGTCGAAGCAATATCAGCTGATTT
GAATTCGCAATTACATTCGCTTCTACACGGTCGCTCATTGATGCACATGG
AGTATCGAGAATTTAAGACTCTTATGGCTGCTGCGGGATCTATATGGAAA
GTTTGGGACGAAAATGTAAAAGAGTTTACCAATGTGGCTCGAGAGGTTAC
GCGTCGACGAAATGAGAAGTTTATACCGATAAAAATTAATCCAAAACATG
TAGAACTGCAGGCTCGTCTTAAGTACATAAGTACTTTCCGCGACAATCAC
GAGCAATTACAAAAAACTATTGTATCAGTTTTAGCCCCCAGAAGCGATGG
AGGAGAAAGTAGTTTAAATGAAATTGTGTTAGTTGAAGAGATGGGTGACG
TAGATGCAGTTGAGGAGGTCCAGCAAGCATATGCTGCGCTGAACAATGTT
GATCTGCTTGATGTCACACCCGAAGGCACTACAATATGGGTTCAAGCAGA
AATGACCTACAATGAAAGAACCTCTAGAGTTGAGAATTCAATTATAGCCC
GGTTGCGAGATCGTTTGGCTATTGCAAAAACGTCAAATGAGATGTTCAGA
GTATTTTCGAAATTTAACGCCTTGTTTGTTCGTCCGAAAATCCGGGGCGC
TATCACTGAATATCAAACTCAGCTTATCGAAAACGTTAAGCATGATATAT
CATCTTTGCACGAGCGATTTAAGCAACAATATGGACACTCAGAAGCTCAC
GCTATGTCTCAACTCCGAGATATTCCTCCAGTATCTGGGGCAATCGTTTG
GGCTCGTCAAATTGAGAGACAATTAGATGGATACATGAAGCGTGTTGAAG
ATGTCCTTGGTCATGATTGGGCATTGCATTCCGAGGGACAGAAATTACAG
AGTGAGAGCAACCTATTCCGGAAAAAGCTTGATACGCGTCCCATCTTTGA
AGCTTGGCTTCACGATGTACAAAGAAAACAAATCACAATTTCTGGTCGAC
TCTTCAACATCAACAAGGTACGATCTGCAAATTACGCCCTCGAGCTTACT
GTAAACTTTGATCCTCAAGTGATTGCTTTATTTAAGGAAACTCGCAATCT
GTTATGGCTTAATTTTGCAGTTCCTCATTCTGTAAACAACATTTCAAAAG
AAGCCAAAAGAGTCTATCCCTTTGCAGTCAGTCTCATGGAGACTACAAGA
ACATTTACACAAACTAGTCGGCAAATCTCCGAAATGGCTGATGTATCAAT
TCTACTTAGCGGGTATAAGAGTGACGTGCAAGCCTACATCGCTAGGGGCA
TACCATTAAAATGGGAGTCATTCGTAAATACTTTTGATCTGCATATCAAG
CAATCCACATACATGTCAAATGGAGGGATCGATGGTACACACAGTAGCCG
TAACGAGAGTAAGCATATACAATTTGTTCGAGAACTAGCTGCTTCTGTGT
CATTGTTGCAGTCTAAAACAGCAACTCTAAACTCAATCAATTCAACAATT
CAAAAGGCCTTAATAGAGTTAAACAGCTGTCCATATGATGCCAATTCATT
CAAAAAAAGACTGGAAACTGTTCAAATAGCTGTGGATCAACTCAATCTAG
AGAATTACGTGAACCTTGCTTACTGGGTCAGAGATATGAACCGTCGTATA
AAAGAAACCCTACTCTTACGACTAAAACAGGCTATTGTCATCTGGATCCA
AGTATTTGAAGATGAACCCAGAGAAGGCGTTAACGAAGACAGTCATAGAA
AGCGCTTATCTGTCGCCAATACACCTCTAGACGGAAAGATCCCTACCTTG
AAGCGACTTGTGCATGAAGTTTCAATGCGGAATCAAGTAATTTATTTGGA
TCCGCCTTTAGACTTTGCTCGTGCAAGCTGGTTTTATCAACTGCAAGAAT
GGATTGGTGTTGTCTGTAATCTTCGTAAGATAAAAGCCTCTCGGTACATA
ATGACATTAGTAGATGGATTTGACGCAGATGATCGGTTCATCGACCTGCC
TGAATCATGCACTGTTAGCCTACTAAAAGCCCATACATCAATAGAAAATA
AAATAAACAAGATTAACTCGTATGTAGACAAGTGGCTACAGTTTCAGTCA
CTCTGGGATCTTCAGTCTGAACATGTCTATGAAATTTTGGGCGAGGAACT
ATCGAAATGGCTTCAACTTCTTCAGGAAATTAGAAAGGCACGCTCTACAT
TTGACACTAGTGAACTATGTAAAACCTTTGGACATCTATCAATTGATTAC
GAACAAGTCCAGACGAAAGTAAACGCCAAATATGATCAGTGGCAACACGA
AATAGTGACAAAATTTGCTGTGCGTTTGGGACAAAGGATCAGGGAGGTTC
ATTCAGAACTTGAGAAAGCGCGGAAGGACTTGGAGATTCAGTCTTTAGAA
GCTACTTCTACTGCTCAAGCTGTAAAGTTCATAACTATTGTTCAATCTTG
TAAATCTAAGTCAAAGTCCTGGGAACCGGAAGTCGAAATTTTCCGCCAAG
GTCAAACCACACTGTCACGTCAGCGTTATCAATTTCCTAATGATTGGTTA
AGTGTTGAGCAAGTCGATTCTGAGTGGGCAGCCCTCAATGAAATATTGGC
TAGGAAGGCCAAGGTTGTTCAAGATCAAACTGATGCTCTGCGTGCCAAGA
TAATAGTCGAGGATAAAGTTGTAAATGACAAGATAATCGAAATAACTGAG
AGGTGGAATAAAGAAAAGCCTGTGTCGGGTACAATATCTCCTCAGGTGGC
ATCATCGACGCTTATGGAGTTCGAAAGACAAATAACTAGATTAGAAGAAG
AAGCGGCGATGGTATCAAGGGCAAAGGAAGCTCTCGATCTTCACTTGAAC
TCTAGCTTATCATTAGAAACTATGCTTGAAGAAGTGCAAGATTTCAAATC
AGTGTGGGCAGCTCTATCAACAATTTGGAAGAGCCTAAATGATCTTCGAG
AGACATTATGGAATAGTGTACAGCCGCGAAAAATCAGATCTGCGGTTGAC
AACCTTATAAAAATGACCAAAGAAATGCCGAGCCGTATGCGACAGTATGC
TGCTTTTGAGCATATCCAAAATGTTTTACGACAATATCTTAAGGTAAATA
CCATAATTTCTGATCTTAAATCCGAAGCAATTAGGGATCGTCATTGGAAA
AAAATTTATAAATCGCTCATGCCCGAAAAACGTTATTCCCCTGTTTCGAT
GACACTTGGTGATGTATGGGACTTGAAGCTTGCTTCCACTGAGGTCATTA
TACGTGATATTATAACTCAAGCTCAAGGCGAAATGGCACTTGAAGAATTT
TTGAAGCAAGTTCGCGAAGTTTGGACAAATTATTCACTAGATTTAGTCAA
TTATCAAACTAAATGTCGCCTTATTCGCGGATGGGACGACCTCTTTGCTA
AATGTAGCGAAAATCTTAATTCCCTTCAAGCTATGAGACATTCCCCTTAC
TACAAGGAATTTGAAGAAGAGGCTTCTTCTTGGGAAGATAAACTAAACCG
AGTTCATGTCTTATTTGATGTTTGGATTGATGTGCAGCGACAGTGGGTTT
ATCTTGAAGGCGTATTCACTGGTAACGCTGACATCAAACATTTACTGCCA
ATCGAATCATCCCGGTTTCAGAATATAAATTCGGAATTCTTCACTGTCAT
GAAGAAAGTGTACAAGCAACCGTTTGTCCTCGATGTCCTCAACATTTCAG
GAGTACAGAAATCATTGGAAAGGCTGGCAGAATTACTAAATAAGATCCAA
AAGGCACTTGGAGAATACCTTGAGCGAGAACGTGTGTTATTTCCAAGATT
TTATTTCGTTGGAGATGAGGATCTACTCGAAATTATCGGTAACTGTAACG
ACGTTCTCCGGATCGCTAAGCATTTCAAAAAAATGTTTGCAGGCCTGTCT
GGGCTTGTTATGGGGGAAGACAACACAATCTCTGGATTTACATCAAAGGA
AGGTGAAGTTGTCAAGCTTAGAAAACCGATTTCTTTAGTAAAAGTACCAA
AGATCAATGATTGGTTAGCTCTTCTTGAAAGTAGTATGAAGTCCACTCTA
GCAGAGCTCTTGGCCGAAGCTATCGAGTATTATCAGCCAATATTTACTTC
CGAAGATGTGAAACAGTCTGATTTTACAGAATATATCGAAAATTTCCCCA
GTCAAATTATTGTCCTTGCCACGCAAGCAGTGTGGACCCTTGAAGTAGAG
AAGGCCCTCGAAGCAGGAGGTACTATGCTAAAAGCTCTATATGATCAAGA
AGTTAAAGTTCTTCGATTGTTGGCAGCAACTGTTCTCACTGATCTCAGTC
CTACACAAAGAAAGAGGTGCGAACATTTGATCACTGAGTGTGTTCACCAG
CGAGATATAATTGGAAAGTTGATCGAGGCGAAAGCTAGTACACCAAACCA
TCACTTATGGTTACTTCAAATGAGATATGTCTATAGCGCGGAAGGTGATT
ATCAAAATCGCTTATACGTAAAAATGGCAAACGCAAAACTGATATATGGC
TTTGAATATCTCGGGGTTGTGGAACGCCTCGTTAGAACTCCATTGACTGA
TCGTTGCTTTTTAACCCTTACCCAGGCATTATGTCAGCGTCTCGGTGGCT
CTCCTTACGGCCCAGCAGGGACGGGAAAAACAGAGTCAGTTAAGGCTTTA
GGAGTAGAACTTGGGAGATTTACCTTGGTGTTCTGCTGCGATGACACTTT
TGATTTTCAATCGATGGGACGTATATTTTTGGGTATTTGTCAGGTTGGCG
CATGGGGCTGCTTTGATGAATTTAACCGACTTGAAGAAAGAATTTTATCT
GCTGTGTCTCAACAAATCCAGAATATTCAAGCTGGGCTTAAGCTAGGAAT
AGAGGACTCAAAGTCCCAGATCGAACTTGTCGGGCGACAATTGAGTGTAG
ACTCTAATACTGGAATCTTTATAACTATGAACCCAGGATACGCAGGCCGC
TCCAACCTTCCAGACAATTTGAAAAAGTTATTCCGTAGTGTAGCTATGTC
AAAACCGGATAAAGAACTTATTGCTGAAGTAATGCTATACTCGCAAGGAT
TCAATCAGGCCAGGAACCTATCCAGACAGACGGTTCCATTTTTTGAAAAA
TGCTCAGCCTTATTATCAAAACAAGCCCATTATGATTTCGGGCTTCGAGC
TTTAAAAAGTGTTCTTGTGAGCTCAGGCAGTCTTAAGCGCTCTCGGCTCA
GTAACAACGGAATCGTTACTGATGTCCTTGAGGAAATTGTTGAACCTCAA
ATAATCGTCCAGAGCATTCGAGAAACTATCGCACCCAAGCTAATTAAAAG
TGATGTAGAAATCATGAAAGTTATTGAATCTGAGTTATTTCCTGGAGTCA
GTTACGTGCCTGCTAGCCTTGATAAATTGAGACAGACTATCCACTCTATT
GCTGGAGAAAAGCATTTAATTGTCAATGAAACTTGGATGACGAAAATCCT
ACAACTCTACCAAATTCAAATTATTCATCATGGGGTCATGATGGTTGGAA
ATTCAGGATCAGGGAAATCTGTAGCCTGGAAAATTCTTCTTCAAGCCCTC
CAGATAGTTGAGGGTGTCGAGGGTGTCTGTCATATTATTGACCCAAAAGT
TATGTCAAAGGAAGCTCTATATGGTAACCTAGATTCCACAACACGTGAAT
GGACTGACGGTCTATTTACGAGCATTCTTCGTAAGATTGTTGATAACCTC
CGCGGTGAAGAATCCAAGCGACACTGGATTGTGTTTGATGGTGATGTAGA
CCCAGAATGGGTTGAAAATTTAAACAGTGTACTCGATGATAACAAGCTTT
TGACACTACCCAATGGAGAGCGTCTTAATCTTCCTTCTAATGTACGAATT
ATGTTTGAGGTTGAAACTTTAAAGTATGCGACTTTAGCCACTGTCAGTCG
TTGTGGTATGGTATGGTTTAGTGAAGATACCATTACTCCAAGCATGTTGA
TTGCCAACTACCTTGATGGTCTTCGATCTGTGGCCTTCGAAGATCTTGAC
GAAGATACAGTCGCAACAGGTCAAACAGTTGCCAAAGCTCTGGCAATACA
GGACCAAGTTGCTGAATTATTAAATCTTTTTCTCACGACAGATGATTTCA
TCTCTAATGCTATAACTCACGTTGGCAGTTTTCCTCACATTATGGAATTT
ACTGTCTCTCGTGCTCTCAACACACTTTTTTCACTTCTCAACAAATCTGT
CCGCGATATGATCGATTACAATTCACAACATGTTAATTTTCCTCTTGATC
CTGATCAGATTGAGTCATTCATTGCAAAAAAACTTCTTCTTGCGCTTGTA
TGGTCCCTGGCCGGCGATTGCTCTTTGAATGATCGGAAAGCTTTTGGTGA
CTACCTCGCCAGTTTCTCGACATTTGGATCGTTTGTTATCGAAAAAGACT
TTTCACTAATAGATTACGATGTCACACTACCAAAAGCTGAATGGTCATTG
TGGCACAATCAAGTTCCGAAAATGGATGTCAATACTCATTCAATCACACA
AACTGATGTTGTAATCCCAACACTCGATACTGTAAGGCATGAAGATGTTC
TATATTCATGGCTTGCCGAACACAAACCTCTTCTACTTTGTGGACCCCCT
GGCTCCGGGAAAACGATGACATTATTCAGTGCCCTTCGAAAATTGCCAAA
TATGGAAGTCGTTGGTCTTAATTTCTCCAGCGCGACGACTCCAGATTTGT
TAATCAAGACACTTGATCAATACTGTGAGTACAAAAAGACTCTTAACGGG
GTAATCCTTTCTCCGACACAGATAGGAAGATGGCTTGTTCTATTTTGTGA
TGAGATAAATCTTCCAGCGCCCGATAAGTATGGAACACAAAGAGCGATTT
CTTTCTTACGCCAACTCGTCGACCAAAATGGATTCTGGAGGACTTCAGAT
AAGTCATGGGTCACTTTGAATCGAATCCAGTTTGTTGGTGCTTGCAACCC
ACCAACTGATGCTGGACGGACTCCTCTCGGTGCTCGGTTTTTGCGTCATG
CCCCGCTTGTTATGGTCGACTATCCAGGTGATCATTCTCTTCGACAGATT
TATGGCACATTTACAAGTGCAGTTCTCAAAATAATTCCTTCATTAAGAGG
TCATTCAGAGGCCCTAACAAAGGCTATGGTTCAATTCTATTTAGAATCCC
AACTACGATTTACCCCAAAAATCCAGCCACATTATGTTTACAGTCCACGT
GAGCTGACGAGATGGGTGAGAGGTATATATGAAGCAATCAGGCCTTTAGA
AACTCTCACATTAGAGGGTCTCGTTCGGATCTGGGCTCATGAAGCACTTC
GCTTGTTTCAAGATCGTCTCGTTGCAGAAGATGAACGGCAGTGGACAAAT
GATGCTGTCCGTCGTATTGCTCTCGAACATTTTCCATCTATCAATGAACC
TGAAGTATTTACGGGCCCTATTCTATTTTCAAATTGGATTTCTAAAAATT
ATGTTCCTGTTGATCGCGAAAAATTGCGGGAATTCGTAAAGGCAAGGTTA
AAAACTTTTTGCGAAGAAGAGGTTGACGTTTCTTTGATATTATTTAATGA
CGTTTTAGAGCACGTACTACGTATTGATCGAGTCTTTAGGCAACCGCAGG
GCCATCTCATTCTCATTGGAGTAAGTGGCAGCGGTAAAACAACATTATCT
CGATTTGTTGCGTGGATGAATGGTTTTAAGGTATTCCAAATTAAGGTACA
CGGCAAGTACTCTGCAGAAGATTTTGACGATGATCTCCGAGATGTTCTTC
GTCGCTGTGGCTGCAAAGGAGAAAAGATATGTTTTATTATGGATGAATCT
AACGTATTGGATTCTGGGTTTCTTGAAAGAATGAACACTCTTCTCGCAAA
TGCTGAGGTCCCAGGTCTCTTCGAAGGTGACGAGTTCGCAACTTTGATGA
CGGCATGCAAAGAAGGAGCTCAGCATCAGGGTCTTCTACTCGACTCACAA
GAAGAATTATACAAGTGGTTCACACAACAGATTGTCAAGAATCTACACGT
GGTTTTCACTATGAATCCACCGGAAGACGGGCTATCATCCAAAGCTGCAA
CCAGTCCTGCTCTTTTCAATCGTTGTGTGCTAAATTGGTTCGGTGAATGG
TCAGACCAAGCGCTTTTCCAGGTCGGCATGGAATTGACGTTCTCTATTGA
TCTCGATAAAGCTGGGTTTTCTGCCCTTGATAGTATTCCTGTTGCCTATA
GAGATCTCCATCTTCCAGCTTCCCATAGAGAAGCCGTCGTTAACTCTATG
GTTTACATTCATTATTCTTTACATAGATTTAATTCAAAATTACTAAAACA
ACAAGGTCGGGTCACCTATCTTACCCCCCGACATTTCCTGGATTTTGTTG
CTCATTATGTCAAACTTTATAATGAAAAGCGTGAAGATCTTGAGGAACAG
CAACGACACCTCAACGTTGGACTCGAAAAATTACGGGACACTGTTGATAA
AGTCCGCGATCTTAGAGTGAGCTTGGCCGAGAAAAAGACACAACTGGAGC
AGAAGAATACCGAGGCCAACGAGAAACTACAGCGTATGATAGCAGACCAA
AGAGAAGCAGAGTCACGTAAGACAACTTCTCTAGAGATTCAGGCCGCTCT
TGAAAAACAGGAGACCGAGGTAGCAGCACGTCGAGAGATTGTTTTAAATG
ATCTTGCTAAGGCAGAGCCAGCCGTCGAAGAAGCAGCAAAGAGCGTACAG
AATATCAAGCGACAACATTTGACCGAACTCCGCTCTATGTCAAACCCTCC
ACAGGGTGTAAAGTTAGCTTTGGACGCAATTTGTACTCTCCTTGGTCACA
AAGTTGACAATTGGAAGGCGGTACAAGCAGTCGTTCGAAAAGATGACTTT
ATAGCCAATATTGTACAGTACAACAACGAGGATAAGATGACTAGAACCCT
ACGAACGAAAATGCGGAACGAATATCTCTCCAATGAAGATTTTACTTTTG
AAAAGGTCAACCGTGCCAGCAAAGCTTGCGGCCCCCTAGTTCAATGGGTT
CAAGCCCAGGTTGAATACTCAGAGATCCTTGATCGCATTGGTCCACTAAG
AAATGAAGTTGCCATGTTGGAAGAACAGGCCCTTCATACTAAAGCAGAAG
CCCAAGCCGTTGAGGACACCATTAACTACCTTGAATCGAGTATCGCGACA
TACAAGGTTGAGTATGCTGCTTTAATTAGCCAGACAGAAGCTATTAAAAA
TGAGATGTCACGTGTCGAGTTTAAAGTCAATCGAAGTGTTAGATTACTAG
AAAGCTTATCTTCAGAGAGAAGTCGATGGGAAGCAAGTAGTAAATCATTT
GAAACCCAGATTGGAACACTTGTTGGCGACGTCTTAGTAGCCGCTGCCTT
TTTGGCTTACAGTGGACTTTACGATCAGCAATTCCGTAAGAATATGATGG
ATGACTGGCTTAGTCAGTTACAGCTTTCAGGAATTAGTTACAAACAACAT
AATCCAGTGACTGAGTATCTATCTACTGCTGATGAGAGGCTTGGATGGCA
AGAAAATTCGCTTCCAATTGATGACCTCTGCACTGAGAATGCTATCATAT
TAAAACGATTTAATCGCTATCCTTTAATTATTGATCCATCAGGGCGTGTC
ACTGATTTCCTCCAAAAAGAAACTAAAGATGGACGTCTCACGATTACTAG
CTTCTTAGATGACTCGTTTACAAAGCAGCTGGAAAGCTCGCTCCGATTTG
GTAATCCTATTCTTATACAAGATGCTGAATATATAGACCCAATTCTAAGT
CATGTTCTCAACAAAGAATATCAAAAAACTGGTGGTCGCGTTCTTATTCA
GCTTGGAAAACAACAAATAGATTTTTCACCTGCGTTTAAAATTTATTTAT
CTACGAGAGATCCTTCTGCAACATTTACACCAGATGTTTCCAGCCGTACT
ACACTAGTAAATTTCACTGTCACTCAAAGTAGTCTACAGACCCAGTCCTT
GAACGAAGTGCTCAAATCAGAACGGCCTGATGTTGATGAGCGAAGGTCTA
ATCTTATTAAGCTTCAAGGCGAATTCAAAGTTCATTTGAGACAATTAGAA
AAGAAACTTCTTCAAGCTTTGAACGAATCTCGCGGTAATATTCTAGACGA
TGATAATGTTATAGAGACCCTTGAGACTCTCAAGAAAGAAGCTGCAGAAA
TTTCGATCAAGATGAATAATACTGAAGGTGTTATGGCAGAAGTAGAAAAA
ATAACTCTGGAATACAGTGTTATCGCTCGCTCATGTAGTGCTGTTTTTGC
TGTCTTGGAACAACTTCATTACCTTAATCATTTCTATCAGTTCTCATTAC
AATATTTCCTCGATATTTTTCATTCCGTTTTACATGAAAACCCGAGACTC
ACGGTCGAGTTAAATCACAATGCGCGTCGCGATATAATAATTGAAGATCT
TTTCATTACAGCATATCACCGGACCTCTCTCGCCCTTCTCCAAAAGGATA
AGATAACCTTGGCAATGCTTCTCGCTCAAGCCGCACCCTTTAAGATGGAT
AAAACGTTAATTGATATCATACTCGATGAAAGTATAGAAGGCACAGATGT
CTCAACTAGGATTGATAAAAAAGATGAGGTTTTAAAAAGGACACTCAAAA
TTCCCGCGCTCAGAAATAAAATAGAGAACGTATCGTCAAACGATTGGGAT
CTATTTTTCACTGAGGAAATTGGCGAAAAGTTTACACCAAAATTGCTGGA
ACCAACTGCAGATAAGAGGGATCAAGAAATTATTTCTCTTCTTTTAGTCA
AGCTGTTTCGCCTAGACCGCTTTGTGCCAGCTGCCGAAAGCTTTGTCACT
ATTGTCTTTGGTACAAGACTTTTTGATTCTGCCGAAGATCTCAAACTCAT
CGTCGATAGAGTATCCGCGAATAGTCCAATCTCTTTATGTTCAAGTCCAG
GCTTTGACGCAAGTTACAAAGTTGAAAATCTGGTGGCTCGCACAAACGCA
ACCTGCACAAATATCGCGATGGGGTCAAATGAAGGCTTGGCAAGTGCGGA
CAAAGCTGTTTCTAATGCCGCAGCTAATGGATCGTGGGTGTTAGTGAAGA
ATGTACACCTAGCACCTACCTGGCTACAAAGTCTTGAAAAGCGTATGGAT
TCACTAAAACCTCATCAAAATTTCAGATTGTTTCTCTCAATGGAATCCAA
TCCTAAAATTCCTGTAAATCTTCTCAGGGCTTCGCGGGTCTTAATGTATG
AACAGCCGGCAGGAGTGAGGGCAAATATGAAGGACTCAATGGTATCCCTT
TCTACTAGGGCTTTAAAAGATCCTGTGGAAAGAAATAGACTCTTTCTTCT
ATTATCATTCCTCCATGCTGTTGTTCAAGAGAGATTGCGTTATGCTCCAA
GTCTGGGGTGGCATGGTTTCTGGGAGTTTAACGATAGTGATGTAAGCATT
GATCCTTTTTTGTTTCTTCACTTCTGGAATCAAGTTACTAACTTCTAA
>Bg_LOL_contig_516_gene-0.0
ATGCTAAGAGATGATAATCCAACAGTAGTTGCAAGTGCCCTAGCAAGCCT
AATGGATATCTGGGAAAGGAGTGATGCAATCAAACTTACTATCGACTACG
GAAATGCTTCAAAAATGGTACAAATTCTCCCAGACTGCTCAGAATGGGGA
CAAACTTATATCCTTGAGGCATTAATGTCGTATGTACCGCAAGAATCTTC
CGAAGCCATGTTACTTGCGGAGCGCATATCGCCAAGACTTTCACACACCA
ATTCAGCTGTAGTGCTCACATGCATAAGGGTTATTCTATATTTGATGAAC
TATATTGCTGATAAAAATCAAACCTCAAGTTTATGTCGAAAACTTTCGCC
TCCCTTGGTGACATTGTTAGCGAAAGGACCTGAAGTTCAGTACTTGGCCC
TGCGTAATGCACTTCTTATCCTTCAAAGACGTCCGGAAGTGCTAAGAAAT
GATATTCGGGTCTTCTTTTGCAAATATAACGACCCTATATATGTCAAGGT
TACAAAGCTTGAATTAATCTTCATGCTGGCTAATGAGTCTAATATCGAAG
AAGTATTGACAGAATTACGTGAATATTCCACCGAGATTGATGTGCACTTC
GTTCGAAAATCTGTCAGAGCAATTGGAAAGTTAGCTATAAAAATTGAGCC
CGCTGCAAAACGATGTATCAACACACTTCTTGAACTCGTAGCTACAAAGG
TGACCTACATTGTTCAAGAAGCAACTGTGGTTATTCGAAATATTTTCCGA
AAGTATCCAAATCAATATGAATCAATTATTTCAACCCTTTGCGAAAATCT
AGACTCTCTTGACGAACCAGAAGCGAAAGCGGCTATGATCTGGGTCATAG
GTCAATATGCGTCACGGATAGAAAACTCTGACCTACTATTAGAGGATTTC
CTGTACTCGTTCGCCGATGAGCCCGTTGAAGTGCAGCTTTCACTCTTAAC
AGCTACGGTCAAGCTATTTATTCAGAGACCTACTAAAGGCCAAGAACTCG
TTCCAAAAGTCCTTAAATGGGCCACCGAAGATACTGACAATCCTGATTTG
AGAGACAGAGGATATATGTATTGGAGGCTCTTATCATCTGACGTAGCTAT
TGCAAAATCTATTGTTATGGGTGAAAAGCCACCTATAACTGCAGAATCAG
AAAAATTAGATCCAGTGACATTGGAAGAAATGTGCCTTAGTGTCGGTACA
CTTGCAACAGTCTATCTCAAGCCGGTTCAACAGGTGTTTCGATCTGCACG
ACCCCGAAAGCTGACAGATAGTCCCGCTCTTCAAAGACCAGCTTTATCTA
ATGTAAACAACCTTGTTATAGACGATAAACCCACTGCACAAGTGCCAAGA
GATGGAAACCTAGTGGCAGCTGTAAGCGCCGCAGATGAATTCTTTGCCGG
CGTAGGTAGTCACCACATGGCAGCAATGGACATAAATCGTGGACACGACG
ATGGCTTCGGAGGTAGTCCATCTGCGGGGAACGGGGAAATGCAATACGTA
GTAAGCCAAAACGCACCTGAACAGATTTACACACAAAACGTGGGCAGTGG
ATCCAACGGAGACCTCTTGATGCTATGA
>Bg_LOL_contig_516_gene-0.1
GGAAAAGTTGCAGAGCTACGCACAGAACTGAATAGTGGACCCAAGAAAGA
TAAAAACCACACTGCCAAAAAAATTGCATTGAAGAAAGTCGTTGCGAATA
TGACCATGAGCAATAATGATATGGTGGCTCTCTTTCCTGATATCGTTGCT
TGTATGGAACTACCCAGTCTAGAGATAAAAAAAATGTGTTTTTTATTCCT
AGTTAATTACGCCCGCTTAAAACCTGATATTGCCCTCAAAGCACTTCCTA
TAATCCAAGGGGATATGAATGATTCAAATCCCCTGGTTAGAGCATTAGCC
TTAAGGACAATATCGTACATTCACATTCCGATCCATATGTGCGAAAAACT
GCTGCTTTTTGTGTCGCCAAGCTTTACGACCATGATAGAGACCTCGTCGA
AAACTCAGATTTGA
>Bg_LOL_contig_5537_gene-0.0
ATGCAGGACCTACAGACCTATACCTTTCCGCACGACCGTCTAAGGTTGAC
GCAGACTGATCCGCAGAGGACACCTCTGGTCCTTGTCGCATGCGGCTCTT
TCTCGCCCATTACCTATCTGCATCTACGCATGTTCGTGCTCGGCCGGGAC
TATGCCAAATTCAACACTAACTTTGAAGTCATGGGTGGATACATATCGCC
CGTCTCCGATTTCTACAAGAAGGCTGGCCTTGTCGACTCGTGCCACAGAC
TTCAGATGTGCGAACTAGCCGTCAATGAAGATCAGAGTTGGCTGATGGTA
GACTCTTGGGAAGCCATTCAATCGCGCTACATGCCAACGGCCCAGGTCTT
GGACCACTTTGAGTATGAGATCAATCAGGTGTGCGGCGGCGCCATTCGGC
CAGACGGAAGCCGGGTCCCCATGAAGATTGCCTTGTTGGCGGGGGCTGAC
TTGATCCAAACAATGTCCACGCCAGGCATCTGGAGCGTGCGAGACCTCGA
GCACATCCTCGGCCAATATGGAATATTCATCATCGAACGAAGCGGCACAG
ATCTCGAGGGCGCCCTGAATGGGCTGGAACGATGGAAAGATAACATCTAT
GTGGTCCAGCAACTGATCCAGAACGACGTATCGTCTACCAAGATCCGACT
CTTCCTGAAGAAAGACATGAGCGTCAACTACCTGATTCCCGCGCCCGTCA
TCAAGTACATTGAAGAGAAGCGACTCTACGAGAACGTCTCTTCACCGGAC
GACTCAGTGGCCACGGTCAAGAGTAAACTCAGATGA
>Bg_LOL_contig_5700_gene-0.0
ATGAACCAAGGAGAATCTAGCTACCGCTCCGTCGTCTATTTCGTTAACTG
GGCCATCTACGGACGCAAACATTTCCCGCAAGATCTAGATGTGTCGAAAT
TCTCGCACATTTTATACGCTTTTGCTAACGTTCGACCTGATTCCGGCGAG
GTGTATCTCAGCGATCTTTGGGCAGATCAGGACATCCATTTTAGCGGGGA
TTCCTGGAATGAGACTGGTGTGAATCTCTATGGATGCTTGAAGCAGCTAA
ATCTTCTAAAGCAGAAGAGCCGGGGCTTGAAAATCCTGCTGAGTATTGGC
GGATGGACTTACTCTACCAACTTTGCTCAGCCCGCGTCAACTGAAGAGGG
AAGGAGAAAGTTCGCGGATTCAGCGGTGGCGCTTCTCTTGAATTACGGCT
TTGATGGATTAGATGTTGACTGGGAATATCCCAAATGTGCGGATGAAGCC
GAAAATTTCTGTTTGCTCCTCAAAGCTTGCCGTGAAGCTATGGACGCTTA
CTCAAGGACTCTACCGGAGCCGAAACATTTTGAATTGACCGTTGCCTGCC
CCGCAGGTCCTGAAAATTACCACATGATGAAAATCTCGGAAATGAACCCT
TACCTTGACTTCTGGAATCTTATGGCCTATGATTATGCTGGCTCATGGTC
TAGCGGGGCAGCTCATCAGTCTAACTTGTATCCTTCTCAACATTGTCCGG
CTGCAACGCCATTCAATACAGCACAGGCTGTACAGTACTACGTCAGCCAG
GGTGTTTGCCCTTCTAAGATTGTTCTCGGTATGCCACTCTATGGCCGGGC
ATTTGAGAATACCGACGGCCTTGGAAAGTCATATCTTGGTCTTGGAGAAG
GATCCTGGGAAAATGGCATCTTTGACTACAAATCATTACCCCTTCCTGGG
TCAAAAGAGCAATATGACGAGTATGCACAAGCTACCTACAGTTATAATCC
GGTCACGAGAAAGTTTGTCTCATATGATACGATTTTCATGGGCATTGAGA
AGGCCAACTGGATCAAGAGAGAAGGTCTGGGTGGTGCCATGTGGTGGGAA
AGTTCCGCAGATGGAGACGGAGAGCAAAGCTTAATACGAGCAGTGGTCAA
TAATTTGCAACATATAGACCGTAGTAACAACTGTCTCGAATACCCGGCAT
CTAAATTTGAAAATTTAAGGAACAAGTTCCTCACACCATAG
>Bg_LOL_contig_14829_gene-0.0
ATGCGTCGAGAAGGCAACCATGAACATTGCACGAAATTAGTAGATAGAAA
AGACATCGATAATTATAGTACGAACCATGAGGAGTACGATATCTACAGAT
GCGGACGAGTAGCATTTAAACAAAATTATATCCAAGCCTCTATCAAGGCA
GCTCTTAAAACAGGTCTAAATTCACACGCTCTAAGGTACCCCAGAGTGTA
TGAAATTACGCCTCAAAAAGAAAATATTTACATGTGGCCTCTGCATTATA
ATGATGAAGTTCATGGAAACATCGACAGAAAATATTACCATATGAGATAT
TTTGTGTTGTTTACGCATGAGGGTGGTCTCGTGAACGTCATTGAACAATG
GAAAAAATTTCAGCTAGTTTGCTCACGAGAAACAAAGCTTATTGAGTCGA
GTGCTCACGAATCGAATATCATCGACGCTCAAGAACAAATCATTTATGAT
GACAATAAAAGTTACGACTGTAGTGGTCAGATATTCACGGATAAATACAT
ACAGGAAATCGCTTCAATGATAAAGAGCGAGCTAGCTGACTGGAGTTTAA
ATAATTCGCAGAGAGATACTTACCCTAAACTGGTGGACATCGGTCTAGGA
AACACTATAGGTATGGTCTGGATATGGGTCCTTCGTATTGAAGAAACAGA
ATCCTTGAGTAAATCTAAATTACCTTTTTTCTTGGATTTT
>Bg_LOL_contig_678_gene-0.4
ATGAGCACTTCCAGAGTCGCTCGAAATGCAGTGCAATCACCTCTATTGCA
CGCTCTCACCTTCCCTCGTACTGGACCCTCATTTAGATACGCTGCATATT
CTCGGAAAAATGGCCCGAGAACCTCACCACAAATATCAGCGTTCATAGTC
CTTCAAACAATTGGCAAATTGTCCAACAGCTCTCGCATGTCCACATATAA
ACCTGTCCAACAAGGCAAAACATCGATTAATGGTCATGAAACCAATCCTA
CTGGACAAGACAATAAATCTTCGTCACTCACTGGGAAAGATACCGAAAAT
ATAGAAATTGATAGGACAACGAGAGGTTCGAAAATAGATATCACGGAGGG
TACGTCGACAACAGGGCTAGACGAGAAGGGAATTGAGGATGAAAAAGAAG
TAAAAAAGATTGAAACTAAATTGACGTTAATGCAAAAAGTCAAAAAAGAG
GCTCGACACTACTGGGACGGAACTAAACTGTTAGCCACAGAAGTTAAGAT
AAGCACGAAGCTAGCTGTCAAAATGGCTGCTGGATATGAACTCAGTCGAA
GAGAGAATAGGCAACTTCAAAGGACTGTGCAGGATATTGTCAGGCTAGTT
CCTTTCTCTGTCTTTATATTAGTCCCATTTGCCGAGCTGCTACTACCTGT
TGCGTTAAAACTATTCCCCAACATGCTCCCTAGTACATATGAGGGTCAAA
AGTCTAAAGATACTAAAGCTACGACTCTCCGAGCCACTAGAAAGGAGGTC
AGTAACTTTCTACGAGATACCCTCAAGGAATCAGGACTACCGTTATCGCC
TGCGACTACTCAGCGAGATGAATTTACACAATTCTTCAGAAAACTTCGCG
CGACCGGTGAATCTCCCTCTCCAACTGAAGTTATTAATGTATGCAAGATT
TTCAAAGATGATCTTACACTAGACAATCTATCCAGACCACAACTTGTCGG
AATGTGCAGGTACATGAATCTCAACACTTTTGGCACAGATATGATGCTTC
GCTACCAAATTAGGCACCGAATGCGACAGATAAAGCGAGATGATCGTGCA
ATAAGTTTTGAAGGTGTTGATAGCCTATCTATTCCTGAGCTACAGGTCGC
TTGTATGAGTCGCGGACTACGAACTCATGGTGCCTCTCCAGGACGTCTTC
GTGATGACTTACAAAGCTGGTTAGATCTCCGGCTTCAGCACGGCGTACCC
TCAACTCTACTAGTATTAAGTAATGCTTTTGTTTATGCACAAGGGAAATC
CGATTCTGAGTTCCATAGTCAAATTGATGCTCTCACCGGTGTATTATCTT
CTATACCTGAGGAATTATTTCATGAGATGGAATTAGAGATTCATAGCGCT
GAGGGAGCAGCCACGAATAAGCAGCGCCTAGAAGTTTTGAAAGAGCAACA
AGATCTGATAGAAGAAGAGAATGAGCAAGATGAAGAAAATAAAGAGACTG
GGCGAGCTTCTCCTCGAGATGACGAAGATATCGACGAGAAGGAAGAGAGA
CGGATAATAGCCGAGGCTGCAGACCAACAAAAAGCGCAAAGTGTTGAAGC
ATCAAAGATTGTAGAAGGATTGACACCTGAAAAGGTAGAACAAAGGTCGG
AAAATAAGTAA
>Bg_LOL_contig_678_gene-0.5
ATGGATGGCCAGGACGACTTTGCTGACATCTCATGGCAGTCACCACAGTC
TTTTCCAGCATCGCTTTCTCCAAGTTTTGGAATGATGCAGCACTCTACAG
ACGAATCCACGCCCATTACGAAAGGTGACCATGACCAGCAGCTTGGAAAT
AATGTGAACCCAGTGGACCTTGCAGGAGTTGGCGAGGGTGTACTTGAGTG
TAATGTTTCGCAACCTATCAAAGAGAATGACGGTACAAAGGACAGCTATG
TTTCTTATCTCGTAACGACTAACACAACATTCCAGTCATTTCAGAAGCCA
ACCACCACCGTTCGTCGACGATTTACAGACTTTGTTTTCCTGTACAAGAC
CCTCGCACGCGAATATCCAACATGTGCTGTGCCTCCTGTTCCTGAAAAAA
ACAGCATGGCCTACGTTCGAGGCGATCGTTTTGGTCCTGATTTTACAGAA
CGACGCGCAAAGTCCTTATCTCGTTTTTTACTCCGCCTTACATTGCATCC
CACACTACGGCGAAGCGCTCTACTTATCATATTTCTCGAAAGTATAGATT
GGAATGCAACGATGAAAATCCGCCCTCAACGTGGAAGTCTTGGAGGCAGC
GATGCTGGTGGAAGTGTGTTCGATGGTCTAACTGACACTTTTATCAATGC
TTTCGCTAAAGTTCACAAGCCTGACAAAAGATTTATTGATGTGCGCGAAA
AATCTGACAAAATGGACGAAGACCTTATACACATTGAGAAGATCGTAGCG
AGGGTTTCACGACGGGAAGGCGATCTCGAGACTGACTTAAAAGATCTTGC
AGACCAATTTCGACACCTCATTATCTTGGAACCTGAAGTTAAAATTGGCG
GTGAAGCGTTTGTGGAAGAACTAGAAAATACTTCCTTAGGATTGGGCTCA
CTTCGGAGGGTATGGGATCATGACTATTTGGGCAGCTTGCGAGACATGTT
GGCGTACTCCTCATCTCTGAAGAATCTTTTGAAGGCTCGAGAACAGAAGC
AACTAGACTTTGAGCAATTAACGGAGTATCTAAATAAAAGCACCGGTGAC
CGCGATGTAGTTGCCAATCCTCATGGTGGTGGTGGCCATATGGGAGCCAG
CGGTTTTCTGGCCAGGAAGATTGAAGACGTAAGAGGCGTGGACCATGAGC
AGAGCCGCAAGGAGAGGCTGCGAAAATTGGAGCTACGTATTCAAGCGCTT
GTTGGAGGTGTAGAAGAAGCAAAGAGAGTCACAGAAGCCTTTGACGAAGA
GGTTGTTCGTGAGGTTGCAGATTTTGAGAGAATTAAACGGGTAGAGTTCA
AAATGCAACTCGGTCGACTCGCCGATGCCAATGTAGAATTTTATGGTGGG
GTAATTGAAAGGTGGGAGAACTACATAAAATCCATGGAAGCAACTGGAGC
ATCGATTGCATGA
>Bg_LOL_contig_678_gene-0.6
AAGGATGGGCNNNNNNNNNTTTGGGAGAAGGAGTGGAGGTCTATCGACTC
CCAAAAACATTGCGAGAAAATAGGTCCTCTTATCGATGGTATTGTCTCGA
TGAGACCATGGCTCTCCGTAATGCAGGATAATGTTCCTACTCACCCACCA
AACTCGCCTGATCTTAACCCAATCGAAGCTGTTTGGCACAGGATGAAGAA
ATTCATCCAGAATCGTTATCTCAATGTGGATGGGGGAAAGCAGCGTACTC
AAGATACTCTTCGTAAGGTCGTAAAGGAGGCATGGGATTCCGTGTCTCCC
GAAGATCTTGAGAGACTCATTGAGAGTATGCCAGCGAGATGCCAGGCTAT
GGTAGATGCAGAAGGGGGGCCGACCAGATATTTATGTCTGTGA
>Bg_LOL_contig_4901_gene-0.0
ATGCTCGAAAAATTTCATGGTGGCCGCAAATTTGGGGATAAATGGCATCT
CGAAGCCTTCCATAAATTGTCAAAGGATGGAATTACAATTGAATCGGACC
TTGATCGATTCATGTATATTTTTGGTAGGCTAGATGGACAAGCAGGATTA
ATAGTAGCCACAATTGTGGAATTATCATCTGAGGATAGAAGTATTCAAGG
AGCCCATTTCTTGAAATATCTAGACACGAATTCTGGAGATCCAAGTAGAA
AAGCTCGAGCTGAAAGAGAATTACTAAATATGCGACAAGAAATCAATGAA
GCTTTCAATCAATTCCTATTCAGATACGAAACGTTCTGTCAAATGCAGGC
TGGACAATGTTTAGCGATAAATAGAAGATAA
>Bg_LOL_contig_7019_gene-0.8
ATGAGAAGAGATGCCTCTGACTGCCTGAGCTCCTCAGCTGCTGCGCCTAC
AAGTGCTTCTTCGACGGATGATAATCTTACTGGTCTCTGCGTAACAAAGT
CGGCTCCTGTCAGCGGAATTACGACTGGAAATGGCTCTCGATCTGGATCG
ATGCCACAACATGATCTTAAATCTGTAGATGATACCTCGTCTTCGCAATG
CTTAGAGGAAATACAATCCGAATTCGTGGCTGACGCTACATCATTCGCAA
ACCCACGTGCTGACAGCGCGGGTGGCGTTATTCCTTACGGGACACGATCC
CGAAATCGAAGCGGAGTTCCAAGGCCGAATTATGCAGAAGATAGAGAGTT
AGATGCAGATTTCGAACCACCAACAGTCGTGTGCAATATTCGCAAAGCGA
CACGAGCAACTGAGCTAGGAAACGCTTCTGATGTTGTTAAATCTCATAAC
TTTATCAACAAGACCCCTACAATAGACTCTGAAATGATTTCATCTTTGCA
AGGCAACAGCAAGGACTCGATTCCAGGCACCTCTATCTTTCCTGCAAATC
CAAACTCCAGTATAGGCTCTAGCAAGATCATCAAAAAACGCAAGTCAGCA
TGTCATCCCACGCAACAGACGAATCATGTCCTACAGAACAGCTACTCTCA
TCCAAAAACTCGTAGGTCTAGTATAACAGCTAAGGTTATGGCAGGATTCC
GCGAGACAAATATGATGGAATTCGAACAGTGTCAAAGCCGATTAAATAAC
AAAAAACTCGTCGCAGATGACGGAGTTGTACTTGAGGCAAATGATCATGT
GTATCTTATATGTGAGCCTCCAGGAGAACCTTACTATTTGGGCAGAATTA
TGGAATTTTTACACGTTAAAAATGATCCTACCCAGCCTATCGATGCTCTG
AGGCTCAACTGGTACTATCGTCCCAAAGATATAGGTCGAAAAGTTAACGA
CACCCGCCAAGTATTTGCTTCAATGCATTCTGATATCAGCCCGCTTACTT
CACTTCGAGGAAAATGTCAAATCAAACACAAAAGCGAAGTCGAGAAACTA
GATGAATTGAGAAAATCACCAGACTGCTTTTGGTATGAGAAGTTATATGA
TCGATACATCCACAGATTCTACGACGTAATTCCTACGAGCCAAGTTATAA
ACGTACCTGTCGAAGTCAAAAAAGTCCTTGATGAACGGTGGAAGTTCATC
TTGGTTGAGTTAGGAAGAGGCAAAGAATTAACGAGTGCCGTCAAGTCTTG
CAAGCGGTGTAATAAATATTCAGCAAGCAACGATTCTGTTGATTGTGCAG
TATGTGAAAGCACGTATCACATGAGTTGTATAAGCCCTCCGTTACTTAAG
AAGCCGTCCCGAGGATTTGCTTGGGCCTGTGGCCCCTGTAGTAAAGCCCA
AGAAAAAAAGCTCGAAGCACAAAATACACCTAATCTAGTTGATACATCTA
TTGGAGATAACGAACCTAATGATGAAGAAATAGATCTTCAGACGGCTATG
GCTGATCTTCCCGAAACAGAAGAAACACGCCTTCCAACAATCAGCGACGC
AGAAACTAGCCATCATACTGGAACAGCGGAGCAGATTTACCAAGCTAGCT
TATGGTTATTTCGTTACCTCGGAATCCATTGTAAAGTTGAGGACGCGTTG
GATTATGATGACCGAATTTATCCACGTGCCAGCTCTCGCCTTGGTCCTCG
TCATCAGGCTAACGTTCCAGCATGGCACGGAAGGCCTGTGGAATATGTCA
AGGCCGCAGACATGAAGAGAAAATCAGTAAAGGGAGGGGGCCATAAAAAA
GATACAAAATTTTCAAAAGAAACCCCTATAGCTCCAGAATCTGACAAAGT
TACCCGTGATCAACGCCCAAAATGGGTTATGGAAGAACCATCTGGGTACG
TTCACCGTGGTGAGGACTGGCACATCTCAGATCCACGATGTACCTCGCAG
CTACTTTACAAGCTTCCAGAATCACGTGACCTCCCAACTAGCCTTATTGG
TGACCGAACGCCAGGAGAGGTCTGCGAAGCCGAAAAACAGCAACACATAT
TTGACTATATGGGGAGAGCTGCAGGGCTAGCAAAACATTTGGGACTTCCG
CCCCTCTCAACAAATCTTTTGGATGTCGCTCTCGAAATCTTACATACTAA
TAACTACGACTCAGAAAAGGCGTTAGATGCATTAGCCAGGGTTGATCATA
AAATATTCAAGGAACCAGAGCTTAATTCTGTTGAGATGAAAAAATTTGAA
GACGCTGTGGTCAAGTTTGGTTCTGAGTGGCATAGCATAAAAAAACACGT
CAAGACTGTAACTCCTGCCAATATTGTTAGATTCTACTACACATGGAAAA
AAACTGAGCGTGGAAGGCTCATCTGGGGTAACTTTGTTGGTAGAAAGGGC
AAAAAGGAAGCTAAAAAGGAAAAAGTAGAAGGAAATAAAGCAGCGTTGAA
ACTTCAGGATGACGTTGCCGATGAACATGATGACTCTGCATTTGATAATG
ACAAAGCGTTTCGAACCAAAAAATGTTTTCAGTGTAAGTTTTGTTCGACT
AGAAGTTCTCGACAATGGAGACGAGCCCCTAATACCCCTGCTGGTCAATC
GTTACTCGAAAGTACATCTACAAAGAGCTCTGTAAAAGACAAGTATTCAC
ACGTTATGATTGCACTTTGTCGTCGGTGCGCTGAACTATGGCGACGCTAC
GCAATTCAGTGGGAAGATGTCGATGAGATTGCAAAAAAACTTTCTCAAGC
TGGAGGCCGCGCTGGAAAAAGGAAAATCGATGAGGAATTGTTGAAAGAAT
TAATCGCTGCTAATGAGGTAATCAATCATATAACAAGATCATCGCCCATC
ATTGAGACCCCTGATTTGGGAGTTGAGACCATGGCAACTGTTCCCGCGTT
GTCTCCTATCGAACCACCCAGGAAGAAGATAAAAGTCGCCAATGAAAAGG
AAAATCCAGCTACAACGAATGAGCTTGCAGTCGTCTCGAAGAAAAAACCT
GCAATAGAAAAGCCAACCCCAATACTGCCTCCCGAACTTCCAAAGGCAAA
AATAATGCCCTGCGCTATATGCAATGAGATAGAACCGCTTGCAGATCAAA
ATATTTCATGCAGAGACTGTCGTTTGACTGTTCACCGCAACTGTTATGGT
GTAGTGAGTGATAGTAGAAATTCCAGCAAGTGGACATGCGATATGTGCTC
CAATGACAAAAATCCCCAAGTTTCAGTTCAATACAAATGTATGTTATGTC
CCGTTGAATCTACTGAAAAAGATTCCGTTGAACCTTCAAAAATTGTCAAC
AAGAAAAGATCGGAAAAAGATCGCTTGGAACGAGAACAGGCCCAAGAGGT
AGCGGATTATTTCCGTAACAAACAACTCGAGATGAGCAAGCCAGTTAATC
CGCGCGAACCCTTAAAACGCACCGCCAACAATAACTGGATTCATGTTACG
TGCGCGGTCTTTACTCCAGAGGTTAAGTTCGGTAATGCACGGGCCCTGGA
ACCATCCGAAGGAATTCCATCAATCCCAGTGATGAGATATGAAGAAACCT
GCAAGGTTTGCAAAAAGAATAATAGAGGTGCTTGTGTCCATTGTTACCAT
TGCCGTGTACCCGTGTGCTCGACAGGCTGGATACATCTTAGGCTTTGA
>Bg_LOL_contig_7019_gene-0.11
ATGACGGCAGCTATATGGTGTAAGGATCACGTTCTACCCAAAGTTATTTC
ACATCGGATGCATCATATTGTGGACAATACTGGCTTAAATGCTCTGCAGC
TTTTCGTACGAAATTTCAAGCAAGCAGATCTTGCTTTGACAGGAACTGTT
CGCAAAGCCACTCTCATAAATTTATCCACTAATGGAAGTATTTCATCACA
ACTTTCTCTCTCAACCAGCCGACGAACGTCTTCCTCTGTCAATGGCCCCA
CAAATATTTCACGTGGAGCCTCGACAGGACAAGGAAGAATTGAAGATGCA
ACAATTTTTAGGTCAAATTATATCAAGAAATTATGCGTCACCTGTCATGT
TGATATAAGTCCCAAATGGTGGCCGTACGTAGAGGATACTTACGCACAAC
TTCCAACGAAATCGCCTCTTCTCCAATCAGAAAGGGAAAGGCAAAATCAA
GTTCGTACTGAGATAACAAAGGGGAAGAGCTTTCAGATATCGGAGACATC
TCCAACAGGCAATGAAAACTCTGCCGCACTTGCCGCGGCAGCTCTTCATC
AAGACGAAAAAACTATGTCTAATACTGTCATTAGCTCTTCATTAGAACTC
CAGTGCCATCAGTGTCATTGGAAAAAGATCCGAAAAAGGCCAGGACACAC
CCCAACAGAAAGTTACGCTTGCATATCTCAATCATCTACGACACAGTTCC
CAGTCGCAACAATACATACACTCAAAGCTGAGACTGATCTAAATCTAATA
TCGCGAGGATCTTATTTATGGCCGCATACATCTTCGAACATCATTCAAAA
TGGTTTACCAAGTAGTAAGCAGTCACCAAGCTGTTCACATCACTCCCCGA
TAGGCCAGGTTATATCAATGGAAAACCAAGTCAACGGTTGCCATACCCCA
GTGACCAAAAAAGAGACAATTCACACACCTGATTTGCCCCACGCTCAAGT
GGGACAAAAATCCATTCTAAACTCAAACCAAAACGGGCATTTAATCCACC
TAACCAATGGTAACTCATCAACACATCACTCTGTGACAGCTTCTTCCCAA
AATAAGCAAAGTAGCACACATGTGCTTTACTCCATATCACGACCTCCCCC
ACCCCCTCAGAATTTAATCGACGGCGGACCACCACCTCTAGCTCCAGAAT
CTCCGTTCTCGCACCCAAACAGATCCGATCACCGGCGGGAAAATTCATTT
AGTTCCCATCAAGGTAGTCCTATAAATCATGAGGCTCATACACGTGCCCA
CGATTCAAACCCTAGTCAGGGTAACAATGTCCGAGCAAATGATAGCAGGA
AAAACGGTGGTGCCAGTGCCAGCCCATCACTACGGAATCTTCTCCACTGA

>Bg_LOL_contig_7019_gene-0.0
ATGTTTAATGCGCTTAATCGCTTTATTTCCCGCCTAGACTCGGATACGGC
ATCACAGAGTTTCACGGATGGAGTCTATGGGTTCCAAGTACTCCGAAGCA
CAGCTGCCAATCTTGCCATTGAGCCATGGTTCGACTTCATTGTTGAGATT
AACGGACGTCTAATAGTAAATCCAAATCTCGATTTCCCGAAGCCGTATCT
CACAGTTTTAGAGGTGCAGAATTGCGCTGGAAATACAGTGGCTCTTGGCC
TATGGAGTGCAAAGGTAATGAGACCAACGCAAAGCTCACTCGGCTTGACA
TTGCAGTGGACTTCTATCAACACCGCCTCGCACATCTGGCACATACTTGA
TGTACCGGCAAACTCTCCGGCGGATCTTGCGGGACTCCTACCCTACGGTG
ATTATATCATAGGAGCTCGCGACAGGGTTTTTCTCGCCGAAATAAGTCTC
GGCGAGCTAGTCGAAGAGCATATCGGCCAACCACTCTGTTTATACGTTTA
CAACAACGAATTTGACGTGACCCGCGAGGTAACCATTTACCCCAGCCGAG
AATGGGGCGGACAGGGTGCATTAGGATGCGTATTGGGGTATGGTGCGTTA
CATAGATTGCCAGCACCTCTCAATGAACCTATGGTTGAGCCAGGAGAGAC
CCTTTTCGAGACCGACCACGTTGGCTTTTCTGATTCTACACACGCTACGA
CTGGAATAGCGCAGCCTTCAGAGCCAAGTGACTTGTTAATCCCAGCGCAA
ATAGCAGCTTTCTCTAGTAATCCGACGCCGGCAAAGAAGCGGGAAAAACG
GCATGGAAATGTCCAAAACTCAGCGTTTATTGATGATTACTTCACGGAGG
GCGAGAAAAAGAGCAGGGAGATAGACAATGCTCCAGCTAGCACGAAAAAT
TTACCACCACCGCCTCAGTCCGGGGGGCCCCTAAAGGTAATTCTAGAAGC
GAAAACTGTCACAGAAACTGATCCTGAGAAACTGGCGGCGAAGTTGGACT
AG
>Bg_LOL_contig_7019_gene-0.6
ATGGCGCCGAAACGTTCGGCGCGGGAAGCCGCCTCTGCGCTCGGCACCGC
CGCGGTCAAGCCGACAAAGGCTTCAAATGGTCGGCCCAAAGGTAGCAAGA
TCACAGCGGAGCCGACCACGCTGACGAGTCTCCTCGAAAAGTTCGGGCAG
GACTACCAGCGCGATACGCAGCAGCGAATCAAGCTCATTGACTGTTTTCT
CGCCTTTCTCCTGCTCGTCGGCGGCTTGCAGTTTCTTTACTGCCTCCTCG
CCGGCAACTACCCCTTCAATGCCTTCCTCTCCGGCTTTTCCGCTACAGTC
GGCCAGTTTGTGTTGACTGTCAGTTTACGCATCCAGACCAATCCAGAAAA
CAAGGATGAATTTAAGCGCATCTCCCCAGAAAGGGCATTTGCCGACTACG
TATTCGGAAGTTTGATTCTACATTTCTTTTGCGTAAACTTCATCAACTAA

>Bg_LOL_contig_7019_gene-0.4
ATGGACACAAAGAAGCAGCAGGAGCTCCAAGCCAAGTATACTGGCTACAA
AAGCGGACTCGAACAAATCGCACGCAAGCTCGGCGACATCGAGCAGGAAT
TAGAGGAGCACCGACTCGTCCTCGAGAGTCTAGAAAAATTACCTGCCGAG
CGCAAATGCTTTCGCATGATCAACGGGGTGCTGGTTGAGCGCACTGTTGC
TGATGTCGTTCCCGCTCTCCGGACCAACTCAGACGGCTTGCGCCAGGTGC
TTAATGAACTCGTCAAACAGTATACGAGCAAACAGCAGGAAATGGACAAG
TGGAAGAAGAAAAACAATATCCAAATAATGCAACAATGA
>Bg_LOL_contig_7019_gene-0.2
ATGGTTGCTGGAGTTGGTGTGGGTTCATTGTACCTATTTGGAGGTTGTCG
AATACAAAACAAACAGTCATACGGCTTAGAACTAGCTCTTTTTGCGTCGC
TGCTTCTCGCTGGATCGTCAATTCCCAGAGGAATTAAGACCAAGAAGCCA
CTTCCTTTGGGTCTAAGTGCATTGTCGCTCTATGGGCTATTTACCTTTGG
CAGTGCGTACATGTCTATGAAACAAGAAGCCAGCAAAAAAATACTTTGA
>Bg_LOL_contig_7019_gene-0.7
ATGCATCCTCACCTGCATACGAAACACAACGGGGCGTGCGAGGAGGTTAT
GAACGCATTAGATGAATGCCATGCGCGAGGCTTTCTGTGTAAGGCAGTAG
GAATGTGTAACGATGCCAAAACTGCCGTCAACAAATGCCTCCGAGAGCAA
AGACTTGAGCGCACCAAGGCAAATAGAGAAGCTGCCAAAGCGAAGAACAA
GGAATTCAGGGAACTTTGGGCCGAGATAGATGCCAATTCATGA
>Bg_LOL_contig_7309_gene-0.1
ATGACGCTAAGGGCCGCCATCATCATTGTGTCGAGTACGGCAGCACGGAA
TCCATCCAAAGATCTGTCAGAAACTGCATTAAGAGAAGTTTTTCACAATC
AAGGGGTCGGAGCGTGGGAAGTTGTACATGTCGGGATAGTGAGAGACGAT
ATACAGGATATCCAGCAAATTATAACGAGTCTATCAGATGCGCCAAGTAG
TCCAAATCTAATTGTGACCACTGGCGGTACTGGGTTTTCTGTAGACGATG
TTACGCCTGAGGCCGTTGGTCCCCTTTTGGACAAACATGCGCCTGGGATT
GTCCATGGGGTTCTTGCAACTAGTTCTTTGATTACACCGTTTGCTTTGGT
GTCGAGGCCCACAGCTGGAGTTCGCAACAGAACCGTAATACTTACTCTTC
CTGGATCAACCAAAGGGGCTAAAGAGAACCTGCAATCGATAATAAAACTT
CTTCCTCATGCTTGTCAACAAGCTTCCGGTGCTAACTCTAGAATATTGCA
TGCTGGGGGCGTGGAAAATCTAGAGCGGGAAGCGGAATTCACCTTTCCAA
AGCCCCAACAACGCTCATGTATCCATGAAAAAACGGCTTCTCATGTCTAT
CGAACAAATAATCCTAAACTCGATCCTACGCATCGGTATCGATCGTCTCC
TTATCCTATGATATCTGTAACGGAGGCACTTGATATCATTCGGAAACATA
GTCTTTCGCCTCAAAAGATCAATGTGAGCGTTGATTCTAATATATCTGGC
TATGTCATCGCTGAAGATGTTATGGCTACAGAGTCAGTTCCGGCTTATCG
AGCTAGTATTGTCGATGGCTACGCTATCATAGCCCCCTGTGATGGAAAAT
CTAGCAAAGGCACATTTTCCGTCACCTCGGTCTTAAAACCTACCTCGAAT
ATGTCAGCTGAAGTTAAGACTGGACAAGTCGCACGTGTAACAACTGGTGC
TCCTCTACCTGTTGGCGCAACTGCTGTTGTCATGGTAGAAGATACAGTTC
TTGTATCTACGACTGAAAGCATTCAAAAAGAAGAAAAGGAAGTAGAAATA
TTGGTGGAAGGCGTGAGAGAAGGTGATAATATACGTGAAATCGGAAGTGA
TATTCAAAAGGGAGATATAATACTTCGCAATGGCACTGAAATATCGCGTA
CTGGAGGAGAACTTAGCTTGCTTGCATCAGTTGGTAGGGCAGAAGTTTTT
GTGTATCAACGTCCACTCGTTGGTGTCCTATCTACCGGCGATGAATTAGT
TGAGCACAACCTTCTAGGTGATTTAAGACCTGGGGAGGTCCGAGATTGCA
ACAGAACAGCCATAATTTCAGCCATCAGTGGCTGGGGATATGATGTTTTG
GATCTTGGGATCGCTCGAGATGCTCCAGATAGATTGGAACAGATGTTAAG
AGATGCTCTGCGCAAAGTTGACATTATAGTCACCTCGGGCGGGGTATCAA
TGGGTGAGCACGATTTACTGAAACCAATAATTGAGCGATCACTTGGCGGC
ACCATACATTTTGGCCGCGTTTCCATGAAACCAGGAAAGCCGACTACCTA
TGCCACTGTTCCCGCTCAAGCAGAAACTGGAAAATGGGCGCAAAAATTGA
TCTTCTCCTTACCTGGTAATCCAGTTTCGGCTCTAGTCACTCTGCATCTT
TTTGTCTTACCATCGCTGCATCATGCCTCTGGTATGTTGTCGGTAGGATT
ACCAACAGTCATGGTTACATTAGACCATGACTTTTCTCTAGACCCACAAC
GACCAGAGTTTCATCGTGCTACAGTGGTGGCAGGAAAGGATGGTTTATTG
CACGCGAGCAGTACTGGAGAGCAACGTAGCTCAAGAGTGGCTAGCCTTAG
AAGTTCGAATGCTCTGCTCTGTCTACCAGTGGGCAATCATACCTTAGCCA
AAGGAGATAAAATCGATGCCTTACTTTTGAGTCGGATATATAGTTATTTG
GATAATTATTGA
>Bg_LOL_contig_7309_gene-0.4
ATGCCGTTCGCACAACTCGTGCTTGGTAGTCCAGGCTCCGGAAAGAGCAC
ATATTGCAATGGAATGCAGCAATTTATGTCTGCTATTGGTCGTAAATGCT
CAATAGTCAATCTTGATCCAGCGAACGACCATACTTACTACCCATGCGCC
ATTGATATCCGTAGCTTCATTAAACTAGAGACAATAATGCAGGATGATAA
TCTTGGTCCTAATGGGGGTATACTCTTTGCACTGGAAGAGCTTGAGCAGA
ATATTGAATGGCTTGAAGAAGAACTAAGTCATCTGGGTGAAGATTACGTA
TTGTTTGATTGCCCAGGACAGGTAGAGCTCTACACTCATCATTCATCCTT
ACGAAAAATATTTCTTCGGCTTCAAAAGCTAGGCTATCGACTTGTCGTCA
TACACTTGTCTGACTCCTACTGTTTGACTCTTCCTTCTCTCTTCATTTCC
AACCTTATTCTATCACTACGAGCCATGTTGCAAATGGACCTCCCACATAT
CAACGTACTCACAAAGATTGACAAACTCTCATCATATCCACGGCTTCCCT
TCAACTTAGACTTTTATACCGAGTTGCAAGACCTATCTTATCTCCTACCA
CTCCTCCAAGAAGAGTCTTCTAGTATGAGTGGCTCCAAATTTGAAGGTCT
CAATACTGCAATAGTAGAACTAGTAGAAAGTTTTGGACTAATTGGGTTTG
AAACGCTGGCGGTGGAAAACAAAAAGAGTATGATGCATTTACTGCAAACA
ATAGATCGAGCGGGTGGATATGCCTTTGGTGGCGCTGAGGGAGCCAACGA
TACAGTTTGGCAGGTGGCAATGAGAGAAGGCGTGACAACTATGGACGTGA
AGGATGTTCAGGAACGGTGGATAGACGCCAAGGATGAGTACGATGAGCAG
GAGCTTAGAGAGTGGGAGAGTCAAGCGCAATCAGGCGTTGATGCCGAGAA
GTCACGAGGAGACGGTGATTATGACCATTTTGATGATGATATGGATATGG
GTTCACTGCCAGGACAATGTAGTGTAAAGGTGACGAGGGTGAATAAAAAT
TAA
>Bg_LOL_contig_7309_gene-0.0
ATGGTTCGGATCAAAAACAGATATTTGCTGGTCAACATTCTCTATCCAGA
AAATGAAATGGCACAGAAAAAGGCACCGCAAGTTCCAGATGTAGTTGCGT
TCAATCAGCCGACTACAGACAGTCTTACGGCGCAAGCGCTGCTCCGAATG
GTTAGAGCTGAAGTGGCATTCTATTTCGGGGATCACGGTGCAGGCGCTAT
TTCTGAAAGTTTATCAGTCAAGTATCTATCTCATGCAACCTCGACATTCA
TTCTTCGTGTTTCTCGAGCACACTACAGGTTTGTATGGGCAGCACTTTCT
CTCACAACAACAGTTCCAGTCAACGAAGGGAAGGGGTGTATTTTCAGTGT
TGTCAGAGTCAGCGGTACCATGAGGAAAGCAGAGGAAGAAGCGATTCGCC
GTGCGAGAGAAAACATAATTAAAGCTACAAGGACGGTTCCGGGCGATGTT
AACTCAACTTTGGAGACAATATTCGGCAAGCCTGGATCAACAGTAGACGT
TGAAATGCGAAATCAGTCTGCCAGTGATGGGGAAGATGAAAATATTTTGG
ACGAGTAG
>Bg_LOL_contig_15279_gene-0.0
ATGGAGGGCTCTCCCTCAAATAATATCATGGCGACATCAATAGCTGATTC
AAAAGTTTCCAACCCCGACTTTGGTGGAGACAGGGACGAGGTATCCAGGG
AGGAGCAGAATGTCCCAAGCTATAACTACTCCCTGCATCAGGCCGTAGAT
TCGATTGGACGACAAGCAAAGTTAGATATGTCTGTTGGAGCTGAGCAAAC
TGGAGACTTGCCCAATTCACGATCGGAAAAATCCAAATTCAATCTTCTAA
ACCCCATGTCGCTTCTAACCCGGCGGAAAATCCACCCCTCGACGGCACAA
ATCTCACAGAATTCTTCAAAAAATCCCACGAAAATAAACGGCGTAAGCAA
TTTTTTTGAAGTTCATTCCGAAGAGTTTCTCGCACATGATTCTAGCACGA
TACAAAACTCCAACAAGTTTAATGGCCGTCGACCCCCAGAGCGCCCCCAA
ATTCCAAAGCCTAGCTCTCAACGCAATCACAATCTTTATAAAGACCTCCC
TAGCTGTAAATCTTCCCAAAATTCTTGGGATGCAATCGAATATACCTCAC
AGACCTATGAAAGCCAGTATTCGGCACAAAACTACATTTTGCCCGAAACT
AGTGCCTCAATGAATAGTGCGCTCATCAGCCCTCAATATTGCTTAGAAGC
GGGAGGAGAAAGTAGTTTATTAGAGCCATCCAGAAGGGAACAAGAAAATT
CTAATTCTTACACGATCATAGGTGATCCGAAAAATAAGAAGTACTCCAAT
ACCGATTTTATCCAGAAAAACTGTGGCAATAATTCTATCTACTCATTAAA
TACATCTGATAATTTAGCATCGACGTCAACTCAGGAAATTACCCAGAAGC
AAGAAGAAACCAACGTGCCATTTGAAATTTCTCGCATTCCTAAGAAAATG
AACAGCGTTTCGTCCGCTCTCGGCTTTAACATCGAAGGCGTATCTGTCGA
AGAAGGAAAGCTCACAGAGGGGCAAGATGTTCTTAAAGATGAACCGTCAC
ATAACTACGGAAAAGAATCTTTACATGACTCTACATCTAATTTTGATAAA
AAGGTACAACAACCTAGTATCCACATAAATTTAGAAAACATACCCTCAGC
AGATAAAGGATTGTTAGAGAAAATTGAAAATATGGAAATTCAGCGTAAGA
ACAAATCTGGTTCTGAAACTGTGATGGTCTCACTAGATAACCATAAACCC
CATATTGAATCAAAATATACTGAGGACTCATCTAGTACACCGTACGACTA
TACAAATCGGGCAAATTTTGAAGAAACTGAAACTCTATCATCACATAATA
CAGAAGAATCAGGAATTGATTTGATCGTTAATGAAGATTTACAGGTTAAA
AACTTCGAATCAAGACAATATTCCGCAGGATCACAGCAGATGAAAAACGG
GGCTTACTTCGCAAAATTTGATGATAACTTTTACTACGACGATGGATTAA
TAGATACCCCTGAGAACCTTCTTGGCGCAACAGATTTTGACGAGTCAATA
TTTGACAGAAAAGATACAGATGACTATGGAAGACCCCTTTTACCTCTAAG
CTCGCCGATATCATTTCCAACGCCTAGAACTAATCTAGCAATCGAATCTC
ACAACGAAAAGGAAGTATCAGAAAACTGCTCGAATTTCTACCCCTTATCC
TCGGCTTCTGTAGATCTTGGTCAACAATCTACTGGAGAAGTATTAATCCT
AATGCCGAACAAGGAAGCTGCAGGAAAATTAAGTCATCTCACGCAAGATT
CTTTAGCAGCCCACCAATCGGCCCTCGAGAACGCTGCACATACCAAAGCA
ATGGAGGGTGGACTCTGCCATAACACTGACAACCTGAGAGAAAATGTAGA
GGTAGAAACCGCTTATCCTAGCTCGTTCAGCAATTATTTTCAGACCCTTC
CAGACAAGTCTTTTTCATCAAGATTTGAACCAGGAGATAGCTTTAATGAA
GACTATTGCATGCGCGACGTAGATTATGAGTTTGATGATGACCTAAACGA
CGACTCAATAATTGCAGCAGCTAACGCCGAGGCCCTTGCCAATGACTGTG
ATGGGTTTTATGGTCGAGAATTTGGCTTCTATTCTGCTCCAGAAACACCT
GAAAAAGACACTCTCAATCGACATGGTGGGTATTTCGGAAATGGCAGTTC
TCAAAGCATAGATAAAAAAGGTCATAAGGGGCGCGTTGGATCCCACGAAC
CAAACCTTACTCCTATCACTGAACGCAGCGAGTACTCAAACCGTAATTCC
TATATGTCACAGAATATTCATAGTCCTAGCTCAACTAGGGAGAAATTTGG
ACCTGGATTATCGCAATTTATTGCAAGAAAAGATGATTTAGATTCAGACA
TGAGCTTTGAATCGCTGATAAAATCACGTAGAGGAACGTGGGGTGGCAGC
CAAACAAGCCTGCACAGCAGTAATGGTAGTGTCGGCGGCACAGATGAAAA
TGGTCTAGGCAGCCAATTGAACTTTCGGAGCTTTGTTAATGGACGAGACA
GTCACAATGATTGCCAGCAAACAAATAGTAATACTATTCTCTTCCGCCCA
GAAGATTTGAGACAAAGAGACGAGCAACTCAATCCTCAACCTGAAACTAG
AGATATATATAAAGTCTAA
>Bg_LOL_contig_6779_gene-0.3
ATGTCTTTTCTCTTTGGTCGACGTCCGCGGACGAACACCGACCTTCCGAA
ACAGGCGAAAGAGCTCCTCATAAGACTCGAAGGGTCTACGGGAGCGGTCA
AGGCAGAGGAGCTCATGAAAACAATGTCCCAAATAAAATTCATATTACAG
GGGACTCAAGAGACGGAAAGCACCCCAGAACAAATATACTCCCTTGTCAC
TGGTATGATACAAGAGGATTTGTTGTACCAACTCGCTTTGAACCTCCATC
GACTCACCTTTGAATCAAGAAAAGATGCCCAGGTTATCTTTTCATATGTT
CTTCGCTTTCGTCCACCAACTGCCTCGCCGAAGAGCGAACCCTTGGCATT
AAGCTATGTCATCAATAATCGGCCCGAAGTTCTCGTGGAATTGTGCAATG
CCTATGACCGGAAGGAAAGCGCTACGCCTGCAGGAACTGTTCTCCGAGAA
GTTTTAAAGAGTGATGCAGCTACTGCTATCATTTTATACGATGATCCAAG
TGAGGATGGATATAGTCCATCAAAAGGTTTAACAGGTGTCAATCCTGAAG
TTAGACAAAGCGGACGAGGGGTATTCTGGAAGTTTTTCAAGTGGATAGAC
CAGGGGACATTTGAGGTTGGAGCAGATGCTTTCACTACATTCAGAGAAAT
CCTGACCAAACACAAAACTATGGTTGCACAGTATTTAGCAACAAATTTTG
ACCTCTTCTTCGACAAATACAACAATATTCTTATAAAATCTAGCAGCTAT
GTTACCAAACGGCAGTCTATAAAACTACTCGGCGAGATTCTCCTAGATCG
AGCTAATTATGCCGTCATGACAGCATACGTAGATAGAGGAGAAAACCTTA
AGATTTGTATGAATCTACTACGCGATGAACGGAAGATGGTGCAATACGAA
GGATTCCATGTCTTTAAGGTTTTTGTAGCGAATCCTCACAAATCAATTGC
TGTGCAGAAGATTCTTCTCATAAATAGAGAGCGGCTATTAACATTCTTGA
AGGGATTCTTAGAAGATCGCACTGAGGATGAACAATTCATTGACGAAAGG
GAGTTTCTGATTAAGCAGATTAAAAACATGCCAGCAACACCCGTCGAACC
TACTCAAAAGCCTGTCTTATTAGGGAATAATTTGCGATGA
>Bg_LOL_contig_6779_gene-0.0
ATGCATCTCTCCACCTACGTCGGTCTTGCCGTATCCGTCGGCAGCTCCAA
TGCTTTAAGACAAGGTTTTAACGCACAAGTACGCAATGCTGATCAATCCT
GCAAAACACAAGCAGATTGGGAAGCAGACTTCAACAAGATACGCTCGCTT
CCAGGAAATTTCGATAGCTTACGTTTGTTCTCCTCATTGGAATGCAACGC
CATAAATGTTATTGCTCCAGCCGCCATTGCTACCGGAGGTAAAGTTCTAG
CCAGTATCCCAGTACAACTACCAGAGCTTTTCCAAGTAGAAAAGCAACAG
CTGTTACAGGCCGTCACGAAATACGGTTCTGAATGGCTCGCTGCCGTATC
AGTTGGGTACGACGACTTAAACGGAAGTGGGCCCTTGCCTGAGTCTTTAG
CTGAAAAGATATACGACGTTCGTGGTATGCTATCTACCGTTACGGATTAC
GAAAAAAACGTGCCGGTCGGACATATTGATAGTTGGACTTCCTGGATTGA
TAAGAAGAACGCGCCAGTCATCACAGCCAGTGACTTTATTGGGACCAAGC
TTAATCCATCTCTCAATAACAATGATATAGTTTCTATAAAAGACAGCGTA
AAAGCATACTTTGACGGCCTTGATAAAGTTAGGGAATCCGTCGCGGCTAC
TGGTTCTAACTCACCAATCTGGATTACGGAGGGTGGATGGCCTTCTATCA
GCAACCCAGCGTACGAAGTTGTACCCACCATTGAAATTGCTCAGGCTACC
TGGAAAAACATCGCCTGCCCACTATTTCAAATGTACAACGTATTTTGGAG
GTCTCTGCAGCACCAACACGAATCACCCGCTTTTGGTATTCTTGATGCTG
AAGGCAAACAATTGTTCGACCTAACCTGCCAATCTGACATGAAAATCCCG
AGGTATAACAAAAAACATTTTTGA
>Bg_LOL_contig_8951_gene-0.0
ATGGCTTTACCATATCGACAAAATTTCCGAAAGCCTTCCAGGCAGGCGTC
TATGGACCCTCATAACGACCTTAACCCACACGTAGATCACTACATTGGAA
TCGATGTTGGAACCGGGAGTGCTCGAGCTTGTATTATCGACGCTTCTGGT
GATATAAAAGCATTAACTACAGAAAATATCGGCTTATGGACGCCCGAGAC
TGGTTATTATGAGCAATCTACGACTGACATCTGGCGGTGCATCTGTGTTT
GCGTTCAACGAGCTCTATCCCAGCACAATATTGACCCTGGAACCATTCGG
GGTATTGGCTTCGACGCCACATGCTCTCTTGCCGTATTTTCCCACGATAC
TGACGAGCCAGTTTGCGTAACGGGTCCAAATTTTGTCAACGATGGAAACG
ATCGCAACGTTATCCTTTGGCTTGATCACCGACCAGTGGAAGAAACCGCT
ACAATAAACAGCACGGAACATAACCTACTCCGATATGTCGGTGGAAAAAT
GAGTATAGAAATGGAAATTCCAAAAGTGTTGTGGTTAAAAAACCATATGC
CTGCAGAACTTTTCGACAGGTGCAAATTCTACGATTTAGCTGATGCGCTG
ACTCACATTGCCACTGGTAATGAAAGTAGAAGTTTCTGTTCCACCGTCTG
CAAACAGGGCTTCGTGCCAGTCGGCGTAGATGGTAGTGTAAAGGGCTGGC
AAGAAGATTTCTACGAAAAGATTGGGCTAGGAGATCTCGCCAAAGATAAT
TTTAAACGCATGGGGGGCGTTGATGGGGTGAACGGAAAATACCTCTCAGC
GGGCGAGCTAGTAGGCACCCTGTGCGAGAAGGCCGCACATCAACTTGGCC
TGCCGGCAGGTCTCGCAGTTGGTAGTGGCGTCATTGACGCTTATGCCGGC
TGGGTAGGTACGGTTGGTGCTAAGGTCAATCTAGGACAAGACCAACTCAA
CTCAAAGGTGCCCAAGAATGATATCTCACAAGCTTTTGGAAGACTAGCTG
CCGTTGCAGGAACATCAACTTGCCACTTGGTAATGTCAAAAGATCCAATT
TTCGTCAATGGCGTTTGGGGTCCTTATCGGGACGTATTACTTCCTGAGAT
GTGGATGGCTGAAGGTGGACAATCTGCTACAGGAGAGCTTTTAAAGCATG
TCCTTGAGACTCATCCTGCATACAACGAAACGATGTCACTAGCAGATTCA
TTTAACACTTCAATATACGATTACCTCAACTCCCATCTTGAAGAGTTACG
GGGCAAAGTTAAGGCCCCAACTATATCCTACCTTGGTCGGCATTTTTTCT
TTTATGGAGATCTCTGGGGAAATCGTTCTCCTATCGCCGATCCAACAATG
ACTGGATCAATTATAGGTCTTTCCTCCGATAAGTCCATGGACGGACTTGC
TCTATATTATTATGCAACTATGGAGTTTATCGCTATGCAAACTCGTCATA
TCATTGAAACTATGAACAAATCTGGACATGGCATTACTTCTATTTTTATG
TCTGGATCTCAATGCCAGAACAAGATTTTAATGGAATTAATAGCCACTAC
ATGTGAGGTTCCAGTCCTGATTCCTCGCTACGTCCACGCAGCTGTTGTAC
ACGGTGCAGCAATGCTTGGCGCGAAAGCTGCTAGCGCAGATAAAACAGGG
AAGACAGAACCTCTTTGGAATATTATGGACAGAATGAGCAAGCCCGGGAG
GATAACTTCGCCTGGTAAGGATAAGAACGAAAAAAAGTTACTGGATGCAA
AGTACGAAGTATTCCTAGAGCAATGTCGTACCCAACAAGTTTACAGGAAA
AATATCGACGATGCATTAGGTGGTTGGGGTGCAGAAGCGAGTTCTTGA
>Bg_LOL_contig_11938_gene-0.0
ATGGGCTTAGAAAAAGAGTGCGAGTACGATGCCGACTCGAACTACCACTC
GGATGCTTCTTCCTCCACGTCTTCTGGCCAGTCTCTCTCTTCGTCCTCCT
CACATCAACCCATCCTCTCTACCAAGCCGGTATCCAGTACTCTCCGTCGC
CCTCGCCGAAACCTATCACCGCATCGCATCATCCGTTTATGCTGCCTAGC
TCTCATATCCACCGTCGTCTTTTTCATCCTAAGCCTAGTCTATGCCGGTA
TATCCTCGACCAAGAGAGTCGAGGCTGGGAATATAGGAAGACGACCACCT
CCACCCCCGGAACCATGGAGAGCTTTCCCATTCTTGACAAGATACTATGG
AGGTCTTCGATCATTAACTCCACAAGCGGAAAATACGCCCGAGTATCCCC
TGAAAGATGAGCCTATCAATTCCGATAAATCCTCAAGATTAAACCGACAT
GTGCCCGTCAGTAAGCCCTTCGAGGCCTACGCTCATCACGAATCTCCAGA
CTATCTCGCCGAATACGCGACGGTTCAAAAGTGCTTCCTCGACGCCAACT
CAACTGTAGCCCCACCACCACCACTACACTACTACTCAGGTAGACCTGCC
GGATTTCCCAGCAACATTATAGGCTCTTACGAGTTACTTGGTCTACCGGA
AGATATTTGCTTCGAGAGATTTGGACGTCTAGGTCCATACGGGTATGGAT
ATGCCGAGAAGTATGGCGGGACGGGAACGGGCGAGTATGGTGATAGCATG
GGATCTAGCAATGTATGGAAGACAGGATCAGAGATTAATCAGGTCGATTT
CCGAAGTGTTGACTGGGCTGAGGCGCAAAGGAGCTGCTACAACTCGAACT
TGGCACGCTTTCAACCAACGGCCCCTATCGACGACGCGCTTAGTCAATCG
TCAAAATCTACCCGTTCACTGGAAAATGATGACTCCACCAAGGCCAACAT
CACAGCAATACCCAAAAAATACTTGCCGCGATCTGCCGTGGTTATAAGGG
TCTGGGACGACTTTAATTATGGCGTAGAAGATATACTTCATCTGCGGGCC
ATGATCTCCGAATTATGCCTCGGATCGGCCGGTGAGTATGATGTCCATCT
TTTAGTCCAAGTCAAGGATGAAAGTAAATATCCAATCTGGGCGGATGAGG
ACTCGTATCAACGACATCTCAACGAATCAGTCCCAGAAGAATTTCGTGGA
ATTACTACATTGTGGAGCGTCACGCAAATGTTAATGTTATACCAAGGATT
ATATGATACATTTGCCCGCGGCCCTGATCTTCCTATTCATGGATCATACC
GCGGATTACAAATGGCTATGCAACACTTTGCCCATACCCATCCCGAGTAC
GAATACTTTTGGCACTGGGAAATTGATATCCGTTATACGGGACACTACTA
CAACCTATTCTCACGAGTCGAAGCTTGGGCCCAAAAACAATCTCGCAAAG
GCTTGTGGGAACGTAACAGTCGATTCTACGTACCAACTACGCACGGTTCC
TGGGACGACTTTAAGCACATGGTTCGAGTTCAGACGGAGATGAGCTCTAG
CGACCCCGAAAGATTATCAACCAGCCTGCTCGGGCTCAAGGTTAGTACGA
AGACGGAGAAGCCAATTTGGGGGCCTGAACGGCCTGAGCATGAAGAGGAT
TGGTTTGAGGTCGAAAACGATGCCGTGCCACCGACATCCTACGATAAGGA
TCGATACGATTGGGGAGTAGGGGAACCCGCAGATCTGATTACTCTTAACC
CTCTCTTCGATCCAGAAGAAACTACCTGGCTGTTGGCCAATGATATCACC
GGATACAATACAAGTAGCGGCGCCCCCCCTCGTCGCGCTGCAATTATAAC
TACCTCCAGAATGTCGAAGCGCCTCCTCGCGGCGATGCATCGTGAGACGG
CCTTCAAGAAGCACCACGCCTTCTCTGAGATGTGGGCGCCGACAGTTGCA
CTGCATCATGGATACAAAGCTGTTTATGTGCCACACCCAACATTTGTTGA
CCGCAAATGGCCCGTTGGCTACCTCTCAGCAGTCATAAATGCGGGAAGAA
GTGGGGCCACAGGCGGTGCACGCACGAGTGTCTTTGGAGCGAGAGAAGAC
AACTTGATGGGCCTGACTTGGTACTACAACGCTGGGTTTGCGCCTAATTT
GTGGCGGAGGTGGCTCGGTCTAAGGGTTAACAACGATGGTGGGGAGCAGT
TTGAGCTTACGGCCGATGAGAGCAAAGACGGTGAGGGTGTGGGTGGCATG
AGAGGTGGAGAGGGACGGATGTGTCTGCCTCCAATGTTGTTGCATCCAGT
CAAGGATGTCATGTTGCCCAGCGAAGGGCCTGCCTCCAAAGGAACTATCC
CTACGAGTGATCCTTCCGCCTGA
>Bg_LOL_contig_7064_gene-0.0
ATGGCCGATCAAACCGAGTCACAACAGCTCAACGAAAGGTTTTCAGCAGA
TGGACAACCTCTAGACGCTGATGTCGAGGCGGAACTTCAGTCTATTATGC
GTCTGCACTCAATCGATGTGCAAGAGTTGTGGTTCAAATGGGAATCTTAC
TGTATGAAAATGGAATCTGATGATATGAAGCTAAACATAGTTACTGTGCG
GCAATTAAAGAAAGATGTACAAGATGTTTTGGAGCGTGAGAGCAGGAATA
AGAAGGGGATAGAAAATCTGGTACCAAGGACAACCAAAGCTCGAGAGTCG
GGTCTAAACAACACTCAGACACCGTTTTCATCAAATGTCCTGATTGATTT
AACCAGCAACCCATATGAAGTCAAACCTCCGTCTAAGCCCGATGATCAGA
AAATCCATAATGTGGCGTCCTCTTGTGATACGACCCACGTTGACCGCGTT
ACTGAAATTCTGAATAATCACCTACCAACAGCGGAACCACTTCTGGTCCC
TTTTACCGAATCGCGGATAAAGCTTACTGCTAACTCTGATATCAAGAAGC
TTTCTTACAAACCTATGGCAATGAAAAGTTTGGAGGCTTCCGAAATTCTA
GACGACAAGATCGAGGAATTTATGACTCTATTGCAGAATCACCATCGTCT
GGACGAATCTGAGTTTGGTAGTGCAGCATTTAAAGGCATCAATGAAGTGG
TTGTTGTCGGTCGTATTGCCTCAGATTCTTTGGATGCTAAGCTGAATGTC
TTCTCGCTAGTGCTCGAGACCTCCCGGCGGATGGGTGCTGGCTTAAGGGT
GCCTCTAAGGTTTAAAGCAGAACAAGAATTTCAACTCTTTCCAGGTCAAA
TTGTGGCGCTGAGAGGAATTAATACGTCAGGCGAGTATTTCACCGTGAGT
GAAATCCTAGAGTTTCCACTGTTACCAAATGCTGCCTCAACGCATGAGGC
CTTGCAATCTCATGTCCAAAGACTAAAAGGTGGGCTTGACACTACGGAAT
TGATCTCAAGCACAGTTCCTTTAAAAATAATCATTGGTGCGGGACCATAC
ACTACCGACGAGAACCTTGAATTTGATGCGCTTCATGTTATATGTAACCG
GGCTGCAGAACTAAATGCTGACTCGTTGCTTTTAACTGGTCCATTTATCG
ACATTGATCACCCCATCATCGCCTCTGGAGATTTCGACCTTCCCGAAGAG
ACCCTTTCAGATTCTGAGTCAATAACGATGATAAGTCTCTTTAAACACTT
TATTACACCTGCCTTTGCCCATCTCATCGTTACAAATCCGCACATCACTA
TAATACTCGTGCCTTCTATCAGAGATGCTTTCAGCAAGCATGTCTCGTGG
CCTCAGGAACCTTTTCCCAGGAAAGATCTCTGTCTCCCTAAGTCTGTTAA
GATTGTTGGAAATCCTATGATTTTATCTTTAAATGAAATTGTGTTGGGAA
TCTCTTCACAAGACATCTTGACCCATCTGCGTATTTCAGAAGTAACAAAC
AACTTGCCTACAGATTCTTCTCTCCTAGCGCGCCTACCCAAATATTTAAT
CGATCAACGTAGCTTCTTTCCTGTTTTCCCGCCAGTTAGCAGGGAAAGTC
TACCCAAGACGGGTACCTCTTGCGGTATCTCAACAGGGGCAATGGTGGAC
ACAAGCTACCTCAAACTAGGCGAAATAATTAACGTTAGACCAGACATTCT
TGTAGTGCCAAGTGCACTACCTGCGTTTGCAAAAGTTATTGAAAGCGTTG
TTACCATAAATCCTGGATATGCATCTAAGCGTAAGGGTGCTGGTACGTAT
GCGAAAGTTACGATACAGCCAGCAACATTCATGAACGAAGAAGAAAATTG
CTCTTTGATTGCTCACAAACTTTTCGATAGATCACGCGTAGAGATCTTAA
AGATCTAA
>Bg_LOL_contig_7064_gene-0.2
ATGCCAGTCAAACGCATGACCGCAAACCACGTCCAGGCACCGCGACACCG
TCCAGGAAAGCCGCTGGCCGACAGCGACTCTTCCGAACAAGAGGAGAGTG
AAGATGAAACGCCCTCGTCGCCTGCCCAGCCAGATGGCACCCCTTCGACA
ACCACGAAAACTACTGGTATCGCCAGTAACGTCCGTAATATCGATTTGGC
CGACCGGCAGAGAAAGGCAGCCGCACATGAGGTAGTCCGCGTCGAGGCCG
AGAGAGCCTTGGCCGAAGACGAATTTGTCACAGAGAGCGAGGAGGATAGC
GGAGAGAGCAGTGACGCGCTTGAAAGTGAGCAAGAGGAAAGTAGTGGTGA
TGAGACTCCCCGACGCCTCCAGCTGCGTCCAACCTTTATCAAAAAAGACC
AACGGAACAAGGCAGCGATGACGAATTCCGAGTCACACACAGAGGAGAAT
AAATCACTTGCTGAAGAAGCACGTAGAAAAACAGTGGCCAATGAAATTGT
AGAGGAGCAAATTCGTAAGGATCTCGCGGCTAAGTTAGCCGGTAAGAAGA
ATTGGGACGATGATGAAGAAGAAGATGATATCGATGACTCAGATGACATT
GATCCAGAAGCAGAGTATGCGGCCTGGAAACTACGAGAGCTGACCCGAAT
AAAAAGAGAGAGAGAAGAATTAGAGCAGAGAGAGCAGGAGCTTGAGGAGG
TGCAACGCAGGAAAAACTTGACGGCGGAAGAACGAAAAGTGGAAGACGAC
CGTCACATTTCTAAACAAAGAGAAGAGAAGGAAAGTAAAGCGAAGATGTC
ATATATGCAAAAATACTATCACAAGGGAGCGTTTTATCATGATGACGCCA
AAGCTGAAGGCTTGGATCAGCGTGAAATTATGGGAGCTAAGATTCAGGAT
GAGTATGACCGTGAATTGCTGCCGCAGTTTCTGCAGAGGCGAGATATGAC
CAAGATAGGTAAAAAAGGGGCAACAAAGTATCGAGATTTAAAGACTGAAG
ACACTGGGAGCTGGGGGCAATACGATTACAAACCCCAAAGGGGTCGGAAG
GATGATTTTAATTCGGGCCAGCGCTATCATTCTGACTGGCAAAACTCTGC
AGATGCGAGTGGTGCGAACATTGTACCCGTCGGAAATCGCAGGGAGGCCG
CTGCTGATACCAGTAGGTCTAGCAATAAGATTGAAGCAAGTGAATCAAAT
GCACCAAGGCACCAGAAGGATCGGTTAAGAAGTCGCTCGGCCTCAAGGTC
TCCTAGAAGACAAAGCAGACGAGATGACAACAGTCGCAGAAGGCGAAGTA
CTTCGAGAAGTAACAATTTCCACGACCGTGAAAAGCGTCGCAGGGTGGAT
CGCTAA
>Bg_LOL_contig_159_gene-0.0
ATGGGCTTCACACCAGAGCGAGTGACGCCGGAAGCGGCGCCGGATCTCAT
CCAAAATTCTGGCCCACGGAGCTGGACCCCTCTCTATCGTCACGAGTGCT
CCTTTGCGCCCGAAATCTTCCGCGCAGTCATGCTGAATCTGATTCGTCAT
CCCAACCTCAACTCCAACCATCTCACCCGCGCCGATATCAGTTTCGACGA
GCCGTATGACGCGAGCAGCGCCGCCGCATCGGGCGCAGAGGCCGCGCGAC
TGATAGAATTCCAGGGGCTCAGGACAACGCGTGTCATGCGACGTGTGCTC
ATACCGCGGAACATGCTCGTAGACGAGGCGCTGGAGCAAACTTGCCTCTT
CTCCGAGCAGACTGGCCCCCAAAGCACACGGTCCGTCGTCACATATCTCC
CGCACATGGCGAGCGCGGCCGAAGCCCCTTTCTACCACCCGCCCGTATTT
GGCATCGCCTTTGTCCACGACCGGGCCTCCACGGGCAGCGACGGCAATAT
CTCCATCTCGTACGCCCTCTTTGACGGCCAGGCGCGCACGGAGAAGCTGG
AGAGAACGGCGCTGCACCTCTTGGCCGTCTTGCACAAGCACGGACATGGC
ACGGCCGCCGGCTATGTAAAGCGAGTCCAACACGACGTCCTTCTATCACA
GCCAGTCGTCCAAAATACCTATGCGCGCCTCAAAGCGAAATACGCCCGGA
TCCTAATTCAGGAATGGGCCGAGTCAACGGATCCAGCGAAGCATGTCTTT
GAAGATCTCGGCATCGCCGCTTTCCTCATGGAGCTGTGGAGGGAGATGTA
TGCAGATGATGCCTTCCCGGGCTTTGTCGATATTGGCTGCGGTAACGGGC
TTCTGGTTCATGTCCTCTCCAAGGAAGGCTACTCGGGCTGGGGCTTCGAT
GCGAGACGGCGGAAGTCTTGGGATAAGTATGACGAGAGGAGTGGTGGCCG
GTTGCGGGAAATGGTCTTGGTTCCGTCGATTCTTCGCCAGCCCCGAGGAG
CTTTGGCAAACGACGATGCGCATGCAAATCGGGCGTCCGCCCTCGAGACG
CCGCGTACGGGCTCGCCGGCCTCAGACATGGAGGGCCGAGTCGCCACGCA
TGATGGGCTCTTCCCCTCCGGCCCCTTCATCATATCGAACCACGCGGATG
AACTCAGCCCCTGGACGCCGCTTCTCGCGACGCAGTCTAGGTGCCACTTC
ATGATGATCCCATGCTGTAGCCATAATCTCACGGGCGCGCGCTTTCGAGC
GCCGCCAGCGCGAAATGCTCGGGCGCCGCAATCGGCCTACGCCTCACTGG
TCGCCTGGCTCTCCAATCTCGCGACCGACTGCGGCTGGCAGGTGGAGACG
GAGATGCTCCGCATTCCCAGTACTCGCAATACGGCGCTCATCGGTCGGCG
GCGCGCGCGCCCATTCGACGAGATAAACCTGCAGCTAGTGCTGGCCTCCC
ACGGCGGCGGCCATGGCTGGGAGGAGAATGCCAGGAAGCTCGTCGGGCGC
GCCGTGCGCGGCCACTGA
>Bg_LOL_contig_2320_gene-0.0
AAAATATGTAGCGAGAAACGGTGTGCACCATTCAAAAATTTACTTGCCTC
ACTAGCTTATAATTTATTAGCCCGCGTTATAAGGCCGTTTTCATCACCTA
CAGCACTAAACCAAAGACGACACGCATGGTTTTGGGACCGATTCAAGAAG
CGATCACGAGAGAAAAGCCTTCCCGCGATGGAGCCAAACCCGCTGGAAGA
GGAATATCTCACCCGAAAACCTCCTCCACCAAAGATTGTCCGTGGGAGTC
TAGCTGAATCTTCCATTTTAGAAGATGAGGAAGTAGCTGGACCAAAACCT
GAGGCACTCACCAGTAACAAGGAAGCCACCGAAAAACTTGTGCGAAATCC
TGTAGCCATGGCTGCCGCACTAGATCCTGCTCCTGAAGCACGTCGTAAAT
GGGAGCGTAAAATGGTTATCAGGGAGATACGTAAGAGAGGGCGACTGTCA
AAGACTCAGCAATTAAAACGACAGGAAAGAGAACTGGTTTCTAAAAGCCA
CGATTTCAAGACTTCAGTCAAGAAGCTAGTTCACCTAGCGAATCAGATAA
AAGGAAAGAGTGTCCAAGATGCAATCATCCAAATGCGATTTTCCGCCAAA
AAAGTTGCTAAGGACGTTAAAGAACATCTGGAACATGCTAAAAATGAGGC
CATTGTAAGGAGAGGTATGGGAATGGGATTACCACTTGGTAGTTCCTTTT
CACCCGTCACAGTAATGACAAACGACAAAAAGCGAGTAAGGATTAAAGAC
CCTACAACAGTCTATGTTGACCAAGCTTGGTGCAACAAAGGTTTATACGA
AAAATCTCCTGAATACAGAGCCCGTGGAAAAGTAAATATCCTACGACACC
GTACTACATCTATGACAATTGTTCTCAAAGAAGAATCAACTCGGATAAGA
CTTGATCAAGAACGTCAAAAAAAAGCAGATAAGCGAAAGGTTTGGGTGCA
GCTTCCTAATAGGCCTATTTCTTCTCAAAGACAATATTATTCATGGTAG
>Bg_LOL_contig_9826_gene-0.0
ATGGCAGGCAGGGGTTATTATAGCAGCCAACAAGATTATAACCCTCACTA
TCAAATGCAAGCTGCCTTCCCACTAAAGCCTCAATATAGTCAACGCCCCC
CTCCAATAGACTCGAGGCAATACTCGCAGTCACCACAGCATCACTTGACA
CCGGGCTCCTATCATGGGTCTCCAGCAGAGTCACCCTACCATAGTAATCG
GGGTAATTGGGGAGGACACCAAACTCAACATCAATACTCTCCTCCACCGC
AATATCCTCCAAGCTACCAACAACAGCATAGTTACTCAAACTCGGGGTAT
CAACCTCCTTACCTTAATCAATCGCCACCTTATTACAGTTCAGCAGGACA
AGGATATCATCACTCATATCAGCAAAGTTTCAGAGGAAGTCGAGGTGGCT
ATCGAGGTAATAATTTCATTCCTCGGGGTGGAAGGGGAGATCATAGAGGT
GGACGTGTAACTCATTTCAAAAATCTTCAATGGAACAGCAGTACCAGTAC
CAACAACCAGAATGCAGCACTTCGCGGAAAAAAAGCAACATCTGTAAGTG
TAACGCCCTTGCAAAAATCACCTAAGGTCCCAGTAGTAGAGGGTGCATCT
CAACACGCAGCTCAAAATACACAAAAACAGGTCGAAGAAGACGCCGAAGA
AATTTTCAGACCATCTAAAGATTTGCAGGTAGAGGATAAAGAAGCCATCA
AAAAGAAAGATGAAGTACAGATGCCACCACCTAAAAGGGCAACTCCAACA
GGACCACAAATCCAGCAAAATTCACTGAAGTTTAGTTTTGCGTTTAAGGG
TCCTCCTAAGTTTGTAAATACGACATCTAGGCCTACAGTCTCTTCAAAAC
CCAGCGTAGGGACGTCTCAAGATAATAAAACTCTTGAACAGTCCAATTCT
GCTAGTCCCCAAAGGTCTATACCGCAATGTATTCCTACAGAGCCGAGGAT
TCCAAGGTATTCGGAACCAACGGAAAATGAATATAAAACGCACAAAGTGA
AAAAAATAATGAAACGTATTAAAGAAAAACCACAACTATCAGAAGAATTC
AAAAAATCTGAGTCGATATACTTCCGAAAGCCTGGAAATGAATCCGTTGT
CGGTTCTGGTACATATGGCAAAGTATTCAAGGCCGTTCATATCTATACAA
AGAAGCTTGTTGCCTTAAAGAAGATTCGCATGGAGGGCGAGAGAGATGGA
TTTCCAGTAACGGCGGTGCGTGAAATTAAGTTGTTACAGTCTCTCAAACA
CCAGAACATTGTCAACTTGCAAGAAGTTATGGTTGAAAAGAATGATTGTT
TCATGGTTTTCGAGTATCTTTCTCATGATCTTACAGGTCTGCTCAACCAT
CCAACTTTTAAGTTAGAGCCAGCTTACAAAAAACACCTTGCTATGCAACT
CTTTCAAGGGCTTGACTATCTACACCGTCGTGGTGTGCTTCATCGGGATA
TCAAAGCTGCCAACATACTTGTTAGTAATAGGGGACTGCTTAAACTTACT
GACTTTGGCCTCGCAAGATTTTATGCCAAACGAAAGCAACTAGACTACAC
AAATCGTGTTATAACTATATGGTACCGCTCACCAGAACTACTATTGGGTG
AGACCCAATACGGTCCTGCAGTCGATATTTGGAGTGCTGCATGCGTGCTC
GTGGAGATATTTACTCGACACGCCATTTTCCCTGGTGACGGGGGCGAGAT
TTCTCAACTCGAAAAAATTTATGCTGTTTTAGGGACGCCCAACAGGATCG
ACTGGCCTGGTTTGGTTGAAATGGCATGGTTTGAACTTTTGCGGCCGGCG
TCGAAGAAGCCAAATGTGTTTTCAGAAAAGTACAGGGAGCGGTTGACTCC
CCAAGCATATGAGTTGCTTCAAGACATGTTTCAGTACGACCCTACGAAGA
GACCAAGTGCATGTGATATACTAGAGCATGCATATTTTAAGGTCGAGCAA
CCAATGCCTGAACAAGCTATCCACCTCGCTTCACTGGATGGTGATTGGCA
TGAATTTGAATCCAAAGCGTTAAGGAAAGAAAATGAGCGTAAAGATAAGG
AGGCTAAACGTCAAGCGCTGAAATGTGCAGATAAGAAGCGGGTATCAGAA
AGTGAAACAGTGGATAGAGACACTAAAAGACCAGCAGCCGAAACAATTCT
CAATCCTCCCGCATTGATTCGAAATAAAAACGATTAG
>Bg_LOL_contig_3672_gene-0.0
AGCAGTTGGATTTTTGAAAAGATAAGTAAGGGACTGTCTGAATTGACGTT
GCAACCACACGATGTCGCAGTTTTAACTCAAGATAATAAATGTCTTACTG
AAATTTCTCAAAAATTGAAGGCATCAAAATCCAAACAACTCTTCTGGTCA
AAGGCTAAGATGCATACCTGTAACCCCAAAAGTATAGCAACTTTAGCCTA
CTTGGGTAAAATTATAGTTACCGGAAAATACCGCCATTTTTTCCCGAACA
AACCATCGAGCAATGTTGTTTACAGAATAAATTTTAATACGGAATTATCA
CTCACTGATTTAGTCGATGACGGTAAGGATTTTCCGGTGAACCTTGATTC
AAAATATGAAGTATCGCTTGCTTGGTATCAAAGTAATTTGCACCTATTTC
TACGGCTGAAACACGGGGAATGGCTTCCTCTGACAAAAATAGGAGGCGAG
GCGGAGAATGGAGAAATGCTCCAACGTTACATTATTGGTTTGTCCCAATC
CTTCGAATTGGATTATGGTCAGTCGTTCTCCCAAGATGAGTATCTCTCAA
CTAGCTCGATAGAGATAAATTATGAAAGTCGCTAA
>Bg_LOL_contig_4372_gene-0.0
ATGGCCAACAAGTTCATGTTCAGTCAAAGCCTCAGAGAGCTACGATTTCT
GTTCTGCCAGACGAGCGGAGAAAGTGGTCCTGTTAGGTCATTCATTACCC
GCGCGTACCCGGTCATGAAAAAGAGCAATCCCAACATTCCCATAATGATT
CGTGAGGCAGCCGGTACTCATCCCAGAGTTTTCGCAAGATACGAGCTAGG
AGTCGAAAGAAGTATATCACTGTCAGGTCTCTCTGATAAAGAGATTGATC
AAAAAGTCTCAGATTTGGTCAACGCAAAAGCATAG
>Bg_LOL_contig_6567_gene-0.4
ATGTACTATGCGGCGTGGGAAGGATACTTGGAATGCATGCAACTCATTTC
TCTCAACATAGAAGACGCCCAAACCACTCGAGAACCCGTCAAAAAGGCCC
GACACAAACCTGACCTGCAGAGCAGCAGTGTCCTGGATGAGGGGAGTCAG
GATATCGACGCGATTCCTAAACTTGAACTACCTCCTCCCATCATACCCTT
CCGCCGGTATGGTCACAGCTTTTTGGATACCAAGACTCTCGTCCAGATAA
GGTTTGACGAGGATGGCTGCCAACCCATCAGGTTTTTCCAGGACAGCAAG
TATCCGAGTGCTCGCCTAACTATTTCGTCCAAGATCTCAGAGCTAATCCC
GAAGAATCTATTACTGCCACTGCAGGAGGATACGAAGCTGGTTTTATTTC
AGGTTGATAACTTGGATTCCTTCGCCATTGACTTTGAAGTCTTTCCCACG
TATGGTGCGAAAATCATCGCGAAGACGGTGGCTCTGCCCAACATCTTCCA
CGGCTTCGAGTCTGGCTCGGGCCAATGTTGTCTTCCACTCTTTGATTTGC
GTCTGAGGGCTATTGGGCAAATTTCCTTTAAATTCCAGGTGATTAAGCCT
TTCCAAGGGAAATCTTTGGAAATGACGGATTTTGAAACCTACTGGAAGGC
GACCAGCCAATTGGGGCATCGACCGTGTGCATTCATCACGGACTCGAGCT
TGTCGGGAGAATATGTTCAGGTGCTTGTACAGCACACGTGTGACGGAGTA
CCCGTGCTGTGGCCACGATGGACCCTTGGGTACGCTGACATTGAGATTCC
GGTCAGCCGCCTCACATATGATCAATTTCTGGCAGCGGGATCTCTGTCGA
TGGAAAGAAGGCAGGATCTGCTCAGTCTGCCTAGTCAATCGATGGAAAAT
CTTGCAGAGATTCATCAGATTCTTTCGAGAAGTGCCATTTCGCTCAAAGA
TATGCTAGAACTGCTGCCCAAGGGGATCAACGTTAATATAGAGATCCTAT
ATGCATGCCGGGCCGAGGAAAAAAAGCTGCATCTTGGGCCTAGCCTGGGC
ATTAATGTCTTTAGTGATGCTATCCTTTCCACAGTATTCGATCACGCTCG
AGTTCTACGAGAACGTTGCCCCGATGCCATGCGCTCGATAGTATTTTCAT
CGCACAACGCCACAATCTGTACGGCGCTGAACTGGAAGCAGCCAAACTAT
CCGGTTTTTCTCAGCAACGACCTTGGCCGTCATGGGCCGACGGGAAGCTT
TCCGGGGAACGGGGCTCGCGAAAGTGAAACATTGAGCATCAAGGAAGCGG
TGAAGATAGCAAAGGAAAATAATTTCATGGGATTGTGTTGTGACTCGCGG
CTGCTGGAACTAGTACCCGCGCTGGTGGAATCGATTAAACTCCAAGGGCT
GGTGCTTGTTACCAGCGAGCTGGCGGGACCGCAAGGCTTGGGTGGAAATG
ATGGCGACTGGGTCTCGCGTGCATTTGAAGGGGTCGATGGGGTGCTGAGG
AGGAACGGTGTATTGCAATTTCTGGAGACTGTTGATCTCTAG
>Bg_LOL_contig_6567_gene-0.0
ATGAGTACGCCAAAAAAACCTTCACAAATGCTGGACAGTCCAATGAAGAC
ACCAACAGGACCTGAATCTCCCACTACTGCACGACCATTTGAGCTTGATG
ATGATGAAACTTTTGTACCAAGCCCGATGGTAGCGGAATCTCCTGCTCCA
AGCAAAACTGAGCCAATCGAAGAGCCCCCGGTAAAACCACCCAGGCCTCT
CAATCCACAGCAAATTGCAGAAAATACACTCAAAGAAGCATTTCCTACCA
TAGATGCATCTGTGGTAAAAGCTATTCTACGGGCTAGCGGTGGTCAAATT
GAGCCCGCATTTAATGCTCTGCTTGGCATGTCAGATCCTGAAGCTGCTAG
AGAACCAAGTCCACCTCCACAACTATCTCGTCTTCCAACTCAAATAATAG
GTTCTACGCCGCAGTCACAGCTCGAAGCCGATGAACGTTATGCTCGCCAA
TTGGCTGAGCAATACGAGGGCGTCGCTAGACGAGAATATGCGGACCAAGC
GCAAGAGAACGGTCACAATGATCGGACGCGAGGGTCAAATACCGCGCGAA
ACGATGCACATGAAGAATGGAGCTTTATTGAAGATGACCTTCCTATTATC
AAGGACCAATTGAAGAAAGGGTTCCTCGAGACGCAGAGTAAGGTAAATAG
CTGGATTACAACTCTGAAAAAGAAAATTGATGGCGAGGATGAGGAAGATA
ACATGCTTCATGGCTACGGTGCCTCCTATCGACCGCGCCGAAGCAACGAG
GATGTAAGACGAAGCGGTGATTACAACCGCTATGACGCTGATCCCCAGGT
GCTTGGAGATGATTTTGCAGGAATTCAAATGAATTCTGACGGAACTCTTG
CTCGTCCTGTTACCGACCGTATCTCTGACCAAAAGTTATTTGAGCCTCAA
CCAGTGACAGCAAAAGTGTCTAATAATCGAACAACTTTAGATCAAGGCAC
AATTTCAAACGAAAAGGACATTTACAATGCCTCACCAAAGCCTAGCACAA
ACTCTGCTCCTATCAAGCAAAGCAAATGGCAACCTCTATCCAGTGACAAA
TCTAAAGTTGTCGGTGAAACGGACAACGACCCCTTCAGCCTAGGAGATAG
TGATGATGAGAAAGAAATCAAGGAACGCATTGCTATCAGGGGGAAAGTTA
ACAATGTTGAAAATAGCGAAGAGCTAAAATTTCCTGGGGAAACACCTAAA
AACACAATGATAGATACTCCTAACAAGTCGGAACAGCCTGCAGGTGCAGC
TTCGTGA
>Bg_LOL_contig_6567_gene-0.3
GAAGATTCACAAGCGGCTTTACAGGCAAATAAGGCCACCTTCTTTTTTCA
ATTGGAGAGAGAACTCGAAAAAGTAAATGCAATCTATGTACAAAAGGAAG
CTGAGATTCGCCTCAAGACCCTTTTAGATAAGAAAAAACTACTCCGATCG
CGGGGCCAAGCCATCCCAAGACGCTCGACAAAATTTACAACACTCGAGGA
GGGCTTCCAGCAGTTTGGAAATGACTTGAACAAACTCCAGCAATTCGTTG
AGATTAACGGTACGGCCTTTTCCAAAATCCTCAAGAAATGGGATAAAACA
TCCAAATCAAAGACTAAAGAATTATATCTCGCAAGAGCTGTTGAAGTTCA
ACCATTCTTCAATGCAACCGTAATAAGCGAGTTATCCGATCAGGCCGCCA
CTAGTTTACAGGAACTGAGTGCTTGGTCTGAAGGAGACCAGATTAACTTT
GAGAGGAACAACGATCATATTGTCAGCAGCCAGCATCTACTGGGAACGGA
CGAGGGTGACGCAGACACATTGCTTCTAGAAGCTGTGAATTCAGGGAATA
TTGAGTTCCTGAAGAATCTATTGCTGCGCTTAAAGACCTCGGCTAGCCAA
GGTGGCTCTGGAAACACACTGCTTCTTGAGCGAATAACGCGAACCTTTCT
CGCCGCTACCAATGAAGGACCTCAGAAATCACTGCAGCTCTTGCTTGATA
CTGGTTTGGTGGACCTTAAATTGAAGGATGAGATCAATGAAAGAAACTGT
CTCCACCAAGCTACCTTGTACGGAAATGCTTTCGTTCTCAAGGTTGGCCT
GGCAGAAGGAGTCGCTGTGAATAGCACAGACGTGTATGGTCGAATTCCTT
TACACTATGCGTCCATGCACGGTCGCCTTGAGATGGTCGAGGCTTTAATA
CATGGTAAGCATAGTCTTTCCTCGTCCAAACGGCACAGAACTTACCCGTT
TAGCTGA
>Bg_LOL_contig_6567_gene-0.5
ATGAAAACGCAGCGCCTCTCGCGCCATCGCACGCACGCCCGGCGCGCTGC
CAGCGACGAGGCGGCTGAGATCCTCGACGAGCAAGAGCAAGAGGCCCTCA
TAGCCGCCCTCCAGCGCCAGCATCTCGCCCAGAATCGGCGGGCCGCGCGC
GCCCTCAGCCTCCTGCCGCTGCTCAGTCTCGTCGCCTACGTTCCGACGCT
GCTGGTGCGCGCGACGGCCGCCCTCTCGCTCCTCGGCGTCTCATCGCTCC
TGGCCACGGCCTACCTGCTGCTGCTCCTGCCCTTCGATCATCCCGCCGGC
CTCTCCATGTTCACGCCCTCGCTGCGCCGCCGGCCGCGCTCTCGCTCGCC
GCGCCCGCCCTACCAAGGGCCCGTCCTGCAGCACTTGCCCGCCCTCAACC
TCGGCCTCGTCCTCATCCTCGCCGTCGCCGGCAGCCTCGCTCGTCGCCGC
CTCCCCAGTCTCTGGCTCGGATTCGCCTGGCTGCCGGCCGCCATCTACGC
ATCCACGGCCCTCCTTCTCCGCCTCATGCGCAGTGGTGATCCCGAGAACG
AGCTCGTCCGTCTCCGCTACCAGTGCAAGGGAGCCTAA
>Bg_LOL_contig_2667_gene-0.0
ATGACTTCAAATGTACCAGAACCAAAGGTATCAAGTGTAGCCTTCAAAGA
TCGCATCCACCACGAGCTGAATACAGATCCAATTCTGATTAAAGCTAAAT
CGGTAGCTACCGGATGCACCAAATCCTTGCCTTCAGCAACTGCTCAGTAT
CTACTTGACAAAGTCCCAATTGTGAGATGGCTACCCAGATACTCAACAAA
TTGGTTCGTAAATGACTTACTTGCCGGTACCACGATTGGCCTGCTCCTTA
TTCCTCAAAGTCTAGCATATGCTAGGATTGCTAATATACCCGGAGAGTAT
GGTCTAATGTCAAGCTGGATCCCGCCTTTAATCTATGCTCTAACAGTAAC
CGGCCAAATAGATCTTTGTCCCGGACCAACTTCTATTATTGGTGTTTTAG
TAGCAGAGGTTATCCAAGATTTCAAAAACGAAGAATTTTCTCCTGAACGC
ATATCTGGAGTCTTGACTTTTCTTACTGGTGTCATTTCCTTATCAGTTGG
AATTCTAAGGCTTGGATTCGTTCTAGACTTCATCTCCCTACCTGTCCTCA
GTGGCTTTGTTTCCGCTGCAGGATTCCTCACCATATTATCACAGATACCC
GCACTTTTTGGCAATTCTGCTGGTGCGAAAACCATCGAAAAAGTTCGAGA
TATGTTTGTAAAATTGCCCATGGCAAAACCATATGACACTCTAGTTGGCT
TTAGCGGCATCTTGATCCTGGTTCTTATTGAGCAAGCCGGCAAACGCTGG
GGTAAGATAAACAAAGTTATATGGATACTTTCTACCTGTCGAAATGCGAT
TGTCATTATATTGTTTACTCTTATCAGCTTTGGTATCAATAAAAACTTGG
ATACTCCTAGGTTTGAACTCTCCAAGATTTCTGCTGCTAAAATCGAGACA
CCGCGTCTTCCTCCAACCAGTCTGTTTCGAAGGTTATTCTTTCAATCTAT
CACCATTTTTGTCGCTACCGCGCTAGAGCACCTAGCTATCGGTAAAACCT
ACGGCCGCCGACATGGGTACAAGGTTGATGAGAGTCAAGAACTCGTCTTC
CTTGGCATATCTAATCTTCTCAATGGATTTTTCCCTACCATGGCTGGAGG
TGGGTCGATTTCTCGGAGTGCTGTCAGCGCAGAATCTGGTGTCAAAACTC
CGCTCAGCGGTATCTTCACGTCAGGATTTGTGTTGCTCAGTCTCTATTTT
CTCACAGGAGCGCTTTATTGGATACCGAAGGCTACGCTTTCTGCAGTTAT
CATCACTGCAGTGTATTCACTTCTTGTTGGGCCTTCGACATTCTACAGCT
ATTGGCGTGTTTCTCTTCCAGATTTTACCGCCAGTATGATTGCTTTTTGG
GTCACGCTCTTCGTATCTATTGAGATGGGTGTTGCGCTCGCCGTGGTTTT
CAGTGTCTTACATACCCTCCTCCGTCTGGCTTTCTCCCAAGTAACAACAG
TTAAAGTTCAAGAAGTATCAAGTTTATATCCGGGCTCATCAGGATTGTCA
CCAGACCTAACTAGCGCCTTGTCAGAAAATACGCTAATATTTGCCTTCAA
ACAACCAATTTTCTTTCTAAATGCAGAGCGTATCAAAACCGCCATGCTCA
ACTTAATTAATCATCAGAGATCATGCATTCCAAGTGATCGCTCTAGATCA
ACATCAGAACATTCCACAACTCCGAGAGAACGCCTCTGGTGCGAGTCGCA
AAACTCGAGCTCTGAAACCCTTACACAGGAGCGCACTAGTACCCCTCTCT
CTGACGTCCCCTCATCACCTCTAATTATTATTCTCGACTTCACACACGTT
TTCTCCATTGATACAACTGGTATCCAGGCGCTCTCGGACGTTCAGCGCGA
AATTCACGCTCAAGCTGGTCCTGGGATTCAATGGCGTCTTGTTAGTGTAC
AGCAGCACGTGCGGTTGCGCCTCGAAAGATCCGGATGTAATCTAAAAGAT
GTAGGTGCAGAAGACTGGGATATGTCTATTTTAGATGAGACAGAAAAGGG
TGCGCCAATAGCAGTATTTCAAAATATGCATAGAGCAATGCTAAGCTTGA
GGAACAAGTAG
>Bg_LOL_contig_5912_gene-0.0
ATGCCGGACTCTACATATCAAAGATTGGGAGGGCGCGCGGCAAAACTCAC
ACGCTACATGTCACGCACTTCATGGATTAACCACATATTACATCTTCTGG
GCCTCAGCTCCTCGTACCCTAACTATTCTCCGTCTTGCTGCAAAGAAATT
TTTAGCACGCGCCTCCCAATCCTGGCAGGGACGTCGTGGGTTCTTTGGTT
GACTGCCGTCTCGATCCAGCTCAAATGCGTAGCATCACGTGTCTTTCACA
TATTTGTGTCGTGA
>Bg_LOL_contig_1129_gene-0.2
ATGTTTTCTAGGACCGTTTCAGCACAAGCCCGCCAAAGGCCATCCATTGC
ATCTCGGGAAGCATCGGTACGACAAATATGTGAACGTGAGTTTGGCGATG
CGCCTCGCTGTCGAGCTTATCACCGGATGCGACAATTTCATTGTGTCTCC
TTTATGACGCGTGCTCGATCGTCACTTAGGTTACGACACACACGCGTGAG
CGCAATGATGGTTCATAGGCAGCAGTTTACGCTCTCGAAATTTCAGCACA
ACCTAAAAGCTATCTTCAACCCACGCAAAGATGAAAGGGGGAACGAGATG
TCACTTGAAATCACACCGCGCGCCTCAAAGCGTCTCAAGGAGATCATGAC
CCAAGATGCAAATCCGAACCTAGCACTTCGTATCCAAGTCGAAAACGGTG
GCTGCCATGGCTTTCAGTATCTTATGTCCCTCACGACTATTCCACCAATC
GAGGCTATATCTGAACCAGCTGTAAGCCAAAAATCACAGCTTTCGGCGCC
ATCACAATTGCAAGGATCACCACCACTGTCTAATGCAGGTCAAACCTATA
ATAATAAGGATTCAAGTCAAAATTCTCTTTTGGGTGAAGACGATACTATA
TTTATAGCATCAGACGATACAAGTGCCAAAATAATATTGGATGGACCAAG
TCTAGAAATATTAGCTGGGAGCAAGGTTGACTACACTACGGAGTTGATTG
GAAGCCAATTTAAAATTGTTGACAACCCGTTAGCCACTAGCAGTTGTGGA
TGCGGAACGAGTTTCGATATTAGATGA
>Bg_LOL_contig_1129_gene-0.0
ATGTATGGTGTGCTGGACAACACTAACTTCAACAGATCTGTCCCAACTGT
GGATCAAATCCTTGTCCCGGAGACACTTCTCAAGAAGCGCAAGAGTCAAG
AGAAGGCCAGGGAGGAACGAGCCGCTGAGACCGAAATCAAGAAGAAGGCT
CAAAAAGAAAAGCGAGGCGTGATATTCAAGCGTGCAGAAAAATATGTTAA
GGAATATCGTGACATGGAGCGGGAAAAAATCAGACTATCCCGCCTCTCAA
AGCAAGATGGAACTTACTTTATTCCTGCTGAGGAGAGACTCGTTTTTGTA
GTCCGCATAAAGGGTATCAACAAAATTGCACCCAAACCACGAAAGATTCT
TCAACTATTACGTCTCCTTCAAATAAACAACGGCATATTCGTTCGTATGA
CCAAAGCTACCCTCGAAATGTTAAAAGTTGTAGAACCATGGATAGCCTAC
GGATATCCAAACCTTAAGACTATCAGGGAGTTGATCTACAAGCGTGGATA
CGGAAAAGTTGACAAGCAGCGCATTGCTCTCACTGATAACTCCATTATTG
AAGAGAACCTTGGGAAATTTGGCATTGTGTGTATGGAAGATTTAATTCAC
GAAATCTTCACCGTAGGTCCAAACTTCAAGAGCGCATCAAACTTTTTGTG
GCCATTCAAATTATCAAACCCTACCGGTGGCTTTAGATCGAGGAAGTTCC
GACACTTTGTGGAAGGAGGAGATCTTGGAAACAGAGAAGAAAATATAAAT
GCATTAATACGACAGATGAACTAA
>Bg_LOL_contig_2690_gene-0.0
ATGAAAGCATACAAAGAAAACCAATGTGTAATCATTTCGGGGGAGTCAGG
GGCGGGAAAGACAGAGGCGGCCAAACGTTTGATGCAATATATTGCAAGTG
TATCTGGGGGTAGCAATACTTCGATACAAAAGACGAAAGATATGGTTCTA
GCAACCAACCCTTTACTAGAATCATTTGGAAATGCAAAAACTCTTCGAAA
TAATAACTCCTCAAGATTTGGCAAGTATTTGCAACTTCATTTTAACTCCC
AAGGCGAGCCAATTGGTGCAGACATTAAAAATTACCTCCTCGAGAAATCA
AGGGTAGTCGGACAAATTTTCAATGAACGGAATTTTCATATCTTCTACCA
GTTTACAAAGGGGGCTTCAAGCACATATCGTCGAAATTTTGGAATCCGTA
CGCCTGATGCTTACTTATATACATGTGAATCAAAGTGCTTAGATGTCGAT
GGTATAGATGACTTAAAGGACTACACCGATACACTCAATGCAATGAATGT
CATTGGACTGTCCGAGGCAGAGCAAGATGAAATATTCCGAATGCTATCGG
CTATTTTATGGACAGGAAATATCACATTTATAGAAAATCAAGAGGGCTAT
GCGGCGGCAGCTGATCAAGGGACCGTAGATTTTTTAGCATACCTTCTTGA
AGTTCAGCCTGCACAGCTTCTATCGGCCATTACCATTCGGATACTCACTC
CACGGAATGGTGAGGTAATCGAATCACCTGCTAATATCGCACAGGCAACA
GCTACTAGGGACGCATTAGCAAAGTCTATCTATGGTAATCTTTTCAACTG
GATTGTGGAGCGTATGAATATGTCGTTAAAAGCCCGCGACGTAACTGTGA
ACTCTCTTGGCATCCTTGATATTTATGGCTTTGAGATATTTGAAAAGAAT
AGATTTGAACAACTTTGTATTAATTACGTCAACGAAAAGTTACAGCAAAT
ATTTATCCAACTTACATTAAAAACGGAGCAAGAAGAATATGCTCGGGAGC
AGATTAAGTGGACCCCAATTAAGTATTTTGATAACAAAATTGTCTGCGAT
TTAATTGAGTCGATAAGACCGCCCGGAGTCTTTTCTGCAATGAATGATGC
GACCAAAACTGCACATGCTGATCCAGCTGCCTGCGATAGGACCTTTATGA
CCTCTATCAACGGTATGTCCAACGCCTATTTAACTCCTCGGCAAGGATGT
TTCATTATTAAGCATTATGCGGGTGATGTTAACTACACTGTGGATGGAAT
CACCGATAAAAATAAAGATCAACTTCTCAAGGGTCTACTCGATCTTTTTA
GTAAAAGCAAAAATAAATTCATCCACTCATTATTTCCCAATCAAGTAAAC
CAAGACAATCGTAAGTTGCCTCCTTCGGCAGGCGACAAGATAAAAGCTTC
GGCAAATGAACTCGTGGCGACTTTGATGAAGTCCCAGCCCTCCTATATCC
GGACAATAAAACCGAATGAGAATAAATCACCAACGGAATACAATGTTCCA
AATGTCATGCACCAAATCAAATATCTTGGGCTACAAGAGAATGTTCGTAT
TCGAAGAGCTGGCTTCGCATACCGCCAAACGTTTGATAAGTTCGTAGAAC
GATTCTACCTTCTCTCTCCACAAACATCCTATGCTGGTGATTACACCTGG
ACAGGAGACTCTAAGTCTGGCGCCCAAGAAATTTTGAAATCTACCAGCAT
TCCTGCTGAAGAATATCAAATGGGTGTGACAAAAGCATTCATCAAAGCAC
CTGAAACTCTTTTTTCTCTAGAGCATATGCGTGATAGATACTGGCATAAC
ATGGCTATACGTATCCAGCGTGCGTGGCGTGCATTTCTCCGCATCAGAAT
TGAAGCTGCAACTCGTATACAAAGGGTTTGGCGAAAGAAGCGAAATGGTG
CGGAGCTCCTGGCTCTTAGAGAAGCCGGTCATAAAATTCTCCAAGGCCGC
AAAGAAAGAAGAAAATATAGTCTACTCGGTTCTAGAAGATTTATGGGGGA
TTATCTGGGATTTAATGCTAGCAGTGGGTCGGGCTCGAGATTGCGATCAT
CAATCAAATTGCCCGGAGAAGACAAAGCCCTATTCTCTTGTCGAGGAGAA
ATATTAGAGACAAAGTTTGGCCGCTCAAGCAAACCAGCTCCTAGGACTTT
CATATTGACTAAAAGTAAGTTTTACATCATTACACAACAGATCATCAACA
AACAAATCCAGATATCTGTCGAGCGAAGTATCTCACTTTCTACTATAAAG
TTTGTGAGTGTCTCGACGTGTCGTGATGATTGGTTCTCATTGGGCATCAG
CTCCCCTCAAGAGGCAGATCCTCTGCTAAACTGTCTCTTGAGGACGGAGC
TGTTTACTCACATGAAACGTGCGAATTTGGGCGAATTGAATCTTAAAATT
TCGAGTAATATTGAATATGCCAAAAAGCCCAATAAGGTGCAGGTCATCAA
AGTTTTAAAAGACTCATCAACAGGGCAGGACTACTACAAAAGTGGTGCCA
TTCATACTAGTCAAGGCGAACCGCCCAATTCCGTTTCGCGACCTATGCCA
AAAGGCAAACCTGTTCCGGCCAGGCCTTTTACAAAAGGTCGGCTTATCAA
ACCAGGTGGGCCTGGTGGACGGCCTTCGAAGTTGTCCAACCCAAAGAGGA
ACACTAAGCCTGTTGCTCAACCATTCGGAGCAAGTTCTGTGGATCGAATT
CTATCAGTAGAACCGATTGCTACTACAAGCTCTAAAACAACAGTATCAAT
ACCTGTTAATACATCAGATCAAGCAATTTCACGGCCGCCGCCGCCGCCAC
CGCCTACACAACCCGCGCGGCCCAAAAAAATTCAGTACCGGGCGCTTTAC
GAGTTTGCAGGGCAAAGCGAAAATGAGCTAAGTTTTCAAAAGGACGAAAT
CATAACCATCATACAAAAAGAAAATAATGGTTGGTGGCTGGCCAAAAATA
CGATGAAACAAGAAGGCTGGGCTCCTTCTGCTTATTTGAAGGAAGAGTTG
GTTACTCCTCCGCCACCGCCACCCATTGTCAGTGCTAAGCCAACGCCTCC
AATTGCACCTCCCAAATCTAACGGCATCGGTCCGGTCGTTCGCGCTAAGC
CTACACCCCCAATTCCACCGGCCAAACGACCTATATCTATGCGAACTTCG
GCAGCTAACCCTGTACTTCGTAACTCAGCCATGAGCACAAATACTAATGG
GTCAGATAGCGGACGTAACACACCAACTCCTAGTCTAGCTGGTGGGCTTG
CCGAGGCCCTAAAAGCAAGGCAAGCTGCCATGCGAAAAGAAAGAGAAGAC
GATGATGAATGGTGA
>Bg_LOL_contig_2690_gene-0.2
ATGAATAGCCGCTCTTTGCTCTCACCAACTCTCTGCTTGAGCCGTTCTAC
CTACTCGGCCAGCGGCAACAATAACAATATCCACCACCGCAGCAATAGCA
ACAGTAACGCCAGCAACAGTAGCAACGCTAGCAGCAGCACAAATCATGCC
AGAAGAGAGGATCAGCTCGTGGCAACGCTTACTAGTCTATCAATGGAGGC
GAACTGTGGGACGACTGTGGCAGGCGGCGCTAGGAAGAGAAATCGAACTG
TAAAATCTGGGCACAAAAGTAGCCCGATAGCTATTGAGTTTCCTGCAATT
GCTCGTGTTTACACTCCATTAACGGCGAGAGGTGATCTTCCTGGCGGTTA
TTTTCCAAACCACGAACAGAAAGATCATCGACCGCGCTGCATACACGGTC
TATCCGAACTATCGCGAGCCGTCCATCACTACGATCCCATGGATTCCCCT
ACCTTTTCGAAAACAATCGCCAATTCAGCCCTTCTCTCACCTCAAGCCAT
GTCTCCTCCCCTTCTCTCACCCGAGCCGCTCATTATCCCTACTGGCAAAT
ATTACCCATCCAACTACATGTGTTTCAATGAAAGCAATCGTCCTCCTTCA
AAATTTCTATCCCCTAAAAATCTCAGTATCCCTATCATACCTAAGCGTGG
GAAAGAACGCCAGAGTATTCATGAACGTAAGACGCCAGACGTAACGAAAA
AACTACAGCAATACCAACAAGACATGCTGGCCCAGGCCAAAAAAGCTGTC
AAAGAGCGTGGAATCATCACTAAGAAGCCACAGAGCATAACTTTGCGACC
AATTGAAGCCGGACCAGGCGGAATCACACCCTTTGAATTGGAGGGTGAGA
CTAATGGATACCTCACCGAAGGGGAACGCAGGTGA
>Bg_LOL_contig_2690_gene-0.7
ATGGCCACGAGCGTCGTTGCAAAGAAGATACCCTCGATTCTGGTCACTGA
TGCTCGAGATTGGCCCCAAACCGCAAACGCATCCGCCGCATGTTCAAGGG
CCGGCATGCGAGCGAGTGATGTAGTGCGTCAGCGAATGTCGACAAAATCG
ATTTCAGTAGACAACGTACTCCAGCACGCCTCCGAAATCCCTTCGGGTCA
GGCACGCATGCTGCCTCCTCGCAAGCCCTCTCTGCCCAAACGACCCAATG
GCGCTCTAGTCACAAGGCTAGCACCGCAGAAAGTGCCAGGCCGCAGCACC
AAGGTCACGGAAAAGCTTGTCTTGATCCCCGATACTGGAGAGGGCGTAGG
TGAGGAAGATGAAAATGAAACGAATCTCTTTACCTCAAAGTACGAGCGAG
AGGAGACTGAGCCACTCAAAGATGACGAATGGGACCTCCTAAAGAAAGAG
CTGAGGAACTGGCGAGGGTCACGGCATATTGTACGGCCCAGGGTTACAAA
ACGAAAGCCACAGCAAGCTTTGTAA
>Bg_LOL_contig_2690_gene-0.1
ATGGATTTCATTGACCGCTACAAAGGGCCCGTTGCGTATTTTTCCCACGC
ATTTTACCGCTTTCTACAGATAACCCTTGCTCTCACTGTTTGCGGTCTAT
ATGGTATGGATCTCAGCAGCGCCGACCAGGGAAACGAGTCATTGGATGGT
AGATGGATCTACGCTGTTGTGACGGCAGGTCTAGCTGTTATGATAGCACT
TGCCTACCTCGTTCCGCTTTCGTTACGCATTCCCTTCGCCTTCGTCATCG
ATACGGTTATTTTCATCTTGTGGATAGTGGTTTTTGGGATCTTCGGCAAT
ATGTTCATCAAGGCAGAAGTCGGAAACGAGCCTGGATGGAAGAAAACGCA
GAGAATGAAAAATACGGTTTGGGTTGATCTGGCCAATGCAGTTAGCTGGC
TGATAAGTGCTGCGGGAATGGGAATATATTGGGCCACACGCAAGCGCAGG
AGCTTATTTACAGGAAGGGCTATTGTGTAA
>Bg_LOL_contig_2690_gene-0.3
ATGAACATGAAAGAAAATTATCAGATTCATGGGCTCCACGAAGCTGGCGA
TAATCAGACGCAAATTGCCACGCAACTAGGCCATTCTCGGGGACAAGTTG
TTTATTCACTGAGCCGCGGAACTGTCTTCCCCAAGAATAGCAAAAGACCT
ACCCCGATCCTAACAGCAGATGATGTCAGTCAGATTATATCTCATGTTGA
GTGTTCACCTGAAAACCGGCGACAGACATTTCTTGAACTCGTCTATGGCC
CCTTTAGACATATTGGTGTCAGTGAGCGGGTAATACGAAAAGAACTCGGG
AAAAGAGGATATCGATGA
>Bg_LOL_contig_4302_gene-0.0
ATGAATTGCGCTGGCTGTAGGCTAGTTGTTTTAAGAAAATTCATTTCTCT
CCAAAAGTTAGTTCCTCACTGGGCAAGTTTTTCCAAAAGTATAGTTCCTA
GACGTGCTCTGCAAAATGGACAATGGCGACGAATCTCGCAATTCTCAACT
AAAAAACGAGACCTGACCGACATTGTATCTGTGGATGAACAGAAAAATAT
CACTCTGAGCAAAGAAGGAAGGGATCTTTCTACCAAAGTCCCTACTGAAA
CAACGCCATGGTATCTACGAGTCGAATCACCAAAACAACACACACAAATA
TTGTCAGAGCGGCAACGAATACCAGATCTTCCGAAATCACCTCCAGCAAT
TTTACAACCATTGCTGAATAGGATCTCAATAGACCTTGGTCTTGATAATC
TCTCTTTACTCGATCTTCGCGAAATCGATCCACCACCAGCATTAGGAGCC
AACCTCTTGATGATAATAGGTACTGCACGCAGTGAAAAACATCTTCATGT
CTCCGCCGATCGTCTCTGTCGATGGTTACGAAGCGAATATAAGTTACATC
CTGATGCTGATGGATTACTGGGAAGGAACGAGCTCAAGATAAAACTGAAA
CGAAAGGCTAAGAGAGCGAAGCTTATGAAAAGCAAGGATGAAATGAATGA
TGATGGAATCCGGTCTGGGTGGGTCTGTATTGACGTTGGTACTACCACTG
GCCAAGAAATAATAAAGGAAGACGCACCACCTAGAAGCTTTGTAGGTTTT
GGTCCACGTACCAGTAGTGTAAGGATTGTTGTGCAGATGCTTTCTGAAGA
GAAAAGGGAAGAGGTACAACTCGAAGAACTATGGGGAAAAGTTTTGCAAA
GAAGTGTTTGGTCGGAAAGTCCCGAGTCACCTGAAAAATTAGACTTGGTT
GAAGATAACAACCACCAAGTTACTAGAGAACATCCCATGACGGCTATATC
TTACAAAACCCAGCAAAATAGAGAATTACACACAAGGAGCCGAGCTTTTT
CGACACCCCGACAGCACTTCAAACCAATTGCATCTCACGCCAATCATCAA
ATTAATGAATCAAATACAACAACTCACATTTGTATGATAAATAGTAATCA
GACAAATCCAGCGGTATCAAAATATCCTACAATTAGAAGGGAAAATATAC
TGGCTCACTTAGCCTTAGGTAATTATGAACAAGCTATGGCAGAAGCCTCT
CGGTTTGGTGAAACTGAATCTCAGTTCCAAAATGGAAAGTGGAGGACCCT
ATATCTAAGGATGCTGGTCTCACATCTTCGAAGCTTGCCAAAAGATGAAG
CATTCAGATGTCTTGGAACTGGTCCCTCGGATCGAAATTCAAGCTCATTC
CTTACCAGCTATTATCAGACTTATAGTAATAAACTTTTAATCGAAGAACA
ATTACCTACACACATTGAATTTCTTTGCTTTGGCCAAAGTCTTCATCATC
CTGAGTATAATACTCAAGCACTTGCTGCCCTTCATCAAAATATGACACTT
GATGGTGTAAAAATCCAAAAAGGCACATATTTACGACTGTTAGAGGGTAT
TCTAGACTTCAAGCCCCAAAATGACAACGCTGACGCTGCAAAGTTTGCCG
CCAAAACCGCAGCCAATGTTCTGGACACAATGTATAATCAAGGTCAAGAT
TTAATTGATGAAGATTTCCTGGTTTATCTTCAAATGCTTATATCCCGTTC
TGTACTTTCTCGTGATGATACTGATGCTACAGAAAAGGAGCTAAAATATA
AACAAGATAACTATGGATTTATCAGCGTACCCATGCCAGTGGTCCAGGAT
CGTCTACATCTCGTAATGATACATCTTAACTTGCCAATGTTTAGTGACGA
GAATAGGATTCGACTCCTTCAGCTCTATGCGAAGGGTGGACATTGGCTTG
AATTCTGGGAGATCTTCCATATGGCGTTTCAACACGATACATCTCAAAGC
CCAGAGATCTATGCTTGCATGTTTGCTCTCATTGCTTCGAAAAATAATCA
GAAAGCCTGCGCTAGGGTGTTACGAGACTGGTTTCCGACTGTGTCGCAGG
AGTATCCATCCATATCTCCTAGAAGCAAACTAGTCGAGTCTATAAGGTCT
TGCCTACATCTTATAGATCCTGAGTTGCAAGTACAAGAACCTGAACTTTC
TAAGGTTAAGATGAACGAATGGCTTCCAATGTTGAAGTACTGCAATCAAC
CGGAAACTAGTAATTTATGGACATGA
>Bg_LOL_contig_12224_gene-0.0
ATGGTAGGAAAGAAGAAGCGGAATCACCCAGATATTGAAGAGCTGCTCGC
TCGTCCCTGGTGTTATTACTATTTTATAGGTGAGCGCGATTTCGATGACT
TGAAAATCCTCATTTCTCATCAGAAAGCTAAACACTTCAAGTGCGAAAGA
TGTGGCCGCAGACTGAACACCGCTGGAGGTTTATCGGTACACATGAACCA
AGTTCACAAAGAAACCCTGACAAATGTCGATAACTCACTACCAAATCGAC
AGGGACTTGAGAATGAAATTTTCGGTATGGAGGGGATTCCAGAGGATATC
GTTCAGGCACATAGCCAGCGTATAATTGCAGTTTATTACCAAGCAGAAGC
AGAACGGCGGGCTGTAACTGGTAATCCCGGACCTGGTGGCGCTGGAAGCG
CAAGCGGTCAGCCTAAGAAGCCAAAGCTCGAATCTCCTGCCGAGCTAAAG
AAAAGACTTGCCGAACATAAAGCGCGGAAGGCAGAACAAGCAGCATCTGG
AGGCTCGAGCAGTGGTGGTAATCTAGAACAGAACAGTCCTATGAGCACAT
TTGTTTGTATTTCAGGATTCAGCGGACAACAAAGCTCGAATTTTGGAGCA
TTCCAAACAGAGTCATTTGTGCCGCCTACAGTACCATACCAACCGCAATT
TTCCCAGCAACCGTCTTTCTCTGGACCCCCTGGTGCTTCTTATCAGCCAC
AATATTCTCCACCACAACAGTATTCTACCCAACAACCATTCACTTCCAGT
TTTTCACCTGCGCAAACCTACCCCAGCGCTCCGCAGTTTGGTGGGGCTGT
CTCATCGAGTAATACATTTAATAGCTACCAATCGCCCCCACTGCAATCAG
CTCCACAGCATGGAGGTCTCCCGAGCCGTCCCCCAAGCCTTCCACTGGCT
CCAGGACTACCACAGCGACCTAGTTTTGGCGCTCCAGCGGTACCGTCCTA
CCAGATGCAACAACTACATCAAGGACCACCTCAGGGCGGCTGGAGCGGAA
ATAGCTGGAAAGGTCAAGACCAGAAACTGTCTATTTCATCTACTTATCAC
CCTCATTCCCAAGGCTATGTAGGAGATCATTCAGCTAATGCATCCTCATT
GGAAGACTTGGTCTCATGTGCCGCCAGAGAGGCAGACGACATCGACCACA
TGATCAGAATGGCCGAAGCAGGAATTAAACCTCCTAAGCCATTAGAAAGC
GCATCCACCGAACCAGTTCAAAATAATGTAGAAGACAACCAAAAAGAATT
ACCAGAAACCGTCGAAAAGATCGATGTTGAAAGTAAAAGCGAAACAATTG
ACAAAAAGCAAAAGAAAGAGAAGCCAACTAGGATGATTTACTCGGACAAC
TTGCTAAGTCCGGAAGAAAGAATGGTCAAGATGCCGAGGTACGCATTCGT
CCCAGATGAGAAGACTAAATCATCATCTTTCGATACAGCTACTGTACCTG
CCGACATCTCAACAGGAGACGCATCAGGAATATAG
>Bg_LOL_contig_321_gene-0.0
ATGTCGGGCGAAAAGGTCAACGAAGAACAGGTCTCAAAACTTCTAGCGAT
TCTAAGAACAGACGCTGTAGTAGATAATAAAGTAAACCTTATCAATCATG
TCAAGTCTGGAATTAAACAGAACAATATACCTGAGCCGTGTATTCAACCT
ATCTTCGAAGCGACGCGCATCGCGATGGTATCGCAACAAACTTCTATCGT
TAACGCTGGATTCACTACGTTAGGCCATCTACTTTCTAGGCTATCGCGTC
AAGAACCAAAATATATAGTGAAAGAAGCGGGACGCATGCTACCTCTAATC
ATAGAAAAAATGGGGGATACAAAGGAGAAATATAGGCAGCTGGCTGCACA
ATGTCTAACGACCTATTGGGATAAGGCCCAGATAGACGTTGAACGTATAG
TTAAAAATGTTGGCCTAACAGGCAAGAATACTAGGATGAAAGAATCCTGC
ATCACCTGGATAGTTCAGATGCATCAGGAGCATTCTATGCCGTTCAAAAA
CTATGTATCAGCACTAATGATACTTCTCGAGGATGCAGATGGAATAGTTA
GGGATGTTGCTCGGAATTCTGTTATCACCTTATTCCAAAATGCGTCTAAC
GCGGCAAAATCTGACTTGAAGAGACAGCTCAAGGAGTATAATATTAGGCC
AACAATTTCATCTACCATAATCGGATATCTTGCACCAGCTGGTCAACATG
AGGTGACCGATCCATCGTTCGCCGATGTGCACTCTAAATCAGCCTTTTCA
TACAGCGTATCTTCTGTAGGAGCTAGTAAGCCGAACCAACAGGTACCAGA
AGTAAGGGTTGACTATATAGACCCTGCGTATGTAAATACGCAAAGAGAAC
TAGAAGATATGTTTCATGATATGCATCCCCACTTTGAAGGGAAAGAATCT
GAACACAATTGGCTCAAGAGAGAGCAGAGCTGTACAATGATTAGGAGATT
AAATTCAGGGAATGCGCCTATTGATTTTCTCAATGTATTTCTAGCGGGTA
TCAAAGCGCTCCTTGATGGTATTCTTAAGGCCGTGAATTCCTTAAGAACA
AGCCTCTCCAAAGAGGGCTGCAGTGTAGTCCAAGAAATCGTCAAGACAGC
CGGGACAGGAATGGATCCTATGGTCGAGATACTACTTCAAAGTTTAATTA
AGCTCTGTGGTGGAACAAAAAAAATAAGCTCCCAACAAGGAAACGTCACA
GTCGATATCATCATTAGTAAGGTATCCTACAATATTCGTATAATGCAACA
TATTTGGGCTGCATGTCAAGATAAAAATGTTCAGCCAAGAACTTACGCTA
CTGGATGGCTTAAGACGCTGCTAGACAAAGAATCGCACCACAAGAACCAT
ATAGAGCATACAGGTGGCCTCGATCTAATTGAAAAATGCATCAAAAAAGG
GCTTACAGATGCAAATCCTGGGGTACGTGAGAGCATGCGATCAACTTACT
GGAAATTTGCTCAAATTTGGCCGACCAAAGCTGAAGTTATACGAGGAACT
CTGGATGCCACTCAGCAAAAACTCTTAGATAATGTTCCCGATAACCCTAA
TCCCTCCAGCAAAGTAGTAGTTTCAAGAGCCCGGCCTGGATCAGGGCTTT
CCAAAAGCACCACCATCCCTCCAAAACCATCTATCAGAGATACAGTACTG
GCTCAAAAAAAAGCTGCCATGGCTCAAAAAACCCTACCTACTCGCCCCGG
ATCGGCCATGTCGTCTTTTTCTCCTTCTCAAAGCACCTTGCACCCAACAG
CATCAGATACGCTACATGTTCGCATGCGTCCAGATATTAAAACACACTCT
CACGGTGGCCTCTCAGTAGCTCCTATGCGACCAACGAGGTTTAAATCCGC
CCCGAGGCCAGAACTAGTTGCGAGACCCGCAACTGCTGGACCCTACTCTG
TTCGACGCCCAGGCCATAAGCCAAGTAACAGTGACTCAAGTAACTCGTCA
ATTCCAAGCAAACCGACAAAAGCCTCGACACCAATAAGAAAGAGTGCTAG
TCCAGCACAAAGATATCCAAATAGACCAAGCACAAGTCACTCACTTCATG
CACATCAATCTAATCAATCAACCCCTATCAAGAATAGCGCTCGTAAAACT
TCACGCTCCCCAAGAATAAGTCCATCTCGCTCTAGGCTACCCTCAGTAGA
CAGCCCTTCAAAAACGCATGAGGAGATCACACTTGTTGTACCAAACCTTC
ACGAACTAAAGCACATCTCGACTCCAAAATTTTCATCAAGATTAGAGAAA
CCCTCACCACCAGTTAAACCAGTCGATGTATACGAAGATTCATTTTCTAA
CAGTGAAGAGGAAACTAAGTCTGGGTTATATACAGCCAAGCCAGTTCTCG
AAAAAGTTCTGGTACACCAAGACTCACCCAAAGAAAACCAAGATAAAACC
GAAGAGTTTGGAGATACAAGCTTTTCCATCGAAAATGTTAAACAGAATTC
GCCACTTCTCGAGAGTGGTATTAATAAAGTTAGAGCACAATCACTCGATA
TACATGGGTTCCGGAAACTGCAGGGTATCCTTCGGGAAAGTGATACGATG
CGTCTTCACGGTCGATTTGCTGATTTATTGTCAGGCCTGTTTGAATATCT
CAGGGCACCTCTAGCATCTCTATCGCCTGAAAGAGTACAAGACGTCAAGA
CTCAAGTTCTAGCCACGATCAAGATCATGTTTAAGAAAGATTGTGAGGCT
TTCCGGCCATTTATTGCCTTGGGTCTTGAGTCACTCCTGATTGCACGCAG
TGCGTACGACAGCCGTGCCTACATTGTTAGTGGACTGGAGATCTTATCAA
CTGAACTTATCACGCTTGCAGAGCCTTCTAGTACTGTCAACTTTATCTGT
GCGCAACTCAAAACGCGTGATACCTCTCCACAAGGCTGTCGTAGCTTAAG
TATGGGACTGCATATTCTTAAGGAATTATTGAGTATAAATCTGGACTTTC
ACTTTTCGGAGGTACAACTGGCAAATATTTGCGCTTTAGTTGTAGAGTGC
TTAGACAGCAACGAGAGTGGAGTACGTATGGATGCTGTACAGCTGAGTGT
TGCTATTCATACTACAGTTGGAGACAAAAGATTTTGGGAGGTATTAGATG
GCATGAGAGAAGATCCCAAAAGCTTGATTGCTTACTACATAATGAAGCAG
AAACTACAGAAAGAATATACGGGGCCAGCAATAGCAGCTGCGTTAGGTTA
TTGA
>Bg_LOL_contig_2431_gene-0.0
ATGTTGCCTCGTCACAATGCTGGCACTGGCTATCCGCGATCAAAATACGA
TTTGGGCAAGAACACTTATCAAATAAGCCCCCACAGATACCAACCCAGGA
CTTCCTCTACCGCACGACGACGAAGGCAGACCCTGATTAAGCTAGTTGTG
GCCCTGACTGTGGTTTTAATATTTGTATTCTTCTTATGGCCTACTTCTTC
AATATTTTCAGCACTTTCTTTCGGCTTTATTTCCTCTCAGGGTAATTTTC
AACTTGAAAGTCTACGATATTATGACCTATCAACTGTTCAGGGATCGGCT
AGAGGCTGGGAGAGAGAAGAGCGCATTCTCTTTTGCGCACCTTTGCGAGA
GGCCGAGTCACATCTGAATATGTTCTTTAGCAATCTGCGAAACCTAACAT
ACCCTCATCATCTAATTGACTTGGCATTCTTGGTTTCCGATACTAATGAT
AGAACTCTGGAACGTCTCACCGAGTTATTAGAGGAACTCCAGGCCGATGA
TGATCCCAAGCAGCCCTTTGGAGAAGTGTCCATAATTGAAAAAGATTTTG
GACAGAAAATTAAGCAAGATGCTGAAAGTAGGCATGGGTTTGCAGCTCAA
GCTAGCAGAAGAAAGTTGATGGCGCAAGCAAGAAACTGGTTACTTAGCGC
TACTCTTCGACCCACGCATAGTTGGGTCTACTGGCGGGATGTGGATGTCG
AGACAGCTCCGTTTACGATTCTCGAAGATTTAATGCGACACAATCGAGAT
ATAATAGTCCCGAATGTATGGCGACCACTGCCTGACTGGCTAGGAGGAGA
GCAACCATATGATTTGAACTCATGGCAAGAATCAGAGACCGCACTAGCCT
TGGCCGAAACGCTAGACGAGGATGCAGTTATTGTCGAAGGATATGCAGAA
TATGCGACATGGAGACCACATCTGGCTTATCTACGAGATCCATACGGTGA
CCCTGACATGGAAATGGATATTGATGGGGTGGGAGGTGTGAGTATTCTTG
CTAAAGCCAGAGTCTTTAGATACGGAGTCCACTTCCCCGCATTCAGCTAC
GAGAAACATGCAGAAACTGAAGGACTGGGAAAGATGGCAAAGCGCATGAA
GTTTTCTGTGGTGGGGTTGCCTCATTACACCATTTGGCACATGTACGAGC
CCAGTGTAGATGATATTCATCATATGAAGGAAATGGAGCAGGAGCGAAAA
GTTCGTGAAAAGGAAGAAGAAGAGAAAGCTATACGAACCCAGAAAATTAA
AGAAACATTTGCGGATCCGAATTCTCAATGGGAAAAGGACAAGTCTATCA
TTCAAAATCTTGCAAAAGAAGAAAAATCACCAGACAGACCAAAAGAAGAC
TCAAGCCAATATGGCACCGACATGTCAAATAAAGTTTCAGGAACAAAAGA
CCAGGTTTAA
>Bg_LOL_contig_35231_gene-0.0
GAAAAAGGTAGTTTTCCATTAGACCATGATGGTGAATGTCGTAATTTAGT
CACAAAATATTTAAAATGTTTACATTTGAAAAATTTAGATTCAAGTGAAT
GTAGAACTATTGCGAAAGATTATCTTCAATGTAGGATGGACAACAATTTA
ATGGCCAAAGAAGATATGGAGGATCTTGGTTTTAATGATGATAATCAAAC
TATTAATAAAACAGTTAATGAAAATAAAACTGATAAGATCTATGCTCATA
AAAAGTCGTAA
>Bg_LOL_contig_4031_gene-0.3
ATGGCAAGACTAGCAAAGATCCCAGCGGACGCCGCAAGCCGCACTCGCCC
ACAATCTGTTGGGGAAAATCAGAAGCGGAGGAGCGAGGACGACGACTCGG
CTCAAGACCAGACGCAGCCGGGCTCGTTGGCCGTAAGACGGGCCGTCACG
AAGCCTTCACACAGCGCGCCCCCGACATCTGTCAAACTTAGCTCTACAGC
GCCTCCGAAACGCGATGCTGATCGACCGAAGACGCTCTACGCCATAAAAT
TACCTCCTGCGCATAGCCCAGCTAGTCCAGCCAGCCGCACACAACGCACT
TGGGAGGACGGTCCATCCGACGCCGATTCCGATGATACGACGGACCTATC
GGGGTTTATCGTCAGTGATAGTGTGTCAGTTTACGAAGAAGACGAAGAAG
AAGACAGGGAGGAGGAGGCCAAGCCCATAGATGCCATCAAGGTCCCGCGA
ACGGCTCGACGCTTGGTAAGAGGAAGGAGACCAGCGATTACGGACGATGA
CTCCGATGAGGAGTTGAATACACGCATGGAACAACTTACCACAGCTCATC
GCCCATCCACTACAACGCGCGAATCAACGGAAAAGTCCGAGGCCCCAAGA
CGTGACCGCACACCAACCCGAAGCACGCGGCCCCAATCTCAACTACTCGC
ATCTCCGACAAAAAGGCCGCCTATCCCCGCGCCGCCTTATGCGTCACATT
CCGATGCTTTTTGGGAGCCCGATGCCATCAACGAATGGAACGAAGCTTAC
TCGCCAGTCAAAAAGAAGGCTCGCGAGCCGGTCGCCCGGCCGCCGCCACC
AACTACTGATAAGACAGCGCGAGCCTCGCGACGCGCATTCTCGGCCACAA
AGCAGGCGATGGCCGAGGCCTTTCTCGCTGAACTCGATGAGAAGCTAACG
CAGGGCGAGGTTGCGCACCTTGCTGCGCCGACGGGCGGCGTTCGTATCAC
CTGGAGCAAGCACCTCACTTCCACCGCCGGCCGGGCTCACTGGAAACGCG
AGACATTGCCAAACGAGGCGACCACGACGTTCCGGCACCACGCCACAATC
GAGCTCGCCGAAAAGGTCATTGATGACGAGCACCGTCTACTCAACGTCGT
GGCCCACGAGTTTTGTCACCTCGCTACTTTTATGGTTTCGGGTGTGCGTG
ACCGGCCGCACGGTCGTGAGTTCCGGACCTGGGCCGCCGAGTGTGCGCGT
CATTTTGGGGACCGTGGTGTGCGCGTTACCACGCGCCACAACTATGCCAT
TACTTACAAGTATGTGTGGACTTGCGTTGCTTGTGGCCGCGAAGTACAGC
GGCATAGCAAGAGCGTCGACTCGGCACGCCAAGCTTGCGGAAGTTGTCAT
GGCCGGCTTCAGCAGACGAAGCCGCCGCCCCGGGCAACCGTCAGTGCCTA
TCAGCTTTTTGTGCGGGAGCACCTGCCAAAATTACGCCGCGAAAACCCGA
CGAGTCCACAGAAAGAGATGATGGGACTTGTGGCTAAACGATATCACGAC
GCTAAGGCCAGCCGAAGACAGGCTGAGATGGCCAGAGTTAGTGACGCTGG
AGACGAGGACAAATTCGAGGATGAAATCGAGGATGAAATCGAAATGATGG
CCAGAAAACTCAATATGATTGATTTAACTAGCCCTGGGAAGTAG
>Bg_LOL_contig_4031_gene-0.2
ATGACTATATACACCAAGACACCGCTCTACGGCGGCGCTATTTATGTCGA
TCTCCCGTCCAACTTTGCGGATGTTAGTACGATCCGCCAAGTCCCCGATG
AGCAAGAAGTGTTTTTGGATAAAGATGGCTTCACGAGCATTATATTTGAC
ATTGTCGAGCGTGTTGGCCCTCCCGGCTCAGGACCAGATGTGGACGGACA
GGCTCTGACTACACATCTGGAAGAGATAGTTGATTCTCAAGATGATACGG
TCCGCGTCTGGAACTCGAGCACAACGAAATTCTCTAAACTCCCCTCTGAA
ACGCCTGCTTATACCCTCATCACAACGCAAGCATCGCAGTCAAAAGAAAG
CCCCACGAGCCCGGACTTCACTGGCATCGTCCTAACCCTTATTCGACTCG
AACGAGAACTGACAGATATCCTCATTACTATCAACGTTCCACATATAAAC
GGCGAGTACAAGGATGAAGTTGACATGCAGTCCGGAAAGCAAGGCCGATT
AATTGAAAATTCTATCGAGTACGCTACAAGAATCTGGGAATCCTTTGAGA
TAAAAGATTGGAGCTTATTATGTTAA
>Bg_LOL_contig_4686_gene-0.0
ATGTCGAACTTCAATGACAAAGTTAAAAGTTCCTGGAGTACGCGAAACAA
AGATGGTAAATTGACGAATAGGTTGAGGGACGATTTTAAAGGGCTGGATC
AAGTAGCCGGCTGGATGGGCAAAGGAAGGAATCAGAACACGACAAATAAT
CGCGAATCTCGCCTTGCGGTGAGCTACAAAGACCCTTCTTCATTCAAGCC
ACCTCCAAAAAGAATAAACTCATATGTAGATACTACTTCCCAAAATCATG
CCACCTCAGATACAAAAGAACGTCTATCTACATCGCCGAGCGAGAAAAAC
ATGATAGGGAAACTTGTAAAAAGAAAGTTGCCGCCGCCTGTGCCGTATCG
CGATAATAGTGTAGGGCCTAGATCTTTACAGATCTCTCCTCGAAACTCTC
ACTTCAAAGGATCTGATGGTGAGGGACGAAATTCGGAAAATTTCCCTGAA
GCAAAGCCTAGGCTTCCTCCGCGGCTTCCTCCAAGAAAGCCTTCATCCCT
CGCTGCATCTTCTACAGTTGACAGTTATGATTCATCTGAAGAGGTTTTGA
AAAACGGGACCAGTCGCTCCGGGGCTGCCGCAATCAATAAGTCCTGCCTT
CAATCATCGACTCTAGCTAAATCATTTCTTTCTACGCCCCGAAACGTATC
ACATTTAGACAATTTTCAATCTCGTTTCTCTACTATCACACCGCCAGCCT
CTCCTAAACCTCTTAGTGCTAGTGAGGGAACGACCTTTGCTGAGAAACGG
GCTGCTCTCAAAACCGTATCATCTCTACGAAACAATCCATCGTCTGTTTC
CTTCAATGATGTTAAATCAGCTGCAGGAACTGCTAAGAGTTTTCAAGAAA
GGCATGGTAATCAAGTCAAAACTGGGCTGCATTTAGCTCAGAGGCTACAA
GGCAGTCAAACATCTAATCAGGGCGAGGGTCCTCGGGATGCTATAGTTAC
TGGGTCTCGACTTCAGTCCGTTGATCAGGCCGGAAGCCTTGCTAAAATTG
TCATGGATAGAAAGGTACCTCCGATACCTCCGACGAAGCGGGTGAATCAA
GAGGCTCCTAAAATAGCTTTTGAGCATGAGCTTCCGTCAATACCTATCCA
CACTAAGCCAAAGATCCCGTCAGTGGAGCAGTAA
>Bg_LOL_contig_3747_gene-0.4
TGGCACCTTTCAGCTGTAGACCCTGCCGACTCACGAATCTTTCGTCTTAG
ATTCAAAGTTATCGTCGAGGAGACTCAATGTCTTTCAGTAAAAACAGAGG
AGGCAGCACACGAGTGCGTATCCGATGAGGCTTTAATCCATTTAAAATCA
TACAAATATTCAAGTATTGACAAAAGTTTGATCTCTAAATATATTCTGAA
GCACTATTGGAATGGTTTTGTCAAAATCTTGCCATTATGGCTCGCGCCAA
ATATGGTTACCCTCCTAGGATTTTTCTTTATCATATCAGAAGTGATACTT
TTGGTTATCTTTATGCCAGATTTAGTTGGACCGGGCCCATCTTGGCTTTA
CTACAGCTTTGCATTTGGTTTATGGATGTACTCAACTCTAGATAACGTCG
ATGGAAAACAAGCGCGGAGAACAGGAACATCAAGCGGGCTTGGTGAACTC
TTTGACCATGGCATTGACTCTTTGAATTGCTCGTTAGCTTCGCTTTGTGA
AGTCGCGGCTATGGGACTTGGAGCATCAAAATTAGGGGCTTTTACCGCTT
TAGTACCATGTCTCCCGATGTTTTTTTCAACCTGGGAGACATATCACACG
CATACGCTCTACCTTGGAGTCTTCAACGGTCCAACCGAAGGGATAATCTT
GGCTTGTTTTTTAATGATTCTCGCTGGCTACCATGGCCCCGGAATATGGA
CTGAACCGATCGCTGATCTTTTCGGCCACCAATATTTCTTCGGATTTCAT
GAGACTCTTGGGTCCTATACTGCTCTAGATGCCTGGATTCCCTTCATACT
AATCTCTCTCTTTGGTGCCCATCTACCATTTTGTGTGATGAATGTTATTG
ATGCACGGCGTAAGAAACAGTTACCTATACTTCCAATATTCTTCGAGTGG
GCACCTATTCTGGTCTATACTCTTTCTATCGGGGCATGGCTTTACTCTCC
AAATTCTATCATCATACCGAATAACCATCTTGTTCTCTTCTGTCTCACCA
TGTCATTCGTCTTCGGACGTATGACTACTAAAATAATTCTCGCTCATCTT
ACACGTCAGCCTTTTCCTTACTGGACAGTAATGCTTGCGCCTCTGATTGG
AGGTGCTATTCTGGCTAATTTACCTTTCATGGGCTTACCGGGAATTTCTG
CAGATGTCGAGTTATGGTACTTGCGGGCTTATCTTGTTTTTGCCATGATT
GTTTATTTCCGCTGGGCTTTCCTCGTAATCGATAGAATATGTGCCTTTCT
TGGTATTAATTGTCTAACTATTCCACACAACAAACTTCGTACCCAGAATG
AGAAAGAAACTTATACGAATAAACAACAGAACAGCCTGGAAGATAAGAAG
CGAACGGATTAG
>Bg_LOL_contig_3747_gene-0.0
ATGGAGTCAGCCGTGACATCAGAGATTTTCTACCCGAGTAAAGAGCAGCC
GCCTTCTCAAGCCTCACGAAAAACTCCAACTCGTCGCTTCTCTACAACTG
TCGCAAGTCTACCCGTGGATTCGCCGCCATACTGGGTACAATCTTTGCAG
CGGCCGCTATCAGTTGCATCAGCCGAGAGTACGGACTATGCCATCACACT
TCGTGACAATACCAAAGGCGACTGTTATAAGCAAAAGATATGTTGGGCCA
AAAGCGCTCGCATCGAAAACCATGTAATTGTAAGCGACAACCGGACAGAT
ATCGGTGCCTTTGTAGTGTGGAAAATCACTGTAGAGATGATGCAAGGCGG
TAAAATGCATATTAGCAAACGCTACTCAGAATTCGATCGTCTACGTCAAG
ACCTTGTACGAGCCTATCCTTATTTCCACGCAGCTATGCCAACACTTCCC
CGCAAGAGCGTTATCTCAAAATTCCGGCCCAAATTTCTTGAAGACCGCAG
GTCCGGCCTCCAGTACTTCCTCAAGTCTCTGCGTTCTATTAAATCCCGAA
TTTGCAGGATCTCCTGTACTGGAGCAATTCCTTTTCCCCTGAGGTCAATC
CTTGGATCATGGAATGCTTCAAAGATCTTGGGATATGAGGATTATCATGT
TAAACGCAAGAATATTAACATTCCTGAGCTTGTGAATTCATGTCTTGTCA
TAACCTAG
>Bg_LOL_contig_3747_gene-0.7
ATGCAGATGATGTGGAGATTAATACCTGCTGTGGCACTACTCTCCATCGG
AGTAACTTCTGAGGCTAGTTATTACATAGACCCAGCAAGCGTACCGTCAT
CTCTGAGAGGTTCATGGTGCTCTACTCAAACTACTTCCTGCCCTCTGCTT
TGTCTCCAATTGCCTGGACAATCGAGCACCACTCTATCGAATACCTGCGA
TCCTAAAAGCTTGACCTTTAACTGTGTCTGTGAAAGTGGACAGTCTCCCA
ACTCCAGCGAATACTCGCAAACTTTACCATTTTTCATGTGTCAGGAATTC
GGAAACCAGTGTGTTGCTGGATGCGGTGGTAACCCAGAGTGTCAAAGTAA
ATGTCGCGAAAACCACCCCTGTGGTGCCCAAAACCCCACACGCGTGAATA
TAACCAGTTCAGCAATTGAACCCTCAAAGACAGACGCATCTACATCGGGC
GTTGCTTTTACAGGACTTGGTGGCTCTTCCGCCACCGACAGTTCTGACTC
CAGTAAGAGTGGTTCTCTAGCTGCACTGGACTTAGGACGTAGCTACGGCT
TGGCAATAGTATTTGCCGGTGTTTTTGCAGGATTTGCCGTGATGATGTAG

>Bg_LOL_contig_7755_gene-0.0
ATGGCCCAGAAAGTTATGTTCTCGACCAATTCCAGCGCTCGTCCGCAATC
CTTCCGCAATTCCTTCGAAGAGTGCATCTTTGTAGTTACATTGATGTTAG
CAAATGCCTCCACAACATTCATCCAAGGGGTTATTGTCATCATCACAGCC
AATATTTCCAAGGACCTAGAAATGTCTTTCACAGAAATGGCCTGGATCCC
TGCTGCTATTGGGCTTACCAGTGGGTCACTAATGCTATTTTTTGGAAAGA
CAGTTGAGATCTTTGGATGTAAAAGTCAGCTTCTGGTAGGTTTGACTTGG
CTCTGTAGTTTCTCTCTCTTTGCGTCCTTTGCAGTGTCTCCGTTGGCAAT
AAATATACTTTGCGCAGCTCTAGGGGTTGGAACTGCTGTTACCTCTCCGC
CATCTATGGGTGCAATATTCGCAACATATCAAGAGGGAAAGAGGAGAAAC
CGGGTAACAGGTGCCCTCGGCGCCGGAAACCCCCTCGGATTTATGTTGGG
AAGTATTTCATCTGGAATAGCAACAAAATTTTACGGCTGGAGGGCATCTT
TTATCGTCATAGGCATATTTTTTGTTATTCTTATGATATTTACCTTCTGG
ACCGTACCCATAATTCCGATACCTGAGCCAGCTTCGAAAAATTCTATGGA
AAATTTTGACTTTTTAGGTACATTCCTAATTGTTGTTGGGATAGCCTTAC
TAATGGCAGGTTTGACAATAGGTGCTCAGATTGGATGGGTAAACTATAAG
GTTTTTCTAATGATTTTTACAGGAGCTTTTTGTCTCGTTGGATTTAGTGT
CTGGGAGAGAAAATGCTCTAGTCCACTATTAGATCCCACTGTGTGGGAAG
ACAGTACTTTCACTCTATGTATTTTATGTACCGGTTTCGGTTACATGTCT
TTCATCACGAACCAATACTGGCTTTCGTTGTACATGCAAGAGGTTCAAAA
GTTGGCGCCTCTTCACATTGCAGTACGTCTTTTACCTCAGGCTTTGCTCG
GAATAGTGTGGAGCTATATTGGACAACTAATTACCTCCAAGTTAAGCAGC
AAATCCATCATGGGAATGGGCTCTTGCGCATATGTGGTTGGTGCAGTTTT
ATGCTATTTTGTTGATAAAGGTACCAGTTACTGGGCAATACTTTTTCCAC
AGCTGTGTATCACGGTAATTGGCGCTGATTTTCAATTCATCGTGACGAAC
CTCTATATTGTCAAAAAAATGCCGGCTCAGTCTTCGCTAGCTGCTGGCAT
TTACCAAACATTTTTGAAACTCTCCATTGCAATTGGAATCCCAATTACAG
CTAGCCTCTACAACTTTTGGCCACAAAAATCCCCGGATATTGGCTCTCTT
TATCACCGAGCCTACACTTGCTCGATCATATTCGCAGGAATCAGTCTTAT
TTTAGTTCCATTCATGAATATCGAGCAGAAAAACATGACTCCTTTGGTGT
TGTCAGCTGCTCCAAATACGAAGGGACGAAAAAAAAGATTCATGTTGCGT
AGCCCAATGGAACTTTCGACGACTATTTCGCCTGATTCTGCTTCTGATGC
TTTTTGTTCGAAAGGAAGCCAAGCTACCAAGTATAATTATGGACCTAGAC
TGAATCATCTCGATGTGGAACAGAAGCTTGAGTCGATATCGACTCTCGAA
CCCATACAAAATGTATCATGGAGGAACAAAAGCGTACATGATGGAATTAT
TCAAACATGCCTTGCTTCTATTAGAGGACCTGGGAGCCTTGATCTAAGGC
AAAATGTAGGCTCAGAAAGCCTGTGGCGACCCTCTAGTTTTTTTCAGGAA
ATTGAGATGGATTTATTTCGCATCTCAAAAGGTACCATAAGTATTGGAGC
GCAGACAAGAGAAATTTACAACGGCAGGGAATCTCATTCATACAGACCCC
AAGAAGAATTTGACCAATTGCAAGAATTACACAGAAACTCACCATAG
>Bg_LOL_contig_16177_gene-0.0
ATGCTGGCCCGCTTTCCAATCATAAGAAGCGCTCGACCATTTCAAAGACA
CTTCAATGTAGGAAAAATCTGCAGCATACGGCCGGCGAGAATACCGCAGT
TATTCCGATGTAGTTCACACTCCCCTGTCGGACTACAACTCAAGCCAGGC
CAGCGGAAAAAAGTGACCTTAAACACTTTGCGAAATCTGTATGCCAAGGG
AGAACCAATAGCTGCCATTACGGCCCATGATTATTGTAGTGGATCGGTTG
CTGATACAGCAGGTATAGAGATAGTACTCGTAGGAGACAGTTTAGCGATG
GTAGGGCTAGGAATGGAAGACACTACCGAAATTCGGTTAGAGGACATGAT
CCTTTTTAGCCGTGCAGTTTCCCGAGCGACAAAGACAGCATTTACAGTGG
CGGATCTACCAATGGGCTCTTATGAGGTCTCAGCAGAGCAAGCGCTAAAA
TCTTCTATTCGAATCATAAAGGAGGGACGTGTCCAAGGAGTCAAGCTTGA
GGGCGGTTCAAAAATGGCCAAGACAATTAAAAAAATTACAGACATGGGCA
TCCCTGTTATGGGTCATGTTGGGTTGACTCCGCAACGTCAAAATTCATTG
AGCGGATTCCAAGTACAGGGCAGGACTTCTGATAGTGCCCTTCAGATACT
CGATGATGCACTAGCCTTACAAGCGGCTGGATGTTTCGCCGTAGTGCTTG
AAGCTGTGCCGCGCGAAATTGCAGCAATTATCACTCAAAAGCTCAGGATT
CCCACCATAGGCATAGGGGCTGGAAACAGTTGCTCAGGCCAGATACTGGT
ACAAATTGATATGCTGGGAAATTCTCCGCCTGGTCACCATTTGCCAAAGT
TTGTGAAAAAGTACAGCGATATCTGGGGCGAGAGTTTACGGGGACTGGAA
GCCTATATCAAGGAAACAAAATTTCGGAAATATCCCATGCAGGAGCATAC
TTACTCCATTTCAAAGGAAGAAGTAATTAACTTTGAGGGTAAACTCGAAG
AAAGGGAATTTGATTCCAAATTCCCACCAACAAGTTTGTAG
>Bg_LOL_contig_2083_gene-0.0
ATGCTCCTCATCACCACCTTTTCACTCTTATTACACCAAGTAATCGCATT
TAAAGCGATGGAAGACATGGCAATCTGGACTAGATCCTCTATATTAGAGG
GTATGGAAAGATACGCAGGACCAATTGATGGAATGGTTCAACGACGAGCT
TTACCCGGTGATCCAGGTATAAGCACTACAGGTATGAGTCCGAGTATCAG
TGGAATGAATCTGACGGAATGGAATGAAAAAACAAAAATGGCATGTTTTG
AATCTTTGACGGCATTAAATGGAAAAGTCAACAATCCGTCTGGAATGGCC
GCGTGCTACAATCTACCCTTCTTAGACAACAGCACTGGAGTCTTCGGAGC
TGATCTCCGGCTGTTTATGGTCGCCAATCCATCTGGAGGCTTCATCAACA
TTGCAGCTGACAAGGTACAAGTTGGTCTGATGTATAACGGCGCAACGGTG
ACCCCCGTCAATACATCATCGCTAAGGAGAAGAGATACTCGATCTGTTCC
TATAAAATATCAATCTAATAAGGAGCCCACGAACCTAGCCAAGAGAGCAA
TTGTTCCTCGGCTGATACAAACCTACACATTCGTAGGGCAGATCAACAAG
ACAATACTACCCAATGTGAAAGATTTAGCAGCTCTTCAGAAAGTACTTAT
CCCAATAGTCACCCTTTCCGCACTCGAGGTTACAGGCGCTACAATTAATG
CCTCTTTAAGCAATGATGAAGTTAATTTTGTAAACGGTGTATTCGCTAGC
CCAACCATACCAACAAAAGCAACACTTGCACCGCCCATCCAGACACTTGT
CGTTGGAAAGGATGCACCTTTTGTCGTGCCAGGGCTCAATCTATTAATTT
TCCCAATTGGTCTCATCATAACCGGAATTTGGGTCATTGCCTTCGTATCC
ACGATTGGATACGGCACAATTCGTCGCATCCAGCACCGTGAAAAATTCCG
AGATAATAAGTTTATGGCAGAAAAGGGTAATTTGATGACTATCTGA
>Bg_LOL_contig_13182_gene-0.0
ATGGAAGACCAGGAAGTTCAAAGCCTTCCTGGGCAGCCTCCAGCCATCTT
TAAAAAACGTAACGCTGCTGGAAAAGCGAAGTTCCGAAAGCGCGCTGTTA
GTCAATCACCATCGAGCAGTATTTCGGATGATTCATCTTATGAAGATGAG
GCTGGGAAGAAAATTAAACGACGTAAACAGATTTCTAGCAGCATAACTGC
ATCCTCTGGAGCGATTGTCTACTCTACACCAGACCTAGAACCAACCCGAT
TCAATGCGGACCGAAGCACCACTATCAAGAGCTCGAATGACGCAACAAAA
TCCAGTAATTGGTATGAACAAAATAAGAGTGACGCATTATCCTCCAAGAA
AAGTTTGGTGCCCGCGGAAATTACCACTTCCCAACAGCTAGACGGGAATT
ACACGGGCCTTGCAAATTCAAAGACATTCATTGCGAAAAATCCAAATGCC
CCAAATCGGGTGGTTGGACCTGTTAAGGCCCCCACCAATCTTCGCACGAT
CACCGTTACTGACTTTGCACCTGATGTATGCAAGGATTACAAACAGACTG
GTTTCTGCGGTTTCGGCGACAGCTGTAAATATCTCCATGCTCGAGAAGAC
TATAAGCATGGATGGCAACTAGACAAAGAGTGGGAGAACGTCACAAAAGG
CAAAAAGATAGTCGGCGGGACTAAAATAGCCAGTGCAGATCGCAATGTGG
AAGAGAACGATTCAGATGATGATACTAGCTTAGGGAATGTACCCTTTGCC
TGTATCTTATGCAAAAAAAGCTACCAGAATCCGATTATAACGAAATGTGG
GCACTATTTCTGCGAGAACTGTGCTTTGAAAAAGTTTAAAAAGACTCCCA
GCTGCGCAGCGTGTGGTGCCGGTACCGGCGGAGTCTTTAATGTCGCCAAA
GGTCTAAAAAAGTTACTCGAAAGAAAGAGAGAGAGAGCGCAAAAAAACAG
GCAAAAAGCACTGGAAGCTGGTGAAGAAGTCAGTGAGGAAGAAGAGACAG
AATCTTGA
>Bg_LOL_contig_13182_gene-0.1
ATGACGGCCTCTTACCCGCCACTTTCTGAGCGCCCCATCGCAAACACTAT
TGTGTTATTTGATGTCGATGGAACCCTCACACCTGCGCGTCTTCGAGCCG
CGCCCGAGATGTTGCAACTTTTACACAGTCTCAGGCAAAAAGTGGCCATC
GGCTACGTAGGTGGTTCTGACTATTCGAAACAGCAAGAACAACTAGGCTC
GGCAGAAGTCCCAGTTAAATCACTCTTCGACTTTTGCTTTGCTGAGAATG
GCCTGACTGCCTACAAACTAGGACAACCTCTGGCATCCAATTCTTTCATC
AAGTGGATCGGCGAAGAAAACTACCAAATTCTGGCCAATTTCATTCTCCA
TTACATCGCTGATTTGAATTTACCAGTGAAGCGTGGTACATTTGTAGAAT
TTCGAAATGGAATGATCAATGTATCGCCGATTGGTAGAAATGCCAGCGTG
GAGGAGAGAAATGAATACCAAAGATACGATTTGGAACACAAAATACGCGA
GACATTTGTTCAGGTACTTCAAGCAAAATTTGCAGACCTTGGATTGACCT
ATTCGATTGGCGGCCAAATTTCTTTCGATATTTTCCCCAAGGGATGGGAC
AAAACTTATTGTCTTCAGCATCTCGAACAAGATTCGAAGAAGGCAAATGG
TGTCCATTACACAACTATCCATTTTTTTGGTGATAAGACTTTCAAAGGAG
GCAATGATTATGAAATATTTGAAGACCCGCGAACAATAGGTCATGCCGTA
AATAATCCTGATGAGACGCGCTTGAAAATTAAAGAGCTCTTTGACATATG
A
>Bg_LOL_contig_12400_gene-0.0
ATGGCATCTATCAAAGTTGGCATTAATGGTTTTGGTCGTATAGGGCGCAT
TGTCTTCCGAAATGCTGCTCAGACCTGCAACATCGAAGTTGTTGCTGTCA
ATGACCCTTTCATTGAACCGGAATACGCTGCGTACATGTTGAAGTATGAT
TCAACTCATGGTCAGTTTGAAGGAGACATCGAAGCCGTCGAAGGCGGGCT
AGTTGTCAATTCCAAGAACGTCAAGTTCTACAACAAACGGAATCCCGAAG
AAATACCATGGTCCGAAACTGGAGCCCAATACATAGTCGAGTCAACTGGT
GTCTTTACAACAACAGACAAAGCCAAGGCACACTTGAAAGGGGGTGCTAA
ACGGGTTGTCATTTCGGCTCCCTCTGCTGATGCACCCATGTTTGTCATGG
GTGTCAACCACAAGTCGTACACAACTGACCTTGAGGTAATCTCAAACGCC
TCGTGCACGACTAACTGTCTCGCGCCGTTGGCAAAGGTTATCAATGATGA
ATTCACTATAATAGAGGGTCTTATGACTACTATTCATTCCTACACTGCTA
CACAGAAAACTGTTGACGGCCCCTCTGCTAAAGATTGGCGTGGTGGTCGT
ACTGCCGCCCAGAACATTATTCCCAGCAGCACTGGTGCGGCAAAAGCCGT
TGGCAAGGTTATCCCTGAGCTTAACGGAAAATTAACGGGAATGGCAATGC
GTGTTCCTACTGCTAATGTCTCTGTCGTTGACTTGACATGTCGTATTGAA
AAGAGTGCTACCTATGACGAAATCAAGAAGGCTGTAAAAAAGGCTACCGA
AAAAGATCTCCAAGGCATCCTGTCATACACCGAAGATGAAATTGTCTCTA
CTGATTTAATCGGCAACAACCACTCATCCATATTTGACGCCAAGGCCGGA
ATATCACTCAACGACAATTTTGTTAAGCTGGTTGCATGGTATGATAACGA
GTGGGCTTACTCTCGCCGAGTGTTGGACCTAATCAGCTACATCGCTGGAC
TTGATGGATCCAAATAG
>Bg_LOL_contig_11636_gene-0.0
ATGCTCCTCTTACGCAAATCAAAGCACGAGAGGAGTAAGCTTGCGGAACC
ATCGGCAATCTATTCTTCAAAACTTGCAACTGTCGAAACCAACGGACAGG
ATAGCACCTTATCGGATATGCTCGGATTTAGCAATACTGACGGAGAGCCA
TCAATCCTTCCAACCTCAAGACCACAGACGTCACTTGGTACCCCTACCGT
GCCGCCTCGCAGCAACAAAAGGCCTGCAGTGAGGTTCAGAGCTGCATCTT
TAGAATTTAATATCCTTGAATCGAAGAAGGAAAATTCATCTCCCACATCG
CCTTCGATATCCATCACAGATCCACATGAAGTCTACCTTTCAAGCGAAGA
AGATGCCTCAACTTCTGACTATGATGAAAGTTCACTCTTTGAACTCGACG
ACTCAGACGTCGACCCCATTCCCATGTCGCGTGAAGATATAAATCGGTGC
TCGCAGGAAGTCATCGCTAGAGCTATTTCATTTCGCGTAGCCGGCAAACC
ACAAATTGTAGAGATAAATAATTCATCCGCCGAAACTTCACCAAGTCTGA
CAGTAGCGTCATCGAATACTTCAAAGAGATCCTCACTATCAGATTTACAC
GCATCCTCTCTCCTCGACATGCGAAAATCTATCAATCACTCCAGCAACTA
CGCACATTCTACTTCACCCACATCTATTTCAACGCCACACACACAAACTA
GTCCCTTTGTTTTGAATCTCACACATGAAGGCTTGCTTCGCCCATCTGAG
ACTCCTGAATTTACTTCTCATCATGAGCCCTCGAATGAATTACTGTCTCC
ATCTCCTTCGTTATCAATACAAGAACAGTCTGATAAAGAGTTACACATGA
TACTTCCATACATAGGTTCATCTAAACCACCCTCCGAGAACGGCTCAAGT
GTTGCTTCAAAGTCACCAGGACGATCAGCGGTCGCTGCTTGGAAACGTGT
TTCCCGAAACATTCGGAATACCAGCGTGGCAAAACTAAGCCTCGGGTACC
CAATAGGAACGGGGCCTAGCAAATCGTGTCATAGAAGCAGAGCGACTCCA
AGCATAATGGCGGTGGATAACGACAAATCATTCTCCCACTTTGGTGCCAA
TGAGAATATTTATGAAACGACAGAAAATCCATCACTTCCACACACCCCTA
TCCTCAAGAGCCCCAAGTCAGAACGAAGAGGATTAGCATTGTCATTTTGG
GTATCAAGGGAAGCCGATTGA
>Bg_LOL_contig_5958_gene-0.0
ATGATAGAAGAATTAAACCCTAGACCATCAAGAGAAGAGATGGCATGGCA
ATCTTTGTCAGGGCTGGGCTCAACTCAGGGAAATGGAGCTAGTGGACCTA
CAGAGACTCAGCAACAAGCCCCGAGCCAATCTATGGGAACGGAATACACA
CTTCAAGGTGTTATGCGATTCCTGCAGACTGAATGGCATCGACATGAACG
CGATAGAAATTCTTGGGAGATTGAACGGCAAGAAATGAAAGGGAGGATCG
CAAAGCTTGAGGGAAGCACGCGGAAAAGTGATGCTGGAAACCAAGCCTTG
AGAAGATATGTCGAGATTCTAGAGGTGGCCTTAAAAGATCGAGATAAACT
TGTGCAAGACTTACATGCTGAAAGAGATGGTATCCCCTCAACGGGAGAAA
GAAAAAAAAAGATTTATCAGAATACCAGTGAAGATGTACGACCTGAAAAC
CCTTTGAACTGGAATCAGGGCAGCAAAGACGCCGAAAAGAATTTAAGCGA
AGATCCAAATCGAGAAAGCATGAAAGAATTCCTAGACAAAACACAAGGAG
AACTGACATATCTGATGTTATCGCCCTTGAATCCTCTACCGCCTAGACAG
GCTACAGATAACAACGCCTTACATCCCACATTTGGGGCATACTCGAGCCA
AACAGGCCCAGAATCTCTCTATCAGCACCAAAATAGACAGAGAAATACGC
ACAGCAATATTCCTCGTTCCATATCAAGGTCTCATCCATCATCTCAAACA
CCCATCTCAGAATTCTGCACCTCGCCTGACGAACAACAATTTCCCACCAA
TCATGCCCAAGATCGGAGCTCCAAGCAAACAGCCCCCGGCCAACCTTCTG
AAGAAAGAGTAACACAAATTAATCATATTTTTGATCAATATGGCAGGGAA
ATGAGCAGCGACGAAGAAAAAAGAATAGAAGCTAACGGATGGAATTTTAA
CGATGCAGTAACTTACCCCGACGCTGATTCTAAGCCACATCGGCCTGACA
CCGATTTATTTCCTGTAGCACAAGATCCGCCAAGATCCCCCAATCGAATC
GGATCTAATCGAAGAAAAGGTCTATCATCGCGCAGGAAATTTCTAGAGCA
AGAATCGTTGCAAGGAGTCGATGGAACTGATGATTGTAATTTTAAAGTTA
GATTTGGTCTGAGAGGTCACCTTGACGCAGTTCGCTCTGTAATTTTTACA
GGGGGCGGAAGTCCAGGTGAACCTGAGATATGCACAACTGGCGACGACGG
AACAATCAAACGTTGGATTATTCCTGGTAGATACGAAAATCAGGGAATGC
AAAACAATGACCTGGATATTCAGAGTAGCTTTACACACCGAGGTCATTCG
GGTTCGGTTATGTGCCTAGCTTCATGGTCGCCATCTCAAAACATATCAAG
TGGTTGTCGAGCGCAGGGTGATGGCTGGATATTTTCTGGCGGGCAGGATG
CTACAATTAGAGTTTGGGAACGAGGCAGAGTCGACCCCAAAGCTGTGCTC
GATGGTCATACCGATGCTGTTTGGACTATTTGTGTTTTACCTGGGACTAC
CAGTAGTGCCTTGGGCCCCAGCAAACCATTATCTGGACCAGGTCGGATAC
TACTGGCATCAGGAAGTGCAGATGGGACGGTAAAAGTCTGGTCAGTCAGT
GCGCCACCACAACAAACATCACCGCAACCAGGAAGTAGACGCGGTAGCCG
TGCAAGAGGCAACTCAATGTCTTCAGGATCCGGCTTCCCACCTTCTCCCC
AACCTAGTCTTGCTTCCAATTCACCTTTCAATTACACACTTGTCCACTCA
ATATCGAGACCAAATAGCACTGCATCGCCAACTTGCATTACCCCATTATC
TGTATCCGAAAATGCATTTGTAGTCTCATACACAGATGCGGCAGTGATAA
TCTACGACACTCGAACCGGAGAGGAAATAATATCCATGGCTAGCCTTGAA
ACATATGATAACACAATTGCAACTGGAGTTAACGCTATTGTTGCATCAAC
GATAGATCCAAATTCCTTTTTTTGCTTAGATGCTGGCAATGAATATATCG
AAGACGAGGATATAGTCATGGGAGCCACTGGTCCGAGTGGTGTTATGGAA
GGTATTATCATTTCTGGTCACGAAGATCGGTATATTCGATTCTATGATGC
TAAAAGCGGTCAATGTACGTATAGTATGTTGGCACATCCAGCCGCAATAG
CAGCTCTCTCCCTATCTCCAGATGGAAGAGAACTTGTCTCTGCGGGACAT
GATGCGAGCCTTCGATTTTGGAGCCTTGAGAAGCGTAGCTGTATCCAGGA
GATAACGAGTCATCGACTAATGAGAGGCGAAGGCGTTTGCAGTGTAAGTT
GGAGTAGAGATGGAAGATGGGTAGTAAGCGCTGGTGGGGATGGAGTGGTA
AAAGTTTTTGCAAGGTGA
>Bg_LOL_contig_5958_gene-0.2
ATGTCACTCTTCCCTCGAGCATTTTTCCATCAAGACCAGTCGTGCAGCCC
GACAATCTTCCGGCTATTGGACGAGATAGATCAGTACTCACGTGGTATGG
ACCGTAATACGCATCGAATCGGAGAGCTACCTGGTATTGATCAGAAGAAC
GTCGACATTGAATTCACTGACGCTTCAACTCTCACCATCAAAGGCCGCAT
TGAACGCAGTTATTCCAAAGGTACTCCACCGGCCGGATTTGTGGAGGGAA
AGTCAAAACAAGACAACAACGTTTCGGTCAAGAAGAGTGAGGAGTCGAAC
ACATCACGGGAGAAGTTCTGGGTAATGGAGAGGAGTATAGGAGAGTTCTC
GCGATCCTTTGAATTTCCAGTGCCAGTGAACCAGGAAAACGTCAAGGCTT
CTATGAAGGACGGAATTCTGAGTGTTATGATACCAAAATCGAAAAGACAG
GAAAACCGCAAAATAAGCATTCAGTAA
>Bg_LOL_contig_6949_gene-0.0
ATGAGCGCCCCTGTCGAACAGAGGGTTCACGTACCAATAGATGACCCGAA
TGCTGATACTGAGTGGAACGACATTCTTCGTAAACATGGAGTCATACCTG
AGAAACCACCGTCACCTACGCCTTTGATAGAAGAGGCTATAATCCAGAGT
CAGCGCATTGCGCAAGAAAAAAGCCTACAGTGTAAAGATTTAGATGAGCT
CGATGAGCTAGAGGATCTGATGGACGAAAGTATACTACAAGAATATAGAA
AAAAGCGTATCGAGCAGCTAGCGTCGCTCAGTAAAAAATCAATTCACGGC
ACTGTTTATCCCATTAACAAGCAAGAGTATACTCGCGAAGTAACTGATGC
TAGCATCAAAACTCCGGTACTAGTTCTTTTAACTTCCTCGAATACCGAAA
GTCGGGCCGTTATGGAAATATGGCCACAAATAGCAAGTGAATATGGAGAG
GTTAAATTTTGCCAAATAAGAGCGGAAATGGCGATAGAGGGGTACCCTGA
TCGCAATTGCCCTACAATAATTATCTACAAAGATGGGAATATAGTTCGTC
AGGTTGTGGCATTAACTCACCTTGGAGGCGTCAAGGTGAAAAAGCAAGAG
ATTGAAAATTTATTAAGGGAAGAAGGTATAGTCAAAGGTGACGATTTAAG
ATCATCGAAACATCAGGAATGGAATGAGGAAATCTGA
>Bg_LOL_contig_12180_gene-0.0
ATGGACTCAATAGCTGTACCAGGCCAGTTTCTGGGTAATACAAGTGCCTT
TCAAGGAGGACCCGGGACACATATCTGCGATTCGAAATTGTATGCCTCAA
TTCTAGGACCTATATCAAGGACATCTCCAATATCATCCGGGCCCACAAAG
CGTTTAACAAAAATCACGTCTTCATCATCCGCTGTCCTACCCATACTTTC
AATCGATCGATGTATTTCCTCCGGGAATACCTCTAGTTCTGACAGAACCG
CGAAAATTAACGACAAAGTACTACCAGATGTGGGAAATACTGTACTATGT
CGAGTCACACGTATAACTCCAAAGCAGGCAACTGTCGCGATATTAGTTGT
TGGTGAGACGGTCATGCATGGGGAGTGGCAGGGCTTAATCCGGGTGCAAG
ACGTGCGAGCAACAGAAAAAGATAAGGTCAAAATAGTTGAGAGCTTCCGA
CCAGGGGATATCGTGAGAGCTGTCGTGATTTCGCTAGGTGATCAATCAAA
TTACTATCTTTCTACAGCTAGCAACAACCTGGGAGTCATCATGGCCAAAA
GTGAAGCTGGAAACGCCATGTACCCAGTTAGTTGGAAAGAGTACCGAGAT
CCGGAAACTAATTTGAGTGAGAGTCGGAAAGTAGCAAAGCCTCTATGA
>Bg_LOL_contig_5331_gene-0.1
ATGATTTTGACAAAGAAGCCCTTTTCCCTCCCCATTGCAACCATACTTAT
TCCCTCCCGAACTGCCACAGCTCATACATCTGTCTACGGAATTCATGGTA
GAGTTTTTAGCTCGAAAGGCGCCGGAGGCACATGGGCTGAGCGTCAAGCT
GCTCTTTCGTCACCTACAACTTCCAAATCCGCGAGAGAGGTATCACCGAC
GCCCCTCTCAATTCTCCCACTCAGTACTATCGCCCGATCTATTGCTTTGA
AGACCATTTTATCTTCCAGATTTCTCCTCCCTCCTTGCCTAGCTATAACG
TCTTTTATTGCCAATACCTCCTTGCGGATTTTCTCTCCTGAAAGCAATCC
GGTGGTCCACGTCCTTCTCAAATCAGTCCTTTATAAGCACTTTTGCGCTG
GTGAAACATTGCCTGAAGTAAGAAAGACAACTGAACGTTTGAGGTCCATT
GGATATAGTGGAGTTATTCTTGCTTATGCGAAAGAAACTGCATGTGATGA
GAAGGCCTCAGACTCGTATACTACTCCAGACTTCATTAGCAAAGCTTCCA
AGGATGAAATTAATCGCTGGACGAAAGGTACCCTTGACACAATAGCTCTA
ACAGTACCCGGAGACTTCATTGCATTGAAGCTAACTGGCGCCGGTTCTCA
TGCCCTAAACTTACTTTCTCGAAGCTTACCCCCATCTACTGAAATTCAGG
GGGCCATCAGTAAGATTTGCAACGCAGCAAGGCAGCACAATGTGCGATTG
CTTCTAGATGCAGAGCATTCAAAAATACAGAAGAGTATTCATGACTGGTC
TATAGGATGGATGGAACAATATAATATTGCCAATAACGGTAAAGCATTAA
TATACAACACCTATCAAGCTTATCTAAAGGAAACTCCGTTACTTTTAACA
GAACATCTATCCATTGCAGGTCGTAAACAATTTACGTTAGGTGTAAAGCT
TGTACGTGGAGCTTATCTTGATAGTGAGCCTCGCCATCTTATTCACGACA
CCAAGGAAGAAACAGACGATGCATATGATAAAATTGCCGTTAGCCTTGCA
CAACGCCAATATTGGGCTCCAAAACCTTGTCAGACTGCTGAAATAGAATT
TCCGGATGTTTGTGTAATGCTCGCCACGCATAACTTGATTTCTATTCGTA
AAGTGCAAGCAATCCAGGAGGTGCGGAGGGAAAGGGGTGATATAAATGTC
TACTTAGTCTACGCACAGTTGCAAGGAATGGCCGACGAAATCGGCTGCGA
GCTGATCCTCTCTAGAGATCTAACCCTGGGAAAGGAGGGAACTCACCTAA
CGCAAGCCTACGTTTATCTAGTTTGGGGTACGGTAGGTGAGTGTATGAAG
TATCTTCTAAGACGCGCGGATGAGAATCGCGACGCCTTGCGGAGGAAGGA
TGGTAGAGCAGAGGAATTGAAAGAACTCAAAAGAAGACTTGGAATTCAGT
GA
>Bg_LOL_contig_5331_gene-0.0
ATGGCCGCCCGATTAATGCTCCTTCTGCGCTCCACCACGCTGCGGGCTCG
CCCCAGTGTCGCGCGCCCTCAGATTCGCTCACTCACATGCGGTCGCGCGT
CGCTAAGCGATGTCCTCCAGGTCCATCGCGATTCGCGTCACAACAATGCC
GGCATTCCTTTCCGATTCACGCCGCAGAATAATGTCATCATATCCCAGAT
CCTTAAGCGCTATCCGCCCCAGTATAAGAAGGCGGCGGTAATGCCTCTCC
TCGATCTCGGCCAGCGGCAGCTCGGCTTCACCAGCTTGAGCGTAATGAAT
GAGGTAGCGCGGATACTAGAGATGCCGCCAATGCGCGTCTATGAGGTGGC
AACGTTCTACACCATGTACAATCGGGAGCCCGTCGGCAAGTTCCATCTAC
AAATTTGCACAACAACTCCATGTCAGCTCGGTGGTTGTGGAAGTGACGCA
ATTGTCAAGGCAATCAATGATTACCTCGGTATTACACCCGGTCATACCAC
TGAAGACGGTCTCTTCACCTACGTTGAAGTGGAGTGTTTAGGGGCTTGCG
TAAACGCTCCAATGGTCCAGATTAATGATGAGTATTACGAAGATTTGACG
CCCGAGAGTACAGTCTCACTATTGAAAGCTTTACAGGCTAGTGTTACAGA
TGTAGAGAGCTCTAAAACTGAAGCCAATGTTAAGGATAAAAAGTCAAGGA
TTGGTGAAGAAACGAAAGCCTCCAACAAGAAAGCAGAACAAATCACGACA
GATCAAGCTGGAATAAAGGTAGCTAAGATGCCTGCACCAGGTCCAATGAG
TGGTCGAAAGACTTGCGAAAATTCGGCCGGATTAACAAACCTGACTAGTC
CTCCATGGGGAATTGAAGCTTTCAGGAAGGATCTCTAG
>Bg_LOL_contig_5331_gene-0.3
ATGAATCTGGCCGATATCATCTCGCTTTTTTTGCGAGTTTGCGAATTAAT
ATTTTCAGCGATTGTTATTGGCCTTACGGCGTCATGGCTGCACGCAAATC
GTGGAGTTCGCCTTTCACCGCACAAGCGTTTTATCTATACCGAAGTTGTA
GCTGCCCTCGCTTTTCTAGTGGCATTATTCCTTTTATTACCCTTTACGAG
AAATTTTATGCACTGGCCGCTAGATATATTCATCTTCATTACCACTATGA
TTGCATTTGGACTCCTGGCTAATTATTCACGACATTCGTGTAATGGCATC
GGAAATCAAGGCAGGTTGACATCTGCAGGTAGAGGTTGCGATAATTTCAA
GACAGATATCTCGTTTCTCTTCTTGACTTCTATTTTTTTTCTGGCGTCTG
CCATTCTAGGCTTCCATTACGCGCGGAGAAACCGTCGAAATACAGTTGTA
GATAAGCAGATGAATGATGGTAGACAGCGGTGGTACACAAGAGGCTAG
>Bg_LOL_contig_10824_gene-0.1
ATGTCCAACGTCGCAACGTCGGCGGTAAAAGAAACTGCAGTTAGCAGAAA
GCTCAAGGACCTACTCGCAGGCGCCACTGGGGGAGTTGCACAGGTATTAA
TCGGCCAGCCATTTGACATAATTAAAGTCCGTCTTCAGACGACAAATCAG
TACCCCAACGCACTCACTGCTGCCAAAAAGATTTTCGTACAAGAAGGAGC
TTCAGCCTTCTACAAGGGGACTCTCACCCCGCTGATTGGCATAGGTGCAT
GCGTATCCATCCAATTCGGAGCCTTCTATGAAGCTCGTCGTCGCCTTCAA
GCGTATAATGCCTCGAAATCGCCTCTCAGCTCGGATCTCTCCTACGCGCA
ATACTATGCAGCGGGAGCTTTTGCAGGGCTCGCAAACTCAGTGATATCTG
GCCCAATTGAGCACGTGAGAATTCGACTACAAACTCAGCCACATGGACCC
GGTAAACTGTACTCAGGTCCACTGGATTGCGTTCGGAAACTATGTACAAA
AGCTGGAATTAGGAACGGTCTCTATCGCGGTGAGATGGTCACGATTTTGA
GGGAAGCCCAGGCCTATGGCGTGTGGTTCCTTGCTTTTGAATACATGATG
AACGCGGATGTATCCCGAAACAAGATCGAGCGGAACGAAATTTCTAGCCC
CAAAGTCGCTCTCTATGGCGGCTTGGCTGGGGAGGCACTTTGGCTATCTA
GCTACCCATTTGATGTGGTTAAAAGTAAAATGCAGTGCGATGGCCTCGGC
ACTGGCATGAAATACAAAGGGATGCAAGATTGTTTCCACCAGACATACAA
ATCAGAGGGACTCCTGGGATTTTGGAAGGGTATAGGACCAACTTTGTTGA
GGGCAATGCCTGTCAGTGCCGGCACGTTTGCAGTGGTTGAATTTACAATG
AGGGCACTTTCTGCTTAG
>Bg_LOL_contig_10824_gene-0.0
ATGATTGATTTTAATTGCTTCGAGGATATATTTGGTTTCGAGAAGAAACA
TATCTATGATGATGATATGATCAATAAAATTCAACTAAATCGTATGTGTC
TCGAAAGGTTATTCATCGATAGACTTATAATTTTCCTTGGAATTAAAAAG
CCCTCTAAACACTATCCACCAGAGTCATATGACGATCTCAAATCCCTCCA
CAAAGCCATCGTAGAATCAGAGAGTGCAGACCAGCACAAGTTATCAGTCC
TTTACTACATACTTCTTGACCATGAACATGCTGCTGAATCAGATGCACTC
TCAAACACACTCAAAGATTTCCCCCTGCCGCCAAAATATCAGATTCTGAC
GAAGGGACTATGGTTCATGGATCGAAAACAATTTGAAATAGCACATCCAT
CTTTGAACCCATCATTCACGAATGAAATAATGGAAACATTGGTAAATTCT
TCAGGTGGTGACATGACTTTACCACTTGCTTATTATCACACTATTCAACC
TCAGCTATCCAATGAAAAAGGACTAGAAATATTATTCTCAGCCTTTGCTA
AGTCAAGTGTAACAGAAGCATTCTATTTTAGCCGGAAACATAATGAGTGT
GCCCAAAGGAATATGTTTGAGATGCTTATCGCTACCGTGCTAAGTGATTC
TACTAGATATAGAATACCTGTGAGAAGTATGGAGCTAGTAAACCTTCCCT
TCACATCTCAAGAAACTTCTTGGTTTGAAGAATATTTAACAGAGGGTGAA
GGCAGGGAGTCTGAAAAAGCAGCTGATATTCTAATGATGAGATTGATTGC
TACTGGAAACTTCTCGGGATTTCTCTCGCTCAAAGTTAACAGAACGCGAA
AAGTGGATGACTTGGACTGGGATATAATAGCTGATGCATCAAGGAAAGGG
CTAGGACCGCGTTAG
>Bg_LOL_contig_61_gene-0.0
ATGGCATCCAACTCTTCCGAAGAACCTAAAGATTCTACGAATCACCTAAA
TTCAAACTCATCCGACGATGAGGGATCCCCTATAGAAAGCTCAAGCAGTC
AATCCTCAACGGACCCATGGTCCTCCACATTCCAGGAAAAAGACTTGCAG
TCACGTCACGCAGTTCCCGCCGCTTCCACCCATGTCGACCTTGTTAACAA
TGCACGAAGACCGGCTCCTTCTATCGCTGGCTCTAGCTTTCGCTCTCCAA
ATGGTATGAGAGGTGTAATGCCAGAAAGTATGGAAGAAAAAATGAGAAAG
TTCCATCTATCTAGACAAGGAACACCGTCTCGTCCACAAATACCAATGTC
CGTCTCCTCAGGACCTCCAACATCCAGCTCTTCTAATTTCGGGGCTGCAA
TGGGTGGCTTTCCCGCAGGACTTCACTTTCCTGTAAACCGACGGCCATTA
CCACACAACGCTGTATCAGACTCCACAATTCCGAAAATGTCCCTTAAAGG
CGGTCTTAGTTCCCGTAGAGGTATTAACCTACCTGGCGGGCTCCCGGGCA
ACCAGAATCCTCAAGGTCAACCTTTTAACCCTATTGGTATCACAAGTCAG
GATCGGAATCAACCGCAGCAGCCAATTTCAATGTTCAACAAGTTCTCCGA
ATACGTAGATACAAAGAATGGCACCCTTAAGTTTGCCGGGAAAGCAGTTA
TTCACGGCCAGGGTATTGATTTCACATCAGGAAGTAATTTTAATATTTCT
CTGGACGAGGTTGATACAATTGAGGAACTAGGAAAAGGAAATTATGGTAC
TGTCTACAAAGTTCGTCACGCGCGTCCTAGAATTCGTCGACCAGGCCTTG
GCTTAGCAGGCAACAGACTACCATCCCAGACCTCAAACTTATATGCCTTC
GAAAGGGGTGTTATTTCCCCAGAATCCTCGAGTCAGGGTGGGAATTCCAC
TACTGGTATCATTATGGCCATGAAGGAGATTCGTCTGGAACTTGACGAAG
CTAAATTTGCCGCAATAATAATGGAACTTGATATCTTGCATCGCTGCGTC
TCTCCTTATATAATCGATTTTTACGGAGCCTTCTTTCAGGAAGGGGCGGT
GTATATTTGCATCGAGTATATGGATGGTGGATCTATTGACAAAATTTATG
GCGATGGTATTCCCGAAAATGTGCTCAAGAAAATAACATTTTCCACTGTC
AAAGGATTAAAAACGCTGAAAGACGACCATAACATAATTCATCGCGATGT
GAAACCTACGAATATTCTTGTCAACACTCTTGGTCAGATTAAAATCTGTG
ATTTTGGCGTCAGCGGAAACCTAGTAGCGAGTATTGCTAAGACCAATATT
GGATGTCAATCATACATGGCGCCTGAGCGCATCTCTGGTGGTGGAGTTTC
ACAGTCTGGTGGGGGTGGAGGTGGAACTTACTCAGTTCAGTCTGACATTT
GGAGCATGGGATTAAGTATCATTGAATGCGCATTGGGTAAATACCCTTAT
CCGCCCGAGACCTACAACAATATTTTTCTGCAACTAAGCGCTATTGTAGA
GGGTGAACCTCCAGATCTGCCTAAAGAAAACTTTTCTCCTGCTGCGCGTG
ACTTCGTCCGCGGATGTCTTAATAAAATACCCAAGCTCCGTCCAACTTAC
TCTATGTTACTACAACACGCTTGGCTCAGTGAGTTATCTCAGAATTGTGC
ACCCTCAGAGTCCAAGACTGGGTGTAAAGAAACAGAAGATGAGGAAGTTG
CAGAATGGGTCAAACAAGCTTTGGAGAGAAAGAGTAAAAAATTAGCAGAG
GCGAGTGGTAAAATAGCATCTCCAAAAGATACAACAACTCCATCTTTTAC
ACCTGCTGGTTAG
>Bg_LOL_contig_2871_gene-0.0
ATGCAGTTCACATACCTCGCTGTCACCTTAGCCCTTACAAACTATGCTAT
AGCACAGTCGGTTGTAACTGGAATTCTCGGAAATGCAACAGTGGTAGAGG
ATAATCCGCCTGGGATAACCTACATTGCCTCTCTACCAAGTATGAAAATT
AATAGGCAAAATAAATCGGAAGGTAATATAATGGGATCCGTCACTGCTAC
AGCTAATCCTGACGGGATTGGTATTACGTTTAATGTCAGCTTCTTCAACT
TACCCACCACGGGTGGCCCATTTGCCTATCATCTTCACGTCGCACCTGTG
CCTTCAGATGGAAATTGCACCAGCGCCCTGGGACATCTAGACCCCTTTAT
ACGTGGCGAGGCAATAGCCTGTAACATGTCGCTGCCTCAGACATGTCAAG
TTGGGGATCTTTCCGGGAAGCATGGAAAAATTACTTCGGATCCTTTCGAA
GCTAGCTATAGCGAGGAATTCGCATCGACTACGACAGGACTCGGCTCCTT
TTTTGGAAACCGATCGATTGTAGTTCATTCCAGCGACAAGACTCGAATTG
CCTGTGCAAACTTTGCACTAGCTGGCGCGGTTGGAGATGTAATGAGTAAC
ACTACAAACGGCACCTATGGCAATAGCACCGATGGAAATGGAACTGACTA
CACCTCGCCCATTACTTTTGAGGGGAAATCTAGTCACATAGGCATCACTT
ATGTTATTGTATTAACGACCCTGTTACATTTCGCCTTAATGGCTTGA
>Bg_LOL_contig_13345_gene-0.0
ATGGAAAACGGTCAACCATATGTTCCCCCATCAACAAACTCAGGCGCGCC
CCCAACATCCCCTGATTCCATAATTTCTGCAGCTTGGCTGCCTCAAGGCG
AAAATGCAGCTGTCAAGGAGCCCATTTCAGTAACGGAAGCTACCTCATGG
TCGACCCAAGTCGTTACTGCAACAGACGTGTACATACTAGTTTCTACGTC
AATTTTCACCACTACTTCAACATCTATCTTCATATCAACTACCATCGTTA
ATGAGGTAGCCACTTCCATAACAACTGTAACAAACTCCGAACAACCAACG
TCAATAGTCTCGAGCACCTCGGCAGCCTCATCACAAAATAGCTCTTCCAC
AGAAAGTACCGTTAGTAACTCAGCCGAAGCAAATTCATCGTCCACTAGTC
TGGCTGGGGGGAGCTCAACATTCATAACAAGCACTCTTCCTCCTGTATCT
CTCTCTGTTCCTACAAGCTCGAATTCAATAATTCCCGAAAACATTTCGCT
ATCGGGGACTGCTGGCAACAACTCGCATGATCACCTTGCTAAGTTAATGG
GAGGTATGGTAGCTGGTATATTCGGAATCGCAGCGCTACTATCTCTTGGC
CTGCTGTTTGTCCGAAGACGGGCGCAGCGGCTGTCCGAAAGCCAGGCCAA
CGTTGGTAAGTCCTGCCTACGTGCCGACCACTTTGGCATTGAATCACGCT
TGAGTGGAGCAACCTCTTATCAAACTTCCCATTGTTCCCTACTCCAATAC
CTACGGAAGCGAGTTATAGAAGTCAAATCTCATAAAACAAAAGATTACCT
GGGAACAATCTCTCATTGA
>Bg_LOL_contig_4917_gene-0.6
ATGCGCCCACTTCTCGGTGATGATGCCCTTGTAGGGCGGTCGCGCAGTAA
TGATGATACAACGTTAATACAGCCCACAACAATGACCTATTTCTTGACCG
ATGAGAAAAGCATAAGACAACCATCATCTTCACACCCAATACTAAATCCT
AATTTAGGTATGGTTAAAAAAGATGGTATCGGACTTGAAAGTTATGAAAC
TACAAGCCCCCTTGTCGGCGATGTAGACGATTCCTACGAGAGGCCACAGG
TGACGAGGCAGAGCAAGAAAAATTTTGGAGAGGATCCGATAGAAAATCTT
GTGGAATACCAAGCTGAAGGAATATCTCCTTATTCAAGCCCCTCGGCAAA
TGTTAGCAGAAACGCTTCGCCATCCCGAACATATCAGAACCCCGTATCCA
GGCCGTATACTCCTCTATCTTTTCATTCACCCGCTCCAAACTCTTTAATG
AGTAGTCCCGGCTCACGTTTGAATTATAATGCGGAGTATTTTCCAGATGA
GCCCTCCAATCAAGTCAAAATGCCAAATTGGGTTCAGGAGCAAGGAATAA
CTCTACAGTCAACAGACTGTAGTGGAGCACCTCAACTCGTCATGCCGAGT
CTCAAAATGCCCAGCCGTAGACCATTTACAGAAAATGATGTCGGCAAGAC
CTCTCTCTTGAAAGCAATTGTACAAACCTGCGAAGACATCGTTCATGTAG
ACTCGATTTGTGTCCCCGCTTCATCCATGCGAGATAGGCATCGAAATGTT
TCTAATCGCAAAAAACCAAGAAGCGGTTACTCGGATTCTGAAGCAACTTC
GCATATAACCGAAATATATGCGAGTACTAAGCCATATCCAGCGTGGTGGT
CAGATTTAGATGAATGCAGGATCTTAAAGCGAAGAAACTCGGGAGAGACT
GTGCTGGAGAGAAATCTGTGTTTTGTCGACACCCCAGGTTACGGTAACAA
AAATTCGCAAATAGAATGTGCTTCTTCTGTTATAGATTACATCGAAGCTC
AGTTCAGGAAAATTTCTACCTTCAACAATCTTAGCGAATCTGAAATGATT
AACATGCTGAGCGGAAATGGAGGAGCCCAAGCAATTGACATTGAGTATTT
ACGCAGACTCTCCCGACTAACAAGCATAATCCCACTAATAGCTCACGCGG
ATTTATATTCTGAGGAAGAAATCTCAATAATAAAGCAAAATATACATAGT
GAGCTAAGATCAGCTGATATTAAACCATTTATCTTCAGAATTAATTCAGA
GCAAGCTCGAGACTCAACTCAACAGTTTAGTCCATTTGCCGTATCTAGCT
CTGTTTCTAAGGATCTTCAAACTATGGATGCTAGCCTTTTAATGTCCCCT
GATTATGTACAGCCATTGGTAGACTCTGAGCTCAAAGCTTTGGTTGCTCA
ACTATTTGAGCATGACACTATTTCTTGGCTGCGACATTTGGCGGCAAAAA
AATATTTTCACTGGCGAATTTCATCTTTGCTAGATTCTACACCCCAGTCT
CTCTCCCAAATACATCCAATTCCACTGATGTCTCAAGTCCTTACTGCGCC
AGTAGGAGCCGCTACATCATTTGCACTTGCCCGAATCACTGATCATACCC
AACGAGAAGAACGCATTGCTCAGGTACGGCTTGTAAACTGGGCTGCAGAA
CTTCAGCGCAGTCTTCAAGATGAGCGCATTTATTTTGAAGACTTGGCAAG
AAACGACCGGGCTGTTTGGTTAACCAAACGTCTCAGCGAATGTGCTCAAG
ACGGTACTATTGTTCCAGTTTCACAAGTCTGCAAAGAAAAATTTACCCTG
AATCCAGATCTGAGTTACTTGGTAAAACCTGGCTCATTTCCCCGGAGGCA
AGTCAGGGAAAAAAAATTTGATAAGAATGATCCTTTAGGCCTTATACTTT
TGAGTCATAGAATTAAGCAGAAAGGATGGGCCTTATTAAAGATTGCTGGA
AGTTTAGGAATTCTCAGTGGGTTAGCAATTTGGGCAATACGCAAATGGCG
CGAAAATTGGCAAGTCGGCGGATTAGAAATGAAGGATTGGGTCGAACTTG
TAAACTTGTGA
>Bg_LOL_contig_4917_gene-0.0
ATGTCGGGCGATACTTCTCGAGCATGTCAGGCGCCTAATTCTCATGCTAC
TCGACTGATGGTGAAAAGGCTTTGGCTTGGCCTTGTCGTCTTTCGTATGA
TCAATGCGGTTTTTGTTAGAACCTTTTTCCAGCCTGATGAATACTTTCAA
TCGCTGGAGCCGGCATGGCAGATGGCGTTTGGTCCAGAGAGCGGTGCTTG
GATAACATGGGAATGGGAGCATCGTCTCCGCTCTTCATTACATCCGGCTA
TCTTTTGCGCTGTCTACTTTATGGCTGGATTCTGCCTCCAACCTCTCAAA
CATTATCCGCATCTTCGTGCTACAATCTTGAATAACTTGCCCAACTTGGT
GCAGGCATACTTTGCCGCCTTAGGAGACTTTTACACCTGGCAGCTCGCAG
AAAAGATATATGGCCGGCGAAATCACGCAGCATGGGCAACACTTTGGATA
TCGCTTCTCAGCCCGTGGCAGTGGTTCTTTTCCACAAGAACATTTTCAAA
CTGTTTCGAGATGACGTTAACTACAGTCGCATTGTACTTTTGGCCTTGGG
CCTTATCTTCGGAGTCTCAGCTTCATCCAACCTGTAGTGATGCTGAGGTG
AACGGCCCAGATCATTGTTCTAAGGTCGCTCAATCTAGCCTTATTATATC
CTTTACTCTCGCAGGGACTGCCTGCATAATACGCCCAACTAATCTGTCTG
TATGGCTTTCTCTTCTCGTGCCTCATCTAGCTGGTCTCATCATGCGCCCT
ACTCATCGAATTCTTTCTGGTCGCTCCTATCTAATAATTACACGTCAAGC
TATTTTCTCAGCTGCACTAGTGCTCTTCACTGCTGCTATCTCAGACCGCC
TCTTTTATCAAACATGGACCTTTCCGCCCTACCAATGGTTGCACTATAAT
ATTATACAGGACGTCGCCATATTTTATGGCGCAAACAACTGGCATTATTA
CTTTACCGAAGCTCTACCGCAATTACTCACTACTTATCTACCCTTTACGC
TTGTAGGACTGTGGCATGCGTGGACCTTGCCTTCGGGAGACATTAGATTT
GTGCTAACCACGACTATTCTTGCATCTCTTGGAATGTTGAGTCTTACATC
ACATAAAGAGGTGAGATTTATATACCCAATGCTTCCTCTACTACATATTA
TCGCTGCACCTCAAATAGCTGGTTTCTTTGTCGATCTGAAGGCCCTGGCT
CGGTCTCGAAGTAATGCTTTGGGATTCTTTCGCCACAAAAACATTTTGAT
TGGCCTTCTTAGTCTCAATATTTTCATCGCCTATTACACCACGAGAATTC
ATCAGTCTGGTGTTATCGCCGTCTTTCATAGTCTCCGCCGCATCTACGAG
GAGAATCACGCGACGGACACTAGCCTCAAATCATTCATCCCCTCCCCTAC
CGCTCCTCCTTATTTGGCCTTCCTTATGCCATGCCACAGTACGCCATTCC
GTAGCGCTCTAATCTATCCAGGGCTCACGGCTTGGGCCTTGACCTGCTCA
CCACCCCTCAATACGGCGCCAGGCTCGATACAGCGAACCAATTACCGAGA
CGAGGCTGATCGCTTCTTTGCTGATCCCGTAGGCTTCCTTGCGCACGAGG
TTGGTGCCAGTCATAACACACGTGCTTGGCCCACACTTGTCGTTGGCTTC
GCCGGAATTGAGGCACCGCTGCGTCTGGCTTGGGAGGCGGCAGCTGGCCA
TGACTCGCATCTTACGGAAGTCACTCGAGTCTTTAATTCGCATTGGCACG
ATGATCCTCGCCGCAAGGGTCCTGTAGTTGTGTGGAAACTATTGCGTGGT
AGCAAGGCTGTAGACTTATCTCCCTCGTGA
>Bg_LOL_contig_4917_gene-0.2
ATGGATGTCAAAAGACATCCGAGTTCATTCCAACAACTGGAGAAGCTTGG
TGAGGGTACCTATGCAACTGTATTTAAAGGTCGAAATCGACAAACTGGCG
AACTAGTAGCGCTTAAGGAAATACACTTGGATTCTGAAGAGGGTACACCG
TCCACAGCGATACGTGAGATTTCTTTGATGAAGGAATTGAAGCACGAAAA
TATCGTCAGCTTACACGATGTTATTCATACGGAGAATAAACTCATGTTAG
TCTTTGAATTCATGGATAAAGATCTTAAAAAGTACATGGACACCCAAGGA
GACAGAGGCGCATTGCCACCAGCTACAATTAAATCTTTTATGCACCAGCT
ACTCCTAGGCATAGATTTTTGTCACTCCAACAGAGTTCTGCATCGTGATC
TAAAACCTCAGAATCTTTTAATCAATACTAAAGGTCAGCTAAAACTGGCA
GATTTTGGTCTTGCTAGAGCCTTTGGAATTCCTGTCAACACGTTTTCCAA
CGAAGTTGTTACGTTGTGGTACCGAGCACCAGATGTATTGCTAGGAAGCC
GCACTTATAACACCAGCATTGATATCTGGTCTGCAGGGTGTATAATGGCT
GAGATGTACACTGGTAGACCACTCTTTCCGGGTACAACCAATGAAGACCA
ACTTCTTCGTATCTTCCGAATAATGGGCACACCATCCGAACGTACTTGGC
CTGGTATTTCTCTTTATTCTGAGTATAAACAAAATTTCCAAATCTACGCA
ACACAAGACTTAAGAAACTTCCTACCTCAAATTGGCCTTCACGGTCTTGA
TTTACTTCAAAGAATGCTTCAGTTACGACCTGAATTAAGGATTAGTGCAC
ATGACGCGTTACAACACCCGTGGTTCAATGATTTAAGGGGACAGCTGAGG
TTATCTCAACACCCAATGGGACTACACCATTCACAAAGGGATTATGCTTC
TCACGGAATGATCGGCCATGGTGACTATGGATACTAG
>Bg_LOL_contig_134_gene-0.0
ATGGCCCCCATACCCTGCGCAGTATGCAAGAACTCCCGAGCATTAATAGT
CAGACCAAAAAACCATCAAAAGTTATGCAAGAACTGCTTCGTTTCAATAT
TCGAAGAGGAAGTTCATCAAACAATTTCAACCACTAAAATATTCTCACCT
GGAGAGCGGATAGCAATCGGTGCCTCTGGTGGGAAAGATTCTACTGTTCT
TGCGTCTGTCCTTAAGACCCTTAACTCTAAATATAATTATGGTCTTGAAC
TTGTTTTGTTGAGTATAGATGAAGGAATTAAAGGATATCGAGACGACTCC
CTCGAAACAGTCAAGAACAACGCCATTCAGTACGATATGCCCCTCAAGAT
TGTTGGATACGATGAATTATATGGCTGGACTATGGACCAAGTTGTTGAAA
CAATCGGCAAAAAAGGAAACTGCACTTACTGCGGGGTCTTTCGTCGCCAA
GCACTGGACAGAGGAGCCAAGATGTTAGGAATTAAACATGTAGTAACGGG
ACATAATGCAGACGATCTAGCTGAAACCATCCTCATGAACCTACTTCGAG
GGGACCTATCCCGTCTAGCACGCAGTACAAACATAATGACTGGTAATGAT
TCAAGTGATGTTCGGAGGAGTAAACCGCTCAAGTACGCCTACGAAAAAGA
GATTGTACTCTATGCCCATCATAAGAAACTTGAGTATTTTACGACCGAAT
GTATTTACAGTCCAGAGGCTTTTCGAGGAAGTGCTAGAACGCTCATTAAA
AACCTTGAGCGGATACGTCCAAGTGCAATTCTAGACGTTGTTCGCAGCGG
TGAAGATATGGCCAAAATGATTTCAGATGAAGCTTCTGGAGTCGATCACT
GCAGAAGCAAAGAGGCGCCACAAATTGGTGAGCAAGGAGATGAAGAAGGT
ACCGGCGGCTGTGGAGGCTCCAACGGAAGGACAAGCGGCGGTGAGATGGC
AGATATGGAAAAATTACTTGTCGAAAACGAAAAAGCCTCCTCGAGAGAGA
TTGATTATACTTCAGGTTTGATTATCGAGGGTGAAAAATCTGCCAAAAAA
ATATCTGAAACGAGTGGGACTCAGCCTAAAAAACAATCTCAGTCGAAAGT
AACTCGACAGACACTAGGCACTTGTAATAAATGTGGTTACATGTCTAGCC
AACAGATATGCAAGGCTTGCTCACTTTTGGAGGGTCTTAACAAGAACCGG
CCAAAAATTGAAATTGAGATATAG
>Bg_LOL_contig_13857_gene-0.0
ATGGTGGTTAGCGAGAATCCCGGGGCTGCCTACGCAGACATCCCTCTCGA
TGACCTGATCCTGTATGCTATATACAACGTCAAGAAAGTCTTCGGGTTCG
ACACTGCTGCCGATCGCGTCATGAACATGACTGAGGAATTTCTTAAAAAT
ATCTACCCGAACATGGTCGCAATTCTCGTCGTAGCACTATCATATGGCCA
CTATGATGTCGAATGCCGGGTCTCTACCACCACTGAGAAGACTGAAATCC
CGGGCCAGAAAATGATAGATGAAGAACGAGAGGAGATCTTCAACCTGACC
CGGACCAGCCCTGCTGTAACCTACCTCCTCGCCAGAATGCACACAAAATA
CCGAACCAACAATGCAATTGGTCTCATAATCTGTTCAAATTTGTCAAGGA
TTTCTAGGAGGAAATATCTCGAAGAACAAGTGTAA
>Bg_LOL_contig_9352_gene-0.1
ATGGCCGCATCTCATAATATTCCAGAGAGCTCATTAATAGCCCCAGAAGC
TACACAACGCTTAGAGTTGGGAAAGAAGGATATTAGAATCCATGAGTCAT
CTCTAAGTGTAGTAGAAAGTTTCGATCAAATGTCACATTATTTGCGATCT
CCAACACCTCAATCAAGCTCTAGCATGGAACAGCCATTGCCAATTCCTAA
AGCCATACCGTTAAATTATCGAGAGTTTGATGTGCCGCTCCCGCTTGTAT
CACACGTACGAAACGTTTATACTGAAAAAGTTGAGGGCAGCCGGAACATA
CTCGAATTGATAACAAAGAATAATACTGTTTCTCCCGAAGCTCTTGCAGA
AATAGACCTTTTAATAGACTACCTTCGTAAGCTCTGTGATCACTTGAAAC
CTACACTGGAAGATCTCTCTTCAAATACTCTGGACTTAGCTGCTTACCAA
GTAAAGTATGCGGAAAATGTCAGCACCAAGTTTATATTTTTGTCTGAATT
TTTAAGCCACATGAAATCACAAGATAGACATGTAATTGTCCTCATTAGTG
AAAAAGAACTGATGGAAGTTATTGAGGTGTTTTTGAGGGCCTATAATTTT
TCTTACAGCCGCGCTGATCGTCCAGGCTTCGTTTCAGATTGCTCTGGAGA
CAGTAGAATAAAAGTTACCATTTTGCTTAGTACTGAACGGTCTTACCAGA
TAAAAACAGCCGATATCATTATTGCCTTTGATTCTAGTTATTCCCGTATC
GCACATCTCGCAAAATTAAAGAGTGGCACCGACACTTCAAATCTATCAGT
ATCTGTTATTCACTTAGTAATCACACATTCAATACAACATTTAGAAAGAG
AACTCCAGATCGGGACCGAAGATACTGTTGGAAAAATACAACTTTTTAAA
CTCATTCACACTGCCGCCGACAAGGTTGGAATTATTCCCAGAAATTATCA
AGAGCCATCAGGTGCAGCTAAAGCTGTAGCACAGTTTTATATCCAAGGGG
AAGTTCAGGGCTCATGGTCACTAGATACGCTACCAGATTTAGATGAAAAT
ATAAAGCATTTTCAGAAAGATCAAACATCAATATTAAATGGACCTCCCGA
AGAGCTTCAGTATATGCAAAGTGAGCTCCATTCGATAACTCTGGCCTCTT
TAAAACGGTATTCGGTCAGCAAAAATAAAGATGAAAACTTTGGATTCCCT
GACCTTTCAAAACGTCAGAAAACTGAGTTTTCTCGTGACAGATCTCCAAA
CCCCCCATTTACAACTGATAACCCACAGAAAATAACTCAAAACCTATCTC
TCGAAGAAGAAAGCTCTTTTCCTGAGACAAAACCTGACTCATCAATTCAG
AACATTGTCGGTGGGTTAGAAAATCAGATCTCGTTACTACAAAAGTTAAA
TTCAATTAAAACTCAACTCCAGGATATGGAGGAAGTAGAGGTAGAATTGC
GCCAAATCAATAAAGATTTGGAATCTCGGCGCCTTGATCTAGAAAAAAGT
GTAAGGCTAATTCAGCCTAAATATCAAGAAGCTATTGTTGAGCGCAGTAT
TTACGAAAATGAGAAAAATCTCGCATTGATTCGAGAAGCCAATTTACGAC
GTACACTTCTTGATAAAGAATCAGCACTAGTTCAAGTCAAGAAGGAGAAA
GAAGAAACTGATAAAGAGCTGAAGAATGTGCGAGAAGCACTGTTGGGCTC
GTGTATACCAGAGATGCAAGAATTTGAGAAGATGCGAATAGAGGTCTCGC
GTCTCAAGGCCGAGAATGACCTGCTTAATAAGCAAAAAAAAGTTAACCAA
ACAGACTTTGATTACATGCAAACCAATTATCAGGCAGCTTCAACCTCTGC
TGCTGCTGCACAAGCCCAGATCAGTGCCTTGCAGGGGGATTTAGAGGCCT
TGAAGATGAAAGCCGATGATAATGCAGTAAAGATTCATCAGATTCAACGT
GATAATACTATTAAAGAATTTCAGTTGATAATTAGAGGTTTGAGGTCTGA
GAAAGCTGATCTCCAGCGCCAGGTTGAAAAAATAACTGAGCAGTATAATA
TTGGCGTAAGTGGACGCCCTAATACTCGAAGTAATAGTATACCGCGTAGC
CCGCGGCCAGGAGGTGATGTGGCAAGCCCTCGTCCGGTGGGAAGAATTAT
TAATGACCATAATACTACTAGCAATATTGTTGGGGGCATTAGTAGGGGCA
GTAGCCCAGTATCTGGAGAATTTAGTGCGGGCTATCGAAACGTAGTTGCA
TCATATGGGGAGAGATCAAGGGGTAACACACCACAGCGAGCAGACAATAC
ATATTTCAAGAGAGCGGGAAATAAGCTACGTCAAAAATCGGGATGA
>Bg_LOL_contig_9352_gene-0.0
ATGGCTTCTCGTCCCACCGTATCCATCCTCTCGGCTGAGGGCAAGCCCTC
CGGCTCAACTCATCCACTGCCAAAAGTCTTCAATGCACCCATCCGTCCTG
ATATCGTGCAAACTGTGCACACCGGAATGGCCAAGAACAAGAGACAGCCT
TATGCAGTGAGCGAGAAGGCAGGTCATCAAACGTCTGCCGAATCTTGGGG
AACCGGTCGTGCGGTAGCACGTATTCCTCGTGTCTCGGGAGGTGGAACCC
ATCGTGCTGGTCAGGCTGCTTTTGGAAACATGTGCAGATCAGGTCGCATG
TTTGCTCCCACCAAGGTATGGAGAAAGTGGCATCAGAAGATCAACTTGGG
CCAAAAGCGATACGCCACAGTATCCGCTCTCGCTGCTTCCTCTGTTCCGG
CTCTCCTCATGGCCCGAGGTCACCAAATCTCCACCGTTCCGGAAGTGCCC
CTCGTCATCAACTCCAGCGTCTTTGAAGGTGCTGGTATAACCCGCACATC
GGCCGCCATCTCTCTCCTAAAATCCGTTGGTGCTTCGTCTGAGCTAGAAA
AAGTAGAGGGCTCCCGAAAGCTACGATCCGGTAAGGGTAAGCTTCGTGGT
CGTCGATACCGCCAGCGTCGCGGCCCTCTGGTTGTATATGACCCGTCCGT
TGATGGTACAGAGCTCATCCGAGCCTTCCGAAACATACCTGGTGTTGAGA
CCTCTTCCGTGTACGCCCTGAACCTTCTACAACTCGCCCCAGGAGGACAC
CTTGGACGTTTCATTATTTGGACATCTGCTTCTTTCAAGGCGCTTGATAA
CATATACGGCAGCACTACCGTACCATCGTCAATGAAGAAAGACTTCCTCA
TCCCATCATCGATGGTGCAACAAGCTGATATTGGACGATTGATAAACTCG
TCCGAATTACAAACTGTCATCAAGGCAGCTGTAGGATCAGCACGCACAAA
ACGATCGGGTGTTCAAAAGAAGAACCCTCTCCGAAACAAACAAGTAATGT
TGAGGCTCAACCCATACGCTGCTGGATACAGCAATGAAAAGCTAGGATCA
AAGACTTTAAAGACTGGTAAACCTCAAAGGGCCACCAAAACTCCCTTTGC
TGCAGTTCTGAAAGAAGAGTAA
>Bg_LOL_contig_7761_gene-0.2
ATGCCTCGCAAGGCACTGCAGTACGAAGATTACAATTATGCCGTACGAGA
GATAATCCTTTCTTCCGACAGTAACTACCTTGATCAACTGATACCTCTGC
TCAAAGATGCCATACTTTCTAATCGGACTAATGGTCTCCTCCAAAATTTC
TCTCAGTATGCTGCGGAACGCGACTCTGACATAGAGAACATCGGCCTCAC
AAAGCATGATGAATTCCTGAAGTCAGTCAACCAGCTTCAAAATGTGCGTG
AGAGCACTGTTGCCCTCACCACTGAAATCCTGCAGCTCAACCAGTCGATT
CAAGAAAGTACAGAAAAACTTTCTGAGCAAAAAGGAGCTTTGGTTGACAC
GACATCTATTCGACAGAATATTGCAGACGCTTCAGAAGCTTTACAAGGCA
GCCTAAAGATATTACACGCAGTAAATCAATCTCATGAGTTGATTAGGAAG
AAGAAATACTACGGGGCTTTAAAAGCACTAGATGATTTACAAACAGAGCA
CTTAATTCCAACTATTCAGAATAAATATGCTACTCAGTACAAACTTGCCG
ATGTTATACAAAAGTCCATACCATTATATCAGAAGACAATTTCAGAAGCC
GTTATGACAGATTTAAATGCATGGCTATATAAAATTAGAGAAACATCGCA
GTTCTTAGGAGAAGTGGCTTTCTATCACACCGAGCTGAGACGAACGAGAC
AGAATGAGAGAATGAATTCAAACCAGTATCTCCGAAAGTTTAAGCTAAAC
TCTGCTATAGAGCTAGTATATGACGAGAGTGAAGAATTTGATGTTTTGGA
TAACGAAGAGCTGCAGGTAGACTTTACTCAATTATTCGAATGTGTACACA
TACATGAGGCATTAGGCCAGATTGAGAAATTTAAGTCGCAGTACGCGGGA
ACAAGAAGAAGGCAGAAAGAGCTTTTATTGCCTAGCTCTATCAGTTTGTT
GAATGATGATGAAAATAGCTTGAGTGGACTTCTTGAAGGAATCTCAGGCT
TTGCCATAATTGAAAAAGTTACCATGAGAAAAGCGCACAACCTCCGCTCA
CCAGTTGATGTAGATGAGTTATGGGACTCTATGTGTCAATCAGCCATAAA
TTTAATTTCTAAAGCATTAGATAATGTGGAGAAAGCGGAGCAAATACTTA
AAATCAAAGGAGTTGTTGCATTGTTTATCCAGACTATGGAGGGTTGGGGG
TATTCCGTCGCGGCTCTGGATAATTTTCTTTTGATTCTCTTTGAAAGGTA
TGCCGCATTATTGAAGAAAGGCTTCAGTGATGATTTCCAAGAGATTGTAT
CTACTGATGACTACATGCCTATGCCCATTAATAACTTAGATGAATACGAC
AAAGTTCTTAACGTCAGCTGGTTCAAACCAGAAAAACCCCGCGAAAACAT
CACATTTCCCTGCGTACTGCCATTTTCTCAGATGTACCCTCTCTGTTGTA
TCGACATTCGTAATTTCTTAAATCAATTTTACTTTTTCAGTGATGATTAC
TTTCAACATCCATCAATAATCGATAACACTTTAAGAACATCTTTAGACTC
TCTGCTTTCGGAGAAAGTATGTAACTCGCTCGTGGAACGACTTTCTGTTC
AATATCTCGGACAGATTGTTCAGATTCTCATCAACCTTGAGCATTTTGAA
ATGGCATGCTTGGAGCTCGAGCAGCTACTGATAGCAGCTAGAAGTAGCGC
AAGTGCTGGGGGGCCTATCGTTCTCAAGGCAACGGAAGAATTTAGAAATC
ATAAAAAGACAGCTGAAAAGCGAATTTTTGAACTGGTAAACAGCAAAATT
GATGATTTGGTTGAGACTGCTGGATATGACTGGACTGCGCAAACTTTATC
GCCCGAGCCTAGCAATTACATGCAGACCCTCACCACATATCTTTCGAATA
TTATGTCGTCAACCCTCCTGGGTCTACCTCCTTCGATAAAGGAGCTTATC
TACTTTGATGCTTTATCGCATGCTACCACATCTATCCTTTCCCTCCCTCT
TTCGCCCCATGTCAAGGCCATTAACCCAAATGGCGTCGCTGCCCTCGCTA
CTGATGTTTCCTACCTAGAAAAGTTTGTATCAACATTACCAAATGCACCA
CTATTAAAGGATGGCTTAGACGAATTACTGCAGGTTGTATCACTTATGCA
ACTTGACAACAGCGACGAGTTCTACGATATTGCTGTTCGAAATAGGCGGT
TTGGACGAGTAGACCCCGTGGCTGGAGCTTCACTCTTGAATAAGTAA
>Bg_LOL_contig_7761_gene-0.0
ATGACGCAGATAAGTGCACCAAGAGATGACGGTGCTGACCCATTCGTTAC
ACATACAAACCTCTCCGCAAATGCGTTACCCTTTTGCCCCAAAGTACTAT
CAAAGCTTCCGATTAAAAACTCTTCTTTTCCAATCCCAGGCACAACTCAA
CACGTTGAACAAATCATTGGAGAGAATGAGAATATCGAAGATTTTGGCTG
TTTTTCAACGAGCTCTTCAGTAACCAGGAATATCAAAAGTTTTGGCAGTG
ATAAATATGATGCGGCATTACACGTTGAAAAGGCTCTCACTAAAGCCAGA
TCTTATTTTAAGGGTACCCACTGCATAATAAATATTTATCCTGACTCCTG
GTTACGTTTTTCTAATATTCGAGATGCCATTAAAATTCATGAGATACTTC
GTCAGGAATGGCCTGAAGTACCGTCACAATACATTTCCTATGCTGACTGG
ATGAGGGTCGCTTCGCCTAGCAATAAATCAAAGTTGTCTGAGCATGAGGG
CCAAGTAGTTATAAAGATAAACTATCCGCTTGGTTTTGACTATAAACAAA
TTGAAAAAGAAGTCCGTGTTCTTTTGGAAAGAGATGGCCGAAAGCTTTAT
GCTTCTCAAAAAATGCCAGCGACCGCAGCTGGCATTTACCATCTTATAGC
TGAATTTGAAGATTCTTCAGTTACTCAAGATGTTGTTCGCAAGATTAATC
GCCGAGTAATTGCGGAAAGCGCTATAATAAATATCAGCCTTCATGAGCCG
GACCTTGCCCATGAACAGATACTGGATAAACAGTGCTTAACACCTAATCG
AGAACAAGGTTTGGACACACCCCCAGGTGCCGACGATATTGTACAAACTA
TGAGTCTAGATCGAGTATTGTATCCACAGCAGGGTGCTTACACTCCTACT
TACAATTCTCCTTATTCTCATGTAACTTTCAATTCTGGGTACATGCTTGC
ACCAAGTAACCTTCCGCTTATCTCACCGACTCCCACACCCTCTAAGCCCA
ATAGTCGTGATCTATCTATTTCTGTAATGGACATGAATAACCTGAATACC
TTGTTGACACCAAATCGCTCTTTATCTTCTCCTAACCATAACTTTCCCGA
TACTAAGCAGTTAATTCCATTTACGCCACAGTCAAATGATCGAAGCTTGG
CAAATAGATATAAGTACGAATCTTCAACTGGTAGATACGGCTCGGGAGGG
CGGCGAAATAGTCTGAAGGTGTCGAATTGTATATCTGGCAAAGGACGACA
GAGCAATGGAACCCATAATATGGTCGATATAAATCGTATTCGAGAAGGCG
CCGATGTTAGAACTACAATAATGTTGCGAAACATTCCGAATAAAATTGAT
CAGAGTACGTTGAAATCGATTTTAGACGAGACATCACATGGAAAATACGA
CTTCGCCTACCTACGTATTGATTTCAGTAATGATTGTAATGTTGGATATG
CCTTTGTTAACTTTATCGATCCACTTCATATTATAGAGTTTATCAATGCC
CGTGCAAATCAAAAATGGTATCGCTTTAGATCTCAGAAGGTTGCTGAAGT
TTCTTATGCAACTATTCAAGGCCGAGATTGCTTGATTCAAAAGTTCAGAA
ATAGTTGTGTAATGTTAGAGCTTCCAATTTTCCGTCCAAAGCTGTTTTTT
ACATTTCAAGATCCTCTCGGACGGGCCGGTCAGGAAGAACCTTTTCCAGC
CTCTGATAATCCATCAAAGCTAAGAAGATCGTGTGAAAATGCCGAACACG
TTGGATTATTTGCTCCAAATGCTGGTGCCCAGATGCGTGATGAGCAACGT
CGACGTCGTTCTCAATATGATAGGGGAACTAGCTTAGCTGAGCGAGATTC
GTTTGACGCATATTTAACCAGTCCGTGGAATCTTGAATTCTTTGAAAAAA
ATCATACCTATCAACCCCAACGTAAGTTATTTGTTCAAGAATCGCATAGT
TAA
>Bg_LOL_contig_6122_gene-0.8
ATGTTACCGCCTGCATCCACCAATTTTCTCAATTCAGACTGTGACTTTGT
TGAGGCTTCAGGCCATAAAATCCCCGAAACTCTCGAGCTTGATCTTATTT
CCGAAGAGAGTTCGGACAACAGAATACATACCCCGCCGCCACGAATAGCT
GCCCGCTTTTATCGACCGACCTCTACTCGTCGTAAATCATCCGCCGCATC
TTCCCGTCGCAACTCAACCTCATCGCTGCACTCTCACCAATCAGCTTCCC
GCCATGCAGAGCCGCAAAGCAACTTTATCGCCCAGCATCAGCGTCGTGCT
TCCATTATAGAAGATAAAAAGGCCCGGCTGGCTGATCGTGCCGCACATGT
AGATAAGGTTCGCCTGCGCGCAGCTTTTTTTAAGGCGACGCCGCGCTCCA
ATACCAACCGAGAGGAACGAGCATTGGCAGCACAACAGGCGAGGGAGAAG
AATCTTGCCGAAATTGTGGCGACGTGTGCAGAGGAAGTGAAGCGAGCCAA
GGGAATTGCGGAGAGCATGCGGGAAAAACGAGAAGCTGAAGGAAAAAAAC
TTCGCAAGGAAATGGAAGAGAAGCTAGCTGAAGCAGAACGGCGAAGGGTA
GAAATTCTAAATCGAGGCGGTAGTGTGAAGAGAGGACGCTCCATGAGTCA
GTCGCGCAAGAGTTTATCTCCCTTTCTAGAGGCCCAAGGAACCATCGGCA
TGGATGCTGCAGCCCTTCGTATCCAAATGATATGGAGAGCTTATCAAGCC
AGAAAATCAGTCAAAGAATTTCAGACTTTTAATCTGAGTATCAAGACACT
CGGCAACAAATCATTCGATGAAATAACAGATCTCCTCGAACGAGAGCACG
TACTACTCACGACGGCGCGTGTTTTGAGGCTATGTGGTCTCGAAGATACT
AAGGCAGAATCGGTTCAGGAAATGGCGACCGTAAGAAGCTTTCTCAGTGC
CTTTCTGATATTAGGGCATCCTGCGCAAACACTCAGCAATAGGATCGAAG
ATCAATACTCATGTCAGGATCTTGTAAATAAAGCTCAAGCACTTATTTTA
TCCTTCGAAGCAATTCTTACGCGCTTTAATCAGGCAGAATATACAAGCTT
GTCCCTCATAAAATCACCTAAATTCTCTCAGTTATACATGTCATTTTTTA
CCGCATTTATCGCATGGAAAGCGAGAGACTCGGAAGCACTTATCAGCATA
TTAATTCTGCAATTTACCGAACTTGAAACAATATGGCTATCAGTACAAAG
CAGTTCTGATAAAGCGGTGGCGGAATCTTACAAAGACGGCATTCGAAGCA
ATCAAATTATCCTCATGGCGCGGATAAAACGACTCGCCGGCGAGAAAAGG
TATAAGCAAGTTATTTCTCAAGCCCTTAAAAAGGCTCATGCATCACATCC
TAGCAAGAAATCGTCACGCACACCCCAACCGCAAAAAATACAGCAGGCGC
CACTCGCCGCAACGACAGACGACCTTATTATCGTTGAGAAAACTATGGCG
GCTGCTTTACATACCCTGACGCCGCCGTCTCCACCTCAAAATCCACCATC
CTCACATGTTGATGCCATCAGATTTGCTCAACCTCCCATGCAAGGAAATC
GGATCATTACTCACGAAATAGCAATCGATAAAGAGTATCGAATTGGCGAA
GATGTTCTTGCCGGAAAGAGTGCCGTCATGCAGTCAGCATTTGAAAACAT
GCGCAAAGACATAGCGGCCGGTAATTCTGATATATGGATACTTGCTATGG
CCGAAAACGTACGAGCCAAGCTCCAAAAATTGCTCACTGAAGGAAAACCC
TTACACTCTTCCATTGGAGAATGGCTTGACCATGACCTCATCGCAAACAA
GCTTCGGCATCAGTCATTTTCATGCGATAAGTTCTTTGAGGAAATGGGCC
ATCTTCTTCCTAAGCTATGTGCTCCGTTTAGGGACTCAGAAATTCAAGCA
ATAACACAGGAAAAGTTTCATGACCCCGATATTGTCTCACGTTTAGAGGC
TCTCATGTACGCCCTCGATATTCTCCAACTAGACTATGCAAATTTTCTAC
TACAACGCCAGATACCCTTGATTCTAGCCAATGCTGCCAAATATGAGACC
TACCAATTCATGCAGCAAATGGCAGAGCCGGGATCTACCCTCCGCTCGAC
AGAACTGGCTTGGATGCGTGCGCGGCAAAAAGTGATCTCAGAAATATCGA
AGCGGGATCCCGAAAATATCAAGGTACCCTGTAACGATGCTACCGCTGAA
AAGATTTACTCGCAAATGCTAGTCGATACCTTCACCATACCCAGTGACCC
ATCTGATATCCCAGAAACTCTAAGGCTCGACCAGCATCGGATTCTTCGGA
TTAGAAGCGAAGTTATACGTATTGTCACCTGTGGAGCAATTCTACTGCAA
TGCAAAATCCTTCTAAAGAGAGAAGTTCGTTCGCTCTGGAAGACCGAGGC
GACTCGTATTTACTCGGTTCTTGAGAATACTAAAAATATCGAGCAGGCTG
CTCAAGGAATCCAGGCGGCCTTAGAGAGCTCTCGGAGTATGCCTAATGCT
ACCAAAACCTTAATTCGTAATCTTGTGAACCAAGCTATAACTGCCTCTAC
GTCAGCACAAACAGAGCCTAGAGATCCTGTCCTCCGTCTACTCCTAACTA
GACTGAGAGGCCATATACTTATCAGGGTAGGCGCTCGGACCGAAAGAGAA
AAGCATCACAGCTCGAACACAGCCAGTGAAAACCTCACTACCTTGGGATT
ACCTGAATTCGCCCAAAAAGTTGGCGATATGGTCCATGAGATCTTAAGAG
TGGCCACAGTTGATCGTGAAGCGCATGGACAATGGTATGAACAGATCATG
GAAAAGTTCAGCGCCAAATCGACTCCAAACACCGATGAAATGGAAATAGA
TCCGTCCTCATGTGGATCAGATGCATGA
>Bg_LOL_contig_6122_gene-0.1
AATATCTTTTCAAATGCTGAGCTCATACTACAACAGAATGGCGAAATCAC
CGATCCTCCTGTGGCAACAGATAGCCCTGCCCCTACACCTGTTCGATATG
CAACTTCACGCGCTCAACCTTCAACTGCTTCTCCTCAGTATCATGTCGAT
GTCGATATTGATCATCAAGAAGCTGTTAAGGATAATGCTGCCTATAGAAG
GTTTCGTAATGATTTAGAAAAGCGCTACCCCCAAGTTTGCGAAGATTGTG
AGCCAGGAGCACTCCAGCGCATGGCAGAAGCTGAAAAAACAGCTAAGGCC
GATCATTTGAGGCGTCTTATTGAAAAGACCAAAGAGAATCGATTCAATGA
GTCGCAAGAATCACTTTTCAGCTTGAACTACGTCGGAAAATTACTTTGGA
ACCTTGGACTCTACGGACAGCTTTTCTGGAATTTCACTACGCTTACTCTT
GCTGCACGGCACTCAGAAAGCGATATCATAGTTAAATCTTCTATCTTGAT
TGCGAAAAGTCTTCAGCCTCTGACCAACTTAATCACATCTCGTGAATGGG
CCCGTACATTTCTTATTTGTACCCTATTATCTACCTGGTGGTGTCCAAAG
TCCAATGGGCTAAATCGAGACTTTTTGAAACATATTTTTGACTTCTCAAA
ATGGTTCCAGCTCCAAATTTTAGTCGTTATTTTGCGATGTCTTTTTTACT
GGATGATGGGTACTCAATTCTTTTCTGATATAAACTCACCATCTACTATT
GGAGCCCATGTTGCAATGTCTATTCTGACTGTTGTGATTGCTTTCAAGCT
TGGTCACGCTACTAAAATTACTCATGGCCCGTTATGGAAGAAACCCACAG
AAAACAGAGTCCTTACAACCCAAGCCCAAAGCCGAGATGAAAGCTCCGAG
TCAATTGGCGACATTCTAGATCATATTGCCAGAAGCTCAACACGGACTGC
ATCGCCTACTACTCCAATATCACTACCCTCATTAAGAAAACAAATTAGTC
ATAATCGTAATGAGCAAGTAAAGTATCAAAATGAATTCTCCAATTCTTAT
GTTGATCCGGGTAAAAATTCAGGACATAGAACTGGTACTGGATTTTCTAC
CGCAAAAGCAGTTACAGCGACGCCTTCAATCAACAGAATTTGGGATACCG
GGGTTAATACATTTAGGACCGGAGAGACGATGGAGCATGTGGAAGCGAAT
CAGGTGCAAGATGAGACGGAAGAGATGGATTGGCAGTTAACACAACCTCA
ACATATACAGACTTTTCAGCCTCGTCCAAGAACTGTGCCCGAAGGCTCCA
ATCCAGCCTGCTTACCAGCCCAGCGACCGACCTTCTGGTACAAGCTCCCC
GCGGCTCCAGTCCCCCCGGCAACAAGGCTTCGTCACTCAGCGATGGTCGT
ATCCCAGCCGGTTGCATCGGAGCAGGATGTTTCCCAATTCTTCTCCCCCC
GTAAACCAGCTAGTGGCGACTCAAAGCCTTCGGCGACCGGGAATCCCCAG
CGGGAGCTTCAGCTATCACAGCAAACTTTTTTTCCTCCAGAGCGCCCCAG
CGAGGCCGGGACAGTCCTCGCCGACCTCCTCACCGCCTTCTCTCTCCAAG
GTACCGATGATAAAGGCCATGTCGCGCCTAATCGCAACGGCTATCTATCT
TTGATACATGCTTTGACGCTAGCGGTATCAGTTCCGGTTGTATTCGGAGT
TATCTTTGCAATAGCGCGAGTATTGACCACATATTATACCCAGTATATCA
GCCACCCTTCTGAGGACATATTTTGA
>Bg_LOL_contig_6122_gene-0.4
ATGTCCTGGTTCTGTACTTCCAAAATACCTACGTCCTGTCCGGCTAAATT
TGGCTCTCGAGCGCTCTACTACAATTATGTTGAACTTTCTTCCGCAGGAG
AACCAGTTATTAGACACAGAAAGATTGGTTGCATTTCCAAAAATGACTTA
AATACAACTGAGAACTATGAAAAATGGCAGGTCTTATCAATCGTTAACTC
AGTTCAAAATCAAGCTTGTTCTACCAAGTCCTCAACTTCATTCTCAAGTA
CATACCGACCAAGTCTAAATCGATTCAAAAGCCAAAAACTTAGAATTGAG
TACTTAAAGTGTATACACACAAAAACTGCCATAAAACATGGCTGTGAACT
ATTGGAGCTCATAGATCATTATGATGGCCAAAATACGGAGCTTCTTCAGT
CAAATCTAGGGTGCCGGTCACCATATCGGCTTTCCGAATCCCCTAAATGT
AAGGATGATGCTGATTCAGAGAATGATTCATATTCGAATTACATACGGTT
GTGTAACGAGGGAACAAAACATACTCTCAATAATCTTAAAAAAGCGCTCT
CGATTGAACCTGCCGACTTAGACGATGTGTACCAGCTCTACAGAGCTCTT
CCAAACACCCGTGCTGAATATCTTGACAGTCAGACTCGACACAAACTACT
ACATGTCCTCTCGGTAATTGAGCATAAAGATGAAAACTCTATGCTTCGAT
TTTTTTCTGTCGTTGATGATTTGAAGTTGTTAAAAATACCACTTAGTCTC
TCAGAGTGGAATAGTGCTATTTCGTTTGTTGGAGGATCTACACGGCGAGT
AACTATCAAAGAAACTCAAGCGGCTCTTCAAATGTGGCGAGACATGGAAG
AAACGACTAATTTGAAGGCGGACGATGTTACTTTTAACATAATGTTCAAT
GTAGCATGCCGAGCAGGTAAGTTTAGTTTGGCAGAAATGATATACAATCA
GATGGATGAGAGGGGACTAAAACCTGATCGGTACCATCATGTTTCAAATA
TTATGTATTTTGGGATGAAACAACACGGAGATGGAGTTCGAGCAGCATAC
AGAACGCTTATTGATGCAGGCGAGATTGTTGATACAATTGTCCTCAACGC
AATGATATCTTCTCTTATCAAGGCTCGTGAGCCAAATTCAGCCGAAAATC
TCTATCAACGAATGAAACAGACTCATTTATCACGCACTAATCCACCATTA
CCGCCTAGAAGCTATACATGCCGACGTGCAGTTAACAAAGTTCTCAAGAT
GGCAACGCTGCTGGCAAAGGGAGACATTAAAAAAAGAAATGATCTTCAGA
ATAAATCAATAATGGCGCCAGATAGCATTACTTATCTGCTTCTAATTGAG
CATTTTGCTGTTGAGGCAGGAAATCTTGAAAAAACCATTACATTTCTGGA
TGAAATGAAATGGTTTGCTCTGCCTGTTCATGGTGCTATTTTCATTAAAT
TATTTCGAGGATTTTACATCCATGGTGGTATCCCTTATACAAGCTGGACC
GGTGTAAGGCTTGAGTTTGTCTATAATTCCTTTATTGAGGCCTTGAACTC
GGAGGAAACCAATCTATTTATCTCGGGAGGGATTGTATTCTGGGTACTTA
AGGCGTTTCTAAAATGTACGGGGAACTCAAGAGCTCTATCTATATGGGAG
CAGCTTAAGGAGAGGTGGAATCCTGAGCCAGCTGACTTGGAGCTATTGAG
ATCTACCTTGAATCAACTAATAGAGCAACGCTCAGTATCTAAGCGCGGCA
TCGGATCACAGCCGCGATAG
>Bg_LOL_contig_6122_gene-0.7
ATGACTAATGGGCTTGATGAACAAAGCCTGCAACTGGCCTACCGAGATCG
AGCAGATCTACAAAATGCTATCCGTAATGCTGCAGCCGTTGGACCCCAGT
ACATCGAACTTTTCAACCACATCAACGCCCATATTCTGTCGCTTTCTTCG
GAACCATCAGCACTCGAGCCAGAATGTAAAAAACGCAAGCTTGACTGTCT
GCCACCTTTGGCGTCGCCAGCCAGCGGAAACATCAATCACCCCTGCCACG
ACGCCGCGCCTCCGAAAGAACCTATATTAGAAGTTTCCGACATATCATTC
ATTATGCCCCAACGCAAGAAGTTTACCGTAGGCTTAACCAAGACGCACTT
CTATGCACGAATGCAAGAGATAGTACCTGGTACGCGCGTCGCATGGTCTG
ACATCGAACATGTCTTTCTCCTCCCGATTCCGGAAAAGAGTCGGCCACAG
CAGGCCATGCTGCTCATACCCCGGCAAGCCTGTCGCCTCCTGCCAAAGGG
AGCGTCGGCGCGCGCTGTGCCATCTCCCGAGCCCATCGCCTTTACCATCC
CGCTACAGACGCCGCAGCCACATATGCTGGCAGGTCGTGACGTAGCTGCA
GCTCTCACGCTTAGCGATGAATTTAGTGGCCTCCTCAGCGCCTTCGTGCG
CGAGCGCTTGGCGGCCAGCGGTAACCCGCTTCCGCTCACAGAGCCCGATG
CCAAGCTCTTCGCCGGCACAGCCGATGGAAACGGCTGGGTGCCAGCCTTC
CGCGGCTCCAAGGAGGGCTATCTCTTCTTCCTACCACGCGGCATCCTCTG
GGCCTTCAAGAAGCCCATTCTATACATCGACCATGCCGAGCTCGTCACCG
TCGCCATCACCGGCGTCCTCTCGCGCACCTTCAACCTCAGCCTTGAGGTC
CGTACGCCCGAGGACCCGTCGTGTGAGGTCGAATTTAGTCTGCTTCACCA
GGACTACTATGAGCACATTACACGCTACATCGCGCGTCACGGTCTCCTCG
ATGGCTCGCTGAATGAAGCGCGTCGTGCCAAACTCCTGCCTACAAAAGCG
GCGTCTGATATCTCCAACTCTACTGCCTCGCCGACCCTACCTGCAGCCGG
CGACGCCAACTATGATGATGACGAGGAGGATGAAGAAGACTATGATCCTG
GTAGCGCCGGTGAGAGTGATGGCAGTGGCACGAGTAGTGACGAAGAGGAA
GTCATTGATGCTCCCGACCAAGACGCCGACGACGATGCACACGAACCGCT
GTAA
>Bg_LOL_contig_6122_gene-0.5
ATGGAGAATCTTTCGACTATCCTAGTAGCCATAGCCGCATGCTGTATTTC
AACAGTTATTATTTGTCGTATCCATGCTATAACCACAAATCAGCTCCCAA
ATAAATCTTATGAAAAGTCTAAGAAATGCCACCTACATCTGGTAGGCATA
CTTGGATCAGGCGGACATTCATCAGAGATGGTATCTCTTCTCCGGGATAT
AGATCCAGCCAGATACACCCACCGATCTTACATTGCATCATCGGGAGATA
GGTTTGCATTTAGTAGAGCATTTGAAATAGAAAGACATATCCAGGCAAAG
ATTAGACCATCGGGACCCACACCAGCTGAGACCTGGGACCCTTTGACAGG
AATTTGGGATTTTCGGATAGTCCAACGAGCAAGGAAAATACACCAGCCTC
TAGTCACTTCAATATTCTCGTCACTATGGTGCGCTATTGGGTGTTTCCAG
GAACTGCGCTCTATAAAAAAGGCCTCGAGAGCTACTCCAAATGGATATCC
AGATGTAATAATTTCAAACGGTCCAGCAACTGCAGTAATATTTATTATGG
TGGCAACGCTGATGCGAGTCTCGGGCTTGTCCCCACTGTGGAAAATGAAG
ACAATTTACGTCGAGAGCTGGGCAAGAGTTGATAGCCTCAGCTTAAGTGG
AAGATTTCTACTAAGTCTTAGGATCTGTGACAGATTCCTAGTACAATGGG
AGGCCCTTGCTAGAAAGACTAACAAGAATGGTAACAAAGTCAAATGGGCT
GGATTTTTTGTGGAATGA
>Bg_LOL_contig_6122_gene-0.0
ATGAGGGGTATCAATCTCCAGCCTGCTCGAGTCCATCAATTTACTACTCG
GCTACTTGAATCTAAGAGCATATCTCAGGAGCCACCATGGTATAAGATAA
TAGGACAGTTTCCCCCTGGCGAAATTATGACTCGAACTCAGCCTGTTCAG
CATCAATCCCCAAAAGTGCATCCTCGGACGAGAAAACCCAGCAAAATGTT
TAGGCCTCAAAAGATAGAGTATGAGGAAGATAAGTTACGACAGGAATTTT
ATCGCGACCATCCATGGGAATTGGCAAGACCAAGGATAGTCTTGGAGAAT
AGCGGAAATGAGAGCTACGAATATGATTGGAGTAAGATAGAACAAGCTAC
CAAACGATTGGATGGTGAAAGTGTCGTACAAAGACAGCTATGGCTTATGA
ACAATGTCGATAATATGACTCGAAGTATGGCCTATGACATTGCTCGTAAA
GAATTCTATAATTTACGTCATTCTGAAGAGATCGAGCGAAGGTTATCCAA
GGAAGAAGCACTGTATGCTGGTGCGAATTTCGGACCTGGACCGAATGAAT
GGGGAATGGGTCTTGAGAACAAAACTTTTGAGTCATGGAAGGAGTGGGCA
TCAAGGAAAATCGAAGAAATAGAGTTAAAAAGGGAAGCTGGTTTATATCA
TGAACTTGAGGAGGAGGATACAATTGGAGCTCAAAATCCTTCCGAGCCTT
TACCTGATATGTTTTGA
>Bg_LOL_contig_16512_gene-0.0
ATGTCTTCTATCATCGACAACACTGCGCATTTCGCAGCGGTGCCATTGAG
CAAGATCATTTCAGTCTTTCGAAAAGTTTGCGACTTTTCTAATATTCACA
TTTCACAAGGAACTGTTGATGAATATGCCGATCTTCAGCCTATAGCAGAA
GGCTTGGAAACTCTGCTAGCTTTGCTTGCCCGCTATGCTGAAAAGAAAGC
CGTCCCATCGTCAATTAATGAACAAATGGGTATACGGCTTACTTCAATTG
AAAACAGATTGGCTTTACATAGTATTCAACTGAGTTCTTTCATACCACTC
GTCAGTTCA
>Bg_LOL_contig_15203_gene-0.0
ATGGGTCTTTTCTCTCATCGTGCGCCCCAAGAGGTGGACCCTGAGTCGTC
GGAAGCCCAGCATAGCCCGACCTATACCGATAAGAGAGATAGATCTCCCC
TCTTTATTAACATGAATAGCAAGCCCACTTTTTATCAATGGATCAAACTT
AGCTGGCTCGATCTTTTAACCATGCTCTGCCTGGGTGTTTACTTTGCCCG
ACCAGCCCCAAGCCGATCTTTCCCAGTCTTTTTCCATGATGGAGAAATTG
TTTATCCTCAATTTGCATATCCTCACCGCAAGAATATAATCCCAATTTGG
CTCGCAGCTTTGCTGGCCTCTCTAATTCCCATAGCCCTTATACTTCTCAT
GCAAATACGTATTCGCTCATTCTGGGACGCTAACAATGCTATAATGGGGC
TTATGTACTCTCTCATAACCGCAGCTGTCTTCCAGGTATTCTTAAAGTGG
CTGATCGGCGGGCTGCGTCCGCATTTTTTAACTGTGTGTCAACCGAATAT
TTCACCCAACGATGTCGGTTCTGGATACCAGATGATCATGTATGATCGAA
GGATTTGTACTGGGAACGATCGCGAAATAAATGATGCTTTGGAGTCTTTT
CCATCGGGTCATTCCACTGCAGCGTTTGCCGGGTTTGTATTTCTGGCTTT
GTACCTTAATTCCAAGCTCAAAGTCTGGTCCGATTATTACCCTGCAATGT
GGAAAATGGTTGCAGTTTGGGTCCCAATATTGGGAGCGACTCTTATTACT
GCATCTCTGACGGTTGATGAGTATCATAATTTAGGGTACGATTGCGTAGC
AGGGGCCATTGTAGGGACCCTAATGGCATTCTCGGCTTACCGGATGGTTT
ACTCTTCGATCTGGCATTATCAAACAAACCATATACCCCTGAGCCGCACA
GGCCCGTATACACGCACTGCACTAGTGCTCCAGTGCAACACATTCACACG
CAAAGCCGGCTGGGGCAGGATATCATGCTGCAGATGCCCGCTGCTTCTGA
TAGCTTACCGGTATCAGGGAGGCCAAACAATAGTAACATGA
>Bg_LOL_contig_7061_gene-0.0
ATGAGTAAAGGTCAATTCAAGACTCAAGCATCTAGTAGTCGTGTTGCCAT
TTCAGGTCTTGAAGGATTTGGGGGTGGAGCACATAGTAGCTCATTGTCTT
ACCTTACAAAACATATCGACCTTACTGGAATTGACTGTCCTCACATAGTT
GTTGCATTCAAAAATCTGACTAGGAAGGACGACACTACAAGATCAAAAGC
TTTGCAGGAACTAAATTTCCATATAAACGCACAAATAACGGAAAAAAATG
ATGTCGATGTCGCGGTTATTCAGGCCTGGGTCCAGATTTATCCTCAGTTG
GCCATAGATTCTCATCGAACAGTCCGCGATCTTTCACATACTATACTTTA
TGATTTGCTGAGATCGTCACGAAAGCGCATGTCAGTTCGTGCTCCTAAGT
TTGTGGGTAGCTGGCTTGCTGGCCAGTTTGATCGTGATCGTGCCGTGGCA
TCAAATGTCTCGCAAAAACTGGATTTATTGTTACAGACGAAAGAGAAACG
GGTAGCTTTTTATGCTTGGCACCAGGCTGCTGCACTTGATTATATTTACA
AGGCGCTTCAGGAAAGCCCCGAAACGCTTAGTGATGAGCGATCGATCAGT
AAAGAAGATATGTTGGCCAAATATTACGCCGTTCTTGGCTCGTCTTTCTC
ATTGTTGATTGACTTGTTGCGAACTCTAGATGTAGCGGAAATCAGTAAAA
TCCAGGAGAGTTACGACAAAATTTTACTGGACAAAAAAACTTGGATTCTA
GTGACCCGCGAAGATAGCCGTCTTTGCAGACTTGTTTCCGAATTGCTTAT
TCTATGTTGCCAAAAGCAGCGCCATCTTATATTAAGCAGTCTCGATATCA
TATCCAGGGCTTTTATTGCCAAAGCACTACTAACACCACAACAAGGCACT
GCTTCAGCAATTCTTGATGCTCTTCGGATCGTAACAAAAGAATTTCCACA
GATATGGGAGGTAAACCATAGTAATAGAAAGGCCCGTAAAGCTACTACAA
AAGACCATCTTTCAGAGCTCAAGGCTCTTATGGCAGCTGGATCCCGGATT
GAGTCAAATAATTTTTGGATATCACTCGAGCGGCTTATTCAAGCCTTACC
CCATCAGATTCTTCCGCACAGTCCTGAGGGAGCTATAGAGCTTCTCAAAA
GTTTAAAATCTGGGATCTCCCGACGAAATATCCCAACAAGAGAACGGAAT
CACGCATGGAATTGCTATTTAAATACAGCCGAAATCTTAACTAACTGCTT
CACAAATAATGACTCTAAATACTGTCTTTTAAAGGCTACCCTATTTCCAA
TATTTCACAAGTATTTCAATAATTTCCTCACCTCGGAAAAATCAGCTATT
CATCAGAATCATCAGGATAGCATAGCTATTGATGCTGATATTGATGTAGA
AACTGCTGTACAGACGTACAACATCTGCTCGCGGTACATTGAAAATGATT
CCCTCTTAGCTGATGAATGGAAGCTGTTGAGTAATGAGTTTATAAAAAAA
ATAAAAACCTTACCTGAGAATCAGAAAGAAGATGATAATCCACCTCAAAG
TTCTATTGTAGCTCTTGGTGAGCTTTGGTTCACTCTATTATCGGAAGCTT
TGAAACATCATGAGAGTGATCGCGATTATGTAAATGATATTGATCCATTG
TTCTCACAATCAGAGGAGGTTATACAGGAAGCGCTTCCGATTATGATTAA
CAATAATGGGGAGCCAAATCACATTGCAAAGATCCTAGAAATCTCAATTT
CTCTCTCACCTACTCTGTTCACTTCTAGTGCTCGCGGTCTGGCAATTGTT
GAAAACATCGTTACGACTCATTTGCCCAAACTTCTCTATTCCGCCTCTGG
AGTATTTCTTATTAAAATAATGTTTCACTTACCCACTCTACGCGGTCTAG
AAAAATACTTCGAACCTACCTGGATAAAAATTGTTGATATTTTAATCCCT
ACCACTGGAACCCCATCAGTGACTTGCCATCTCGATATTGCTGCCGAATT
GATTGCAGATAAAGTAGTGGCCCCCTTCGCTCAAAAACACCAAGGCTTAC
AGAAATTTATTATGGAACAAATAGATTTTATTGCACTTGGAAAGCCGTGT
AGTGAGCCCCTCGTTCTAGCTGCGTTTAAATTTAAAGCTCTCTCTGAGTC
TTCAGCAATTAAAATAAGAGACCTTATGATGGAATATTTGGATAGTGATA
ATAATTACAATGGAACAATTTATGTCATAGAGCTATTGAATAATCATATG
CATCATTTGATTGATGAGAAGAATGAAAAACATTTAGATATCCTCATAAG
ATTGCTATCAATCAAAGAAAAACTCAACCTCGAGCATTTAATCGATGATG
AACTTTTTGATTCAGTACAAGGACTCATGGTTAAAATTACGGGCGAGAAT
TATTTAAATTCGATGTCGCGGCTAATATTGACAGAATTGAATCAGAAAGA
AATAAGTTCACACAAAATTTCTGTTGGATATCTGATCGATGAAGCTAAAG
ATATTATTCAAAAAAAATTGGAGTCAGATTTACAAAATCACCTATTGCCA
AATACTGAAGATTGGTTGGATTCATTAACTGAATCTCTAGATCGATTTGA
TAGCTCTGCTTTGGCATTATCATCTGAATTTGGTAGTATCTCCTATCTTA
TTCGTGCCGATTCTAAGGTAAAAAAAACTACAAGACCATCTTTTGAAGAT
TATTATTCGTCCACAATGCCGCTTCGTAATGCCATCTTTACAGTGGAACT
CTTTCAGTGGTTTTGCGACGGCCTAAATATGGACGCCCAAATGAATCTTC
TCAAAGCTCTTGTACTCACATGTGAAGTGACTTCTTTAGATGCATGTCTT
CAAAATGATTATTTAATGGGCTCGGAGATCTCACCACCTGGGTTAAATAT
CGTTTCTCAATTTCTACTCCAAACAGACAGCCGGCTACATGAATTTGCTA
GAAAGGCTCTAGGCTGGCCTGAAGATCAAAACAACGTAATAATTGAAGAA
AATAAGACCAAAAATGATTGTAAAACTTTCAACTCCAATGAGCTTGGTAG
TCATAGAACAATCATGCAGAGATTAATTCTTGGTTTCTTGAAAACTTGCG
AGCTTCGTCAAACAGAATCATTTTTTGCAGCCCAAGCCTTGATACGCATC
TTGAATAATTTACTCGAAGAACAAATCTGTAGTATAGATCTCCTCGAAGA
TTGGATCTCAACTCTTGATGTGATTAAACCTTCTACTACTAATATTATGG
GAGCCGTTGCAGTTTTAATTGGACTAGGTCAGCGTGCGAAATCAAGTAAA
ATTATCAGAAATTTGTGCAATCACCTCGTTAGTAATGTTCCTACCATAGT
TTTGAACTCTGAGGATAAAATGGAGAAGTTAATATTTTTAAACGCATGTC
TTCGTGTGTATGATGGCGAAGAGTTACCAGTTGTCCAAAATCGACTTGTG
TTTGCTGTCAAACATATAATTTCCTGGTTAAAAGAAATTACAGACGTTAG
GATAGCTTCAGAAGTTTGCCGGTCGCTTCGAAGACTTCTACCATCTATCA
AGAATGTATATGGGTCTTACTGGGAGGCAACTCTACAATTTTGTGACTCG
ATTTGGACCAAACAAAAAACCACACCGCTTTGCATCGAGAATCTCGCTGT
GATGTCGACATCTTTGAACCTTTTTTCGGAATTGAAAAATATAATTGATC
CGAACGATGATCTCATCGAAGCTCTCGATGACTACGATGGAAAAAAAACC
CGTCATCTCCTAGACTTTTTATTCCTGGATAGGACTGCAACCCATAAAAC
TCTCCAAGAAGTTGATAAGACGCTTGCTCACTTGATATATAGTATTCCAA
TCGAGGAAATTGAAGATTTTAACGTGTTTTATCCACTATTGGCATCAGAA
AATTATTGGATCCAATCATCCGCGTTTGTGCTTATACAAAAATGCTTGCC
AAACCTACAGCAGCAAATTTCTATTGATTTTGTTCTTGAAAGTAAAGCCG
TGGAATTTCCACTTGAGCTTTTGTCTTTTATCATTACTACCCCGGACCGC
TTTGATATAAATTTGGTATCAGAACTTACGAGTGATTTCTCAAAATTCCT
GGCATCAACACGAAGTTACCTGCTTGCTTGGCTACTAATCTTTGAGATGT
ATGCTGCATCTTCATACAAAGTCCGAAGTGAATTTAACGACATTTTACAA
TCTCAAAAATGCATTGGGCCGCTATTGGACTTCATTTTTGACGCACTGGG
TCAATATAACGATGGTCGAACTCACATCAAAAAAGACAGCTTAACACCTG
TGAAAATTCGGAAATATGATTTGAAATCCTCTATTGATAATGACAATTTC
CAAAGTGATCTCACCTGGATCTTAATCAGCCTATATTTTCAGGCACTAAA
ATACGCACCAAGTATTGGGAAAAGCTGGTGGCTGAATACCAAAAAGCAAA
CAAGAAATAATGTTTGCGTGTGGACCAAAAATCTCATCTCACCTCTTCTT
GTGGAAGAGGAGCTTGATGCGGTCACTGCCTGGGCTAAGGATCAGAAATC
ACTCGATGGTGAAAAAGAATTAATTATCAAGGTAGCGAAAAAAGTTAGTG
AGGTGTCAGCTAGCTATGAAATTGATGAAATGACCATGGAAATTCGAATT
AGAATACCGGAGGATTTTCCTCTAGGCTTGGTCCAAATCGAAAGCGTGAG
CCGTGTAGGAATATCTGAGCAAAAGTGGAACAGCTTTATAATGACAACTC
ATGGAATAATAAACTTTTCGGTAAGATCTACCTCTACTCCAAGTTTTGAA
TAG
>Bg_LOL_contig_1190_gene-0.0
ATGGCGCCCATCAAGCCTCACTGGATCCACCCTTCTCACCCTGAGGTCTT
GCAAGTCGTCTATGGAAACGACGCTGATCAATTTCAGAGCAAGACTTACT
CAATTGTTCGAATGGCGCCTAACTCTGGCGGTGCCCCGAAAAGGTTCAAG
TCATTACAGTCTAATTCACTGTGCCTAGTGTTTGCTAAACTTACTGAGCC
ACCTTGCTCAATAGTACAAGGGCCAAGCTATGATACAGTGCAAGTTGCTA
AAGATAAACATCTACGACTGAATTCAGATCTGATGTACCTCAATCATAGC
TGTGAGCCTTCATTAATTGTGGATACTGCTCAGCGAACCATCTTTACTGG
GCCACAAGGTCTCATTCCTGGTCAAGAACTAACTTTTTTCTATCCATCAA
CTGAATGGTCAATGGAACAACCTTTTGACTGCAATTGTTTGAGTCAGAAT
TGTTTTGGCCGTATTTCTGGGGCTCGTTACTTAAATCCTACCGAGTTGAA
GGGACGCTGGATCAACCTTCACATTTTAGAAATGCTTAGGGATTTGGAGA
AGATTCATTTATCATCGGGTAGCTGCGCCACTAACCCGTGA
>Bg_LOL_contig_17401_gene-0.0
ATGGCCGACATCCAGAGCGTCTCACAACCAGCCTCTAAAAAGTCACTCAA
AAAAGCTACGAAAGCTAAAGAGAAAGTCGCATCTGCAAAGAAAGGACCTC
CTGCCGCGGGTAGCATGAAGAAACAGGATGATATTATTGGAATTACAGCT
TCCAAAGCTGATAACTTCTCGGCTTGGTACCAGGAAGTTGTCTTGAAGGC
AGAGATGATTGAGTACTATACTGAAATCTCTGGATTTTTCATTCTGCGCC
CATCTTCCATGTACATTTGGAATACCATACGAAAGTGGTTTCAGGAGCGC
ATCGAGAACATGGGTGTCGAAGAGGCTAGTTTTCCCATGTTCCTGTCTAA
GAAATCGCTGGACAAGGAGAAGAGCCACGTCGAAGGCTTTGCTCCTGAGC
TGGCCTGGGTCACGAAAGCAGTCTCGCCTAGTGGTGATAAAGAGCTTGAG
AATCCAGTTGCTGTTCGCCCAACTTCAGAAGCAGTTATGTATCCATACTA
CTCAAAGTGGATTCGATCCCATCGAGATCTTCCCCTTCGTTTGAACCAGT
GGAATGGTGTGGTAAGATGGGAAGCTAAACAGACAACCCCATTCCTGCGA
GCCAGAGAGTTCCTGTGGCAAGAAGGACACACTGCACATTTAACTGAAGA
ATTGGCTTCTGAAGAAGTCTTGCAGATACTGGAACTCTACGCTAAAATAT
ACGAAGAATTACTCGCTGTACCAGTTGTCCGAGGCCGAAAGACTGACAAG
GAAAAGTTTGCTGGTAGCTACTTCACAACCACTGTAGAGGGCTACATACC
ATCCAACGGTCGTGGTATTCAAGGGGCTACTTCTCATTGCCTTGGACAAA
ACTTCTCCAAAATGTTTGACATCACAGTAGAGGATCCATCTTCCCGGGAA
GCCGGTGATCCAAAACACATACACGTCTGGCAAAATTCATGGGGCTTGTC
TACTCGTGTTATCGGTGTCATGATCATGATTCATGGTGATGACAAGGGAC
TTGTATTACCTCCTCGAATTGCCAGACTACAAGTAATTATAATTCCCGTT
GGAATCAACAAGTCTACCACCGCAGAGGACAAATCGAAACATTACGATCA
ACTTCAAACTTTCAAGGAATCTCTAAAAAAAGTAGGCGTCAGGGCTGATT
ATGACATCCGCGATGGCTACACACCAGCATGGAAATTCAATGATTGGGAA
CTGAAGGGTGTACCGCTTCGACTTGAATACGGCCCGAAAGATGCAATTAA
ATCAGTCGTATCATATGCGCGCCGTGACACAGGTGAGAAAGACACTTTGC
CTATATCAGAAATAAGCAAAGAGGTACCCTTGCTACTGGAGAAGATTCAG
TCAGACATGTACACCAAAGCTGAAGCTGCCTTTACAGCGCATCGTATTAA
AGTAACAGAATGGAGTGATGTTATTCCCGCCTTGGATGCCAAAAACGTCG
TGCTTATCCCACATTGCCTGCAGGCAGGCTGCGAAGATAAAATCAAAGAG
CTAACTACGGGCAAGCCAGAGGATGTCGAAGGATCTGAAGACCAAAAAGC
GCCCAGTATGGGTATGAAAAGCCTATGCATTCCATTTGATCAACCGGAAG
GCCTGATTATTAATGAGACGAAGTGCTTGAATCCTGTGTGTGAAGCAACA
GCCGCAAAGTGGTGTATGTTCGGTCGAAGTTACTAA
>Bg_LOL_contig_1736_gene-0.0
ATGCCCTTCTCCAAACTTCAGCTTATGCGAGTCGTTAAATATCTTATTTT
ACCTTTAATTTACAGCTTATCATCATCTGCGGAAGATACGGATTTAGTCT
GTTCTTCTACTGATGCAACGGACTGTTATCCTCGGATTTTCCAAGCAACA
AAAGATTTCCAAAATATCAGAGAAGGCCAAGATATACCTCCTGGTCTCCA
TGTACGATTGAACATATACGATGGAAAAAGAGAAGCTCGTTTGAATATCC
CAATGGATGGTGAGAACAGCGAGGTTCAAATTTCGGATGAAATCCCGACA
CAAAATTCAATCACAAATATCCCTACACCAGAAAAGGAAGTGCCTAATGA
AGAACCTGTCCCAAGAAAACACGATCAGAAGCCCCCCGCCTATAAACCCG
AAGGGAAAGTTCCAATGCCAAATCCCACAGATGCAGAAACTTTTCAGTCT
TCCTTACAGACAATCAAAGAAAATGATCAGTCTATTGATCAAGCGCTTGA
CAATCTGTCTGACCTATCGCATGATATTTACTTTGGTATGGAAATAATCA
AAGACGCATCCGCCCTTCAAAAGCTTGTTTGTATGGCATTCCGGTTTGAG
TCAAAAGATAATTCTGCTTCAAAGAAGATGAGAGGACGTAAAGCTGCCAT
CATAATTGGATCGGCGCTTCATAATAATCCTGGCGCAATGAAAGAACTTG
AGCCAAAAATAAACATCGTCATGTATCCTACTTGCCCTGCACAATCTGAG
ACGACCAACGATATAAATAGTGAAAATTTTGTAGTTTCTTTCGGCAGAAG
CTTAAAGCAGGAGCAAGATCCCATCATATTAAAGACTAAGATTGTTACCC
TAAGCAGACTTCTAAAGGAACCCTCAATCCGAGGAACCTTTCTTGAGGAA
GAAGGAATGAAGCTTCTTCTCTCAATTTTCGCGAGCGATAATGATGGCTT
TAATATTGTGCGAAAGAAAATTAGTGAGCTTATTATGGACAATTTTCTGG
ATGAAGAATCAGGCGCTGATATCAGCGTTTGGCCAAAGTCGACACGTAGC
CCCAAGAATGTATGTATGAACAAAGACAATAGTTTAGAGGATGGATGCTG
GGAACACCATATTGAACGATTCTCCTCCATCTCGCCCAAGGATAAATGGC
TTAAGCAATTTTTAATAGCCCTTAAAGATCAGAGATCAAAAAAAAAATCA
AAAACGGAATTATGA
>Bg_LOL_contig_1736_gene-0.2
ATGTCAGCACTTCGAAATTCCTGTACTCAGTTTACCGACAAATTAAAACT
GCGAACCTTAAGCAAGTCAGCTTGCTTGTCACGTCGCTCATTAAGTTCTG
CCGGTAATCATGGCCATCACCACACCAAACCCAAAAACGAACCCCTCGGA
AAACAATTATATGTAACACTAGCCTTGTTACCTCTTTCGATTGGCATATA
CACACTCTCTCAACCTGACGCCAACGGTAAAACGTCATCCATTACGAGAT
ACATTGATAGCTTTTCCCGTTACAATGAAAAATGGTCACAAAGGAACCTC
TTACACACAAAAGCTATTGAACAAGCTGCGTACGATCGGAACCTATTTCA
TGGGAGTAACCCTCCTAATAAAGTAATAAATTTGAGGTTTCCAGAGATAT
TCAATACTGGCTCGCCTTTCAATGTAGTCGCTGGACAAGGACCACAAGAT
ATGGATGTTCTCGTTGCACACTTTACCAATCTTAACGCGGAGGAGGAACA
AAGGAAGAGAAGGGCAATGGCGAGTAGGGTTAGCGAAACCTGA
>Bg_LOL_contig_1736_gene-0.1
ATGACAGTTCTAGACTTTCACAGATCTGAGAAAACAGAGTCCTATTTGTT
AGACAGTACTCCCAATAATCTAACTTCGGACAGTGATCAAGACACAGAGT
CCCTGGCGAGTTTAGAAACGGACGACGGACACGACCATCCTCCTGAGAAG
GTTATAGCCGAAGGTACTAGCTACTCCGGCTTTGTTCGCTACCTCGTCAA
GTGGAAAGATTGCGATATATTAAGAAGCAGTTGGGAGAAAGGTAAATTCA
TCGACACTTATCCAAGTCTACTGGAAAAGTGGATTCAAGAGAAAGAAAAG
ATTAACCGAGGGGAGAGGAAGCCATTTGATCTTGATGATTTTAATAAACA
ATTGTTAGAAGTTGAGAAAAGAGAAAAAGAACGAAGAGTCTTGAGAAGAC
AACGAAGAAGATTGCAAAGTTTATAA
>Bg_LOL_contig_12546_gene-0.1
ATGCCGGCCTTTTTCACAACTCCATCTTCCCTCAAGAAGCGCAAGCGGCC
AGAAGAGTCTGGATCATCCAAAAGAAGAAATTTATCTCATACACAGTCCC
GCAGACCGAAGCCAGAATCGAAAAAACCCTCGAGAGACGAATCGATATCC
GGAAGTGACGATGAAAGTGATAATAATAGAGATAAAAGACAAGCTTCTGA
GGAACTTAAATCTTTAGATGGCGACACTTCAGGAGATGAGGAGACAGCGG
CAGAGCGGAGACTGAAGCTTGCTGAACGATACCTAGAAAATATTCGCACG
GAAGTGGATGAGGTCGGATTCGATGCGGAAGAGATTGATCGAGATCTAAT
CGCCGAAAGATTAGTAGAGGACGTTGCAGAGTCCAAAGGCCTCATATACC
GGAAGCTTGCCGCAACCTTAAATTTTAAAGCGACAAACCATAGTTGGGCA
AAGTGGAACAGTGATTCTGTGACAGGTGTGGCTACTTGCTATCCTTGGGC
TTACACTGTCACCGAAGATTTGAGTTTAATAAAATGGAAAATCCAGGATT
TACCAGAGAATCAATGGAGCATGAAATCGAAAAAACGGCGGCAAATAAAA
CCAAAGCCTCCTCCCAAGCGTAAGCTAGAACAAGTTATATGTGTAAAGGG
AAAAAGATCAAAAGCTAAGGACGAATCATACCAGGGCCATTTCGACAAAA
TCTTGTGTGTCGCAGCTTCCCAGGACGGAAAGTTCGTAGCTACAGGAGGA
AAGGACCGAAGAATAATTGTTTGGGATGCCGAAACATTGAAATGTCTACG
GGTATTCACTCATCATAGGGACTGGGTTACTGGTCTGGTCTTTCGCCGCG
GCACCAATCAACTATATTCCTCTTCCAAGGATCGTACCGTCAAGATCTGG
AGCTTAAACGAACTAGCCTATGTGGAGACACTTTTCGGGCATCAAGATGA
AATAGTTGATATTTCCGCGTTAGCGCAAGAGCGTTGTATAAGTGTCGGTG
CTAGAGATCGCACTGCGCGGTTATGGAAGGTAGTGGAGGAAACACAATTG
GTATTCCGTGGTGGCGGTGGTATTGAAAAAAAGTCAAAGTCCAAAAGTAG
TAGGTTCCCTGAAGGCAGCATAGACCGCGTAGCAATGATTGACGAAGAAA
TGTTTGTCACGGGCTCTGATAACGGTTCCCTAAGTCTCTGGGCTACCCAC
AAAAAGAAACCACTTTTCACACTTCAAACTTGTCATGGAGTTGAGCCATT
ACTGGCGCCCGAAGATGTCTCTGCCGAAAAAACCCCCACTACCAACATAA
TTCCGGAGCCTCAGCCTAGATGGATCACGGCGCTCACAGCCATTCCATAT
TCTGATGTAGTATTGAGCGGAAGCTGGGACGGATCCTTACGAGTATGGAG
GGTAAGTGATGACAAAAAAAAGCTAGAGCCTATGGGCACGGTTTGTGGAC
AATCTCCTGATGACTCAAGCACTTTACCCGACCTGCTTGAAGACAAAGCT
CATACACAGAGCAACGAAAATGGAGTCAATGAAGTGAGAGGAATTATCAA
CGATATATCTATTTTTGAACGGGGCGAACGCGGAAAGGATGGTGTGTGCA
TAATTGCGGCTGTCGGGAAACAGAATAGGTTGGGCAGATGGCAAAAGATC
AAAGGGAAAAACGGAGCTATTGTGTTTGAGGTGCCGCGTCTACAGAGCCT
CGAAGACTCAAGTGCAGGTGAAAATTGA
>Bg_LOL_contig_12546_gene-0.0
ATGTCCAAACGCCAAGTCGCGGAAGCATTCGGAAGTGTCACAGATGTAGG
CTCTCCAGCTCCAAAAAAAACGCGGTGCGACGATTTCTCCGATACATACC
ATGGAACAAGTCTGCCAGAGCGGCTCAAGGCAGTAGAGATTGATGATGAT
GACCATGGAGAAGACGAGCCAGAGCCCGCCGTCGTAAGGCAGACTGCCCC
ACTTGAAGGATTTAATGACTTATACTTGGATACCATAAACAGAGGTGTCC
TAGACTTCGACTTTGAGAAGCTATGCTCCGTTTCCCTCTCCAACATCAAC
GTCTACGCCTGCCTTGTGTGTGGAAAATACTTCCAGGGCCGCGGACCGAA
ATCGCATGCCTACTTCCATTCGCTCGAAGTCGGCCATCATGTCTTTATCA
ATATGCAAACCAAAAAGATATACGTTCTGCCCGAAGGCTACGAGGTCACG
AACAAGAGTCTAGGCGACATCAAGTTTGTCGTGGACCCGACCTATACAAA
AGAACAAGTCAAGGCGCTCGATAGGGAGGCAAAGACGGCCTGGGCATTGA
ATGAGAAAGAATATTCGCCTGGATTCGTCGGAATGAATAATATCAAGGCC
AATGATTACTTCAATGTGGTAGTCCAGGCACTCTCGCATGTGCCGCCACT
CCGAAACTACTTCCTGCTAGAAGATATGTCGGCGAAGCCAGAGCTCGCAA
AGCGCCTATCCATCCTCATTCGCAAGATTTGGAACCCGCGCGCCTTCAAA
TCACACGTCTCGCCCCATGAATTACTGCAGGAAATTTCCCTGCGATCAAA
CAAAAGGTTCACCCTCACTCGTCAATCCGATCCGGTCGAATTCCTCTCTT
GGTTTCTCAACAACCTTCATCTTGCCCTCGGCGGTAGCAAAACCAGGCCT
GGTAGCAGCATGATCCAGCACGTATTCCAAGGGAAACTGAAGGTCGAATC
GCAAGCCATTACCGCCAAAGCGGATGCCGGAGATCGCCTACGCTTTGAAG
AAGCTGCTTCTGTTCAAACCGAGATAACCCGCTTCATGCTGCTCACCCTC
AATCTTCCGTCAGCACCGCTTTTCCAAGATGAGCTTGAACGAAACATTAT
TCCTCAAGTACCCTTGACCTCCATCCTCTCAAAATACGATGGGATTCGAG
GTCAGGAGCATCTTAATCAGCGCAAACGATATCGCCTTCTACACCCACTT
CCCCCCTATCTTCTTTTCCATATTAAGCGCTTTAGCACGAACAAGTTTGT
CTCGGAGAGGAACCCAACCATCGTAACTTTTGATGCGCGAAATCTTGACA
TGTCACCTTACGTTGAGCCAAATCCCCAGATACACAAAGTTGGCGAACCT
ATCTGGTATGATCTGGTCGCCAATATCGTGTACGAGGCTATAACGGGGAG
AGACCAAGGCGAAGAGGGAAAGAGTTGGAAAGTACAAATACAAGATCGAG
GCAAAGGTGAATGGAAAGTGATTCAAGATTTATTTGTGGAGGAGAGTCAG
AAGGAACTTCTTTATCTTGGTGAAAGTTATTTGCAGATGTGGGAGAGAAG
GCGGGAGAACAAAGGAAAGGGAAAAAAGTGA
>Bg_LOL_contig_10048_gene-0.0
TTCTCGCAATATTTTTGGGAGTCAATAGAACCCCACTCCTTCTCCAAAAA
TAAACAGGGGCCTATTTCTGATCCTGTGAAGCATCCCCAGAACATCCAGC
CCATTATTTTCTTCATTTTTTCTCCAACACAATCGGCATTATATTCTCGG
GAAGTATATCTCACAGTATTAGAAAATCAAATTACTTCCTTTTTAAAGAT
GAATATACGAACACATCTTGTTACCCATTCTCTAGATTCTCTTCCATCCT
GT
>Bg_LOL_contig_15608_gene-0.0
ATGTATGCGATCCAGAGGAGATTCTTAAAAAGGGCCGCATATGGGATACT
AGGCTTGATCATATTGTATTTTTCGTTCAAGTCAGTATCGAACACCCTTC
AGCATTCGAGCCTCGAACCTGGCTCTATCTATCCCGATAGCTTGCAATCA
AGCATTTCAAAGATAAAAGATGTTGTCACCACATCAATTATACCAGAAAA
ACAGTCAAATACTTTTGAGTACAATGGAGCTATCAAGTTTCATCACTTAA
CTACGACCCTAACAGCCCCAATATTGCAAGATAATGAAGCTTCAAACCAT
AATGTGCTTTTTGCAGCCGCTAATATGAAGAGCGCTGGGAAACTCCTGCT
TTTGGCTTGCGAGATGGCCGCATGGAAACGAAATAATTTGCATTTTGCCA
TTATGGGCCGCGATACAATGCCATTAAATATTCTGAAATCAGCCAATGGA
GTCAATGAAAATTGCAAAGTTACATTCCACGATGGCCGTCCGGATCACTC
CACTTCTAGTTCCGAATTTCGTATGCATGCTAGTGTCTCAGCTGCTTTCA
AAAATATTAATACTCTTGTCAATCCTCACGCAACCTTGGTCGACGGGTCA
GGGATAGAGGAAACTTGGTTTCTCAAAAGTCTCAAGTCAACGGCGTTAGA
TCTTTCCAAGACAATCATTGAACTCCCTCAAAATACCGAAGAGAATTTAA
GATGGATCCTTCAGCTTGACAGTAGATCTCTAAGAGACTGGAACATAATC
TCCATTGAAATTATCATTCATGCCCAGACATCTGCAAGTGGATCATTAAT
AAGGCTACTAGAATCATTAAAGAAGGCCGATTACCTATCTATGGGTCCCC
CTCACCTGACCATAGAATTACCGCATTATGTGGAGGAACAAACCTCCAAA
TATCTTCAGAGCTTCAGGTGGCCACCGCAAAGTAGTCCTATAGAGGGGAA
TTTATTATCACTTCACCATCGCATATCTCAAAATACTCTCAGTGCTGATG
AAAGCACTATTCGTGTGCTGGAATCATTCTGGCCCACAAATCCATATGAG
TCACAAGCCTTAGTGCTCTCACCTCAAGCAGAACTCTCACCTTTATTTTT
TAGTTATCTCAAGTATTTAATTCTTAATTATAAGCATGGTAACGTTACAC
CAGAACTTCAGAGTAAACTCCTCGGTATAAGTCTTGATCTGCCATCCACT
TATCTCAATGACACCACCCCTTTTATACCGCCAATCGACGACGGAAAAAA
TTCGGTGAACTTCCTCTGGCAATCTCCAAATAGCAATGCTTGCCTCTTTT
TTGCCGATAAATGGGTTGAACTACATGACTTTTTATCCCGAGTTCTAGAT
TCTAAAAATAGATTTCCTGTACCCCAAGCCCTTAACCGTAAAGAAGTTAG
TAAAAAGTACCCCAGTTGGTTGGAAAATGTTCTCCAGCTGGCACGACTAA
GGGGATATTTTGTTCTTTACCCAAACTTCAAGATCCCTGATTCTCTTGCT
ACGATCCACACGGAGTTATACAAGGCACCAGAAGAACATCAATCAGAACT
TGGGTCTGAAGGGGATTCAGACCCTGTCATTGCTTTGGAACCAACTCAGT
TTTTGGAATTACAGCCTAAAGAAAGACGGTTGATAAAGGACCCTCTCGAT
AGGATTTTGCCATTTGAGGGTGAATTACCAGACCTGAACAACATCCCAAG
ACTTAGCTGGAACGGAAAAGATTTGAGAGTTGAACCTTCTGACGAGTCAC
CTAGCTACGGGGATTATTTTAGAAGAGAGATTGGTGGCTGTACAGATGGG
AAGCTCAAGGCGGTAATGGAGCTTTCAGCTGGAGATTTATTCTGCCTCGA
GGATGTACAAGTGCCACGGCCTGATTAG
>Bg_LOL_contig_6886_gene-0.0
ATGACTGCCGAAGGCAAACCATATGCTTTTATAAACTCCAAAGAATTAAC
GGCTTTTCGCACTGCATTAACCTCTACACTCTTAGTTTCTCGGCGCACAA
AGGTCAAAGTTCTTACATGTTTTGGATGCGGCCGCCAGGCCTACTGGCAT
ATTCGTCTAACACTTCTCTTGCGCGGGCCTAGCATCAAAAAGGTCCATTT
CATTAACAGAGAATTTTCAAGTCATGCCTCTCAGATAATGAAAGATTTCA
TGGACTTTGATCCTGAGGTAAAAAAGCGTGAAGGCTGGTACGATACAACC
TTCGATCTTTCATCTCTGAAATTTGGGGAAAGCGAGAAGGTTATTAAAGG
GTATATTCGCCATGCTGATATTATATTTTGTGCCACACCGTCTACAGCCC
CTTTATTTAATCACGCATTCCTAACCAACAATGAGGGTCGTAAGCGCGCG
CGTCTCATCATCGCTGTTGGGAGCTATCTACCCAGTATGATTGAGTTACC
ACTGGAGGTCATTGAACAAGCTATTAGACCCCAGACGGCATCGCACTCTT
TTCAACGGCGTGCAGAAGAAGGTGGTGTCATAATTGTCGATTCTTTAGCC
TGCCTTCGAGAGACTGGAGAACTAGTGGAGACGAATATCCGTGCGGATCG
AACTATGGAATTAGGCGAGCTAGTGATGCTCGAATATAAGGACCAGGACC
AAGTACTTCTTAACGACTATGATGATCAAGTGATACCACCTCAGTCTACC
CTTGACAATAGTATGCTTCTTCCGAATAATAACAGATCTCATCGGAAAGA
TAGTTTCGACAGCTGCTGCAGTAGTAACGTGGCTTCCAACAACAACAACA
ACAACAACAATAACATACTTTCCAAACTTCCCTCAAGAAAATCATCCATC
AGCCTCTCTAAGCCTCCACCTAGCAAAATATGCAGTTGTCGACCCCGTCG
GTCTTCTGATAACATCAACGCACGGGGCCGTAAATTATCTTCATCAGATA
ACACTGGCCCCAATATTCGCTCTAGCAGTATTCTCTCTCTACGCTCGAAA
AAAGCAAGTCAATTAGATCTAGAAGACAAGATGAGCCGTTGGTTAAGTAG
CGGAAATGTGGTGTATAAGTCCATGGGAATGGGTCTCATGGACCTTGTAT
CCGGCCTCGACATTGTACGATTAGCGCGAGAAAGAGGTGTCGGAACGACA
GTAAGTGATTTCTAG
>Bg_LOL_contig_8600_gene-0.0
ATGAAGCGTCCAGGATCTCAACATTGCACTTTGCGTTCCATAAACTCTCA
AGCACGCCTGTATTTTTATCACAAGCTCTTTTGTCGTAACATTTCGCAAT
GCATTCAAGCGAAATTTCCTGCCAGCAATATGAGAGATACAAAAGTGAAA
AAGACTACAGCACCACGCTTAGACTCCATTACGCTACACCGGTTACAGAC
CGCTCACCAGTCTTATTGTAAACGACGTATGATTTACAGCGGGATAGGTG
TCATCGCTGGGATGATTGGTATTTTCCTAACCGCCATGCAAGCTCCGCCC
TTACCTGTGGCGTCTGAAGCATCAGGCTCCTATAGTACCAACCAACTTGA
AACAAGAAAGTCTTCTGATGACCTTTTTAATGAGAATAACTGCCCTAAAA
TAGTTCTTCAGCCACCGAACGAAGGCATTGAACTTACTCCCACAGGAAAT
TCGACGGTTCCTTTATTTCCAAATCTCATCACTCTGGAATCTAGATCCAC
TACATCATCGAAGCCGATATTCACAGAATACCAATTGCTAGGTCTTGGTA
TACGTACGGTCAGCTTTCTTAAAATCCAAGTCTATATTGTCGGGATCTAC
GTTGCCAAGCATGATAAAATTGCTCTTCAAAATACACTTTTGAAGTGTAT
GAACACAGAAAACATAACTTTCTCGGGTTCTGAAAAGGAAGAAATACGAA
GTCTGTTGAAGAATCCTGAAAAAAGTGAGCTTATATGGAACAGTATATTG
GAGAATGACACGTGTAGGACTTTAGTTCGAATCGTGCCGACGCGAAATAC
AGATTTTGGGCATTTGAGAGATGCATGGGTTCGAGTTTTAACTGCACGAG
CAAAAAGTATTGGGTGGCGAGATGATGGATTCGGACATAGCCTAGGTGAA
TTTAAAAATGTTCTGGCCCACGGTGGTGTACCCAAGGGTAAGGAATTGCT
CTTGAGCAGAGGGTTACGGGGGAAACTTGATGTATGGTATAGCGACGGAA
AGAGCAGAGAGAAATTAGGTGAAGTGCAAGATGAAAGGATATCACGAGCA
ATATGGTTGGGCTACCTGGCAGGTAAGACTGTGGCATGTGAGAGTGCCAG
AGAAAGTGTTAATGAAGGTCTACTGGAACTTGCAGAAAGTAATATAAGCA
CAACTAACTGA
>Bg_LOL_contig_8600_gene-0.2
ATGTCAACTGCAAAGGCAAAAGTTGAACAGATCATCAACGATCACGCTGT
TGCTGTTTTCAGCAAAAGCTATTGTACATATTGTGACCACGCAAAGAACC
TATTAGCTAGTATGGGGGCAAAATATACTATTGTTGAGCTTGATCAAATT
GATGACGGGTCCGCCTTGCAGGCCGCCTTAAAAGAGATAAACGGTCAATC
ATCAGTACCTAACATTTATATTAACAAGGTCCATATTGGCGGTAACTCGG
ATCTCCAATCTAAGAAATCCATACTTCCAAGTTTGCTCAAAGATGCAGGG
GCTTTGTAA
>Bg_LOL_contig_2488_gene-0.11
ATGGACTCTAGTGCCTCGAAGCGGCGGAAACTTGACTGTTCGATAGATAG
CCATTCAACTGGAGAAAGTGGAAGTACAAATTTTGCCTCGACTAACAATC
AGTCTCACAAAAATATAGCTTCAGAATTCAGTGAATTAAACCCCCATAAA
CTATACCCAAACGCTCGAAAGGAAAATACTGAGCACACAAATGGCTCGAA
AGTTTGTAGTATTTTTACGCTTCAAGCTGATGAACTGCTGGCAGAAGTCG
AACCTAATTACGAGAAAGAGTTTGATGGTGTGAATGATATTCTTCACAGA
CTTAAAGGGCTTATTGAAAATATTGAGGCTCGGCAACCTCTGTCAGTTAA
TGAAGCCAATTTATCTCTAGAGAAGGAGCACAAAATTAGGATCCCTTATC
CTGATCCCAAACCTGATAAGAATGCAGCCTATAAACTAGTATACGAAAAG
CCCCTTAGGATCAACATTGTTGGCAGCTATCCTACTAAGATAATGGTCAA
ATCCAAATCAACACCAAGTATAGATCTTATCGTTGTCATGCCAGATTCTA
TCTTCCAGAGCAAAGACTTTATAAACTATAGGTACTTTTACAAGCGTGCG
TACTACTTAGCTTGCATAGGCGCTGGCCTTAGCTCAAGCTCGTTCGGTCA
AGAATTTGATTTGAGATTTGAATATTTTCATGGCAATGATCTTCATCCAG
TCTTGATTGTATCATACAAAAAGGTCAATTCAAAAAAACCTAACAACTGT
CTGGAAATACGAATACTACCTGCCGCCTCATCAACAACTTTCAACGCTCT
AAAGCTTAGACCTAATAAGAATTCAATTCGCTCAAGCAAAAATGATACAG
GAGATCTCATTCCCACCCCATTTTACAACGCATCTCTACGGTCTGACTGC
AATTTTGAGGCTTATCTGAAGGTAATACATGCATCTGAGAAGAGATCTCA
AGCTTTCCGCCATGCTTGTATGCTTGGGAGGATTTGGCTCAGTCAACGAG
GCTTTAATAGCACCATTTCAGGAGGAGGATTTGGTAATTTTGAGTGGGCA
TCTTTAACTTCCTTGCTCTTAAGAGGAGGCGGACCCAAAAACCAACCAGT
TCTTTCGCACAAATATACTAGTAACCAGATGTTCAAGGCCTTGCTTCAAT
TCCTTTCTGCGAACGACTTTGCGAGAAAACCATTCATGTACCACACTGAT
GAATTAATTCTTCGCAATTCACACAAACCCATTTTTTTTGACGGTCCTCG
AGAACAAAATATTTTATATAAAATGACGCCCTGGTCATATCAAATTCTGC
AGGACGAAGTGAAGTTAACGTTGGAGTCTCTCAGCGATGAAATATTTGAC
GATTTCGACTCAACATTTATAATCAAGTCATCACAGCATTTATTGAAATT
CGATAGTACATTCACGATTTCTCAGCCAAGTTACGATAGTAAAATCGAGT
ACAATGATCATGTTACAAAAATTCGACAGTACTGTTACCATTTATATGAT
ATTCTTCGAAAAGGTTTAACGGATAGGGTCAAATTGATCAGTATTCACGA
GCCTTCACCTGTAGATTGGTCTATTACGAGTCCAGGCCTGAGTACAAGCA
ATACTCCAGTTACGGTCTCCGTCACTTTTGATGCCTCGAATATAGATCGC
CTCGTAGACCATGGCCCTCAGGCCGAGGACAAGGCTCAAGCTGCTAGTTT
CCGAAAATTTTGGGGGGAAAAATCAGAGCTGCGCCGTTTTAAAGATGGTA
GTATATTAGAAACGCTTGTTTGGTCCCCAGGGTCTACACAATCTATTTTC
GAAAATATTTTATCTTTCATTCTAGGTCGCCATTGTGGTCTAGAAACGGT
GAAAAGTCTTACATTTTTGGGTAGTGGCCTCGAAAAACTTCTCCCTAAAT
CTGTCACCAATATCAAGCCCTTTGAATCGATAAGGGAAGCTTTTAGATTA
TTCGAGACTCGAATACGAGGTCTCGAAGGATTACCCCTTCAGATCAAGCA
GATCTCTGGAATAGACCCTAGACTGCGATATACATCTTTTGAAATACCTT
CCTTCGATCATTCCGCTCTCTTGATGAACCCTGTTGAAATTTTTATCGAA
TTTGAGGGATCTGGAAGATGGCCTGACAATATTCTCGCTATTCAAAGATC
TAAGGTAGCATTTTTACTTAAGTTAAGCTCACTCTTAGAAAATGAGGATA
GCTGTATCAACGCTCGGCTTGGCGTTGAGAATGAACTTCAAAAAGGTCAC
AACTGCGCATATCTTGACGTAACCTATGAATCTGGAGCCTCGTTCCGATT
GAGAATCTATGTTGACAGAGAAATTACTCTTCTTCAAGAGCTCCTGAAGG
ATAAGTCTTTAGACCAATTCAGTCGGGAAGATGCCATTTCTGGTCTGTCG
AACATCAAAAGAAACTTTACACAACTTCCGCTTCACTCCCAGTCAATACA
AACCCATTGCACTCGTTTCCCCCTTCTTTCAGCAACTATTCGCCTAGTTA
AGTACTGGTTCGATCGTCACATGCTCCTAAGACATTTTCGAGAAGAAATT
ATTGAAATGATCGTTACTCAAATCTTTCTACGGCCATATCCCTGGCAGTC
GCCATCCTCAGTAATGACTGCATTCTTCAGAACTATGTTATACTTGTCAA
GGTGGGACTGGAGATCGACTCCATTAATTGTTGACTACAGTGGAACAATG
AGTAAAGCTGAGGTTGATCAAATCAAAAATCGTCTCGAAGCATGGAGAAA
AATAGATCCGGGGCTTAATAGATCCGTACTCTTTGTTGCTTCGAATCATG
ATCCAACGGGTATAGCTTTCTCCGACCAGGGTCCCTCAAAGATGATAGCG
GCACGTATGACATCTCTAGCTCGATCTGCTTATAGATTAATCAGAGAGAA
AAGCTATTCCCTAGATCCTACATCTCTTTTCTCATCATCAACAGCAGATT
ACGATTTTGTTATACATTTATCTAGTACTTTTGCAAATGGTCATTTGAAC
GCGGAAAGCCAGAATCTCTCCAAATTTAAGAATGTTAGAGTTCAGTCTAA
TAGTAACATGACTCATGTTGGATACCAAGCAATCCAGCTCTACCTTAATG
AGCTTGAAAGAATTTATGCACACCACATAATATTTTTTTACGGAGATTCA
AGCACTGTCATTACTGGACTTTGGAATCCTATCTCCCTGCAACCAAGGTC
ATTCAGAGTGAACTTGTCATATTCTAGCTGCATAAGTGAAAAGAGCAGTC
CTGGAAAAGACCTAATAGTTATCGATAAGAACTCGATTCTAGCCGAGATT
GCGAGACTTGGGGGGGATATGGTCTCCCAGGTCAGTCTTATGGATCTACT
AGCCAATGAGCAAAAATAA
>Bg_LOL_contig_2488_gene-0.3
ATGTGTCATTCAAGGCTTCACGTCAAGGTCGGACCTCTGATAAATTTCGT
TGTGGGTATGAATGGGAGTGGAAAGAGTGCTGTATTAACAGCAATCACCT
TATGCTTAGGCGGGAAAGCTTCAAACACGAACAGGGGAGCCAACCTCAAA
AGCCTTATTAAGGGAGGCCAAGAAAAGGCTATTCTAATTGTAAAATTAAA
GAATGAAGGCAGTGATGCTTATCAGCCGGAACATTATGGCGCGTCGATTA
TCGTTGAGCGACATTTTTCAAAGTCTGGTGGAAGTCAGTTTAAATTGAAA
GCTGCTAATGGACATCTTGTATCATCCAAGAGGGGAGACGTAGAAGATAT
TGTTGAATTCTATCAACTACAGGTTGATAATCCGATGAATGTTCTTACAC
AAGATAAAGCCAAATCATTCCTTCATCAATCAACACCTGCCGAGAAGTAT
AAATTTTTCGCAGAGGGTGTGCAATTAGAAGCATTAAATAATGACTATAG
CCTAATTTTTGATACCTGCGATTCAATTGAGGCAAAACTAGATGAGTCTA
AAGATGATATATCTGAATTAGAAAAGGATGCAAATGAGGCACGTCAAAAA
GCTGAGGTGGCCAGGCAACATGATGGTATGCGGAAGACAGCCAGCATGTT
GTCTAAAAAATACGCCTGGGCGCAAGTTGTTGATCAAGAAAAGGTCATGT
GCGAAAGGAAACGGATAGTTTTGCAGCTACAAGAAAAAATCGACGAGGGC
GAGCGCACTGTCGAATATCATGATCAAAATTTTCAGAAAGCTGAAGAACT
TCTTGAAAATTGCAAGGAAAGTCTTCAAAAATTGGAAGCTGAAGGAACAC
CTACATATGAAGCAGAGAAGGAAGCCCAGATTGCGGATGAAGCAGCTAGT
ATGCAAGTCAAACGGGCGCATTCTGAGCAGAGCAAGATTAGGGCCGAGCT
GGCTGAAGCAAGAGAAGATGTTATTAAGCGCCAGGCTGAGATAGACGCCG
AAAAAAAGCTCATCGAAGAGGCCAACGGTGGATCCCATGCCAGGAAACAA
GCTGAGATCAATGAGGCCGAAAAAAGCCTCCAACAAGTCAAAGCCGATCA
TATTGAGACTCTTCAAGGGGCCCCCCAGCTTGATCAAGACCATAATGAAG
CAAAAATAGAGCTTGGAAGGATTGATGCCCTGAATCAGGCAAAAAAAATC
GAGATTCAACGACTTAGAAATCAGCTAAATGAATTAAATAACAACCGCCG
TGATCCAATGGCCGGTTACGATTCAAAGATGAGCAAACTCCTAACCTCAA
TCCGTGCAGACCAAGGATTTTCTGATGCGCCTATTGGTCCGTTGGGGCTA
CACATCAAATTGAAAGATGCTGTATGGGGAGATATTCTCGAGACACAACT
CGGAATACAGCTAAACGGTTTTATTGTCACCAATACACCAGACCAACAAC
GTATGTCAGGGCATCTAAAACGTCTAAACATGGCAAATTGGTGTCCTGTT
ATGATTGTGGGAAAAAACCAGGTAATCGACACTTCCAACAATGAGCCCGA
GCCTCAGTATCAGACCGTTGCAAGGGTTCTTGATATTGACAACGAGTTAG
TAAGACGGCATTTAATTATTAGTCAGGCGATTGAGCAGACTCTTCTCATT
AAACGGAGAGAAGATGCGCTAAGAATAATGTTTGAAGGATCCAAACCTAC
AAATACAAGACAGGCCTACAGCCTTCATGACAACCAAAGAAATCACGGAA
TCTATTTCGGGTTTACAGCCCGTGGAAGCCCTTTTACGAGCGGAATAAAA
CCACCCAAGGGCTTACCACGAATGCAGTCTGACACGGAGAGTAAGATTGC
TTATCATCGAGAAACCTTACGTCAGCTTCTACGTGAATTGGAGGCACTCA
ATCAAGAATTAGACGATGCTCATGGCAAAGTCAGATTGTGTCTTGATGCA
ATTGCACAACGGAGGAGGAAAATTGAGATGTTAAAAATTAAAATACAGCG
AGGTGAAACTTTAATAGAGAACTTAAGGACTCAGCTTGAAGATCTCGCTC
CAGAAGATGGTCGATTGGATGCTCTAAAGAAATGTCTAGAAGATGAGAAT
GACAAAGTCCGAATTTATGGTGAATCCTATGGCAACCAGGCCTTGGAGAA
AGAGCGGCTTAGTGAAATAGCACAGGCAAGACATCAAGAATATACTGAAG
TCAAGCTCCGCATAAAAGATCATGAACAAAAATTAGTGAAGGCCCAAAAT
AAGATTAAAAATACTGATCAAGCTCGTAATGTAGCTTTGCGAGAGAAGAA
TTTGACTATTGACGAGGTCGAATGTCGCCGCCGCGAAAAAGAAATAGCAG
AAAAAAAACTTGATTCAGCCACTATCAGGGTCGCTGAATTTACTGAAGGT
GCCAGTAAAATCTGCTCTAGGGTTCCTCTTGAACCCGGAGATACTACTGA
AAGTCTTGAGGGTCAGCTTGACAGAATTAAGCAGCTTCTTGCCCTCCATC
GCAAGAAGCAGGGCGCTACTGATCAAGAAATTTTCGATACAGCTGCCAAA
AAACAAGAGATATTTAGGCAAGCAAAGGAAAGTAGGTCTGGGCTTGAGAG
GCTTTTGAGACTTCTTAAACAGTCCTGCCTCGTCCGAATTCAAATGTTTC
GCCGATTTCAAGCATCCATTTCAGCTCGCTCTCGGATTAACTTCCAGTAT
CTTCTCAGCGAGCGAGACTTTCGCGGTGCCCTTCATATTGACCACAAGCG
CAAGAAGCTTGACGTCCACGTCGAACCTGATAAATCGGTTACAACTGGCA
AAGGGCGCCAAACGAAGACCCTGTCGGGAGGCGAAAAATCCTTTTCCTCC
ATCTGCCTACTACTCGCTCTCTGGGAAGCTATGGGCGCTCCATTGCGCTG
TCTGGACGAGTTTGATGTCTTTATGGATGATGTCAATCGTGATGTGAGCA
CTAAAATGATAGTAAGTTGA
>Bg_LOL_contig_2488_gene-0.2
ATGGAATTGGGAGAGTCTATTCCACCAGCTACTTTACATGCAGTTAGTGT
TTCTATCCCGACGTGGCAAGACAATATCGACTATGAGGAAGGAAGAGCAC
GAGTTCTCGATAAGTTGAGTACGGGCTACCCACGATCAATTACTGCTTTT
TCAAAAGAATTACTGGAAAAGTATGGTAAATCGTATCACTCGCACGCACT
ATTACTTCCTTCATCAAGGGCCGCAAAAAGATGCATGAAATTTTTACAAT
CAGTTATAAGTACGGTCCCACTAGACCACTTACAACAATTAGACTTTGTC
CTTGACCATAGTAAAACGAAGTTAGAGGCACTAAAACGTTTGTCGCCCTC
TATTTCGGCAGTTTTCTTTCCGGCGGAAGTTTTCCCAACTGCCAAGAAAT
ATTGGCAACACACAGGTGAAGGTGTATCTAGCAGAAAAACCGAGTTCTGC
CATAGCCTCTTTCAAGAGGGTCTTTTAGTAGAACAAGGTGGAGACTCTAT
TTCTAGCCCTACGGGAGCACGTGGAATTTGTACGGGTCCGCGACGTTATC
AAAAAGGAGTTAGGACAAATTCAGATAAGACTTTTTCAAACCAGGAATCT
AGTCGTGATGAATCGAATCAGGTAGCTTGCGTTATCAGTTCCGAGGCTCA
AGAAGAGTTTCAATTCTTAGAGGAGAGATTTGGACGTAACCTTGACTCAA
CATTCGCTGACATTGCGAAGTCAGCCATTCGCCGACGAATAGCTGGGCTA
TCGCTTGACAACAATGAATCCTCGGGGATACGAGAGCTGAACATATCAAG
GAATGGTTCTGGAGACGCTAGGCTCACGGAGAATGATGTTTACCTCTGGC
CTTGCGGGATGAATTCGATTTTTAACACGCACAAAATGCTAATGGAGGCT
CGAGGCGTAATGAAAAGTATATATTTTGGGTTTCCTTACGTAGATACTTT
GAAGGTCTTGGAAAAATTTGGACCCGGCTGTCTCTTCTATGGACACGGCT
CATCTGATGAATTTGATGATCTTGAGGGAAGGTTGAAGGCTGGCGAAAAA
TATCTCGCACTTTTCTGCGAGTTTCCCGGAAATCCTCTACTTACAGCTCC
CGATCTCTTGCGTATTCGGAAGCTCGCTGATACTTACGATTTTGCAGTTG
TAATCGACGAGACAATCGGCAACTATACCAATGTAGATGTCCTACCATAC
GTGGACGTTGTAGTGAGCAGCTTGTCCAAAATATTTTCGGGTGAGTGTAA
CGTTCTCGGCGGCGCTTCTCTCCTCAACCCTAATAGCAAATACTATCGTC
ATCTTAAAAAAATAGCTGATAGCGGAGAATATGAGGATAACTATTGGCCG
GAAGACGTTATTTTTATGGAGCGCAATAGTCGAGACTTTGTTGTGCGAAG
TAGAAAAATTAACGAGAACGCTGAAGCCATCTGTAAAATACTGTTGGAAA
GCCGAATGATCAAAACTGTCCATTACCCCAAGTATAATACTTCAAAGAAT
CACTATGACGCTTGTCGCAGACCAACTGGTGGATATGGTGGTCTTATCTC
CTTCGTGTTTCATCGAAAAGAGCAAGCCGTAGCTTTTTATGATCGAATTG
ACGCCGCTAAGGGGCCGAGTTTGGGAACAAATTTCACGTTGGTATCTCCA
TACGTTTTGTTGGCACATTATTTTGAATTAGATTGGGCGGCGCAGTTCGG
CGTTCCTGAGCATCTAATCCGGGTTAGTGTGGGTTTAGAGGATCTGACAT
ATTTGTTACCTAAATTTGAGAGAGCACTCCAAGCTGCAAGTAATATAGGC
ACCTGA
>Bg_LOL_contig_2488_gene-0.0
ATGCTTGACGATAGCGACTCGTCGGCAGATGAAGACAACTACACAGAGAC
AAACGTATTACTCGGGTATGCGTCCAAAGAAGCCCATGATCCAATCAATC
ATCTTGGAGGTCAACCGCAATGGATGGACCCGGCGATGCCACCATCGGTA
AAATTAGTGCGGTGTGAAGTGTGTCAGGATTTGATGGTCTTGCTGCTCCA
ACTTAATGCAAATCTACCCGAATATTTTCCCGGGCATGAACGACGACTTT
ACGTTTGGGCCTGTGGACGGAAGACATGCAAGCGCAAAAAAGGATCCATC
AGAGTCTTGCGTGGAGTAAGGATTCCGAAAGTCCTCGTCCCATCAGAGCT
AGAAAACGTCAATGCTGACGTCCAATCCCTGATGCAACCGACTCAGGCCA
GTACGGATCTGGGCGAGACACTCTTTGGAGTGAATCGATCTCCCAGACAA
ACTAGTAACTTGCCTGCTGCGAATCCTTTCACACTATCGGCCAATGTGTC
TTCCAGTAATCCGTCTTCAACCACCAAATGTGAATCATCTCCTGGTACTG
CTGATACCGTGATCAACGGCAATGAGTCTGTACCGCGTCTAACCAAGAAT
TTCGCTGAATTATTTTTCACAAATGATGATCTCACTGACCAGGAATCATT
ACCTGCCCCCGAGACCTGGCCTTCAGATCTTAAATTTCCTACCGCTTACC
CAAACTTCTACCTCGTCGATGCCGATTATGAGACGTTGGAGGCAGTCGAG
GAGGCCTCGGACAAAACTCGAGTCTTGGAAGTAGATGAAGGCGGTCCTAG
TGGCAGCAGGGCCGAAGATGCGAATGCCTTTGAGAGTACCATAGATAAAA
CGTTCCAGACCTTTGCGGATCGTTTGGCTCAGAACCCGGAGCAAGTTATC
AGGTATGAGTTTGGAGGGCAACCATTGCTTTACTCGAAGAAGGATGTTGT
CGGAAAGCTTCTGAGCGGTGGAGGGGAACATGCAAAGGTGTCTCTAGATT
CTAGTGTTAGCAACCGGATCCCAAGGTGTGGAATGTGCAATACTGAGAGG
GTCTTTGAGTTACAGTTGACGCCACAGGCTATCACAGAGCTAGAGAGGGG
TGCCTACAGCATAGATGACGGTATGGAGTGGGGCACCATTTTGGTAGGAG
TTTGTAGAAGTAACTGTATCCCTCGCGGAGTACCGAGTGGTGCGATTGGT
TACGCAGAGGAGTGGGTAGGAGTCCAGTGGGAGGAGCTGAGCGAGCGAAA
ATAA
>Bg_LOL_contig_2488_gene-0.1
ATGGCGACAAAGGCTGTGTCTCGCAGCATTTCTATGCGACTTGTTGGCAT
TCCTCCGACATGGAACCGACGCCCTTATCACTCATATGACCACGCCGCGC
CGCCGGGCCCCTTTAGCAACGCACAACGTCGCATCCTCGCGGCGGCCCTC
GGCCACGTTGGCAAGCATGGCTTCACCCTCACGGCCCTCGGCCTGGGCGC
CAATGAGGCCGGCTACATCGACGCCTCCACCCACCTCTTCCCCGACGCCG
CCTTCAGTCTCGTGCATTACTACCTCTACACCCAGCGGCTCGCCCTCGCG
GCGAGCCCGCTGCCGCCATCCGTCGACGTTGAGTCCCGCATCCGCGCCTA
CACCTGGCAGCGTCTGCGCGCTAACCACCCGGTCATCGACCGCTGGCCCG
AGGCGCTCGCGCTCGCGGCCCTGCCCCGCAACGTTCCCGTTGCTCTAAAC
GAATTGTCCGCACTCGTCGACGACATTCACTTCTTGGCCGGCGATGTCTC
CGTGGATACAAGCTGGTACACGAAGCGTGCCTCCCTGGCAACTATTTATG
CTTCGATAGAGCTATTCATGACTGGTGATAAATCACTCGAATACAAAGAT
ACCCAGGAGTTTCTCGAGAGAAGGTTCAAGGCCATGAAGACGCTCGGATC
AACGCTGAGCGCTATCACCGAGTGGGGAAGTTTTACTGCTAGCTCGGCGA
TTAACGTTCTGAGGAGCAAGGGAATGCGAATCTAA
>Bg_LOL_contig_899_gene-0.7
ATGCATTCCCCGCCAATCACACCTGTGGTCTCACGGTCTCTGGGGGTCGA
AGAAATGGCCACAAAATTAGCCCAGACGGCCATACAGATTGACTTATCTA
GTGATCGTGCTGCAGTGACACCACAAGTATCCCCACCGACCGAGTATCCA
TCTACAAAAGATTTTAATTCCCCCTCATATGCAAATCTTAGGGAAACATC
GACGCCAGAAAGCTCAATTCCGGAAAGAAGCCGACCCTCAACCGGAGTAT
TTTCAATCGATCCTAATGTGGAGGAACTGATGACATCTATGAGGGCTACT
AGCCCTCCAAGGAGCACCACAGCATCAACCTACAGTAAACCTTTCACTCC
TGTAGGAGATGCGAATGATCCATATGCTGCTGATAAGCGCCTGCCGCAGC
CTCGTAACCTTGAGAACCTAGACGAAAGGTTTAAGTTCACTGCGCTAAAT
TCGAAAAGTCGAACAATCCAAAACGTTTCTCACACTGGAACCCCAAAGAT
CGTAAGAAGTACAGTGGAACAAATTAGATCCGAGAAAACAACATCAAAAA
ATATAAAGGGACCGAGACTAACCGTCAATGAAGAGGAATTAAACTATCGC
CACAAGAATGGGTCAATGTCAGAGCTCAAGCAATTTTTTAAGATAACCGG
ACGAGCAAAACTTAAACAAGTTGTATCCTCGTCTATAGCTCGAGAAAATG
GGACCAAGACTCCATCAAATAGTTACAAGTATTTTCAGCAGCTACCATTT
GGAGACGACCATGGGCTCCAGTCAAAATATGGCAAGCTAGGCAAGGTCTT
GGGAGCCGGAGCTGGCGGCTCTGTTAGATTAATGAAACGAAGTAGAGACG
GTAGGATGTTCGCAGTCAAGGAGTTTCGAGCACGTCATTCTCACGAAACA
GAACGAGAATATGCAAAAAAGGTCACTGCCGAATTTTGCATAGGCTCAAC
TCTACATCATGGTAATATCATCGAAACACTCGACATTGTATGTGAAAAAG
GCAAGTGGTATGAAGTCATGGAATATGCGCCTTATGATCTTTTTGCCATC
GTCATGACAGGCAAAATGTCACGCAACGAGATAAATTGCTCCTTTTTGCA
GATACTAAACGGTGTCACTTTTCTTCACAGTATGGGCCTGGCTCATCGTG
ATCTAAAACTAGATAACGTGGTGGTAAATGAGCAAGGAATCATGAAGATC
ATTGACTTTGGCAATGCTAGTGTCTTTAAGTATCCTTTTGAGACCGGAAT
AACGAGAGCTAGTGGAATTGTTGGATCTGATCCTTACCTTGCCCCGGAGG
TATATGATGAACGAAAATACGATCCGCAGCCCGCCGATATCTGGTCTCTA
GCTATTATTTTTTGTTGCATGTCGTTGCGAAGATTCCCATGGAAATTACC
GCGAATGACTGACCATTCATTCAAACTCTTTGCTTCACCACCAAGCCAAG
GAATGGAAGGGAAATTTTTATCAGAGGGATTACTACCTCCTATGTCCGCT
ACTACTCCAGTAACCAAATCAGAAAATGTAGAGAGAGCTACAATAAGCAA
TTCCAAGTTAAACAACCATCCCTCGCCCTGCGGGCTCAGTGCCAGGAAAA
ATATTAATTATAATAATAAATCCATCAACGAACAAGATAAGAAGCCCGAA
ATAGTCAAAGGGCCTTGGAGGCTCTTACGGCTCCTGCCTAGGGAAACTAG
ACAAATAATGGGCCGAATGTTGGAAATTGATCCAAATAAAAGAGCCGACA
TGACTGATATCTTGGAAGACCCATGGGTTAGCGGAACTTCAATATGCACG
CGAGAACCGAATGGTGATGTCAAACACGCACCAGGTCACACTCATACTCT
GGAGCCACCATCGCCGCCAACAGGAAAACATCGGTCTGCCAATCAAGGTA
AATTTAAGGCGAAAAGATAA
>Bg_LOL_contig_899_gene-0.0
ATGGATCTGTCAAGCTTAAAAGAAGCTGCATCCAACCTAACACTGTATGA
TCTGAAGGCTGGAATGCGAAAAGTTCAAAATGCTGTTATGAATTATACGG
AGATGGAAGCTAAAGTCAGAGAAGCAACTAATAATGAGCCATGGGTACGT
GTTAGATCACTCCTTAATGAAATAATGCCGATGATATACAAGCGCTTTAC
TGAGAAAGCAGCCGACGAGTGGCGTCAAATATACAAAGCACTTCAACTAC
TAGAGTTTTTGATAAAGAATGGTTCTGAAAGGGTTATTGATGATGCAAGG
TCCCATCTTACGCTGTTGAGAATGTTGCGACAATTTCAATACATTGATCA
AAATGGTAAAGATCAGGGGCTTAATGTCCGGAACCGAGCCAAGGAATTAG
CAGAGCTGCTGAGTGACGTTGAGCGAATTCGAGCAGAACGAAAGAAAGCT
AGAGCCACAAAGAGCAAATATACAGGCGTCGAGGGCGGAGCAGGTATTTC
AAACGGCAGTCGTTTTTCTGGATTCGGTGATGAATCAAGTTCAGGCTATG
GAGGGTACAGTGGAGGTGTATATGGGGATGGTGGTGGATTTGGCGGGCAA
CAAAGCGACTTCCAAGATACAATCGCACAAAAATCATCAACATCCGGAGG
TCAGGGCAGGTTCGAAGAATACGATGAGTTTACTGAAGGTACTGCTCCCG
CTGGTAGGAAGCAGAGAGGCACATCGATGTCATCAACAAGACGAAAAACA
ACAGAAAGAACCTCGAAAAAGCCCGATGCAGTTTTAAAAAAGGAACCGGA
AATAGATCTTTTTTCTTTCGATGACAATGAATCAAATACTTTACCATCTA
AATCGATACTTATTTCCAACGCAGTCGACGAGGAAGATGACTTTGACGAC
TTTCAATCAGCCGCACCTTCGGTAAAAGCGATAGCTCCAACCTCAAACTT
TACATCTTCCTCAAATTCACAACAAGGCTTCTTTCAACCTTCCTTTGTTG
CCAATACAGGGGGTCTTAATGGTATGATGAACTTTCCCCCTGGTCTTACA
AGTCAGGGTGGAAGGACTGTGTTGGGCAGCGAGACACCGATCTCAACAAA
TATCATGGCACAACCATCGAATCCCACGACATATCAGGGATCACAGCCAA
ATTACTTTACGTCTGTAAAACTTCCTTCAAATCCGACGCCGAACAACCCC
TCATCAACAGTATCAACAGTACAAAATTCTTCGTCCACAAGATCCGACGC
ATTTGGTTCTCTGTGGTCGGATGCGAGCGCAGGAATCAGGAAGACAAGCA
TGCCTACATCCGAGCCTGCTTTACATCAGCTGGCTAAAGAGAAAGCTAGT
GCTGGAATATGGGGTCAATCCCTACCTCCTAGTTCGGCAATGCCAACATC
GCAAAAAGAAAAGGTCCATCAAGGAAGAGACAATAGTATTGGAGATTTAC
TGGGATAA
>Bg_LOL_contig_899_gene-0.1
ATGTTACCCCTCCGTCGGTCTCTCTACAAGACCACAGCAGTCAAGCCATT
CTCCAATACTCTCTTTAGATCGTTTCACGCCTGCCATTCAGATATGACAA
TCAAAACTTACTTCGAGGTATCCTGGAAGGGACCGGTTCTTGACGCTAAT
GACAATGTCACCAAAGAAATCAAAGAACAAAGCGGGCGAATCAACTTCAA
CCTGTTCGACGATGTAGTACAAAAAACGGCCGAAAATTTCCGTTGCTTAT
GTACTGGGGAGAAAGGATACGGTTACAAAGGTTCTTCTTTCCACCGTATT
ATCCCAGGATTTATGCTCCAGGGAGGTGATTTCGACAAACACAATGGTAC
CGGTGGCAAAAGTATCTATGGTGAGAAGTTTGCGGACGAGAACTTCTCCC
TAAAGCACACCAAGCCCGGAATATTGTCCATGGCTAACTCAGGCCCAAAC
ACGAACGGCTCCCAGTTTTTTATCACTACAGCCATCACGGATTGGCTTGA
TAACGGACATGTTGTTTTTGGTGAAGTAGCAGACAAAGAATCCATGAAGG
TTGTCAAAGCCATTGAAGCTACTGGACAGGAAAACGGGTCCATTCGTTAT
AACCCCAGACCAACTATCACTAATTCGGGTATCCGAAATTAG
>Bg_LOL_contig_5319_gene-0.0
TCGAAGAGAGCCGTTGAAAAAAAAGCGCCAAAGCCTGTGGAGAACCCTAA
GAAAACGCTTTTTCTCAGGGGCACTAAGTGTTCCGAGGAAGTAAAAAATG
CACTGATAGACTTGTATCAGTTGAAAATTCCCCTAGCCAAGAAGTTCACC
AAGAAAAATGAAATTCACCCGTTTGAAGACCCAAGCTCATTAGAATTCTT
CTCCGAGAAAAATGATGCATCAATTCTTCTCTTTGGGAGTACGAGTAAGA
GACGACCTCACAATATTACGATTGTACGTACGTTCTCGTACAAGGTACTG
GACATGATAGAGCTTGGCCTCAACGCAAAGGAATTCTTGAAGTTGAGCCA
GTTTAAGAGCAAGAAATGTGCGGTAGGGTTAACGCCAATGTTACTATTCT
CAGGAACGCCCTTCGAGAATCCTATCTCAGATGAATATACACTGCTTAAG
AGCATGTTTATAGACTTATTTAAAGGCCAGCCGTCCGATAAGATAGATGT
CGAGGGACTACAGCACATCATTTGCATAAGTGCTGAAGATAAAGTTGAAG
GCGAAAGTTTGAAGCCAACAGTTCACTTTAGGACTTATCTAGTACAGACT
AAGAGAAGCGGGCAAAAATGCCCAAGAGTCGAAGTAGAAGAAATGGGACC
ACGAATGGACTTTAGCATAAGACGAGTAAAGGAAGCAGATGAGAGCGTGA
TGAAGGAAGCCTTAAAAAAGGCACGAACAAGCGATGAGCGCCCAAAAAAG
AATATTTCCACGGATGTTGTTGGTGATAAAATGGGCAGGATACATCTTGG
GAAACAAGACCTCACAGAACTTCAGACGCGCAAGATGAAGGGCTTGAAGA
GAAGTAGAGACGTCAACACTTCAGGCGGGCAAGATGAGGAAGAAAAAATA
TCTCCTGATGGAGGCAAAAAGTTAAAGGGGAGCTAA
>Bg_LOL_contig_47848_gene-0.0
CGCACGAAGCAGACGGCGAGGAAGTCCACCGGCGGCAAGGCGCCGAGGAA
GCAGCTGGCCACCAAGGCTGCGCGCAAGTCCGCCCCGGCCACCGGCGGCG
TCAAGAAGCCCCACCGCTTCAGGCCCGGCACCGTCGCGCTCCGCGAGATC
CGCAAGTACCAGAAGAGCACCGAGCTGCTCATCCGCAAGCCCCCCTTCCA
GCGCCTCGTCAGGGAGATCGCACAGGACTTCAAGACCGACCTCCGCTTCC
AGAGCTCCGCCGTCTCTGCGCTCCAGGAGGCCGCCGAGGCCTACCTCGGC
GGACTCTTCGAGGACACCAACCTCTGCGCCATCCACGCCAAGCGCGTCAC
CATCATGCCCAAGGACATCCAGCTCGCCCGCCGCATCCGTGGCGAACGCG
CCTAG
>Bg_LOL_contig_2144_gene-0.0
ATGTCTAAAGATACCGCAGGCATCTCAGGGCCCAATCTATCGACCTCCCT
GCCTCTGGAGGGAGGATTTGACGCATCTTACTTGTACTACAGATTTAGGG
ATACGCCCATGAATTGCTTCAAAGTCCGGGACTCGTCTAATTCGACAAAT
ATATCGATAAACAACCGTATCGTCCAGGGAAATCTTGGTCGAAGCTGGGG
GTTTATGAAAGATGAGTCTATACGATTGTATGAGGGAGAGCTATCTCAAT
TTTCCACTGCTCCACTTGCATTTGGCCACAATCAAAGAGACTTGAGTGGA
AGCGTTCAATATCAAAATTTCCAAAATCAGTCATGTGGAAGTGAATGCTT
CATTCAGTTCGGGTTAAATTATAATTTCGAGTCAGGACTTTATAACCTTC
CAATTCGACATGGTCTTGGCTTAGAATTAAACTCGAGATCCGACGTTTCC
GAACCTTTTCAAGGCTTTTCACACACAATGAATGAAGAGGATGCTAGTGT
CCAAAATAATATGCAATACTCGATATATCCTATCACAGATCAGAGTGTGC
ATTTAGATTTACCGCAAGGACATCTCCAGACAGCTTATCCAAATAAGGAA
TGGCAAATAAATCAGACTATCAATACACCGGGGAGTATTACCAGCTCAAC
GGATGGCATCTCGACAGCCTACTTGGAACAGCTACAGACTGATTGGGAAA
GTCCGAGTGTCTGTAGCACCCCAGAACTTACATCTCAAACAAGCTGTTGG
CATGGCCATTTAACTAATTTCTACGATCTGTCGTTGCAAAATTCCAAGGC
TATATGCTATAGCAATCCCTCGCCTCTCGATTACTCAAATTTCGAAATTA
GTCAAGACCGCAGTTCAGAGGCAAGGGATGAATGGTCAACCTCAAATTTC
TCGTCGACAACTACCTCTCCAAAAGAAGTTGCTCCCAGCCAAGTATCACG
ACTACTATCCGCAGCTTCTAGCTGCACACAGCCAATGCGGGAAAAGTTGA
AGACTTTTCCAGGTGTGAAAGAACAACAGGAAACCCACAATCCACAGATT
TCGCCATCAACTCTTCTGCTACCATCTATTCATCATGATCCAAGGCTCAT
GGAAAATTTTGACTCGGGTCAGGAATGTTATACCGACTTGAGTTCAGAAT
ATAATGGCTACAGGAAGGATGAAGCTCTTCAAAAAATAGCCACTGTCAAA
CAACCAACGAGTGCATCTCCGCCATCTCTATGCTATTTTCAGGGAAAGAC
GGGCAATAGCCAGAATAAGTCGAGTCCATTAGTGCGACGAACAGCTAGAG
ATGAATTTCTCATACAGAAAAAAAGGGCCGGCATGTCTTATCGGGACATT
AGGCGAGAAGGAGGATTTATAGAGCCAGAGTCTACGTTGCGTGGGCGTTT
TCGCACGTTGACAAAGGCCAAGTCTGCGCGAGTGAGGAAACCAGAGTGGT
CGGAAAACGATGTAAGCCTTATAAGTCTCTGCGTGCACATGGGTGATGGA
TGGACTAATTATGCAGCAGGTTCATCTCCTCAAGCAAGCAGTCGATAG
>Bg_LOL_contig_4292_gene-0.1
ATGGCAAGTAGATATTTACTTCAAGTTACCGCCGGAACTAGTTATGATGC
TACAAAACACCATGTTGTGCCTGTTAACAGTCCCGAAATCATTAATTTGG
AGTCTGAGCATGTATCCGTGAGCCTCAATGTCCGTGTACAATCTTATCGT
GGCTTGCCTTTAGATTCGCCCAGCACTTCTCCCTACTTTTTGCTTCCGCC
ACATTCTAAGAACAATGATCAGTATAGCATTTCATTTGCTTTTACTCCGA
AATCAACCATAAGCGCCAACGATCTCTTATTTGGCAACGACTTTGATTAT
CCGATTCGTGACCGTCTACCACCAGGATTTAACGCCGCTTTTAGGATTGT
TAAGTGGCTGATTGATCCAGGCCTTGAGGGTGATGTCTATGCTGATCAGC
CTTATTTGTATGGACCGGCAGCGAGTTCACTCAATATCATACATTGCGGC
AGATTAGTGTTTACAGAAGGAGGGTGTGAAGATGGTAGTACTATACGTAA
GGCAAAGGGTATACCCGACTCCGAGGCGGCCAGAAAAAAGTTCTTTTTAA
ATAAGAAGAACCGCTCCAAGTGGGACTGGGAAGCAGGAAGGGAATATGGA
TGTGAATTCTTCAACCCATATCTGGACTTTAACGAATTCGCTCTTCGTCT
TCCCGGTTTTACTCTTCCCATGGTAAAATATTTCGATGTTCAAAGCCCCA
GGAACCTCAAGGACAAGGACGATTCTTCAAAATGTCCAAATCCAAGGCGC
TCACACCGTTTGCGATATACACTTAAAAACCGGGTAAACAATTCAGTACT
TTTTGTTATTGTTTTTACCCTTTACTTAAAAGAGGATGTGAACGAAAACG
GTACAATAAGGGAGTCTGTAGAACAAACCTACTACAGCATAAATAACTGC
AGCGGTAATATTAATTCCGAAGGCCATAAAGATACACTTAAAATCAGTGT
GGAAGACAATGTGGATTAA
>Bg_LOL_contig_602_gene-0.0
TCATCGAAAAAGCCTGCTTGTCCGTGTGGATGGAAACATTACTTCTCAGA
ATGTCACTATATCAATAAGGCATTAAGGCCAAATAACTTTAAGCCTTCAT
TAGAAAGACAACAAAAAGTTAATGCTTTTCTTAAAGACCCAATAAACAAT
GCTAAAGTCGATGCGGCATTAAAAAAGGCAAAGGATTTTGGACAGAAACG
AAATTCTGATTCCAGTCAAAGCTCGGGTTCAAATTTGCCTCAAATACAAG
CAGTAGCAGCAGTATTGACAGCTTCAACTTTTTCCCAACCATCTTTAAAT
TTTTCAAATTATCCTTTAAAAAATTCTTTTATTCTTGATTCGGGTTCTGA
CGGCCATATCTGCAATGAATTCTCTCGGTTCTCAAATTATTATTCTAAGC
CATCTACAGCAGTGGCATGGAGCGGGCAATCTGAAATTCTCGGATATGGA
ACAGCATTCATGCGGATTTTGTCAGGACTTTTTCAGCTGAACAATGTGGC
GTATATACCATCTTTTCATACGTCTCTCGCATCACTCACTAGGTTACAAT
CTGCCGGAATTTCGTGGAATCCCCAAACAGGATGCATTTTCAATTCAGAA
AAACCGATTTGCTTTACAGAAAAACTGTTCAATCAATATGTTATTGAGTA
TAACAAATTTGAATCGGTGATTACTGAATCCTCATTTTCCGTTAAAGGAT
CAGATAAAAAACCTTTAACACAAACAGATATTCCAATTTGGCATGAACGA
CTTGGACATCCTTCTAGCCAAGTACTTGAAAAAGTTATGAAGAATCATTT
TTTATCACCAGTCGAAATTGAAAAAGTGCTAGAAAATTGCGAGCCATGTA
AACTTGCGAAAGCAAAAAGGATAGTAGCATTTTTGCTTAAAGATGATTAT
ACCAAACTTACTTTCTTTTACGCACTTTCAAATTCTTCTGCCCAAGAACT
TGTAGGTTGCATAAGTAGTTTCCAGATATTCGTAAAAAATCAATTTTTAC
TCAACATTTGCGTTGTACATCGAGATAACGTTGTGTCTTTGCGACGAGAG
TATCAAAGTTTTATCTCAGATCATGGAATTTTGGATGAAACCACCGCACC
TTACACACCTGCTCAAAACGGCTCCGCTGAGCGTTCTGGGGGGTAA
>Bg_LOL_contig_5104_gene-0.0
ATGAGCTGGACGCTCGATCAAAGATTGTCGCAACTTCAATGTGTACTTTA
CGACCCATTTTGGCATGGATCTCAAAAAATACACAGCCGCTCTAGACCCC
AACACTTCTCTCTTGAATTGAAGATGATGGTCAACTCTTATGCTGTCGAC
CATATATTTAAGAAAATCATACCCTCACTTGCACATGGCAATAATGGGTT
GATATTCACCTGCCGAAACTCGGCGTATAGATTTGGGTTCGATCCAAAGA
TTATCAAGTGGAAGCCGGAAACTGAAAATTCCATTGATTTTCGCTTGCAC
CTGGAGTATCCACGGATTCAGCCCGACAACGGCAGTGCAGAGCCTTGTTT
TGATTATGAAGCTCTGCCCATCTTTCATTTGCTCATTCATGCTGGAGAGA
AAGAAGGCGATGTACGCATTTCCACGATGCATGTTGAAAAGGAAGAGTGG
GAGGTATTTCAGGCGGAAAAAAAGCAACTCGATAATCGCATCGTCGAA
>Bg_LOL_contig_14537_gene-0.0
GCCCTTGATCCGGATGTCATCAATAAAATTGCAGCTGGTGAAATTATCGT
CGCACCAGTCCACGCCTTGAAAGAGCTCATTGAAAATTCTGTGGACGCTG
GATCTACTTCACTGGAAGTTATAAGTAAGGAAGGAGGATTAAAATTTCTT
CAAATCACAGATAATGGACATGGTATCAGCAAAGAAGATCTTCCCATACT
TTGTGAACGGTTCACGACATCAAAACTCAAAACCTTTGATGATTTAAACT
CTATTGGGACATATGGTTTCCGAGGCGAAGCTCTAGCAAGTATCAGTCAC
ATTGCTCATCTTACTGTAACTACAAGAACGAAAGATTCTAATTGTGCATA
TCGCGCCACCTATCAAAGCGGAAGGCTAGCTCCAACAAAACCTGGTCAGA
ATACTGAACCAAAACCAGTGGCAGGTCGCCATGGAACCCAAATTACAGTC
GAAGATCTATTTTACAACGTTCCCGCACGACGTCGAGCCTTTCGTTCTGC
GTCAGAAGAATACAATAAGATTATAGATGTAGTCAGCAGATATGCTGTAC
ACTGCAATGGCGTTGCATTCAGCTGTAAAAAATATGGGGAAGCTAATACT
TCGATTGCTATTCAATCAAACTCCTCGACAATAATCCGTATACGCCAAAT
ATACGGTAGTAACGTAGCAAACGAGCTAATAGAATTTAAATCTATGGACG
ATAATTTGGGATTTCAGGCACGGGGATGGACTAGTAGTGCAAATTACCAA
GCCAAGAAGATTACTTTGCTTTTGTTCATTAACAATCGTTCTGTCGAGTC
TACCAATATGCGAAAGGCTATTGAGCAGATGTATACCATGATTATCCCTA
AAGGTAGTCATCCATTTGTCTATCTCAGCCTGGAACTTGAACCTCATCGT
GTCGATGTTAACGTTCATCCGACTAAACGAGAAGTTAATTTTCTCAATGA
AGATGAGGTTATCGAGAAAATCTGTACTGATATCAGAGTCAAGCTAACCG
CTTTTGACTCAAGTCGAACTTTTAAGGTACAGAGTCTACTTCCTACAAGC
AGTATTGAACAAATGCCAGCAGATGTCACAGAGTTAGAGTCTTTAAAGGG
AACCAAATTAAGCACCCAGAAGCCTAGAATCTACGAGAATAATCTTGTGC
GGACGGATTCTAAACTTCGCAAAATTACCAGTATGCTTTCATCAAATATT
GAAAATGAAAATGAAAAATCAGAATATGTAGAAGTCAATTCAAATAATCA
AGAAACTTCAACCCGCGAGCCAGTTATCTGTCGCTTGGTCACTATAAAAG
AGCTTCGCGCGGAAGTTCGCAAGGAAATACAAACTAATTTGACTGAAATT
TTCGCTAGCCATACATTTGTAGGTGTCGTTGACGAGCATCGTCGTATTGC
TGCAATTCAAGGCGGTGTCCGACTCTTTCTTGTCGATTATGGTGCAGTTT
GCAACGAATATTTCTACCAAGTAGGCCTCAGCGATTTTGGAAACTTTGGT
GTTATACGCTTCGACCCGCCTCTGAATTTGAGCGAGCTCCTCACCCTAGC
TGCTGAGAATGAAAAGAAAAGGGCACCAACTACCTCCATAGAAGATGAAT
TCGATGTCAGCGAGGTGGTTGAGACAGTTCGTACGCAACTTATTCATCGC
CGCGAAATGCTACTAGAGTACTTTTCTCTTGAAATCTCCGCGGAAGGAGA
ACTTTTAAGTATTCCACTACTTCTGAAGGGCTACACGCCTAGCCTGGCTA
AGTTACCCAGTTTCCTCCTTCGTCTCGGTCCGTTCGTAAATTGGACATCG
GAGAAGGAGTGCTTTTCAAGCTTTCTTCGCGAATTGGCTTCTTACTACAG
CCCTGAAATGCTACCACGCTCTTCCGAGCTTACAAGTACAGCTACTTCAA
CTACGGAAATTGGGATACGGAGAGATCAGGTTAACAATGCCGTTGAGAAT
GTATTATTTCCCGCCTTCAAAATGAGACTAGTTGCTACTAAAGCACTGAG
TGACGCCGTTATAGAGGTTGCTAATCTAAAGGGGCTATACAAGGTGTTCG
AACGGTGTTAG
>Bg_LOL_contig_41642_gene-0.0
ACCGGAGGTGTTAAAAAACCTCACAGATACCGTCCTGGTACCGTAGCTCT
TCGTGAAATTAGAAGATACCAGAAATCTACTGAATTGTTAATTCGTAAAT
TACCTTTCCAACGTTTAGTTCGTGAAATTGCTCAAGATTTCAAAACTGAT
TTACGTTTCCAAAGTGCTGCAATCGGAGCCCTACAGGTAATGTTTTTAAA
AATTGTTTTTTAA
>Bg_LOL_contig_651_gene-0.0
ATGCGTAGCATTACTTGCGTTCTCGCATTCTTGGTCACCATTCGAGACCA
TTCACTTTTCCGAAACCGCATGGTTTTAGTTGGAAACGAGGAAGTTGCTA
ACTACGCTATATATAAAATACTTTCTGATCAGCTCTTTCCGAAACCAAAA
AGTGGTAATATTTTGATGGCGCAGTATAGGGAATCTCAAGGGGATACACT
GATTACGTCTTATTGTTCGCCATTTCTCGACATGAACGGCATTATAAATG
ATATCACTTCAGACTTGATAAAGTTGATAAGACCTGCAGACTTGGACTTT
GAAGGGAATAGTGTGGCATATAATTATTGTCTTTATAGGATAAGAAATGG
CTATCATTTATTCTCAGAAGATCCAACGCTTTCCATGGCTGAGTTTACAG
CCCATAATCAATGCCCAACTAGCATAATCGCCAGATTAGCCTTGGAAGGC
CATTTGCAAGTCACTGGGAAATACAAATGTTTTGCTCCGTACAAAAATAA
CGCAGAAACTATCATGAATTCAGACTTCCCTGTAAATTTATCCGAAGAAA
TATGGAAGAGTGAAATGTTTATTGGTGAATCAAAAGGGGGGAGGATTCTA
GCTCTAGCCTGGTATCAAGGTCATCTACATATCTTTAGGAAAAATAAATA
CAAACTTGACCAGTGGTATCTGGTTACCAGAGTCGGCAACGAGATAAATA
ATGGAAAATTAATTTACGACTTTATTTTCGAAGAGGTTCAAACAGTCAGT
AATATGAAATCCTTAATAGAGGCGAAAACTCCCAATTTTTATGGCGTTAT
TCAACGCTTCATATTCAATAATCTTAAAGGGCTATACTTAAACTTCCTAA
AAACATTGATGTCTCGAAATGTTCTAGATGGCTTACGAATGGTAGCAATA
GAGGGATCGCTAGTATGCAGTGATGATTCCGAATCTTCGATTGTTGGAGC
AAGAAGTCCTCGTTCATGA
>Bg_LOL_contig_10837_gene-0.0
ATGAACTGCATCAATGCTATCCTATTGTATAGCCCAAATTTTATGCATCA
AATAGATCGCTTGGTTATCACAGGCGGGGGCGACTATGATTTTTATGGTG
TCTATCAGCCTCAGATCCCAGATTACTTCCCCATATATGACCTCAATTTC
GACAAGCTGGCGTCGAAAAGTAACTTTACAACATTCGGCACATACCAGGC
TACATATTGCTCGGAAAAAATGAGCCACAAGAGTATCATAGCTCTCGTCA
CCCAGTCTCTGGAACCATTATCAGTCAGTACGCAATTTACCTTCAAGCGC
AGGCCGATCCCCGAGGATGATTGCATGCGATATATCCAGACCCAGTCAAT
CCCGACTCCAGCAAAGCAAATCGACGAGGATGAATCAAAGCGCCACAAAA
AGCCACAAAAAGCTCCGATAAAACTGTCCCGACTACTCAACACTGAAGTC
TGCACTCTTCGCCACATCACCAACCTAGCCTTTGACGGTAAAATTGATGT
CGGCGGCAATTATGCCTGCTTTGCCCCGTCGGCAAGTGGGGAGATAAAGG
TCACGGCGAACTGGCCCGTACGCACGCAAGACCTCTTCCTAGGCCGTCGC
CTCAGTCGAGGGAAGCATCAACGCAACAGACGCCGAGCCCTCACTTGGTA
CCAGGGTCATCTGCACCTCTTCCGATGGGATATGTTGAAGGGATTCTGGT
GTCCCTTGACGAAACTCCAGCCCGAGGCGCGCAACGGCGCACTGATTGCC
GACTTTTTAGCCCAAACCGCCCATGACCTGCGCTGGATCTCCTTCTACAT
CTCACACCAGCCCGAGAGTATCGGAGCCAAGGAAATCCATAATCTAGAAT
CCAAAGGCAGTCCAAATCCGGCCGCAAAGTTAGTCAACAAATCTGTACCC
ATATTTATAACAGTGCATGAAATTCCATTTACACGTGCTTGA
>Bg_LOL_contig_1272_gene-0.0
ATGAGAAAAAACTGCAAGCTTTCCAATAGCCAAACACGACTGACAGTCAA
GACATCTTCTAGTAAGCCTCGCGAATCTATTCGCTCCAATCCTCGGGTAC
CGGGAAATTTAGATAAAAGCATCAGCAACAACACAACAGGAAGTCATTTT
GTGGAGGAAAAGAGGAGCAGGAGTATGAAAAAGAGCTATGTACTGGAGAG
CGACAGTGAAGATGCGGAGGTTGATATGCCCGATCTTGGTGATGATGACG
AAGAGGAAGATGAGGAAGAAGACGATGATGCCGATGACGATGGACAAGAT
CATGAAAATATCGATGGGGATGTTGATATGGACAACGAGATCACAGCAAT
CCCTACGAAAAAACCGAAAACGGTTGTCAAACAGCCCGTCATACCCAGGT
CAGTACCAAAAGCTACTTCAGCCCCTCAGTCGAAGCAAAAACAAGTTCAG
TTTGAGGCTAGTGACGAAGATGAGTTGAGTGAATTGGACAGTAATGCAGG
CGAGGAAGAAGACAATACACGGGGTGGTGATGAAGACGCTGAAGGCGAGG
ATGACTTGGAGCTTGGAGCTGAAGACGATGAAGAAGAGCTAGAAAGTGGA
GCAGGAAGTCAAGCCTCTACTCATGATATCAACAAGCTCACCAAGCGGCA
AAGGGCTAGACTTCAAGAAGATGATGGAGGAAGTTTGATAGCCCTACCCG
ACGAAGTCCAAGTAAAGAAACATCTCACTGCAGAAGAACATGCTATGCGT
CGCGCTGAAATGGCACGTCGACGCAAGAACTTGAGTGAAAAGCGTAATGA
AGAAGAAAAATTGGAAACAATCAACAAGTTACTCAAAAAACAAGCTCCTA
AGACCAACTCACGACGTAGAGATCTTAATGCGGCTGCCGCCGGAGACAAC
AATGTTGAATATTCTGAGGTTCCTAAACCCGATCCTACGCTTGTTCGCTG
GGTAAGTTCCAAAAAAGGAAATCAGATAATGGTACCTCAGGAATGGATAG
ACGGTCCGGTGGGCGAGATATTTATGAACAAAACTCACCCGAGAAACCTA
CCAGTTGAAGAGAGGGTCGGACAGACTTAG
>Bg_LOL_contig_8901_gene-0.0
ATGCGATCACGTCAATCTTACATGCTGATATGCGCACTACTATTCATCTT
CTTGTTTTTCACTCTCATTCGGCCCAGACTAAACTTACAAGCACTAAAAC
CAGATCTGCAACAGTCAATAAATAGACCTACAGCCCCAGTCAAATCATCA
CCAGAAACTACAAAAAACTCTCAACCAATCCCAGGAAAAAATTCCCCCCA
TCCAGTTTGGCAGCTGATTCAAGATAATGAGAAAGACTGGGAAAATAAAC
TAGCGCGACAATCACAATCCTTACCTGAAGCCGTGACAGAATATCGAAGA
AGATACGGCATACACCCACCACCAAACTTTGACAAGTGGTACGAATTCGC
AAAAGCTAGGAACGTAAGATTTATTGACGAATATGACAATATTCAGCAGA
GTCTGGCTCCATTTTGGGGACTCAATCCTGCCACAATCAGGGCTAGAGCA
AGAGAAGCGATAGGCTTCGACGCCAACAACCTAATTGGCGCTCTCATAAG
AAATGGAGAGATGAGAAAAATTGCAGGGGGTAGCGAATGGCAGATGGAGG
CCACGAAGGGGATGATGGATAGCTTTATCGAGTATTTGCCAGACATGGAC
CTTGCATTTAACATCCACGACGAACCACGGGTTCTTGTCCCCTATGAAGA
CTTATATCGGCTTATGTTTATCGCAGATAATGAAACTAAACCTGTCGCTA
GTGCAACTTTAGAGCCCATAAATGCATGGTCTCCAAGGCCTATGGATATA
AATGACGGAAGCCGTTTCGAGGATGTTAGAAGAACGCGCTTCAATATTTT
CGCACACCAACCAACATGGACTCACTCAAGGATGTCTTGTTCACCAGACA
GTCCAGCAAGAATACTTGAAGACACCCAAATGACTGATAACGTGAAAGAT
TATGCTATGGGAGATCTAGGATTTATTTACAACCAGACTGCACATTCTGA
CATTTGTCAGTCGCCAAGCTACAGTAAAAAATACGGCTTTTTCGATCGAC
CAAATGCCTTCAACGTTGCCCATGACTTAATTCCTGTATTTTCCCAGTCT
AAAATCTCTTCATTCAACGATATTCTTTATCCATCTCCATGGTACTGGGT
TGGAAAAGTTCCCTTTGATAGCTCAATAGATCCTACATGGGCCGAGAAAA
TAGATCAAGTCTATTGGCGTGGATCTACTACAGGCGGATTCAGCAGGGAC
GGTAGCTGGAGGCGACAGCATCGACAACAAATGGTACAGAAAATCAATTC
CAATGACCGAGCAAAAATATTGGTGAACAAAAGTGAAGATAGTAGCGAGG
ATTGGCAGACCAAAGAAGTACCCAGGAGTGACTTTAAAGAGCTTTTCGAC
GTCCATTTCACACTAGTGGACCAATGCGATCCTGCTGACTGCGACGCCCA
AAAGGAGTTTTTCTCCATCAAAGGCTGGGCAAAACAATATACTGCATGGA
ACTACAAGTACCTAATAGATGTCGACGGAAATGCATTCAGCGGGAGATTT
TACGCATTTCTAAAGAGTAGGAGTCTGGTATATAAGCTTGCAATATTTAG
AGAATGGCACGATGAATGGCTAAAGCCTTGGTTTCACTATGTTCCAATGA
GCCTGAAGGGCGATGAATGGATTGAAGCAGTACGCTGGTTTGCTGCTGAA
GCCTCGGGTAAAAAAAGCGCCGAAAAAATAGCGCTTCAAGGAAAGGAATG
GGCAGACAAGATTTTGAGGAATGAGGATCTCGAAGCTTGGTTTTTCAGAC
TTTTACTAGAGCTGGTTGACGACAACAGAGAAGTAATAGGCTTCAAGCCT
TTACACCAAAAATACGAAGTGACTTAG
>Bg_LOL_contig_7631_gene-0.0
ATGAACGCGCCAGATAGATTCGAGCTATTCTTACTAGCAGACGGCGAAAA
GAAGTGTACAGAGGCTGCCGATACACGCACGCCCAACTCTTCAGTATTTA
CAGTTAACAAAGAAGATCACACAATTGCGAATATTCTTCGCGCCCATCTT
CTCAAAGACCCACATGTGCTTTTTGCTGGGTACAAAACCCCACACCCACT
TTTTGCAACTTTTGAGCTTCGCGTGCAAACCGATGGTGAAATAAGCCCAA
AAGACGCTGTTGTTGGATGCTGCAAGGCACTTGTAAATGACCTGCAGATT
ATGAGTAGAGAGTTTACAAAAGAATACGAGTTACGAAAGATGATCAGTGG
AGAAATGGGAATGGACAAATAA
>Bg_LOL_contig_1819_gene-0.0
ATGGCTGCAACTAGTATCTATGATATGCAACATCTAGAAAATGGACAAGG
ACATAAACCCTCTCCTGGTCTAGATATTGAAAGAGAATACGACCGTTTAC
GAGATCTAGCGCGGAAAGAGCAAGAGAACCGTGCAACACTATCTAGCAAA
TCCCAGCAAGCTTACAAACAAGGCGATGGAGCCGTCGCACACAAATTATC
TGAGGAAGCAAAAATACACGCGGAAAAGGCCAACCAGTATAACAAGCAGG
CTTCTGAATTTATATTTCGGGAGAATAATGCGCCAGGACGTGTCGCAGAG
GATACCATCGATCTTCATGGTCAATTTGAGAAAGAAGTAGAGATTATTCT
AAGGGAAAGGATCAGTCATGCTCAAAAGATTGGCCAACCCCACTTACACG
TAATTGTAGGTAAAGGAAACCACTCGACGAATCACGTACAGAAGATTAAA
CCCAAGGTCGAACAGATTTGTCGACAACTTAGTCTTCAATATACAGAAGA
AACAAACGCTGGAAGGATATGTATCACCCTCAGAAGCGAAGGTGCTGCGA
TACCCCAAACCGCTCATGATGGGAATGTAGGTCATGATCAACAAGATGAC
CAGAATAACGTGCTAGAGAAGCTGGCCCGAAAGTTTGTTCCAAAAGTCTT
CAAAAAGCTCGATGGATGCTGTTCAATTATGTAG
>Bg_LOL_contig_1380_gene-0.0
ATGGCGCCTCTCGTTACTCTCGCAACTTGTTCCTTGAATCAATGGGTACT
GGACTTTGAGGGGAATTCCGACAGAATAATTGAGTCCATTAGGCAATCCA
AAAAAGCAGGAGCAACTTTGCGAGTTGGTCCAGAGCTCGAAATTACTGGC
TATTCATGTCAAGACCATTTTTTGGAAGGTGATACATATTTACATTCATG
GGAGATGCTAGCCAAGATAATTGATCACGATGATTGTCAAGATATATTAC
TTGACTTGGGAGCGCCCGTCCGACACCGCAATGTGCGTTACAATTGCAGG
ATCTTGGCCTACAACAGAAAGATTCTCTATATAAAGCCAAAAATGTGGCT
TGCCGACGATGGGAATTATCGTGAGGGCCGCTGGTTCACTCCATGGTTTA
AACAAAGATACTCTGAGGACTACTACCTTGATTCCACAATTAGGGACGTT
ACTGGGCAAACTGTTGTTCCCATCGGTGATGTGGTTCTTCGCACCCTTGA
TACATGTGTTGGCGCAGAAACTTGTGAGGAACTTTTCACCCCAAATAACC
CTGGTATCCACATGGGCTTATGTGGCGTTGAGATATTTACAAACTCGAGC
GGAAGTCACCATGAGCTGAGAAAGCTCAAACAACGCATAGATCTTATCAT
TCATTGTACGCGATCCGGCGGAATTTATCTGTATTCAAACCAGAGAGGAT
GTGATGGTGATGGAAGATTATTTTTTGATGGTTCATCTGGTATTTTTATT
AACGGAAGAGCTGTAGCCATGGGAAAACAGTTCTCATTAGAAGATGTGGA
GGTGGTGATTGCAACATTGGACCTGGAAGACGTAAGAAGCTCTCGAACAT
CAATTAGCCGAAGCTTACAAGGGAGCCATGAGGAGCCATACCAACAAATC
GAGGCTCGAATTTCCCTGGGCAAGGATGATGAAAATATCCAATCAAAGAA
CACTCTAACAGAAGAAATAAAAATTAGTTATCACACGCCAGAAGAAGAAA
TTTCACTCGGAGCTGGTGCTTTCTTGTGGGACTATCTACGAAGGTGTGGA
GGAGGCAATTCAACCGGAATCGCTGGTTACTTCCTTCCGTTATCAGGTGG
CCTTGACTCATGTTCTACGGCGCTCATAGTATTCTCCATGTGTAACATGG
TGATGAAGGCCGTGGAGGCTGATAACAAGCAGGTAATCAAAGATTTACTC
AGACTTGTAGGAGAGTCGGAAGACTCACAATGGCGTCCAAGTCACGTGAA
CGATATTTCATGCCGGTTATTCCATACATGCTATATTGGAACCAGCAACT
CAAGTGCTGGAACTCGACAGATTGCAAAAGAACTTGCTGAAGCTATGGGG
TCGTACCATCTAGACATAAACATGGACGCAGTTGTTTCTGCGCTTACAAT
TTTGTTTATAGCTGTGACAAGTTTCAAGCCCAAATTCGCGGTACACGGAG
GTTCGTCCTCAGAAAACCTTGCACTTCAAAACATACAAGCTAGACTTCGT
ATGGTAATTGCCTATCTCTTTGCACAACTTCTACCCCTAGTCAGAAAGCG
TCAAGGTGGTGGTTCACTCCTAGTATTAGGCTCTGGGAATCTTTCGGAAC
AACTTCGTGGATACTACACAAAGTATGATAACAGCAGTGCGGACATAAAT
CCCATAGGAGGAATTGATAAGACTGACTTGGTCTTGTTTGTAAAATGGGC
ACGGAATCAATTTAATATGCCTATTCTTGATCGGGTCGTCGAGGCAACAC
CGACTGCTGAACTCGAGCCGATAACCGAAGCCTACGTTCAGTCCGATGAG
GACCAGATGGGTTTCACCTATGCTGAGCTGGGTGTGATGGGTCGTCTGCG
GAAGGTAGCCAAATGTGGGCCATGGGCCATGTATAACAAGCTACTCCACA
TATGGCGCAACAAGTATACTCCAATGGAGATCTCAGAAAAGACGAGGCGC
TTCTTCTACTACTATTCAATTAATCGCCATAAACAGGTTGTCTTGACCCC
TGCACTACACTCCGAGAACTATGGATGCGACGACAATAGATTTGATTTAA
GGCCCATATTGTATCCTGGTTTCTCATGGCCATTTCAGAAAATGAAGGCA
CATGCCACAAAGTTGATGGAAAATGGTTACTAG
>Bg_LOL_contig_3820_gene-0.0
ATGCAGTTCATATTTTCGATCACTTCAGCAGCGCTGATTGCCAGTGTCAC
GTCGCAAACACTTCAACAAGGTGTTATACAGCAAGCATCAACCAAGACAG
GGCAGGAAGGAGGTGCCAAAAAGGGACAGGCACCATCCTTAGTTTCCAAG
GAAAACTTCATCAACTTCTGCGCCGGCAAAACTTTAACCAACGGGCTCCA
GTTAGCACAAGGCTCATGCAGTAGCACTCCGATGGGGGATATCCCGGCTA
AGGACAAAATGGTTGCCACCATCATCACTTTCCCCACCGCCGGCAAGGCT
GTCGAAGCAAAAAAGACGTTCGACATCAAAGTTAAGACCGTCAACTTGGT
TGCCGGCTCCTTTACCAATCCCGACAACACTTATTATTCTGCGCCTCAAC
AACTCAAGAATGGGGCGATCGTCGGTCATTCACACGTTACTGTGCAGACC
ATGGGCAATAGCATGAACCCCACCGAACCACCTGACCCAACCAAATTTGT
TTTCTTCAAGGGCATCAACGATGATGGAGATGGAAATGGTGCCCTTTCCG
TCACTGTTACTGGAGGCTTACCGATTGGCTTCTACCGTCTCTGTACCTTG
GGAGCTTCATCAAACCATCAGCCTTTAATTATGCCTCTCGCGCAACGAGG
TCCTCAGGATGATTGCACAAAGTTTGAAGTGTCGTTGGGCGGAGATGGAG
GTGGAGCTGGACAAGACAACAAAGGGGCTGGACAAGATAAAAATGCTCAA
GGACAAGCTAACAAAGCGGCTGGACAAGNNNNNAAGGGGGCTGGACAGGA
TAAAAATGCTCAAGGACAAGCTGGGAATAAAGTTGTGGATAATAAGCAAA
AGAGATTTATCCGCGTCTTTATTTCGTAA
>Bg_LOL_contig_458_gene-0.0
ATGTTTTCGAACAAAGAAGAAAATGCTCTACAGCCTCCATATGAGACTTC
GGATCAAGGACTTTCAAGTTCTTGGGGCCGTCAAAATATTAGCTGGGATC
CAGCTTTTGGCTCTCCCGAATCCTCTGCCTTTGTAGACGCACCGGGGGAA
GATAATAGAGCTTCAATGACAAACCACCTTGAGGATTCTCCTAAAAACCG
ACGGCCCTCAATTGGTGTCCGATTTAACTCATTAACTCAAAGAGGCGGGG
TAAACAGCATAGAGAACTTTGCTCGAAGTTGGACTCGAGCTGCATCTTTC
ATGGAAGTAATCCCAAACCAACAGCCTTTCTTAATAAGAAATGAAGAGGA
TCAACAAGAATACGAAGATCCATTTCGGGATAATGGAGATACAGAAGCAG
CACAAGTATCAATCACAGACCTCTGGACTCATCAATCAGGTACAAGCCAG
AGAAACCATGCTATTAACGCTAAAAATCTGAAAGAGACCCATCAATCATC
TCTACCACGAGGATCTAAGCCACCGTTTCCGGAACGTGATAATCTCAAGT
CGTTAGATAGTCTTCTTGGTGCAGATTTCAACCCTGCCAATACGTCTTCT
TTGCCTGGTAGCTTAGACACTTCCTACGGAACTATGCAGCTTGAACTCCC
AAATTCTTCCAGGGCAAACGTTGGTGAACTTTGGAGGCAGAAACAAGAAA
GTGTATCCCGAAAAAAATCACACAACGACCTAGGTGAGAGGGAGCCAGTA
TTATTAAAAGAGGTAAAACAAGACGGTAAAACTGTACTCAAAGTCGCTGG
ACAATCTACATATCCCCAGACCGTTTTCAACTCCACCAATGTTCTGATCG
GAATCGGGATTTTAAGCCTCCCCCTTGGGTTTAAATACGCAGGGTGGATA
CTTGGTATGATCATTATGCTATTATCTGCATCAATAACAGCATATACAGC
AAAGCTGTTGGCTAAATGTATGGATGTTGACGCAAGCATACTGACATTCG
CCGATATCGCATTCGTTTCATATGGTGAAAAGGCTCGTGTGGCTACGAGT
TTTCTCTTTACTATAGAGCTAATGGCTGTCTGCGTGGCACTCATTGTTGT
TTTCTCAGACACACTCGGTCTTCTAATTCCCGAAGTTGGTGTTCTCCAAT
GGAAAATTCTTTGTGGACTTTTTTTAATACCCATGGGCTTTTTGCCGCTT
CGGTTGCTTAGTTTCAGCAGCGTTATTGGGATATTTTCGTGTCTTGCTAT
TGTGCTTATCATCTTCATCGATGGGATGATCAAACCCAACAGCCCTGGCT
CATTAAAGGAGCCAGCAACTACTTACCTCCTTCCTAACAATTGGCTCGCT
CTTCCTCTATCATTTGGATTGCTCATGTCTCCTTGGGGAGGTCATTCTGT
CTTTCCAAATATATATCGGGATATGCGTCACCCTAGCAAGTTCATGCGTG
CCGTCAAGGTATCCTTCACTTTTACATACCTGTTAGACCTTTTCACAGCC
GCTATAGGTATCCTCATGTTTGGCGACGCTACAGCAAATGAGATATCTTC
TAATATCCTTAATATGTCTGACTATCCTCCTACTTTGTCGATGTTATTGT
CAATATTTATTGCAATTATACCCATAACCAAAGTTACTCTTATAAGCCGA
CCTATCGTATCGACAATCGAGGTATTAGCGGGCATCACTACACCCTCAGC
GAACTCCGAGGATAACACCAAGCAATCCATCCTGAAAAAGAATATCTCCA
AATTCATGGTGCGTGTGTTAGTAATAGTTGTTTTTGTGCTCGTCTCAATT
CTGTTCCCTGCCTTTGATAGCCTAATGGCATTTATGGGTAGCGCACTCTG
CTACACAATTTGTGTGATACTTCCTCTTCTCTTCTACGTCAAGCTCTTCG
GTTCGAGGATAAGTCTAAAGGAACTCATCTTCTGTCGTTTTCTGATAGTA
ATCTCTTCGACTATGGCCTTTTTAGGGACGGTTTTCGCGTTTATTCCAAA
GAGTTATCTCGGTGTCTAA
>Bg_LOL_contig_6730_gene-0.3
ATGCCCTCCACACCTCTAGAGGAAACAATAGTTCACGACACTGATCAAAG
GAAAATGGACCATCCAGCAAAATTTTTACCGCCCTCCCCCTCTCTTTTGC
CTACCAAAGAGTTTCATGAAATATCTGATAATAATGACGGCGTAGGCTTC
GAAACTGTGTCAGAAGCAGGAATTCCTTTTATGGTTCCAGGAATCGAAGC
GACGTCAAATCCAAATTCGCTCGTTTCAAGTCCACATGTCGAGCTATTAC
CAGTTGAAGATGCTGGTTATCTCGACACGGATCCCCCTATTGCTCTAATT
GAAGAGCCAAATGATGACGACGATGAGATAATCTTCCAGGACATTTTCGT
TAAATTTCCCTACCAAGCCGAAGATGAAAACCTCCTATACACACTGAACA
GGCTAGTAAGATTTTTTCAGTTCGACGAGATAGTAAACGAAGAAGCATTT
CTCAAACTTCGTGATTGGATCGATTCGTACCTACTTGCGGTCACAAGCAG
TGATCAATTTTATGACTTTTATGTCAATAACCGCGAGTTTTGGACCTCTT
TACCAGAAGTGATATGGGCACTTAGCCATCGTCAGAAATACTTTGGGGAG
TTTCTCCGCAAAAGTATAGATGGTCGCCAAACTTTGACTGAAATGTTCTG
TCAATTCGGACGACTTACCGCACGATTTTTAACCATGGATGTTAGGAGTC
TTGACTCTTTGACCCGAGGCGCTGATGAAGAGCCTGATTTGGGGTCACAA
TCATATTTGCATGCGCTCAGTCATTTACTTCAGAAAGATGAAAGCCCCCA
CATTGGAAAGAACCTAGAAGTTCATTACCAGTGGAATTTTGACGAAGATA
TCGCTCAAATTTGTGATAATTTTCAAATAGAGGGTGGAAGTATCCCTGCC
TTAACAAAGCTTGTTGATAATCAGCTTCGCTTGCTACCCTGTACATCAAA
AGTTGTAGAGTATCTTACCTCCCCTTGTCGAATAGCTGAAGCTATGATCC
GAAATGCCACTAGCATTCTCGACGACAGGGATTACACACCACAACAGCTT
ATTGCAGTTTCAGAGAAATGTATAACTCAAGGCTATGAGTTTTTTCTCAC
TGTTTCTGCAAGTCTGGAAGTTATTATTGAAAAAAATATAACAAGCCTAT
CGCCAGATGCCGCTATTGCCTACATAAACTGTCTCTCATATATATTCAGA
TCGTCTCTTAATGTTAATAACAGTAGATCACAAAACATCTTCAAGAAGCG
TGCAAAGAAACTCATAAAAATTTGCCCTCAGGATTACTCAACTGTCATTT
CCTTGGAATGGAAGTTTGGTATTCTCAAAAAGCTTATAACATCAGCACAA
ATGCAGCTACGTGTAGTTGGAGTGACAACAATGTGCTCTGAGTTATTGCA
GCTACACCATTCCAGCAAGAACGTAGATATGGAGACCTATTCTACCCTAA
TCTACTTTTCCGAATATATTCTTGAGCACAAGCTTGTTGACTATATTGTC
GGTGTTGGATCCCATCCTGAAATTATTCATGAGAGTGGTAATATACTGGG
GTTTCTAATTGTAACAAAGACGTATAAACCCCAACTTACTGATACTATTT
GGCAAACAGTTATGAGCTGTCAAGACCAAAGAGTAGTCGATGCCATTTTA
AGAATGTTGACTCATTGTTACAACCTTTATGATGAGGAAAACCTTCTTCA
TCTCAGCAGAAAAATCTCGAGTGTCCCCCTCGAAAATTTTACACCAGCTA
TGCGTGAATTATCTCAAGCTCTTTTTAAGCAATTAATATCAAAAGGAGTC
CCTGATAGCATTGTTACCACTCTACCACATCAGTTATGCGCACGACTCTT
ACGCGAATCTTCCAATGTTTCAACTGAAACTATTGTTAGCTACTCTGAAA
TTCAAATTTGGGCTGAAAGTCGATTTCGCGAACTACTTGTCAACGGACTT
TCACGAAAAGATAGGCAGGAAATATACCAAGAATGTATATCAGACATCTC
CTTAAAGTCATCAACTACACTTGGAAGTCTTTGCATCTTAAATATACTTC
TATCACGAGAGAAGGGCCAGGATACAATAAATCTGACGACGGAATTTAGC
TTGACCAAATTGCTGGTTTATGAATTAGAATCAGTTGCCTTCGATGAAAA
TTCTTTCACACTGCAGCTCTTAAGAGGTACACCTGCAGGACTAGCCAGCC
GGAATTTACTCTTACGCATAATCAAGGTGGCACCCGACACTTTAACTCCT
GAACTTGGAGAAAGGCTTTGGGAAGTCCTTGTAGGCAGTCACTCTCGATC
TCTTGCTGAAAGAAATATTTGGTGGCAGACTTTAAATACTGCTGTAGAGC
AATCGCGGAGTGACAACGAATTTCTAACTCGGTGTTTTCAAGAGTACCTT
CCAAAACTTTCGTCATTATATTTCACACCTGGTGCGCTGGAATTCGCACG
GGAAGCTGTGCTTAGTTGGCTAGATAAATTCCAGCCTGATTCCTCCGAAG
AAATAGGTAATTTTGAATCACCAGTCCTCGAGCAAATCTGGCGTATGATC
TTAACAGCCTCCTCAAACGCAATTGATGGAGCAGCTATCAATATTCTTGT
TGAAACTTACCTTAAGAGTGATTTTATACTATCTGTCTCACAAGCAAAGG
CCCAGACTATTCATTTGGCGTTAGTAAATAGATGTCTGCGACAGCTTAAA
AACGCAGCGTCTAAACTAAAGAACTCCGGTTTAGACTCGTGTGGTGCCTC
TAAGGAGGACACAGCAATTATTGTATCTGAAAACCAGTTTCAGGAACAGG
AGAGAATTTTTGTCAAATCGCTTGCAGTTTTACGAGAATTCTTACGGGCG
TATCACACAAGCAAACCATATTCTACCATGCCAAAGACCATGTCACTACT
TCCCACTACTGACATGGACAAAACTGAGGGTAACCAAATTATAATAAAGT
ATCAGTCATTTGATGAAGACAAGCATTCTGAAGTCAAAAACTTGGTTTTT
GGTCACCTTAATACAGCAGCCTCACTACTTACAACACTGCAAAAAACAAC
TGGATTCAAGAATTACAAAGTATATTGTAATGGTCGAGAATTCGATCCTG
ACGAGCAAGAGATTTGCAAGTCTATTTCGGAGTTAAATCTGAAGGGCCTT
TTATTGGTGAAGCGCTGCGATGATCCAGAAGGCTCTTCAGGAACATATAC
TAGTAATAAAATGATATTGGAGTCTGAGATCATCAAACAATTTGAAGATT
TGTGGAGCTACCTCGGGATGCATGATAAAGTTGCCAAAGAAATTTATTAT
TTCTTGAAGACTCTGCCAGTTTACGATCGATTGTTAAATAATTTTAGAAC
AAATACCCCATACAGTGAAATTTTCCCTTCAGGCCAACCATTCAAATCTT
TATATGCAATCCACGGCCTCCATGAATACAACAGCTCTAGACAACCAAAG
AAAGGAGCAACTGCCGAGGTTGCATCATCCAGGGCTATCTCCTTGATAAT
AGCAGCAATTTCAGATCCAGCTGTTCTTGATGGATGTGAAAATACCGAAG
TAAGAGACTCCTTAGCTTTACAATTAATTGATTGTCTTTTACTATTACTT
AAGGATCCATTGCCAGCATCTCCAACTTCATTCCTCAACGAAAACTTGCT
TAAACATCTTTTGCGGCTGCTTGAGCTCGCAAAGGGATCACAAGCCCCGA
AATCCCACCATCTCATATCAATGTCATTTGAAGCAATTATTGAATCTTCG
ATATATAGCGTGGAGCTCTGGGATAAATCCTTACAGCACTTCAAGGATAC
AACACTACTCAGAGAATTACTTTTAGACAGCCCAAGAACCGTCATAAGGA
AAAGTATATCTAAAACAATCGCGGAAAAATGTACAGACTATACAAGCAGT
CTCGCTCAAGTCTCCTCTACTTCACTTGTCATGGGATTCTGGTCGATAAT
CTCTTCACTTATACCTGACGCGATGACTCAACCCCAGCAATGCGAGCAAA
TACTAGCTGTCTCATACACATTATTCAAAAAAATAACAAGTAATTCGGCA
TTATCTCTACAACTTGAGAATCTAATTCTAGTTTGGGGTGGACTATTGAT
TTCTCATAACCCGAACGAAAATGTTGGCGAGCCTGAAAGTGTCGACTTTG
CTGCACAAGGTTTAGGGAATCTTCTTCATTATGCAACTTTGGTTGCCAAA
TCGTCTAAAGTTTCTTTAACATGTAGCCATATAGGCACAAAGCTATTCCG
AAAGTATCTTTTCCCGGTGCTTTCTGACCCCAGAGAAGGCCCAGTGATAC
CGAAAATTCCACTTCTTAACCCGAAGACTCGAAGTACAATGGCAGAAACA
ATTTTTATCCTAATCAAAGACGATCACGTCCAATATCCGGAAGTATTACT
TATTATGGAATCACTTTCTCCCTACGCACCAAACCAGGAAGGGTCTCCTT
ACTCTCATGATCTTGGATTTCTCTTCGAACGGAACAACTCACTGAGATCA
AAAACCGGCTACGTGGGACTGAGAAACCTTTCTAATACATGTTATCTCAA
CTCTCTATTGACCCAACTATACATGAACATTCCATTTAGATCATTTATGT
TCTCAACACTCGTGTCCGATGCTAGTGGCTCTCAAAGACTCCTGTCCGAA
ACCCAAAATCTATTCAGCTATATGCAGAATAGTTTCAGTAGCTTTGTTGA
TCCAACCGGTCTTGCCAGTTCCATCCAAACGTACGAGGAAACTCAAATTG
ACGTAACAGTGCAAATGGATGTGGATGAATTTTATAATCTCCTCTTCGAT
AGATGGGAGAGCCAAATATATGCACCGCAAGCAAAACAGACACTGCGATC
ATTTTATGGTGGACAGCTAGTACAGCAAGTTAAATCCAAGGAATGTCCCC
ATGTTTCAGAGCTACTGGAACCTTTTTCAGCAATACAGTGTGACATAAAA
GGGAAATCTTGCTTACAGGAAAGCTTACAAGCATACGTTGACGGTGAGGT
AATGGAAAGAGACAATAAATATAAATGTACGACATGTGACAGGCATGTTG
ATGCCGTGAAACGGGCCTGCTTGAAAGAAATTCCGGATAATCTAATATTT
CATTTAAAAAGATTTGATTTTAATCTACGGACTCTACAGCGCAGTAAAAT
CAATGATCACTTTTCTTTTCCAGACAAAATCGATATGAGACCTTACAAGG
TGGAGTATCTTATGGAAGATCCAGAGGAAATTCCCGAAGACATATTTGAG
CTCGTTGGGATCTTGGTACATTCAGGCACCGCTGAGTCGGGTCATTATTA
CTCATACATTCGTGAGAGGCTCTCAAATGGTCAACAAGATAAGTGGATCG
AATTTAATGATGAGTGCGTCAGTCACTGGGACTCAGCGTGCATGGAAGGT
AGCTGTTTTGGAGGACCGGACTTTCGTGGTCAACACGATAGTGGCGATGT
CCTTTATGACAAGACTTGGAGTGCTTACATGTTATTTTACCAACGTTGCT
CGAGCACGACATCGCCAAGCAACTCTTATGAAATTCCAACACCAATTCGT
CTTCCGCTTCCCAAACAACTTTCCAATCGCATAGCGATGGAGAACGAGTT
ATTGCTGCGGAAGTACTGTCTATATGACCCTTCTTACTCATCATTTACGC
TAAAAATGCTTCAAAATACGAAGCAGATAACCGGAGGCTGCGGCGTCACA
GACTCTCATCGGCTCGAGAAACTAGCTCTTAGGGTTTCGTTGAATCATTT
GGATCAGGTAGTCGCTCGTAATAAAGATCTCCCTGACTTTCCAACATACA
TCGTACAGCTAGGGCAACAATTCCGCGCTTGCGCGGAATGTAGCCGTGAA
TTTTTGGAATGGATTAGTGAGTGCTATGAAGCACTTCGCCAATTGTTGAT
GAAGAATCCAGAACAGGTTGTACGGAACGAGGTTGCGTCCCTTATTTTTT
TGGCACTGAATAAGGTCAAAAATGATACACCTAATGCTTACGGCCTCTTG
GGTCTAAATGATAGTGATGATGAACCGAAATCTACCCAACCAGAAATCCT
TGAACGCACTATAACAGCCCTCAGTAGTCTCTATGATATCTTCCATACGA
GCTTGCGTGCGTGGCCTGAATACTTTGGACTGCTAAGCAGCATTTCGAGA
ATGGGCACACCAGAAGCTGCTTGTTTGGTAATGAAAGGCTTCCTGAACAA
AACCTTAGATATCATTACTGCTGATCCTAATCTTCCACTCTCAACACAGT
ACATTAAATTGTTGAATACGATATCCAAGAGAAGTATTGCCAGGCCAATA
GCCTACGAAGCAGTCATTAGTCTTCTATGGCACTTGATGCGGATATGCGA
CGCATCACTAAATCCTGTCGAAGAACGCGAAGAATGTTTATACATTGCAT
TAAATGATCAGCCGATACCTTTCACTATTAATGAACGGAACTCTCTTGTG
CAATACTGGACCCGAACCAACTCCAACATCTTTGTTGGCAAACTTCTTCA
ACTCAATCAGAATGAAAGAGCTACAAGAGCAATAATCACCGAGTTGCTGA
GGTGGGATGATGACATAGATGTTCAAGTCCGGCACGCCATTATGTCAGGG
ATACGGCACATCTCTTCTTCATATCCATGTCGTCCGTTCTTAATGGCAGC
TAGCACTTATTGTGAACACTCAAAGGATACCCACGGAATACAGTCAATAA
TAGCGCACGTTTCAAGAACTGCATCTCTTCTAGAAAATTTGGAGGGTAGC
TATTTTCTTCAGTTTTTTAAAGAAGTGTTTTCAATGGAATATTTTCAATC
TGATTTCTCGTCTGAGGACATCTACGAATTCCTACTAGACCAGATACCTA
CTTGGGCTCCATGTATGCTCACATTAGACGATAGCAATATCAGGCAACAA
GCCGAAGAATTAATTATCGAACTTCTTATTGTGCCACTGGCACAAGACGA
AGAAAATGACGCCCTCTCTGACTCAGAGTACCTTTTAACAGAGAAGAAAG
CTGAAAAGATTAGACTCTCAAGACAGCTATCTCAAAAACTTGCCATGAGC
TGTCTTGAATATTTGGTCGATAATTATATTCGTCCACGTCAGACTGCGAT
TCGTTCGAACTTAGTTAATATTCAAGCTGTGATTGAAGCTTGTGAGAATA
TATTTGATCAGGATCCGAATATGTGTCTACAGTACTATGAGCAACGGATA
GTAACTATCGATGCACTTAAAAAGTTGGCAGTTGAAGAAATAGATGCAGA
AGTATCAGCAGATTGGAATAATTCAGATGGAGAGTATGATGGTTCCTCAG
AACCCATGGATAGTACTGCCGAAAACAGTGGTGGTTTGGTAGATGAGGAC
CAGCTTTGA
>Bg_LOL_contig_6730_gene-0.0
ATGGATCGTAAATTAAAAATCGTGTGGCAATTAGATTCGCCATTCGCAAA
GATTCAGTGGCCAGAGATATCCGCTGAGCAGAAAAACAACATCATCGAAC
TCTTAAATAGATTTTTACATCCACTAGGACAGTACCGCTCTAGGTATATT
TCTCCTTCAAAAGGAAAAAGGAGTAAAAGGCGAGCAAGAAATCCGGTTCT
CAAGGCTATATTAGCTGGTTCAGAAACTAATCATCCTCCTTTACCTGAGA
TATCATCTTCAGTGATTGTTGGCCTCAACAACGTTGTCCGACGGCTCGAA
TCTCTCTCAAATATTTACAGGACTAAAGCTTCCACATCCCAGGAACCTCA
ACTAGGAGACGAGGCAAAAAATTGTTATGAAGCAGCACATTCCATTGAAC
AACATTTCTCTGCCATTTTTGTTGTTTCTGACTCCCTGCCACAAATAATT
CATGAACATTTACCAGAGCTCGTCATCGCGGCGTCACTCGCGACTCCTCA
CTTACCTGGCACTAGGCTTATACAGCTTCCTGCTTCGAGTAGTTCTAAAC
TTTGTTTATCACTTGGGCTCCCCAGTGTATCTACAATTGGCATTTCAGAA
GGTGCACCACACTCCAAAAGCCTAATAGAGTTTATACGTCATTGCGTTCC
AATGGTCATATCTCCATGGTTTCGAGAATTGAAAAGTAACTCATATCTAC
CAGTCCAAGTGAAAGCTATTGAATCGTCTGCACCATTGATTAAAAAGGAA
CAAAAGAAGCTAGATTCATCAAAGCGTCCTGAAACTTCCCCGATAAATAG
CAACGAAACCTGA
>Bg_LOL_contig_10438_gene-0.0
ATGAATTCCATCATCCAATCAACTCGACAGTCCACTATGCAGAGTGCCAT
GAGTGAAGAAGCCGTTCCCACTGGTGATCCCAGAAATACGACGGAACTTT
TGGCAGAGCGGATGATCGCCTGGAGATGTGCTGTAGAACATGTCGACGAA
TACGTTAATGCCACTGAAAGACTGGAGAGGGCCCAAGCCAAGGAGTACGA
GAAGGTTTTGAAGACTATCCAGAGTCCCTTGAAAGCAGGTCACCACTTTG
ATCAAAATGTGGGCGGCATTGCTGGCTTGTTTGAAAATATGCGTCAAAAT
ACTCAGAACATTAGAGCTAATGTTATTCCACTCGTGGACCGGCTACGCAG
GGATATCAAGCAGAAAACTAAAGAACTTGCTTCTGGCGCATTGAAGAGCG
TTAAGGAAGTCGAGAAAGCTCGTAACATTACACAAAAGTATATCGAACTT
CTTGGACAAAATGCAGCTGGTTTCGATGCAAGTGGTAGCAGGTTCAACAG
CTCCGAAGATCCATATGTTTTACAACGTGGAGTTCTCCATCGTCTATCGA
AGCAGGTTGTGGAGGAAAATAATCATCGCCATGAGCTTGTTGCTCTGCAA
CAGAATTTTGGTCAATTTGAACAACATATTGTTGAAGTGATTCAAACAAC
ACTGGCCGCGCTGACTGGACTTATGAATGGGCAAGGTCAAAGTCAAGAGC
AATACTATTCTGATTTGCTTGGAACTGCACAGGCTATTCCGTCTAACTTC
GAATGGATCGGCTTCCTTTCGCGCTCTGGTGATATTCTCATTGACCCTAC
CACACCAGATCGCAACATGGATTCGATAACGTTTCCTAATCAAGATCATA
GAGCTACTAACCCCATCATAGAAGGCACTCTCGAGCGAAAATCTCGGAAT
AAACTAAGCTTCTCAGGATTCTCAACGGGTTATTACGTGGTAACGCCAAG
CAAATACCTACATGAATTCAAGGATGACGATAACATTCGCAAAGATCCCA
CCCCGGAACTTTCCATCTATCTTCCTGATGCGACCCTCGGGGTTCCAAAC
GGTGAAAAGTTTCACGTTAAGGGCAAAGATGTGAGCAAAGGCCTTGGCAG
TAAGTTGACTGGTACTCCAGAAATACAGTTCAAAGCTGCCTCTGTAGACG
AGGCTCAAAAATGGTTTAAAGCCTTCCAGACTGCCATCAGTAACATACCA
TCATCTATAGTTGCTACAAACGCTATAGTTGTCAGTGAGAATATTGCTAC
CCCGGCTGCATCCACTGCCCCAATCACTACGACAGCTTCTAGTGGCGATA
TCTCAGAGAAGAAGAGTCCAGAAGAATCCGCAGAAACTTCGAGCTTGCCA
CCAAAGGAAACCAGCCCGACAATTAGAAAGGAAGAGGAGAAAGAAACGTT
GGCATCGACAACTAAAGATAACAAGGCTATTGCCGATGTTATGGAAAGTG
TTATAGCCGTTGAACAAGCACCACTTAAATCCCACCCTGTTAATCCTCCG
ACTACCGAGACTAAAGAGTAA
>Bg_LOL_contig_2051_gene-0.0
ATGTCTTCAACCCAACTAACCGAATCGGGTCATTCGCCAAGAACTTGTCA
TGGAACATATGATACGGCCAATCTTGTCGGGCAAAATATTCACAAGGTCC
GAAAGCAAACCTTGACGGGAGGATCAAGAGCCTGGAGTCGAGATGAGGAA
TTGTATCTACTAAAAACTCGGCATCAAAAAGTGCCCTACCGACAGATTGC
AAATCATTTAAAAAAGACCGAACTTGCTTGTCGCCTACACTACCATCAAT
TGTCTCATGGGAGCCGACGCAAGAAGATTGATTCTACCTCTCCATGTAGC
ACTCTTGAATCCCCTGAGATGCTGGAAGCAGTGCCGATTCCTGCCCATCA
AGGATCAAATACAAACTTGAATAGAAGCCTTTATGCCACACAAAATCATT
ATCCGGTCGCTGCCCATACCGTGCAACTACCTTCCGCCTCGACGCTAATA
TCTCGTTCGGATTTCTACACTCCGCCAAGAGTCTATGAACAGCCTAATAT
CCCGAACTTACCTAGGCTTCCCGATCATGATCGAGTCATGGCTGGCGCTG
TCAGCACTCAGGTTCTTTGTCTTGACACTGACGTAAATTCGGGCCAAATG
GATCTGTCACACGTCAATCTTGAACGTCTCAGTCGGATTTACGAGAAGCA
TCGCGGCTCCATCTGGAACACCATTGCTTCGGAATATGGCGTGGATGCCT
CGCCATTTGTCCTCGAAGAGGCCTGGAAGCGTGTACATCAGACAAGCACG
CCGCTCACTCCTAGTGTCTCACCCGATGAACACGTGATACCATATCAAAA
ACTTACCGGTTTCACGTCGGAGAGCAAGAGTAGCATCTCTTCCCTTCTTG
GGATCAATGCCAGCCCACGTAGCTCACAGGAGAGGGAGATGGTGAGACGG
ATGGAGGAGAAATTTTGA
>Bg_LOL_contig_2478_gene-0.0
ATGCGTGATGAGAATGGCTTTAAAATGCACACCCAATCCGAGTCGCACGT
ACGTCAAATGCTGCTTGTCGGCGAGAACCCCAAGAAGTTTATCAATGACT
ACAGCAACCAATTCCAGCGCGATTTTCTGCAGCTCCTACGTACTTCACAT
GGTGAGAAGAAAGTACACATGAACCACTTCTACCAGGAATATATCCAAAA
TAAAGAGCACGTCCACATGAACGCAACTCGATGGGCCTCATTAACTGAGT
ACGCAAAGCATCTTGGCCGAGAGGGTATTTGTCGGGTTGAAGATGACGAG
AAAGGACTACATATCGCGTGGATTGATGATTCACCAGAAAATTTAAGGCG
GCAGGACGCGATTCGCAAGAAAGAGAGGCAAGACAGGGGCGACGAGGAAC
GAGAAAAGATGTTAATACAGGAACAGGTCCTGCGGGCCCAGATTGATGCC
GAAAGGCGGGCAGGCTCAGGACCGAATGAAACAGAGAATGAGCTACAAAG
GGAAGAGGGGACAAAGATTAAGCTCAGTTTTAGCGGAAAGCCTCCTACCT
TACAGGCAGGGCAGGCTAAATCGAATGGCGAATCTGCGCACGAGGCTAAG
ATTAGCTCTGAGAAGGCGAAAAGGCGACTAGAGGGTTCAGTAGTTATCAA
CCAGGAGCCCAAAGATACATTGGTCGATAGTACCCAAAAGAACAAAATTC
CGCCAGTTAATGTAATGTCGAAACCTGGGAGCTCCAGCAAGTCTAAGAAC
GTATTTGCAGCCGCCAAGAAGAATGTACGTAGTGAAAAAGTGTCAATGAT
GACAAGGCCACCACAGAAAATGAGTGAAGCAGAACGTATCATGCGAGAAG
AGATGGAGCGAAAGAATAGGCAGGGCCCTGCTTGTCTCGGTGGTTCCCTA
CCAAAAAAGCGGAAATTATAG
>Bg_LOL_contig_2478_gene-0.2
ATGGAAAGTTACGTGCCGCCGGGTCAACAGCGCAACCTACGGGCCTGCAT
GGTATGCTCGATTGTCATGACGCAGAATAGATTTCTTCGCGAGGGTTGTC
CAAACTGTGAAGAGTTCCTCCTGCTTGCCGGTAACATGGATGCTATTGTC
GATTGCACTTCTCAAGTGTTCGAGGGCCTGATCGCTCTAGCAGACCCGAG
TAAGAGCTGGGTCGCAAAGTGGCAGCGACTGGACAATTATGTAAGGGGTG
TCTATGCCACAAAGGTTAGTGGTCAGTTACCTGACGAAGTTGTGGCGGTC
ATGGAGGATGAAGCCAAAGTTAAATATATTCCGAGAGATGGGAGCATGAC
CGAAGCAGATTAG
>Bg_LOL_contig_8169_gene-0.0
ATGATGGTAAAAAATCGTATGGTATGGACTCCATGTAAAAACATAGAATA
CGTTGATCAGGAACCTCCAAGGTCGGAAAACTCTATAACCAACTCTGTTG
GAGAGATACTTTTCGACAAGGTGAGTGAATATAGATGCGATAATTATCTC
TTATCAATCGTTGCGGTGAATAGCCATATGCATGCAGCCTGCAAAGTAAT
TCGCGAAGATGCTAGGAGAGGCAAAGCTGAGAAATTTTCGTATCCCATTT
CAGGCCCAGCTACCAAGGCCGGAGAGACAGATATACGGTATTGGCCCATC
CGACAACCAGAGTTTCCAGAAATTGACAGAAGTAAGGCTCCCTCCTTAGC
AAATTTTATGGAATGA
>Bg_LOL_contig_1842_gene-0.0
ATGATGGAGGAAATTTCCACACAAGAACAGCAACTCTGCAACTTTCTCAA
AGATCTTCCCCGCATTCACAAAAATCGGTACACGAAAGCCGCTGAGAATG
AACTATTGCGAAACCTCTTCTGGTCCCTAGCTGGAGGGAGTTCTGACTAC
TTGCGACTATTTTTTCCAGAGCATGGAAGACCTTTACCGAATACGACATG
GAAACTTAGGAAAGCCCAAGGTGGTGCCGATGGCGACGAGTTTACAGAAG
CAGCGAGAGGAAAAGCATGTGGGCATATCTTTAAGTCTGGAGAGGCTACT
TATCGTTGCAAAACTTGTAGTGCTGATGAAACGTGTGTACTCTGCAGCAA
ATGTTACGACTCATCTGATCACACTGGGCACATGATTTATATTGGTATAT
CTCTAGGAAATAGTGGATGCTGCGATTGTGGTGACCTTGAAGCCTGGAAG
CTGCCAGTCAATTGTGCAATACACGCTTCGTTAGATGAAGATCAGAAGGG
TAAAGATAAGGGCAAGTCTCCAGCCTTACCTCATGATCTTATAGAGGCTA
TTCGAATGACTATTGGAAGAGTATTCGATTATATCTGCGATGTAATCTCG
TGCTCTCCTGAGCAATTAAGGTTGACGAAGTCAAAGGAAAATATCATCCT
GGATGAACAGATGTCTAGGCTAACCTCCCGTTTCTATAGTGGAGATATTA
TAGAAGATAAATGCGAATTTGCCCTGCTACTATGGAACGATGAAAAACAT
ACAGTCTATGAAGTGCGAGATCAGGTTGCAAGGGCCTGCAAGGTCTCCAT
ACAGGAGGGCTTAGATAGAGCACATGAAACCGACGATATTGGCCGAAGCA
TCGTTAAGTACGGATATGATTTAGATGAATTATTGAAGGTTTCCGACATA
ATTGAACAAATTAAGGTGACAGTCACCATTCGATCAGCAAGAGACACTTT
CAGAGAGCAAATGTGCGGTACAATTATCGAGTGGCTCAGTGACATATCTG
GATGCAGTGTCGGGTCTGATCACGACATTCTACGTCGAGTTATTTGCGAA
GAAATGTTAAAGCCCTGGAGTACAGGAAGCCAAGCAAGCAATGCAACTGT
TGGTGTTAGAGGCATTGATGACCACGAAAAAGAAGACCCTGATGAGTACC
GCGATTATCGACTTGGTCTTCTTGGACGGCAAGAACTCATACTTAGAACT
GTAGCAACAGCTGCCAATCCAGAAACTGAATCCGAGGGCTCAGAAGTCCA
TGACCCTGAGGAAATAGACAATGATGAAGTAGACGATGATCTAGATTCTA
TCGACATATATCAAGTCGAAAATAATAGAGCCCCAACCACTAGTGGCGGA
GATGAATCCCGCTTTTATGTTGAAGAATCGGCTTATGATACGGACCCTCA
GTCTCAAGCAGCTGGTGCATCTGAGACAGACAATGACGGAGATACGGACA
TGAGAGATCCTGTTGATAGTTCACCAATGGAAGACGTAGAAACTACATTA
GAAGGATATCCTCCGCTGACGACAACTACCCCACAGCCCGCTGCGCGAGC
TACTCGAGATAGAGATGTCACTCCATCAGACTCAGATGCCGCTGAAGTGC
AGCCTTTAATCTCAAGTAACGCATATATTAAGTCTAGCATGGTTCCAAGG
ACACCACGTATGAATGTCATGCAAGAGTTTCTCTCTAGGCCACCACGATA
CTGGCTTGAGACGCCTGTGGAATTTATCGAAAAAGACTACTGCTCTGCTC
ATGAAAATTTATGGAGTCATCTTCGATTAGATTGGATGATTCTTTTTGAT
TTGAGGATGTGGAAAAAAATACGTATAGGTCTTCGCGATTTATACATATC
TACAGTTGTATCAATACCAGAATTCAAGCGTATCCTTGGATTACGTTTTG
CTGGGCTCTATACAACACTGGCACAGCTATATCTCATTGCTGATCGGGAG
CCAGATCACTCAATTATAAATATTTCATTACAGATGTTGACTACCCCATC
AATTACGTGTGAGATAGTGGAGAGGGGCAATTTTCTCACAAATTTAATGG
CTATATTATTTACTTTTTTAACCACAAGACAAGTTGGACATCCGCACGAA
ATCAATCCAAGCGCCACTCTCGCGTTTGATACTGGCTCCGTCACTAATCG
AAGAATGTACCATTTTTTTATGGACCTTAGATATCTCTTTGGCTCTGAGT
ATGTCAGGAAAATTTTGAGCGCGGAAGAAAGGTACACAATGCAATTTTTA
GATTTAGTAAAATTACATCAAGGAATATGTCCTAATCTAAAGGCTGTTGG
TGAACACGTCGAGTATGAAACAGATGCTTGGATTAGTGCTTCTTTAATTA
CCCGAGAAATAAACCGCCTTTGTAGGCAGTTTTCGGAAGCTTTCAAATGG
AATCTCGGGGATGATTTTATTTACATAGCCAAGGCCATTAGGATAACGGC
TAAAGCTGTGATCCTCAACTCGCTCGGAGCAGAACGAAAAAGGTTTTCGC
AGAATGAAATCAAGGACGAAGTTAAATTCAAGAGAGTTGGTGATTATGAA
TTCGATACCACTGAAAATCTAGTTAGCGGGCCTCAACATTTAGTCGTTAA
ATTTAATTTCGAGTCGCAGCCTATCAGCTTTCATCATGCTCTTCATTACA
CGCTTTCATGGCTTATCGAGCATGGTAAAAATATGACCCGAGGGAAGCTA
ATTGAACTGTTATCCTTCACTAATAGTGATCTATTTCAAAAACCCAAGGC
AATGGGCCAACGATTAATGCCGAGCCAAATTCTAACACCAGAAGATCATC
TTTTGGCGGCGTTTGACTATCCCTTACGAGTATGCGTGTGGCTTGCTCAA
ATGAAGGCTGGAATGTGGGTTAGGAATGGAATGAGTCTACGCCATCAAAT
GAGCACATATCGTGGAGTTAACCAGCGGGATGTCTCTTATCATCGTGATA
TATTTCTACTTCAAACAGCTATGGTTGTATGCCCGCCCTCTCGAGTACTG
GTATCAATCATCGACAGGTATGGCCTCGAATACTGGATGAAAGGAATATA
TGAACAACAATCTGATGGGCAGGAAGATAACCAAGTTTTAGACGTGGTTG
AGGACTTAATCCAACTACTAATAGTTATCATTAGTGATCGAACTTCGCTA
ACCAATAATAAAGATGAGCCCAATTCTCATGTTCTTGCCATGCGTCGAGA
TATTATTCATATTCTCTGTTTCAAGCCACTGTCTTTTTCCGATATCTGTA
ACAAGCTTCCAGACAAATTCCAAGATCAAGAGGAATGTCAGAATATCCTT
GATCAATTAACGAACTTTAAACCACCCGAAGGTCTTTCTGATGTGGGTAG
CTTTGAGTTAAAAGAGCAATACCTAGAAGAAATTGACCCCTATATTGCCT
ATTATCATAAAAATCAAAGGGAAGAGTCAGAAAATGCTTACAAAGCATGG
GTTGCAAAAAAACAAGGTCTTCCAATATCAGAAATTGTATTTGAACCAAA
ACTAGCTCCAATTCAATCAGGCGTATTCTCAGATCTGGCATCATTTACGA
AGACGGGAATTTTTGCACAAATAATATATTACTCGCTTCTATACCCACTA
AAAGCTAAGCATCTTACTCCCACAGTTCCTACCACAAGAATTGAAGCATT
TTTACAAGTTGCTCTGCATCTTGTGCTGATCGCTATATCCGAAGACGACA
CCACAGAATCTGAGTCCCCAGGGAGACCTATGCAGTCATTTGTTTATATC
TCGTTAACAAGTCTTGCTCGAAGCAACTTCCTCCGAAATGCCCCAAATTC
TAGAACTATTGTTGCCATTCTAGAGATTCTATCTCGAAGAGAAGAATTCA
AAGCTTGCAACCCAAAAATTTCTCTTATTCTCAAGAAAATGAAGCAGAAG
AGACCACGTGCCTTTGAATTGGCTTTTGCCCGTATTGGTGTCTCGATTGA
CCGTGTCTCTACAGCATTACCATCAAAAGATAGCGCTATGAAAGATCGTG
AAATGAAGAAGCAAGCAGCTCTTGAACGCCAGGCAAAAGTCATGGCTCAG
TTCCAACAACAGCAAAAAAACTTCCTGGATAACCAGGAAGATATAGATTG
GGGCCAAGAAGATACGGTACTTGAAGACCTTGAAGCAGGGAATGAAAATT
CAGATCACAAAACTTTCTGGCAACATCCTTCTGGCACTTGTATTCTTTGT
CAGGAAGAAACTAAAGATGGTAGACTATATGGCACTTTTGCTTTAATGAT
GAACAGCACTATCCTCAGACAGACCGATTTTAATCACCCAGATTTCATGC
GCGAAGTAACTAACTCACCCGTAAATTTGGATCGTTCTGCGGACTCTATT
CGTCCCTTTGGTGTTGCTAGTGAAAATCGAGAGAAGATTATAAAACTTAA
CGCCAAGGGAGATACAATTGAGAGTGAGCGTTACTGTGTTGGAAAAGGAT
TCCCTGCCGAATCAACAATCACTGGCCCAATTTCTGTTGGCTGTGGACAC
ATTATGCACTACAAGTGTTTTACCGTATATTATGGAGCTTCCCATCGTCG
CCATCAACATCAAATTTCTAGACATCATCCTGAAGAATTACTTCGCAACG
AGTTTGTTTGTCCGCTTTGCAAAGCCTTGGGAAATGCTTTTCTTCCTATT
CTTTGGTCACCAAAAGAAGATATCCCCTTAGGCCAATTTAAATCAGGCGT
ATCCTTTGAAGAGTGGTTAGACTACTCAGTTAAGTTTTCTACACCGGAAA
CAACAACTTGGTCTACTCCAGGTGTGCAGAACAGTCGAGCAACTGAATAC
TTTATGGAATACAACAAACAAGTTTTGGCTGCACCACTGGAGGCACGTAT
GTCTGAGCTTTTGATTGAGGCATGGAATCACACTGCATCGATTCCAACTC
ATCAGCACTTGACACCCGAAGATTTGAGAATAAATCCCGCTGATATGGTT
AGTGCCCCGATAACCTGGCCTTCAAATCCAACCCAACAAAGCCCAGCTAT
CTCCCCAATGACAGAGCTCGTGGAATCATATCGTCGTTTGACGGACACTA
TGAACCGAAATAGACTTCCGACTAGGCATATACACGGTCTCTACTTCCAG
TTCTCAGATGATGATAGCGTAGATATAGTTGGAAGTGATACCTTGGCAAA
AACCCTTGCGTTTTCTATATCATCTGTCGAAATACAGCAACGAGGGATCT
CATCCTCGCCCGGGACAACGTTTCTTGATGTTATTCCGCAACAAGCTCTC
ATTCATTTAAGAATCCTCTCCGAAACAGCAAGCTCATTTATTTGCATATG
TGGTATTAGATCTGCTGGAGATAATGCCGTAACAAGAGAATTTAAAGCTG
ACTATGAAGCTCAAGCGGAACAACTTCTCCTACGTCCAAAATCCCCAGAA
ACAGCCAACATGTATCTTCTTGGTCATGATATATTTGTCTTTTTGACTGA
GTGCTCTTTGTGCTTAGTTCCGATGAAAAATATGGATATTATGCAAGTAA
TTCGTCTCTGCTATTTGGCCGAACTTGTCAAAGTCATCATCAAACTGACT
TATCATTCCGGAAAAGAATCTTTTTTTAAAACCTGGCTTTCAAACTTAAA
AAGTAAATCTCTATCCCCCAGAAAAGATAATAAATCACTACCATTCTCTA
ATTTTCAAAAATTTTGTCTCCAGATATCTGAATGGTCTCAAAGTATGGAA
GACTGGACAATTTCCGAAACGGTAGCAATAAATCAACCATGCTTCAGCCA
AGAAAGCTCATTTGAATTATTCGTCAGAAAATACGCACTTGCTTTTCTAC
GCAAGGTAGCTCTACTACTTCATGTTCGTCATGGGGTTTCACTACAGAGC
CAACCAGTAAATCCATCAAAAGCCGATGAGCTTGATCGTCTTACAGATGC
ACTACAGCTTCCTTCTCTTGACCAAATGTTTTGCATTGAGAATAATCCTA
CCTTGATATTACTAGTCAAAGGATGGATCTCACAGGTTCCTTCCGCCTCA
AATAAATCTAGCGGCTTATTACCAATATCACTGTCACATCCAGCTATATT
TGAACTTGTTGGGCTTCCAAAGAATTATGATATGCTAATGGAAGAAACAA
TGAAGCGCCGTTGTTTAACCACAGGGAAGGATGTATGCGATCCAATGCTT
TGTCTATTTTGTGGAGTTATTATTTGTGGACAGAGTGTTTGCTGTTTAAA
GCAAGGAGAACGCGGTGGACGTATCATGGAGGTCGGTGGAGGTCAACAAC
ATATTGAAAAATGCCAAAAAAACATTGCATTATTCCTCAATATTCGGAAA
TGCTGCATCTTTTATGCGCATCATACTTCAGGTTCTTGGATGGTCGCACC
ATATATTAATCAATACGGCGAAGTTGATCCCGGTCTCAGACATTCCAGAC
AACTATTTCTAAATAAAAAAAGATATGATGCTCTTTTAAGAAACGTGTGG
CTAAGTCATGGGATTCCTAGTATCATAAGCAGGAAATTGGAGATGGATAT
AAACAATGGGGGCTGGGAGACTATCTAA
>Bg_LOL_contig_1842_gene-0.1
ATGTTCCGAATTGCTGCATCACCATCATGGACATGCAAAAAGTGCCTCTA
CTGGCAATTTCAGGTTCGAAGAACTCTTACCAACCTTAAATCACATAGGA
AATACGAGAATAACGCCCAAGTATTAACGCCCGTCAGTCACTCAGCCACA
GGAATTAAAAATGATGAGGAAACTTTGCGGCAGATGTTTGATTCCCCTAA
ATTTTGGGAACAGTACTCGCAATGCTCAAAATCCGGAGTCAACTATGGTC
TCTTTCAAAATAGATATCTTACAAAACCAGAAGGCTTCAAGGAATTTGCT
AGAACGAGCTTGGAAAGAGCCCAGAGACTAGTCGCAAAAGTATTGGCAGC
AGCCTCTGAAAAAGAATACCGTCATGTGGTCGTTGATCTAGATAGACTGA
GCGATCTCCTCTGCCGTGTCATAGACCTTTCAGATTTTGTACGCTCGACA
CATCCCGATTTTAAAATGCGAGATGTGGCTACGCAGGCCTATTTAGATTT
GTACGAGTACATGAATGTATTAAATACTACCACTGGCCTGGCCAGACAGC
TCGACATTGCCATAGACAAAGTTTCTTCGCTGGATCACCGTGACGAACAA
GAGATTTTGGTGGCTAAAATATTGAAGAGAGACTTTGAAAAGTCGGCGAT
TGATCTGCCACACGCTCAGCAAAAACGCTTTGTCTCTCTCTCCCAGGAAA
TAAGCAAAAATGGGCAGCAATTTGTTGATGAGATGGCTCCTGAAAAGAAA
TTTTTAAAGTTCCCCAGCAGCAGATTAAGAGGTATGGATCCAATGCTCGT
AAGCCGACTTACGATGTGGGGCCAGACTACGCTTCCATCGGTTGGACCTT
CGGCCAGTGCCGCACTGCAGACAGTGCACGATGAAAATATCAGAAAAGAA
ATCTACATGTCTAGTCGATCATCATCACAAGAGACAATCGAAAGATTGCA
CAGGCTGCTGCGTGATCGGGCGGAGCTGGCTCAGCTCTCAAAGTTCAAAA
CTTATGCCCATATGATATTAGAGGATAAAATGGCAAAATCACCTGAATTA
GTCAATGCATTCTTACGAGCTCTATCTCACAAAAATAAGAACTTGGTTAC
GGCAGAGTTAACACAGCTTTTGAACGCCAAAAAACAAGCCAATAACGCTA
CCCATGTATCTTTCCATCCATGGGACAAGGAATACTTTATGTGTCAAGCC
ATGTCATTAGCTAGGTCTAAGCTGAGAAATTCTGACCTTTTGTCGTCATA
TTTTTCATTGGGTAGAGTAATGCAAGGGCTATCACGTCTCTTTTCTCGAC
TGTACGGTATCCGCTTTATTCCCCATGAAACTCTTCCTGGAGAAACATGG
AATGCCGACGTTCGAAGACTGGACGTAGTATCAGAGAGCGATGGCCATGT
TGCAGTTCTATATTGTGATCTTTTTTCAAGATCGGGAAAGTCACCGAATC
CAGCACACTTTACGCTTCGGTGTTCTCGCCTTATCCGCCAGTCTGAGATT
GAAGAATTTTCTACTTCGACAAATTCAATTTTTGATAGCGCTGCCGCTGC
AGCCAATGACGGCATGGCAATATCTGCTACTCCGGAAGGTGTGATGCAAC
TGCCAACTATTGCGCTTATCTGTGACTTTGTGCCCAACACATCCCAACGA
CCATGTCTCCTCTCTTTCTCGGAACTTACCACTCTTTTCCACGAAATGGG
CCACGCTATTCATTCGATTCTAGGGCGTACAAAATTTCAAAATGTCTCAG
GAACCCGTTGTGCAACTGATTATGCCGAGCTACCTTCAGTATTAATGGAG
CACTTTGCCGCTGATCCTCAAGTATTAGGATTATTCGCTGAACATTATGA
GACGGGAGAAAAACTACCGTTCAGGATCGTTGAAGAAGCGCTGAATCTCA
ATAGCATGTATGAGGGTTGTGAGGTAGAAAATCAAATTATTTTAGCCCTT
TTTGATCAAGACTGTCATTCAACTTTCCCGCTGGCATCAAATTTCGATAG
CTCAAAAGTTTATCACGATACTCAAGCGATTCATGGAGTCTTGCCACCAG
ATCCGGAAACGACAAGCTGGCAGGGATTCTTCGGGCATCTCTTTGGTTAC
GGAGGCATGTACTATAGCTACCTCTTTGACCGGGTTTTAGCCAAAAAGAT
TTGGACTGAGGTTTTTGACAACGGAAGCGCCTCAGTCTCACGTAAAAATG
GAGAACGATTCAAGCAAGAGGTACTGCAGTGGGGAGGCTCCAGGGATCCG
TGGCAAAGCCTAAGTTCCGTACTCAATGACGAGAGATTGATAGGTGGCGG
AAACAAGGTCATGAGCCTTGTTGGTAGTTGGGGTATTCAGGGAAAGAGGT
AA
>Bg_LOL_contig_1842_gene-0.3
ATGGCTACTCAATTCTTGATACGGCGGCATGTTGCATCGATTGCCACTGG
AGCCATCATTGCGGGCATGGCCCTCTATCCAACGAACACATTGCACGCTG
AATCACCGCAAGAAGCAAAATCAAGAAAGACAATTTATGACGATGCGCCT
GCTCAATCGATGACCTCCGTAACCTCATCAACAGAGAGAAGAGAGACAAC
CCCTAGATTAAGATCGCAGTCCCTCACAGATCTTCTTGCGAAGAAAGTTG
GCATAGCTAGATTGTTCCTCTATTCCCATATCGCAAGAATGGAGGATAAA
GTTAACAATTTCATGGACTCTGCCTTTGAGATGGAGGACAACTTCACCAG
CACAATTTCATCTTTGGCTCCCGCACCGCACACAGGTGAGAAGATCATGC
CAGACTTACTATATGTAATCGTTGCGGCTATGACTGGAAGCATAGTTTCC
CGAAATCGGAATATCGTATTACGAGCTACTCTACCCTTGGCTATTGGGTT
AACTGCGGGATGGGTACTACTGCCAAATTCCCTACAAAATATCTCGAATC
TAGCTTGGAAATATGAGCAAAAATTTCCAGTTATTGCCGACAGTCATATT
CGCAGTAGAGAAACAGTTGAAAAGACGTGGATGATTGCTAGGGCACACAG
TCAGCAAGCTTCCAATATCGTGAATGAGAGAGTCACTGCGACTCGTAACG
CCGTGGAGGGATGGGTCAAACAAGGGAAATGA
>Bg_LOL_contig_1884_gene-0.1
ATGTTACGCACTCAAAGTGTTAGCGCAAGATGCATCTTGTGTGCATTTCG
AGAGCTAGAGTTTTCGTCGGGGCGATCACTCATGAAAGAGAGTATCAGAT
TGAATTCATATACGGGAAATCCAAGGATAAAGACTAATGCAAAACAGCAA
AGACATAGTTCGGGAAATAGCTTTAGAAGGAGTCGTGAGAACTCAAACCA
TGATCGTAGAGAACCAAAACAGCATGGACAATTACGGATAAGGCGTCCAG
ATCCTCACTGGATGAGAAGTGGCTCCACATATGGCCTTTTTGGAGAACTC
TTGCTAAATGAACTTCAGCAACTTAAGCAATTCTTGACTGCAAACACCAA
TAGAACATTAGGGGAGTCATGGGGTATTCAATCAGCAAGAGATATGGAGC
TAAAGCTATCTCAATTTCGCAATAAATTAATAGAGTGTATCTCTATGGCC
GAAGAAGGAAGACTATCAAAGACTGAAAATTCACTTTTTTATCGTTTTAG
ACAAGCATTTGTCGCTGGGAACATCAACGCTCTAAAACAGGAGCTCAAAT
ACTCATTTCTCAGCTCTGTAGTATCAAAAGATTTCTCACAGAAACAGGAA
ATACGGCTCGAAGAGCTTGCCGACCTACGCCATCCTGCAGAATGGTATCC
ATCTACAAGGTCTCTTCAGCGAACTATTCATCTTCACGTTGGCCCCACCA
ATTCAGGAAAAACTTATCACGCCCTCAAGAGACTAGAAGCCGTGGAGAAT
GGTGTCTATGCAGGACCTTTACGGCTCCTTGCCCATGAAGTTTACAGTCG
CTTCAACAATAAAGGAAAACTTTGCGGCTTAATTACTGGCGAGGAAAAGC
GTATTCCACCAAATTTAGCTAACAACATGTATAGCTGTACAGTAGAGATG
ATACCGCTGAATGTGCAACTGGATGTCGCCGTTATCGACGAAATACAGAT
GTTGACTAGCCCAGATCGTGGATGGGCATGGACCACAGCTTTACTTGGGG
TTCAGGCTAAAGAAGTTCACCTCTGCGGTGAAATACGAACAACTCAGATT
ATAAAGGATTTATGTGCACTTCTAGGAGATAAGCTGGTTATACATGAATA
TGAGCGACTCAGCCCCTTGGAAGTAGAAAAAGAAAGCATTAAGGGGGATC
TCACCAAGCTTCGGAAAGGAGACGCTATAATTTTATTCTCTCGATTAGCG
ATACACGGTATGAAGCAGGGGATTGAGAAAGCTACTGGGAAACGGTGTGC
TGTAGTATATGGTTCACTACCACCAGAAACGCGCGCTCAGCAGGCTGCGC
TCTTCAACGACCCTGATAATGATTACGATTTCCTCGTTGCTAGCGATGCC
GTTGGAATGGGACTAAACCTGAGTATTCGTCGCGTTATCTTTGAATCCAC
CCTCAAGTTTGATGGCACAGAACGTCGGGTGATGGAAACTTCTGAGATAA
AGCAGATTGCTGGACGTGCTGGAAGATACAAAACTGCAAATGATGATAAA
AAAAACGATAAAGACAATGACAAGGTTCCAGTTATTGCCTCTGGTCTAGA
TATTCCCGAACCTTCCGTCAAGGAATCTACGATGGGGTTGATAACCACTT
TAGCTTCGTCAGACTTCAAAGTTGTCAAAAATAGCATGAACATTGACGCA
CCTCCCATTAAAACTGCTGGAATAACACCCCCTGTGGAAATAGTGCTTCG
GTTTGCCAGCTATTTTCCACCTAGCACCCCATTCAGCTACATCCTGCTCA
GACTTCACGAAATCTCTAGCACTTCTGCACCTTTTTTCTTATGCGTGCCA
CGCGACGAAATTTCAATTGCTGACCTAATACAACCTTTCGATATACCAAC
TCGAGACCGTCTAACCTTCACTGCAGCGCCTGTATCTACTCGTCATGTTG
GTATCCCAGAGATCATCAAAGAATTTGCTGCATGTCTAGCCGATCAAAGT
GGTGGCGAGTTGTTAAAAATGAAAACATTAAAACTTGAACTTCTTGACAT
TGATATAAATGATCACCATCAAGGCTCAAAAGGTTATTTAAGAGAAGCCG
AATCTCTTCACAAGGCCCTGACACTCTATCTCTGGTTAAGTTATCGATTT
GCTGGTGTTTTTGTCAGTCAAACACTTGCATTTCATGTTAAAGGTCTTAT
AGAAGCGAAAATCGACGAGTGCCTTGCAGTAGCAACATATAATCCAGAAC
GAAGAAAAGTTATATCCGAAAAGAGTCGGTTACTCCAATCCAAGGAGAAA
GCAGTTTTGGAGGCTATGTTAGACTCTACGGCTATCTAA
>Bg_LOL_contig_1884_gene-0.0
ATGGTGCAATACGTGATCACACCATGGCGTTCTCAGGCTGAGCTACTCCG
GGTCCGCTCGCAGCTATATCCAGCATCGACATCACTCGCGACATTCGAAG
GAAGTGCGGATGAGGGTCAACAGAAGGAAGCCATAGCACGAGTGAGCGTC
TGGGTGCAGCGAGGCAATTGTCCACACTTGGTAGAAAGTACTGCTATTCT
AGCTAGTGCTTTATTGAATGACGGGCGAGGAAACGATGCATATTGTGTCA
GGGCCGTCTATGCCGCAGCTTTTTGCAGATTTGTCACCGGTCTTCTAGAT
TGTCATCAAGACAAGCGCTACAAACTTAGTATGTACACCATTGCTAAAAA
TATTGGCCTTCCAGCTACATTTGTTGAATTACGACATCAAGCAACTCATG
AAGAGCTACCCTCACTATCCAAACTACGCACCGTAAGCCGGAAAGCTTTA
AGCTGGATCTGGGATTATTATTGGGTCCACCTCGTTCCTGAAGCCACCCA
ACGTAAGGACGTAGCTGATGATTGTGAAGTATTTTTACGAAGGCTTATTG
GTGAGACGGACGATCATATCAATTTGAACGTAGAACAAGCACTTAGTAAC
TGGCCAAAAGACCATATTATTGCCATTCTTAATGAGATCCAGGACACAAC
TAAAGATGTGCCCCTATTATTACGGGCATCCCAGCTGCATTCTAAGATTC
TGGAAGTCGACGTCGATCAATCGGCAGCAATAAGTGTTGAAGAGGTTAAG
ACAGAATTAGAAGTGATGGAACAAAATCTCAAAATATCCGACATAGTAAG
TGAAACCGCTGAATCTCAGGATTCGCATTCAAACGGCTGGTCACTTTGGA
AAGGTGCATGGATTCCGAAGCCTATTGGAATGGTCTAA
>Bg_LOL_contig_1884_gene-0.4
ATGTCCACTTCACAGATACCTTCCTCCCAATTGATCTATGCTTGCATTGC
TCACAACTCAACTATCCTCACAGAGCATGTCTCCGCAGCATCGCCTCAAT
CAAGCTCTCTAGCATCTATCGTTCTCCCAAAAATCTCTCATACTACGCCT
AATAAACTCACATACACACATAATTCTAATTTTATACATTTTATCGCTGA
TTCTCCGTTGCAATATCCACCCGGTGCCTCCGCTGGAGAGCTTACATACC
TTGTAATAGCCGATTCAGCACTAGGACGTCGTGTCCCCTTCAAGTTTCTC
GATGAAATTAAGAGATTCTTTCTGGAAAAGTACCCAGTCGAAACTACAGA
TTTTTCGTGCCTACCCATCTACGGTGCGGCAAACTTTAATGGCGAACTTC
AAGTATTGATAAGGGAGTTCTTTACACCCCAAGCAGGAAAACAGGATGCC
ATTCAAAATGTTAGAGAAGAAATTGATAGTGTAAGGGGAATCATGTGTCA
AAATATTGACAGTTTATTGGAAAGAGGTGAAAGGATTGACCTCTTGATTG
ATAAGACAAATAGACTCGGAGGCAATGCCTACGACTTTAGAATCCGGACG
CGAGGCCTGCGAAGAAAAATGTGGTGGAATAATGTTAAACTTGTAGCTCT
ATTGATTGTTGTTATTCTCTTTCTGGTGTATCTTTTCGTTGGTTTTGGCT
GTGGTCTTCCTGGCTGGTCTAAATGTATTGGCAGTACGAGTTAA
>Bg_LOL_contig_5473_gene-0.0
ATGTCACAGCTCCCAGACCCTACGGCAGATCTTGATTGGTCTGGCTACAA
AGGATCAATCCAGTGGCATTTCGGCCAAAATGCACAAAATTACCCCGACA
GAATTTGTGTCGTAGAGACAAAGTCTACAGAAAGCCCCGAGAGAACTTTT
TCTTATAGGCAGATCTATGAAGCCTCGAATACGCTAGCCCATTATCTCAC
CAATGCTGGAATTGAACCTGGTGATGTTGTGATGATTTGGGCTCACCGTT
CTGTAGATTTGGTCGTCAGTATTATGGGCACCTTGAGTTCCGGTGCGACT
TTTAGCGTCCTTGATCCTGCTTATCCTCCCTCAAGACAGAAAATATACCT
TGAAGTAGCCCAGCCTCGCGCATTAGTAAATATTGCGCGCGCTACCGAAG
AGTCGGGACAACTAGCACCACTTGTTCGCAATTATATTGATGCCGAGCTT
CAACTGAAGGCCGAAATACCGGCCCTCCGTCTTGGCGATGATGGTGCATT
ACTTGGTGGTGGGTCTCAGTCGCAGGACCTATTTTCCCAGGTTAAATTCA
AAGCATCATCGCCACCGGATGTAGAAGTTGGTCCGGATAGCAATCCTACA
CTTTCTTTTACCTCCGGTAGCGAGGGGAGACCCAAGGGAGTCCTCGGCCG
CCACTTCAGTTTGGTATACTACTTTAGCTGGATGGCTGAAAGGTTCAATC
TCAGTTCCCAAAGTAGATTTACACTGCTCTCTGGCATTGCACATGACCCC
GTACAAAGAGATATCTTCACCCCACTCTTTCTTGGAGCTCAACTGCTTGT
ACCATCTAAAGAGGATATCCAGCATGAAAAACTCGCGGAATGGATGTCTG
AGAAAAAACCTACGGTTACACACCTAACACCTGCTATGGGCCATATTCTA
GTCGGGGGGGCAGAAGCTGAGTTCCCTTCGTTGAAAACCGCCTTCTTTGT
GGGTGACGTTCTCACAAAAAGAGAATGCCAGAGCCTGAGACACCTCGCCG
TGAACACAAATATTATCAATATGTATGGAACCACTGAGACGCAAAGAGCC
GTTAGTTTTTATGAGATTCCTAGTCGGGCTGAAATTCCTAATGCATTGGA
CGATATTAATGGTAATATTCCTGCAGGGAAAGGAATGAAGAATGTCCAAA
TTTTGGTTGTAGACCTGAATAATCGGTCAAAAATTTGCGATGTTGGCGAG
GTCGGGGAAATTTACGTTAGGGCAGCGGGGTTAGCTGAGGGATACAAGGG
AGACGAGGCTATGAATGCCGAAAAATTCCACATAAATTGGTTTGTGGACA
ATCAAAAATGGGTTGAAGTCGACAAGCTGAACGCAAGAGGTGAGCCCTGG
AGAAAGTACTACAAGGGACCTCGAGATAGGCTTTACCGCACAGGAGACCT
TGGGAAATACCTCCCATCTGGAGATGTAGAGTGTACAGGACGCGCTGATG
ATCAAGTCAAGATTCGAGGTTTCAGGATTGAATTGAATGAGATCGATACT
AATCTTGGACAGCACGCTTTAGTTAGAGATTGCAAGACACTTGTTCGTAG
AGACAAGGATGAAGAACCCAAACTTGTTAGTTACATCGTACCAGAAATTA
GACAGTGGTCTGAATGGCTGAAGTCACATGGCTATGAGGAATTTGATGAT
GATGGGGTTGACACTGGACCGACAAGACATTTTCCGAAAAAATTTCGCCG
TCTACAGGCAGAGATCAGGACTTTCTTAAAGTTACGATTGCCAGATTATG
CGATTCCGACTGTATTCATCATGCTCCAAAAGCTTCCACTTAACCCTAAT
GGGAAGATCGACAAGCCAAATCTACCATTTCCAGATGTTGCGGAACAAAT
AGAGAGAACCACTTCTGAGGACATTGAAAGATGGAAGACACTGTCAGTCA
TAGAGCAGACTGTTGGAACCATATGGGCCGATCTACTTCCTGGAATCAAT
GCCAAGACTTTGACGCAGCAAAGTAATTTCTTTGACCTCGGTGGACACAG
TATTCTAGCGCAACAGATGCTTCTGCGCATTCGTCGAGAGATGAACGCAA
ACATCTCTATAAGTAAATTTTATGAATTTTCTAGTCTAGGAGGATTTAGT
GGCCAGATCGAAAAGTTATTGAGTAAATCCCAAGATGGAGTAGAAAAGTT
GGACGACTCAGAGACTCAATACGCTCGATCTTTTGATGAACATGTCAAAT
CGCTCGCGTCCACATATCCCACTGTTGAAATGGAGAAAATATGTGACCTT
CAAAGTCCTACGATTTTTCTGACTGGTGCAACCGGATTTCTCGGCGCATA
TATCATAAAGGAGATTCTATCCCGCACGAAAAAATTGTTCAAGGTCATTG
CTCATGTTCGTGGCGTCGAGAGTAACGAAATGGCATTCCTTAGACTCCGA
GATTCGTTAATGGGTTACGGTATTTGGCAAGACACATGGCAACACCGAAT
CTCTTGCGTTGTTGGTGACTTGTCTAAACCAAGATTAGGAGTAACTTCAG
CCACCTGGAAAGCTCTTGCTCATGACGTGGATATCATCATTCACAATGGT
GCTACAGTTCATTGGGTCAAACGCTATAGCGAATTACTGGAATCAAATGT
TATCTCTACTATCGATGCCATGTCTCTCTGCAGGGAAGGAAAGCCTAAAA
CCTTCACATTTATCTCGTCTACCTCGGTTCTAGATACTGATTATTATCTC
TCTAGTTCGGAACTTAATATGAAGGGTGGTAATCATGGGATTCTCGAAAG
TGATGACTTAAATGGCAGTCGTACAGGCCTCAAGACAGGCTATGGACAAT
CAAAATGGGTATCGGAAAAGCTAATTCTCGCGGCAGGATCTCGCGGCTTA
TGCGGATCAATCATTAGACCTGGATATATCCTCGGTGACGAAGAAACTGG
TGTCAGTGTTACAGACGACTTTTTAATCCGTCTGCTTAAAGGATGTATCC
AATTGTCATCGCGCCCTCATATCACTAATACTGTCAACACTCTTCCAGTT
AACCACGTTGCTCTACTGGCAGTGGCTGCCTCACTCAACGTGCCCTCTGT
ATCGATTTCTGAAGCTACGAATCATATTCAAGTAGTTCACGGTACAGCAC
ATCCCCGCCTGAAAATGAACGAACTGCTCTTCTCCCTAGAGCATTATGGC
TACCCTGTTCCCGAATGTGGATATGATGAGTGGAAGAAAGAACTGGAGGC
TTATGTCACAACGAATATTCTCACACCTGACGATGAACAACACGCACTCA
TGCCTCTCTTTCACATGTGTATTGATGATTTACCCAGCTCGACCAAAGCG
CCTGAACTTAATGACTGTAATGCAGCTCGTGTGCTAAGAGATGATGCGTG
CCACTGGACTGGCACCGATATCAGTGCTGGTAAAACTGTCAGTCAAGAAA
AAATTGGTACCATACTGGCGTACCTCGTAGCCATCGGCTTCATACCTAAG
CCCGACGAAAATAGGGGCACCAAATTACCTGCTCTAGCGATGGCATCAAA
TTTGGAGTCTAGGAGAAAGGTCGGCGGAAGGGGAGCAAAATAG
>Bg_LOL_contig_7718_gene-0.0
ATGTCGGTCCACCGAAATACCCTTTTTGAGGTTACCTCTCCAAAGACGAA
TGAGACGTGTTGGTCACGACAACTGTGCCAGCAGAGAGAATCCCTGCCTC
CACTCAGCTCAATCTTTAGTCATGCTACTCATCGTCCACTTCCTGCACAA
TTTGGCCGTCCTAGTCCGCCAAGCTTCAGATCCCCACCTGAAGAAGTCTG
GTTTCCAGCAGCTCCCTTTGAAGTTGTGAGATTTCCACATTCTCCGCAAC
ATGAACGGCGCTTTTCCTACGACGCCAGAACCGCAACGCTCGAAAAAATA
GATGTTACCCCCCCTACAACCTCTCAGAAGACCATATCTCCAAGATACAC
CGCCCATTCACTCCTTCGAGAATCTGCATTTGTTCCCGCCATGTACCCTT
CTGCTGGCTACCAATCACCACTAAGCACTCAGCCGAATTACACGGATTTT
CGCATGAGAGAAACCACAGCACCCTGGAATCCTCTAACCGATAATTTTAT
ATCTCAGAATAATTCAAGGTTAGACCTCCCAACCTATGCTGAGCCCCAAA
GCTCATCGGTCAACCTAAACTATCCCCCAACTCCCACTATTCTAGGAGAT
CCAGCGACAACTACTTCAAATCCCATAGTTACAGAGACGTCATTAATTGC
GCGTGATGGACTTGGACCCAAAATCTGGACGGGAACTCATTTTTTGCCTC
GCTTCGTCCGCCAGGCTGATGTACCCGGTGAGGGAATCTGTTACTTCTAC
GACGACGGTACACACTGTAAAGCTGTTATTGATGGCGAGGTAGTCAATGC
ACACTGGGGCGTTACGAAAGCTGGGAAGCCTCGAAAACGCTTGGCTATTG
CCTGCATCACATGTCGTGAAAAGAAAATAAAGTGCGATCCTGACTATCCT
CGCTGTCTTCAATGCCAGAAATTTGGAAGAGTCTGTAGGTTTAAGAATGC
CCCTCGCGGTGGTCATAGTACCCCGAATACTCCCCCTACCGAGGCGGAAG
AGATTCATATTCGTCATGAGTCACCGCAAGGCGAGGATTCGTGTAATGAC
AAGGAAAAAGCATCGTCATTAGCCTCTCCCTACCAGCACCCGCGCCACGT
AACACCCGATTCTGGTTCCAATCGGTTCAAACGACGACGAATTAATCCAT
ACGATTCTACCCTGACAAACCTGAGGACATCGCCTATCGCATCAACGTCA
GAAGTTGCTCTATTAACTACAACACCTATCGACACACTTAGCCTGGACCC
ACGCCTTTTTCAACAATTGCAAATGAACCCGCACAATTCACGGCCCGACA
TTATGACGGATTGGATTCCCATATTTTTCCGCTGCGTTCCTGAAACAGCT
CAGAGTATGTTTATTCAAGAGTCTTTTGAAATATGGGCCTTTTCAAAAAA
TGAAAAGTCACTGGATGAACACACGACACTTTATGCTATGCTATGCCTTG
CGTCGGTGTTTGTATCAAAGACGGAGCAGAAGCCACTCGGAGAGTTTTAT
GCGTCTGTAGCTCGGCTCGGCTGTGAGAACAGACCTTTCAGTCTTCACTT
GGTCCAATCACGCCTTTTTCTTGCGCTCTACTACTTTGCACACAATCAGC
TCGAAATGGCTTGGGAATTTTGTGGCTCTGCAATGAGAGTAGCAAGTGGC
CTGAAACTCAATCTGGAAATTGAGCAAACTGATGATTCTTGCCTCCAGAC
CTTTCCTTATGGGTTAAATCGAGCTGGGTATTCCGAATGCCGGCGTCGTA
CCTTCTGGAGCACTTATTTGATGGATAAGTTCAATGGATTTTGCTCTGGA
TTTCTGGGCGTTTTCAAGTCCGAAGATGTCTTTCTTCGACTTCCGTGTGA
CACGAATAGTTTTACTTCACAAGCTGACGCTCGTGCTCCATTCTTTGATC
CAACGGCTACATCTATCCCCAATTCAGCCTCTTCCGTGGGACTCATTGCA
TATTTGATTAACATTGCGACTGTATGGTCCGATGTGTTGGCCCAAATATA
TAGATTTTCACAACGATCAGTACCGTCATCCCCAGCGGCATTTATTAAGT
TTTATGAAGACGCAACGTATCGTATGCGAACGTGGAATGCGTCTTTGCCA
GACCACTACAAGCTATCTACCGAGAACCTCGAGCTTGCGGCAAGTAAAGG
AGAGCTTGGGACCCTTGTATTGACACATTCTATATATCGGAGCACAGGCA
TGAAGCTGAATCGTTACATTCCGCACTCTATTTTATCGAAAGCTCAAGTC
GCTCACCACGTTGCAGTGGCAACAGAGCATGCGGAAGACTATCTTCATCT
GATGAACAAACTCGAAACTGTACGCCGGCTGGTTCAGAAGCAGGAAGACT
TTGATCATCTGCCCCCAAGATATACTTCGCCTTTTGCAGGGTATTGTATA
GTCACGGCGATTGACATCCTTGCAGCCAAAGTACCAAAGAAAAAAATTGA
AGAGCGTTTAGCATTATTTCAAGGATCGCAAGCAGTATTTTCAGACATCT
GTCGCTTCTGGCAGAGCTCAAGCGCTCAAAAATTATCCGTCCAGCAACGT
GTGCGAGAGTTGGTGCAGTTGAGTCAAGGTGAAGCTAGTAGCAACTCCGA
ATGCTTTTCTCTGGGTGGGCCAATTGATAAATTACTTTCGCGAAAGGGAG
ATTGCCTTTATCTATGA
>Bg_LOL_contig_5870_gene-0.0
ATGACTTGTGAAAACCCGCTAATCTCCTCCCAGCCCTTATCTGGAAGCAG
CTTGGAAATTGCGCTACATCCCCTTGTCCTGCTTACCATCTCGGATTACA
TTACCAGACACAAATTACGACAGCAGAACGGCCCGATAGTAGGAGCTTTG
CTAGGACAACAGAATGGGAGAGAGATATCAATTGAAAATGCATTTGAATG
CTTGCTCGATGAAACCGACGGCGAAATCCTTTTAAATCAGTCCTGGTTCG
AGGAGCGGCTACAGCAAATGAAAGATGTGCACAAGGTACCCCCACTCGAT
CTTGTTGGCTGGTATACGGTGCTTTCCAACTTTGGACCGCAACCAGCGCA
CCTTTCGATTCAACGTCAAATACTTCAGACGCACAACCACGCTACCCTTC
TACTAGGCTTTCACCTTGATTCTTTGACGGATGGAAAGAAATCGGGGAAG
CTACCACTCTCTATCTATGAGTGCAACCTAGAGGTGGATGAGATAACAAA
AGACTCTGGAGAAGATATGGAGATGAGAGATCTGCAAACGCAGCATTCAT
TAAAATATAGAGAGCTGCCCTTCAGTTTGGAAACTGATGAAGTTGAAATG
ATTGGCGTTGACTTTGTGGCGCGTGGTGGAGGAAATGCTACCGCAGTATG
TAATTCGCAGAGGAAACCTAGATCTCGCTCTATAGACAGGGGAGCTGCTG
AGAGGAAAAACTCTGGGGGAAAGGAAAAAGACCTTGATCAAGTCGAAGCA
ACTGAGGATGTATTGTCACGGGAAGACGAAGAGCTGATTTCTTCCCTAAC
GGCAAAGGCAAACGCTATTAAGATTCTCCTGTCTCGGATCAATCTACTGT
CAATCTACTTGAAGAAATTACCACCCTACAACGCATCCAAAGTTTCTCTC
GAAAGTTCCGAGTCAATGAAATATGAACACACAATGGTCAATCATACCGT
CCTTCGATCTATTCAGGCACTTCTTAGTCGCCTAGCATTGTTAGTTCCGG
CAGACGGTACAAGCTTTCGGCAGGAAATGATATCAGAGCAAAACGATGGA
GTAAAAGAGGCTGGAATGAAATACGGTATTATTCAAACAAAAAGTCCCAT
CAAAAACAAATCTAATTGGGGCGGCTCTTCAAAGCCAGGGGCTGTAGGAG
CGGGGGATTTATTTTAA
>Bg_LOL_contig_2114_gene-0.0
ATGAAAATTCTGACTCTCAATTTTTTGGAATGCGCTGTTAAAGCTTGTAA
AGCTAGCAGTGCATCTTTTCCTCTCCATCCGAAAGATTGCGAGCTCGTTT
CGGACACTATTGCTCCCAATCTAACACTTCTCAAGAATCTATTACCACGT
ATCGAATGGAAGGCGTTGGGGGTTACAACAAACGAACTCGGATTAGCTAT
GAAACTTCCACCTAATCCTCCAACTGCTGCTGCGCTAGAGGCTGATGAGC
AATTACAGCGGGACTTACATACGCTCCTAATCGAGACGCAGATCAACGAG
GGTGCTCTGATCTGTGGCAACTGTGGGCAAGAATACAAAATTCGCGAAGG
CATCGCGAATTTCCTTTTACCAAACCACCTTGTGTAA
>Bg_LOL_contig_130_gene-0.0
ATGGCAGGGAATATCAACGCCTTGAACCATGGTCGAACAGCGCTCATTTT
GTACGGGTCAGAGACTGGGAACAGCGAAGATGTGGCTTCACAGCTGGGGG
ACTTGATGAAGAGGCTGAGATTTGTAACAAGGATTTCTGAAATGGATACT
GTGGATCTGAACTTGTTACTGAAATTTTCAATCGTCGTCCTCGTCATCTC
GACAACGGGCCAAGGCGAGTTTCCTCAGAATGCTCGCAAATTCTGGAAAA
GCCTACTGAGGAAACGATTGCCTCCTGATTGCCTTCGTCACGTGCCATTC
ACGACCTTTGGCTTGGGTGATAGCTCCTACATCAAATTTAATGTTTCGGC
ACGCAAGCTTCATAAACGACTGCTCCAGCTCGGCGCGAAGGAGATATACC
AACCAGGCGAAGCGGATGATCAGCATCCAGATGGTCTTGATGGAACTTAC
TTATCTTGGTCTCATGGGTTTCGGAGTTTCCTCCTCGCTTCATATCCATT
AACTGAAAGCTTAGCACCAATTCCACCAGAGGTATTCCTTCCTCCTGAAT
ATTCTGTTGATATTGACCATGAATACATAAATTCTATTTCACTCTCACCT
ATCCAATTCAATGATCATGATAAAGATTATTTCAAAAATTCATTGGTTAA
TTTAAAGCCTGAGCTTGAAATAGTCAACCCTGTCATAGATTCAGAAGGTC
AAGGTTCCTCGATCTCAAGGGCACAGCAAAGTCAGTCATGCATTGAGTCT
TCTCTGGGCTTCAAGGAATATTCAGCTCTTGACTCGTCATGCCAATCTCT
GCCACCAGAATACGAGCATATCCCTATTCCCAACAGTTACACTGCTAGGC
TTAAGTATAACAAGCGAATGACACCAAATAGTCATTTTCAAGATGTGCGA
GAACTTAGCTTTGTTGCGAAGGAGGAATTGAATTATCAGCCCGGTGACTC
AATCATTATCTATCCAAAAAACTTTCCGCGAGATGTTGATACCCTCATCA
AATTAATGAAATGGGAAGATGTAGCCGACAAGCCCTTAAGATTTGTTAAC
CAGAATCCAGAATACACGAAAAGTGACTTTCTCGTGTCTCCCACTTCGTA
CCTTCACACAATCTCTCACTCGACTTTGAGACAGCTTCTCACCCACAACC
TCGATATTACTGCCATTCCCAAGAGAAGATTTTTCGAATTCATCGCCCAG
CACACAGACGATCCAATGCATCGAGATCGTCTATTTGAGTTTGCCGATCC
AATGTTTACCGATGAATTCTATGACTACACGTCACGACCAAGGCGCAGTA
TACTTGAAGTCTTACAAGATTTCCCCTCGGTCAACCTACCTTGGAAATAT
GTTCTTGCTATTTTTCCAGTTATGCGAGGTCGAGCTTATAGCATCGCTAG
TGGAGGCGCTGAAAAGTCCGTGTCTTTAAATTCTGAGAAGGCTGTCAAAA
TCACTATCCTCGTTGCCATAGTTGAGTATAAAACTATACTGAAGAAGATT
CGTCGAGGCCTCTGTTCTCGGTATCTTGCCTGTCTCAAAGAGGATACAGA
AATAAAGATTGTGCTCAAAAGATCAGACAGTTTTTACAAGCTTGCACAAG
AGTCCCCGCAACTTCCTTTAATACTAGTTGGTCCAGGAACAGGTATAGCA
CCATGTCGCTCTCTAATTCTCGAGCGTGGCTTCCAGACGTTGGCTCCTAA
TAATAATGTGGAGATTGGGCAAAATTTCCTCTTCTTTGGCGGCCGCAACC
GGGCTGCCGATTACTTTTATGAGGAAGAGTGGACAGCAAAACTTCTTCGT
ACTCGAGTTTTTCCAGCTTTTTCTCGAGATCAAGCGACAAAAGTGTACGT
CCAAGATTTGATCCGTCTTGAAGCCGACTATGTGTCCACCTTAATCCTCG
ATCAAGGTGCAATTATCTATATCTGTGGTAGCTCGGGGAGTATGCCATTA
GGAGTCAAGGAAGCTCTCGCTTATGCCCTGACTAGGTGCAAACTAAATAT
CGTCGGGGTTCCTTTCACGCGTGAAAGTGCCCTTCGAAAACTTGCTGAGT
TGGAAAAAACCGGACGACTTATTCAGGAAACGTGGTGA
>Bg_LOL_contig_130_gene-0.3
ATGAAGGTCACTAGCCTATCTCTCGTCGCTGCTGCAGCAATGGTGGCGGC
ACAGGAAAGTCGGAACGGGAGCTGGGTCGGCCCGACGGCTCATCCCATTT
CACAGGTCACGCTGCACCCGTCTCCAACCAGCTACACAACTTCGACCGTC
TACACGACCACGGTCTCGACAATCACTTCATGCCGTCCCGTCGCTACATC
ATGCCCTGAACGAGGACTCGTCGTCACCAAAACAATCTCCCTCTACACCA
CCGTCTGTCCCGTCTCCAGCGCCGTTCCCCTTCTACCACCCCCCGAGCCA
ACGCCCACGGCTTTTGACGTGTCGACAGTGAAAACGACAATTATTGGCAC
CGTTAGTTCTTGTCCTCCCACAGTGCCTGACTGCGAGATTGGGCGGGAGA
AGACCTTCGTCTCCACCTACACCACCACCTACCCCGTCGGAGGCCCAACT
GCGGCGCACCATCTTCTGGGCCCTCAAGGGACTGGCACCCAGAGCACCCA
CCGCGAGATGTCGCTCAAAGGCAACGTGACGCTGCCAAATGCGCCCAAGG
TGAGCACCGTCAGCGGCGCCACGGCCCTAGCCTCGAGCAGCCTCCTGATC
TTCCTGGGCCTGGCCGCTGGCGCAGCGTCAGCTTGCATCCAAATCTAG
>Bg_LOL_contig_2505_gene-0.0
ATGGCAACGTCGACCGTTGTTCTCGCCGCCTCCCAGCGCTACAAGTCCCC
TAGCGCTGCCAGCAACATCAGCCTGTTAACGTTATACCTACTTTTCACCT
TTACAATAATTACCTCCGCGATGTCAATCTCCAGCACAGATGACACCTCG
GCCGTGCCAGATTCCGAAGAGGCATTTGCCTTGTTATTGAACGAGAGTGC
TTTATATGATGAAAAGATATATTCGGTCGCTCCGCTGACTTTTGCGGCCG
GAGAACATCAAAACTCAGTTGCCGTCTCCACATTTGAAATTAAGGGCAAA
ATCAATTTTGTTCGCAGTACCTCGGATAACGTTAGCGACTCTGATATGGC
TTTCATTAGCTGTGACTTGGAAAATGATCAAAAAACACCTGGAGACTTAC
TCACCCACGCAGCCGATAAAATGCCCCAGGCTATTGTCCTATACAGCAAA
TACAAAGAAGTCTGTACCTATACCAATGATAATGGCTACCAGTCAGTATA
CACGATGATCTTGAAGAGAGATAGCCTTGAATTGATGACTATCTACAATA
CAGATAATTCTACTCTACAGGCCATTATAAGTTCCAACTCTACAGAAGCT
CATACTGATGCTACAAAAGATACTGTTAACGCTGAGGGAGGTCCTGCACC
CACCACAGCGGTAGCTATGAGTATCCTATACAGCATCACAGGTATAATTA
CTCTATTATTCCTAATTATAATCGCTACAGGAGCTATCCGCGCACATCGA
CATCCTGAGAGATATGGTCTGAGAAATACAGGAATGCCAGGCCAGAGCCG
AGCAAAAGGGCTAGCCCGGGCTATTTTGGACACTATACCCATCGTCAAGT
ATGGCGGCACAACTCCACATAAAATGGAGACCGAGCTTGAAGCAGGGAAT
CGCGATTTAAAAAATATTCATGTGACCAATGAAAACGTGATGGAAAAATC
TGAAATCCTCGTGCCAACGTCTAAAGCTCTCAAGCAAGACAAGTATGCCA
TGGAAGCAGAAAATTTGGGTTGTTCCATTTGCACGGAAGATTTTTTAATC
GGAGAGGATTTGAGGGTTTTGCCGTGTCACCATCAGTATCACCCTGCATG
TATTGATCCTTGGTTACTGAACGTGTCTGGCACTTGTCCATTGTGGTATG
GTCACCCCCCCTCCCCTCCACACAACTAA
>Bg_LOL_contig_4880_gene-0.0
ATGGATATCTCAAAAAAAAGCATATCTTCGAAGTCTACATTCCATAGCAC
AACTTTTGATACAGATATATCAATTCATGTAGATCGTATCGTTGGATCAG
CAAGCATCTCTCCATCCGGCCGTGATGTCGTTCTAGCATCTACTGATGGT
CTAGATATAATTGATCTGGAGTCTCCCCTCAACCCCCCCCGGCATCTTCG
AAATGGGCTTCCTTGGCTCGTAGCTGACGTACAATGGTCGCCATTCGCAG
CTCGAGATTATTGGGTGGTAAGCACAGCCAATCAAAAAGCACTCGTCTGG
AACCTTAACAAACATGGAGATGCAAATGGCTGCGTCGAGCATACTCTCTA
TGCTCACAAAAGAGCAATAACCGACATTAACTTTTCTGCACATCATCCAG
ATATTCTCGCTACATGTGCAGTTGACGGTTACGTGCACATGTGGGATTTA
AGGCGACCTAAGAAGCCTGTCATAACTTACACTGACTGGTTTGGAGGAGC
AACTCAAGTTAAATACAACCGACAAGACCCTCATGTAATCGCTTCATCTC
ATGATAGGTGGCTTAGAATTTGGGATGACCGTAATAGCGCTACGCCTATA
AAATCAATCGATGCGCATGCATCTAAAATTTATGGGGTAGACTGGAATAG
GGTAGATTGCTCAAAGGTTGTGACATGCTCTTTAGACAAGACTATCAAAT
TTTGGGATTACACTAAAGGTTTTGATGAACCAGAACGCATCATACGCACC
AATTTTCCGGTATGGCGGGCTCGTCACACTCCCTTTGGATATGGTATTTT
GGCAATGCCACAAGACGCACCAGGAGATCTACATCTTTACGATCAAAGAC
CGGCTAAAGAGGATGGAGTAGACGGCTGTGGTAAAGCTGTCAAAGTGTTT
CTAGGCTGCCATAATGCTAAGCTTAAAGAGTTTTTATGGCGAAGTAGAGG
AGATATTTTAGATGATGGCACTGACAGTCGGGAGTTTCAACTTGTCTCTT
GGGGCGATGATAACAAACTTCGACTTCAAACAGTTAGCTCCAGTGTTCTT
GCAGGAGTTGGGTATGTCAGGGGGGCCCGGGCCCACAAAAACTTAAATGT
TACCCGGAAAGGGGCAACCTACAAGACATTCCGGGTCGCTGAGAAAAATA
TGGTGGAAAAAAAAGTCCCAACTATCACTTTGCAGCAGTCAACGAATTTT
GCCCAAAAGATAAAATCACTCGGAGATGGGTCGAAAAAAATGTTTGCCCC
AAAAATAACGAAGCTAAGCACTATGCGTAAAGCTAAGCATAAAAGTGCCA
TAAAAGTAAACGATGGAACCGTACGAGAAGAACAGAGTCAGCAAAATGTT
GACTGGATGAGCGGTATTAGAAATTTTAAGCCTTACCATCTACTATCTAA
AAGTTATCCAAGGTATTTGCCCCCAAGCCCTCAGGAATGGAACGATGATC
GAGAGTGGGAGGAACAAGAGAGTTTGCACGACGAAATAATTCGTATACAT
AGTGAGCTTTCTACAATCACCTTTGATCGTGTAGACATGGACAAGCGGAC
TGTGGTTGCGTCTTTAAATGGGCCATGGGCAGAAGACGAAAGTCTAACTT
ATACCAAAGTTACCATCATTTTCCCACCGTCATACCCTGGAACTAAACCA
CCTATCTTCACCATCAGCAAGAGCTCTTTGATGACAAACTTGACCCATTC
TAAAATAAGGAAGGATGTTATGCACATAGCAAATAGTTTTGCAGCTCGGG
GTCAAGGATGTCTGGAAACCATTTTCCGCTATCTTCTTGGGGACATTAAT
CTCAAAATTTCCACATCCTGCGTGCAAGCCGATTTTTCGAACGAGACGCT
ATCACTCTCAGATGAGAGCTATAGCGATGATGAGGATAATTTCGCTGCCG
GTGATTCTTTCATTCTTTCTGATGATTTTGATACAAGCACTAGCGATAGA
CTCTTTCTTGTTAACAGAAATGCAAATATCCCAATTCCTCGGCTGTGTGG
TGCATCCTTTTCTGCAATTGGAAAGCTCGTTTGTTTCTTCCCTCCAAAAG
AAGATAAAGTGAAGTCCCTTCTGGCAACTGTGGCTGCCGGGAATAAAATT
CGCCTTAAAAGTAATCTATTTTTGGGAAGCTTTGGTCGACTTCCAGGTGA
AATTACACCGCTTAGGTCAAAGACTATAGATTCATCGACTGCTTTCGATG
TGCCAAGTGACTTAGGAGATTCAGATCACACATCTTCTGATTTGAGCGAC
TCTGATAGCTCCATTCAATGTGAGCGACCACTCTTTTTGAACTACATGGA
TGAACATTTTCGTTCTCTAAAATCCAACCCTCCAACAACGGATTCTTTAG
CCTCCAGTGCAGCAGGAACTAGCTCTGGCACTGGTAAGCGAAAAACTAGA
CCTAAGAATACAATAGCTTTCTATTCAATTACGGATATCATACCAAGTAA
GATTGAGTTTGCCAGAGATTATGTTATTTTTGGTAAAAGCTCTGAAGTGT
GTGAACATAATGCGACTATAGCTGAGAAGTATGGCCACCAAGATCTTGCA
GATATATGGAGATATGCAGCTACGATTCTTTACAATACACTTGCGCTGAA
ATCTAATGGGCGAGTATACAACCACGGAACAATCCATACTCACGCTGATA
TGGCAGTTCAAAGCGATTCTTTTCTCCACCCCAAAAATTTCTCAGATGTC
TCGTGCAATATCATGAAATGGCGTGATAGCTATGTGGGACGCGTAAACTG
GGGCAAACATCCTCTCGCAGCGCCGCTGATCGATAAAATTTTTGATCATC
TTGAAAGACAAGCCGATATCCAGATGCTTGCCTTACTATCTTGCGTTTTT
TGTGAACCATTACCGACAAGAAATCCTCCCACCAAACCAGTGAGAATACA
ACCACGGGTTTCATCCATGAAGATTACGGATAACTTCGATCGTATTTCCA
AGGACACTACAAGTCATCGTATGTTTGAAAGAATTTTTCATCGATCGGGG
ATATCGACGCCCAAGTTGTTCCAAAGATCATCGGGACGAGATGTTTCTGC
TGATTCGCTTTCCAAAACATGGATTTCCAACCCCGCCATGGAATGTCATT
GTGGCGATGTGTCTCTAATTTCGACTCAGACGAGACCACTGCTCGCAAAC
TGTAAGTCTCAAAGCCTTTCAGTCTCTCCTGAAGCTTTAGGTAAGACTTT
CCGATCTATCCAATCCTCAGTCGGGCTTGCTTCGACTTTTGCCGCGAGCT
TTTCTAGGTTTACTTCGTCATCCACATCGCCACCTAAGCCTGCGACTAAT
CGTAAGAAAATATCGCCTGTCGAGCAAATATTATCTTCTCTTGCCCCTGG
TTCCATCACCTGGGGCAATGCTACCGTTCCAAGCCGCTTGGTAGATGATA
AGAGTAAAAATCTACCCATCTCTTCGGCACCGCAGATAACTTCCAAGGTT
AAGCCGTGCACCGGTATTAAGGTGATACAAGACCGGAAGCTGCAGAGACA
TTTTGATGACGAAGGCCATGCGACTACTACTCTTTTAAACAGCAATCATT
CCGCACGCTACTTACACTATCGAGCCGTTTATGCCGAGCTACTTTACCTT
TGGGGAAACCTAGTCAGTCGCTTAGAAGTACTCAAATCCACTCCGGCGAC
GCCGGCTCCCGGTCTAGAGGGCTCAATTATCTCGACCAACACCGGCCTTA
TCGTTATTGGCTATTGTAATAAACATGAGTGTAGTCTGGAGTCTCTTCCA
AATAGTACTGAGGGCAATGCAGTTGGAAGATGTGAGCAGTGCAAGCTGAC
GCAACGACAACTTCGTTGCACCATTTGCCTAGAGCCTGCTAGCGCTCTTT
TTGCCCCGTGTCTGGCTTGTGGTTGTGTCAATCATGTCGATTGTCTCGCC
GCGTACATTGCCGATGGGTCCTGTTATTGCCCGGGCGGGTGCGATTGTCA
ATGCACAATCAAACATAGCATGGATAAATTTAATGGCTGA
>Bg_LOL_contig_4880_gene-0.5
ATGCCTTCAAAAACTGAAGGATCCACCTCATGTGAGGAAGAAATAATGGG
TCTTATCGACACCACCTTCACTGCCAAGACCTCCGAATTATCTATTTCCG
CAGCATATGCACTATGTGATATTTTGCTCAAATCGTCTGGTTTTCAGGGT
CTTATAGACTATAAAATATTAACAGAGATAAAGAAGGCGTCCGTGGACAA
AAAAAGTACGGTACGACGAGAGGGTGCTCAAAATCTCTTGGGCGCGTTAT
TTGAGCGTATTCTTCCCCAAAAAAAGATGAGTGAGTTTGTGCTTTTGCAT
TTGGACGGAGGTATGGTACCTTGTGCGTTAGATGCACTTGCAGATAAAGT
TTCATCTGTCCGTGACGCTGCGCAGTACGGACTCGACGAACTATTCAAAA
ACTTGAGCCCTGAGGCACTTGTGGTTGGTCTTCTCCCTGTCCTTTGTACC
TATCTCGGAAAACGGACAGGAAAATGGCAAGCTACAGTTTTCGCTTACAA
GATGCTGCAAAAAATGGCTGAAAAGGCCAAAATGGAAATAGGATGCAGCA
AGAAAGAAGCTAATGATAGGGAAATTCTAAGAGAAGCTATGGGCACCAAG
CTGGCCGGACTGATACCTGTCGTGGAAACTGGAATGCACGATTTAAAGAG
CGAGGTTGAAAAACAGGCTGTGGCTACCATGACCGCACTAACTTCGCTAT
TATCAAACGACGACGTTGCTCCTAGAATTCCACTCTTAATTGAAACCATG
CAAAAACCCTCGACCGAAACTCTACAGAAAGCAATCCATGCGCTATCACA
AACTACCTTCGTCGCTATTGTAACATCTCCTGTGCTTGCTCTTCTAACTC
CTTTGCTTGAGAGATCCCTCAACACTCCTACCACAGCCCAAGAAGTCCTC
AGGCAGACCGTCGTCGTCGTGGAAAACTTAACAAAACTTGTACATGATCC
TGTCGAAGCTAGAACCTTCTTGCCAAAATTGAAGCCTGGTGTGAAAGGCG
TTAAAGACCGTGCTTCACTTCCAGAAGTTCGACAGCTAGCTGAGCGTGCA
CTTTCAGTCATTGAGAAGGCCATAGGTGACGATAATGGAGTAAAATTAGA
TGGATCAATATCCCTTGTTACTGTTGGTGATGTTGCCAAAATACTTGACT
CCGAGATTGCAAAATTTAACGGCGTAGTCGTTAATCAAGATACCTTCAAA
TTAGAAAAAACATACATTTGCAACATGATCGTCGAAAACGTCCATCACCG
TCAAATATCTCGCATTACAACCTGCCTCTTGCCATATCTCCAGAATTGTA
TCACTGAAGAAGGGTTGGCAGAAAAAATCGCAGCAGGTATCCAACAGTTT
TATATGGATGAAGATCACCGAAAATTTGGCCAGCCAGTACAAGAGGAGGA
CGGTGAAGTTGAGATTGTCAATGCCGACTTTTCACTTGCATACGGAGGGA
TGCTTTTACTATCTCATACTAACCTTCGATTACTCAAGGGTCATAGGTAT
GGACTCTGCGGCCGTAATGGCGCCGGAAAGTCTACTTTGATGCGAAGTAT
TGCCAGTGGCAAGCTCGAAGGCTTTCCGCCTCAAGATGTTCTCCGAACCT
GCTTTGTCGAGCACAACCAGGGCGAAGACGCCGATATTAGCATTCTAGAA
TTTGTTGCAAAGGATCCTGAAATTGGAAAAGCAGGGCTGACCCGTATATC
GGAAGTTCTGTCTGAGGTAGGCTTCACATCAGGCCCCGAAGGTCGTCAAT
CAGAAAAAGTTGGCTCCCTATCAGGTGGATGGAAAATGAAGCTTGCCCTG
GCTAGAGCTATGTTGATGAAAGCCGATGTTCTTCTTCTAGACGAACCTAC
AAATCATTTGGATGTGGCCAATGTAAAGTGGTTACAAGAGTACCTAAAGT
CCCACTCTGAGATAACATCATTAATTGTTTCTCATGACTCTGGATTCTTA
GATGAAGTTTGTACGGACATCTACCACTACGAGCCTGGTAAAAAGCTTGC
TTGCTACAAAGGAAACCTCGCAGCATTCGTCAAGCAAAAACCGGAAGCGA
AGAGCTATTACACACTGTCTGCTTCACAGGTTCAGTTTAAATTCCCACCT
CCTGGTATACTCACTGGTGTCAAGTCCCAAACTCGATCTATCCTCCGAAT
GACTAATTGTTCTTACACATATCCCGGTGCTTCGAAACCGTCCCTACATG
ATGTCTCATGCCAACTTTCCTTATCTTCCCGAACTGCTATTATAGGGGGC
AACGGGGCTGGAAAATCTACCCTTATAAAACTTCTCACTGGCGAAACTAT
CCCCACAACAGGACGCGTTGAAAAGCACCCAAACTTGAGGATTGGCTACA
TCAAGCAACATGCACTTGAGCATGTAGAAATGCATCTCGAGAAAACTCCG
AATCAATACCTTCAGTGGCGATACGCCAACGGCGATGATCGCGAGGTGCA
CATGAAGCAAACGCGCATTCTATCAGATGAAGACAAAGCACAAATGAACA
AGTGGGTTGATCTTGATGGAAAGGGGGGAAAACGCATTGAAGCTATCATG
GGTCGACAAAAGTACAAGAAAACCTTTCAATACGAGATAAAGTGGCAAGG
TATGCTTCCAAAATATAACAGTCAGATCTCTCGTGAAACACTCATTGAGC
TCGGTTTCAACAAGCTAATCCAGGAATTTGACGATCATGAGGCTTCTCGC
GAAGGTCTCGGTTTCCGAGAACTCTCTCCAAAAGTAATCAGTAAACACTT
CCAGGATCTTGGACTTGATCCCGAAATAGCAGATCACAACGAAATTAGCG
GTCTATCTGGAGGACAGAAAGTGAAAGTGGTATTAGCAGGCGCTATGTGG
AATAACCCACATCTACTTGTCCTAGACGAACCTACGAACTTTTTAGACCG
CGATTCGCTCGGTGGTCTTGCTGTCGCAATTCGTGATTACAAAGGTGGTG
TGGTAATGATTTCTCACAATGAGGAATTTGTTGGTGCATTGTGTCCTGAG
CAATGGCATGTCGTTGCTGGCCGCGTCACGCACAAGGGCCACCTCGCCGT
CAGCAACGATCGATTCGAGGATAGTAGACCAGCAACAGCGTTTAATAGCA
GTGTCACAAATAGCGTTGTCAGCAGTACTAATGTTAGTGCTGTCAACAGC
GGCGTTGAAGATAACACCGACATGGCTTTCCGTACCAAGAAGAAGAAGAA
GATGACCAAGAAAGAATTAAAGGAACGCGAGGTCCGTCGACGTTTGCGGC
ATATTGAATGGCTCAATTCTCCCAAGGGAACACCTCATCCCCCGGACACT
GATGATGAGTCTTAA
>Bg_LOL_contig_4880_gene-0.6
ATGCATGATCCATTTTTGCCACCTCCGGCTTTCCTACAGGCTCTGATTAC
CCCAGTAAGTGAGATCTTCAACCTCAAAACACTGTCGCTTCATATTCATG
AAATAATCGCCGCCTTCCTGTTACATCACGCAATCTTTGAATATATTGCT
CCAATTGCGTCAAGCAAGCTACTACCAGTCAAATATGGAAAGCTCCCCAG
TAACAGTAAGCTGCGATGGAATATCCACTGCGCATCAATGGTTCAAAGCG
TTACTATTTGCATTCTAACCCTATACACGATGGCCTTTGACAAAGAAAGA
CAGAATATGACGTCGGAGGAGCGAATTTGGGGATATACCGGCGCGGCAGG
CCTAATACAGGCATTGGCCTGTGGTTACTTTTTGTTCGACCTTGTAGCGA
TGGTCCGCCATCTCGACGTATTTGGTGTGCCTATGCTAATACATGCCGCA
AGCTGTTTTGCAACCTACAGTATTGGTTTCCGGCCAATCTGCAACTACTA
TGGATGTGTATTTATTTTGTACGAACTCTCAACACCATTCCTCAACATCC
ACTGGTTTTTCGATAAGCTAGGTTTGACCGGTACCAAGGCACAGTTATAC
AATGGATTGGTCCTGCTTAGTGTTTTTTTTTCGGCGCGCCTGGTATGGGG
TACTTACGCGTCGTTGGGCCTCTATCAAGATGTTATGCTTGCTTGGGAAA
CTCGTTCCAATACCAATATAGCGGTTGAGTCCGAAATTATGAAATATGGA
TATGACAGGGCGTTACCTGTATGGCTAATTATACTTTATCTATTTGGTCA
CATTGCGCTTAACACTCTCAACATTTATTGGTTTAACAAGATGCTGGGAG
CAGTCAAGAAACGCTTCGTCACGAAAAGTGATCGTAAGGGGAATTGA
>Bg_LOL_contig_4880_gene-0.2
ATGATGTCTCTACCCAAACGAATAATTAAAGAGACAGAGAGGCTGAGCGC
CGAACCTGTTCCTGGTATCAGTGCCTGTCCTCATGAGGATAATCTACGAT
ATTTCGATGTATCGATTCACGGGCCAAACCAATCCCCATACGAAGGTGGA
ATCTTCAAACTTGAACTTTTTCTTCCCGAGGATTATCCCATGACACCACC
AATGATACGGTTTCTCACCAAAATATACCACCCAAACATCGATAAGCTTG
GGCGAATATGCCTCGACGTACTCAAGGGCAAGTGCAGGAATCTTTCATGT
AATTGGTCCCCGGCCCTTCAGATCAGGACAATTCTTTTATCGATCCAGGC
CCTTCTAGGCGCGCCAAATCCCGATGACCCCTTATCAGCTGAAGTTGCGA
AGAAGTGGAAAGAAAACGAACCTGCTGCGATTGAAATCGCTAGAGAATGG
ACTCGAACTTACGCAATGGAATAA
>Bg_LOL_contig_4671_gene-0.0
ATGCCGGCCTCTACCTTAAGCTCCGTTGAGAGCGTCAAGCGTGAGGGGCC
TCTGTCATCTCCTACTCGAACCTATTCTCGACGCGCCAAACTTCCCGCAC
CACTTTCGTGCTTACCACCCTCGCCCGTCGATAGTCAGTCCGAATTCTAC
GAGGAACACTCTGCTACGGCCAAGGAAGAAAAACGATTAACGAGAAAGAT
TACGCGCAGTACGCCTGGCGATCCTAAATCATCACTTGAAATGAAAAACT
CCTACCAGAGAGATGTGGCTCGAAAGAGGAGTCTCTACTTTGAAGATGCG
TTTGCTGTGAACCGCAAGCCTTTATACAGCCCACGAGAACGAATCCTACT
CGAATCCTTGATTATGGCTGATATTAAAACAAATGTGATTATTCATGACG
AACATACTTTCATCACTGATCTCTCATATGCACTCTCGACTCGATACCAA
CGTCCTCAAAACTCTATACTTGTGACTATGTCACATTCTTGCTGTGTGCT
CTTTGGTGGCAACTTCGAACCAGCCTATATCATGAACATTACGGCCCTTC
CATCACAGGTAATGCCCGTTACCAACAAAAGAAACGCAGTTCTTCTGGGT
AGATTGATGGAGGAATCATTGGGGGTATCGTCTGAGCGCGGAGTCATCAA
ATTTACTGCAGTTGCAGAAGAAAACCTCGCCAATCACGGCCGAACCGTGG
CTGCTGATATTGAAGATTTAGAAAGGGCTCAACGTGAATCTCAACAACCA
GTACGTTGTATATCTTCTCGTGGCACTATCCGAAGTCGACGGCGACCAAG
TATGAAGTCGATGCGGAATCACAAAGACGGGTATCTACCGACTCACGATG
AATTAACTCCAAATGTCCCAACACCCATCAGCAATGATCGTCATTGCACA
TCTTTAGCAGATTTATCAACTGGAATGATTTACATGGAACATCGTTCAGA
TAGAGTTCAAAAGATGAGTAGACGAAAGAGTTTTATGGCCTCTTTATTTG
GCCGAGCAGGATGA
>Bg_LOL_contig_4671_gene-0.1
ATGGACTTCCAGGTCTGGGACTTCCCTGGACAAATTGATTTTTTGGATTC
GACCTTCGATCTTGATGCAATTTTCGGAGAGATAGGAGCTTTAATCTGGG
TGATTGACGCGCAGGATGATTATCTTGAAGCAATCGCACGACTCAATAGC
ACTTTCCTGAACCTACAGCCCCACTATCCTCAAGTTAACATCGAAGTTTT
TATTCATAAAGTCGACGGTCTCTCAGATGATTATAAGCTAGATGTCCAGC
GAGATATTGTCCAGCGTATCCAAGACGAACTCTCTGATAACGGAATCGAG
AATGCGCACATTAACTTCCACTTGACTTCTATCTACGATCACTCCATCTT
CGAGGCCTTCAGCAAAGTAATTCAGAAGCTCATCCCGCATCTATCGACAT
TAGAAGCCCTTCTCAACAATCTTTGCCGATCATCTGGCTTTGAAAAGTGT
TACCTTTTCGACGTTCTTTCCAAGATCTACGTAGCTACCGACTCTTCACC
TATCGACATGCCGTCTTATGAAATCTGTAGCGACTTTATTGACGTTATTG
TTGATCTCGCTGAAATCTATGGCTGGCAGCGGCCGCAGGACTACATTAAT
AAGCTAGAGGGCCCTCCTTGGAACAAGCTGCTGAAAGACCAGGTCGCGTG
CCCCGAAGTCGAGGCGTGCTGTGTAATTAATGACGGCAAGCGCCCCATTG
TACTGCGTGAGGTTAATAAGTATCTTGCACTCGTTGCGGTCGCGCGAGAA
GGGGCCTATAGCAAAATGCCCTCTATCACGGAAAATATTAACGTCACGGT
GGAGGGCTTGTTGAAAGTGTTCGAAGTGACACAGGGCCGAAATGATTTGT
CAGAAGGCCGATGA
>Bg_LOL_contig_6950_gene-0.1
ATGTCACCCATTATGTTAGTCGAGGATATTGAACAACCTAATTCATCTGA
TACAGATTTAAGATCGAAACATTCCACACAAGATCTCGAAATAAACCATT
GTAAACCGGCTTCGTCAATTTATTCTATTAATTCATCAAGAGCACAAGGC
TCGACTACTTCTATCTCAGGATCTGAAAATGCACCCCCTAGGAATACATC
TGGTTCTCTAGGTTCACCAAGAGGCGTGTTTGCATTGCCTGAAACTGCTA
CATCAAACATATCAGTTACAGCAACTTCCTTCAATCAAGGTGGTAGCCAG
CAAAGTACGCGGACTTCTCATTTCACCTCCCAAGAATTAATACCAAAATC
GGCTCAAGATGTGAAGAAGAATACTTCCTTAAGACTAGAATCTGTGCGTC
AACACGGACCTGGGAGATCAAAGAGACGATTAAGTGTAAGTACTGGTGCT
AGTACTCACAGCTCAAGTAATGATAGGGAATCTCATCCTAAAACATTGAA
TAAAGATGACAAAGCTGCTGTAATCGGAAAAATTGGGATCTGTGCATTAG
ACGTCAAAGCTCGAAGTAAACCAAGTCGCAATATTCTGAATCGATTAATT
TCAAAAGGCGAATTCGAGGTGGTAGTCTTTGGCGACAAAGTGATACTAGA
TGAAGATATTGAGAACTGGCCAGTATGTGACTTTCTAATTTCGTTTTATT
CAGATGGATTTCCTCTTGATAAGGCCATCGCATACGTGAATGCTCGGAAA
CCATTCTGCGTCAACGATCTTCCTATGCAAAAGATTCTATGGGACCGCCG
GATCTGCCTGATGATTTTGGATAAAATAAATGTCCCGACCCCAAAAAGAG
TAGAGGTCAATCGTGATGGAGGCCCTAATATCCTCACGTTAGAAATGGCG
AAACATCTCAAAGAAACTACAGGCGTTGTTCTAGACGGACCCGAAGATGG
AACAGGCGGCCACGCCACTGCTCCGCAGAAAGTAGAACTCATAGATGACG
GCGACACTCTACATGTTGATGGAGTCTTACTTCGAAAACCATTTGTTGAG
AAACCAATCAATGGTGAGGATCACAATATTTGTATATACTTCCCAAAAAA
CCAGGGTGGTGGAGCCAGGAAGCTCTTTCGAAAGATTGGCAACAAGAGCT
CCGAATGGGTTGAAGGACTTACAGTACCACGAGCAATACTTGAGCCTAAT
AGTAGTTATATTTACGAAAAATTTATGTTGGTAGATAACTCAGAGGATGT
AAAAGCATACACTGTCGGCCCTGCTTTTTGTCATGCCGAAACACGAAAAT
CTCCAGTAGTAGATGGATTGGTGCGAAGAAACACTCACGGGAAAGAAATT
CGATACATTACCAGCTTGTCAAAAGAAGAATCTGAAATGGCGAGCCGTAT
TGCGGTTAGCTTTGGCCAACGTGTCTGTGGCTTTGATCTCCTACGTGCTG
AAGGCAAAAGTTTCGTTATCGACGTTAATGGATGGAGTTTCGTTAAGGAA
AACCATGAATATTATGATCAGTGTGCCAGGATCCTTAAGGAAATGTTTAT
TCGGGACAAGCAAAGGAAGGTAGGCTGCTTGTCGGATACCGCGCTTCATT
CGTCGCAACTAGAGCCATCTAAAATTATTTCAATCAGAAGAAATACAAGC
TCATCATTCAAAGAAAATCATCGGTCAGCTTTACACCAACTCCTACATAA
ATCACCCATAATCTCGTCTACACAACTAAGCAATAAAAAATCAGCTGCCG
TTTCATCTCCAGATTTGTCTTGCTCGTCAACACCTATAACATCTCCCTCA
GACGAACCAGAAAACAATCCAGAATTAGCACCTATTCCAGAAATCCCAAT
GCTTCCGCCCCCAATCACCAGTAACTTTTCTATATGTACATCACCTAAAG
TATCGCCTCCACCCGTAATTGGTAACTCCTCAAGTAATGATACACTTCCA
CCTGCACCCAAGCACACATGGAAGCTGAAGGGAATGGTTTCTGTGATCCG
CCATGCTGATCGTACTCCGAAACAAAAATCTAAGTTTACATTTCACACAA
AGCCATTCATCGAGCTTCTTAAAGGTCATCAAGAGGAGGTTCTCTTAACT
GGAGTAGCAGCACTCGAGAGTGTCATGCTTGCAGTTGATACAGCACTAAA
AGAGGGAATTGAAGACAGCGAAAAGCTAAGAAACCTTAGAAACGTTCTGG
TCAAGAAGGGTGATTGGATCGGGACTAAAGTCCAAATAAAGCCAATGTTC
AGGATGAAGCCTGACTTTGTACCAGAAATGCCTGCCCTAACATCCAAGGC
AGACGCATTACATTTGACAAGCACTGACTCACTGGATCAGAAGCTATCCA
CTGAGTTTGACGAGAATTCGGAGCCAGGACCTCTTAAGCATAAAGATTCA
CTTTCAGGGATAACCCTCTCAAGAATTACCGCCGTAGAAAATAGTCTTGT
CCTCGATAAACTTCAACTTATTGTCAAGTGGGGTGGAGAGCCGACTCATT
CAGCACGCTATCAATCTCAAGAGCTTGGTGAGAGCATGCGAAATGACCTC
ATTCTGATGAATCGAGAAGTACTGGATGAAATCCATGTATTCAGTAGCTC
CGAGCGTCGCGTAAAGACTAGTGCACAAATTTGGGCTGCAGCCTTCACGG
ATCAGAAAGAGATACCGTCCGATTTCATCACTATTAGGAAGGATCTTCTA
GATGACTCAAATGCTGCTAAAGATGAAATGGATAAAGTGAAAAAAAAGCT
GAAAACCTTACTTCGTCGTGGAATCTCAGCCCCCCCTCAATTTGCGTGGC
CACCTAATATGCCAGAGCCTTCCATTGTACAACGGTGCGTTGTCCAATTA
ATGAAATTTCACCGCAAAGTGATGTATTACAATCTCAAAAAGCTTCGTGA
TGATGATATATTATCTCCAACATGCAGTACAGTTCTTATTGATAAAGACA
AGCAAAAAGATAAAATCACAGCTTCCTCTACTAGCGTCGACTCACCGACT
CAATCTACAACAATGTGTAGCGTACAATCTCGATGGTGTTGCGGTGAAGG
TGCAGTTTTGTTTAAGGAAAGATGGGAGAAACTCTTTTCTGAATTCTGTG
ATGGTGATAAAGTGGACCCTAGCAAAATTTCAGAGCTTTATGACACAATG
AAGTTTGATGCACTCCATAATCGCCAGTTTTTAGAGTGGGTATTTACACC
TAGCAAAAATTTGTTAGAAGAAGAGGAAAATGCAATATTGGAGGAGTTTC
GGAGCATTGGAAAGGAAAAGCAGCAACCCCGAAGTAACGAAGATATAACT
GATGAACATGATCTATCTACAGACAAGGCGGAAATGAGTTGGGGCTTACA
TCGGCGCATGTTCCGTCGTAAATCCTTTATCTCAGGAAAAATATCTGAAG
AATCACCAGAGCAATATTTCCGTCTATTTACAGGAACCAGCCAAACTAAA
GCAAAAACTGATGTAAGACTGGAGAAACTGCGCGAGTTATATAAACTCGC
CAAGGTGTTGTTTGACTTCATCTGTCCACAAGAGTATGGCATGACAGATA
CAGAGAAGCTAGAGATAGGATTACTTACATCACTACCATTATTGAAGGAG
GTTGTACAAGATCTTGAAGAAATGCAAGCTTCGGACGACGCTAAATCTTT
CATCTACTTCACTAAGGAATCACACATATATACCCTCTTAAATTGTATCC
TGGAAGGTGGTATTACCACTAAAATAAGCCGCTGTGCAATTCCTGAATTG
GATTACCTGTCACAGATTTGCTTCGAACTTTATGAGAGTGAGAATAAAAC
ACCTAAAGGTAACGAAGATGCTGCAAAATATGCCTATAGTATTCGAATCG
CTATAAGTCCGGGGTGTCATACATTTGATCCTCTTGATGTACGATTAGAC
AGTAAACATTGTATTAGCTGTGCACCACGGCAAAGTTTAACTGCACACAA
AGACTGGAAAGAGGTTATAGATACTCTTAGAGCAAAGTTTCACCAGGTCA
AACTTCCTAAAAGCTTTCTTGCCGTAAATCTTAGCGAGAGTCATACTTTT
CATAAACGCGATACCAATCAAAGTAATCAAGAGTCTTCAAAACATAAAGT
TTTTGAATTTGGAAGCGATAGCGAGTCTTCAAATAGTATAGCACAGCTCA
CAGAACCCTCTAGCACAGTACATAACCACGAAGAGACGCTGAACGGAATT
CTTACAAATTAA
>Bg_LOL_contig_6950_gene-0.0
ATGTCTGGCTTAAATAATCAAAAGAGATACGAAGGCCCTATCGTAAAAAG
GCAAAAACTTAGTAATAGTACGGATCTATCACAACCATCACTCAAAGGAT
CGAGGATTTTCACACCCTTCCGAACTATTGGTCTTGTATCACCAACTTTG
GTTCCATTTACATCAATTCCCCTGGGCAAAACTACTTTTCAAATAACTAC
ATCCGTTGGAAAATGTTTGCAGACCTACGACTTGAAGCGAGGACTCCAGC
TCATTTTTATCACAAGGCCACAAACACCTGAAAATATTACTGCTTCAACC
GCATGGAAAGATAGGGTCTTCGCAGCATGGGGAGAGGCCGAAAGTGCGTG
TGGAATTTGGGTTTTCAAACGAGGAAAAAAAGTCGCAGAACTAGAAATTC
CTTCTGACATGCACGAAACAATTAAGCAAATACTGATTTTCGGCACCTGG
ATTATTGGCTGCTGTACCACAAGAATTGAAGTCTGGAAATGTTCAGATTA
TGTGCACTATACAACACTATTTCCCACTGCTGCCTCAAATGGTGGTAACG
AACTAACTGGTGGAATCATAAGTATGCCAACCTACCTCAACAAAATTTTC
GCGGGTAGGAGTGATGGTTACGTAGAAATCTGGAACGTCAGCTCTGGAAA
GTTGCTATTTACTATCCTTCCACTTGTACCAAACTGCGGCGCTATTACAA
CACTGAAAGCTACGCCAGCCCTTTCAATACTTGCCATTGCTTATCATAAA
GGACCCTTGGTTATGTATGATATACGAACTGATAGAGCTATCATACAATT
GGATGGAGGTAGCTCCCCTATAAAATCAATATCATTCCGTTCCGATGAAC
TTGGGGCTGGTAACGATGGTCGAAAACCAGGTGTTATGGCCACTGCCGGG
CCAGATCATGGTGATGTTGTACTCTGGGATCTAAACGACGGAGGAAGAAT
CATGGGTATACTTCGAGGAGCACATCACGCACCTCCAGAATCATATGCAA
CAGTAGGCGGAGGTATCAGTAAGATTGAGTTTCTTCCTGGCCAATCAGTT
CTCGTAACCAGTGGTCTTGATAATTCTCTTAAAACTTGGGTCTTCGATGA
GGCTCTATTCTCTCCGATACCCCGCATCTTACACACTAGGAGTGGACACG
CCGCACCTATAACTCGACTTCTCTTTTTGCCGTCAGATTTTGATAGTGCA
GAATCAGCTGGGAAATGGTTACTAAGCACTAGTAGTGACAGAAGTTTATG
GGGATGGAGCTTGAGACGCGACGGCCAAAGTATAGAATTAAGCCAGGGCA
ATACACGAAAGAAATCTAAGAAGCTAGGACTCTTAGGTTCCAGCACAAAT
ACTGAGTCAAGAGGGGCTTTGAGCGACTTGAAGGCACCCGAAATCATCGG
AATTGCGGTATCAATGAACCGAGACGGGGGAATGGGAGCAAGTCCTGGAA
ACGGTGCCATATGGCAAAAAAATAGCCGAGGGAAACAAACAAATGATGCG
ACTGCCAGTAGTACTACCGGATGGGAAAGCGTGGTTACTGCCCATAAAAA
TGATAGATTTGCACGGACTTGGTTTTGGGGTAGAAAGAAAGCTGGCAGAT
GGATTTTCGAGACAGGTGACAGCAGTAATGTCACTAGCGTGACGATCAGT
CCGTGTGGTACATTTGCAGTTATTGGATCTGAGCTAGGAAGTATAGATGC
TTTCAATCTTCAATCTGGACTTCATCGGCAGAGATATCCATCAAAATTGA
GTCAATCCCAAGCAAAAAAACTACAACTTGAGTTGAGCGTTATCAATCAT
GGAAACGGCAATGGATCAAAGCAACGATTCCGTGCCGGTTTAGGCAAACA
CAAGAAAGCAGTAACTGGTCTTGTGGTGGATTCTTTAGGTAAAAGTATAA
TTAGTTGCTCCCTTGATGGCAAAGTCAAATTCTGGGATTTTCAATCTGGT
CAGCTTATACATGAATTAGAGTGCTGCCCCTCCACAGGAATCTCAGGTGT
TCGATACCATAACTCGAGCGACCTTATTGCTCTTTCTTGTGATGACCTCT
CAATAAGGGTTGTTGATATCGAAACCAAGAAAATTATTAGAGAGCTATGG
GGCAATTGTGAACGTATAAATGACTTTTGCTTTTCAAATGATGGTCGCTG
GATTATATCCGCGTCAGGCGACTGCGTCATACGTGTTTGGGATCTACCAA
CTGGGCACTTAATTGACGCTATTCGGACAAAATTTCAATGCACGGCCCTC
GCATTCTCATCCACCGGGGAATTTCTCGCTACAGCCTGTGAGGGTGTATT
GGGCGTGGATTTATGGAACAACAAGACACTGTTTACCCATGCTCCAACCC
AAAATATTTCTGAGGACAACATAGCGGAGCTCAGTGGACCGACTGTTTCT
GGTGAAGGTGGTCACAATTTGATCGATGAAGCTTTCGAAGATCAAGAGCT
TGAAATTGTAGAATCTGTACCAAGTTTATCGCCTGAACAATTGAGTAAAG
ATATGCAGACACTATCCCTAGTACCTAAGAGTCGATGGCAGAATCTCCTT
TATCTTGATGTGATTAAAGCTCGAAATAAACCTACTGAGGCGCCCAAAGT
CCCAGAAAAGGCACCTTTCTTCCTGCCGTCTTTAAATACATTACCTTTAC
TGACTAGCAAGGACGAAAAGGCAACTTATATCATAGCGGAAGAGAGCAGG
GTAAAGAAACTTGGTCGTCTAACATCGGAAAGCCTATTCACTATTACATT
AAGAGCTGTAGGGGAGTCGGGTGACTATACATCATTTATTCGACATCTTC
AGACTTTATCTCCATCGGCAGCTGATCTAGAAATCCGCTCTTTGAATCCA
ACCGAAGAATTTATACCATTCATTAAAGCATTAACTCTCAGATTACGCGA
TAAACGTGATTATGAGCTTGTTCAGGCATGGATGTCGGTATTTCTCCGAC
TTCATATAGATTCTATTTCACACGATCCCACAATTCTCGAGACATTAAAA
CTGTGGCGCATAGAGCAGGAAAAGGAAGGGAAACGAATTGGGGAATTGTT
AGGATATTGTAGCGGTATTGTTTCGTTTTTGAAGAATGGGCGCTGA
>Bg_LOL_contig_3946_gene-0.1
ATGACCGCTCGGAGTCCTTCTCTGCGCAAAATAAATCTGCATGCAGCATC
TGCCGAAGCCATGCCTAGTGCGGCCACCTTCAGCACAACTTCATCCACGT
CAGGAACAGCGCGGCCTGAGAATCCCACCACCAGTCTGTCCCCGAGCCGT
TTGCCGGTCAAACTAACACGTAGATCTTCACGACCAGCAAGCCCCTCGCG
CAATCAGGCTCGCTCTCGTCCTACGCGAGTCAGTGTCCCAGCAGCTCCCA
AACCTTTAGGTACGGGGCGACCAAGATCAGTATCGCAACGAAATTTTCTC
CCCGCCGATAATGATCCGGCTAAGAAAGACCGGTCCAAACCCCCTATTAC
AACATCTCGCCATGTTCCCACAGCTTCGACAAGCGCTTCCATGTCACGAC
AGTCATCTCATGGCCGCGCCCTATCAACATCAACGTGCATGACCTCTGTG
ACGTCTAGACCATCTACTCGAGGCTCTAATGAAAGCTTCAAGCCATACCA
CGCTACAGGCTCTGATGCCTTCCTCAAAAAACCTGCATTCAATACACACC
AGCAACACTTTTCGCCCGCTAAAAATCTAGCTCCTAAGCCTCATCCTGCC
GTCTTTCTCGCCCCACCAACCCCCAGCAAACGACCTGCGAACAAAGCTAT
TTCTGCAGAGACAGCTAAGCTTCAGAATGAGCTGCTGCAACTACATCTTC
TACACCAAGATGTGGAGCATGTGGTGCGAGAATGGCGTACGAGTGCAAAA
GACGCATTGAAGGCTCAATTTGATGCCGTTGTAAAAAAAAAAGCTACAAA
TGATCATCTCGAGACGCAAGCTGTTGCTAAGGTGAACGCCGCCGCATTGG
ATCGGTGGCAAAATATGGGCACACCTGGATGGTCGGTAGATGATAAGATA
CAAGTGCTAGATGAACTACTTACCGGCATCTGGAACCTTGGGGAAGTAGG
AGGAAAGTACTCCAAGGTTGTGCGAAGATTCGAGCGATGGGTCAAACAAT
GTCAGGAAATTCTTCAAAGCCGCTCTCAAGGCGATGGGAAGATTGATGAG
AAAAACTTGTTCATAGAAAAGCTGGAACCCTCATGGAAAGATGACTGTCT
TCTATTGCATCACAAACTTGAAAATTGGACTGAAAAGATGAGAGACTTGG
GCCTACCCGACAGTGGATCGAGCCTTGGCCTAGTGATGGTGCGTGTTCAA
AGACTACTGAAGGGCATGCTTACGGAGTTAAATCTCATGGCTCAGATTGA
AGAGGATGCCATGGATATGGAACTTGCATGGATTGATAGCATGAATAATG
ATTCTACGGATGATGAGGAGATGCCTACAGCTTGTGCAATTTGGAGGGTT
CCATAG
>Bg_LOL_contig_3946_gene-0.2
ATGCCACCCCAAGCTTTGACTGGGGATCAACCCGCCATTGATGACTTTCT
CCGGAAATTCGAATCAGGAGTACTTTGGTCGGGAGACCATGTTTTTCCTG
GGACCGTGGAAACTCTCGAACTGCTGAGGGCCAAAGGGAAAAAGATTGTC
TTTGTCACTAATAACTCAACGAAATCGCGTGAGGAATACCAAAGAAAGCT
CGCCTCACTAGGTATAGATAGCACGACTGATGAAATCTTTGCATCTGCCT
ATTCTTCAGCTATCTACATTTCGAGGATCCTCCAGCTACCATCCCCAAAA
AATAAAGTATTTGTCCTGGGTGAATCTGGCATCGAGCAGGAGCTTCGGAG
TGAAGGGATAGAGTTTGTTGGCGGAACCGATCCAGCCTATCGACGTCCAA
TTACATCCGAAGACCGAGAGCGCCTTGCCGATGGGTCGTTTCTAGATGCT
GATGTGGGAATTGTTCTGGCTGGTCTCGACTTCCACATCAACTATCTGAA
GCTTGCCGTAGCTTACCAGTACCTCGCTCGTGGTGCTGTTTTCCTTGCGA
CCAACACCGATAGCACCCTACCGTCGAACAACACTTTCTTCCCTGGAGCT
GGCTCCATTTCAATACCACTCATAAATATGACGGGCCAGACACCCCTAGC
TCTGGGAAAGCCAAGCCAGGCCATGATGGATGCCATAGAGGGCAAGTTTA
AACTCAATAGGGCAAAAACCTGCATGGTGGGCGACCGTCTGAATACTGAC
ATCAAATTTGGTGTTGAAGGAAACCTCGGAGGAACACTAATGGTCCTAAC
AGGGGTCAACAAAAAAGGAGATTGGGACCTCGAGAATGCCGCAGCCGTGC
CTGGCTATTATGTAGAGAGACTGAGTGATCTCAGTGGCTACAACATCTAG

>Bg_LOL_contig_3946_gene-0.0
ATGACCGGCCAGCCAAACCTTTTTGCATTTTCCGACGCCGAAAGCCTAGC
TACTTCACTCCGGACTTACATCATACAATGTCAGAATGCGGGTATACGTC
GCCATCAGTGCTTCAAGATAGCTGTGTCTGGTGGCTCCCTTCCACAAATG
TTGGCAAAGGCAATACTGGTGCCACCAACCGCATCTATAGACACAATCGA
ATTTTCTAAATGGGAAATTTTTTTCGCAGATGAGCGTGCTGTACCCCTCG
ATCACCCTGACTCAAACTATGGTCTATTGAAGACAGAACTTTTGGACAAG
ATTCCCGAAAGTCTAGGGCAGCCTGTCGTTCACCCCATCGATACAGATCT
TCTAGAAGATGTGCAAGAGCTTGCGGATCAGTATGAAAAGGTATTGGTAC
AAAGCTTTGCGTCTCGTAACAGCGTTAAATTGCCCATATTCGACCTCATC
CTTCTAGGATGCGGACCCGATGGTCACACCTGCAGTCTTTTCCCCGGGCA
CGAACTACTTCGCGAATCTCAGGCTTGGGTAGCTCCTATCGACGACTCTC
CAAAGCCACCACCAAAGAGAATCACACTCAGCCTTCCTGTCGTGACTCAT
GGTCTCAAGATAGCCTTTGTTGCCACTGGCAGCTCAAAGCGCAACATTCT
TAAGGAGATTTTTGATGAAAACCTTAGATCGCCCTGTGCCCTGGTAAATG
AAGCTGCGGGTGTGCGCTGTAGCTGGTTCTGTGACAATACTGCTGTAGAA
GGCGTCTTGTTTCCACGAAGGGGAAGTCTCTAG
>Bg_LOL_contig_12586_gene-0.2
ATGCCTGTTCCTTCACTCCTAAGTCTCTGTAGGAAGGCTTGCATAAAAAA
TGTTCACTCCACAGCCTTTACTGATGTTGGAGACCTTCAATACAACCAAA
TCTCAGATATCCTATCATTCCTCAGATCCCCGGAGCAACTCCATCAGATC
GAGGAACAAAGCCCGCAGATTAAAGGGCTAGACGCCGAACTCTGGCAAAA
ATTTATCGCAAAGGAAGTTCCGAAATGGGCGGCAAAGAATTATGCGCCTA
AGAATCCCCTAAAATGGTATGAGGTTTACAAGCGTTACAAGCGGGAACAA
GCCGAAGAAATCAAGCGGGATGAAGAAACACTAAGGGAGACGATGATGGG
AATAAAAAAGGCCCGTGACAATAATCTTTCCAAAGTCGTGGACCTTGGAA
GCCTACCGAAGCTACCGAGAGATCCAAGGATGCTGGCTAATAATGGAGGA
GTACCTCTTTCAAGGTCTGGTTTTAAAAAAGAGACACCAAGCACGCTTAG
ATTTGCAGCAGCAAGCAAAATCAAAATGAACGATGGACAGAGTGTTCTCA
CTAGAGCTAGAAGAGAGGCAAAAGAAATCGCTAAAATGGGTAAGCTAAGC
CGTCCAACACATCAGCTAAGCATAGGACGTGTCAGTAAAGCCCCTGCTGC
AATGGTAAAGGAATATCGTACAGCCAACCAGCCGGCCATTCGAATTCTGT
CTCGTCGAACGCCTTCTCAACTCCCTGGAACTAAAGATACGGCTCTTGAA
GATCGTGAAAATCGCCTTCGATCCTTAACTGCTGGTTCGAACGCTAGTGG
GGCTCAGCCGAATTATGTTGATTCAGAAGATGAGTTTGAAGAGGCTGATG
AGTTATTTAACGATAGCCCACCTAGCTCAGGAACTTTAAGCCAAAAAAAA
CAGACACAAGCCGCCATACTATCCACGAAAAAGAATACTATACCTAGGAT
GCCATCAAGACTCGCCAGTGCTACTATTCCTAATACTCCAGCTTCACCAC
CATCTAGCGCAATGATCCAGAGAAAATCGAGCAATCTAGCTGGACGTAAG
GTAGCTTCATGTCTTTCGGCAGCTACTATAAAAAACCCTCAGAAAATATC
GGTTTCTAATAATGACACCGGTGTCGCAAGATCTAAAGCTGCCGTATCAT
CTACTACATCAAATTCGAACATAATATTCAACAAAAGAAGCAAGCAAGCA
GACATCTTTAACCGTGGATCGGCAAAAAGATCCAGGTGTTAG
>Bg_LOL_contig_12586_gene-0.3
ATGGCTTCCTTTCAACTGCTTGAGCCTCGTGAGGAAGACGAACTCCACAA
GTTGCGATTGCTTAACGTTGAGGAAAAACCATTCAAAAGAATCTCCAGGC
GTCTTCTGGCGTCCTCGTCTCTATTGACAACTCCATCAAAGTTGCCTACA
CCGCCACCAGATGCTATTTCAAATGACCCAGAGAATCATGACTTACTCCA
AGAAAAGATCAACGATGAACGAAGACAATTTAAGGAAGATATTCTATTTG
[truncated: 8,644,788 more chars]
