# Supplementary material for: Rapid turnover of effectors in grass powdery mildew (Blumeria graminis)
Source: BMC Evol Biol. 2017 Oct 31;17:223. doi: 10.1186/s12862-017-1064-2 (PMC5664452; doi:10.1186/s12862-017-1064-2)
Supplement: Supplementary file 1 — 1) Genome assembly of B.g. poae (Bg_POA). 2) Genome assembly of B.g. avenae (Bg_AVE). 3) Genome assembly of B.g. growing on Lolium (Bg_LOL). 4) CDS databases of the 5 ff.spp. analyzed in this study (5 files: *all_CDS_last_annotation_200). 5) file with all effector families in B.g. Each line correspond to a family and all member are listed. The gene names correspond to the name in the CDS databases (candidate_effector_gene_families). (ZIP 72153 kb) [file 12862_2017_1064_MOESM1_ESM.zip › Bg_POA]

>20151110.A-POA_contig_1
CACTCTCGCAATAAAAAACCTGGCACACACAATGCTCTTCAATATGAATATCCCAGCCAA
AATTCAAAGTCTCACACCCGTCAAGATTGTATCCATCCTCTGTATCATCTTGTCAATCTG
TCCCGGTCTCTCTCATGTCCATCCCAAAGATCTACCTCCCAAATTTGTGCACCACGATTT
CTATCCTCCCACGGGTATTCATATTGTCGAGGGCGTGTATTTGGAGGCCAACTGAGGCCA
GAGACCGATTCGACGATGGATGTGGTCATTGGAACGAGGATGTACTAGGTCGTACTCGTA
GACTTGACGAGGCTTTGGTCGAAAACTTTCTTGTTGGGAGTGTAGAATTTGTATGGTGAG
AAGCCTTGAATCATTGCCTCGTGGGCCAACTTCTTGGAATTGCGAATTTTGACTGAACTT
GGCTCTGGGAGATTATTTCACTCCCAGGTTCATAGTGGACACCGCGTACAGGTGTTCAGT
CTTTGCCCACCTCCTTTCTTCTCGTGTGCCGTAGACACCTATGCTTTTTTTTTAGCGACT
CCATTCAAACTCGTCCATCCTACACACCTATCCGTTCGATCAACACGTTGAGTAGCTGTT
TACCCTCACTCCTACACTCCAATCAATGAAAGAAGTGCCATTTGCGGATATAAGACAACC
AAAAAAACAGAAAAGGCCGCCAGCTTCAGGATTCCTCTAGCATCAATATCAGTACCAAAT
CCTAAAGCGAAGCCACTCATTAGAAGCGTTACAAGACGCGGGCTAGCTGGGCATCGTAGG
CATTTATGTATCCCAGAAAATCATTCTATACTCCTCTAGCTCCATTAGAAGTACTACTGT
GGTTAGTTGCATGAGGAAAATAGAGGGTCGTGCTGGAATGAAAGAAGAATTTCTTAAGGA
GCCTGTTGTCACAAGCGGCATGTAGATGGCTGGACAGAGACGTGGGACAAAACATAAAAT
CTAGGATAGAGGTTGCGATCCTACATCCTGCATGGGATGGGCACACAAACACTCTACCAA
AGGGCCAAAACAGAATTATAGAACACCATGTACCCGTTTATCTATACATATATACATAAT
ACAGCGGGCATTCCTGACAACTATGCGGTAGAGTGATCTAGCCCAGCATCTCTGTGCCGT
CCTGCCGGCAAAGACGAATTCTTCACCTTCAAGTGGTGCCGGTGTAAACGCTCAGTATGC
TTCGCATATCTGGGATAGCCAAGAAGAATCGCATCCGGATCAAAGTCGAATCTCATATAT
CT
>20151110.A-POA_contig_2
ACAAGTCTTCTACTGGATAACATCGGAATCAAATCTAGCCTCTCATCAAGCAATCTCATC
AATCATTTTCCTCGTCATGTAATCACAGACAAATATACTAAATTGACATATCAGACAATC
AACTGATTGCAGGCTCGAATAGAAGTCTTAAGTCAATAATAATGGAATTGGCAAATACTC
ACGACATGCATCTAGCAACCAGAGCCGGGGTTCCAACACATCAAAGCGGAAACGTACTAG
ATCTAGTGTGGAGCAATATCCCAGCAATAGCGTCAGTCTCAACGGAGATAAACTGTACTC
TCGATCATATGACCATCGTAGGACCCACTCAGACAACTAAAATGTCGAATCCTTCAAGTA
TTTTGCAGGGAGTGTACGTGAGCGACCAGAGCCTTGGAAAATTTTCCCAGTACGTCAAGG
CCTGGATGTAGTCAGGGCCGTTGCAAAATGTTCGAGATATGGAGTTCCAAATTTCTACGC
TCCTAGAGATACTTGATGATGCTCGCAACGCAGTAGGACGCACAGCACCAAAAGTCACCG
GAACAGCGGCACCTTGGTGGAACGAGGAATGCAAAACTATGCAGCGCGAGTACAAACACT
GTAGAGCATATCTGGCTCTGGCAGTCCACTCCCGAAAAAAGTTCAGAGCTACTGTTAAAG
CAGCCAAGAACGAATACTGGAGGATAAAATTTGAAAATACCACTACAGACGCCCAAATAT
TTAAGTTGATGCAATGGGACAAGCCTAAGTCGTGTCGAGAGCCACCCCCACTAAAGGTTG
CAGAGGACAAGTGGCTTTCAGACCCACTCGAGAGAGCAGAGAGCTTGAGGGACACTTTGA
TGGCTCGATTTGATGCAGACGAAGACCTCTCCACATGGGAGCTAGACCAACCGGAGCGAA
TCCCTTGGGACAACAAAATCTCATTATCAGACGTTACAGAATGCACCATTAGCGGCAACA
ACACGGCCCCCGGAAACGACAAATTAAACGTGAGGTTGCTCAAGACGTGCTGGACAGTAA
TTGGGACGCATGTAAGAAACATTTTCCAGGCTTGTCCGGAGTATGAACACTTCCCAACAG
CGTTTCGAGTCGCAAAAGTAGTCTTGCTTCCAAAGCCTGGACGAGATCTATCCACCCCAA
AGGGATGGCGGCCTATCTCTCTGCTCTCTTGCCTAGGTAAAGGATTGGAACGTATCATAG
CCAAAAGAATGGCGTGGTCAGTCATCGAGCACTAAGTAGTTCCTCGACAACTTTTTGGGG
CCCTGCCCGGATGTTCAGCGGTTGATCTTGTCTCCTGTGTTATTCATGACGCCGAGGCGA
CAATGAGGAGTAACAAAGTTACAACTATGATAACGATGGATGTGCAAGGAGCTTTTGATG
CGGCACTTCACAAACGCTTACTGTGTAGAATGCGTGACCAGGAATGGTCGAGGAGACTGT
GCCGATTTGTTGAGTCATTTTTGACCCGGCGGAGTATTTGCGTTCGTCACCGGGAGGGAA
TAACATGCGAAAAAG
>20151110.A-POA_contig_3
TAATTCCAGTTGTAAATCTGAGAATATTGTTTCTAGTAGCTTCAATGATGGTTCTGGAAT
GTTCTGCAAGGCTATTGCGCCGGCCCACTCTCTCGTAGGTTGTACGCCAGTACTTACCAG
TACTGGCTACAGGAAAATACCGGCCTTTTAGCCGTTACAGCCACTTTCAAAGCAGCCAAG
AGAGAATACTGGAGGAGAAAAATTGAAAACGCCACTACAGACGCCCAAGTATTTAAGCTG
ATGCAATGGGCCAAGCCTAATTCGTGTTGAGAGCCACCCCCATTAAATGTTGCAAAGGGC
AGGTAGCTTTCAGACCCACTCGAGAGAGCAGAGAGCTTGAGGGACACTTTGGTGGCTCGA
TTTGATGCAGACCAAGACCTCTCCACATGGGAGTTGGACCAACCGGAGCAAATCCCTTGG
GACAACAAAATATCATTATCAGACGTTACAGAATGCACCATTGGCGGCAACAACACGGCC
CCCGGAAACGACAAATTAACCGTGAGGTTGCTCAAGATGTGCTGGACAGTAATTGGGACG
CATGTAAGAAATATTTTCCAAGCTTATCTGGAGCATGAAAGCTTCCCGACAGCGTTTCGA
GTCGCAGAAGTAGTCTTGCTTCCAAAGCCTGGACGAGATCTATCCACCCCTAAGGGATGG
CGGCCTATCTCTCTGCTCTCTTGCCTAGGTAAATGATTGGAACGTATCATAGTCAAAAAA
TGGCGTGGTCGGTCATCGAGCAACAAGTAGTCCGTCGACAACTTTTTGGGGCCCTGCCCG
GACGTTCAGCGGTTGATCTTGTCTCCTGTGTTATTCATTACGCCGAGGCAAAAATGAGGA
GTAACAAAGTTACAGCTATGATAACGATAGATGTGCAAAGAGCTTTTGATGCGGTACTTC
ATAAACGCTTACTGTGTAGAATGCGTGACCAGGGGTGGTCGAGAAGACTGTGCCGATTTG
TTGGGACATTTTTGACCTGGCGGAGTATTTGCGTTTGTCACCGTGAGGGAATAACATTCG
AAAAAATAGTGGAGTGCGGAGTACCTCAGGGCTCACCTCTCTCGCCACTTCTTTTCCTCC
TATACATTGCCGTTTTAGTTCAAGATAGGAAAAGAAAAAGATTCGGATATGCCAACAATA
TTGCATCCCTCGGAATAGGACGCACTGCCGCTGAAGCTGTCTCATTGGCTCAGAGAGAAG
TAGATAAACTCGTTCAGCTGGCAGATGAGCACAAGATCAACTTTGATTTGGTCAAGTCTG
AGCTTTTAATAATAAGTGGCAGATCAAGAAAAAAGTTGGACACGTCACGTCTTGCAGTCC
AGGTGAAAGGTCTCAATACCTCCCCATTCCCACATGTGAGATGGCTTAGATTATGGCTTG
ACTCCCAACTTAAATTTAAGCAGCAGGTGAAAGAATGATGCGGGAAAGCACAACGTGTAA
CA
>20151110.A-POA_contig_4
TCTAACCCTCGCCGTAACAGCAATGCAGAAGGCAGAACACGAAAGAAAGGAAAGACTTAG
CCTTGCCCAAGACTTCCTAGAACTTATCGACACCTGGGCTGAAACCAAGGCGGACACAAA
TGCGTCAACAATTCTGGCGTCTATTATTGCAAATATTGCGCCCATTGTGACCCATTTTAC
AACAGGCTCATTGGAAAATTATGAGACCACTAGTAAGGTCCCGAACCCCCCATTAATCTC
TTCAAAGCCAGTGACACATAAGGCAAAAAGTACTCCTGTCGCCCACTGTAGTGCTCTACC
CGCTAGACCTTCAGAGAACACTTCGCCCTGGGTTACAGTAGCCCGAAAAGCAGGCAGGTT
ACCTGACCCACCTGCTATCTCATTACCAAGAAGTCCTGTCTCACAGACAAACCAATCAAC
GAAATCGAATCCCAAGGTGGACAAACACCTTTTCGTACAACTAGATAGAGACCATGAATG
GCGTCGGCTCTCACCAATCACCATTAAGAAGATGATCACTGAGCGTGCAGGAGTTGCACC
ATCAGCTTTCATAACAATGCACCCGGTTTGTTCGGATATCTCATTTGAGTGCACATTTGA
TGCATTTAGGGAAACTATCCTCAGTATAGGATCATCTTTCTGACAGGATAACGTTGTCAT
TGAGGCAGTATCAGAATGGATATCAGTGTTGGTACCACACGTGCCCCTTTTCATTCGGAA
ACTGGAAGGGAGCACAACAGCCACCAATGAAATGGTGATAAGTGAGTGCCAATCAGTCTG
TGGCGCGGTTCCAATTCTGGTACGTCCATCACCGACAAAGATGGGACAATATTCTACCAG
CTGGCTTATACATTTCTGCCAAAAACCATCGAACCTCAAGTTTTGGCTGTTCGAGGAAAG
TGGGCCGGAAATTCCTTACACGTGACAGCGCCCCATTGAGCAATGCCAGCGCTGTAGGGG
ATTCCACCCCACGCAAATTTACACTAAAAGCCAACGCTGTAGGGGATTCCACCCCACGCA
AATTTACACTAAAAGCCAATGCTGTGGACGCTGTTCAGGTGTACAAGAGACTTCAGAGTG
TCATGTCAAAATTTCTAAATGCTCTAACTGCGCGGGTCCTCATGACTCCTATGAGCTTAA
ATGCATGGCTAGGCCCAGGCGCCAACAAGGAACTATTGTACCTCGCACGCCATCAGAGTT
GCGCATCATCTGCAAGCGTGGACATCGTGACTTTAATGCCGCTCGAGCATATTCAGAGAG
GAAGGGCAAGGCTGTAGAAGTCATCTCTGCCCCAGAAGCATCTATGCAAGGTTAATGTCA
GAGAACTGAATCTCGAACACACCCAAAGAAATCAACAGCACTCTTCTATTTCACCAAGTG
AACGTGGGAAANNGGAAGCTTTATCAGTAAAAGACACTCTGGCTTCAATAGCCACGGCCC
AACTGGCGAGAGAGGAGCTCAGCCCCGGGCAATCAATTTTACCCGCAAAGGCCTGCGAAA
CTTACAGATAACCCCATCCTCAGGCCAAACAGCTGACTACTGCTTTGTACAGGTTTGCGG
GGTTCCATTCGTAAATGTTTACCGTGCGTCTGACCCGAGTGGCACTCTAGATCCACTACT
ACTCTGGAAATCTTCAGGACCCACAGTGGTTGGAAGAGATTTCAACTCAGTATCAAGGCA
CTGGCAACCGCAAACCTCACGTCAGTACGGCAATGGTGACCAGATAATGGAATTGGCAAA
TACTCACAACATGCATCTAGCAACCAGAGCCGGGTTTTTAACGCATCGGAGTGGAAACGT
ACTAGATCTAGTGTGGAGCAATATCCCAGCAATAGCGTCAGTCTCAAAGGAGATAAACTG
TACTTCGGATCATATAACAGTCGTAGGATCCACTCAGACAACCAAAATGTCGAATCCTTC
AAGTATTTTGCAGGGACTGTACGTGAGCAACTAGAGCCTTGGAAAATTCTCCCAGCACGT
CGAAGCCTGGATGAAGCCAGGGCTGTTAGAAAATGTTCGAGATATAGAGCTCCAAATTTC
TAAGCTCCTAGAGACACTTGATGATGCTTGCAATGCAGTAGGACGCACAGCACCAAAAGT
CACCGGAACAGGGGCACCTTGGTGGAACGAGGAATGTAAGACTATGCAGCGCGAGTACAA
GCACTGTAGAGCATATCCGGCTCTGGCAGTCCACGCCCGAAAAAGGTTCAGAGCTACTGC
CAAAGCAGCCAAGAGAGAATACTGGAGGAGAAAAATTGAAAATACCACTACAGGCGCCCA
AGTATTTAAGCTAATGCAATGGGCTAAGCCTAAGTCGTATCGAGAGCCACCCACACTAAA
GGTTGCAGAGCGCAAGTGGCTTTCAGACCCACTCGAGAGAGCAGAGAGCTTAAGGGACAC
TTTGATGGCTCAATTTGATGCCGACAAAGACCTCTCCACATTTTAGCTGGACCAACCAGA
GCGAATCCCTTTGGACGACAAAATATCACTATCAGACGTTACAGAATGCACCATTGGCCG
CAACAACACGGCCCCCGGAATCGACAAATTGACTGTGAGGTTGCACAAGACGTGCTGGAT
AGTAATTGGGACGCATGTAAGAATCATTTTCCAAGCTTTTCTGGAGCATGAACACTTCCC
AACAGCGTTTCGAGTCGCAGAAGTAGTCTTGCTTCCAAAGCCTGGACGAGATCTACCCAC
CTCTAAGGTATGGTGGCCTATCTCTCTGCTCTTTTGCCTAATTAAAGGATTGGAACGTAT
CATAGCCAAAAGAATGGCTTGGTCAGTTATAGAGCACCAAGTAGTCCCTCAACAACTTTT
TGGGGCCCTGCCCAGACGTTTAGCAGTTGATCTTGTCTCCTGTGTTATTCATGACGCCGA
GGCAACAATGAGGAGCAACAAAGTTACAGCTATAATAAAGATGGATGTACAAGGAGCTTT
TGATGAGGTACTTCACAAACGCTTACTGTGTAGAATGCGTGACTAGGGGTGGTCGAGGAG
ATTGTGCCAATTTGTTGAGTCGTTTTTGACCCGGCGGAGTATTTGCGCTTGTCACTGGGA
GGGAATAACATGCGAAAAATTAGTGGAGTGCGGAGTATCTCAGGGCTCACCTCTCTCGCC
ACTTCTTTTCCTCTTATACATTGCCGTTTTAGTTCAAGACGGGAAAGGAAAAAGATTCAG
ACATGCCAACAATATTGCATCCCTCGGAATAGGACGCACTGCCGCTGAAGCTGTCTCATT
GGCTCAGAGAGAAGTAGATAAACTCGTTCAGCTAGCAGATAAGCACAAGATCAACTTTGA
TTTGGTCAAGTCTGAGCTTTTAATAATAGGTGTCAGACCAAGAAAAAAGTTGGACATGTC
AGGTCTTGCAGTCCAGGTGAAAGGTCTCAATATATCCCCATCCCCACAGGTGAGATGGCT
TGGAGTATGGCTTGACTCCCAGCTTAAATTTAAGCAGCACGTGCAAGAATGATGCGGGAA
AGCACAACGTGGAACACAGTTGATACGGCATATAAATATAGTTCAGCGGGGCGTAGCACC
AAGACCAATGGTTAATACAGATCACGCCTGTGTCCTAAGTACGGCACTGTATGGGGTGGA
GACATGGTGGCCTGGCCTGGCCCAAATTACCACGAGGTGAGACAAGAAAGTTGGCACCGG
AGTTGGCAGGCATACAGATCTGTTGGACAGAACAATTTTAAAAGCAGTTAGAGCGGCACT
ACCTGCTTGGCGCACTATCCCAAATTCGGCTCTTCAAAGAAATCAGGCATTCCACCAACA
GCCATCCTTTTGGATCAGAGGCAACTTCGGTCAGCAGCGCGCATCCAAC
>20151110.A-POA_contig_5
GTACCTCGCACACCATCAGAGTTGTGCATCATCTGCGAGCGTGGACATCGTGACTTTAAT
GCCGCTCGAGCATATTCAGAGAGGAAGGGCAAGGCTGTAGAAGTCACCTCTGCCCCAGAA
GCATCTATGCAAGGTTAATGTCAGAGAACCAAATCTCGGACACACCCAAAGAAATCAACA
GCACTCTTCTATTTCACCAAGTGAATGTGGGAAAGGGTGGAGAAAATATGGACATAGCCT
TGCAACAAACATGGGAAGCAGGAGCGCACGTTGTGATGATACAAGAGCCGTGGACGATGC
AAAAAGACGGAAGCTTTATCAGTAAAAGTTACACTGGCTTCGATAGCCACAGCCNNCCCA
ACTGGCGAGAGAGGAGCTCGTCCCCGGGCAATCACTTTCACCCGCAAAGGCCTGCAAAAC
TTACAGATAACCCCATCCTCAGGCCAAACAGCTGACTACTGTTTTGTACAGGTTTGCGGG
GTTACGTTTGTAAATGTTCACCGCGCACCTGGCCCAAGTGGTACTCTAGATCCACTATTA
CTCTGAAAACCGTCAGGACCCACAGTGGTTGGAGGANNNNNNNAGGCACTGGCAACCGCA
AACCTCATGTCAGTACGGCAATGGTGACCAGATAATGGAATGGGCAAATACTCACGACAT
GCATCTAGCAACCAGAGCCAGGGTTTCAACACATTGGAGCGGAAACGTACTAGATCTTGT
GTGGAGCAATATCCCAGCAATAGCGTCAGTCTCAACAGAGATAAACTGTACTTCGGATCA
TATGAACATTGTAGGATTTACTCAGACAACCTAAATGTTGAATCCTTCAAGTATTTTGCA
GGGACTGTACGTGAGCAACCAGAGCCTTGGAAAATTCTTCCAGTACGTCAAAGCCTGGAT
GAAGCAAGGGCCGTTTGAAAATGTTCGAGATATAGAGCTCCAAATTTCTACGCTCCTACA
GACACTTGATGATGCTCGCAACGCAGTAGGACGCACAGCACCAAAAGTCACCGGAATAGC
GGCACCTCGGTGGAACGAGGAATGCAAGACTATGCAGCGCGAGTACAAACACTGTAGAGC
ATATCCGGCTCTGGCAGTTCACGCCCGAAAAAAGGTTCAGAGCTACTGTCAAAGCAGCCA
AGAGAGAATACTTGAGGAGAAAATTTGAAAACACCACTACAGACGCCCAACTATTTAAGC
TCATGCAACGGGCTAAGCCTAAGTCGTGTCGAGNNNNNNNNNNNNNNNNNNNNNNNNNNN
NNNNNNNNNNNNNNNNNNNNNNNGCTTGAGGGACACTTTGATGGCTCAATTTGATGCAGA
CAAAGACCTCTCCACATGGGAGCAGGACCAACCAGAGCGAATCCCTTGGGACAATAAAAT
ATCATCATCAGACGTTACAGAATACACCATTGGCGGCAACAACACGGCCCCCGGAAACGG
CAAATTCACCGTGAGATTGCTCAAGACGTGCTGGACAGTAATTGGGACGCATGTAAGAAA
CATTTTCCAAGCTTGTCTGGAGCATTAACACTTCCCAACAGCGTTTCGAGTCGCAGAAGT
AGTCTTGCTTCCAAAGCCTGGACGAGATCTATCCACCCCTAAGGGAAGGCGGCCTATCTC
TCTGCTCTCTTGCCTAGGCAAAGGTCTGGAACAGTTG
>20151110.A-POA_contig_6
ATATTGTTATTGCTGCTTAATTACCTATTGCCTGTTGCCTAATTCTAAACATGAAGATAT
TGCAGCTTCATATACAAGTCTCTAGTACTAGCCTTCACTCCACATGACTATGCCATTGAT
ACCCAATTGTCAACTTAGACTCCATGACTCAGTTAAGTCTACCACTGCCTAAGTATCACT
AGAGTCGAGGTTCACATCTATGAAACAGTACCANNNNNNNNNNNNNNNNNNNNNNNNNNN
NNNNNNNNNNNNNNNNNNNNNNNNNNNNNNNNNNNNNNNNNNNNNNNNNNNNNNNNNNNN
NNNNNNNNNNNNNNNNNNGTAAATAGACATCTTCAAGTCATGTTCATGATATTTACAACA
ACCATTTTAGGATCCACTCAGACAACCAAAATGTCAAATCCTTCAAGTATTTTGCAGGGA
CTGTACGTGATCAACTGGAGACTTGGAAAATTCTCCCAGTACGTCAAAGCCTGGATGGAG
CCAGGGCTGTTGGAAAATGTTCGAGATATAGAGCTCCAAATTTCTACGCTCCTGGAGACA
TTTGATGATGCTTGCAACGCAGTAGGACACACAGCACCAAAGGCACCAGAACAGCGGCAC
CTTGGTGGAACGAGGAATGCAAGGCTATGCAGTACGAGTACAAACACTGTAGAGCATATC
CGGCTCTGGCAGTCCACGCCCGAAAAAGGTTCAGAGCTACTACCAAAGTAGCCAAGAGAG
GATACTGAAGGAGAAAATTTGAAAATACCACTACAGACGCCCAAGTATTTAAGCTGATGC
AATGGGCCAAGCCTAAGTCGTGTCGAGAGCCACGCCTACTAAAGGTTGCAGAGGACAAGT
GGCTTTCAGACCCACTCGAGAGAGCAGAGAGATTGAGGAACACTTTGACGGCTTGATTTG
ATGCAGACAAAGACCTCTCCTCATGGGAGCTGGACCAACCGGAGCAAATCCCTTGGGACA
ACAAAATATCATTATCAGACGTTACAGAATGAACCATTGGCGGCAACAACACGGCCCCCG
GAAACGACAAATTAACCGTGAGGTTGCTCAAGATGTGCTGGACAGTAATTGGGACGCATG
TAAGAAATATTTTCCAAGCTTTTCTGGAGCATGAACACTTCCCAACAGCGTTTAGAGTCG
CAGAAGTAGTCTTGCTTCCAAAACCTGGACGAGATCTATCCACCCCTAAGGGATGGCGGC
CTATCTCTCTGCTCTCTTGCCTAGATAAAGGATTGGAACGTATCATAGCCAAAAAAATGG
CGAGTTCAGTCATTGACAACCAAGTAGCCCTCGACAACTTTTTGGGGCCCTGCCTGGACG
TTCAGCAGTTGATCTTGTCTCCTGTGTTATT
>20151110.A-POA_contig_7
CGTGCAAATCAGGGAACGAGGTGAATGGATGACATATCATGTCATGCGAATGTGCGGCTC
CAGCTCCACACTCAGTTGTTGTGATCAAAGCATGAAGATTTATTATAAACTATGAAGGCT
ATAAATAATTACAATATTATCACATGACTTTGTCATGTGAGGATTAAATACCATCAGACC
GTGTTTATCGGTCACAAATTACTGTGAATTATTTTTATTGTTAATTATTTTTCATTGAAC
TATTTCAGTCTTAGACTATGTAACACATGTAGCAAATGACTGTGAAGACTACTAAGACAC
ATCGACCAATAAACGAGCGAAACAATTCAAACCAAATAACCAAGAGTGTTCTCGGCGTGT
CCATAATGGGCGCAGGGAGGGTGAGAAGTGCCGCGACTAACAAACGACAGGTCCTCTTTG
TCAAGGTGTGGAGTTTAACTCGGACCACGTGATATTGCTTATCTTAGNNNNNNNGTAGAT
AATCTAATCCACCAGATCTGACATCGTCGATCAACCTCCCATTCCCGTGACAAACCGGAG
CGAAGCTCTTGGGACAACAAAATATCATTATCAGACGTTATAGAATGCACCATTGGAGGC
AACAACACGGCCCCCGGAAACGACAAATTAACCGTGAGGTTGCTCAAGACGTGCTGGACA
GTAATTGGGACGCATTTAAGAAAGATTTTCCAAGCTTGTCTAGAGCATGAACACTTCCCA
ACAGCGTTTCGAGTCGCAGAAGTAGTCTTGCTTCCAAAGCCTGGACGAGACCTATCCACC
CCTAAGGGATGACGGCCCATCTCTCTGCTCTCTTGCCTAGATAAAGGATTGGAACGTATC
ATAGCCAAAAGAATGGCGTGATCAATCATCGAGCACCAAGTAGTCACTCGACAACTTTTT
GAGGCCCTGCCCGAGGGCTCAGCGGTTGATCTTGTCTCCTATGTTATTCATGACGCCGAG
GCGACAATAAGGAGTAACAAAGTTACAGCTATGATGACGATGGACGTGCAAGGAGCTTTT
GATGCGATACCTCACAAACGCTTATTGTGTAGAATGCGTGACCAGGGGTGGACGAGGATT
TGGTGCCAATTTGTTGAGTCCTTTTTGACCCGGCGGAGTGTTTATAGTTGTCACCGAGAG
GGAATAATGTGCGAAAAAGTCGCGGAGTGCGGAGTAACCCAGGGCTCACCTCTATCGCCA
CTCCTTTTTCTCCTATATATTGCTGTTTTTGTTCAAGACAGTTTAGGAAAAAGAATAGGA
TATGCCGACAATATTGACTTTCTGGGAATAGGTCGCGCTACCGTCAAAGCTATCTCATCG
GCCCAGAGAGAAGTAGATAAACTCATTCAGCTGGCAGATGAGCACAAGATTAACTTTGAT
TTGGTCAAGTCGGAGCTTTTAATAATAGGTGGCGGAATGAGGAAAAAGTTGGACACCTCA
GGTCTCACAGTCCAGGTGAAAGTTCTCAATATCTACTTAACCTCACACGTGAGATAGCTT
GGAGTATGGCTTGACTCCCAGCTTAAATTTAAGCAGCACGTGCAAGAATGGTGCGGGAAA
TCACAACGTGTAAAACAGTTCATACATCGTACTAATATGGTTCAGCGGGGCGTAGCATCA
GGATCAATGATTAAAGCTGTACACGCCTGTGTCCTAAGTACTGCACTGTATAGAGCGGAG
GCATGGTGGCCTAGCCTAGCCCAAATTACCACGCGGCGAGAAAAGAAAGTTGGCACCGGA
GTTGGCTGGCATACAGATCTGTTGGACAGAAAAATTTTAAAGGCAGTTAGAGCAGCACTA
CCTGCTTGGCACACTACCCCAAATTCGGCTCTTCGAAGAGAACCAGGCATTCCACTGGCA
GTCATCCTTTTGGATCAGAGGCAACTTCGGTCAGCAGCGCGCATCCAACAACTAGATTTA
TGGCACCCTCTAGCACTGAGGTCTAGGGAGCTACCAATCGATGTTATAAAGCGTCTCGAG
CTCCGAACAGGCCAGAAAGCCCGACCTGTTACGTTTCCAGAGCGCTATATGACACGACTC
CAGAACAGTGCTCTAAATGTACCGATCACTGAAGGTCCCGGAAAACTTAAATACCCGAAA
ACCTACCTTACTAGGTTCTCACCGGGTCTCGACAGGAATATTGAGTCGGAGTATGCAAAG
ATATGGATAGAAAATATCCTAACGGAGACTGTACGTGCCTATTCAGATGGATCTTCAAGC
GACCTAGCGATATATACATGGGGATACGCCTTATATAAAGGAAACAGGCTGATTGGAAGC
GGTGCTGAAACGGTTCTAGGAGCAGAAGTTTACGACGCAGAACTTGTGGGCGCTCAAAAT
GCCCTAGAATCAGCTGTGGCATTGGAAGGAGATTGCTCTATTAAGATGCTACTCGATAAC
TCTGAAGCTGTCCACTTCCCCAGAACAGGTCGAAGTAAGTCATTTCAAGCCGCAGTCGGC
AAAATCACAACTATTCTACAATTAAATGGGTTAGTAGAGATATGATGGATCCCAGATATT
CTAGCATTCTAGGGAATATCTATGCGGATAAACTGGCTAAATCGGCGTTGAAAGGTCTCC
CAGTGGTCTCAAATGCAACTATCACCTCAAGGACAATATACACTTTCGCAGCTCAAAATC
AATAAGTCAGAGATAGTGCTGAGGAGACCATCGATTCTTGGTGGTGAGAGAATAGACCTA
GTCGATACAAATACCTGGACTTACTGATGAAGCGGAAACGACCACCAGAGCTCGCTCTTC
CAAGATGGGTGTATCATCGTCTGATAGTGGCTAGGAATAGTCATGGAAACTTCGCCAAGT
ATTACAAGAGGTCTCATCACGAATGAATAGACTTTATGTGCAAATTTGGCCGAGAAAGAC
TCCCGTGGCACTTTTCTGAATGACTGATAGAGATTAAGCAATGGCAAAGAATAACGAAGA
AAACAGCGCCAAGTGGATGGACACTGTTGGGAGAAAAGGAATGGATAGCATTCTATAGAT
TTCTTACCGTAACAGGATGCTACGGGGAGCAAAGTTAGACTTGAAAGACCGAAGTTTTTT
GGGATACATATATTACAGGGAAACTATCATGAGAAAGCTGGTTAGGCGCAGAGCGTTGAG
TCAGGGCAGCGAAAATTTATCTGGATTTTTTCGATTTTTCAATCATGTAAATTTCTAGCC
ATATAAAGCCAGCTTCAGTGATAGTTGTGAGTCCTCTGCGAACACGCACCCGTGTCAAAA
CTCCTGGGTGTAGGGCTTTAGCCTGATATGTTAAATTAGTTAAATTAGTTGAATTAGTTG
AATTCAAATTCCCTTTCTCTATGCTGTCTCAGACACTGTGCGCCAGAGCCTCGATTAAAT
TCCTCATTTCATACCAAATTACCTGGGCTATCGATTTATTAGCTGCCAGTCACAGGTACC
ACCACCGTCCCCCGACTGGCCACTACTTATCTTCCGCTCTCCTGGACGTACTTCCTGAAC
AACTTGCTTCCGCCTGATTCAAGTACGACTTCCAGCGCCGGCGCCCTCCGCCTCTCACTC
TTCCGTCGCCATTTCTTCAGTGCTTTCCTACGTAGACAGGGTGACCCACCAAGATTTCTC
TGCCACATTCGCAGTGAAGTATGGCTATTGTATGATTGAAGCAGTAGTGTTAATCCACGA
AGTCACCATGTCTGGTTCTAGCAGCAACCAAGCGAGCGTAAACCGCTCTCAGGAGCGCTA
ATTCTGGCGATTTATTGCACCGCATCTCGAGTTCGAGATCAGCGTAGTTTTCAGGGCGGT
TCGAGTGCCACTAGCCCGTCAACATCTTCTTAGCCAGTATGCGAGCTTGGCGTCTTGATG
AAGCGAGACTCATTTAGTCACACGTCGTCCCGGCGTTATCCGACGAGCCAGCCTGTCCGC
TAAGAAGGATTAGATGACGGATAAGATGTAAATCAATAAATATGGCAAGATAGTTACCCA
AGAATGGTATTGGAATAACAAGACGTCGCACAACTTATTA
>20151110.A-POA_contig_8
CACTACTTTTTCGCATGTTATTCCTTCCTGGTGACAAACGCAAATATTCCGCCGGGTGAA
AAAGGACTCAACAAATTGGCACAGTCTCCTCGACCACCCCTGGTCACGCATTCTACACAA
CAAGCGTTTGTGAAGTACCGCATCAAAAGCTCCTTGCACGTCCATCGTTGTCATAGCTGT
AAATTTGTTACTGCTCATTGTCGCCTCGGCGTCATGAATAACATAGGAGATAAGATCAAC
CGCTGAACGTCCGGGCAGGGCCCCAAAAAGTTTTCGAGGGACTACTTGGTGCTCGATGAC
TGACCACGCCATTTTTTTGACTATGATATATTCCAACTCTTTACCTAGGCAAGAGAGCAG
AGAGATAGGCCGCCATCCCTTAGGGGTAGATAGATCTCGTCCAGGCTTTGGAAGCAAGAC
TACTCCTGCGACTCGAAACGCTGTTGGGAAGCGTTCATGCTCCAGACAAGCTTGAAAAAT
GTTTCTTACATACGTCCCAATTACTATCCAGCACGTCTTGAATAACCTCACGGTTAATTT
GTCGTTTCCGGGGGCCATGTTGTTGCCGCCAATGGTGCATTCTATAACGTCTGATAATGA
TAATTTGTTGTCCCAAGGGATTCGCTCCGGTTGGTCCAGCTCCCATGTGGAGAGGTCTTA
GTCTGCATCAAATTGAGCCACGAAAGTGTCCCTCAAGCTCTCTGCTCTCTCGAGTGGGTC
TAAAACTCACTTGTCCTCTGCAACCTTAAGTGGGGTGGCTCTCGACACGACTTAGGCTTG
GCTCATTGCATTAGCTTGAATACTTGGGCGTCTGTGGTGATATTTTCAAGTTTTCTCCTC
CAGTATTCTCTCCTGGCTGCTTTAACAGTAGCTCTGAACCTTTTTCAGGCGTGGACTACC
AGAGCCGGATATTCTCTACAGTGTTTGTACTCGCGCTGCATAGTCTTGCATTCCTCGTTC
CACCAAGGTGCCGCTGTTCCAGTGACTTTTGGTGCTGTGCATCCTACTGCGTTGCGAGCA
TCATCAAGTGTCTCCAGGAGCATAGAAATTTGGAGCTCTATATCTCAAAAAAATTTCAAC
GGCCCTGGCTTCATCCAGGCTTTGACGTACTAGGAGAATTTTCCAAGACTCTGGTTGCTC
ACTTACAGTCCCTGCAAAAAACTTGAAGGATTCGACATTTTGGTTGTCTGAGTGGATCCT
ACAATGGTCATGAGATCGGAAGTACAGTTTATCTCCGTTGAGACTGACACTATTGTTGGG
ATATTGCTCCACACTAGATTTAGTACGTTTCCGCTCTGATGTGTCGGAACCCTGTCTCTG
GTTGCTAGATGCATGTTGTGAGTATCTGCCCATTCCATTATCTAGTTGCCATTGCCGTAC
TGACGTGAGATTTGCGGTTGCCAGTGATTTGATACTGGGTTGAAATCTCCTCCAACCACA
GTAGGTCCTGAAGGTTTCCGGGATAGTAGTAGATCTAGAGTGCCACTCGGGCCAGGCGCG
CGGTAAACATTTACGGATGTAACTCCGCAAACTTGTACAAAACAGTAGTCAGCTGTTTGG
CCTGAGGACGAGATTATCTGTAAGTTTTGAAGGCCTTTGCGGGTGAAAGTGATTGCCCGG
GGCCAAGCTCCTCTCTCGTCAGTTGGGCTGTGGCTATCGAAGC
>20151110.A-POA_contig_9
TTTGTTATGTAGCCTCTTGTGATACTTGGCGAATTTTCCATGTCCAGTCCTAGCCGCTAT
CAGACGATGATTCGCCCATCTTGGAAGAGCGAGCTCTGGTGGTCGTTTTCGCTTCAACAA
TAAGTTGAGATCTCTGTATCGACTCGGTGTATTCTCTCTCCAAGAATCGATGCTCTCCTC
GGCACGTTCTCTGACATATTGATTTAGAGCCACGAAAGTGTGTATTTGCCCTTGATTTGT
CCTTGGGCTGAACCTTGTATTTGAGACCACTGCAAGATCTATCGAAGCTTATTTAGCCAG
TTCATCCTCATGGAGGTTCCCGAGAATGCCAGAATGACCTGGAATCCATCGTGTCTCTAC
CAATCCGTTTCATTGTAAAAAAGTTATGATTTTGTCGACTGTGGCTTGGGACGGCTTACT
TCGGCCTATTCTGAGGGAGTGGATAGCTTCAGAGTTGTCGAGGAGCATCTTAATAAGGCA
ATCTCCTGCCAATGCCACAGCTGATTCTAGGGCTTTTTGAGCGCCCACAAGTTCTGCGTC
GTACACTTCTGCTCCTAGAACCGTTCCAACACCGCTTCCAATCAGCCTGCTTCCTTTATA
CAAGGCGTATCCCCATGCATATATCGCTGGGTTGCAAAAAGAGCCATCTGAATAGGCACA
TACAGTCTCCTTCGAGAGATTTTACATCCATATCCTTGCATACTCCGACTCATTCTTCCT
GTCGAGGCCCGGTAAGAACCTAGAAGGATAGATTTTCGAATGTGGAGGTTTTCCGGGACC
TTCAGTAATCGGTACATTTAGAGCACTGTTCTATAATCGTGTCATATAGCGCTCCAGACA
GCGATAGATCGGGATTTCTAGCCTATTAGGAGCTCGAGGTGCTCTATAACATCTACTGGT
GAATCCCTAGCCCTGGACGATAGAGGGTGCCATGCGTCCAGTCGTTGAATGCGCGCAGCT
GACCGAAGTTGCCTCTGATCCAGAACGATTGCTGACGGTAGAATGCCTGAATCTCTCCGA
AGAATCGAATTTGGGGTAGTACGCTATGTAGGTATTGCCGCTCTGACTGCCTTTAAAATT
GTTCTGTCCAACAGATCTATATACTAGCCAACTCTGGTGCCAACTTTCTTGTCTCACCGA
GTGGTAATTTGGGCTAGGCTAGGCCACCATGCCTCAGCTCCATATAGTGCCGTACTTAGG
ACACAGGCGTGGGCAGCGTTAATCATCGCTCCTGGAGCTACGCCCCGCTGAACCATTTTA
ATACGACGTATGAACTGTGTTACATGTTGTGCTTTCCCGCATCATTCTTGCACGTGCTCC
TTAAATTTAAGCTGGGAGTCAAGTCATACTCCAAGCCATTTCACATGTGGGGATGGGGAG
ATATTGAGACCTTTCACCTAGATTATGAGACCTGACGTGTCCAACCTTTTTCTTGGTCCG
CCACCTATTATTAAAAGGTCCGACTTGACCAAATCAAAGTTGATCTTGTGCTCATCTGCC
AGCTGAACGAGTTCATCTACTTCTCTCTAGGCCACTGAGACAGCTTCGGCAGAAGTGTAT
CTTATTCCGAGAGAGGCAATATCGTCGGCATATCCCAATATTTTTCCTTCCCCGTCTTTA
ACTAAAACGGCGATATATAGGAGGAAAAGGAGTAGTGAAATCGGTGAGCCTCCAAGGACT
CCGCACTCCATGAATTTTTCGTATGATATTCCCTCTTGGTGACAAACACAAATACTCCAC
CGGGTCAAAAAGGACTCAACAAATTGGCAGACTCCTCGTCTACCCCTGGTCACGCATTCT
ACACAGTAAGCGTTTGTGAAGCACCGCATCAAAAGCTCCTTGCACATCCATTATTGTCAT
AGCTGTAACTTTGTTACTACTCATTGTTGCCTCGGCGTCATGAATAACAAAGAAGACAAG
ATCAATCGCTGAACATCCAGGTATGGCACCAAAAGGTTATCGAAGGACTACTTGGTGCTT
GATGACTGACCACGCCATTCTTTTGGCTACGATATATTGTAATCCTTAACCTTTGCAAGA
GAGCAGAGAGATTTGCCGCCATCCCTTAGGGGTGGATAGATCTCGTCCAGGCTTTGGAAG
CAAGACTACTTCTGCGACTCGAAACGCTACTGGGAAGTGTTCATGCTCTAGACAATCTCG
GAATATATTTTTTACATGCCTCCTAATTACTGTCTAGCACGTCCTGAGCAACCTCATGGT
TAATTTTTCAGTTCCGGGGGCCGTGTTTCCGCCGCCGATAGTGCATTCGTTAACGTATGA
TGGTGATATTTCTTTGTCCCAAGGGGTTCACTCCGGCTGTTCCAGCTCCCATGTGGAGAG
GTCTTGGTCTGCGTCAAATCGGGTCATCAAGATGTACCTCAAGCTCTCTGCCCACTCGAG
TGGGTCTAATAGCCACTTTTTCTCTGCAACCCTTGGTGGGGGTGGCTATAGACACGACTT
AGGCTTGGCCCATTGTTTCAGCTTAAATACTTGTGCATCTGTAGTGGTATTTTCAGATTC
TTTCCTTCAGTGCTCTCTCTTAGCTGCTTTAACAGTAGCTCTGAACCTTTTTCAGGCGTA
GACTGCTAGAACCGGAGATATTTTACAGTGGTTTTACTCGTGATGCATAGTGTTGCATTC
CTCGTTCAACTAAGGTGCCGCCGTTCCAGTGACTTTTGGTGCTGTGCGTGCTACTGCTTT
GCGAGCATAATCGAGTGTCTCAAGGAGAGTAGAAATTCGAAGCTCTATATCTAGGAAACT
TACAATGACAAAGTTATCCTGTTGAAAAGATGGTCCTACCCTGAGGATGGTTTCCCTAAG
TGCATTAGACGCACATTCAAATGAGATACCCGAGCGAGCCGGGTCCATGGCTATGATAGC
TAATGGTGCGACTTCTGCTCACTCAGTGATTACCATCTTGATGGTGATCGGTGAGAGCCG
ATGCCATTCGTGGTCTCTTTCTAAGCGTACGAAAAGGCGTTTGTCGACATGGGGATTCGA
ATTCGTTGTTTGATTGGTCTATGCGACAGGTCTACTTGGTAATAGAGTAGCAGGGGGGTC
GGATGGCTTGGTTGCTTTTCGGGCTACTGTAACCTAGACCGAATGATTCCCTGAAGATGT
TATGGTTTGACCGTTGTTCGAGCTTAGGAGTAAACCTAAGCGTTTTGTTTAGAATAATTA
CGATAAGACTGGAAGGGGAGAGATAGTTAAGGAGATNNATGGCACTACTAGCCAGGAGGT
CGAAGCGTTGTTACAACTGAGTGATATCTGATATTGCGTGGCTGGGTATTCGGTATTGTT
GTTGTTTGGTTTATTGTGCTACTTGAGTCTATGACTATTTAACGCATTGGGCTCCTCTTA
GACCCAGGCCACACTTTGTACAGCGCTCCTATCCTCTTTTGTTACTCCAAAGATCTCTGA
TACATTGCCAGTGATGGATAGCCATTGAGCTCGGCGCTTACCCGTAGAATTCGGCCACTT
TTTCCATGGAACCTTTTACCCAAAATAAACGGTAGCAATGGAAACTGCGTGCGCGGGAAA
AAGTCTGAAAAAACCTGCAGCTCCAGCCAGGCGAGGCCTAGACACTGGAGCCACATGAGG
TGCGCATAACCATCTATATTTTTCTTTTCTGTAACATCAGAGTCCAACTTGATCCAATCC
ACCATCGCTGTATCGGATGCTGGGTACGCTCCGGAAACTCCTCGTATGGCTTCGGCCCTA
CCATCAAATCTGATCGTGGTTAGCTTCATGATAGTGGTGTTAGGGGGATGAGCTGAGATA
TGAAGACGATACAGATGACGAGTGCGATTGGGAATCCTCATCGAAGTGAGGGTGGCGTTA
CTCAATCTTGGCTCTGCAGACTCTGCAGTGAGAGCTGGAGGTTCGTAGAGGACACCGCTG
AAAGGTGTTGAGTTTCGTCCCCAGGCCGGATTAGGTTAACTGCAGTGCAAGTACAAATGC
CTCGCCGCACCTAAATGACCGGAACCATGACGAGTCCAGTAGCCCAGAATAGAATAGAAA
GAAACCTTCTACGCGAAATTCCCTCATTGAAAAATAAATTTTTAGTATATCTCCCTCTCA
ATATTCTGCCTCGGCCATCACGCGCCTAAAATTTCTATCGTATGGATTCCGTGTGGAGAT
GACATGACCAAAGGCTTCCATCTCACATTACGCCTGGCATTGGTACTCCTCCGATGCCTC
AGCCTGCATCCTAATGTATTCCACTACCCTGGGCAATAATATGAGGCAAGTGTTGATGTG
ATGTGGGATGTCAAATGGGAGTGGACGGAAGTCGTCAATGAAGACGTTGCGGCTGACATT
TTTCGAGGCGATTTGAACTTGGGGTGTTTGTGGGATGGTGCAGTGGTACATCATCCAGGC
TGGTCTTCAAAGTAGCATCTGGATAGCTTGGACACCTCTCCCACTCAAGATAGAAGATGT
CTGGTCCGAACAAAGCCAGACACGACCGAAATTCTCGTCGCTCTGGCATGTATGGATGAC
GAGGGCATCCTAGGACATCTAAAGGCATTGAAACTTTCTTTTGGTGGGTACTCGCGCACG
AGGGTCGACAGTTAAGTGTAAGCAGACATGCCTCAGTGATATTCTTGAATGAAATCTAAA
GTATGAGTGTTTCTGAAATTAAAAGTGCAATCCGACATGTAAACCAACCACTGATTGTGT
GTCATAGATAGATAGCTGCATTCACATTGAATGATGAATTATTTTTTACATAGCCTCAAT
TAAAGGTAACCTGCTCCAACCCAGCCCTTAAGGTGGTCAAGCTATCGTTTGATTGCAGAG
GCCGATAATTTCCTAGCACCTTGGTTTAAAAAAAAAAGATCAAGTATCCTATCATGACGT
AGTCGCCTTCGCTATACTCTCTCAGATTAGAGCTTACACCGCGTATCTTCTGCTCGACAA
TGGACATCTATCAGAGTATAACTGGACCACGGTGGCATTTCATACAAGTAAATTGGGTAG
TAGATGCAGGTATATAGCAGACTTTCCAACCATGTCATCATTCGAATTATTAGCATGTAG
AATAGGCTTCACCTTCATTTGTCTCGGAGAGGCCCTCGCGTGAAATATACTAGGTGCTGG
TACAAATATCCCCAAGAGACTTCTAGGCGTATAGTGATGGCCAGCGCGAGGGGCAACGGA
AGGAGGTGATGTGTTGAAGTCACAATGAAAACCCCAGAAGACATGGCAGGAGTTTCAATT
GGGATCCCAGCCCCAAAGATAGCTGCAGCGGTTCCGATTGGACTGAGGAAGTTGGAAAAC
TAATTTCAAAGGGATGAAAGGGGGGGACGAAACTCAACATCTGTCAGCGGTGTCCCCCAC
AAACCTCCAGCTCTCACTGTAGAGTCTACAGAGCCAAGATTGAGTAACGCCGCCCTCACT
TCGATGAGGATTCCCAATCGCATTTGCCGTCTGTATTGTCTTCATATCTCAGCTCATCCC
CCTAACACCACTATCATGAAGCTAACCACGATCAGTTCAGATGGTAGGGTCGAAGCTCTA
CTCATCACCCACCCTTGGTCATGGAGGAGAAGCCATCCGATGTGTTTCCGATGCTTGCCC
AGCACCCGATACGGCGATGGTGGACTGGATCAAGTTGACCTCTACTGTTACAAAGAAGGG
AGATATAGATGAATATGTGCACCTCATGTGACTCCAGTGTCTAGGCCCCGCCTGGCTGGA
GCCGCAGGATTTTTGAGGCCTTTTCCCGCGCACGCTGTTTCGATCGCTACCATTTTTTTT
TTTTGGGTAGAAGGTTCCGTGGAAAAGGTGGCCGAATTCTACGGGTAAGCGCCGAGCTCA
ATGGCTATCCATCACGGGCAAAATATCAAAAATATTTGGAGTAACAAAAGAGGATAGGAG
CACTATCAAGATGTGGCCTGGGTCAGAGAGGAGCCCAATATGTTAAATAGTCATAGACTC
AAGTAGCACAATAAACCAAACAACAAGGGATGAAAGGGCTCACAAACCAAGTCTATGAAT
CTGTACTGCACTAAAATTACGCCATCAGACAGGCGATCCCATGTGTACAGATACGGAATT
TTCAAAATTGTTCTCCTATGTAATAGTATGTGTTTGTAGATGGCTGAGTGAGCCAAAACA
GCGCAAAATCAGGACAATCGGATTCTTTTTTCCATGTCATGTACTGTCGCTGACCATCTA
TCCGTAGTACAAAAATCCACAGGCACAAATACTTCCCGTGTTGGCTATCATCGCAGCGAT
AATTATCAGCATTCATTCAACAGCGGCTCGACTGCTTCGTCTGTAATCTTACCGTACCCC
ATACGCTCGAAAGCCTCATCGACCTGTTGTTCCCAATCGCTAAGAGCTAAGATAATCCAC
TCGATTATGCCCACCATATAGAGAGCCAAACACTGACCCATCCAGAGCCCTGCCAGGCCC
CATCCGTGAAATGCAAGCCAGATCCCCAAGGGTAACGCGCCAAAGTAGTATATAACGATA
TTTACAATAGCGCCAACGTGTTGCTTACCCATACCTCTTAGACTTCCACTACAGCTACCA
GCAAGTGCATCTGCTATCTGAAACAAGGCAACCCATGGCATAACTTCCGCTGTTAGTTTG
ATCACGGCAACATCGTCATTGAATAATTTGGCATAAACGTTCTTAACAGCCATTAGGAAG
ACAAGAACTATGGCACCGACGAATATACTCAGATAAGCCGATACACGAGATGCGCGAGCG
GCTCCCACTGCATCCCGGGCACCGAGTAGGTTTCCCACCCTCGCACTAGTTGCCACACCA
AATCCAAGGGGTATCGTGTTCATTACTTGGTCCGTGGTCATGATGATGCTTTGTGCTGCC
AAAGAAACTGTTCCTAGGCGCCCTGCTGCTAATGCAACAATCTCAAAAGCCCACCATTCG
GACCCAACATGCACCGTGCCTAGAATAGCTAGGCGCGTGAATGTTGATATTTCTAGACAT
GCCCAGCTCCAGCCACCCCAACCATGGGAATCGGCGATGAATTTGGTGTAAAGGATTAGG
AGGAGAAACGAAAGCCAATAAGCAATCCCCGTCGCTAGTGGAGCTCCGAGTAGACCAAAG
CCGCATGTGTAAACAAAAAAGTAGTTTAGTCCGGCAGATATTGGTGAGGTGATTAAAAGA
ACATATGTTCCTGGATGCATGATTGCTTCATCTTGTTAGTTCTAGTTTTGTTAATGGAGT
TCAAAGCTATTTATACCTTGTGCTTGAAGATATTTTTTCAAGGTTTCAAAGTAGATGAAT
CCAAGGCCGCCAGGAATCAACGCAGTTAGAAACTTGGCACTGTCGACACAAATATACTCT
TCCTGGCCAAGAAGGCGGAAAATTGGCGTCGAGAGGGCCCAGAGGATAGCGACTGGTATA
TAAAGGGCTGTCAGAACAAGTAATGCTTTTTGAAGAAGAATCCCAAGGTCGTGAGGATTT
TTGCTACCAGTAAAAGTTGACGAGGCCAAAGTATCCAACGCTGTTGTTCCTCCAAATGCA
ATTAACCATGCCGTCGACATTGCGAACATATAACTGAAGGATGCAGTTGCTAATGCCTCT
GGACTAAGCCGGCCAACAATTAAGACAGAGACCGTCTGCAGGGAATTTTGAAGGGAGTAT
GCCAATATTACTGGTAGGGAGCCACGTAGTAATATGATAAATTCGAGCAGTGTAGAGCGT
TTCGACGAGACATGTTTGTGAGCCACTTCATCTCTGTTCGCAGTAACGTTTAATTGTGGT
TGGAGAAGGGATGTCCGCTCGTCTGAATTGCTAGAAGTAAATTGCGAAGCATTCTGTGGC
CGTGTAAGCTGCGAATTTGTAAAATTCTTGTTACTCATGGTTTTTTACCCCGTTTAGTGG
GCTACTCAGGGAGAGTTCAACGTGTAACTAATCGGTCATCCTAGTGGAAGACGAATTGCA
TGTGTCATACGGCCCCAGAGCCGAACTGTGGGAACGTAAAGAAGCTATGTGCGCCAGCGG
GTACTGCTGAATCATACTACGGCGATCATCCCCCGCACTGACGCCGGTGAATCCGCACGT
GGAAAAAAGCCCAGAACTAGTTGTTGCATGGTGGTCCCTGTACTTCCTGCCTGAATGATA
TATTTTCATCTGTACTTTGTTTGGTTTGTATATCGAACTTCTGAGTCTGGCTAAATAATG
ACGTGGGTCTCTCTGCCTAAGAGCCAAGTATACCTATGCCTTGTATATTACATCACCTCC
CATGCTAACTTTACTGCACCCATCGAACTTCAAGTTCATTACAATTATCCATTTGATCGT
AGATATAGAAGGTTTTTTTGCCCTTCATTATCTCCTATTAAAACTTGATTTAAGCCGATA
GAAATGAGTTCTTCAACTTCCAGCGTGGCTGGTGTAATTCGCAGTGTGCTCTGTATATTT
GCGATAGCCAAGACAAATCGCATATGAATCAAAATCAAAAGCAGACACAATAAGCTACAT
TCGACGCCTCCTCTTCAATTTTGGTTCCATCATTCTCACGCAAATCTCTCAGCTCAATTT
TAACCCAAATCATCTTGCCTCAACTACCGACCAAAAACATGCTCCAAATGTAACCGGGGG
CCTGCCTCATCAACTACTAGCCATCTCCCACTATCGAATCACAATGCTACGCATACCCGC
AAGGAGGAAGAATAAGTCGAAATATGCATAATTCGGGGTTTGCTTTGTGAGGAATCGCTG
CTCTATTGGAGCTCCACAACTTGGGTAAAGACAGGTAGCTGGAACGTGGATCAAAATAGA
GAAGAGGCTGTTGATGAGAATGATGGGCATGATGAGACCTGTAATTTTCGAGAATTTTCG
AGAATTTTCGAGATTGTGGTGTCTGTGGGCGCCAAGACTACGGTTTCGGCTAGCTAACCT
GGAGGAATTCCATCGTCGATGAGTCTGCGATACTCCTCAGTACCCAAGACAGCACGAGGA
AGTTAGTCTAGGCTATTGTACAGCATACACACTCTGTCAAGA
>20151110.A-POA_contig_10
CACGCGTCAAGCGAGTGACCCTATGAAGTCCCTACTGAGACGAAAGACGCCAGGATTTAG
TCTCTCGGCTTCTGCATGTTTGAAAGGAAAGCAAAAAAACATAAATAAACTATTTGAAAT
ATAAGGGAAGTGCATTCACATAGCTACTTCCCGCAGCTTGCTAGGCTCTTATTTGTGGTG
GNNNNNNNNNNNNNNNNNNNNNNNNNNNNNNNNNNNNNNNNNNNNNNNNNNNNNNATGTA
ATAAGCGAGTACCGTGATTGTATATTATTACCTGAAGCACCTAAGACTATATATAGGGGA
GAATAAGAATAAGTATACCGTCTCAAGACATCCAGGCTCACGGATCAAAACCTCTTCCAT
TCCTCCCGGTGTCATTTTTTTCGAGTGGCCGCAGTAATACTAATTAGAATAATTCCGGAG
AATAAATTAATTACATACCAAGTGTGAGAAAAATTCCGAGAAGTGATGTATGTGTTTATT
GTAAGACGAAGTTTACGGATCGTTTATGGATTGCTAATAGTTTCTACATGTGTGGCAAGA
AGTCCCTGTATTTACATCAAAGCGGGGTTTTCTGCACACTAGACTGAACTCCAGCATACT
TCATTATCTAACCTAAATGGGAAGGATGTTGAAAATACTAAAAACCAATTGATCCCATCA
GGCATCCATTGGGTAATTATTATCCATGCCAATGAGTGATGATGTAGGTTCATCATATCT
CATGGCGCAAGTGCATACTATTCTAGTGTGAACTGCTTTAGTACTGCAGTCATGTTACTG
CCTTAGTTACAGCAATACTTAAAACAAGCCATGTAGATTTTTAAACCATCGCCTCTAGAA
GGCCCGGCCAGAGCTTGACTACTTGTGCGGACAGCCTATTATAAATTTATTGCCAGCGCT
TTGTCAAATCTGGTAAGTTGAATCAGGATAAGGCTCTCGTAACAGTCACAGCAGTCCTTC
GTAATGAGGTTCAAAAGATTGGGGCGATTAGACGAAGCTGAAAAGTACTCGCGAGGATGT
AAGGAAATCCCCAAGGAGAGGATTGCGATTCCCTCTGACTACAGCTAGATGTATCAATAT
CCTGTATGTTTACACTAGCAGCCCCTAAACAAAAAGATGCGATTTTGTCATTGGCGGTGG
TAAGGTTAATCCTTCGTAATGGTTTTTCGTATTTGCAACGAAGTATATTAATTGAAATAT
AATATAATAAAATTGTACCACACTTACCACAATCAGGTCTTTGATGGTCTAACGGTCATG
ATTTCCGCTTGTCATAACGATTCGCGGGAGACCGGGGTTCGACTCCCCGTCAGAGAGGGG
GTGTAAAAGTTTTAGTGCCACCGTTTCCACAAATACTTTCGCTATTCATTGGCTGCAACA
GCAGCCTCACTCACACGAGTGGTTACTCGTAATGCCTCCACGGTCTGGCAGCTCAGGGGT
TTGTTTGTTCATGGCCGAGTGATTGTGCCAATTTTCGAAACTATCTTATCTATAGCAGTG
GTAAGAAATTCTTCAATTATTTTGATTTTACTCCTTTCTCAATCTAAGAGTACGTAGGAC
CTCTCTACCTACAGACTAAGGATACCTATACCTTGAATGCCTAACCCTCTACTATGCCTC
CTATACAGCTCCCTTCAAACAGTACCACCCCTTAGAAGTCCTCATTTGATCATACACTTA
GAGTCGCCCCATCCTCTTCGTTATCTTCCCTCTCCAGCCAACGACACATTGTTCATTCGT
GGATATATAGCAGCCGGTAAATATCACAAAAAATCACTAGCTGCGGGCTCTCCAAATTTC
AATATCAGGACTAAATCCGTAGATATAACTACCCTTCTGAAGCGTTCGAAGAAGCCGGCC
ATTTGAGCGCTGCAGACCTGTATGTACCCGGGTATTTCACCCTCTGCCTTTCCAGCCTCC
TCTCGACTAAGATTGTGTCGAAATATTAGAAAGGCCGTGGCAGAGAGTATATGCTGTATA
GTAGCTTAGCCCAACTTCTCCGCTTCGTCTTGGGTCTTGGGGAGCGCCGAAGACTCATTG
AGTATAGAAGTCGTCCTGGCTAACTAGCCGAAAGTGATGTCTCAGCGCCCACAAACAGGA
CAAAGTCGAAAATTCTAGATCTCATGATGCCAATCATTGTCCTCTTCGCTCTCTTGTTCC
ACGTCCCAGCTACCTATCCCCCTTCAAGTTTTAGAGCCCCATTAGAGAAACGGCCCCCCG
CAAACCAAAACCCTAGCTTTGTAAATCACGACTTATTTTTCCTCCTCGCGGGTATGAGTA
GCATCGTCATTTGATAGGGGGAGATGGCCGATGATTGATGAGGCGAGCTCTAGTTGACAG
TTGGAGTAGCTTCTTAATCGGTCGTTGAGGCGGGGTGATATGTGGTAAGAATTATTTACA
GGACTCGCGTGAGAACGATTGAATAAAGTTTGAAGAGAAGTCGTTGAATGTGGATATGCT
TGTGTCTGCTTTAGACTTCAGTTCGAATGCGAGGCTTCTTGGCTATCCCAAATATGCAGA
GCATATTGAGTGTTTACACCGGCTTCGCTGGAAGGTGAAGCCTTCGTCTTTGCCGGCATA
CAACTCCGTCGAGGAATACCGCTTTCGCTCCGCTGTGGAGTTAATTACTGGAGACGCATT
CCATCCTGCGACAAAAGATCTAACAAATCACGCCGTTATACTCGCTTAATCAAGAAACTG
AAGATATTCTGTCCATTCTGTCCATTCTGTCCATTCTGTCCATTCTGTCCATTCTGTCCA
TTCTGTCCATTCTGTCCATTCTGTCCATTCTGTCCATTCTGTCCATTCTGTCCATTCTGT
CCATGATTCGACCAGCCGACAATCGCCCACACATCCAAGTCTGCACTCGCTGTCATGGAT
TTCACAATGGAGGATCGAAACTGGGGTAAGAAAACAGAAGACTACAAGTCTCTGCTTCTT
CTAGATCAATGTAGGTGGACGTGGCCCAGCTCACGATGCCACCCTAGAACTTGCCTCCGA
GTGTGGAGCTAACATGATATTGATTCAAGAGCTGTGGGTATCTACAATCCTATCCATTGG
AAATTCTGACTCTCGAATTTAGATCTCACTCGTTATCTGTTTCGTCTGAGGTTCCCGACA
AGATCGACTCTCTCTACAAATGTCTTGGATGCGCTAATCACACCTGCTATTGCATATACA
TTTGGATATTTACGTACAACAGTGTAAATTCTCTCAGCATGGTAGAAGAGGTGGTTGGTC
ATTATTAAGTACGACAGGCATGCAAGACTAGTTGGGATCTACCCCATAGATTTGTATACA
AGTCCAACGTTTCCATATTTGTAGAATTAAGTCTTCTTTACTTCTTTACTTCATTATTTT
ATATCCATATAATATTTTACAAAATAGATTTTCCAACACTATCTCTTGGATTAACAAAGA
TGCACCCGAGTTTGCCATACTTCTCTCCTATTCCCACCTGGAAATTCCTGCCCTGAGTAA
TGACGTACGTCCGAAAGGGGCAAGGATTATCTCCTTTTCAGCCGGCTATGCACTCTCGGG
ATCTTCTACAGGTCTGCATCTTGCAAAGTAACAGACAATCTCTTAAATATTGGAACGTTT
ACAACGTTATTATTGGAGCAGCTGACTCTGGAAAGGTTCTACAAAATTTAGTTGCCAGCA
CAAGGAATCCAGATATTCTTGTGGGGAACTTTAACCTTCACCACTTGTTCTGGGACTTAA
GGCTATGGATGGTAGCTTGGAGGGCGACTCTTTGCTATCATGGGCGGCCGCGCGAGGACT
GAGTCTTCTGAATCACTATGGAACTCCTACAATAACGCCGAAGCTACTCTGGATCTCTGT
TTTTTCCGAAGCAAAGTGAGCGCTTCTTGTGAAATCCGACAAGACCTGGAAGTCGGCTCA
GATCACAGGACTCTCTGTCAAGTATACGATTGGGAATTCGAGAAACCTGTGCCATCTTAA
CTTCAATTTGATGCAAGTCGCTGGTCAATAATTGAAGACTCCGTTATGAACCAACCAGAG
GCACCACTATCCTACACTATCAAAGAGGAGGCCGCAACTATTGTCGACATCATCTCAGGC
GTTCTCCATGCAGCCTGTTCGAAATTTCGTAAGCAGATGACGAAGGCTGGCGTGAAGATC
GGAGGAGAGCATAGATGAGGAGATAAAAAAGTTGAATCAAGTAGAGACTCTTATCAGGAA
TTTAATTCATAAGATTCTAAACTACAGAATAAAGGCAAAGAAAGTATCTAGTTACATACA
ACTTAACATCATTTACACATGGTCCACGCTCAAAGAGTGTTCAAGTTTAAACACAAAGAA
AACAACAGTAGTTGACGGCATAATAGGTAGGAGAAACAGGACCGTAACAACTGGTTGGTG
GAATAATGAGTGCACTCGAGCTCACCTAGTCTTTTGTAGAGCACATCACTCGGGTCTATC
AGCATCCCTCGAACGTCAAGCCCTAGGAAAAGTAATGAGGAAATCTAAGCAGGCATTCTG
TTGTGGTTGTGAGCGATGCGGAAGCTATATTGCGGAGTGATGAGGGATGGATGATGTTTA
CTGCTGTGGGTGACAGTGAATAGACTTGTATGATACTATGCTGTAAGGGTATGAACAGAA
AGTAAAAGAATAAACCTGTGTCCTTTAATTGTGGGTACACCTAAGAGATTATATACATGT
TCGCTTACCCATTACACTAGTGACACCGTCCT
>20151110.A-POA_contig_11
TCTACCATGCTGAGAGAATTTACATTGTTGTACGTAAATATCCAAATGTACATGCAACAG
TAGGTGTGATTAGTGCATCCAAGACATTTGTAGAGAGAGTCGATCTTGTCGGGAACCTCA
GACGAAACGGATTACGAGTGAGATCTAAATTCGAGAGTCAGAATTTCCAACACATTCACC
ACTCATCCTGGGATCCGAAAACTAGGAGCAACAGTGTTGTAGGTGACTCCTTGCTCTCAT
GGACAGCATCTAAGGGACTCAGCCTTTTGAATCACCAAGGGATCCCCACACACGACGCGG
GAGCTACACTGGACCTCTGT
>20151110.A-POA_contig_12
TTTCATTGCACGATATTTCCAACATTATCATAGCTGTAACTTTGTTACTACTCATTGTTA
CCTCGGCGTCATGAATAACACAGGAGACAAGATCAAGTGCTGAACGTCTGGGCAGGCCCC
CAAAAAGTTGCTCAGTGACTACTTGGTGCTCAATGACTGACCACGCCATTCTTTTGGCTA
TGATACGTTCCAATTCTCTACCTACGCGAGAGAGCAGAGAGATAGGCCTCCATCCCTGAG
GGGTGGATAGATCTCGTCCAGGCTTTGGAAGCAAGACTACTTCTGCGACTCGAAACGCTG
TTGGGAAGTTTTCATGCTCTAGACAATCTTGGAATATATTTCTTACATGCCTCCTAATTA
CTGTCTGGCACGTCCTGAGCAACCTCACAGTTAATTTGTCAGTTCCGGGGGCCGTGTTTC
CGCCGCTGATAGTGCATTCTTGAATGTCTGATGGTGATATTTCTTTGTCCCAAGTGGTTT
GCTCCGGCTGTTCCAGCTCCCATGTGGAGAGGTCTTGGCCTGCGTCAAATCGGGTCACCA
AGATGTACCTGAAGCTCTCTGCCCACTCGAGTGGGTCTAATAGCCAGTTTCCCTCTGCAA
CCCTTAGTGGGGGTGGCTATGGACACGACTTAGGCTGGGCTCATTGCATCAGCTTAAATA
CTTGTGCATCTGTAGTGGTATTTTTGGATTCTTTCCTCCAGTGCTCTCTCTTAGCTGCTT
TAATAGTAGCTATGAGCCTCTTGCAGGCGTAGACTGCCAGAGCCGGAGATACTTGACAGT
GGTTGTACTCGCGCGGTATAGTGTTACATTCCTTGTTCAACTAAGATACCGCCGTTCCAG
TGACTTTTGGTGCTGTGCGTGCTACTGCTTTGCGAGCATAATCGAGTGTCTCAAGGAGAG
TAGAAATTTGGAGCTCTATATCTCGAACATTTTACAACAGCCCTGGCTTCATCCAGGCTT
TGACGTACTGGGAGAATTTTCCAAGGCTCTGGTTGCTCACGTGTGATTCCTGCAAGGTAC
TTGAAGGATTCGACATTTTGGTTGTCTGAGTGGATCCTACAATGGTCATATGATCGGAAG
TACAGTTTATCTCTATTGAGACTGACGCTATTGCTGAGATATTGCTCCACACTAGATCTA
GTACATTTCCGCTCCGATATGTTGGAACCCCGGCTCTGGTTGCTCGATTCATGTTGTGAG
TATTTGCCATTCCACTATCTGGTCACCATTGGTATACTGACGTGAGGTTTGCGGTTGCCA
GTGCCTTGATACTGAGTTGAAATCTCTTCCAACCACTCTAGGTCCTGAAGGTTTCCAGAG
TATTAGTGGATCTAGAGTGCCACTCGGGCCAGGCGCGCAGTAAAAATTTACAAATGTAAC
CCCGCAAACCTGTACAAAACAGTAGTTAGCTGTTTGGTCTGAGGAGAGGGTTATCTGTAA
GTTTTGCAGGCCTTTGTGGGTGAAAGTGATTGCCCAGGGCCGAGCTCCTCTCTCGCCAGT
TGGGCTGTGGTCATAGAAGCTAGTGTGTTTTTTACTGATAAAGCTTCCGTCTTTGTTACG
GGTTTAATCCCTTGGGTTTGTACTGTCTGAGCCAGTACAGTAGGGATGACATATAGAGCC
TAGCTGGCTACAGGGGCAACCAATATTGCAGGTTGGATATGGTTGCTTANNNNNNNNNNN
NNNNNNNNNNNNNNNNNNNNNNNNNNNNNNNNNNNNNNNNNNNNNNNNNNNNGACATCAA
TTGATCCGGCGAAAGTCTTTTTGCATTTTCCATGGCTCTTGTACCATTACAACGCGCGCT
CATGCCTCTCATGCTTGTTGCAAGGCTATGTCTATATTTTCTCCACCCTTTGCCATATTC
ACTTGGTGAAATAGAAGAGTGCTGTTGATTTCTTTGGGTGTGTTTGAGATTTGGTTCTCT
GACATTAACCTTGCATAGATGCTTCTGGGGCAGAGATGACTTCTACAGCCTTGCCCTTCC
TCTCTGAATATACTCGAGCGGCATTAAAGTCACAATTTCCACACTTGCGGATGATGTGCA
GCTCTGATGGTGTGCGAGGTACAATAGTTCATTGTTGTTGCCTGGGCCTAGCCATGTATT
TAAGCTCATAGGAGTCGTGAGGACCTGCGCAGTTAGAGCATTTAGGAATTTTGACCTGAC
ACTCTGAAGTCTTGTGTACACCCAAACGGCGTCCACAGCGTAGGCTTTTAGTGCAAATTT
GCGTGGGGTAAAATCCCCAGCAGCGCTGGCATTGCTCAATGGGACACTGTCGTGTGTAAG
GTATTACCGACCCACTTTCCCCTAACAGCCTAAAATTGAAGTTTGATGGTTTTTTGCGGA
AATGTACAAGCCAACTGGTAGAATATTGTCCCAGCTTTGTCAGTGATGGGTGTACCAGAA
TTGGAACTGCGCCACAGACTGATTGGCACTCACTTATCACCATTTCATTGTTGACTGTCA
TGCTCCCTTAAAGTATCCGAATGAAAAGGGGCACGTGTGGTACCAACACTGATATCAATT
TGATGCTGCCTCAATGACAACGTTATCCTGTTGGAAAGATGATCCTATACTGAGGATAGT
TTCCCTAAGTGCATCACATGCGCACTCAATTGAGATACCCGAACAGACCAGGTGCATTGT
TATGATAGCTGATGGTGCAACTCCTGTATGCTCAGTGATCATCTTCTTTATGATGATTGG
TGAGAGCCGACAGCATTCATGGTCTCTATCTAATTGTACAAAAAGTTGTTGACCTTGGGA
TTCATTTTATTGATTGGTTTGTTTATGCAACAGTGTTATGAATATGAGCTTACGGTGTTC
AATGAGCTGAAGCTCCTGTTTAGCATTNNNNNNNNNNNNNNNNNNNNNNNNNNNNNNNNN
NNNNNNNNNNNNNNNNNNNNNNNNNNNTACAATAACCAGAAGTAATCCCCATAGATCACA
CATTACAACAGACAGGTTTTCTTGGTAACGGCGTAGCAGGTGGGTATTGGTAGCGGCATG
TAGATAGCTGGAAAGAGACATGAAAGCCAGGCAAGGGATTGCTATCCTACATTGTGCATG
AGATAGACACACAACCACTCGACCAAAAGGCCAGACTAGAATCATAGAACACTATATACT
GGTTTATCTCCATATATATAAATTATACAGTAGGCACTCCATGTTAAAGTTATGAGCTTG
AGCTGGGATGGAGGTTTAAGCGGAATCAGTGTCGGCAGCTAGACTGATACAGTAAGA
>20151110.A-POA_contig_13
CTCCGCACTCCACTACTTTTTTGCGTGTTATTCCCTCCCAGTGACGAGCCCGAATACTCC
GCCGGGTCAAAAATGACTCAACAAATTGGCACAGTCTCCTCGACCACCCCTGGTCACGCA
TTCTACACAGTAAGCGTTTGTGAAGTACTGCATCAAAAGCTCCTTGCACATCCATCGTTA
TTGTAGCTGTAACTTTGTTACTCCTCATTGTCACCTCGGCGTCATGAATGACACAGGAGA
CAAGATCAACTGCTGAACGTCCGGGCAGGGCCCCAAAAAGTTGTCGAGGGACTACTTGGT
GCTCGATGACTGACCAAGCCAGTCTTTTGGCTATGATACGTTCCAATCCTTCACCTAGGC
AAGAGAGCAGAGAGATAGGCCGCTATCCCTTAGGGGTGGATAGATCTCGTCCAGGCTTTG
GAAGCAAGTCTACTTTTGCGACTCGAAACGCTGTTGGGAAGTGTTCTTGCTTGTCGCCGG
ATCAATTGATGTCAATATACAGCAGAGCAAGTCCAGAATAAAATCAGTTAATTAATGAAA
TCTAAAGTGAAAAGTTTTCCTACTTCTCGCTNNNNNNNNNNNNNNNNNNNNNNNNNNNNN
NNNNNNNNNNNNNNNNNNNNNNNNNNNNNNNNNNNNNNNNNNNNNNNNNNNNNNNNNNNN
NNNNNNNNNNNNTGTACTGGCGCAGACAGTACAAACTCAAAGGATTAATCCCGTAACAGG
GTTTATCTGTAAGTTTCGCAGGCCTTTGCGGGTGAAAGTGATTGCCCGGGGCCAAGCTCC
TCTCTCGCCAGTTGG
>20151110.A-POA_contig_14
AATAACACAGGAGACAAGATCAACCGCTGAACGTCCGGGCAGGGCACCAAAAAGTTGTCG
AGGGACTACTTGGTGCTCAATAACTGACCAAGCCATTCTTCTGGCTATGATACGTTCCAA
TCCTTTACCTAGGCAAGAGAGTAGAGAGATAGGCCGCCATCCCTTAGGGGTGGATAGATC
TCGTCCAGGCTTTGGAAGCAAGACTACTTCTGCAACTCGAAACGCTGTTGGGAAGTGTTC
ATGCTCCAGACAAGCTTGGAAAATGTTTCTTACATGCGTCCCAATTACTGTCCAGCACGT
CTTGAGCAACCTCACTGTTAATTTGTCGTTTCCAGGGGCCATGTTGTTGCCGCCAATGGT
ACATTCTGTAACGTCTGATAATGATATTTTATTGTCCCAAGGGATTTGCTCCGGTTGGTC
CTGCTCCCATGTGGAGAGGTCTTCGTCTGCATCAAATCAAGCCATCAAAGTGTCCCTCAA
GCANNNNNNNNNNNNNNNNNNNNNNNNNNCTTAGGCTTAGCCCATTGCATGAGATTAAAT
ACTTGGGCGTCTGTAGTGGTGTTTTCAAATTTTCTCCTCCAGTATTCTCTCTTGGCTGCT
TTGACAGTAGCTCTGAACCTTTTTCGGGCGTGAACTGCAAGAGCCGGATATGCTCTACAG
TGTTTGTACTCGCGCTGCATAGTCTCGCATTCCTCGTTCCACCAAGTTGCTGCTATTCCG
GTGACTTTTGGTGCTGTGCGTCCTACTGCGTTGCGAGCATCATCAAGTGTCTGTAGGAGA
GTGGAAATTTGGAGCTCTATATCTCGAACATTTTCCTACGGCCCTGGCTTCATCCAGGCT
TTGACGTACTGGGAGAATTTTCCAAGGCTCTGGTTGCTCACGTACAGTCCCTGCGAAATA
CTTGAAGGATTCGACATTTTGGTTGTCTGAGTGGATCCTACAATGGTCATATGATCCGAA
GTACAGTTTATCTCCGTTAAGACTGACGCTATTGCTGGGATATTGCTCCACACAAGATCT
AGTACGTTTCCGCTCCGATGTGTTGGAACCCCGGCTCTGCTTGCTAGATGCATGTTGTGA
GTATTTCCCCATTCCATTATCTGGTAACCATTGCCGTACTGACGTGAGGTTTGCGGTTGC
CGGTGCCTTGATACTGAGTTGAAATCNNNNNNNNNNNNNNNNNNNNNNNNNNNNNGATCT
AGAGTGCCACTCGGGCCAGGCCTGCGGTAAACATTTACAAATGTAACCCCACAAACCTGT
ACAAAACAGTAGTCAGCTGTTTGGCCTGAGGATTGGGTTATCTGTAAGTTTCGCAGGCCT
TTGCGGGTGAAATTTATTGCCTGAGGACGAGCTCCTCTCTCGCCAGTTGGGCTGTGGCTA
TCAAAGCCAGTGTGACTTTTACTGATAAAGATTCCGTCTTTTTGCATCGTCCATGGCTCT
TGTACCATCACAACGTGTGCTCCTGCTTCCCATGCTTGTTGCAAGGCTATGTCCATATTT
TCTCCACACTTTCCCACATTCAGTTGGTGAAATAGAAGAGTGCTGTTGATTTCTTTGGGT
GTGTCCGAGACTCAGTTCTCTGACATTAACCTTGCATAGATGCTTCTGGGGCAGAGGTGA
CTTCTACAGCCCTGCCCTTCCTCTCTAAATATGCTCGAGCGGCATTAAAGTCACGATATC
CACGCTCGCAGATGATGCGCAACTTTGATGGTGTGCGAGGTACAATAGTTCCTTGTTGGC
GTCTGGGTCTAGCCATGCATTTAAGCTCATAAGAGTCATGAGGACCCGCGCAGTTAGAGA
ATTTAGGAATTTTGACCTGACACTCTGAAGTCTCGTGTACACCCGAACAGCGTCCACAGC
GTTGGCTTTTAGTGCAAATTTGCGTGGGGTGAAATCCCCAGCAGCGCTGGCATTGCTCAA
TGGGGCGCTGTTGCGTGTAAGGCATTGCCGGCCCACTTTTGTCGAACAGCCTAAACTTGA
GGTCCAATGGTTTTTGGCGGAAATGTACAAGCCAACTGGTAGAATATTGTCCCAGCTTTG
TTGGTGATGGGCGTACCAGAATTGGAACTGCGCCACAGGCTGATTGGCACTCACTTATCA
CCATTTCATTGGTGACTGTTATGCTCCCTTCCAATGTCCGAATGAAAAGGGGCACGTGTG
GTACCAACACTGATATCTATTCTGATGCTGCCTCAATGACAACTTTATCCTGTTGGAACA
ATGATCCTATACTGAGGATATTTTCCTTAAGTGCATCAGATGCGCACTCAAATGAGATAC
CCGAACGAACCGGGTGCATTGTTATGATAGCTGATGGTGCAACTCCAGCACGCTCAGTTA
TCATCTTCTTAATGGTGATCGGTGAGAGCCGACGCCATTCATGATCTCTATCTAATCGTA
CGAAAAGGCGTTTGTTGACCTTGGGATTCGATTTCGTTGATTGGTTTGTCTGTGAGACAG
GTCTTCTTGGTAATAGAATAGCAGGTGGGTCAGGTAGCCTGGCTGCTTTTCGGGCTACTG
TAACCCAGGGCGAAGTGTTCTCTGAAGGTCTAGCCAGTAGAGCACTACAGTGGGCGACAG
GAGTACTTTTTGCCTTGTGTGTCACTGGCTTTGAAGAGTGTCAGATTGGAGCGTAGGCGT
CTGAGCTGAAGCGGAGTTAGAGTGCTGGAAGGGGTTGGATGGACTGCGAGAGATGAACTG
AAGGTCTACTGGAGATAATTTAAGGAACTAAAGGT
>20151110.A-POA_contig_15
ATGGGGAGATATTGAGACCTTTCACCTGAACTGCAAGACCTGATATGTCCAACTTTTTTC
TTGGTCTACCACCAATTATTAAAAGCTCAGACTTGACCAAATCAAAGTTGATCTTGTGCT
CATCTGCAAGCTGAAAGAATTAATCTACTTCTCTCTGACCTGATGATACAGCTTCAGCGG
CAGTGCGTCCTATTCCGAGGGATGCAATATTGCCGGCATATCCAAATCTTTTTCCTTTCC
CATCTTGAACTAAAACGGCAATGTATAGGAGGAAAAGAAGTGGCGAGGGTAGTGAGTCCT
GAGGTACTCCACACTCCACTACTTTTTCGCATGTTATTCCCTCATAGTGACAAACACAAA
TACTCTGACGGGTAAAAAATGACTCAACAAATTGGCACAGTCTCCTCGACCACCCCTGGT
CACGCATTCTACACAGTAAGTATCTGTGAAGTACCGCATCAAAAGCTCCTTGCACATCCA
TTTTTATCATAGCTGCAACTTTGTTACTCCACATTGTTGCCTCAACGTCATGAATAACAC
AGGAGACAAGATCAACTGCTGAACGTCTGGGTAGGGCCCAAAAAAGTTGCCGAGGGACTA
CTTGGTGCTCGATGACTGACCACGCCATTCTTTTGGCTATGATACGTTCCAATCCTTTAC
CTAGGCAAGAGAGCAGAGAGATAGGCCGCCATACCTTAGGGGTGGATAGATCTCGTCCAG
GCTTTGGAAGCAAGACTACTTCTGCGACTCGAAACGCTGTTGTGAAGTTTTCATGCTCGA
GACAAGCTTGGAATATGTTTATTACATGCGTCCCAATTACTGTCTAGCACGTCTTGAGCA
ACCTCACAGTTAATTTGTCGTTTCAGGGGGCCGTGTTTTTACCGCCAATGGTGCATTCTG
TAACTTCTGATAATGATATTTTGTTGTCTCAAGGGATTTGCTCCGGTTGGTCCAGCTCCC
ATATGGAGAGGTCTTTGTCTGCATCAAATCGAGCCATCAAAGTGTCCCCTAAGCTCTCTG
CTCTCTCGAGTGGGTCTGAAAGCCACCTGTCTCTGCAACCTTTAGTGGGGGTGGTTCTCG
ACGCGATTTAAGCTGATGCAATGGGCCAAGCCTAAATACTTGGGCGTCTGTAGTGGCATT
TTCAAATTTTCTCCTCCAGTATTCCCTCTTGGCAGTTTTGGCAGTAGCTCTGAACCTTTT
TCAGGCGTGAACTGCCAGAGTCGTATACGCTCTACAGTGTTTGTACTCGCGCTGCATAGT
CTTGCATTCCTTGTTCCACCAAGGTGCTGCTGTTCTGGTGACATTTGGTGCTGTACGTCC
TACTGCGTTGCGAGCATCATCAAGTGTGTCTCGGAGCGTAGAAATTTGGAGCTCTATATC
TCGAACATTTTCCAACAGCCCTGGCTTCATCCAGGCTTTGACGTACTGGGAGAATTTTCC
AAGGCTCTGGTTGCTCACGTACAGTCTCTGCAAAATACTTGAAGGACTCGACATTTTTGT
TGTCTGAGTGGATCCTACAATGGTCATATGATCGGAAGTACAGTTTATCTCTGTTGAGAT
TGACGCTAATGCTGGGATATTTCTCCGCACTAGATCTAGTACGTTTCCGCTCTGATGTGT
TGGAACCCTGGCTCTGGTTGCTAGATGCATGTTGTGAGTATTTGCCCATTCCATTATCTG
GTCACCATTGCCGTACTGATGTGAGGTTTACGGTTGCCAGTGCCTTGATGCTGAGTTAAA
ATCTCCTCCAACCACTGTAGGACCTAAAGGTTTCCAGAGTATTAGTGGATCTAGAGTGCC
ACTTGGGCCAGGCTTGCAGTAATCATTTACAAATGAAACCCCGCAAACCTGTACAAAACA
GTAGTCAGCTATTTGGCCTGAGGATGGGGTTATCTGTAGGTTTCACAGGCCTTTGCGAGT
GAAAGTGATTGCCCGGGCTGAGCTCCTCTGTTGCCAGTTGGGCTGTGGCTATTGAAGACA
GTGTGTCTTTAACTGATAAAGCTTCCGTCTTTTTG
>20151110.A-POA_contig_16
ACCCCCCCCCCCCCCCCCCGAGGATGATTCTAGACCATAATAAGAGCGAAAGAAACTAAC
TACATTAATTTGAACTTGAATTTGATTAATTTAACGTATCAGGCTGAAGTCCTACATCTA
GGAGAATTGACACGGGTGCGTGTTCCTGGAGGACCCACAACTACTATTGACGCTGGCTTT
ATATGGCCAGAAATTTACATGATTGAAAAATCAATAATATCAAGAGAAACTTTTGCTACC
CTGACTCAACGCCCTGAGCCAAACCAGCTATTTCATAAGAGTTTCCCTGTAATATATGTA
TCCCAGAAAATGATGGTCTTTCAAGTCTAGCTTTGCTCCCCGTCGCATCCCGTTGTGGTA
AGAAATCTTTAGAATATCATACATCCGTTTTATCCCAATAGCGTTCATCCACTTGGCGCT
AGTGTTTTTTCTTTATTCTTCACCATTGTTTTAGCGCTGTCCGGCATCCAGAGAGCTGTC
ACGGGCGTCTTTCTCATCCACATTTGCACATTAAGTCTATTTCTTCGAGTTAAAACCTCT
TGTGATACTTGTCGAAGTTTCCATGACCAGTCCTAGCCGCTATCAGACGATAATACGCCC
ATCTTGAAAGAGCGAGTTCTAGTGATCGTTTTCGCTTCGTCATTAAGTCCAGGTCTTTGT
ATCGACTAGGTCTATTCTCTCTTCACCAAGAATCAATGGTCTCTTCAGCACGGTCTCTGA
AGTATCAGTTTAGAGCCGCGAAAGTGTATATTTGTACTTGATTTGTTCTTAAGGTGAACG
TTGCATTTGAGGCCACTAGAAGATCCTTCAAAGCTGATTTAGTCAGTACATCCACATGAA
TCTTCCCGAGAATGCCAGAATGACATGGGATCCATCGTATATTTACTAACTCGTTTGATT
GTAGAAGAGTTGTGATTTTGTCGAATGTGTATTAGGACGACTTACTTCGACCTATTCTGA
GGGAGTGGACAGCCTCAGAGTCATCGACGAGCATCTTAATAGGGCAATCTCCTACCAAAG
CCACAGCTAATTCAAGGGCCTTTTGAGCGCTCACAGGTTCTACATCGTACACTTCCGCTC
CCAGAACCGTTCCAGCACCGCTTCCAATCAGCCTGCCTTCTTTACATAAGACGTATCCCT
ATGCAGATATCGCTGGGTCGCTTGAAGAGCCATCTAATTAGGCACATACGGTCTTCGTCG
GGAGATTTTCTATCCATATCTTTGCATACTCCGACTCGTTCTTCCTGTCGAAACCCGGTA
AGAACCTGGTAGGGTAGGTTTTCGGGTATGGAAGTTTTTCAGGACCTTCAGTGATCGTTA
CATTTTGAGCACTGTTCTAAAGTCGTATCAGATAGCGCTCCGGAATAGTGATAGGTCGGG
ATTTTTGGTCTGTTCGGAGATCCAGGCACCTTATAACATCTTTTGGTTCCTCCCTAGATC
TAAGAGCTAGAGGGTGGCATACGTCCAGTCGTTGGATGCGCGCATCAAATCGACTTTGCC
TCTGATCCAAAGGGATTGTTGCCGGTGAAATACCTGACTTTCTTCGAAGAGCCGAACTTG
GGGTAGTACGCCAAGCAGGTAGTGCAGCCCTAAATGCTTTTAAAATTGTTCTGTCCAACA
GATCTGTATGCCAGCCAACTCCGGTGCCGACTTTCTTGTCTCGACGAGAGGTAATTCAGG
CTAAGCCAGGCCACCATACCTCCGCTCCATACAGAGCCGTACTTAGGACACAGGCGTGGA
CAGATTTAATCATCGGTCCTGGTGCTACGCTCCGCTGAACCATATCAATACGACGCATGA
ACTGTGTTATACGTTGTGCTTTCCCGCACCACTCTTGCACGTGCTGCTTAAATTTAAGCT
GGGAGTCGAGCCATACTCCAAGCCATCTCACATATGGGGATGGGGAGATATTGAGACTTT
TCACCTGGATTTTAAGACCTGACGTGTCCGACTTTTTCTTGGTCCGCCACCTATTATTAA
AAGCTCCGGCTAGACCAAATCAAAGTTGATCCTGCGTTCATCTGCCAGCTGAAAGAGTTT
ATCTACCTCTCTTTAGGCCGATGAGACAGCTACGGCGGCAGTGCGTCCTATTTTGAGGGT
GGCAATATCGTCGGCATCCCCGAATCTTTTTCTTTTCCCGTCTTGAACTAAAACGGCAAT
GTATGGGAGGAAAAAAAGTGGCGAGAGAGGTGAGCCCTGAGATACTCCGCACTCCACTAC
TTTTTCGCATGTTATTCCCTCCCAGTGACAGACGCAAATACTCCGCTGGGTCAAAAATGA
CTCAACAAATTGGCACAGTCTCCTCGACCACCCCTGGTCACGCATTCTACGCAGTAAGCG
TTTGTGAAGTACCGCATCAAAAGCTCCCTGCACATCCATTGTTATCATAGCTGTAACTTT
GTTACTCCTCATTGTCGCCTCGGTGTAACAGCTGGAAAGCCGATGGGTTCCTGTAGCCTA
TTTTGGCCAACATAGGCCTGGCCCAACGTAGGTGGCGCACAACTGGTTGATACCNNNNNN
NNNNNNNNNNNNNNNNNNNNNNNNNNNNNNNNNNNNNNTGAGGTTACACAACAAATACGA
TTAGCACATGTGGGGAGTCTCTTACGACCGGACGCAATGAAGGATCGTGTCTCATTAACA
CGAAAATCTTGTATATGTATAGGTGTAGATAGAGAGCGAAGTGGTTCTCTCCTCAGAATG
ATANNNNNNNNNNNNNNNNNNNNNNNNNNNCCTGTTCCTCGAACCGTGACACTCGGCGTC
ATGAATAACACAGGAGACAAGATCAACCGCTGAACGTCCGGGCAGGACCCCAAAAAGTTG
TCGAGGGACTACTTGGTGCTCGATGACTGACCAAGACATTCTTTTGGCTAGGATACGTTC
CAATCCTTTACCTAGGCAAGAGAGCAGAGAGATAGGCTGCCATACCTTAGGGGTGGATAG
ATTTCGTCCAGGCTTTGAAAGCAAGACTAATTCTATGACTCGAAACGCTGTTGGGAAGTG
TATATGCTCCAGACAAGCTTGGAAAATGTTTCTTACATGCGTCCCAATTACTGTCCAGCA
CGTCTTGAGCAACCTCACGATTGATTTGTCGTTCCGGGGGCCGTGTTTCCGCCGCCAATA
GTGTATTCTGTAACGTCTGATAGCGATACTTCAATGTCCTAAGGGATTCGATCAGGTTGG
TCCAGCTTCCACGTGGAGAGGTCTTGGTCTGCATCAAACGAGCCATCAAAGTATCCCTCG
AGCTCTCTGTCCTTTCGAGTGGGTCTGAAAGCCACTTTTCCTCTACAACCCTTTGTAGGG
ATGTCTCTAGACACGACTTAGGCTTGGCCTATTGCATCATCTTAAATACTTCTGCATCGG
TAGTGGTATTTTCAAATTTTCTCCACCAGTCATCTCTCTTAGCTGCCTTGACAGTAGCTC
TGAAACTCTTGCGGGCGTGGACTGCCAGAGCCGGAGATGCTCTAAAATGTTTGTACTCGC
GCTGCATAGTCTTGCATTCTTCGTTCCACCAAGGTGACACCGTTCCAGTGGCTTTCGGTA
ATGTACGTTCTGCTGCTTTACGAGCATCATCGAGTGTCTCAAGGAGAGTAGAAACTTGGA
GCTCTATATCTAGGACATTTTTCAAAAGCCCTGGCTTCATCCAGGCTTTGACGTACTGGA
ATAATTTTCCAAGGCTCAAGTCGCTAGATGTATGTCGTGAGTATTCGCCCACTCCATTAT
CTGGTCACCATTGCCGTATTGACTTGAAGCTTTTGATTGCCAGTGCCTTGATAATAAGTT
TAAATCACCTCCATCCACTGTAGGTCCTGAAGGTTTATAGAGTAGTACTGGATCTAGAGT
GCCACTCGGGCCAGGCGCGCGACATAAATTTACAAATGTAGTCCCACAAATCTGTACAAA
ACAGTAGTCAACAGTTTGGCCTGAGGATAGGATTATCTGTAAGTTAAGAAGGCCTTTAAG
GGTGAAAGTGATTCCCCGGGGCCGAGCCTCTCTCTCGCCAGTTGGGCTGTGGCTATCGAA
GCCAGTGTGACTTTTACTGATAAAGCTTCCATCTTTTTGCATCGTCCATGGTTCCTGTAC
CATTATAACGCGCGCCCTTGCATCTCATGCTCGTTGCAAGGCTATGTCCATATTTTCTCC
GCCCCTTCCCAAGTTCACGTGGTGAAGTGGAAGAGTGCTGTTGTTTTCTTTGGGTGTGTT
TGAGATTCGATTCTCTAACATTAACCATGCATCGATGCTTCTGGGGCAGAGATGACTTCT
ACAACCTTGCCCTTGTTGAAATAAAAGCGGTACATGACTGCATCTAGTCTAGTCCTCTAT
ACAAATGGAGAACTTGCGCTATGAATCGTGATTATGGAAGGATATTATGACTCATCAGCA
TGAATAATCTTCTGATATTGGTGCACGGACGCACACTATATATTGTAAAATTTTCTATCT
GT
>20151110.A-POA_contig_17
GGCTTTTTGAGCGCCCACAAGTTCTGCATCGTACACTTCTGCTCCTATAACTATTCCAGC
ACCGCTACCAATCCACCTGCTTCCTCTATATAGGGCAAATCCCCATGCAGATATCTCTGG
GTCGCTTGAAGAGCCATCTTAATAGGCACATACAGTCTCTGTCGGGAGATTTTCTATCCA
CATCCTTGCATACTCCAACTCATTCTCACTATTGAGACCTGGTGAGAACCTGGTAAGGTA
GGTTGACGGGTATGGAAGTTTTCCGGGACCTTCAGTAATTGGTACATTTAGAGCACTGTT
CTNNNNNNNGGTCGGGCTTTCTGGCCTGTTTGGAGCTCGAGACACTTTATAACATCAATT
GGTAGCTCCTTAGCCCTCATTGCTAGAGGGTGCCATGCGTCCAGTTGTTGGATGCGCGCT
GCTGACTGAAGTTGCCTCTGATCCAAAAGGATTGTTGTCGGTTGAATGCCTGATTCTCTT
CGAAGAGCCGAATTTGGGGTAGTGCGCCAAGCAGGTAGTGCCGCTCTGACTGCCTTTAAA
ATTGTTCTGTCCAACAGATCTGTATACCAGCCAACTCCAGTACCAACTTTATAGTCTCAC
CATGTGGTAATTTGAGCTAGGTCAGGCCACCATGCCTCCCCTCCATACTGTGCCGTACTT
AGCACACAGGCGTGAACAGCTTTAACCATTGGTCCTGGTGCTACGCCCCGCTGAACCATA
TTAATACGCCATATGAACTGTGTTACACTTTGTGCTTTCCTGCACCATTCTTGCACGTAC
TGCTTAAATTTAAGCTGGGAGTCAAGCCATATTCCAAGCCATCTCACGTGTGGGGATGGG
GAGATATTGAGACCTTTCACCTGGACTGCAAGACCTGACGTGTCCAAATTTTTTCTTGGT
CTGCCACCCATTATTAAAAGCTCAGGCTTGACCAAATCAAAGTTAATCTTATGCTCATCT
ACCAGCTGTACGAGTTTATCTACTTCTCTCTGAGCCGATGAGACAGCTTCAGCGGCAGTG
CGTCCTATTCCAAGGGATGCAATATTGCCGGCATATCTAAATCTTTTTCCTTTCCCGTCT
TGAACTAAAACAGCAATGTATAAGAGGAAAAGAAGTGGCGAGAGAGGTGAGCCCTGAGGT
TTTCCGCACTTCACTACTTTTTCGCATATTATTCCCTCCCAGTGACAAACGCAAATAATC
TGCCAGGTCAAAAATGACTCAACAAATTGGTACAGTCTCCTCAACCATCCCTGGTCACGC
ATTCTACATAGTAAGCGTTTGTGAAGTACCGCATCAAAAGCTCCTTGTACATCCATTGTT
ATCATAGCTGTAACTTTGTTACTCCTCATTGTTGCCTCGGCGTCATTAATAACACAGGAT
ACAAGATCAACCACTGAACGTCGGGGCAGGGACCAAAAAGTTGTCGAGGGATTACTTGGT
GCTCGATGACTTACCAAGCCATTCTTTTGGCTATGATACGTTATAATCCTTTACATAGGC
AAGAGAGCAGAGAGATAGGCCGCCATCCCTTATGATTGGATAGATCTCGTCCAGGCTTTG
GAAGCAAGACTACTTCTGCAACTTGAAACACTTTTGGGAAGTGTTCATGCTCCAGACAAG
CTTGGAAAATGTTTCTTACATGCGTCCCAATTACTGTCCAGCACTTTTTGAGCAACCTCA
CGGTTAATTTGTTGTTTCCGGGAGCCGTGTTGTTGCAGCCAATGGTGCATTCTGTAACTT
CTGATAATGATATTTTATTGTTCCAAGAGATTTTCTCTGGTTGATCCTGCTCCAATGTGG
AGAGGTCTTTGTCTGGATCAAATCAAACCACCAAAGTGCCCCTCAAGCCCTCTACTCTCT
TGAGTGGGTCTGAAAGCCACTTGTCCACCCCAATCTTTAGTGGGGGTGGCTCTT
>20151110.A-POA_contig_18
CTATCGCAGTTCAATTTTAGGCTCGAATTCAGGGCGGGAAAGTTGAGGGGAAGGCCAGAT
GCCTTATCACGAAGGGCACAGGATGTGCTTAAATCAGAGGAGGACCCGAGACTAAAGGAA
AGGGAATTCACGTTGCTGAAGGAAGACTGGCTGGGTAAAGGAACAATTGATTTGCAAAAT
TTACACCTGGTAGAGAGCATTGAAGAAAATCAAATCCCAAAAGGTGACCAGCTCTTCGAA
GAAGAGGAACTGCAAGGGTTATGGGATACAGGAATGGCAAAGGATAAAATGATGAGAGAG
GAGCTGTATGCAGCTATACGGAATAACGAAACACAGTTCGCATCCCACCTCCAATTGAAA
GTCGCCCGGGCGGAATGTGAGCTGGACTTGCGGGGAGCGTTATGTTTTCGAAAGCGGCTG
TGGGTGCCGGATTGGGAACCTCTGCAAACAGCCCTTATTCAGAAAACGCACGATTCACAT
GCAACAGGTCACCCAGGGCGAAATAACACTATCGCTATATTATCGCGATCTTTTTTCTGG
CCGGGCATGTCGAAAATGGTGAGGAGGTTTTGCAAGAATTGTGACGTATGTGGAAGAACA
AGGGTATGGCGCTCCAGAAGGCAGGGATTGCTATTACCGTTACCAGTGCCGGAACGTTTC
CACAGCGAGTTATCCATCGACTTCATGACCGACCTTCCGGCGAAAAGCAAAGAAGAGCCT
CAATACCTC
>20151110.A-POA_contig_19
TTAGCGGCGGAAGACGCGACGGGCCATAACCTGTTATGGTGTAAAAGCATAGAGATTAAG
TTGAGGTTACTAATTAAGAATATGTACATGTAATCACATGATGATTAGTAATCCTCCACT
ACAAACACCCATAGGAAGGCGGCCTGAGGCTCTGGTAACTCGTCTGGTCCTGGCGCACCG
ACTCTCCTTGGCTAACCAAGGGGGGTTAATCAGAGGGTCCAGACACTCTATGGGCGGGAG
GCTTAGGGCTCACCCAGAAAGGCGCGAGACGCGTCTTTGTTGGGTTAGGATCCAGACGGT
CCGGGTCGGAGAGAGAGTACATGACAGGCCTGGCCATCATGTCTCGGGCCCACAATAAGC
GATGCGTTGTATACAAGCGGTGACTGCTCGGCGTAAGAGTTTAGGCAGAGCGCGTTTACA
CCCACTAAAGCCTTGTTAGCCAGAGTGCAGACGTGCCATTTAAGAGAGTGTTTTCTACCA
AAGTAGACCCCCGACCATCTGGTGTATGGGCTGTTTGTCTTCTCTGATGCGGAGAAGTTG
CCGTGCGTGAGCGAAGGAGTGTTACCCGTATTCTTGTCAGCTCGTTTTCATGACAAATGC
CGTAGCTCTGCCGTAGCTGGGTCCAAAGTAATACCTTCCTCTGCCCCCCAATCCAGGACT
TCTTTCAGTGTCATTGTCATGGAGATGCAGTTGTCGTGTAGCGATTTTTAGGTCTCGAGA
ATCGCGACATCGTCGGCATAACCAAACCTCAAAATCAAGTACCATCGAGGAAATCCTCAA
TCACTTGTGGCCATTACCTCAGCTAGAGGCCCACGATGTTACGGACACCCAGAAAGGAGG
ATTTCAGTCGCGGAACACAAGGTCTCGTGGGCATCTTGGGACGGGGCACCAGTTCGATGG
CTACCTACTTCAGGGAATCTTACAAGGAGAGGGGGAAGAAATGCATTTGAGATGTGGCAG
AAGGAAGCTAAGATATCTGAGGTGGGACAGTCTGAACATCGACGAGAGTTCTCCAAGATT
TGAATAGGCCATATTGGTTAAGCTTTCGATTGGGATAGTGGCGCCGACACTATGAGAACA
AGCAACGACGAAAGGTATTGTGGTCGGCCTCCTGATCGTCATTCCCCCGAGTTAGAGTCT
GGGTAGCCTGGACACAAGATGGCAAAGGCATGTTAGGGTAAAAGGGTTTTCCTATTTTCC
CTTTGGCCGATATTCACGGTTGAGGGAAGGGTGGGTCCCCCCAGCAAAAAGGTCTCGAGT
GGTATCGGCGAATGCATCCACTACATGAGTGCTCCAAATGTCAAACTGAGCCGTCTTTGT
GTATAGTCGTCGGGTAAGGCCCAGCCTTTTCCGTGTCATGCCTTATCAGCACTAGGCTTG
CGCCCGTCACGAAGAAACCCCATCCATCTAGATAGTGCCGTACTAAGTCACTCTTCGGAG
CTTTGTACGGCTAAATATAGCGTTCGGTCGTATCTTATCACTAATTTGTCTCCCACTGCT
CGGCTCTGCGTACTACATTGCCAAGATTACAGCCGAGTACTAATATGATCAGTGCCCTAG
CAAAAATAACTAGACGAATTACCTGCAGGACCGCGCCCTCCGAGACCCACCAAAATCTTA
GCAGGGCCCAAAGTAGTGTAGCGATTCAGCTGACAAGCGAGCAACTCGCCTCAACTATAT
TATCTAATGAAGAAAGGTCCCGAGAGTCGATACCCCAGAATGCCAGTGTGCATATTCGTA
CCTAAACGTCAAACACATGGTCATGGCCTATCCCCAGTGGGCTGTGGGATGAGGAGAGAC
GCTGCGACGGGCAAAAGATGAGTATTTTGAAGCCATGATGAACAGCCCTGATTATACGAA
GAGAATTACAAAGTGGATTGTAACTAGAGACTGGTTTGAATAGTTCCGGCTTGCAGAAGA
AGTCGAGACAGCGGCGAACAGAGGGAGACAGCAAAGGGGGAAAGAATAGGTAACAATTCA
TACTGGATAAACAGAATAAACGCACTTCCTGAAGGAAAACTTGCAAAAAAAACAATAGAA
ATAAGACAGGTAGGATTAGGGGGATTCTACCTTTTTTTTTTAAATTCATAGTGTATTCAG
CTATCTAGCTATGACACATTTACTTATCTAATTCCAAACCACTTAACTCCTCTAACAAAC
TAAAATTTTATGACCTCTGTCAATGTCCCATTTAAATAGGGATTCTACCTTGTGAATATT
GTAACTACATAAACTTGCATGGATCCACAGGGTACCTGAACGGGATAAATGTAATCAAAT
TTAGACAATGAACACAATAAATTTTTTAATAATGTCGAAACCCCGGCCTCATTTGAAGGT
CAGCATTTTTGGAATTAATACTACGAAACTTCATGAGCGAAGCAAAGGTTTTTGATAGTT
ACTAAGTATGGGCCGTCAGACCTTCACATAAAAACTACACGCTTAAAATTTTGCAAAAAA
CTAGCTATCTTCCGAACTACAGTATTCTTCTCGCCATCTACTTGGTTATTACTCTCCTGA
ATGACATTGAAACTGGAATCTGATTCTTTCCTATCCCCACAATAATTACCCGTAATTGAG
GCGTTGCAACAGAGTGACTGACAAATATCATAAAAGCTCTAATTTTTTACTATTGGGTAA
TCATAGCATTTCGGTCTGAAAAAGGATCATCTTGATCGCAAATGACGCCGTCCGAATCCT
CTGCATCGTTTCCAAAGTAAGCTTCTTGAGATATATCCTTTGGTGGTGGAACAGGGCGCC
TATGCAAATGACCTTCCTTCATATCAGGGTTTAAAAAATCAACTTGGTTTACGATTTCGC
CATCCCTTATTTTTTGGGTTAAATCTATGAATCTGTCAGTATCAAGTTTCGTCATGTAAA
TAGGCGACCGATTACGATTATGCAAGTGTTCCTGCTTTATGATTTCAGAATCGGAATCAC
TGTCGGCATCTATTGATCTATCCAATTGCTCAAACGTCATGAGAGCGATGACGAGCTCAT
CGTTTGCATGGAGGAGTGGACCCAACCATTCTTCAGATTGAGTATTTTGGATCTGGAATA
ACTATTAGATACTAGATATCACACATCGACTAAAGATAAACTATACGTAATAAAATATTC
TTTTTCGGAGAAGTTTACAATTGTCGAAGCGATCGACGATGGATTTATTCTCCGAAATCT
GCTCATGTTCTCTGCTAATTAGCTTCAGGGAATTCAATAAGTTGGTCACTTCTAGTGAAG
CTTCAGCGATACAATTCTTGATATTTTTTTCCTCCGCAAGCTGTTGCAATTTTGCGTTCC
GTTTTTCCTTATCATTCTCTTTCTTTAGCTTCCTGCCAATCGGTTTGCCAAAGAGAGAAG
TACCAGGGGCCCGACTCGACCGTGACGAGCTACTCGGCACTTGTGAGTCACCGGCATGAG
CCAGGCCGGTAATCTGATGGTTTGCATCTAGTTCATCGTTTGCAGAGTCTTCAAAGGGGC
TTTTCTTAGTGTCTCTGAGAGCTAATGACCTTTCTTGGGTTAATGTCTGTTTATGGCGTG
GTAGTTGCTAGGACTTGTCATTAGTAGAAAAAAGAACCAAATTATGGCCAATCACACCTT
GTAAAGGCCTGCAACAAGTTCGAAACCTGGGGTATCTTTGTACTTAGTTGCCCATGATTT
AAATAGAATTTGACTCTTGGATTTGACTTTAGGATCTGATAGATCTGATGTTCCACAGAC
TCTTAGACGTTCTAGCAACATTTCATCTGCAAATGTGCGCTGAAATCGTGGACCACCATT
TTGGATGAGACCATCAAGAATTGTAAGGGCCCGTAACTGGCGAGCAACGTTTCCGTACTT
CAATTTCTTTCTAATTGCCCTAGCAGCTTCACTCGGCCCGGTATTTTGAAGAGAAATTAC
TTCAACTAAGTCTGGAATACCACCTACATCCTCCTCATCAAATTGATCATCGGTGAGTCT
TTCGATGGCAACGGTAACAGCAGAATAAGGTTTCTTCTGACGAGCCAGACCATGTTAGTA
GTGACTCTGTAATATCGCGAAAGCGCGCAACATATTTCTCACAACGCCCCAATAGGAAAT
CCTTGTAGGCATGTAGGCTCGCCCAAAACCTATCGCAAAACTCTTGTTCTAATATGAAAA
GAGTTCAAGAATTATCTCGTCACAGAGCCCAGAGATTGATGATCTTTAGTATAGCCATGA
AAAATCCGAGGACTTACACTGTGGAACATGTTGATGCAAACTCGTACAATCTTACTCTTC
AGTTCTACCTTATTCCGTCTGGTCTAGAGTGAGATCTTCTCAAATAAGTGCAATATGAAT
TCAAGTCATGGTTGTGACGTTGCAAGCGGACTTAAAATTATCTGATATTTGTGCTAAATC
CGCTGAACGGAGATTACGAAACTTCTCGAGAAATTTTCGTTGATATTTGTTCAAAAAATT
GACGGATGCTACTCTGATCGTTCTATGACATGGTTACTGATTCATTACAGCGGGGTAGTT
CACTCCCCTGCCAGGGCATATAGTTCTATTTGCTCAACCGGAAACTACTAGTAAAATATG
TCTGGGTTTAATGTAAATGAAAATCAAGCAAGCTTTTAGATTATATTGAATAAAAGTTTG
CCTTATTTTTGTTGAATACATCAAGCTGTGTTCAAGAAGAATATCAATCACACTCAGAAG
CGTAAGTAGTCTAACACGTGAGTATTACCCTAACCAATTAATCTTCAAGGCGGCAATTGA
CAAATTTAGCATTTAGTCGCAGATAGAATTTAATAATCAAATGGGGAATCTAAATCCGAT
TGGATGTAATCAGATAATCATTGAATCCGACAATTCTCTGTGAACGATGTACTCAGGCGA
TATCAACCTCGATATACCCTATGATATCTACACCAATGACCATTTAACTAATCCAGAAAA
ACATGATAATGAGAAATTTAGAGAATACCATCAACCTATCAGTTTTCCAGTCAATGATCG
GAATTACTTTTATAATGATAGAGACTTGGTCCATCAAACTAGTTCTGAAGTAACTCAGCC
TAACCGGATAACTTCGGGTGTTACCCAAATTCGTGAGTTTCCTGACAAATATAGCATAAA
CCAAGAGCAGAAAGAACAAGCCGAAAATATTCAAGAACTAAACACCACAATGGGGAGGGG
ACCAGAATGTAGTGTATCCTTTCTTAAAGAGCAGCCTCTGAAACAAGACGGAAGTAATAA
TAGAGATAGAGTGATTGAAAAGTCACCACCTGAAGGTTTGAGTTCATCGGGGGAATATCT
GCTGAATAAAGAATCTCGTAGTCCAAAAAGTGTTACTAGTAACTACCAGGGTTGGATCAC
TACAGAGTCTAGCTTGAAATCCAACAGTCTTCCTTGGACAACATTGGACAAACTAGCTGC
TTCTGGATATAAGTCCTATCCAGTGGACAACGGGTTAAACCACACTATCATATCCAATAA
CGATGCTAGGATACAGAATGCGCCGCAAACTAAAGACCTTCCGACACCCTCGATTTTACA
TATGCCTACACAAAAAGAAATTATATCTGGAATATATCCACAAGCTCAGACCCTGGCCAA
ACCAGGAATACCCCTGAGATATGATTCTAAGAAAACTAATGATAAGTCGCAAAAAATCGG
CGCACACTCATCCAATCAACTCCAAGAGCCGATTATCATTGCAGGCGAGGAATATGGACA
CCCCAAGCTACGTCGACACGATCTCGACCCGAGTAGCACTAGCACAGCGAGTAAGAGCTA
TACCCTTGCTAGTGATAAATTCAAACGTTTAGATGATTGTGATTTCGAGACATCATACCC
GTCTCCCGCACCTTCTTCTACTAAGACTGGGGAATGTTGTGTACCCAATCAAAAAAAATA
CACTACTTCATGCGGACAAGGTCAGGGTAAGCAAGCTTAAATCCGAGTACAGCATTGGAA
TATAGATCGAACTGACAAACCTGTAAAATTGTAAGTTCCCAAGTGGAGTCCTTGCACAGG
CTCACAAGATATTCTAAGAAAACAAGACGACTACAATGAAGGAATCAATGATTTAGAACT
CCTTTCTTTTTTCGCCGAACAATATACAACAGTCTGTAGCCGCGAGCTTCAGGAATCCAA
GGAGTATAACACTTCTAGCTCTTACCGCAGTCCTCATGCAACAATATCATTCAATAGAAT
TACGGATGAGGCGGCAAATACTGGCGCTACAAGTTCTATTCAATCTATAAGTAGTGAGGA
CGAGTTCCCAATTGACGCAGATCTCGAGAAGGAACTTTTTCAGCTTCTGACTCCGATGAA
TGAATCTTTTAGAGATTATGAAGATCCAAAAAAAGATTCTGATGGAAATATTAATCCGGA
ACACAATGTTAAAAAACTTAGAAGTAACTTCTCAGATACAGACCTAGGATTCACATCAAA
ATTTTCAGCCAAACGACTAAAGAACACAGAATTTGGTAATTACCTTGTACGGGAAGACAT
TAGTTCCAAAAGCTTTCCAGAAAGCCAAAAAGGTCAGAGTCATCTATACAAATGGCATTT
TGAAATTAAAATGTTGACTTAATATAAAAATGGATAGAACAAACACAAAGCTTGCTTTTC
CACAAAAAAACGAATATCAACTCATTTATGGATAGATCAAGCCCAAATAAGGGCAAAGCT
TCGCTTGAAAATCTATCATTTTACTCAATCCGAAATAAAGCTCATGAAGCTACTAACTAT
CGCCCCTTTGCTAGAAAAAATTTCCAGAGACTAGTTGGTGATTGCAGCCCGATTGTAGGT
CTTTCCTCAGATAGCTTTCTCAGAGTATGTTTTCGTATCGGGGAATTATTTAGAGAAGCG
GGAAGATGTCATTCTTTGAAGCAAGCTCCAGTGATGGAGCTATTCGCACGCATTAGAAGT
TCGAGCCGAGAACTGGGGACAATGAGGCAGATATTTAAATTTGCAGACATATGGCACGAT
CGACCTCCTCATCCAACTGGACTCCTCATGGATCATACTAACTCGAAATTTTTAGATGAA
ATCGAGGAATTAGTTGAGAGTAGAAAAAAGCCATTAGTAAGAGTCTTAGGTATATTAAAA
AGAGATAGCAGGCAGGCTTGCGGATGGTTACTCTATATTATCAATATTCGAGAGACCGAT
TGGCATGAAATTGACGAGACGAGGAGGGTTCTTGACGCGCAAGAATTGGATAAAAGGATG
TGGGAAAGAAAGATGGTAGCCTGATGAGGCTCTAGAATTATCTAGCTACGACCTATCTTC
AACGCTCACTTAGTTAACTTGATATCGCCAGCAAATACTTGAGCTAAGCCATTTCATTTA
TTCAAAGGAAAAGCTCTAATTTAACGAGGATCTGACAGCTATTGATCGCAATATCGAATG
TTGCGGGTATCTAGGCTAGCCAGCAAGAACTTCTCGTCAAGTTTTTTGCAAGGAATCAGC
TCAAAAATGGTATTGTAATTTACAGCTACAGGGCTATTTGCCATCTTGGGGACTACATAA
AAGCTTCATGAAAAATTATCAGGTGGTTGGCTAGAAATTCGAGGGGAGATTTTGGATGCC
ACAGTTTTTTCTCTTTGGCGTCCGAAAAAAAAACTTCCTATTAGCTCTGATTGATTTCTC
TGTAACAATGTCGTAGGAACCAAACCAAAGATATCCGAAAGAGATGGCACGATCACACAT
TTTTCTAATTTTCACGCACCTAGTGTTTCACAGGAGAATTTCTGTCCATCAGTTATGGCG
TATGTAATAAAATATTTCCAAAAGCTATAGCCATAGATGCAAATCTACTTGCAAGATCAA
TGTAATAATCTAACAGGTAGATCATACCTCTACTTGTGGCGTCTCTTATCATTGAGTTTA
TTTTCAGGCAGAACTTAGTTTCACCTGATTAGGATAGTAAACTGAAATCCTAGGTAATGA
AAAATCGTAGCTACTCCCTCATATATAGCTAACTCGACGGCAAACACTTAAAAATCCATG
ATTGATATGAATTTCTAGAGAGGTAAGTACTGCTCCTCCATTGTCTAGCAAAGTTATTCC
AGGTCACGTGTAACGACGGATGAAATATCTCATCTGGTCTAGCGTTTGGGGACCTGTTTA
TGGCGTGCGAAGACATTCATTTTGGGGATAGATGTGGATTAATCTCCCCTGACCAATCGG
TTTTACGAAAATTATTACAGCATGCTTGTGCTCGGATTAATCCTCAATCCCTACATACAC
CAGTCTACTGTTGGATATTTAAAAGAGATCAATGGAAGACAACGAATCACCCGACCCAAA
AAATACATATGGGAAGAATGATCAGATCAGGTTGGTAATTATGAGCATAATAGAGTCTGG
TCGTTTGTTGTTCAAATACTTGTTTTCTGCGCGGAGGACGGAGAATGAACACCTGTCTGC
GATGTTCTCCACCAATATGGGAGAAAAATATTATCGCTGAGCTAAGGCCAACCAAGTTTC
GTAACACCGAATAAATTGGCTCATGAGGCTATGATTCAAGATTTCCCACCAAATAAATCA
TTTACTGCTAACAAGGGCGTTTCTTAGAACATAGTCCGCTATACATCCGCCATCACACAC
GAGATCAACCACGCCGATTTAGGCACTGAATCAATCGATATTCACATCTTACCATACCAC
CCCAGTCCTCTTTAGAGGCTAGCTCCTGGTCCCCCTCCCTTCCCAATGCTCGAAGCGTCA
ATACAGCGAAATGGTCCTCAACGGGCCAAACCAATAACAACAACCTCATTCACACCAAGA
AAGGGGGTTTGAAAGGAGGGTAAAGACTGAACACCTGTAAGCGGTGTTCTCTACGAACGT
GGGGGTGAAGAAAACTCCCAGATCCAAGTTCAGTCAAATTTCGCAACACCAAAAAAGTTG
GCCCGCGAGGCAATGATTCAAGGATTATCACCATATCAATTCTCCACTCAGAACAAGAAA
GTTTCAGACCGAAGCCTGATCAAGTCTGCAGGTACGACCTAGTATATCCCCCATTCAATG
ATCACACCTCTCATCGACTATTCTCTGGCCTCAGATGGCCACTAAATACACGCTCTCGAT
AGTATGAATACCCGCGGGAGGATAGAAATCGTGGTGCATAGCTTTAGGAGGTAAATCTTT
GGGATGGACATTAGAGAGACCCGGACAGATTGACAAGATGATGCAAAGGATGGATACAAT
CTTGACAGATGTGAGATTTCAAATTTTGGCTGGGAGATATTCAAATTGAAGAGCATTGCG
CGCGCCAAGACTTCGATTGCGAGAGTGCAGGCAACACTATAAACACTGTTCGGGTTGGAT
GGTGCAGTGATACATCATTCAGGCCGGTCTGCCAAGTAGAGTCTGGATAGCTTGGACGCA
TATCCAAATTGAGACAGCAGATCGCTGGTTCGAATCCAGCAGAACCCAACCAAATTTCTC
GCGGTGCTGGTGTGCACGGATGACGAAGGCATGCTTGGATAGCCAACGGCTTGAAACTCT
CCTTTGGTGGGTTCTAACGGAGGAGGGCCGACTGTTTGTGTAAGCAAACATACCTCATAG
TGGCATTTACGAATGGAGCCTAGAGTATGAGTGTCTCTTTTATCAAAAGAGTCATTAATC
ATGTACACATAGTACTGATCATGCGTCATAGCTAGATAGCTGAATACACTCAAGTGATTA
AATTTTTTTTTAAAAAAAAAGGGGATTTGAAAATTTCTCCTGGGTGAGTATTCACGTGTG
AGGGTTGACTTGGTGAAGAAAAAGCCGGCATAACCTTGCAGTGGTACCTATAAATAAAAT
CTGAGGCATGAGTGTTCTGTATTTAAACTGAGTCATCTGTTTGTTGTTTCGTTTCTGATA
TTGTGTCATAGCTAGGTAGCTGCATACGCAATTAGAATCTGATGCAAAAAAAAAAGATTG
AAATTCAAATCCGTAGAAATCATGCGCAGGACCTTCAAGTTGTCTAAGTTAACCAATGCG
ACCTATCAAATCCTTGCTTGTTCTTGAATCTCGACCATGAGATAGGATCATAGCCTCATC
TAAGGATAAGAAATTGGTGGAAAGTGATCATTGTTGATTCTTTTTTTTTGTATCATCTGA
TGTATTTGCAGCTATCTATCTATGACTCGAGATGAGTGAATTATGTACACGAGGAATGAT
TGTTTTGACTTTAGAGACATTTGCCATCGGTATTTCATTTGCAAATACCACTGTGAGGTT
TGTTTGCTTATACACAACAGTCGACCCTCGTTACTGAGTATCAATAAAAGGGAACTTTCA
AAACCTCTATTTATCGAAACTTGCCTTTGTTTCAGTGGGATAGGTGTCAAAGCTATCCAG
AGGCTACTTGAAAGACAATCCTAAATCATGTACCACTGCACCATCCAACAAAACATTGAC
CTTGGCGCACACAAACACTCCAAATTTGAAAACTTCACGAAAAGTGTCGGTCCCAAAAAG
CCCATCGATGGCATCTTCTCTCTCTCGTTCCACATCCCAACTGCCTGTCATTCCTCAAGT
TGCGAAGTTCCTTTAGGGCAACGGCCCCCCATAAGTCAGGACCCAAGCTATGTATATTTT
GACTAAAGTCTCTCTTTTTGGGTATTCGTAGCGTCGTAATTTTGTAGAAGGTGATTGGTG
AGGCAAGCCCCCGATTGCGATTTGATCAGCTTCTTGAGGGGTCGTTGAGACGAGACGATT
GGTAGAAAGGTTGAGTTGGATGACTTGCGTTAAAATGATAGGACCAAAATTGAAGAGAAG
TCATTGAATGTAGATATGCTTGTGTTTGCTGTCGACTTTAATTCGGATGCGATTCTTCTT
GGCTATCCCATATATGCTGAGCATACTGAGCGTTAGCTCCGACATCGGCACTGCTGCGAG
ATGAATAATTCGTCTTTGCCGGCTTGGTTTGAATTTGCTCAGATGCAAAATAACAAGCAA
CAAGCCATCTTACCTGGAATTTCCAAGCTTTTTCGACATCGTGAGTATGAAGGGAGGATG
AGTAATGCCTTGGTTGTGTGTGCTTGCCGAAATGCGCGAGCTGCGCCATCGATTCTCAAC
ATGTAGCAAAAATTTGGGAAAAGAAATACGACGCAGTATCACAGTTTTCCATTTACACTG
GACTTAGCAGATTTGGTGTGATCACCAAAGATTTCCGGCATTTGCCCATGGCGTATACAC
TTGATCGAGGGCTAATGAGATTTTATAGAAAAATATAGCAAGTAATGCTAGCAGCTCTTG
GTTACCTAATGTTTTTTATTCACATAAAAAAATTCAATCCTATCTGAAGCCCTTCGATTG
TGGTTTTATCATGCATTGCATCGGATAAGAACAAAAAGGCGGCTAGCTGTGGGCTTTCCG
TCGTAAAACTTGGGGAGTGGTGGTCCGATAATAGCCCTGTACGTTATGAATTTGATTTAA
ATGATCATCTGCCAGCAAGAGGTTATCAGATTATTATCCTGCATCTGAATGCTCACCGTG
CGGAGTGACCTTGAATGATAGTGAAGAAAGTACCAAATTCGGTTAGTGTGCGTCTAGACC
GGATTTACTGGAATTATTTCCGTCTGCCGCGATGAATCGCGTCGGATTAGACAATCTAGA
CCAGCATCATCACTAACAACGCATGGTCTACCAACGTCTTACTACGTTCAATGCCACCTA
GCCAGAAGTTGCGCGAGTTATCAATGGAGCGCTCTTCCGAACACAATGATTTTATAGCCA
AGCTTGCAGCTTACCACGAAAGAAGAGGAACTTACTTTGATCCAGAACCAAAAGTTGGGA
CTAAGCACATGGATCTCCTTCGACTCTATAAGACTGTCATCGAACGAGGAGGATATGATG
TTGTTAGTGATGAAAAGTTGGCCTGGCGTAGGATGGGACAGGAGTTCAACTTGGGAACTG
GCAATCTTCCGGCAATCGCATTTCAATTGAAGGGTGTCTATTACAAGTTCCTTGCAGCAT
ATGAGATATCAAATCATTGGGGAGAGGAGCCACCTCCGAAAGAAATCTTGGAGGACCTAA
CGGCCAGAGGTGGGAGTTTACGAACTCGAACAATTGCGAATTTTGTCTCTCCGACAAAAA
AAGATGGCGCTTTAAATGAATTCTCCGAGGCTTCTGGTGACGATGGGACTCCGGCTAGAG
AGCGAAATGTAAGCGAGGATACTCCCGGCTCTGTGGGAAGGGCTACAAGAGGCCTACGCC
TACAACCCCCTCAAAGAGTCATCTTCCAACCTGATACGGGCCCCACTCGACAGGTTAGAG
GCGTCTCAACCACTTCACATCCTCCTCAGCCAGTCCAAAATTTTAATCAGCAAACTCAGC
ACCAGCAGGCTACACCGGTACCTAAAGGGGCCTCAACGTCCTATATTCCTGCAAATAATA
CGGAAACTTCTCTTTCCATCACAAACTATGAACCGCGTCCCCAAATACCACTCACGTTGC
GCCCTGTCGTCACTCCGGGCAACAACACTGCCGAATTTCTCAAGAGAAAATTTTCATCGG
TGGAGCAGGGGAGCTTGCCAAACAAGTCACAAAGTTCAAATAGAGAAATAATCGTTCCAG
GAAGTGAGTTATGGCTCCCAATTTCATTCATTTACGTGCTAAATAAAACCAAGAAGGCTT
TGACGGACCAAATATTTATGTTCGATGTTTGTGTGCATTGAGATCGGGCACTCCTTCGGA
GCAGGATTACGCATTGCATCACCTTGTGAAAATTTCAATGGAGCGTGGTGATAAGTATCG
CTTCGAAGGATTTCCAGGTTTAGCCGAAGGCCTCATCGAAAAGCTTCTCGAAGTCAGCTC
TCTCTTCTATAAGGTCACCTGGCAAGTACACTACATGTACGACCAGGAGATAAGTGAAAA
CAGCTTGAACGGCTTAGATGGTACACCAGATATTCTGCATAGGATTGCGCAGCTGGTAAA
AATCCCGGTTGATGACAACATCCAGACATCGGAATTCAGTGACGCAATGCTCCAGATTAA
TGAAGCTGCCCTCACACTACGAAATATGATCATGCTTGAAGAAAATGCGCTCTATGTGTC
TAAAATTCCCCTGATGAGAGACGCCCTGAGTATTGTGCTTAATCTTCCCAAGCTCGATAG
TGTTGTAGAGTTGAAGCATTACGCGCTAGATATTGCCGAACAAATAACAAAGTACCTTCA
ATTAGATGATAATGATCCACTATATTTATCTCTTCTAAACCAGCTACGCTTGGAGGATCG
GGGAGCTATTTTGGTCGCTCTAAGAGCTATCAGCAGAATTTCAATGAATCTTGAAGAAAA
TAATCTTCTTCGAGGGGTTTCGATCGATATCATTGAACGGGTTCTGGACTGGATTTTACT
TTGCGATGAAGACCTCATCGCTACGTGTCTTGACTTCCTTTACCAGTACACTGCTGTCGT
CGACAATGTAGACCCTCTTCTCTCGGATGGTCATGCTGGACCACTGATCAACCAGCTGGT
CCGTCTTCTTCTTTACGATGCCAAGATTGTGGAATGTGAAATACCTGATAGCCAAGAACA
TCGGACGCCCGCTCCATCATCTATTGCTCTTCTTCCTCGGGAGCTTTTCACTGAACTTGT
AAAAATGGACGAGCCCGAACGCAGCTCACTTTGGCTTCGCTGCCTATTTGAGGAAGACAG
CACAGAATCCATCACTCAAATTGCGCTCTGGCAAGCCTACCAGAGTTCTTTTGCGAATTC
GGTGGTCGAGAATGGAATACCACTACTTCCCGCCGCCGAGTTCATCAAAAACGTTAGCAC
AACCTTTGCTGACAAAGCTGCAGCACAAGTTCAGCCAGGAGCCGTGCAAAAGTTCATCAT
CAAGGGTATTCGATACCGTAGTACGCCGATCGATAGAAGTGGGGAAGAATTTCGAAAATG
CCTCTGGAATAGTTCTTGTGATGACTCCACACCTTGTCAGCAATTTTTCATGAGCCCTCA
GTCTATGTATCAGCACATTTTATCGACTCACTTGGGCGCTCAACAGGACGAGGACGGTCG
ATTTCTCGATTTGGGTGATCAAAGGTATACTTGTAGTTGGGACCACTGCCAGCGATTCAA
GAACAAACCAGCCACCAGGCTATCACAGATGGCCACTCATGTCAAGGTACACCTTCCCCC
GCAGGCTTCAGTAATACCAAATAACTCAGGCTCACATGGACCACCTTCGAGTAAGAGACA
AAAATCAACCTATATCATTCAATCAGAAAAGCCATCTTTGAAATACCATGTGACCGCCGT
AGATGAAAGACAGCAGGCGGCTGGAGTTCCTCTCACGGCTGTCCTTGTCCTTCGAAATCT
AGCTCGAAATATTCCAAAAACAGAGTGTAACGGAAGTGCCATCAAGGGTGGTGATGTTCC
TTGGATTGGGCGACTATTTAAGCCAGTTGAACCTAAACTATTTGAAATTACAGCTCACAA
CAAGAGCTTGGTGCGTCTTCTCGATATCTTCATCTCAGCTACTGTTATTAACCTTTAATA
GACTTTGTATATGACTGATTTAATAAATAGCATCAAGGAGACCTAAAAATATCGCAGAAA
GGCGTAAGATGGGCGTTTTTTTTTCATTTCTCACGACGTAATGGCAAGGGTACCGTTGCG
TCTGAGATGATGGCGTTTTCTGAAACGAATGCAAATCCGATACTCTATTCACATTTATGA
TACTCGGCATAATCTCATGGTTGGGCTAACTAATATTTAAGTCTGTAAGGCAACGTAGCT
TCCGCAGGCAAATTCTACGGCTGACGGTGGGCTTATATCGCTAAGCCATAGTCGAATTCA
GCGACAGGTGGAGTTAAAGCTAGCTGCACCCTTAAACGCCAACACAAGGAACAACTTGAA
CAACAGAAGTCTCGCATCCTGTAATCCTATCGCTGCTAATCTGCTTTGGTACATTGCTTT
CTATCTTGGTCGGAGCGTATTTGGCGCACAATAGTGGCTAACTCTCTTGCTCCGTGGCCG
TAGGCTATCTTTTTATTATCGAGGACAAGCTCCTTCAACTACGGCCAGCTTCTGGACCAC
ATGAAAGAATATTTCTGTATTTCCATCCCGCCTGGCCTCTACGACAGCGCGCACTCACAG
CCGCCGACCTTTGAAAACCCTCTTTACATCCCAGAACCCTCGGATCATATTATGCGTAGG
CCATTTGCCAATGGTCTGATCGGGATGCAGGCTACTTGGCCGGTAACATGAGTGGAATAT
CAGTCCTCAGAGATGATTGCACTAAATTTGGAAGTAACGATCCCATTGAAATACAGACTC
CTGTTGTAAATAGTAAGACTGGCTCATTCGCAGGGAGAAGAGGTTCGTGTGATTATTTCG
GTCCACGGTGTAAATTATTTCCGGAGAAGTCTCGCGTTAAGACTCAAGTCATGTATATAT
AGGAACCAGTGGGTATCTTCTCCACGCAAACAATTCCTAATGATCCTACACCCCCCTAGC
GGCCCACCCGGGAATATGATCATCAAGTCCTAGTTGGAGACTGTAGATGTATTTACTCAC
TATTTCCGGGGGAAGACAGGCTCCCCTAAGCATGTATTCTTGGAAACTTTACTTGACTGC
CCAAGTGCGGCGATAGATTGGAGCAGCTGCTCATCGTTTTGCCACTGCCTGTGACTTATA
GCTCAGCGCCAAGCGGCAAAGCCAGTGATCAAGTCGTGCCCTCTGGCCTCGCGCCCGAGA
TAAAAAATACAACAAAATCTGAGCACGAAGCTTTATCGATGTAGCGAATATGATGCGGCC
GAGCGTGTGATAGTATACGACCCGTTAGCGACTCGGCATTCAGCTCTGAGGCGTCAGCTC
ATGAAATTGCCGCGTGGGCCCAAGTTTGGTAGGTGAAGTCTCTCACATGGCGAGTGCCGC
GTCGACGCCATACGGCCGTGCGAGGGAAACTTGGCCGGACATCGATGCGTGTCGGCACAG
ATAATATTCTCTGGCGTGACGCAAAGATTTCATGGGCGACGACTGCACTCTGGCTGCTGA
GGACGAGTGTTTTGGGTAAGGTGCGAGGGGAGTAGGATCGTACGTGAGGAAAGCATCGCC
GAGCTATTGGTGGGGGGACATCGATCGTCGGCATCATATCCTCAGGCACCCGATAGCAGG
CGAAGCATCGCCGAGTATTGTCCAGTCGTCTACAAACGAACTCTAGCATTAGTCACCACT
CTGTGCCAACCTACCGGCTACCAAATTCAGCGTCGATTTGTGGAGGAGAAGCATGAAGAT
GGCACCGCCGGGCTGCTCCATAGTCTACGCTGACGCGCAAGCAGCCCACCTCTCAAGGTC
ACGCCGGCAAAGCCGAACTCTTCACCTGCCGGCCGAGCCGATGCAATGGCTCGGTAAACT
CTGCAAATTGGGGATAGCCGAGAAGAATCGCATCCAAATCGAAGTCGAAGGCAAACCTAA
GCATATCTACAGTAGACGACTTCCCTTCAATTTTGCTCTTACAATTCTCCCGTCGATCCT
CCAACCCAATCTCACCAAATACGACCTCGCCTCCCAACAATCCATCGAGGAGCTCTAACC
GCAAACGGGAGCTTGCCTCACCAATCACCAACCAATCCCACCATCTGATTACGATGCTAA
GCATGTGCGCAAGGAGGAATATTAAGTCGTAACATACAAAGCTTGAGTTTTGGCTCACGA
GGAACCGCTGCTCCAACGGGTCTACACAGCTTGAGGACAGACGGGCAGCTTCGACTGACT
TTGTCGAGAACTTTTTTACTGTAGGGTCTGCTGGATGGTGCAGTGGCATATTATCCGCGC
TGGTATCCCAGGTAGCGTCTGGATAGCTCGGACAACTATCCCACTGGAGACGGGACACCG
CTGGCCCGAATTCAGCGAGACTCGATCACATCTCCTGCCGTGCTAGTGTGAATAGGTGAC
GAAGGCATACCTGGAAAACCACAGGCTTTGAAACTCGACTTTGGTGGGTACTACCGGACG
AGGGTCAACTCTTCTGTGTTTACAAACATGAGGCTTTCCGAGGTCAAAAGAGCCGAAAAA
CACGCACACACATTGCTGATTGTGTGTCAAAGCAGCATCTCTCAAGTCACTTTAAATGAT
TCGAATAGAACACTCAAGGCCAAGTGCCGCTCAGCTCGGACCATCTAGACGATGCGACGG
GCCAACGCGCCCATAAAGAAGCCAGCAATCTTAAGTGAGGCCTGGCCAATGCCGAGCACA
AAAAGCTTGAGTGGATGAGGGGGAATGGCTACCTCTGACATCCCACGACTTGATTCCCGC
CCAATCAGAACTCTCGTCTTTCGTCCATCTTCCATATTTCAGCGGCCCGTCATCTCTCCC
ATTCTTTCCAATAGACCTTGTTTTCGCCATGGCACACCCATACCCATCCGGCCAAAAATG
GTGCCCTCCAACTGTCCACGCACCATCCCTGTGAGGACCGTAGCCATATCTTCCAACCAT
AAGACCCACCCTCCAAGGCACTCTTCGACTCGCCGCCCGAGCGGACGATGTGCCAAGTAT
TGTGACGGGGAGAGAATAATCGGACTTTCGGATATGGTGGCTGAATGTTGGGTAAGTCGT
GGTAAGGAGGGTCGCGAGTCGACTCCGGGCCAATCCGGCTTCTCAGGGACCAAGAGCATT
CGACTGACTAGTGTCTCAAAGAAAATTGGTGGTCGTAGAGCAAGCTCGAAACCAGCTGAT
TAGCTGGTGTGACGATTCTTCGTGATTTTTGTGTCGCTGGGATCTCCGTCGGGTTGCGGG
TCTAATCAGGATTCTCCAATTCAGCGCCTCACCTCCAAAACCTCGGCAAGGCGGAAACTC
AGTCCAAGCAAAGTGATGCAACTACATCTCGGCTCTGGGAGCACATCTAACTCTCCGGCT
CGCAGGGGCCGCCACTGACGCGCCTTTGGTCTTTGCCCAAACAATGTACGAAATATCAGT
CATTCAGCCTTGATAGACACGTGACATGTCCATAGGCGGGGCTTAGCCAGAGCCGCTTTT
TTCTTAAATCATTTAGCGTGTATTCAGCTATCTAGCTATGACACATGATTAGTGGTATGT
GTACATGATTGACGACTCTTTTGATAACAGAGACACTCATACTCTGGATTCCATTCGTAA
AAACCACTATGAAGTACGTTTACTTACACATACAGTTGAACCTCCTCTGTAAGTACCCGC
TAAAGGAAAATTTCAAGCCTTTGGCTATCCAAGCATACCTTCGTCATCCATACACACCAG
CACCGCGAGAAATGTGGTTGGGTTCTGCTGGATTCGAACCAGCGATCTGCTGTCTCAAGT
TGGATATGCGTCCAAGCTATCCAGACTCTACTTGGCAGACCTGCCTGAATGATGTACCAC
TGCACCATCAAATTCTGACAGCGTTTGTAGTGTTGCCTACACTCTCGCAATCGAAGTCTT
GGCGCGCACAATGCTCTTTAATTTGAATATCTCCCGGCTAAAATTTGAAATCTCACATCC
GTCAAGAATGTATTCATCTTCTGCATCATCGTGTCAATCTGTCCCGGTCACTCTCATGTC
CAACCCAAAGATTTACCTCCCAAAGCTGTGCACCATGATTTCCATCATCTCGCGGGTATT
CATACTATCAAGAGCGTGTATTTGGAGGTCAACTAAGGCCAGAGACTGATTCGACGATGG
ATTTGCTCATTGAAACAATGATGTACTAGGTCGTACTTGTAGACTTGACGAGGTTTCGGT
CGGAAACTTTCTTGTTCGTAGTGTAGAATTGATATGGCGATAAGCCTTGAATCATTGCCT
CGTGGGCCAACTTCTTTGGTATTGCGAAATTTGACTGAACTTGACTCTGGAAGAATTTTC
ACTCCCACGTTCGTAGGACACCGCGTACAGGTGTTCAGTCTTTGCCCTACTGACAATACT
ACATCGGGTGCATAATTCATCGAAAGGTTTTCCAAAGCCGCTTGTAGGAGAGAGCTGAGT
TATAGCTCTGGGGAAATGTTTTCTCCAGTCATTCGAGAATCAACTACGCAATCAAGCATA
GGTATTTCACGCAGTATCATTCCAGTTGATTTTTCAGTCGGTATCTCGGTTGTACACCTT
AACATTAGGAATTGCAGTCCACCACGCCAGACGCAGAAAGTTGTAAATCATGAGTGACGT
GATTCTTTTTCGGGTATTTCAACTACTGTGTCCCAAAAACTGTATAGTGCTACGTTGTCT
CGTACCTGTGTGTAGTTAAAGCGTCTTATGATATTTTTTTCTGAGCGTGGTGCTCTTATT
TTCAACCCCAGTTTTACAGAGCACGTTACGATGATTAAGCCTCTAGCTCAAATGTTCCTG
CGCATTGAAGTGTCGGTGGAGAAGGGGCGCAAATTCGGCTTGTAGCGAGAAGCCTCTGGA
GCAGAGAGGTGTTAAGCAAGTATTATTAATGGTTGGGGGAGATCCGCTTGAGAAAATTTA
CTATCGTACATCGTTCTGCTGTAGTAAAGAGTTTGTTTTGGTTTATTGTGTTACTTGAGT
CTATGACTATCTAACACATTGGGCTCCTCTCTGGCACAGGCTACGCTTCATACAGTGCTC
CTATCCTCTTTTGTTACTCCTAAGATCTCTGATATATTACCCGTGATGGATAGCCATTCA
GGTCAGTAGTTGCCCGTGGAACTCGTCCACCTTTTCCACAGAGCCTTCTACCCAAAACAA
AAAAAAATGGTTGTAATGGAAACTGCGTGCGCCGGAAAAAGTCACAAAAATCCTGCAGCC
CCAGCCAGGCGAGGCCTAGACACTGGAGTAACATGAGGTGCGCATATCCATCAATATCTC
CCTTCCTGGTAGCATTAGAGGCCAACTTGATCCAATCCACCATCGCTGTATTGCCATATC
GGGTGCTGGGTACGCTCCTAAAACTCATCGGATGGCTTGTCCTCCATGACCAGGGGTGGG
TGATGNNNNNNNNNNNNNNNNNNNNNNNNNNNNNNNNNNNNNNNNNNNNNNNNNNNNNNN
NNNNNNNNNNNNNNNNNNNNNNNNNNNNNNNNNNNNNNNNNNNNNNNNNNNNNNNNNNNN
NNNNNNNNNNNNNNNNNNNNNNNNNGAGGTTCATAGGGGACACCGCTGAAAGATGTTGAG
TCTCGTCACCCTGTAGTAAAGAGTTGTTGGGTAATAATCACGCATTGAGGAGCCTCCGAT
GTGTGAAAAACATTGTATGAGGTCTAGACACGCGGTTTACATGTATTTCCAGAGAAAGGC
TGGTTTGAACAAAATTGGCTGCAGGATCCTTACGTTTCCAGTTACGAAATCTGACCTACG
CATTCATCGGTCAAATTTCGTAGAATGAAGTCGCAAATATACAAGTTATCAAAGTTTTAC
ATTGCTGAAGATTGGGTGTCTCGATAGCCATGTCTGAGACTTTTCATAAATCATAGTGGT
AATTAATTTTACAATTGATCTCCTCGTAGTGACAGTGAGCCAAACCGAATCGCATTAGCA
TTACCAGTTGCACACCTATCTCCCTGATCGTTTTCTCGTCCCGGAGGCTCTGGACGCGAG
AAGAGGATGACACTTATCTCATAAATTGGTCATCAAACAATGCATCGTCCCTCTGTCTAT
CCATTCAAACTTTGGATAAGCGATACATTATCACCCTTCAGAAGAATTTGTCCTAAAAAC
GTTAGACGATGTAGTGTGGAGCTTTCGACCAGATGTTTTACCCAAAGATCTTCTACTCTC
TTCGCTTGTTTTTGACGCTTGTCGTACTTCGACTGCGTCATCTAGAACAAGGTTCATGAA
TTCGTCAAATCCCTACTTTCTTGTTAGAATTATTATAATCGTCACTAGGCGCATCGTACC
CTGATTTTTCCCTCGATTCTCGTGGCTAATTGTTCGTAAAGCCACACTATGACAGTTGAG
CGCTGTTGGAGTAATTTGAATATCAAATTGATGGGAGGAAGAAGCACCTAGTTAAAGTTT
GTATTAGTATTGAATATCTATTTTTCGAGGTCGGGTACATTTCTCTTCGTTTGCGTTGAG
GACAATGAGTAGTGGGGTTCGTCGCTTACTTTACGTGGGCCACCTCGATTCATTTTGTTT
CAACTAAATATTTCTGTTGTGTGCTGTACCAAAGACTTTGTTTATAGTATTAAATGAGTA
GATTATATTCAGATATGAAATACCTCAATAGTATCTAAAGAGTACAACGTAGATTGAACA
AAGAGATGATGTTGGAGAATGATGTCTGTGAGTTGGAAAATTTGATCATGAAGAAAATTT
GTAGTTAAGCTGACCTGCGAAGCGGTAGAAGATATGAAATAGTTAGATACTTGAATGGTC
TGTGCACTAAGTCTTGGCATCTCACATGACCCGAATGTTTGCTTGTTTGAGCATATCACC
TGACCACGAGACAAGTTACTGAGGCTAATCATACATTGCATACAGATATTATCCATTTAC
ACAGACAGTCTCCTCTGGAGAAAATAAATGTAGGGACCGAAGTATGGCATAAGATTGCGA
TNNNNNNNNNNATTGTAATTAGTGCAGAACTGCTATAAAATTCGCTGCGGGCTTAGCTCG
ACAGCGCGTCCTTCGCCCCTAGGGAGCTTTTAAGAAACTATCTTCCGATAGTTTCGCCGC
GGACGTTAAATGCTAAAATAAAATAAAATAAATAAATAAATAAATTATCCATTTACAGGC
TAAAGCGCTGGGCAAAAGAGTCAACAACGCAAGCCTCTCGCAACCTCTGGAGAAATCTGC
TTCCCCAACACATAGGCTACGATAAGCTAGGAATAATATCAGCACCACTAGGCCAAAAGA
ACTTGCCCTTCCGCGCGCTACTCTGGGTCGAATTCTAGCAGCTAGATCTGGACATGGAGA
TTTCGCTGAC
>20151110.A-POA_contig_20
GGGCTGATGTGGCGCTTCAATTAGTGATCATTATTTTCGATCGCATTAATTCTGACCACA
AGAACTTTGGGATGTTTTGGTCAATTGAGACAGTTCGTACTCGTGAAACTGTTATTCCAA
ATGAACGCTCCGCTCGTCCATCCTGTTCCGAAGTGTATGGCGTAGTCATTTCAACAATTT
GACCAAATTTGAGGCCATAGTTCCCATACAAGATGGCGAAAACTCCTTTCCACCATCTAA
TCTCCATGATTTAACTACCATTCTGAACTGAGTTGATACCATTGCATTAAAATTTTCAAC
AGCTTCAAATGAGCCATTTTTGTGGTCATAATAATG
>20151110.A-POA_contig_21
ATCATTATTTGCGTTCGCATTAATTCTGGCCACAAGAACTTTGGGATGTTCTGGTCAATT
GAGACAGTTTGTACTCGGGAAACTATTATGCCAATTGAACGCTTCGCTCGTCCATCTTGT
TCCGGAGTGTATGGGGTAGTCATTCCAACAATTTTACCTAACTTTGATGCCATAGTTCCC
ATACAAGATGGCGAAAACTCCTTTCCACCATCTAATCTCCATGATTTAACTACCATTCTG
AACTGAGTTGATACCATTGCATTAAAATTTTCAACAGCTTCAAATGAGCCATTTTTGTGG
TCATAATAATG
>20151110.A-POA_contig_22
CTCTTTAGTGGCGTTAGACTTTATAAAGCTGGTGGTTATGCCGAAAAACACTCGCTATTC
AGCCCTCGTGGCTTAGAATTTGCTGAGTTCGATGATTCAATGGTGATAAAGGAATACGTC
TTCATGAATGCCTTTCCGGTTTTGGAAAATCAACCTAGTCCAACTCTCGATCTCTGGCAC
CGTTGCTTAGGACACTTGGGCGTCAGAAATGTGAAGGCTACCAAACAAATTACCACTGGC
ATTGAATTCGACGCAACTCCCGCAGAACCAAGCTCAAATTTTTGTGAGGCCTGTGAACTT
TCGAAACCACTTCGGCATTTATGTGAAACTGTCGGCTCTAAAGATTACAAACCATTTGAC
TCTGTTTCAATAGACGTCGTCCTGATAAATCCAAAAGGGAAAATTCTCCTAAATGATTCT
TGGATCAATGTTAGATACTGTACAGTTTTTACGGATGCCGCTTCT
>20151110.A-POA_contig_23
TGATTGAAAGGCTTCAGAAAGCGAAAGTTTCCCCTCCAAAACCCGCTCAGACTGGCCATA
GTAACGATGATTCCGCAATGGCTAAGATACTACAGGAGATAAAGGGCATTAAAGCCTCCA
TAACCCAAAGTAGCACACAAATTCAAGCCCCAGGCCGTTCCTGGTCAAAAGTCGCAAGCA
AAGGAGAGTCATACGGAACTACTATCCGTATACAAGATGAACAGGAAAAGAGAGACATAG
CCAAACTCTCGAGCGAAGAATTAGTCAAGAAAATTGGTGTACAACAAATAATAGGAGCTA
GACAAATGACAAATGGTCAAGTAAAAGTCTACTTTGCCGGTGAAGGAACGAAAGAATTAA
TGGAGCATCACAAGGACTGGACAACGAAATTGGCCGCTTCTGCGAAAGTTGCCGGCCCTG
TTTACCAAGTTCTAATGCACGATATGCCGCTCTCCTTTGAGCCACAAAACGCAGAACATC
TGAAGCTGCTACAACAAGCCAACCACGTTTACATACAAGGAATGGTTATCCAGAGGGCCG
CTTGGATAAAGAAATCCCAACAGCCAGGAAAAAGGTCTGGATCGTTAATCCTGTGGATTG
ATCAGGCTATTCACGCAGATATGGCGATAAAAAAGGGCTTGATGTGGCAATATGAGCTCA
AGTCAACAGAAATATTCAGGAGTGGCTTTCGCATGATGCAATGTTTCAATTGCCAAAAGT
ACGGACATATTGCGAAAATCTGTTCAGCAGACTCGAAGTGTGGCCACTGTGCAGGAGAGC
ACAACACCCGAAACTGTACAGGAAAACAAGACGTCAAATGCAGCAACTGTGGAAAAGGAC
ACAAAACATGGGATCAGAGCTGTCCAGTTAGGGCAGCCGCAAAAAATAGGGCTGTCCAAA
ACAGGACCCAAGACCCAGGAATGTTCTTGATCGACGAAAAATCGACAAGAAATCAAGATG
GCGAATGGCAGATTGCGGGAAGCAGGAAAAGAAGAGCAGTATTAACTGCACCACTTGTTG
GGGCCGATGGCAGTATAGATGGCCGTAGGCGTCCAGGTAGACCACCAAAAATATCATCTG
CTGTCCCAACAGTTACAGGGCTCTTCGCAAATCTCAGCGAAGTGCCATCGAGAATCACAC
CCCGGCCTGTGACACGGGGAAATCAAGCAGATGAAACTGAAAGCGAAATGGAGTCATGAA
GGACAAATCAATCCTTTCAATCATACAGTACAACGTCAACAGGAGTAAGAATAAAGTACA
GCATCAATTCCTTCAAGCATTAAATCCACTGAAGCACCACATAGTGGCCCTGCAAGAACC
ATGGCATCACCCCACCGAACAAACAACAGTCACCCACCCTGCCTACCACCTAGTTTTCCC
AAGTGGCCACAAAGGCAGGACATGCATTTACGTCAGCAAAACCCTCGCCATCAGCAAATG
GAGAAGAGAAAAGGTTCCCGAAGAATCCCAAGGTGATATTACATCGGTCAGCCTCGATAC
TGACCTTGGTAAAATTTGGATTCACAGCGTGTACAATCCACCCCCATTACACCACAGCTG
CCTAGAAGAAGGAACACTTAAGTGGCTTCCGCAAATTCTATCTCAAGAGGGAGAACACAT
TCTAGTCGGAGATTTTAATTTGCACCATCCGCAGTGGGGGGGACAGTCAGTACTTAGGCA
CCATAGGATCGCAGACACCTTTATCGAAATTCTCGGAGTGCATGACTTAAAACTCATACT
CCCAAAAGGTACAATCACGTGGAAGAGTAGAGGAAGTCAGAGTACGCTGGATCTAGTCTT
CGTATCAGATGCCCTAGAGAGTACTGTCGTAACTTGCAAGCCAGCCCTAGACCTTGAGGC
ATCGTCAGATCATATCCCCATATGCACACAGCTTCACATCGTGCCACCAAACCGACAAGA
ACAACAACCTCGACCACAATGGAAAAAAGCAGATTGGCAAGTAGTCAACAGTAAACTAGC
AGCTAAGCTTGGCTGGATTTCCGAAGAGGACAGCGAGCTTTACACCCCGGAATCCATCGA
CCAGAGAGTAAATGCCATCACAAAGGTTATCCAAGAAACAATTGAGGAAGCAATCCCCAA
GGCCAGACCATCCCCTTTCGCCAAACCCTACTGGACAAAAGAGTGCAGCGATACCGTGAA
TGAAGCTCGAAAGGCAAGGAGATTGTGGACTAAGCTGCGCTCCGAGGAAAGTTGGGTCGA
ATACCAGAAAGCCACAAATAAGAAGAAAAGTCAGATTAAGAAGGCTAAAATGCTTGGATG
GAGAGCTATAGTCTCTGAGGCTACTAATGATCCAGCGAAATTATGGAAGCTAACCAAATG
GGCTAAGAAAAGGCCAGAGGAGAGATCACGGCTTCCGCAACTTCCTGATATCATAGATGA
AGATGGCAACCTCTTTACCAAAGACACAGATAAAGCAGATATATTGGCCCGACACTTCTT
TCCCCAGCCCATACAAGCTAATCTAGAGGATATCGAAGGGACAGTGTATCCGGAAGAGCT
AACCACCATCTCGAGTACCATCACCGAAACCGAGATCCAAGAGATTATGGCGAAACTAGC
AAGCGAGAAAGCGTCTGGGCCAGACAACATCCCAAATTGGATGCTTAAAAATTGTAGATC
CACCCTCAGCAAATACCTCGGAAAACTCTTCAACGCCTGCATTTCAATCGGATACCACCC
AAAAGGGTTCAAAGAGTCGGCAACAATTGTGCTGCGAAAGCCACAAAAGGAGTCATATGA
TAACCCAAAATCATACCGACCAATTGCACTCCTGAACACCTTAGGTAAAGTCCTAGAAAA
GCTCGTAGCCAACCGTATATCGAAAGCAGCTGAAGCTCATTGCTTACTCCCTGATGAACA
AATGGGAGCCCGGCAACTAAGGTCTACGATCTCCGCAGTGGAACTTCTTACAGAACAAGT
ACACACCATATGGGGAAAGAACAAAAAGAGAGTTACTTCTCTCCTTAGCCTAGATATATC
CGGAGCGTTCGATAATGTGTCACACCAAAGGCTAATTCACAACATGAGGGCAAAGGGTAT
ACCGAGATGGATTACGCTGTTCATCGAATCGTTCCTAGAAGATAGAACGACATCAATGAA
CCTTGGATCGTTCAAAGGCGAACAGTTTTCAACCCGTACCGGAATACCTCAGGGGTCTTN
NNNNNTTTCCTCTTCTTTGTCAGCACGCTTCTTCCCGAACTCCAATCAGCGTCCTCTACG
GCAGTGGGATTCGTGGATGATACTAACATACTAACTTGGTCCAGCTCTACAGAAGAAAAT
TGCCGAAATCTTGAGAGACTTCATGATATTTGTGAAAAGTGGGCCGTCAANNNNNNNNNN
NNNNNNNNNNNNNNNNNNNNNNNNNNNNNNNNNNTGGGGTGCAACATTTCACAGAGCAAG
ACTAGTTTACAATGCTATAGTGAGACCAGCACTTACCTACGGATCCCCCATTTGGGCAGA
AGCTGGACCTGCAGGCAAGATACCCGAAAGAGTAATTGCTCCC
>20151110.A-POA_contig_24
AAAACATCATCATTTGGTCAAAAGTGGCACAACGTTCCACGAACGTTATTTCATCGTTTT
AATTATTGTTTCCATCTTAATCAGCCCATCTTATCCGATTCTCCGATTTCTTCACGTTGC
GCTTCGGCATGGCGAGTTGGGGAGCTGGAAAGGTTGATTTCCTGGCAGGAAAAATTTTCG
CAGCACCACTCAAACCACCAACAGACAGCGGAACAGCCGCAATTATGGCTGTANNTCTAC
AGGCATCAACATGGATCACTTGAAAACAATTGGGTATTTTATTAACAAGGTTCGAGATAA
ACTGGTTATTGCAGGTACTAATACTACTGCGGCACCGATGGTGGAGTTAAATGGGGTTCT
TGAAGCCCTCAAGGCCCACGTGACGACCTTACAACCGACGCTTAAGGCTACGCCTATGGA
GGAACGGATGCTAGCTTTGGAGAAAGCAGTAAAGAAGGGCCTCGAGGAGCCGGTCTGCAA
GACGGTTCCGTCGTCGACAAAAGGAATGGGAGGCCAACCAACGTACGCCTCAATTGTTGC
ACCGCCAGAGAAAAAAGCGGCAGTCCGAATACGAGTCGAAGGAGCAGACCAAATGCAGCC
GGCAGAGCTGCTACACAAGGCAAAACTACACATCGCAGGGGCATACGGCGTAAGGCAGCT
GAGGAGTAATGACACTGAGGAGTTCGTACAGTCGGTCTCCCAGTAAGACGCTGCCTTGAG
TATGGCCCAGCCCAAGGAGTTCTGCGTCTTAAAGCAGGATTATCATGTCGAGATTTTAGG
AGTCCCATTGGGGACAATAATACAAGGAGGGAAGAATGCAAACAGCAGTGGGGTAATACG
AGTTATAGAGGAAGAATGCAAACAACAGCGGGGTAATACGAGTTATAGAGGAAGAAACAA
AGACAAAGATCCCTGGAATTAAGATCAACAGGTTAAGGTGGCTTTATGACAGCAAAGAAC
ACCACTGGATGAAGAAAAATGGCCATACTCGAGGGTCAGTTATTGCGAGCCTCCCGAACG
AGGCTCTTCAACGCGAGGTGATNNNNNNNNNNNNNNNNGGGCATACCCAAGCCTCTTGCA
ATTAGGCAAGGAGATGTGGCGAGTGTGCGGGCACTCACCAGACCAGGGACTGCCCGAACA
AATCGGTGCTTTGCTGCAACTGCGGCAAGGCTCATATGTTGTGGCAGAAGGGGGCGTGTC
CGAAGTTCGCAGAATACAAAGCTAGCGTTCAGAGGGCACAGATTGGACCTTTGGAAAGAA
CGGCAGATCTAAGGAGAGAGGAAGACTAGCAGCAACCAAACCATCATCAGCGTCAAACAC
AATTGACGACCAAGGATTCATGCTAGTGTCCCACCAAGGGGCGGAGGGAGTTTAGAGGGG
GCCAGGACGCCCGCGCAAACAGCTCCTGGTCCCAGCCTCGCCACCTACCCAGCACCATCA
GGGTCCAGTTCAAGACCTCACCCATTCATTTTTAACACGCGAGGGAAAGGAAAGGATGCC
GAGGTGTAATTTAGCTAGTTTTGTCTCGAACTGATGGCCAATTACACTTCCTGTAGGTTA
GATAAAGAGCCGCAGATTAATAATTGAAAGGGGAGGGGGTATTTATCAAAAGATTTCCCC
CTCATGTATATAGCTATAAAAAGAGTTTATAGCCACCTGCATGGGTCCATAGTGCGCCAG
ATAAGGGTAATGAAATCAAAATCAAAATCAAAATCAAAATCAAAATCAAATAAATAAATA
AATAAATAAGAGAAACAGCCTCGACCACAATAGAAAAAAGCAGATTAGCAGGAAATCAAC
AGTAAACTTGCAGCTAAGCTAGACTGGATTTATGAAGGGGACAGCGAGCTTTACACCCCG
GAATCTATTGACCAGAGAGTAAATGCCATCACAAAGGCTATCCAGGGAACCACCAAAGAA
GCAATCCCAAAGGCCAGACAATCTACTTTTGCCAAACCCTATTGGACAAAAGAGTGCAGT
GATACCGTGAAAGAAGCTCGAAAGGCAAGGAGATTGTGGACAAAGCTGCGCCCCGAGGAA
AGTTGGGTCGAATACCAGAAAGCCACAAATAAGAAGAAAAACCAAATTAAGAAGGCCAAA
ATACTTGGATGGAGAGCTACAGTCTTCGAGGCAACTAATGATCTAGCTAAATTATGGAAG
TTAACCAAGTGGGCCAAGAAAAGGCTGGAGGAGAGATCACGACTTCCGCAACTTCCCAAT
ATCATAGATAAAGATGGCAACCTCTTTACCAAAGACATAGATAAAGTAGATATATTGACC
CGACACTTCTTTCCTCAGCCCATACAAACCAATCTAGAGGATGTAGAAGGGACAGTGTAT
CCGGAAGAACTAACCACCATCTCGAGTACCATCACTGAAATTGAGATCCAAGAGACCATG
GCAAAACTATCAAGCGAGAAAGCTTCTGGTCCAGACGGTATCCCAAATTGGATGCTTAAA
AATTTTAGATTCACCCTCAGCAAATACCTCGGAAAACTCTTCCATGTCTGCATTTCAAAC
AGATACTGTCAGGGTCCCAGTCGAGATCAACATAGTCAGCCCTAACATGTAATATTTCTG
AATGGATATTCAGCTGATCACTTGACGGCCTAGAGTGGGGAAATACAGTAAGCACGTTGA
ATATAAATGGGGCTTGGCAGGATAGCTTGGTTACTTAGTAGATGGAATTTTGTTGTATAA
ATAGGCGTTCTCCTACTTCTTACCAGGTCGTGCGACATTTGATTCAATTAACTACCTGTT
GGGTTGTCGAACTAGACTAGATGTATGATAATATACAAATATACCTGACCTTATTATCTC
CAACAACACCCCCTGTTATAGATACCACCCAAAAGGGATCAAAGGGTCGGCAACAATTGT
GCTGCAAAAGCCACAAAGGGAGTTGTATGATAACCCAAAATCATACCAACCTATTGCACT
CCTGAATACCTTAGGTAAAGTCTTTGGAAAGCTCGTAGCCAACCGCATATCGAAAGCAGC
TGAAACTCATTGCTTAATTCCTGATGAACAGATGGGGGCCCGTCTCAAGGATGAGGTTAG
>20151110.A-POA_contig_25
GTGTTTGCATGTCAGTTATTATGGTTGCATGTAGGTTATTATAGTTGCATGTAGCATAAC
AAAGGTTTTACAATCATAAAATGACGCATGCAATAGCAGATAAGGCCAATAACTCAATAT
CATGAATAATAACAGTGCATGCGTGGGAATACAAATCGCCTACTGAAATATATCAACTAA
ACGTCAGTCAGATCTCATGGAT
>20151110.A-POA_contig_26
ATAGCGCATAGGCCCTATTACCAAGTATTTCCAAGGCATTACCCATGAAATGAGCCTCGT
CTCATGGAGTCGTCCAATTCCTGCATGAACTCCCTTGGCAACTCCTTATGTTTTAGCCCA
ACACTTCACATGAAATCCCACCTTATATTTTAATGCGCTTATCCATGAAAGTAGCTCCCC
CTTTCACACGCGAGCTCCTGCGAGCTTGAGAATCTAAGCAGTTTTTAAGGGGGCCTGGTT
TGTTGGGGTAAGCCTGGTGAAAGCTTTCAACAGCAGCGGTGTCGTCGAGGTTTATTGCCG
GTTCCCAAGTCGGATCATTTTCTCCCATCCATTTAACCAAGTATTGTAATCCATTTTGCT
TTGTGGTTCTTGAGTCGTAAATTTCTTCGACTTCAAATTCCTCTTCTTCGTTGACAATAA
TTGGCGGAGCTGGTGACTGGATTTGACCTGGTACAGGATCAAGTGGAGCAGGCTCTAATA
GAGAAACGTGAAAGACAGGGTGTATTTTAATTGTTTTTGGGAGATCAATGCGATAGGCAT
ATGGGGATATTATCTTGGTGATAGGAAAGGGGCCAAGTTTTTTCCAGTCCAGCTTTCGAG
AGTTTCTCGTGGTTCTTATATTTTTTGCGGACAGAAAAACGAGGTCGCCGACGTGGTAAT
TGGGGGCAGGTTTTCGTTTCAGGTTAACAGCTTGTTCCTGTTGATCCTGCGCCGATTTTA
TATTCGCTCGTAAGACATCGTGTATCTCTCTCATTTTGAGGGCAAAATTCCTAGCATTAT
GGCTCGGTGGCGTTCTAGCGTAAGGTTTAATAGCCATTGTGAAGCGAGGATTAAAACCAT
AGTTACTCATAAATGGCGTTGCTTGGGTTGAAGCCGACACTTGGTTATTTGCGGCAAACT
CTGCCATAGGGAGCCACTTGGCCCAGTCATCCTGTTGATATGATACATAGCTACGTAAGT
ACTGTTCCATTACGGCATTAATCCTTTCGGTCTGGCCATCTGTTTCTGGATGAAAAGCAG
TGGACATTCTTGCCTGAATGCGTAGATTTTTGCATAACTCCTTCCAGAATTTGGCCGTAA
ATTGTGTACCGCGATCCGAAGTGATATGTGTTGGTAGACCATGAAGCTTCCAAATGTTAC
ACAAGTATAGTTGAGCGACATCTTTGGAAGTTGTTGTGGTGTTGCAAGGTATTAAATGTC
GCATTTTTGTCAGTCTGTCAACTACCACCATAACTGCATCGAATCCATCACTTACCGGCA
ATCCACTTACAAAGTCCATAGAAATTTCTTGCCATGGTTGTTGGGCAATGGGTAGTGGTC
GCAAGACTCCAAACTTGATGTGGTTACTGGGCTTACTTCTTCTGCAAGTATGGCAGTTGC
GAACATAACGCGCTATGTAGGTTCGCATGGACGGCCAGTAATAGTCACGACTGACAAGTT
CAAATGTTTTTTCGCGACCAGGGTGTCCAGCCGAGGGATTGTCGTGGCAGAGTTTAAGTA
TATGGAGTTTGATTGGGTCGTACTTTGGCACGTACCACCTATCCCTGTAGACTAGCTTAT
TTTGGGACTCCGCACATTCCGCTAAAGATATGTCGTTTGATTGCTTTACGTTGGCTTTTA
TCAGGCCCAGTATTTTACCTGGGAATGGGTCAATTTGATACCCTTTCATAAACAAGTCTT
CCCACTCCGGAGTATTTGTTGGTGCGGCACGAAGCGATAACGTTGCAGATAGATCTAGTT
GTCTCTCTAGATTTTCTCTTTTCAGAACAATCTGACTCTGGTGTAATCTTCTATCATCAT
ATTCTCCAGGGCAATCCTGTGACCTTCTCGTAAGTGCGTCTGGCTTTCCTCCCTGCTTTC
CTGGTCGATACTTAATAACAAAATTGAAGCGTGAGAGGTACTCTGCCCAACGAGCTTGTC
TACGATTAAGGTGCTTGGAGCTCATAAAATATTCTAAATTTTTATGATCTGATATTACCG
CAATTTTGTGTGCAGCACCTTCCAGCTCTGGTCGCCATTCCTCGAAAGCGCGGATTATCG
CCAGAAGTTCCTTGTCATAAATCTCATAATTACATTCTGCAGGTGAATGTTTTTTCGACA
AATAAGCAATCGGACGAAGAATACCCTTGTCGTCGCGTTGGGAGAGGATGCCAGCAGAGA
CATAGTCTGAAGCATCTGTCTCGACTGTGACTTCTTTCTCAGGATCAAAATGGGCCAAGA
TAGGTGCTGTGATAAATGCATTTTTTAAGGCCTCAAATGCGCCTTCTGATTCTGAATTCC
ATATAAAGGGGGTGTTTTTACGTGTCAGCTGGGTAAGTGGGAAAGCCAGTGCTGAAAATC
CGCGGACAAAACGACGATAGAAGTTGGCAAAACCTAAAAACGCCTGAACATCTTTTACTG
TTTTGGGAGCAGTCCAGTTTTTTACAGCGTCTACTTTACTTGGATCCATTTTGATACCAC
CTGGCTCGATAATAAGTCCTAGATACGTTGTGCTTTGGGTATGAAATTTACACTTTTCTG
GCTTCAAGAGGACTCCTTTATTCTGTAAAGCTTCCAGCACGCTGTGAACGTGAGATATAT
GCTCCTCCAGCGTTTCGCTGTAAATGAGGATATCATCAAGATAGGCTGTGCAAAATATGT
CTAAATATTCTCGAAGACAATCATTAATGAAATGCTGGAAGGTGGCAGGGGCGTTAGTCA
ACCCAAAAGGCATGACAGTATACTCGAAATGGCCGTATCTAGTACGGAAGGCGGTTTTCC
ATTCCTCTCCCTCGGCCATTCTAATCTGGTTGTAACCTTGTCTAAGATCCAATTTGGTGT
ACCATTTTGCTTTAGAGAGACGATCAAGTGTTTCTCTGATTAATGGTAGTGGATACCGAT
TTTTGATTGTAATTTCGTTCAGCCCTCGGTAGTCAACACAAAGACGAAGTGTTCCATCAT
TTTTCTTCACAAAAAGTACAGGAGCACCAGCTGGTGAAGAACTCGCTCGAATCAACCCTT
TTTCGAGATTTTCCTGAACATAAGTCCTTAACACCTTTAATTCCTCCTGAGACATACCGT
AAAGGGGTCCAAAGGGAGGTTCTTTCCCATCTTTAATAGGGATCTTATGATCATAAATAC
GGCGTGGTGGAAGTGAGTTTGCGAGACTTTTGTCCATCATCCTGTAAAATTTATGATATT
GTATTGGTAATTTGTTTTTTAAATTTTCAGAAGCAATCGATTTTTTTGTTTTGTGGGTTT
CTTCGATCTCAATACTGTGTAATAGAAGCTTGTTTTCGGATTCGCACTCAGAGGCTGCCT
TGAAGTTTACAAATTTTGAAAGGTTTCTTGGCTTAATCCCCTTGACTGAGGTAGGGACTA
CGGAGCTATTACATATTTGCTTACAATGATTTGAATTGAAGAGTATTATATTATCCTTAA
ACCGTAACACTGGGTCATGCCGTTGAAGCCATGGAATCCCAAGTACTACAGGATACGAAC
CGAGAGTGGTAACAAAGAAAGTAGCGGTTTCGTGATGTGAGTCGATTGATAAGTTCAGAC
GGCAAACGTGGGTGACCTTACCCGAAGATATGGGCCTTCCGTCTATTACTTTCAGTGTAC
GGGGGGTTTTCAAGATAATGAAGGGAAGGTTGTGATAGCGCGCAAATGTTTCGTCAATGA
AAGCGTACCCAGAGCATCCAGTATCAATAAGTGAGTAAGTTTGAATGGATTTCTTAGCTG
TCTCTAATATACAGGCAGCAACTAAATGGTCACCATCTAACTTGTCCTCCGCTTGTGACA
CCGAAAAGCTTGATATAGAAAATGCAGACATTGAGGAAATTTTTGAGGGTCCCGGATCAG
GGCTAACTTTCAAATCCGGGACTACTGAAAACCCGACTCGGATTCGGTGTCCTCTACCCC
TGCTGGCTGGTGTGTGCACGGTGCTGTCATCAAAGCTGCGCCAGTAATTGGAGCCTGATT
TTTTGGGCGCTTTGCTGAAGGGCACTTGTCGGAGCCATGTCCTGCCCCCGCGCAATACAT
GCAAAGGAGGTTGTCCCGACGCCATTGCTTTTCTGCGGCTGAAAGTTTACGGAACCCATT
GACAAAATTGTATCGGTTTTCGGGTGCTGGCCTGGCAGTGTTCGCCGAATGCATTGCTGA
TAAATCCATTGGAGCAAGACCTCCTGCAACATGTGATGGATGCGCGACATGCCTGTCGGC
AGTTTGTCTCGGAAATTGGCGGGTGATTCTTTGTTCAGCCTTGCGACCTCGAATTTGATT
GTCTATTTTCATGAGTAGAGTCGCATAGTCTTCGAGGATTGCTGGTTTTTCTAATCGATG
CGTCATTGCATCCTTCATCTCATCAGAGAGGCCATCTGCGAGGGCGTCAATTTTTGCTGT
TTCATTGTATTCAAGATAACCAATGACTCGGAGAAATCTCGAATAATATGTTGCAAAATC
ACCCGCACCCTGTTTCAGGGATTTCAGTTCACGACGGGCGGTTCCTCGAGGATCCGGATC
CCCAAACGAGGCATCTAAATACGACAGAAACGCTGTGACAGATGAGAATGGTTTGACAGG
GTTTGCGTTAACCAGGGGGACTATTTGATCTAGAGCTTGTCCCTCTAACCGACTGATAGC
ATAAATGACTTTTGCAGATTCGTCGCGGAATCTATCATTGTTTACCTCGAGCTTCATTCG
CNNNNNNNNNNCTTGCGCCATTAAATTTTTCGGGGTCTGGAAACTTCTCGGAGCGAAATG
TTGGAGCCGAGTCTCGTGTGGCTGCGGCCGGGCTAGGTAGAACGGAAGAATGACCAGCTT
TAGCGATGTTAAGGTCGAGACTCAACTGGTTGTTTTGCTCCTCGAGGCTTTCAATAACCT
GACGAGCGGCCAGGAGCTGACCCTGGGCAGTGTCTCGTTCTGTTCGGTATCGATTAAGGT
GGCCATTAATATATGCAAAGAGCGAGTCAGCGTCAGTCGCAAACTGCTGTTTAAAGCTTT
CGATAGTATTGGGAGGGGCCCAACCACGGGAGTAGTCTGTAGACATTTTGCACGGTGTGG
ATAAGGACGCAACTTAATCTCGAGGATGAGGTTAGGACAGTGTTCC
>20151110.A-POA_contig_27
TTTATAGTGTCGGCACCACTATCTGGATCGAAAGCCTGGCCCATATGGCCTGTTCAGATC
CTGTGGAATTCTCGTCGATGTTCAGACTTCCCCACCTCAGATATCATAGCTTCCCTATAC
CACATCTCAAACGCGTTTCTTCCTCTTCTCGTAAGATCCCTCGAAGTAGGTAGCCATCAA
ATTGCTCCTCGTCCCAACATGCCCCCAGGACCTTGTGCTTCGTGTTGGGAAATATACTCT
GTAAAATAGGTTATGGGTATAAANNNNNNNNNNNNNNNNNNNNNNNNNNNNNNNNNNNNN
NNNNNNNNNNNNNNNNNNNNNNNNNNNNNNNNNNNNNNNNNNNNNNNNATGCTGAGAGAA
TTTACACTGTTATACGTATATATCCAAATGTAGATGCAACAGTAGGTGTGATTAGCGCAT
CCAAGACAATTGTAGAGAGAGTCGATCTTGTCGGGAACCTCAGACGAAACAGATAACGAG
TGAGATCTAAATTTGAGAGTCAGAATTTCCAACACTTCGCGACTTAGATCCTCCTTTCTG
GGTCTCCATAACATCGTGTGCCTTTAGCTCGGGTGATGGTCACAAGCGATCGAGGATTTC
ATTGATGAAACTTGATGTCGAAGTTTAAGACAGCTTGATTTGGTTGAAGATTAAATGAAA
GCGACAAAGGTAAAGCTGGGGTCTCATCGGTGGTAGAGAATGAAGTAACGAGAACTCCCG
AAATGTTGAGAAGGTTTATGAGATGCGACTTTGATTAGTATGCGATTGTTCTTGGCTATC
CCAGATATGCATAGCATACTGAGCGTTTACACCGGCACCACTTGAAGGTGAAGAATTCGT
ATTTGCCGGCCTTGGATTGTTGATGTTGCTGTTGCTGTTTGTTCTATTGTGCTATATGAG
TCTATTACTACTTAACACATTGGGTTCCTGGATTGTTGAAATGGCGATGGGACGATGTAA
AATTGCCGTGGCCCGTGCGGACCGGCCACGAATATAGTGTGTTACAATCAAAATGTAGTT
CAATCTCCCTACTGCGCCTCAAACTCCGCTAAGGTATCCACGTAATATCTGCACAATCGA
ATCGTACCGTTTCGCAACTTTGTTCACATGAAAATAAATTTCTCTTGGGAAGCTGTTCAG
AGTGAGTTCGTTGCACCCGATCGCAAAACCTCGTCAGCCCGACCAATCCTGCACAGAAGT
GAGCACCCTGAGGCGTGTCGCCGTCCACCAAAAAGCCGCGCATTGTTTCTTTCTACACTA
GAATTGAAAAATGGGCCCGAATTTTTTCATTTCCGAAGCATGTCAGAATGGAATTTTAGT
GTAGTAGCCGTTGATGATTTTGGCTGTTAGTCACTTAACTTCAATTCTATTGTTGGTTGG
TTTAAAAGTTCCTCAGCCTCACGCACATTCCCAAGAAATCCTTAGCTTGGGAGACGTAAA
CAAGTTAAGCGAATTAGCTATGCCAGCCTCCGGCGAACCTCTAATCTGTCAGCAAGACAA
TACAGATCTCGTCCTCAGCTTAACTCCATGAACTCGCGGACAGCGACGCCAAGTTACGTG
CCATGAATCGTATTGTGACAGCAAGTTTCACGCTAAGGTCTGGCGCTCTCAGAGTCTTTA
AATCCTCCAAATGGTCGAGAGTTTATTCTATAAACGTCCTGGGTCGTAATTTTTTCAATA
TAAGCGAAGAAGTTCTAACTGCTCGTAACGAAGCTCAACCGATAGTAGCTCTGGAGTCTA
CTATATACACCCACGGTTGGCCAATTCCAGACAACATTCAGCTAGCTTTACATTTGCAGG
ATTTAGTTCGCTTACATGGAGCTATTCCAGCTACTATCGGTGTGGTCAACGGCGTCGCAA
CTATCGGACTCAGCGACGAGGAGATAACTATTCTATGTAACGCAGCTGGCAAGGGAGATG
CCATGAAGATATCTAGAAGGGACTTACCATACATCCTTGGGATGGTAGGTGACGATATAC
GAGCCATTCTGATACTGAATTAATCCTTGAGAAGGGTATTGCAGGTCGTCCAATACACGG
CGGAACTACTGTGTCAAGTACTATGTTATTAGCTCACTGGGCTGGAATACGCGTGTTCGC
AACCGGCGGTATTGGTGGTGTTCACCGTGGCGTTCAAAACTCCATGGACATATCAGCTGA
TCTTACGGAATTGGGTCGAACTCCAATTGCAGTTGTCTGCAGTGGTTGTAAAAGCTTTTT
AGATATACCACGTACCCTCGAATTCCTTGAAACACAAGGAACAATGGTAGCCACATTTTC
TCAGGGTAGAACCGGCGATGTGGAGTTTCCAGCTTTCTACGCGCGAGAGAGTGGGGTGAA
GAGTCCCTTGGTGGTCCGAGGTACTAAAGAAGCTGCCGCAGTTGTGCGTAAGTCCTACCT
ATTAGAATATTGAAGTAAATCTAATCAATTTAGTCGCTCAAACCAGAATGGGCATCATGG
ATAACCTGAATTTTAATTGTGGAACACTTTTTGCCAACCCAATTCCTGAAGAGTTTTCCA
TCCCTAAAATAGAAATAAACGAAGCCATAAATCAAGCAGTGCAAGAGGCAAGCGAAAGAG
GTTTTCACGGACACTTGAACACTCCATTTATTTTGGCACGGATCAAGGATATTACCAATG
GCCGCAGCTTACCAGCAAATCGTTCCCTCATCGAATCCAATGTACAAGTAGCTGCGAAGC
TATCGGCTCATCTAGCCTTATTACTTGAGTATGTAATTTGGCCAACTTTAAGACGATAAT
GAAAATGCTAAGTATGTATAGCCGAGAAAAAGGCTTGAAAAGTTCAATGCATAGCGAGGG
CTCTACAAAAAAATTATCCGTATCACATTCCACATCAACCTCAGCCTCACTCGCTCGGAA
ACTTTATGGATATGACTCTCACGCTACCGAGGATTCCAACCCTTCACTGAAGAAAACAAC
CTACGTCACTAGACCTATGATAAACAAAGACTACAAGAAAGATCCAATTAGTGATAGTCC
CAGTAACCCGGGTATTATTAAAACTGGGAAACTATGTGGACCAAAATCTGAGTCTCCCAT
CTCGTCTGAAGTCATCGTCTTCGGATCTATTGCGGTTGACTTATCCTGTGACTTAATGCC
AATTCCCAGTACGAATTCCAACCAAAATCTGCAGCCCACAATACACACTTCAAACGTTGC
TCGAATAACGACCAGTATCGGTGGAGTAGGCCATAATGTAGCGATGGCCGCTTACCAAGT
CAGTGGAAATCAACGTATAAGACTTTGTAGCTTTGTTGCAGATGATTCGTATGTACTGCT
TAAAGTTCTATCTAAACCCTTAACATGTAACTGATTCCATGAACTTTTTGTAGAGCTGGC
CAGGCGGTAATAAGTCATCTAAAATCCAAGATAATTGACACTACGGGTATTATTGTCGTT
CCGACTACAGTCAATGGGACCAAGGTTAAAATACAGAATCGTACTGCTCAATATATCGCT
GTTAATGATGGCAGGAAAGACTTGTTTGTAGGTATGGGTGATATGCAAATATTCCAGCAG
AACTCGTTCCCGTCAAATTTCAATATTACAACTGCTACGAAATGGGTAGTAATCGATGCT
AATTGGGATCCGGTACAAATTCGCTTATTTATGCGTACACTCCGTGATCGGAATCCTTGG
GTGAAAATTGCTTTTGAGCCAGTTAGTCAGAAGAAAGGTGCTGATATTTTGCGGACGACG
ACTAACTCAACTCTAAATGACAGGGAATTGTCCCTAGCGTCTAATTTGTTCCCCAATCAT
CTTATTGACCTCGCTACGCCAAACATTGATGAGTTAGATCAAATGTACCTTGCTGCTGAA
GAGGGAGGCTATTTAGGGACTAATAAATATTGGCATGTCCTTGATGCGTTTGGAATATCT
GGTGTTCAAACCCAAAATATATTACAAAATATTATAGGGAAGAAGCTAACTGATCAGGGT
CTCCCCCAAAAATCTATCAAACTCTTACCATATATACCAATGCTTCTCACCAAATTAGGC
TCAGAAGGAGTTCTTCTTACCGAGCTCTTAATGGTTAATGATTCAAGGTTAAAGGACCCA
GAACATGCTCGGTGGATTTTTGGACGCACAACCAAAGACCACCTCAATATCGGCGGTGTA
TACATGCGATTATTTCCAGCAGCGGAGAAGCTTGATTCTGCAGATGTTGTGAGTGTTAAT
GGCGCAGGTGATACCTTTTTGGGCGTTTTAATTGCCGGGTTGAGCAAAGGGTTAGGTGTC
GGGGAGCAACTCATCGAAATTGCGCAGAAAGGAGCTATACTTACATTGAAGTGTAACGAA
GCTGTAAGTCCAACGCTAGGCTGTCTAGCACAAGAATTGGAAAGATTAGTTGCCATTGAA
TCTAAGTAGGGTACCCACGAGCTTACCAAAAATCGAAGATACGTCTAGCCCTAATTACAG
TTTCGGTAGGTTACCCTTAGATACTATTAGCTTTGCAAATACAAAAGAATTGCACATTAT
TCCTCAACAAATAAATCATCAAAATCGACGTAACACTCATTAGTAACATCCGTATGTAGT
AAGTATTTTTAGAAATAAGAGAGTTCCTCGTTACGAGTTGCTATAATTTTTGATACTTGT
GAACTCCGATTACAAACTGACTTTTGACCCACGGAACACACTTTATCCCAGGATACCGAG
GTCAATAGTTTTAGGTCCGTAGTCATTTTTTCTAACAATACTGCAGGTGTTGAGATGAAT
AGTTATCATTTTTCTTGGAACTTGCACTTGTTTGTAGAAATGTACCTACAACACATGACC
TTTATCTTCGTCCTATAACGCTTACGGGTGCCTAGCTGCGCTAGGTCTTTTGTAGAAGCC
AACCCTAGGTCATGAATTCTGTATTTTGAGGGGGAGAGTGTTGAGTCATGGAAATCAACC
AATCTGCTTCCAAGATCATATTCTCATGGACTGACTGCACGGGGCGTCGTCGATAAGATC
ATGAAGGCATAACTTTGTCCTGGGTCAGCGACGGCACATGAAAAGGCGTATTAAGTCCCT
TGATCGGAATTACATAACTTGAGATCCCTACTGAATCTATGCACAATCCCCAGCGTGCGT
TGCTGCAGATTTTACAGCCTGTTGGCATAGCGTAGAATGATTCCGATCAATCCTATTTCA
GCTCCGAGACCATTCTCCGTCGCCATAATTGTCGAGGTCTAGGGATGCGAGGAATGAGAC
GGGTAGGCAGAAGGACGAACCGCTATTGATATTTATTGCCAGGTACAGAAGTGACATGAC
GAGATAAATTTAGATGAGAAGAAGTTATAGTGAACGATCGAAACTTGTAGTTCCACTTAC
TCGATTGACTACAGTAAAGTTAGGAATTGGGTGGGTTAATGATGTCTTGGACTTTGTAGT
GAGCATTGAAACATATCCATCTCTTCATGTCCGCTCATGAGTTGGTAGAGCATCTATGTC
TTTCAACTGGACCTAGTGATCGTGAAGCAATTAATTATCTACATGAATATGGTACTAGCC
TCGCACTCTCCATTACTCACAGTTCTAAAGTCTAAATCTAGGAACATTACTGAACTAAAT
ACTTTCAGTGATTTGGTTCTCCCCGGGACACGTCAAACTGACCAAAAGAGCTCATAATTC
TGCTTCTAGGATTCGAGCTTCTCTCTCCGCTTTCAAAAAACTACCAAGTGCTAGGGTATT
CTCATAATAGTTGATTTGCTTATTTCCCCTGCATTTGGCTCAAAAATAATACGATCGAAG
TCGCCAAGAGCCGAATAATTCATCTAGTCGATCTCCCCAAATTGAAAGAGATTATGATGA
TACATCTTCTCGTTATCTTTCAAGATCTTGGAGTTCAGCAGTCTCCGTCTTGCACCTATG
GTATTGATTGCTATGCAGATATTATTCAGAGCAAAGTAAATCTTCGTTGACAGAAGTCAA
TACTACACGCCATACGTGCCAGTTTTGGTGCAGACTCTTTTCCTGGTCTGAACTAAAATA
GCTAAGGTATAGTTTGTAGGTAGCCCGTAATAATTTCCAATGATATAGCACAATAATTGC
GTGAGCTAGGCTATGAACAAAATAACCAGGCACCAAACATTCCATCAAAAGTCTATTGAT
TAGTATAAACCATTCATTTTACCGCTTTGTTTAATATTTGCTGGAGCCTATGTATTTTTC
TTAAAGGGATTGGGAGGTCCATAAATTGAGAGAACATATAGTTCCACCTTGTTCATGTCC
CAGCCAACTTTTGCCTTTCCCAAGATATCCTGTTTTGATTCATCTGACATTTCATCGAAT
TCTCCACCTGACAGATCCTCTATTGTTGGATAAGATCCAACCTTCCCACGCAGGATATCG
AGGACCTTGGACCAAGTACCACTTAAAAGATGTAAACGCCGAAACCAGACCGTGATCGGC
TTCTGGACCCGATCAATAAATATCTCAAGCTCGGAGAGGTGAAGGGCTAATCCAGTCAAA
GAGATAACTTTAAGCCTTGGCCAACAATTGCGGGTTAGAACAACACCTAGGTTAAACCAA
GGAGCGACCTCGTCAATCTGTAGAAAGTCACACGAAATTCTGATATCTTCAAGAAGGGGG
GACTGAAGATGCGCGTTAATATATTCACCAAGGGCGTCAATCTCGGTTGACTCCTCGGCA
GACCAAAGTCCTGAGCGGTACGATACTCTCGGGTCATATGAGAAATTCCTGAGTCTCTGA
GTTGCATCCTTGATTTTTTGAATAGAATCTTTATTTGAAGCCAAGGATAAAAAGTCACAT
GGTGGAGCTCTTATATCAAAGGTGCTTAGAAAGACACCAGCTTCATAAATGGCCGCTGGT
AACTGAAATAGGAGTTCAAGTGGTGGACTTCCAAGCTCGAAGCGCATCCCTTTCTCCCAG
GTGATTGGGAATAGTGTGCTTTTAATAAGACTTTCTTTATTACTAATCATAGCTAAATAA
TCAGGTCTTCGATATCTTCTTGTGAATTCAGAGTTGTGTAGATCGAGTCGGGTAGCGTTG
TGCATTCTTGCCATTGCCGCTGCGACTACTCGGGGTAGGTCTCCGCTTGTAAGAAGTTTT
TCCTGGGCCGCGTACTTGTGCTTGTACTGCTCATAAGCTTCTAACAGTATTCTTTGATAT
TCTGAACTCTCGTCTGTAGGCATATTTTCACTATCATCGTTGACATAGTCAAACCAGGCG
TTTCCAATAGCCCATCCTTTTTGGATTGCGCTATTAACAACGTCGCAAGGTGTACCCAAA
AAAAGATCAACATCATGGGACACCATATCTTCTACACACTCAGTAACATCATGAAGTTGT
CGTGCATGAAAGTCACCGAAAGTCTCCACATCTTCTTCTAGAACTGAGTCATAGTATAGC
ATATTTATTTGGATGACCTCGACACCCTTTGCAATTGTTGGATGTCGTGAAACTTCATCA
AGATGGGCTATAGAGCTTGCCTCTAAATCCACATGCACGCAGCTAATTAGAAGATGAGAG
CTCACATTGCACAGTTTCTGACACGTTAGTCGCAAGTTTTTAACTTCTTGTATGCCAATA
TTGGCATCGGGGATATATTTTATATGGCACTCTTCTCTACCTTGTACCTCTTCGCAGATT
CGTATAAGTAACTCTTCAGGAAGATCAAGGATATTTAGTTGTCTAATATGTGATCGGGCA
ATAATCTTAGTCTTGTCTCGAATTATTCCACGCAAGATGTCTATATGATCCATCATATTT
TTTAGAGATCTAATCTTCTCGCTTCCAGCCTTATCAAGCAAGGTGTCGGACGAGTAACTC
TGAGAGATTTTTAGGCCGTCGATATTATCATTTTGTGTCTCAAGGTTCTGTAGAAACGTG
CGACCATATGAATTGTTCACACAACCAAATACTTTTTGCTCAATTAGCTCAAGGTCCTGT
AGTTTTTGATATAGAACTTCAAGACTAATATTTATATCATCTGAAGATATATCAGGTTCG
ATACTTGTAGATGTTTCTTGTGATTCAACTTCAGGCATTTTTTAAATATCGCACGCACTC
ATGATAACAACGGATGGCCCGCCACGTTTCTGGACATGCCAAAATCGTGTTAGGCGCGCG
GCTAACAGTCACCCGACCATATAATCGGATCTTCCTGTAAGTGGGGTCGAAAGAAAGATA
CACATACGCAGCGCTCTAGATAAGATTAAAGACGAACAACCTTCTTCAATCCGAAGATCA
TTTATTTCCTGTGAGTAAGGTTGTAAATTTCTTGTAAAGTTGTAAATCGGATCCTATCTT
GGATCGTCAATTGACGAAACCCCAGACTACGAGGGTTTCGCAGCGCGAGGATAATATAAG
ATATCGTTCATTAAGTACTTTATCAGTCTAGTATGAGTAACTTACAGCTTCTCCAAAAGT
TCACTTTGTTTATTTACTCACCTGAAATCATATCTTGAACATAACATGTGACCCTTTCTC
CTGCACACCTGTCGAGTAAATACACCGACCACATCGGGAAAATAATTGTAACAAAGTGTT
ACGGAAGGTTATTCTCACACTGAGGAAGTCGATATTTATCGAAGGGATAGGCTATGCTGG
CAAATTATTGTGGAAAGTAAGCAGGGCGCAAGGCATTTTGATGTCTAGGCAATTTTTCTA
TATCTACTCGGCCTAGAAAGACGGAAAATTAGGTAGCAGCGAGTCTTCAGTGATCGCACA
TCCGAATCACGCCTCTTGGGTGTAGAGCTTTAGCCTGATACGAAGTTTATTCAAATCAGA
TCTGGAAAATAAATCAATTTTCTGCGTTTACAGAGCTCATGGTTATCCCAAGGAAGGAAA
AACACCGTGGGATAGAGAAAGAACATGGTGTTGCAATTCCCCCAGGATAAGTCTTAATCG
AATCTGGTGGGTCTGACCATGAACTCTGACTACAAATGCAGCCTATACAGGAGCTCATGA
CGTTTTCCTACCAAATGGGGCAGAGGTTCTGTAGATTAGATTAGAATATTATTAGAGTCT
CTACTGAGTCTAAGACTATGAAAGACATCTGAAAGCTACATGAAGTGCTTTTAACTTTCT
TGTGTTATTCCGCTAAAGTTACATAAATGTGTTCCAATGGATTCTTTGGCTCTTACATAG
GGAGGTTCTGTAGAAAACGCCGAGTTTTTGATATTTAGTTAGGACTGATACTTACCATGG
GGGGACGAATCTCAACACCTGTCAGCGGTGTCCCCTACGAACCTCCAGCTCTCACTGTAG
TGTCTGCAGAGCTGAGATTGAGTAACACTGTCCTCACTTCGATGAGGATTCCCAATCGCA
CTCGTCGTTTGTATCGTCTTCATATATCAGCCCACCCCCCCAACACCATTATCATGAAGC
TAACCACGGTCAGATCAGATGGTAGGGTCGAAGCCCTACTCATCACCCACCCTTGGTCAT
GGAGGAGATGCCATCCGATGAGTTTCCGGAGCGTACCCAGCACCCGACACGGCGATGGTA
GATTGGGTC
>20151110.A-POA_contig_28
GAATTTACACTGTTGTACGTAAATATCCAAATGTATATGAAACAGTAGGTGTGATTAGCG
CATCCAAGACATTTGTAGAGAGAGTCGATCTTGTCGGGAACCTCAGACGAAACAGATAAC
GAGTGAGATCTAAATTCGAGAGTCAGAATTTGCAACAGCAAATCACAGATCTTCCTAGAT
AATAGGGCGGACGATATAATGATGACTTATTAACGTGCTTGTTAGTCATTTTGTGTTAGT
CATTTTTTATCATTTAACATGTATACAGCTATCTAGCCATGACACATGACCATTTCTTTG
TGTACATCTTAGATAACTCTTCGACTTTAAAGACACTCATACTCTCGATTTCATTCGCAA
ATACCACAATGAGGTATGTCTGCTCACAGTCATAATGTAGCGACGGTGGGGGAGCTGGAG
TGGAATTAGAATGGAGAGGAGGTCGGATGGACTGCGAAAGATGACTAAAGGTCTACTTGA
GATCACGAAGAGGAACTAAAAGTTTGAGTAATAGGTAAAAGTAATGTCTAAAGGTACGAA
TAGTTTGAGTGAATACTAGTGGTGACTGAGGGTACTGAAGGTGACCAAAAGTGATCCAAA
GGAGTTGGGTATGACGCAAAACTAAGCAAGAACTCTAAAACACCAAGTCATCCTATATAA
ACATTATTCCTTTCTACTAGCTCATCATGTCATTGGTCTGCTCTTCGTAACAACACAGTA
CTCTACTCTAAGAACCACAATGTTGTCAAGGCACGTGGAAATAAGAGCAGAAAGATGGAC
TAAACTTAGGAGTGAGAGGGGAATCCTTGCACTTACACAAAATAGTCGACCGTCGTCCGC
GAGTATCCATCAAAGAGAACATTCGTAACCTCTGGTTATCCAAGCACAACAGTACCGCGA
GAAAGGTAATCGAGTCTTGCTGGATTCGAACCAGTTATCTTCTATCTAAAGTGGGATAGG
TGTACGAGCTGTCCAGATGCTACTTGGAAGATCAGCCCGGATGATGTACCATTGTAAGAG
CTAAATTGTGATGATTTTTAAATATGATTCGAGTCTCATGCTTCGACACATCGAAATCAT
GTCAATCTCTTATATTTTTTTCACAAAAAGAAACAACCGTACTCCTTTGAGAAACGCGAT
CATTCAGAGCGAGGACGAACGAAAGTGTCTCACTGTTCGCTAAATGTCGCGCGAATCTAA
AAGTCACTTGAGGGGGTCGAAGATTCAACACCTGTACGTGGTGTTCCCTACGAACCTCCA
GCTCTCTCGTGCGGCTCTGCAGAGCCAAGATTGAGTCAAATCCTTTATCAACTTCCAGCT
GAGTTCATCCCCCTCACTCTCGAAGAAACGAATCCGATAACTCATATAACNNTATTGAGG
TACAAAACGCTACAATGGTAGTTAGAGAAGTCCTCGTCATATTCAACATATACTACCCAC
CGGAGGGTATACAAAAAGCCCAGAAAAGCAAAGTCCAAGACCGTTTCTTCACTTCTAACT
CTGCTACTAGGCTCATCACCAGTTTCGTTTCNNNNNNNNNNNNNNNNNNNNNNNNNNNNN
NNNNNNNNNNNNNNNNNNNNTGCTTCACACTATACATTCTATAACAAGACTTTTCTGACA
TCTTGTCACGACTTTCGATTTGTCCCAAGGCACGAATCAAGGGCGGGGAGAAGGGGAGGC
TAGGAAGGATAGAATGAAATTCATAGGTATACACAAGTCTGCTGCGCCCGGCTCGACGGC
CTCTCTGAACGCTTCAAAAGGGTAGCTATGTCTTCGGATTTAGTCCTGATGTCGGTATTA
AGGGAGCCCCGCACCCAGTGGTTTTTTCAATTTTTCCCGGCAGCGACATACCCGTAATTG
GCCATCGATTGGTTGGCTGGAGAGAAAAAATAATGATGGGCAAAGACTACTCTAAGTGTG
TAATCGAATGAAGGCTTGTGGGGGTATTACTGTGGATAGGAAGTGTGAAGTAGGCATAGG
AAGGTGTATACTACCTGAGGCATAGGTACATCTGGCTTGTAGGCAGAAAGGACCTACATG
TGTTACATAGTCTAGGACTCAAATAGCACAATAATAATAATTAATTAATTAAAAGTCACT
CGACTGAGTTCCACTCGTCCCCCTAATGTCGTGTACAAGGATAACACAGCCTTCGATCAC
AATCCTTGGGTCTCGTTGAGGATCTAGCCGACCTTCAACTAGATATTACGTATTGAATTC
TAGGAACTAATGACGTACCTCGGCTCACGCAGGAGGACGGATACTGAAAACATAACGACG
GTGTCCTGTTCGAACCCAGAAATCAAAATTTCTCCCAGTCTTGACATCCGTCAAATTTCG
CAGTACCGACAATGTCGGCACACGATGAAACGATGTAAATCTCATGCTGTATTAATTCTT
CACTCCCAAAAATATCGGCACTGAACAAAGCTTGTTTAATCTACAAGATCTACTTCATTC
TCAGTTCAATGACCACAACTTTCCTCGACTCAGTCTCTAATCTCAGCTGGCATCCGAATG
CACGCCTACATGAATATGAATACCCACATGAAAAGAAACCGTGGAGCACAATTCTAGGAG
GCATATCTCTAGGGCAGAAGTGAGAGATACTAGGATAGACGGACAAAATAATGCTGTGGA
CGAATATAACCTCTCATGCTGCGAAATTTTGAAGTTTGGGATAGAGTTTTGGGAAATAAT
GAGCAATAGGCACGTCAGGCCTTCAATTTGCAACGCTCAGAAAACAACATAAGTACGGCT
ATGACTGGCTGGTGACGTGCATATCATCTAGGTCGGTCTTTCAAATCGAGTCTGGATAGT
ATGGACCCATATTTCACTCATGACAGAAAATCGCTGGCTCGAATCCAATAAAGCCCGAAC
ACCTTTTTCGCGGTACTCGTATAAATTTATTAGGAAGACATGAAACAATATCCAACAGTA
TTGAAATTACTCTTTGGTAAATACACACGAAGGAGGGTAGAACGTACTACGCAAGCAAAT
ATAACTCAAAGTGGTATTTGCGAATGAACCCCAGAGTATAGACGTCTCTGAAGCTAAAAG
AGTTGTTCATCATGTGCGCATAGGTTTGGTCATGTGTCGTAGTTAGATAGCTGAATACAC
ATGAAGAGATTAAAAAAAAGTTGCTGTTGAGTACCCACAATCTAATAATCTGTCCTTGTC
TACATGTTAAATTTTAGTCCTCATTGACTGGTTGTCAAGCAGTCGCACACAAATTGGCCG
TATTTTCCAATAATTTTAGTCTTTATCCTCGTCCCGGATAGATGGCGTACTGACTCTTCA
GATTTTCTACTCGTATTTTCGTCTTTGAAATCCTAAATAATACCGGCATGGGATAAAGTA
TTAGGTCACATGTACTGTTGTTAAACTAACTCTTCTTTTAAACCTGAAAAAATCTGGACT
GTTTCTAGTCACAAACGAAATTCTTAAGGTCAAGAGGCGGAGAAGAGTAAGAAAAGGTTA
TCGAAGTCATAGCTGTGAACCATATAACTTAGAGCTAAAAATGCTGGTCTGTTATTGGGT
TCATTAATTTGTGCGATAATATCATTGACGGCTAATAGTCAGAATAGCTGCAAGATGCTG
CTGGGAGGTATTTCAATTGTTAGATTCAGCATTTGGAAAGAATTCTTGTTAACAAAATAA
ATAATGAACACAATTTGTAAACATGTTGATAGCAGTCAATATCACTATCAAGCATCAACT
CGAGGGTAGCCTGAAATGAAAATTGATGTGCTTTGCTGTTGTGTAATTTTTGAATCAGAG
GCTGGGGGATTTTGTCACACGAATGCCACTTATTCTTCCGAGTTAAACGCCAGTAAGTTT
CAATGAATATTTAGAAACTTATTCTCTAGTAACCGAATTCAGCAAGTTGTTTCACTGTAC
TTTTATCAATCGCAGCACCCTTCTGCGCGTCAGATAGTTGTCTTCTTGCGGCCTTCTTGC
GAGCATAATATGCTGCACCCTTTACTTTCCGTCTTTCCTCAAGCCTGTAATATTTAAGCG
TGTTTTCACAAAATCTGGCATGTTTCAACGTACCTTGCGACCACATCCTGATACTTCCAA
CCAACTTCATGACTTAATCTACCCACAGTGCAGTATTTTCGTCCGGGCTTCAGTCTCAAA
ACCCTGAGAGCTTGCGGAACGACTACTCGCTTTACCTTGTCGTATGGAGGAGGAACACCT
TCGAAGACCTTGAGCCTTTCCATAGCAGCGGCACCACGAGCGGTCTTATGAGGAATCATG
CCACGAACAGTTTTGTAAAAAATTCGAGATGGCGCTCGGAAGTGAAAGGGACCTAAGGTT
AAATCGTTAGGATATGGTCCTCAAATTTAGACGGCGATCGCATAGAATAGGATAGTTGAA
GTTTATTACCTCCTCGTGTTGGATTATATCGGGTCATCTTTCGGAGGTAAGCATGGTACT
TTACTGTAATAGAAGTTAGATCAAAGTCATTGAAGAGCAGATATTACGCAGTTTGTTTTC
AGTTGACAGCCATTGTGAAAGTGAAGCTTACGTTTTGCCCTGAAAAATTCCCCAGAAATG
TTCAGAGCCTCGCAGCGTACAACCACAATCTTTTGGCCCTCGAGTAGCTGCTTTGCGACT
GTGCTGGCTAGTCGACCAAGGAGATGACCTTTGCCATCGATCGTGATCTATGATGAGTTT
GAATCAGTCTGATATTCTTCTTTGACTCTTTTATGAGGGTTCCGCCTCCACATATTTTTA
ACCTTTGTGCTGTTGCCCTAATGACTGATGGCAAAGAGCCTGGGTTTGATGTACGGTAGC
GAATCAGACTTACAACAGGCTCAAAGGTCGACATTTTTGTCCGACTTGAAGACAATTCCG
CCGGATTGTCTATAGTTCCAACGCCTTCGTAGTGGTGATTGTCGAATTTGTCGTGGGGTT
GTCGATGGAATATGAATCAAAGTGCGCGTAGCCTCGCTTATTGGAATCACAATTGATGCG
GTAATGGCCTAGTGGGCCTGATTAGGCTTTCAGGCAAGATAGTAAATTAGCGAGGGGAGC
TCTCCGGTTGAAGCATATGTGGGGTTGTGGGCCGGCCTTTGGATCTCTTAGAAGGCCAAC
CTAAAATGATGCTCTTCTGTTCCAGTGGGGCGACGAAAACTCAACACCTATCAGCGGTGT
CCCCTACGAACCTCCAGCTCACACTGTAGAGTCTGCAGAGCCAAGATTAAGTCACACCTT
CTCAACTTTGAGCTGAGTATCTCCCCCTCACTCAAAATACGCTTCCGATAACACCTACGA
CGATCANNNNNNNNNNNNNNNNNNNNNNNNNNNNNNNNNNNNNNNAAACAAAAGCCCACA
AAAGCAAAGTAAAAGACTCTTCTACTCTCGATACCTACAGAACTTGGCTCGTCAACAAAA
TGGTCTCTTCATATCATAACTTTCGAATATACTAGCCAGGATTGCATCCAAACTACACGA
GTTACTCGACAACCTTACGTCCGTAACGACTTTTGATTGCTAGGCTAGGTTTCTTCACGG
CAATAGCTCTCGAACAAGGCTTTTCTGACATCCTTTCACGACATTCGATTTGTCCTGCGG
CATGAATCAAGGGAGGAGAAATGGATAGGCTAGGAAGGAAGAGAGACGCTCTTGGGTATA
CACAGGTCTGCTGCGCCCGGTTGGCCGGCCTCTTTAAACTCATCAAAAGGGTGGCTATGT
CTTCAGATTTAGTCCTAATATCGGTAGTAGAATAGCCCCGCACCCAGCTGTTTTTGAGAT
TATTTCCTTCAGCTACACACCTGCAAATGGCCATCGTTTTGTTGGCTGAAGAGGGGAGAT
AATCATGAGATAACGGCTCCTCTAAGTGTGTGTTAAAACTAAAGCCTGTGGGAGTATTAC
CGCTGGTAAGAAACCGTGAAGAAGACATGGAAGGGAGCACACTACCCAAGGCATAGACAC
TCCCGGCCTGTAAGCAGAAAGGACCTACTTGTCCTTGTATAGTCATGACTCATTAGGACA
GTAAACATAAAATCAAAATCCGATCACAGTGGTGCAGAAAAAAAGCTGCTGCAATGATTT
GTATGACAGGCCCAATGGTATCGTCAGAGATGACAGGAATATTGTTACACCCAACGACGA
GCACTAGAAAAGACTGTCTTTTGATTTCCAATATCAGCTCCCAGGTTTTCCAAACCCTTA
TTTGAGGAGAATTATCTTCCCGTATCAACATCTTGAACATCTTTAAAGCGCAAAGGCAAT
ATTTATTTTCCTAGAGGCTTAGGATGGATTTTATTCGTGACGGGCACAAGCCCAGCGCTG
GTAAAGCGTGACACGGAGATGGTTAGTCCTTCACCGACGACATTACACAAATACGACTCA
GTTTGACATTTGGACCACTCATGTAGTGGGTGCATTCGCTGATACCACTCGAGACCTTTT
TTGCTAGAGACTCTCACCCTTCCCTCAACCGTGAATATCCGCCAAAGGGAAATCTGGAAT
AATAGGAAAATTCCTTGACTACCTTAAAATGCCTTTGTCGTCTTGTGTATAGCCAGCGCG
AGAGATATGGCCCCACAGTCCTTCCCTTTTTCGAGTGGGATAGGTGTCCAGGCTACCCAG
ACTCTAGCTCGGTGAAATGACGACCAGGAGGCGGACCATAACACCTTCCATCGTTGCCTG
TTTTTCAAGTGTCGGCGCCACTATCCAAATCGAGAGCTTTGCCAATCTGGACTATTCAAA
TCTTGTTGAATTCTCGTCGATGTTCAGACTGTCCCACCTTAGATACCTTAGCTTTCTTAT
GCCACATCTCAGACGACTTTCTTTCTCCTCGCCTTGTAACATCCCTCGAATTAGGCAGCC
ATCAAATTGGTTCCTCGTCCCATTATGCCCCGGAGACCTTGTGCTCCGCAACATAAATCC
TCCTTTCTGGGTGTCCGTAAAATCGCTGGCCTTGAGCTCAAGTGATGGTCACAAGCGATC
GAGGATTTCATTGATGGAACTCGATGTCGGAGTTTAGAGATAACTTGATTTGGTTGACGA
GTGTGTGAGAGCGACATAGGATGAGCTGTAATCTCATTTGTGGTAGAGAATGAAAAAACG
AGAATTCCCAAGATGTTGAGAAGATATATAAGATTCGACTTTGATTCGGATGCGTTTCTT
CTTGGCTATCCCGGACATACAGAGAATACTGAGCGTTTACACCGGCACCACTGGAAGATG
AAGAAGTCGTCTTTGCTGGCGGCTTGGAAGGTCGAGTTTGACCCCGTTCAATTTAAATAA
GTTTGCAGCTTCTGGCTGACCGGCTTCTTGGAATAATTCATAAGTGTGGCTATATCTTTG
GGATTAGTTCTTATGTCAGTATTAATAGAGCCCTGCACCTAGTGGCTTTTGAAAATTTAC
TGTCTTTTTTATACCTGAATATGATCATCGTTTTATTGACTGAAGAGGAGAGGGAATGGA
TGGTATAAAGCTCTTCTACATGCATGATCAACTGAAGACTTGTTAGGATTACTACTGTTA
AAAAGGAGCTGCCAGGGAGACGCAGGGTGCATATAATGTCGGATACACAGCTTTTATTTA
TTTGCCACCTGCTCGGAACTACGCTTCTAAAAAGTCACGGACGTAGTAGAGACAATTATT
TGCTATTAAAAGTTCCGGACGTGCAAACTATCGAAGAATCGTAGCACCTGACATATTTTA
CACTAGAGAGGTAAATGTCTACTGGTGGAGGTTCTAGTTTGCCTAACCATGTGCCGCCTT
TGTTCGGATTTGATAATTCAACACCGCTTGTGATTTTTTTGTACGCTGGAATCAAACAAA
AACTAAGTTCTAATAATCACCTTGTTGAAAAGAACTTTCCATATTTTATTTTCTCTGACT
CGTTTCAGAAGCTTAAAGAATAAACTACATCCCGACAGCCTTGTCTAGGCTGCTTAGTAC
TTCCTGCACTTCTCTCACAATTGCCTTTCTCTTTTCTCTAGTATCACTACATCCTTCAGT
CTCAATTGCGTCCAGCTTGAGCAGCACCTCGTTCATAATTGTTTCGCTGAGCTTCTTGTG
TTCAAAATCTTTTTTCTTTAAATGATCGGGTGGCGATGCGGTGAATTTTACACACAACGG
AAGTATTGTAGTATGAAAATGACTAGAAATAGTGGACAGCTTGTCCGTTAAGCTTTGAAC
TCCTGATGGAGAAGGTGTTACAGGGCGTGAGCTCGCAGAGCTATTTGGTTGAGAAAGGTT
TGAGTCTTTGTTCTTCAGAGCAGCTTTCCTTCCTTTCTTACCACGAGAACGTTTTTTCTT
TTTATCTTCTAGGTTTTCGACAAATTCATTAGAGTTATCTGACAGATTTTGAGGCTTATC
AAATATACAAAGTATTTCGCTATGATTTTTTATATCGTAATCTCGACAAGGTCTGAAATC
ATCCTTCAATTGTAGTCCCTTGTAAAATAGTTTCATGTCTTGTATGCTACCTTTGTGTAA
TTCCATTATAGTTGCAGCATTCTCTTTTAGATCCTTAACTTGCAATATTCCGTCGGTGAT
CGATCGTGGGGAAAACTTTACAGGGTAAGTGATGCCCTGACTCTTGACCAAGATAACATC
GTAATCAGTTTGTGTGCTTGGTGATTCCGAGTGTCTCGAAGATTCTGATGCTCTCTCACG
AGAAGCTAGGTCTTGTGATGTGATGTAGGAATAGTCATCCTCGGTAACATTCGGTGGATT
AGCCCGGCTTCCAAACGGTGAAAGTTTTGGTCTGTTGCCACCCCATAATGCTCGACTCCA
GCCACTCATAGAGATCAAAAATATAGTAGTAATAATAACTCCCAACGAGCCAGCGACGGC
CTTTGAAGGCAGTTTATCGATGTAATGGACTTTATTAGTGGTGAGAAGTTGCTGGAGGTT
AATGAGCGCGAGTGATTGAGGCAGCTTGTTAAAAAAGTACTGGAAATTAGTGTGAATTTG
ATGAAGAGTAGAGAGGGCGCTGTGTACAGCAGCCTGCGACGCTGAGGAGAGAGCCACGGT
GGATATTATAAAGCCCTGCAATATGAGGACCTTGTTCCTCACAGGGTGCGGTACTCGCAA
CGTAATGTATGCGAAGTAAAAGATTGGATGACGGACGCGGTTAGTTTCTTCTATAAAATG
GCAATATAGCCAGGATGACTAGAAAGGTAACATATGGCAGCGCATCTGCGTGATTCAGGT
GTCCAGATCGCCTGTGGTGCCTTAGATGCTAGGCTAAATAATTGGCATTTGCCGCGTTAG
ATACGCTCTGTACGTACAATGAAAGCTGAACATCTATTATTAGTGTCCTCTACGAATCTG
GGGGTGAGATATTTTCTTTTAGCCAAGATTCGGTCTCGACAAAGGGTGTGTTGGCGAGTT
TTCGCTCGAAAACCCGACCTGCATAGATTTCACGACTGCACAACCCAACGCAAATAATCA
TCTACACCCCAAATATCATCCGCAGGCATGATTAAACCTATCTAATGTTCATATTACAAT
AACTGAAATTCTTTGCGCTCTCGATATTTCCAGAAAGATCTTTGTCAGCTAAACTCATCT
CGCGACCTTCTCCAAATTTCATTTCACCACCTTCCGAGGCTATCCTACATCCAAAGTAAT
AATTTCAATCCAAGATACATGAGGTCATTCATCTCTCTGCAAACGCTACGTGCTGTGAAG
GTACGGTCGAGGTACCGGCCTTAAATGCGACTATACCTTGGCTAAGAGCACCAACATCTC
GACCTGCGACGAATCGCCATTGACAAAATACGCACCACATTTCGACGGCAAGTCAACCAG
AGCATTAGACAAAGGCTGAGGCACCAATGTCCCGGTCTTGAGCTCTTCGGCGAATATTCG
GCCTCCATGTCTAGGGGTACGGCAGCGACGGGGCAAGGCCGAAGGGATGGACGGTTCTCG
AAGTGTCTAAGATGAAAAGATTGACAAAAATATTAAGGAGATGCCAAGATGGAAGAATAT
AAGGGAAGAAAATCAGAGAAGTCTTCCAATGAAGAAAACAACCCCTGGATAAAATATGGA
GATGCTGGGATGAGACGAATTTAGGACTGAATTAGAGGGAGAAATTCAAGAACGGAAAAT
TTTCAAGGGCTCGGGTGCGGTGTGGCCGAGTCTGAGGAGGAATTTGCGCTTCGGAGTGTC
AAATTCGGGTTCTCTGGACGGTTGGACCTGACATGTTCCACTTATGGGTGAAGTCTGAGG
TGGTCCGTTCATTTAGGTAGGACGAAGCTCATGTAAGTATGTATGTATTATTATAGTCCT
AAGCTAATGCTCTAAGTCCACTTTGGGCACAGGACCGGTGGAGCCGGCGAGGATCACTGC
GTACAGGCCCAACTCAATCCAACCGTGTGAACCTCATCAAAAGGGATGATGTTAACAGCA
AAACTAAAATCAAAGTTAAAAGAATTTCTAATGTGGTCCGGATCCCGCGCTTCTCGCCCG
TTCCCTTCCCTGTTACATCTTCTAAGTGACATCTTCTGACCTCCGCTGAGAGCAAAAGAT
GAGCTCGTAAGAAACGCTTGGTGTCGGTCGGCTTCCTGCTCTAAATTTGTGAAGCCTTTG
TTGACTTTACTGAGGGTCGCCGCACGCTCAAACTTCCTCTTCGGACTCCAGAACCCCGAA
GCCCGATCCTTCTGCCATTTGAAAATCTTTCGAAGAGGCGATGAAAGCCTCTTCGTCCTT
TTTAGCTGCAGCTTTGAAACGAGCAAAGGCCGCATACCTTGCTTGCTCGATTTGGCGAAT
GGCCGCCAGCTGCTCTTTGTTCACCGGTCCATCTTTCCTGGGTCTGGCTATGCAGTCCCG
AGAATCCGATCGGTGGGGTCCCCCGCAATTGCGACATCGTGTGAGGGCCTTGCACTTCAC
TTCGGGGTGCATGTTTGAGCCGCAGTTCCAGCAAGCTGGAGCACGCGAGCATCCGCGGCT
GGCGTGAAAGCAAAGGCAGCGTTTGCACTGTTCGATTTGTCGACGAGTTCGGAAGAGCTT
CGCAGATCCAGAGTTGTCAAAAAGTCGTAATCTAGTTCGAGGCATAGATTTTCGAGGAAA
GAGCGCTTGCCAGTTCTGATATGGCGCCCCACGTTTACAGTATCCATGTGGACGGACAAG
AAAGGGAGCCAATTTGTCACTTGCGTGACTTTGTCGGCGACGATCTTCGCCGTGATGGCA
ATGGGACCTGCGAGGGTGTTAAGTGCCACCGTCCCGGTGACAATTTGTATGGCAACTAGA
TTTGACGCTGGCTCAAAATTGATTCCGGATTCCCTTCGTGTTGCGGAGGAATCCAGTAGC
TCTTTTCGAGCGAGTTCACTCTTTGCTGTAATTTCAAAGCCTGTTTTTACCCGCTGAACC
AACGTGATGTTGTCGGCTGCGGTACCAAACGTCTGTGACATGGCTGATCTCACGCCAGCT
GGTGACGGGAGTCGGTGGGGGTGGTTATAAATGAGGCGTAGAAACAGTCGGGTATCGACT
GCTGT
>20151110.A-POA_contig_29
GAAATCCTAGGCTCAACAGCCGTTACATCATCTCTGTGTTCCTTCACGTTCCGAATCTAT
TCCGTCCATCTTGTTACAATCCTGTCCGCCCCGTCCGTCCCGTCTGTCCCGTCCGTCCAG
TCGCGTCCCGCATCCTAACGAAGCCACCAGTCCTGACAATTATGCTGTTATCCTGGTTCT
AGATGGCCAAGCCTGCCGTGTCTAACATTTTCTGGGGTCCTCCTCCTATTAACAGTAGAT
TGGACTTGGCCAGGTCAAGACTTATCTCGTGTTCGTTTGCGAGCTGCAAAAGCTTCTATT
CTTAAATTCGAGAGTGTTCCACCGCTTCGGCTGCTGTTCTTCCGGTACTAAGAGTTATGA
TGTTGTCAGCATACTCAAATTTGTTGCCATTACTCACATCACTGACTAGAATATCAGTGC
AGAGAAGGAGTAAGAGCAGGAATAGTGACGAGCTTTGCGGGACTCCTCACTCCACGACTT
TATCACGGGTCATTCCATTCTAGAGGCGAGCATGTATGCTTCTTCGGGTCAAAAAGGACA
CAACCCTCGGCAGAGTGACCTGGGCCATCCTTGATTCCGCATCCGATGTAGAAGCTGTTA
GTGCAGGACCACATCAAATACGCCCAAGACGTCTAGAGCAATTATTCCTGTGAACTTGTT
ATTCCGCATTGCTGCCTCTGCATCGTGTGTGACACATGAAACAAGGTCAACCGCTGAGCG
TCTCGGGGGTGCACCGAATAGCTGGTAGGGAACCCCAGGGTGTTCAATTGCTAGCCACGC
CGATTCCTTGGCTTCTATTTGTTCTAGCCCTTTGCCAAAGCATGAGAGGAGAGAGATTGG
CCGCCATCCTTTAGCTGTTCCTAGGCCACGTCCTGGTTTTGGGAGCATGATGACTTCTGC
TATTCGATATGCGGTGGGGAAATGTTCCTTAACTGCCGACATATGACTGGCCAGCATGCT
TTGAGCAGTCGGATTACTATCCTGTCTAAGTCTTGGGACTTTCCGTTGCGTCTTCTAGTG
AAAATGTCGCTTTTCACGGTGTAGACTCCGTTTGTTCGCATTCCCTCGTGGGAAGATCGT
AGGCTGCGTCAAACTTGGTGAGAAGAGCTTTAGGTAGAGCTTCTAATCATTCGAGTGGAT
CAGATAACCACGTGTTCTCCGCGATTTTGAGGGAGGGGGACTCTCGGTCAATATTGGATT
TGGCCTTCTGCGTCGCTTTGAAGACTTGTGCATCTGTCTTGGCATTCCCGACCTTCTTCC
TCCAGTGTTCCCTTTTTGCCGCTCTTACTGCATATTTAACCCTTTCCAAGTTTCTACCGC
GCTCTCTGGGAAGCTCCTGGCTTATTGGTACTCGCGGTGCTTCAGTTTGCAATCCTTGTC
CCGCCACGGAGCTATGATTTCGCACGCCCCTGCGGTTTTGCACCCTACTGCCTTGCGTGC
GTCGCCCAAGGCCTCCATCAAACTTGATATCTGGCTTTCAATGTCGCCTGCGCTGTTCAG
AGGGCTTGATCTATCTCAGGTTGTGACCTACTGGGCAAACTTGACGAGATCGTGGTCGCG
TATACGTAGTTCCTGGCTTATTCCGGATAGCTCTAGCATTCTTCTCGCTTGAACAGACCC
TGCGATGGTTATATAGCCTGAAGTGCAGTTGTATTCGCGTGATACTGATGCCTCCACTGT
AGCGTTGCTCCATAACATTTCCAGCACATTTCCGTCCCTATACGTGAGAATGCCAGTGGT
AGTGAGTAGATGCATGTCTTGAGCTAATGTTTATTCCATTATCTGATCACTTTTATCATA
CTAAAGAGTAGTTTGAGGTTGCCAGTGTCTTGAAACGGGTTGAAATCTCCCCCTAAAATT
ACAGGACCCGAAGGGCACCATCTAGGTAGAGGCTCAAGGGTCTCGTTCAAACCTGGCGCA
CGATATACATAGACAAAGGTCACAACAAAAGCTTGCATAAATCAGTATTCGCTGGTTTGA
TCCTTGTGTGAGGGAAATATTTGCGCAGCTACTAAGCTTTTGCGGACGAAAATGATTAAC
CGCGGTCAAGTTCCAGTTGATGCCGTCGGCTTTTAACTGTTAAAGCCCGGGTGGCTTTTG
GTGATAACCTCTCCATTCTTCTACATTAACCATGGCTCCTGTACAATGACCATGTGTGCT
CTAGCCTCCCATGCCTACTGCAGCGCGATTTTTACGTTCTCACCGCCCCTTCCCATATTC
ACTGTTGTAAATAACGTGAACATGACTTGGAGATGTCTNNNNNNNNNNNNNNNNNNNNNN
NNNNNNNNNNNNNNNNNNNNNNNNNNNNNNNNNNNNNNNNNNNNNNNNNNNNNNNNNNNN
NNNNNNNNNNNNNNNNNNNNNNNNNNNNNNNNNNNNNNNNNTGATACTTAGGCAGTGGTA
GACGTAACTGAGTCATGGAGTCTCAGTTGATGATCGGGTATCAATGGCATAGTCATGTGG
AGTGAAGGCCAGTACTAGAGATGTGTATATGATGGAGCGATATCTTCATGTTTAGATTTA
GGCAACAGGCAACAAGCTATAAGCAGCAATAACAATATTAATCAATTCATTTTCTTGAGG
ATTGCCAGTTTTTGTTTCAAGCGGATGATTCAGATTATAAAATATTGTCCAGGCTTAGCT
TGTTTCGGTCGCGCCTGCACCGATGTAACCCCGAAAACAGCTTGGCATTCCGTTATGACC
ATTTCATTCGTTACTGAGATGCTACCTTCTAGTGTCCTGATGTACAAAGGAACATGTGGC
ACAACGATTGAAGTCCAGTCCGATGCTACTTCAATGCAGATTTTTTTTTGCTGGAATGAG
CCTGCAACTCCGAGAATCACTTCACGAAGTCCGTCTGATGCTCACTCTAATGCTAGGCTT
GATCAAACTTGGTACATTGCTATAATTCCTGGTGCGGCAACTCTTGCTCTTTCAGTGATT
ATCTTCATTTCGGCTGGTGACAACTTGCGCCAGACATGGTCTTGCCCCAATCGGACAGAA
AGCCGCTTGTCTTCTTTCGAGGGGCTTTGAGTGTTAGGCTTTGTTTTTGTGGTAGGCCTT
CGTTGTCACGGCATAGAATAGGCACAAGTGAAAGTACAGCTTGTATGGCAATTATTCAAT
CTGTCGAGCTAATACTAAGCTGGAGAAGAATAGAAAGGAACAGAATCTAATTACAAAAAG
CCCTGAGGCTATTCCTATTCGGGCGGGTTTCCACTTAATCGTCGCGAACGTGCTTCTTAT
CGCGTCAGCCATCAATCTCACATCCCCCATCCACGTAATCGTATATCATGACGGGGCAGA
ATACCGTGCCGTGACATTCGAGGGGTTTGTGTGTGTGCCGATTTATTGCGCCACTTGCGT
CTTTGACTATCTGACCCAGGCAACCTTGTACAGTGCTCCTATCCTCTTATTTTACTCTAA
AGATCTCTAATTTATTGCCCGTGATGGATAGCCATTCAGCACGGTTTTTAACCCGCAGAA
TTCGGCCACATTTTCTGTTGGAAATATCGTGGAATGTAATCGATGCAATATTCCCGGAAC
GAAAGAAGAAGTTGGCTAAGTCGGTGTCATGTTCAGATTACTGCTGAATGAATGGGAGTT
GTGCGCTTTCAGTGCAACTATAAGCGACACAGAGCCTAAGCCACAACATAAACGATTGTG
GCGCCATCTAGGCATAGAACTCCTCCAACAAACTCTGTGCCCATAACATACAGCTACCCA
TGTATCACTTGATACCCTCAAGTATTACCTCATCACAAATTCCAACCCCAACACAGTACA
CGAGATCGTGTCGCGAACCCAGACGAAATGGAGGGCTCATAAGTTCAGAACATTATGTGT
CTCCATTTCCAACATTTTCCATGGAACCTTGAGGTAGCAATGGAAACTGCGTGCGCGGGT
AAAAGTCTTGAAAAGTCTGCACCATCTATATCTCCCTTCTTTGTAACATTAAAGGCCGAC
TTGATCCAATTCTCCATCGCTGTATCGGGTGCTGGGTACGCTCCGGAAACTTATTGGATG
GCTTTTCCTCCATGACCAAGAGTGGGTGATGAGTAGGGCTTCGACCCTGCCATCTGATCT
GATCGTGGTTAGCTTCATGATAATGGTGTTAGGGGGATGTGCTGAGATATGAAGACGATA
CAGGCGGCGAGTGCGACTGGGAATCCTCATCGAGGTGAGGATGGTGTTACTCAATCTCGG
CTCTGCAGACTCTACAGTGAGAGCTGGAGGTTCGCAGGGAACTCCGCTGACAGGTGTTGG
GTTTCGTCCTCCCAGGACATCGGATTTAGCAGTAGTCTTGTTCTTCAGTAAATAAACTTA
GCGTTCGACATACAAACGCCCAAGTTTTATACATGTCGGAAGCATCACAGGTGGTGGTAT
TCGGACGAAGCTGTAAAGAAGACATAGGTATCCTTGGCCTGTTGGCAGAGAGGGCACTCA
TGCGCTATAGAGTTTTAGACTAAGAAAGGACAAATTGAGACTCTGATTTCGTCTAGGAAA
CTCATGTCAACAGAGTGGCTGTTGAGTTTTAGGCCACTGTATTTGTTACGGGGTCGTTGA
TGGACCTGGCCTACCTTGCATCATCACGTATGGTAATCTAGAGGCAGATATCGATGCGAT
TTCGCGCTGGAATTGTGACCTACAATGCTAGAAGATACATGCACAAACTTGTGCGATGGT
CCCGCTCAATGAGAGGCAGGGGTCAAGGGGCGGTAATAATATGTGAATTATATTTTATTA
TAACGCGNNNNNNNNNNNNNNNNNNNNNNNNNNNNNNNNNNGTAAGCTATGCGAAAGTCG
TGGGTTCGACACCCACCTGGAGTACAAGCTTTTTTGAATTTTCTTCGACACATGAGTTCA
CGTTTAAAATTACAACGCATTGTGCAAGGCACCTCTCACGTCTTGCAATACTAATCTCCA
GGAAGTGAGTTGGGCCTCGTAGCTAAACTTCACTACTACCAGGTACAAGAGCGTCGGCCA
TCGACGCTCTATCCCGCGGCAGGTATGTTCCTCAGCAGCATAGACCTTGAGTCAAGATGA
TAGGGGCCGTTGATCTATGCCAGGGCGAAATGTCTGCACGTTGGCGCCACTCGGCTCCGC
CGTCTAGACGGTTCCACTGGCTGGTGTTCGGGCCCCGTTTGCCAGCTAACCAACGCTCAG
GTGACGCGAGATTAGAGCGGGCTAATGCTTTGTGCGCCTGGTCGACGCTTACTCATCCAT
TAACCAGCCGTCATTATACAGACAGAGCTAGGACTCACGTCCTTGACTTGTTTGTGATGG
TGGATCATCACGTATGCTGAAGCTAAGCCGCCTCCACCAACTACCCTCAATTAAAACAAT
CAGACTCCACAGCGTGGCGACTTCGCTGCACGAGGTGACGTCGGGCGGGAGCCTCATCGC
CAAAGCTCTCCATTTATCAGCTATCCCGAGACAGTTTTGTATACGAGTGCGTCGCTGTTA
TACTAAACATGTCTCGACATATAACCTCCAACAACTTTCTTGATACATTTATATATCTTT
CGTCCAGAGATTAGATGTTACAATGACTAGCCTAATACGCTACAGTCTCAACGTGAACCG
GCTGTTGCCTGAAACGGCGGGAGGACTCTTGAAGGAGAATATATGTCTCTTGGATGTCTA
GCTAGCAAAGGAACATACTGTTTTTTCTCTCATCATCTAAACCTATATGATTTTTTCCAA
CTGCAGAGGACAGTCTCTTACACCCCTGATACCTTTTGAGTTCCCCACCATCGTAGATAG
GGCCACAATAGCCTCCCCTTCGCCACTCTGGGCCAGCCAATCTTGCGACATGACTACATG
AACGCTTTCCCGTACCGACTGGCTGGACCAAGGCGCCGGCGTCGATGCACATGGCGAGGT
CTGTATGGTAGAACGCCTCCTACACTACCGTCGCCGTCGCCATGGCTCATCATGTGCACT
ATCTGGCCTGGGCTATACAGCCAAGACGGATCACGCTCCTCATCGGAAGCGTAAAAACCG
TCCTACGCGCTGGCCTTCCGAAAAGCCGAGTACATAGACGCGTGGAAACGTGATGGTGTC
AGGAAATCAGAACGTAGAGCAGCGGTCGAGCTTTACATGCAAGAGCTGATTCTGTTGCCG
TGAAGGAGGGCGGGGAGATGGGTTTGGCTGTTGAATAGGAGCCGAGTAGTCACTAGATGG
AGTGTATGATGCAAGATACAGATATCCTCAGTCCGAGACCGAATGAATCTACAACACCGA
GCATGGCCTCCAACCCCGACGCAAATCAACATCGATCATATCTAGAACCTATCCCGATCT
CAAATCTGCGTCTCTTCTGCTCCGGTGATTACGGATTAGTCTGGGATGATTCAAGACACT
GAAACTGGGGGAACCGACCTGTAATCCTCTCCAACAGCCCAGGCTCGTGTCTCTTCGAAT
CCAATTCAAGAGCTGCATGATAGATAGGAGAGGGGTACACCTGTACAGGTCGTCAAATCC
CAAGAAGTGGTAGGTTGGAGATATCTATCATTTCTGGGTCCGGAGGGAAACTTTAATTCT
TGCGCGACACCTTCGTGCGACGTCGTCCACGTTTCTGTGTTCGGTTCGACGTTATTACCG
CCTTACCCGGAGCCAGTGCAGCTTCTTTTAGCAGCGGCGACGCCTCCTCAACCGAAGCAT
CAGCCACAGCATGGCCATCATCACGCGTGGCCGAAGCCCGCTTCCGCTTTCCCCGACTCG
GACCCAGTGCTGAGTCCTGATTCTGTCCAGCATGCTCGCGCTCAACCCATTCCCGCGCTT
CATCACCAAACGTCCGCTCGAGGCGTGCGGACTTTGGCTTCTTCGCCTGAAGGCGACCAA
CGGCCTCACGCATCCGCTTACTTCCGCCCGGCGCACTACCAGCTCCGACTAGCCCGCGCA
CTCCGGTGCCGACGCTGCCGTCAAAGTAACGTGTGATGTTGGTTTGAGTTCCCTCGGCCT
CGCGACGATTCATGTCCCGGATGACCGGAACTAAGATCTCATCGGTCCGCTCCCGGCTCC
AGCCAACCGTCATCATGAGGAATTCGCGCAATCGCTCGAGATCCGGTACACCCCACTGGA
ATTCTTCCTTGCTGTCGTCAACTTCCGGTCGCCAGTAGGCCTCCGTAACTGCGGGACAGG
GAAAGTTGGAGGGGAGAAAGAGTTTGGCGGCCTGTGCCCGTCGAAATCTCTTCCGAACCT
TTGACGTCTCGGGGGCGCTAGAGTACTGAGCAGTAGACCACCAAGCCGCAAATTCCGAGA
TGCTCGAAAATTCGGAGATTATCTCGAGGGCACTCACGGGCCCAATTCCAGTTAGTCCCT
CAGTATAGTCGGATCCTAGTAGGTGGGCCATAGATATGAGTTGTTCCCGAGAGAGAGAAA
GTTCTTTCTCAATATCGGCTGCTAAGTAGCATTCGACAAACTTGTTGGAATTGAACATAT
TTTTGTAAACACGGGTGCCGCCAAAGAGAAAAATGTCGCAATCATCCGTCACGACACCAT
CAACTAGCCCTAATCGAATGAGTTCAGCACATTGAGCTTCAGCTTCCATGGGTGCCGTTA
TGTAAGGTATGCCAAAGAGACTAAGTAGGGCTTGGCATTCTGCAATCATAGTCTGTGTAA
TTTCATCTGCATCGCGACGATCTTTTTTCTGTTGTGAGCGCAATGCTTGAAGTTCTTGCT
CATAGTCATGTTGATTTTCGATTTCTGTCTTGTTGTTGAGTGTCGCGGCGAAACGACCAT
GCTCTTCAGCTTCAAGAGCCAGCTGGGCTAGGAGCTCTTCGTCATCAGGATCACTATGTT
CATTATATTCGTCGACTCCGATAACGAAATTCTCATATTTATCCGCATCATTCGGGGACG
GAGGAATCATATTATTGGATTGCTGATTAAAAGGAGATATTGTGCCTTGATCTATGATAC
CAGAATCTTCGAATATTATGCTTGGGCTGTGGGGCTGCGCCGTATGCTTGGCTTCATTAT
CGGTACATATTGCACCATTTTCGGATTTAGGGGATGCCTCTTTTGCTTTTCGCAATGACG
ACTGCGAATCTCGATTTTTCGGAATATCATCGTCGTAGTCAGTTTCCGACCAATCTATCT
CATCAGAACTTGCAGATTTATTTTCAGGCTGTACAGATGCCCTATCAACGAGCTCTTTTG
CACCCAAGGCCATGTCTGTACAAGCTAGCTCATCATGAAGCTTTGGTAAGGTTGTATCTT
TGTTCAGCGAAGTAGACTCTGAAACTTTATTCTCACTCTCTTCGTCCGAAATTTCAATCA
TCACTGGCTCGTCGTGCCTGAAGAACCACTTTTGTTCTCCCAAGTTTTTCCTCTTCTCCT
CGGCATCTTCTGCATTCAGCTCTTGATCTCTGCGCCTCTGTAATTCAATTTCCGATCGAA
TATCGACTTGACTTGAAAGCCATGGTGGATGAGGTTTGGACGTCCTCCGGGTCTGTGGGT
CTATTTCAAAGCCCCCTGGCATGGCTTCTTCATCTTTTGCAGTAGTATCAGGCTTCTTTT
GTTCATCTATCCCAGTGAATATAGAGCCTAGTTTCTCAAATGGTAGGGGACCGTCGAAAT
TACATTGTGTAGCTGGCACCTTAGATACAATCTGCTTTGTGGTCGATTCTTGTTTTCGTG
CTTTGGCAAGAATTGCCTGTAAATTGGCTTCATCATCGCTTTCATCATCAAGCGCATTTA
CCTTGTCATTTAGATCCATAGTCGTAGCTTGCTCGTGGACAACGTGAGATATCGGCGTGT
TGTCATTAGTATTAGCGTACAGTGTGATGGATTTTTGGTTATTGGTGTTGGAGTACTTGG
ATTCGATGCCGCAATCTTTTGGAAGAGAAGAATCAAGGTTTTCCGAGTGATAATCGGGCT
CGGTGTCGCGGGTATCTTCCTCAAATGGTAATAGAGACATCGCTACAGCCTGCCTTAGCA
TTTCTTCATCTTCAAGTGTGTCTTTGTCAAATGAGGTTACTGTCTTCTTGTCTTCCACAA
ATAGCGTATCCATGTCACTTCTCTGCTCTTCTGCCCGCCAATCATCGACTTGTTCTATAA
AGTCATGACTCTTGACATCTGACTTCGACTTCCAATCCGCATCTGAGTTGTATTTGGCGG
TAGGTAGTCGATTTAAACCTTCCACCGGGATATCTTCGAACTCGTCGTCCTCATCACTGT
CGATGCTGGTTGGTTTGTTTTGGCCGAAATGGTCAACGTCGATTGGTTTAGACCTCTCCC
CTGCCCGCCTCTGATTCGTACACACGACACCGAGCGCCCATCCTCCCTCCGCTCCCTCAT
TTTTGACTAGTACATATTCCCGACTTGAATCGCCAGCTATGCGACGACCACCAACCGCAA
ACAAATGTTCGTTCATTCCGTTCAAATTCATAAGCCGCTGAGTTAATTCGTTTCTTTCCG
TTACTCGCTCAATCTGGAATCGTGAAAAATCCATGCTGTTGGGGAACATGACGAGTAGTT
GCTCCTTGCTTAGACCCATTCGTAGCCTACTTCGTAACCTCGCAGCATTGAGGATATTGT
AGCGATCAACGGTGGGTAGGCTCGTAAAGAAGTCCCCATCAAAATCAATCTTGCTGAAGT
CATATAGATTGATATCTTCGCCATTTTGAAACTGTTTAGCATACATTTGCAGCTCTTCTG
CACTCATGATACGCGGATCGTTTGGTTGACCCATGCCTTCAATACCGTTGGTCAGTTCGG
GAAGATGATAGGCGTCAGTCTTGTGAAATTTTCTACTCTGCACTCGATCTTCGGCCGACA
TGCCCATCTCGCCATAGTAAACAAGGTCCTTATCGGCCGGAAGATTTTCGGCGGCTTCCT
CAACTCCTCGAGGCGAGTCCGGGCCTTGCCGGCTAGGTATACTTTCAGCCCCTCTTCGAC
CCTTTTCGCTCCTCTGCTTCATCTGCAGCACCAGGAGTTTGCTTGCTATCCGTGCAGCGT
CTTCTCGCCGCCCCTCGCGCCGTTGTTTTCGCGCCAAGATAGTCTGGCGTTTGAGTAGGG
GCGCACCACCGTCAAAGACAAAGACGGGCTTGATGCCATAGTAGAGAAGCTTACAAATGC
GACGAAAGAAGCCGACTATGTGAGAGTTACGCAGTGCATTTCCTTCCTTGTCGCGTACTG
CCTTGAGAAACTGATAAATCCAGATGGAGGCATCGACGGCGAGACGTCTTCGATTGAGTG
CTGCGAGGGGCGTTGGGCGGGCAGAGGGCGCGAGGATCGGCCACAGTCCAGTCACTCCCA
TACTTGTCGCCGCCCTTCGTCATCCGCTGACTGGCGTGTGAGATGTGGTGCCGTAGCAAC
ACGGCAGTCTATATCAATGAAGCCGAAGAGCTTACAAAATCTTAAACCAGCGCGTCTCGT
CATCTATCAATTTTCACTTCGGCAGGTGCACGTTACCTTTCATGGCCTCGCAACTGATTA
GAGACTCACAGAGATATGCTAAGAAATGTGCAGACTGAGTATAGGAAGAGACTGATGTAT
CTGGTAGTTCATGATGTTGGTGCATGTCTCACATCTAACCAGTAATTTTATCATACTAGC
CCGAACAGGAAACGCTCACATGAGTTTACAGAAAATGGTGCCTCAGGACTTTCATCCTGC
TTATCACAAGGCCAAGCCTGATGCAGATTAATTTGGCGTGATAACTTGATCCCGCCCTTC
GGGCGTGACGTGACAACATAAGCTCCCGTGATCAAGCGCCGCTCAGAGTGTGGGCGATGA
GCCTCGACCAAAACCGAGGCCAACACTATGAAGTTTCAGTAATGTACAGCCGACGCGTCT
TATTTTTTTGCTATATCTCTGATATTGTGTCAGAGCTAAATAGCTGCATACGTAATTAAA
ACTTGATGCAAAAAAAAAGGCCGACGCGTCTGACGAATAATTCAATTCTTGCGTTGTACG
CCAATCCAGTGTGAGACCCTACTACCCCTACAACATCCAGTATTTTGTCAACTCGGTCTG
AGATCAGCTGGGACAAGTAGGCTCTCTCTCCGTCATCGTGCCGGGAATACATATGCCTCG
AGTAGCAAATATGCTCCTGTGTAGCTGCCCTCAAGCAGCACTGCCCCTCACAAGTCCTCG
TTTGATCATGCTCTTGAGGAGCCTTTCGCCTTCTATCATATCCCCTTACTGGCTCAGGGG
ACGAACTGAATTTGCGCGTGTATGGCAGGCTGGGAAAACTTACAAGGTACGCTGGGCGTG
GGGCTAGATTAATGCCGGTATGAGTACTTGATCCGAAGACATAGCTAGCCTTCTGAGGCG
TTCCAAGAGACCGGCCAAGAGAGCGCTGCAGACTTGTATACGCAAGGGGGTCTCATACCC
TAATGCCAGTCGTCTCCAGATTCTTCTAGTGGTCGCGTATCGGGAAAAATTAGAGGTCGT
GATGAAATGTCAGAAAAACCTTCATAGAGTGTGTTTGCTGTATAGTGGCTTGGGCCAGCT
GCGTCGTGCAATCTTGGATAGTGGGGAATGCCGTCGACTTATCGGCAGTAAAAGCTCTCT
TGGCTACTATTAGGCTCAATCTTGACTGCGCAGACCTTACGATGAGGGCTAGAGTTTCGT
AGGGCATAACGCTGACAAGTGTTGAGTCTTCGTCTACCAGCCGTATGCTCTGAGCATTGT
TCCTAACGCTGGTGCCCTCTACATTCATGTCTTATCATGTCTAGTAACTTTCTATCCTGA
ACGAGCTGGCCCGATGAGTTCTCTCTGCCGCACTCGCAATGGAGTGTGGCTGTTACGTGG
TTGGAGCGTCGGCGATGTGCCGTGGAGTCACCGTGTCCGGTTCGAGCTGTAATCGAACGG
GCGTGGATTGCTCTCGACGGCGCTAGTCAAGATAGCACCTTGCACCGTATATGTCGATCA
GGGTCGTGTTGAAAGATCGTGCAATGTCATAGGCGCACTGTTCCCGGAACAAAAGATACG
ATTGGTAAGCTTTGTGTTATAAAAATGGAGGCTGTGCGTGCAGAACCACTGCTGCCTACA
TC
>20151110.A-POA_contig_30
CGCTGTCCACAGATTACTGAGTCTAGAATTAGTGTTTTACCTCTCTACAGAGGTCGCGTT
GAGTAGTTTGGTGAGCTTAGTATTACGTCACGGCGTAGAATAGGCACAAGTGAAAGTACA
GCTTGCATGGCAATTATTCAATCTGTCGAGCAATACTAATCTGGAGAAGAATAGAAAGGA
ACAGAATCTAATTACAAAAAGCCCTGAGGCTATTCCTATTTGGGCGGGTTTCCACTAAAT
CGCCGTGCACGTGCTCCTTCCCGCA
>20151110.A-POA_contig_31
AGGCTACAGGAATCATTAGGCTTAGTAGCCGTTACATCAGGCGCGAATTTGACACCATGT
TGGTTGGCCCGCTTTTCGCAAATCCTGTGAAGCCTCTCGAGATTTTGACAATTTTGTTCT
GTAGAGTCGGACTAGGTGAGTATGTTAGTATCATCCACGAATTCCACTGCCGTACGGTTA
AGTAGAAAAGAGTCAACCCATTTGATTAAGTTCGTCCGCCACCCTTGTATCCCTAGTCTA
TGTAGAAGCCTGTTCCGTAGTATTCCATCAAAAGCACCTTTCACACCGACGGTCACAATG
CCAGCAACCTTTCCTGAAGTAAGTGAGTACCTTACATCACATAATAGAGCAGTCGTTAGA
TCTGTTGCAGATCGTTTACTCACTTTGCTGCACTGGTACCTGGCTAGAATATTGTGTATT
AAAGCCCAGTATGAAATTCGTCTTGCAAAGAGACGCCCGAGCCCTTTGCCTACGCAGCTA
AGAAGGGAAATAGGGTGTCAAAAATTCGGGAGTGTGCAGTCTTGCTTCCCAGGCTTTGGT
AAAATAACAACCTCTGCCCGTTGAAAATTCGGGGATGAACGCCAAGTATAGCGCATTTAT
TGAAAGGTTTTGTGATACGGTGTCCTAAAAATGTCCATGAGGTTCCAAGTACGGGAACTG
TAATTTTATCCTCTCCAGGGGAAGTTGAGGTTATTTGACAGGTAGCTTGGAAGACCTCGG
CTTCGGTAAACCATTGCCATTGAATATTTCTAGCTGCTAAAATTAGTATATCAGGTGGTA
TATTTGACAATTCCGTGTGTCTAGAAAGAAGCACTCAATGTAGGAGTGCCGCCTTTTCTT
TTGGACCAGACTTCAGTATCTCGGTTGGAATCTTTTAGGGGCAGAGTGTGATACTTTGGA
GCAGTGTTGTACCATTTTATTACCTTGTACACATCAGAAACATTCTGTAGGTTTTCCACT
CATGACTTCCAGTAATCTCTCTTTGCACGTCTAACAATTTTTCGGAGCTTGCGCTTCTCG
TGCTCAAAGTAACCTGTACGTCTCTCTGGACGGTATCTGTGTGCAGCATATTTAGATTCC
TCGCTCCACCATGCAGTTCCTCGCTGTTTGCCATTGGTGCAATGGTAAGCAATTATTAGG
GCGTTACTTATGATATTGACATTTTTTTCGTCCTCAACCTCAACTTCTTCTTCGGTCTGA
GTATCAACAGGCTCTTGTTCATTGTCTAATAATTGACAAAATATATCTTTATTGAGTGAC
TGTACCAAAGACGTTCTTTGCTATATTGATTATATTCAACGTTTAGAGGTATTTGTGATG
GAAACCAAGTTGGTGATGAATAATTTGATATGATAAACTATATGAAGAAAGAAGACAGCT
CTAGCTATAGCTACTAGGTGCTTAGAACGCTTGATCTACTTCATAAGCTTTCTTATTGAG
GTCTTTTACCTAGGCCAAGTACTTGCCACGTAGTTGCCACAAGTTACTATCTTGCAACGT
TGCTTCGACTTCCTGACTATTGGTGGCGGATCCTTTGGCTATGTCTATCCTTCCCCTAAC
ATACTAATAACAAGCATCTTCAATAATACGCTTAGGTATTCTCCTATACTCAAGAAACGG
TCAAACCGTAACAGTATTGTTGTGACTAGAGTCTCGTGATCTGATGTGGTGTGAAGGTCT
AGCGGGATTTCATATTTCGCACCAGAGTTAGACCAAAAAGCGAGGTCTAGAGTTCCGCAT
CTATTATAGGTAGACGTCTCTGTGGGTTTGAGAAGATAAAGGTCTTTTCTCCATCTCCAA
TCAATCAAGGCCGCTGCTTCTTGGGTATTGGAGGTAGTATTTGAATCTCATAGTGGATAT
CTTAAGTTAGAGTCACCAGCTACAAATTCTGGAGATCCAGGAGCTCTAACTAACGTTTTT
AAGCCGTCGCCAGTACCACCACTATTTACTGGGGCATTATAGACATTACATATATCAAAT
CTTCCGTCACGGTCACTATAAATAGATACCCATACAAAATCCGCGGTTATGTCTACAGTA
GTTTGGTATGAGTGAAGCCCTTGGCTTTTCCGAACATAAGTGAGTGATCTAGGGCGAGCT
CTCCATTCTAATAGAGGAGAAAAAGTTAAGAAATTTGGATGCATCATTGAGCGCTTTAAA
GAGAGGTTTCTTAGGGTCCATGGTGTTACTGGCTGCGCCTATCTCCTAGTGTCTAAGCCG
TACGAACATTGATCGCCATTACGTCATTAACCCTGAGATCTGGGTGTACATCTGTTCTGG
CCATATAAAACAGGCTTGCAAGGGACAAAGAAACAGGACACTGTCACAACGAGTCTCACA
TGGATACAGGACTCGACGCATCCCATCTTNNNNNNNNNNNNNNNNNNNNNNNNNNNNNNN
NNNNNAGGACACTTTAAGTAGCCCTTCCGAGACGTATCTATAAAATATACAGTATTTGGC
CACCATTCCTTTTTACATTGTTTTGTTGATAGTCCACCACACATAGTTCCTGAATTAAGA
GAACATCAATTTTGTTTTCATGTGCAAATTGAAGTGCTAAGCTGTGCGCATTTACTCCTC
TTCCCACATTTGGTCGCATAATCTGTAAACATCTTTTTCTTTTAGAATTGTGTCAGCTCA
CCATAATCAGTGTTTTGTAGAGTTTGAGTCGGCTGCTCCTTCAGCAAGTAAACATTCTGG
TATTTGGTGAGCTTTCAGAAACTCACTATATCCTGATTTGCGGATCTGTCTAAGTTGGGG
GCCGGACATGCAAACAATGACTCTATTTTTGCGTTGGGGCCTTACTGGGCAGAAGACACT
CTGAGAATCATGTGGACCCTGAAATTTAAGGCATTTTATATGCTGGCAACATACCCATTC
ATGTTTTTCTGCACTGCATAGTTTACACATACATTTTCGAGCACATGTTGGAGTCGAATG
AAATCTGTGACACTTTTCACATGTGGGAATAAATTTAAGATCCCGAATTCGCTCAACACC
AACTGCTATTCCCAAAAGCTGAAGTCGCAAGGGGAATTTGTTAGCTTTTTGCTCTGGAAT
GTGGATCCTGATGTATCCAGTGTCGTCTGTAGACGCTTTTGACTGGTTTGTCCATGCCAC
CTATCTGATAGGGACGTCATCTATGATCGATGCAAGGCCCGGTTCTTGGAGTATTAGGCC
ATCTAAAGGGTCTTTCGGTCCTTCCAGAGAGGTAACAAGTTTGGGTAGTGTTCCGACTAC
AACTGTCGTCCAGGATTGTTGTCTTTCCACAGTTGCATTTCCAAAGCGTCGCGAAATGTC
ATCTTTGTGCTGTAAAATAGCCGCTGCTTTGGCTGGTGTTGGTGCCAGTATCGCTATTCC
TGAAGGTACTTGCCAGATGTCCGACACAAGGGATGGATCGGGAATAAGTTTCTGTATTTG
TTGCCTTGGTAGAAAAGAATCGGTTTTACGAGCTTCATGCTCTTTCCCAAGGCGAATCAT
AATTCTCCTGTCTTCATGACCCTGTCCTTGCGAGGTTGTAGGCCTTGTGGGAGGTGCCCG
AATGGGATTATAGCTTTTCTTGGTATTAGCATCAGCGACTCTTGACGCCCAAGAGTTGTT
ATATTTATGTGAGGTGGTCTGTAGATTATGAGGGATATTGTCAGCTGTTAGAGAGATCTC
TTCACCTCGTACAGCACGAGAGACCCCATCTGAGACTATGCCAGAAAACATGATCCGGCT
CCAGGGCATTTCAATTCCATCTGTTCTGAATATGATCCTACGAGGCTCAAAAGTCCTCTA
GCCTTTATCATTAACTTTGAGTTTTGTGGAGGTGTGTCGTCCTTTTCAGTGTCATCTAGT
GGGTTTGTAAAATCAGCGGGCCTTTTAAGTGGGATCTCAGATGCAAGAGGAGGGAAATCG
TCAATTTCAGATTTGGGTTCCGATTTGTCAACAATCTCCATTGTTGGAGCTGGAGTTTGT
TCAAATGGGGACGCCACAACATATGTATCCTGTACAGCAGCAATCTTTTCAATTAATGCA
TAGGCATTATCTACGTAATGAGTGAGAACTGCCGCCAAGGGCTGAGCTCGTCCAACGTTG
TTGACAGATTTCTGGATTCGCCTCTTAGTATCCAGGGTCTCGGTAACACCACGCTTTTTA
TCGCGGGCCGGGGGCGCCATATCCTCTGAAAGAGAATACAGGCTAACTGGTCGAGAATAT
GTACTTTTGATAGGTTTTAGATTATAAACAGAGCGATGACAGTGGGGTCGTGTTGTGACT
GTGTAGAATGTTGCTGCGGTTTGTATTTGGGGTTTAGATGGTTGTTTACGTTGGGTTGTG
CAGTCGTGATATATCTGCAGGTCGTGTTTCTCGACCACAAACTCGTCAACTCCACTCCTC
CCAACCGCCATCGCGGCTCTAAATCTCGAGCATACGATTTATCGTAACTGAATCTCGGCT
CGTGGGGAATATTTACTTCTAGGTTCGTAGTGGACACCACTGACAGGTGTTCGACCGCCG
GCCTCCGCAAAAGGGTGGCATGTCGGTCTTGTAATGAAATTTTGCCGTTATTCGGCTAAA
TATATCCGAGTTTTCCTGATGGTTTATGCAAAGCTATCGTAGGCTATACGCAATAGACAC
TGACCGCTTACCAGACTGAATAAGCTCTGTGATACGATTAATTGGTAAGAATATTTACTG
TAATAATTCAATTTTCGCCAACAAATATGAAGAATGAGACAGGCACTCCATACGAACTTG
ATTTGAATCAGGTCAAACAAGATGCCCCTTTGCATGTATTATCTGACAAATTTTAGGTAT
CAAAAGCAACAGATACTCTCTTGGCTCAGATATTAGCTACGCAAAAATCCGGATCTAATG
AAGAAAAGTCTACTTTAATTGACGATGATCCTCTTGAAGATTATCCTATCTGGTTTCAAC
TCACAACTAAGGTCCATATCACTGCAAAAAAGCGACTTAAGCCTATGAAAATACGGTTGC
CCCAACCACTTCACACGCACACAAACTCATCTATTTGTTTAATTACTGCGGATCCCCAAC
GGGCAGTGAAAGATCTCATCACCCAACCCTCATTTCCAACTGCACTCTCAGCTAGAATTA
CCCGTGTTGTTGGCCTCCGCAAGCTTAAAGCTAAGTGGTCACAGTATGAAGCACAAAGAA
AGCTTCATGCTGAACATGACATCTTCCTCGCCGATGATCGTGTTGTAACAGCACTTCCTG
CCATCCTAGGCAAAACGTTCTACAAAAGTACAGCAAAGCGGCCTATACCCATAGCTATAC
AACAACAAACTCCGAGGGCAGCAAATGCACGAGAAAAGAAAGCAAAAGGTGACCCGTCGC
GTGAACTAGCCAGTGTCAATGCAGTGGTGAAGGAGATAGAAAAGGCATTAGGATGTGCCA
CGGTCTACCTCAGCCCTAGTACAATAACTGCTGTTCGAATTGGGTTTGCAAACTGGAGCA
GTGAAAAGCTGCAGGAAAATATCCATGCTGTCGCTAATAATATGATCGAAAACGTCGTCG
CCAAGAAATGGAAAGGCGTAAAGAGTTTGCATATTAAAGGAGCAGAAACTGCTAGTTTAC
CGATTTGGCTGGCAGAAGAGATTTGGACTGATGAAAAAGATGTTGTTAGGGCATAGAACT
TGAGAGGCAAATTTATGTCAAGAACTTTTTGTTTTGGATTACATCAGGAATTATCATGCA
ATAGAACTCTCCTCAAAGGAATGATTTCGGCACAATAATAATGCTGATAAAATACAGCAT
TGCGAAATGCACAGCGGTTCAAAGCAAGGATTTATCAACTAAAAGTGCTCGACGGTAAAA
TAGATGTCGGGCGAGTATCTCGTTAAAAATTTGAGGCATCGAGTGTATTTGGGCCCTCAT
CAATAGCATGGATCTAAAAAGTATTTAACTGTTCGATTTATTTTAAGCACTATTGCGCTG
TGTTACTTCATTTGTATTCCCTAGTACTCAGTATAATTTAGTTTTGATCGACTTGTGTTT
GGCCAACGGAGATTGCTTATACCCTGTATTAATATTTTTTAACCCGCCCTCCAGGAGGTC
CAGTAAAGGCCATATTGTGATGAGAAAACAGAGCACGGCACTTAGGGTTACGAAGTGAGA
TTAAACTAATCAAAAATTTCCCCGAAGACTGTATCGGATTTCTATTAACCACAACTTCCA
CATTCGTTATTTGTACCTACGTGCAATGTAGCAGCCCAGCGATATCATCTACAACAAACG
AGGTAAACAGATAATCGTTGATTGTTAATGAGTAGATTGCCACATGGCGTCTCATGGCTC
TTAACTGTAGCAATCAGGTGCCTGCAAATTAGATTAAATTAGATTTGTAATAAAGTCCCG
GCGCGTGCAGAGCTTGAGGCTGAATTTGATAACTTATCCCTCTGAGAAACATAATATTCA
CCTGTATCTATAGACGTATGTGTCCGGCCTGCCGGCAAAGACGAATTCTTTACCTTTCAA
CGGTGCTGGTGTGCACGCTCAGTATGCTTTACATACATGGAATAGTCAAGAAGAATCGCA
CATGAATCGAAGTCAAAAGTAAACACAAGCATTTCTACATTCAACGACTTCTCTTCAATG
ATGATCCTATCATTCTCGAGCGAGTCCTCCAAACCTATATTACCTAACACTACCTCGCCT
CAAAACCAACTAAGAAGCCGTTCCAATTGCAAATTGGAGCTTGCCTCACCAATCACCGGC
CATCAGTCTTTATAAAATTACGACGCTATGGATACTCCAAGGGAGGAACTCAAGTTATAA
TATACAAATCTTGGGTCTTGGCTTATAGGGGAGCGTTGACCTAAAGCAACTTCGGAATTT
GAGGAAGGACAGGCAATTGGGATGTGGAATGAGAGAGAGGAGACGCCATCGACAGGCATA
TTGCGACTGTAATTTTTCGACATTTTTGCAAATTTTTGGTATCTGTGGGCGCCAAGGCTA
AGGTTTTGTTGGATTGTGCAGTGGTACATTATCCAGACTAGTCTTCAAAGTAGCTTCTGG
ATAGCTTGGACATCTGCTCTACTTAATATAGAAAATCACTTGTTCGAATCCAACGAGTCT
CGACCACATATCTCGCGTGCTGGTGTGCGTGGGTGACGAAGTAATGCTTGAATAACTAAA
GGTTTCGAAGATTTCCTTTGATAGATAATTACGGACGAGGGTCGACTGTTTTGTGTAAAA
AAATAACTCAAAGTGATATTTGCGGATGAAATCCAGAGTATGAGTGTTTCTAAAGTCAAA
CTAGTCGTCCAAAATGTACGTAAAGCAAAAAAATATCACTTTTACTAGAAGTCTGCGCAG
CACTTAACGCTGCCTTTATCACCAATTTGACATCTTAAATCTCATTTATTTATTATCTTA
ATCTCCCTCTCACCATTTCACTCTATGTGCTACAACATGGTGGGTGTTGGTAAATCCGGC
GGTTTCGACGCGTCGTAAAAAGCGACAATGGCCAAGCAAAACAACGGCACTGGAGCTTAG
ACAGCTTCAAAGGATAAGAATCTCGAACTCCTGGGGAACCTAGTTAAAATGGTTAGACTT
CTTGTGATGGGGGAGATGTATGAGGAGGAATTACCCACATTAGAGGGCGTCAACGAAGCT
ATGAAGGCTTTCAATTGCCACAAGAAGGCCTGGACTAAGTCTCCAATTGAGAAGAGGATG
ATGGCGCTCAATGAGGTTGTCAAAGCCTCGCGGATCCCTCGCCAAATGCCGCTCCAGGAG
TAGGATCTGGGATGCCGCCACCAAGAACCTACGCGACGGTTGCAGCTCCACAAATGACGA
AGACAGTGGTTAGAATTCGAATCGACGGAGCACAAAACTTGCAGCCGGAGGAACTGTTTT
CGAAAGCGAAACAATTCACTCAGGGTGCAAACGCGATTCGCCAGATACGAATCAACGACA
CCGAGGTGTTCGTCCAGTCGGCGTGCCAGAGAGACGCGAAGCTTTGTTGAAATCTAAAGC
GTTCTCATCCTCGTTCTTCACAGTAAGCAGTACTTATAAACCACGTGATGCTATGCGGAG
GAGCAGGAATAGGGTGGTGAAAGCCGCTAGCCAAACCTAAGCAATTTGGCCCACATATTG
TTGTGCTGGTGATGGGCAAGATTACGGTGCGCAAGGGTAATAATCACTGGTAGTGGAGTA
AGAACTTTCCAGGTGGTTCCATGATGAGTAGGATAACAATANNAATGTTCTGTGATGCTC
TTTTGGGAAAATATGGCGAGAGCCTAGTAACTTCACATGTGTATATATGATGCCTTTTCT
ACCTCATAGATCCATACAGTTCTGAATACCAATAAATCAGCAGTACANNTACAGATTGAT
TCACTAATAATCATCTTAAAACCTTCAGCCAATAAATCCTCCGTATGCTCTCTCCTTTAC
AACACATATTGATGGAAACATCCTATTATATATAGAAAGTAACCCAAACACATAATACTC
AAAAATATAGTAAGGAACTTATAATCATTTAATCTGCAGCCCTCATAAAATTGTTACCCA
TAAACCTCTAAATTACATCTATCACTCAACATCAAACTTCAACATGCTTAACATGCAAAA
AACCAACGACTTCAAAATTTGACGGGAAATTTTGCCTTCGAGGTTTCTGGTGTCCCTACA
AAGACAAGAATCGAAGGTGGCAGAGATGACAATAACCACGCCATCATAAGGGAGATTGAG
ACAGCGTCTGGAACACGAATCCCAGCCTAGTGATTAATAAAGTACGGTGGCTACGTGATG
GAATGAAACATCAACGGTCGAAGAAAAATGGCCGTAATAGAGGATCAATCGTGTTCAGCC
TCCCATCTAAGGCAATGCAAACGGAAGTGGTCCGAAGCGACCTCGTTATTAACTGCATGC
TCTTCACCGCGCAGGTGTGGTCCCTTCGGGCACAGCCAAAGCAGCCTTTAAACTGCAGCC
AGTGGGAACACACGCAGGCGTTGTATGGAAAGATAGCCCGGTATTGCAAGTGCGCTGGCG
CTCACTAAACTCGATACTGTCCAAGGAAAAAGATTTCTTGCGCAAACTGCGGCAAGGACT
ATTGTGCGCAGCAGAAAGCAGCGTGTCGCACCTATCTGGTCTACAAAGGAATGTAGAGAA
GGCCCTCATGGAGCTTCTATCGAGGGTGGTAGATATATGGAACCAAAAACCATACATGGA
TACAAAGTGAACAGTTGGTACGACTGATGATCAGGGATTCACCTTGGTTGCCAGTAAGAA
TGACAGGCGTCGACAAGGTCCGTACAATGTGTGTTTTGCGCACTGAATTGAATCAGCGCA
GATCAGATGGGAAATGCTTGCAATGTGGATGGAATGGACACATCATAGTGAACTGTGAAT
TAATTCCAGCTAAACGTCTAGAAAATTCTGTCCGAGCAGCAAGCTTTACGAAAATCATGA
GAGTCACAAGAAGCAAACGTCACGGAAGAGTTGTCAAAAGGTTAGCTTCTAAGCAAGTTT
GTGTTCAGAAGCCCGAAAATGGAGTTCTAAAAGTAGTCACTGGATCACAGCCAATCAAAG
ATAAGAATGTAGAGAAAACTACAAATGGATCGTCTTTCATTATAGACACCATAGTTAATG
GGACGTATACAGTACCTACATTGATTGACAATGGATGCAAATCTCTAGCAGCTATTAGTA
ATTCCTTAGCACGCATTGCTAACCTTCCTCGGATAAAGCT
>20151110.A-POA_contig_32
GATCAAAGCTAGCAGAATGAAATATTATTAAATAAATATCATGGCAAGCAATGTTGGCAG
TTTTTTGTAATTTAGAACAATGTCATAGCCATATAGCTGAATACACTATGAATATATTAA
AAAAATAAAAAAAATCCAGTCCATACGCCATGCATCTTTGATGAGATTCTTTGTTTCACA
CTTCAGAAAGCTTTGTGTAGTGTAGAGGCTGTTTCTAGATGGCTTCTTATTTTTGGCTCT
TCTTGCCAGGGAGTCAGCAAGATGGTTTGCTTCTATGTTCATGTGCCCAGGGCACCAACA
AAGAATGATGCTAGTACCACAAGTTTTTTTTCAGATTTGGTGGCAGAATTGACTAGACCC
ATTCTGGATTCTTTTGAGATAAGTTTGGCTGTCAGTGAAAATTTAGATTTTAGTTTGAAA
GCATATTTGTTTTGCCTTCCTAATTGCTTGCAAAATGCAGTATGTTTCTGCATCTGTGAT
GCCTATTTTTTGACCTAGGTTAGATGAGTGGAATTGGGCAGGCTTTCCATTGGGTGGGTA
GATTACCATCCCAATGCTGCTCCCTTGATTTTCTGTTAAAGATCCATCAGTGTAGACCTT
GGTTGTAAGTGGTGAGATCTGGCCAAGAAGAAGCCTATGCTCCTTCACAGCTCCTTCTTT
GTTTGAACCTGAAATATGTACTTTTAAGTTAGTCTTAAGCCATGGAGGATTCCACATATT
TTCAGAGGACTCAAGCTTGTATTTAAAAGATATATTGCTATATAGATTTGCAATTTTCTT
GATCTGAGATGATTGTTCTCCTTATTCTTTCAACAACCTAGGATCAGGTCTGTTGGAAAG
GCTTAATTCATATTCAATAGAATTAAATATATGGTGTGAAACTAGATGTTGCTTCTGCAG
TCAAAGGATCCGGATTCCATAGAGGTAACCATGCTTAAGATGACGAATTTTGGAGGGCAG
TATAGCTGCCTCATCTTCTAAAGCTTTTCTAGGAGCTTGATAAAATGCCCTGATTATAAA
TATCAGTGCTCAATTCTGTAAATAATCATATCTGCTTGTTAATGAGAGTGATCCAAGTCT
ATTAAGCCATGAAATTGATCCATAATCAGTAAATGAAGTAACACAAGATAGATACAGCTG
TCGGAGAGTATTGAACTTCATTCCCTTTGAGGGCTTTGCAAGTTGTTTCAGTCTTTCTAG
CACTGCATTACCTAATTGCAATCTTTTCTGAACATATGTCTTGAAGCTAAGTTTCAGGTC
AAACCATATCCCAAGCCATCTCACCACTTCTTTTGGCATCATTATGGTATCATGAATTGT
GATTGGTGTGGGATCAGGCTTCTGGTGTCTATGGAAGTGAATTAACTCTGATTTCTCTAA
TTCAAAAGTAATCTTGAGCTCTTTGGCCTTTTGAAGTAAATTTTTTCCACAAATTTCAAG
AAATTTGGCATTTTTAACAAGGGAGGTAGATGCTGTAGAGATTGATATATCATCTACATA
TGATATCTGCCAGAAATATTTGCTCCTTACTTCTGGAAACAGGTACTTTATTGAGATTAG
GAAAAGTATTGGTGATATGGGGCTACCTTGAGGTGTGCCAGACACTGAATATGTCTTGCT
TAGCTGCCCATTGAAAGAGAGTCTAATCAAGCGCTGATTGAGAAATGACTGGCACCAAGA
GACCAGTTTTTTAGGTAGCTGAAGAAGCTGCATGATATTGATCAACTGTTCAGGTTGAAG
CTGGTCAAATGCACCCATAATATCAAGAAATAAAGTGCTGACCATCCGCTTCTTGGAATG
GTTCTCTTTAACAAATGCTTGCAATAAAAGGGCTGCATCAATGGCTGATCTTTGTTTGCG
TCCTCCCATTTGACTAGAGTCCAGAAGGTTGTCTGAGGTGTTGGCTAAGAATGAGAGTCT
ATTTGCAAATAATTTTTCTAATAGCTTTGACATGCAAGGAAGCAGTGAGATTGGTCTATA
AGCTTTAGGTACAGTATAGTCCTTTTTATTACTCTTGGGAATAATGATTCCAATGGCTTC
TTTCCAAACATTTGGATGACATCCACTCTGAAATAGAACTTGATAAGCTGTGAAAAAGAG
GTTGGGAAGTGCTTCAATGGCAGATTTGAGCAGCTGCCATCCAATTTGACCCACTCCAGG
TGCTGTTGATTTTGTTGGAATTGCTTTAAAGAAATCTTCTCTTGTCAGATCAGGCCATTC
CCAGTTGTCAAAATGTCTATTGTTGGTCTTTACTGGTAAATTATTTTGTGGATTACTTGT
TTTGAGGTGTACAGTTTTGGGAAATAGATTCTGAATTAAAACATTACTTTTTTCCTTAAA
AGTTGTAGCCAGAGTTTATTTAGTGCTTTCCCTCACAAATTTAAGGGTGGGAACAAAAGT
GGCTTGCTGTTTAGTTGAATTTGAATATTGAAAAGCTTTGAAAGCTTTTTTTCCTTTGGC
CTGTTCCATGAAATCTTGCCAGTGTTTTGTTTTTTGGGCAGAAACAGCACAAAAATAAAA
ATTTTGTGCAATTTTGGCACCGTGACTTTTTCCCTGGGTTGGGTACTTCTTCTCAAAACG
TCTTTCACTATGGTATCTTTGGCAAAGTGTAGTAAGATCTGCTGTCCACCAGGCCTTCGA
TCTACTTGAAGGTCTATATTTTGGAATAGAATCTTTAGCTGCTTTATGGATTAGATCCTT
AAAAAAAATTGCCATCTCATTGTATTGTTTTCTCTGTATCAATACTTGTATCTCTTTAGT
AGCAGAAAGTTCAAGGATTAATAAATTATTCCTGAACTTTTTCCAGTTTGCCTTTTTGAA
ATTGTAAGTTGGATTGAGGCTATTATGATCATTAGGAGATGGAATTATTTTTGTTTCAAA
GCAGATTACTTCATGGTCTGACCCAGTACTATCTGCATATCTCCAGTTATGCCATTGAAG
CTTGCGAAACCTGGAAGCAAATGTAAGGTCAATAATTGAGATTTGTTTAGAATTTGATCT
ATGAAAAGTCCCCCCAAGCTCTTCAATGATGGAAGGGTCATTGACGATGGACATATTCAA
AGTTCTCATATATTTGGAGAATAATTCTGCTTGTGATGTCGGATTCTTAATTGCTGGGTT
CCATGATGTGTGATGAAGGTTAATGTCTCCAAGTAAAATTTGAGGCTTGTCCAAGTGTAA
CTCAAGTTCTATTAGCCTCTGAACTGTAATCCTAGTATCAAAATCAATTAGGGGTTTGTC
ATTGTAAATATTGAGTAAGTAGAATGATTCATCAGTGGTGTCTACCTGGAGAATCTGCAT
GTCTGGATCATTAATGAGATCTGGCCTTGGTGATATCTCTAAATTGCAATCTTTTTTGAT
GTAAGTAATGGTCCTGACCTCACTGTTGAGTCTATGTATGAGGCCAAGGGAGTGTATGAT
GGATGTGATAATGAAGGGTAGGTTCTGTTTTGTTGATGGTAAAATAAGTAGGGCTCTTGT
ACACAGAGAATCAGTGCACTTTCTTTTAAAGCAACTTCAAAGAATGATTGGAGGATTTCT
CTTCCTCTTGCAGTATGTGTTGGCATATTTTTAGGTGTCCAAACATAAAATAGCCCTGTA
GATTTCGCAGTCAAGTTTCTGGAGTGCATTATGACCATGGCCAGTGCAGTTCACAAATTT
TACTACATGATGAATGCAGTTATCTGATGACCCACAAGTATTACACTTGTGCTCAGAGGA
TAAATGCTTATTAGTGCATATAGCACAGACAGGTTCTCTCTTGCAATTGAACAATAAATG
GCCATATTTCAGACATTTCTTGCAGTGTGTTTTGGCAGTAAATTTCTTGTAGTTGGCCAC
CTTGAGTAACAACCCACCAACTAATAGTCCATTTCTAAGTATTGAGTACTGTTCCTCCTC
CGAGCTGATGCTGAAAACAACTGGGCTAGTTTGGCCCTGTGGTGTGCCAGTCAGTCATCT
GGGGCTTCCCACAACCTGCACACCCATGTTAAAATCTTCCACCTCATGCTGAAAGGAGTC
AATAGGAAGTGAAATTTGGACACCATAAGCAATCATCTTTGGCCAGTTGTTTACTTTCTG
TGTGCTGGCCACTGGCCATTTCCCAAAAATTGTAATCCATCTATCCTGGGTGGCAAGAAG
CTCTTCAGGAGAGGAGTCAAAACAAGTCAGTACTAGATTGTTTCGAGGAGAAGTGTGGAC
CCTGGCAACTGCTTTTTTCCCAAGGGTCTGGTTAATGTTGTCCCTGATAGTGGTTGGATT
GTAGTCAGGGATCAAAGATCCATTGATCATTACAATAATAAGCATCTTGTCTGATTCATG
TGTTACACTTGGCTGAAGAGGTTGTCTGGAGTGTAGTCCTTGAGGTTTAGGTTGAGTCTG
TTTGGTTCTCTTGTTGTAATTTACTTCTGTCCATTGTGAGGTTAGTGGTGTACTGGTATT
CTTACTTGAGCTTGTAGCCACACTAGAGTAGGTTGGTTTGGTTGTAGGGTTTTTTGTGTT
CCTTTGAGTTCTGGATAAGGAAGGCTGTCCTGTGCTATGGCAAGGGCTGTTCTGTTTGGT
TAAAACTTTAGGATTAATTTGAGTTGTTTGTTGCTGATTTGATATTGAAGTGGAATTTGT
CAAATCACCAGGTAATTTATCAAACTCTGTAAATTTGCGAAATATCTGAATTAAATCCAG
AATTCTAGTTTGCCTTGCTCGATCAAATGTTCGTCCAAAGGCTTCAAGAAGTCTGTCCCT
TGCAGCTAGAATTGAATCATCTGCTGATGGGCCTGATGAGAATTTGGTGCTAAAATTGTT
GTGTTTTTGTAGCTTTATGGGCTCATTGGGTGTAAAAAAGCTTGGACCATTTTTTCTCTT
GGCAAATGAAAAAACTTTTTTGTCACCAGAATCTGGTGCAGAGATAGGGTCATATCTTGA
ATTCATTATTGAGATCTGCTTTGATGGTGAGGTTGATGTTGGTAAGGATGAGCTGTTACT
CCAGATAGATGAATTGAGCCTGACCTGAGTTTGAAGGAAGATGGGTGATGATAGTGTTGA
TGAGCTGTTGGCTCTAGCAGTAGGATCAGAGTCTATATCCATTTCAGAACCAACCAGCAG
GCTGGAGGATTCAAAAAATGGATTAAACTGAAGCGCCGATCAATGCGAAACCTTTAAGGT
TTGTGGCTAAATTATTGAGCGTTTCGTTCAATTGATATGAGAAAATTAATTTTTTGAAAA
ATAGGTGTGATCAACCAAACCCTTTTTGCTGAATAACTCAACAACCAAATGTCGGATCGA
AAATCCAAAGCAATATTAATTATCAGCAAATTAGTTCAAATAGAATGGTGTATTCGAAAT
GATGAAAAATCAAGGTTTTAAAATTTGAAAAGTTTGATGTTCTTGTAATGGTTTTCTGTG
GTCTCAGGTGTAGTTGAAATTCAATTTGGTTATATGCTTTCACTAAAGGGTGATTTTGTG
GGAGGCTAAGCATTCTTGCTGTGTATTTTCGATTGGTGTGGTTCAATCTCACTTGAGGAG
GGCACAAATTTGCTTCAACCTCCATGGCCCTTACTGGAGATGTTTTGAAGCATCCTAGAA
TTTTTCGAAGTGCGCTATTTTGAAGT
>20151110.A-POA_contig_33
TCTTTGGACTGAAGTTTGCAAGATTTGGGATGTTTGCTCAAGTCTTTGCACTTGGGCTGA
TAGTAAAGTATTTGTTCTATGTAGTCGGATTCTTAATTGCTGGGTTCCATGATGTGTGAT
GAAGATTTATGTCTCCAACTAAAATTAGAGGCTTGTCCACTGGGCAGGACCCACAGAATC
CATTGGAAGAAATTGATTTAACTACATGGGAAAATTACAAAGAAATAGAGGGCACTTCAT
GTAGCACTTCAAAGTCTTTCATAGTCTTAGACTCAGTAGAGACTCTAATAAAAATCTAAT
CTAATCTAATCTAATCTAATCTAGAGGCTTGTCCAAGTGTAACTCAAGCTCTATTAGCCT
CTGAACTGTAGTCCTGGTATCAAAATCAATTAGGGGTTTCTCATTGTAAATATTGAGTAA
GTAGAATGATTCATCAGTGGTGTCTACCTGGAGAATCTGCATGTCTGAATCATTGATGAG
ATCTGGCCTTGGTGATAACTCTAAATTGCAATCTTTTTTGATGTAAGTAATGGTCCTTGG
CCTCACTGATGAGTCTGTGTATAAGGCCAAGGGAATATATGATGGATGTGATAAAGAAGA
GTAGGTTCTGTTTTGTTGATGGTAAAATAAGTAAGGCTCTTGTACACAGAAAATCAGTGC
ACTTTCTTTTAAAGCAACTTCAAAGAATGATTGGAGGATTTCTGTTCCTCTTGCAGTATT
ATGTTGGCATATTTTTAGGTGTCCTAACATAAAATAGCCCTGTTGATTTTGCAGTCAGGT
TTCTGGAGTGCATTATGACCATGGCCAGTGCAGTTAACACTTTTTGCTACATGATGAATG
CAGTTGCCTGATGACCCACAAGTATTACACTTGTGCTCAGAGGATAGATGGTTATTAGTG
CATATAGCACAGACAGGTTCTCTCTTGCAATTGAAGAATAAATGGCCATATTTCAGACAT
TTCTTGCAGTGTGTTTTGGCAGTAAATTTCTTGTAGTTGGCCACCTTGAGTAACAACCCA
CCAACTAAGAGTCCATTTCCAAGTATTGAGCACTGTTCCTCCTCCGAGCTGATGCTGAAA
ACAACTGAGCTAGTTTGGCCCTGTGGTGTGCCAGTCAGCCATCTGGGGCTTCCCAAAACC
TGGACACCCATGTTAAAATCTTCCACCTCATGCTTAAAGGAGTCAATAGGAAGTGAAGTT
GGGACACCATAAGCAACCATCTTTGGCCAGTTGATTATTTTCTGTGTGCTGGCCACTGGC
CATTTCCCAAAAATTGTGATCCATCTATCCTGGGTGGCAAGAAGCTCTTCAGGAGAGGAG
TCAAAACGAGTCAGGACAAGATTGTTTCAAGGAGAAGTGTGGACCCTGGAAACTGCCTTT
TTCCCAAGGGTCTGGTTAATGTTGTCTCTGATAGTGGTTGGATTGTAGTCAGGGATTGAA
GATCCATTGATCATTACAATAATAAGCATCTTGTCTGATTCATGTGACACACTTGGCTGA
GGAGGTTGTCTGGAGTGTAATCCTTGAGATTTTAGTTGAGTCTGTTTGGTTCTCTTGTTG
TAATTTACCTCTGTCCATTGTGAGGTTAGTGGTGTACTGGTATTCTTACTTGAGCTTGCA
GCCACACTAGAGTAAGTTGGTTTGGTTGTAGGGTTTTTTGTGTTGCTTTGAGTTCTGGAT
GAGGAAAGTTGTCCTGTGCTATGGCCAGGGTTGTTCTGTTTGGTAAAAACTTTAGGATTG
ATTTGAGTAGTTTGTTGCTGATTTGATATTGAAGTGGAATTTGTCAAATCACCAGGTAAT
TTATCAAACTCTGTAAATTCGCGAAATATCTGAATTAAATCCAGAATTCTAGTTTGCCTT
GCTCGATCAAATGTTTGTCCATAGGCTTCAAGAAGTTTGTCCCTTGCAGCTAGAATTGAA
TCATCTGCTGATAGACCTGATGAGAACTTGGTACTATAATTATTGTGTTTTTGCAGCTTT
TGGGACTCAGTGGGTGGAAAAAAGCTTGGACCACTTTTTCTCTTGGCAAATGAAAAAATT
TTCTTGTCACCAGAATCTGGTGCAGAGATAGGATTAGAACTTGAATTCATTATTGAGATT
TGCTTTGATGGTGAGGTTGATGTTGGTAAGGATGAGCTGTTATTCCAGATAGATGAATTG
AGCCTAGGCTGAGTTGGAAGAATGATGGGTGATGATAGTGTTGATGAGCTGTTGGCTCCA
GCAGTAGGATCAGAGTCTATATCCATTTTAGAACCAACCAGCAGGCTGGAGGATTCGAAA
GATGGATTAAACTGAAACGCTGATCAATGCGAAACTTTTAAGGTATGTGGCTAAATTATT
GAGCAATTTGTTCAATTGATATGAGAAAATTGAATTTTGAAAAAAAGGTGTGATCAACCA
AACCCTTTTTGCTCAATAACCCAACAACCAATTGTCGGATCTAAATTCTAAAGCAATATT
AATTATCAGCGAGTTATTTCAAATAGAATGGTGTATTCAAAATGATGAAAAATCAAGTTT
TCAAAATTTGAAAAGTTTGATGTTCTTGGGTAGACAAACTGCACAAACAGGTGTCTTTTT
GCACCACATTGAATGGTGTCCAAATTGCAGGCATTTTCAGCACTGTGTTTTTTGAGTGTA
TTGTTTGTAGTTGACAACCTTCAGTAGCTAGGAAAGGTTGATGATGACACATGCAATTTT
TGCGGCTTGGGAAAACAAGCAGTACAGCATTTGGTGCTGCACTGAAGGCACTTTAAAGTG
CAAAGAGAAACGGCTTTCATGGGAATAGAACCTAGAACACTTCCAATACTTTTTAAGACA
AAAAGAGGGAAGGAAGCTTTA
>20151110.A-POA_contig_34
ATGGGCCTGATGATACAGATTCAGGAGCTTATGTCGGCCCTGCTGAGAATAAAACCTTAG
AGTCTCGCCGACAGAGACGGCGTGCAAAGCCGTGAAGAATAAGAGGGGGGGTTGTAACAG
CTGGTAAGCCNNNNNNNNNNNNNNNNNNNNNNNNNNNNNNNNNNNNNNNNNNNNNNNNNN
NNNNNNNNNNNNNNNNNNNNNNNNNNNNNNNNNNNNNNNNNNNNNNNNNNNNNNNNNNNN
NNNNNNNNNNNNNNNNNNNNNNNNNNNNNNNNNNNNNNNNNNNNNNNNNNNNNNNNNNNN
NNNNNNNNNNNNNNNNNNNGTTGCTCCAGCACCTGTTCCTTGAACCGTGACAGTTCTATG
GGTATTGCCATCATTTTCCAGGTGTTCTCGGAACATGTTAAGCAATTCAAGAATCTTTGT
TTGGCAAGCCATATTCTGTTCCTGGTAAGCTGCATTTATAAGCAAATCACTCGCAGAATG
GATACTCTCATCAGCAGATTCAAAAACATCTCCATGGCCTTTTGTTCTTGTGTTATTGGT
CATTATTTCTTCAGGATCAGGTTCACATGTGGCTATTTGCTTGGCTCTACTTCCAGAGGG
AATGCAGGGTTCCAGAAAAGGGTCATTGCTACAGTTGTGCCTGACAAGAGCACTACTTGA
GACATCTGTTTCCATAGCATCATATGACATAAGTGGATCAGGCGACCCAATATCCACATT
TATTCAAAATAACTTTACAAAATCAATAATTTATACTTATTTTATTTTGGGGGCTTTTTT
TATTTTATTCAAATTTTTCAATGAATTAATTATTATTTTTAATTTTCGTTTTTTTAAACC
TCGAAAAATCACGTGATCACGTGTTTTTGTAAATTATTTTTCTCGGGCTAACGCGTAAGC
GCCCTAAATTTCGTGTATCTAGACGCGAATTTTGTCAGGGGGCAGTGATAATTTTAGTCT
ATGGTAACCCCTTATGACCACTTGTGCAATTCATTGCACTCTGGAATTGGAGTGGCTCTT
ACTAGCTATAACTCTGTCAATACTGATTTGATTATTGTCACATTTTGAATGGGTATTTTC
CTGCGCCATTTTTATGGTGGTGCAAATTTGATGAAGATTTGGTGTGATGTTCAGTAGTTG
CGGGAAATAAAAGCTGCTGTCAACCAAATGGGTTGCAAAATTCCTCTTCTTGCAGCCAGG
AAACACTTATTCTCAATAACTCAACACCCAACTGTCGGATCAAGATTATAAAGCAATATT
CGTGATGAAAGAGTAATTTTGCAGATATAGATGTCTTCAAACTAATGAAAATCTGACATT
TCAATATTCGAAAAGTTTTGACCTCTGTCCATTGGTGTACCCTATTTGATGTGTGTTCCA
GGCTTGATAGATTATTCTTGAACTTTTCCCAGTTTGCCTTCTTCAAATTGTATGTTGGAT
TAAGACTATTATGATCATTAGGATATGGAGTTATTTTTGTTTCAAAGCAGATTACTTCAT
GGTCTGATCCAGTACCATCTGCATATCTCCTGTTACGCCATTGAAGTTTGCCAAGATTGG
AAACAAATGTAAGGTCAATAATTGAAATTTGTTTAGAATTTGATCTATGGAGAGTCTCCC
CAATTTCTTCAATGATTGCAGAGTCATTGAGGATGGTCATATTCAAAGTTCTCATATATT
TGGAGAATGATTCATCAGTGGTGTCTACCTGAAGAGTCTGCATGTCCGGATCATTGATGA
GATCCGGCCTTGGTGATACATCTAATTTTCAATATCTTTTGATGTAAGTAATGGTCCTTG
GCCTCACTGTTGAGTCTATGTACGAGGCCAAGGGAATGTATGATGGATGTGATAAAGGAG
AGTAGGTTCTGTTTTGTTGATGATAAAATAAGTAGGGCTCTTGTACACAGAGAAGCAGTG
CATTTTCTTTTAAAGCAACTTCAAAGAATTATTGAAGGATTTCTCTTCCTCTTGCAGTTT
TGTGTTGGCATATTTTTAAATGTCCTAACATATAATAGCCCTGTAGATTTCGCAGTCAAG
TTTCTAGAGTGCATTAAGACCATGGCTAGTGCAGTTAACACATTTTGCCACATGATGAAT
ACAGTTGTCTGATGATCAACAAGTATTATACTTGTGCTCAGAGGGGAGATGGTTGTTAGT
GCATTTAGCACAGACAGGTTCTCTCTTACAATTGAAGAATAAATGGCCATATTTCAGACA
TTTCTTGCAGTGTGTTTTGGCAGTAAATTTCTTGTAGTTGGCCACCTTGAGTAACAACCC
ACCAACTAAGAGTCCATTTCTAAATATTGAGCACTGTTTTTCCTCCGAGCTGATGTTGAA
AACAAATGAGCTAGTTTGGCCCTGTGGTGTGCTAGTCAGCCATCTGGAGCTTCCCACAAC
CTGGACACCCATGTTAAAATCTTCATCCTCATGCTTGAAGGAGTCGATAGGAAGAGAAGT
TGGGACACAATAAGCAACCATCTTTGGCCAGTTTTTAACTTTATGTGTGCTGGCCACTGG
CCAATTCCCAAAAATTATAATCCATCTATCCTGGGTGGCAAGAATCTCTTCAGAAGAGGA
GTCAAAACAAGTCAGGACTAGATTGTTTTGGGGAGAAGTGTGGACCCTGGTAACTGCTTT
TTTCCCAAGGAACAGGTTAATGTCGTCCCTGATAGTGGTTGGATTGTAGTCAGGGATTGA
AGATCCATTGATCATTACAATAATAAGCATCTTGTCTGATTCATGTGATACACTTGGCTG
AGGAGGTTGTCTGGAGTGTAGTCCATGAGGTTTTGGTTAAGTCTGTTTGGTTATCTTGTT
ATAATTTACCTCTGTCCATTGTGAGGTTAGTGGTGTACTGGTATTCTTACTTGAGCTTGC
AGCCACAGTAGAGTAAGTTGGCTTGGTTGTAGGTTTATTTATGTTGCTTTTAGTTCTGGA
TGTGGGAGGCTGTCCTGTGCTACGGCCAGGGTTGTTCTGTTTGATAAAAACTTTAGGATT
TATTTGGGTTGTTTGTTGCTGATTTGATATCAAAGTGGAATTTGTTAAATCACCAGGTAA
TTTGTCAAACTCTTTAAATTCGCGAAATATCTGAATTAAATCCAGAATTCTAGTTTGTCT
ACTCGATCAAATGTAAGTCCATAGGCTTCAAGAAATTTGTCACTTGCAGCTAAAATTGGA
TCATCTGCTGATGGACCTGATGAGAGCTTGGTGCTAAAATTATTGTGTTTTGGCAGCTTC
ATGGACCCAGTGGGAGAAAAACCGCTTGGACGACTTTTTCTCTTAGCAAATGGGTAATTT
TTGTCACCAGAATCGGGGGCAGAGATAGGATCAGAACTCAATTCATTGTTAAAATCTGCT
TTGATAGGGAAGTTGATGTTGGTAAGGATAAGCTGTTATACCAGATAGATGAATTGAGCC
TAGGCTGATTTGGAAGGATGATGGGTGATGATAATGTTGATGAGCTGTTCGCTCCAGCAG
TAGGGTCAGAGTCTATATCCATTTCAAAACCAACCAGCAGCCTGGAGGATTCGAAAAAAT
AGATTAAACTAAAGCTACAATCAATACGAAACTTTTGAGGTATGTGACCGAAATATTGAG
CGATTCGATCAATTGTTATGAAAGAAAAATTGATTTTTGAAAAATAGGTGTGATCATCCA
AAACCTTATTGCTGAATAACTCAACAACCAAGTGTCGGATTGATATTCTAAAGCGATATT
AGCAATCAGCGAGTTATTTCAAATAGATCGATGTATTCAAAAGGATTAAAAATCAATATT
CCAAAATTCGAAAATTCGAAAATTTAATGTTCCTGCATATGGGGGCCAGCAATAGTATCA
CTGCTGAAATCTATAGAAACCTCATCTGATGATGAGCTAAAACTTGGCAGAGGGTTCTTT
AAGGCTGGAGGAGCTGGCAGACTGCTCCAAATTGCTGACTGAATGTTTGTTGGATGAGGA
GTTGATATTGGTGAGCTAGAAGGTGGGATGATTGGGAAATTTACCCCCGAAAATGACTGA
GGCGATATTATCAGCTCAACCAGCCGGTCGAATTGGCTGAATAATATCTTAATCGATAGC
TCATGGTGTAATGAACTCCAAATAATTGTTTATAAGATGATTGGAGTAGGTCGCAAAAAT
TTATAGATGAAACTGTCAATTTGGAAAAATTTGCTTCTGAAGGATAAGATGTTGAAGACT
AGGACAATTGTAAGTTGAAGGGGGACGAAATTCAACACC
>20151110.A-POA_contig_35
CTCCATGACCAAGGGTGGGTGATGAGTAGGCCTTCGACCCTACCATCTGATCTGATCGTG
GTTAGCCTCATGATAATGGTGTTAGGGGGATGGGCTGAGATATGAAGACGATACAGACGG
CGCGTGCGATTGGGAATTCTCATCGAAGTGAGGACGGTGTTACTCAATCTCGACTCTGCA
GACTTTACAGTGAAAGCTAGAGGTTCGTAGGGGACACCGCTGACAGGTATTAAATTTAGT
CACCCTCCAAGGTACATTGTACCCAGCGGCGCGCCCATCTCGGGGGCCAGTTTATTTATC
ATTTGTTTATCCATTTATTTCCCTTTTCAATTTACAACTATGAAGGACAAATAATTTTTA
AATATCATATCTGTTACATCCTAATTTGACCTTTTTTGAATGAATAGTGGGTCTTTCATA
TCACGGGGGCCAAGACCGTCGAATGATTAGCAAATTCTGATGGAGTGTCATCTTGCAATA
GTCGTACCGAACAGTATGCAGGGTTAATCAAAGCGTTGCAAATAATTTTCGTACAGAGCA
TACTAGGCTGACCTCACATTTCACTAGGATGCCGAAAGATTTTCTGCCGCCTACTTAACG
AATTATATCTCTACATTAGTAATTTTACGCAACTTCACCTAATTCGTCTCACCAAACATT
GTCATAGATTTTTCGACGCTAAAATTTGGCAAGCTGAAATCCGACCTATCAATCGATTAT
CTCATGAAAGTCCCGAGTATTTTTATCCATTCCAAGTTGCCCCATTAAGACCAATATCTT
TGATTAAGACACAGTATGAAAATCTCATATATCACTTTCTATACACCACTGTCGTTAAAC
TATGATTTGTACTACACAAGATCATCGGGAGTTATTATGTATTGTTGTCGTGGTGTACGG
TGTAATGGACCTGTATGCAGAAGTTATTTAAAGATGGTTCGGATAGGGATCAAAATTCTT
CATTTCTACATAGCTATATGTATAATTTTGATTTCAAGCTCTTGTGAGACATTTTTTCCC
CTACGTTTCCAAGTGAGGCTGCATGGTTCGACAGTGTCCGTTGGTCAGTTCAGTTGAATG
GATTCCACGAAATAGCCCTGTTCAGCGCGCTTATCTGCGAAATAACCTCTGCAGAGGAAT
ATGGTTATGGATGAATCTAGCTCACATCGAATCATATTTCAAATAGTTCCTTAATTTTAG
AGATTGTCTCATCAGGATTATTTACAGCATGACCTATTGTGCGCGGATCTTCATATATTT
CATAATCATTGCCTCCCCTGAAGGTCTTATCACCAAAAAAGTGAATAGTGGTATATTGAA
TACCATTTGGCTTTTTTGAGTCTTGCTCGAGGTGCTGAAGACAATAGGTTTTGTCCCATC
CTTTTGGGAAAATATCGAAAGAAATCTGGCCGCCGATCGAGTAACTAGTAATATTAGCTC
GTGCTGCACGGAAAGTGGATTGGATGCGATGAGGGATAAGTAGAAATTGTATGGACGTAC
GTCAAACCAAGACCTGCAAATTTAGCTTGAAGTGTCTGAACAAATGTTTCGCGTATTTTA
TATTCAAAATCGTATCTTTGGTATTCATTCCTCTCCTCCACGCTTGCGTTTCTCCCGATA
GGCGATACATTAATCATTCCATTTCGAAATTCAACAAATGTTCCACGCTTCACCGGCAAT
TCTAGATCCGCGATGTAATGGAGAATAAAATTAACCAGTGTTTTGTATTTCTCTTCGCCA
ATCCACTCGATGAAAGAATTAGATGGGAGAGGCTCTCCTAGTTTGTAGGCAGTAAGGCCA
TTCTCAGCAAAGCAAAAGTCGAAGAGCGATTTCACTGAGACTTCGGCCGAACCTAGTTGT
TCTTGCTGTTTCGAATAGTCGGAACCACCTACGTAGCCGATGGCCACTTTTTGCCGGAGA
TTTTGGAGAAGTTGCAATATCTCGGGTGCGGCTCGCTGGAACACGAATTAGCCGACATGA
GCTGTTTGGTAACCGGTGCCGTATTTTGTTAAAGACCTTTCAACATACAAGACGCGCAGG
CGTGAGGGTTCCATCGACATCAAATAACACAATAGTGTTTGCGATGGGGCGCTCAGCAAG
TGGCGGAAAGGAGACTGCCATTTTCTCTTTTGAATATCGACAAAAGTGTGATGAGTTTAC
TTTAATTAACTTTTGTTGAAGTTAAATTATGTCAGGTCGTATCAGCAGCGGTTAATATGG
GACTAAAGTTACTGGCCGCCTTTTGACCCCAATTATTGATAAATTTTTATACGGAAATGC
ATCAGGCTCGCTTGGAAAACGGATAACCATCGTTCTTGTTCAACATAGACACGTGATTAT
ACCACCCATTATTATTAATTGGATCTAAACTGGATCCGTCTTTTCCCGCCCCGGTATAAA
GTGGATACTTGGTACTCCTAAGGGTGCCCTCGCTTTCAGAAAATGGGTGGAGCTCACGAA
GTTCTACGACAAAGTCCAAAGAACTCACTAACAGTTCCCCTCTGAAGGGATAACAATTAG
GAGGACTATTTCCAGAGGGAAAGACCCACTACCTCTTTTGTAGTGATATCCTCTTAATTT
TTATTGAATATTGTGTAGCCTGAGTTACCTCAAACCCCTTGTAAAATAGATGTAAAATTC
CCGGTAGAGGGAGATTTGCTATAATAATATTGGATATCAGAGTGGCGGACAGCTGGTCGG
ACTTTTTTTTTTGGATGTTTAGGTCCTAAGCTAAAGCTTTAAGTCCACTATGGGTACAGG
ATCGGTGGAGCCGGCAGGGCTCCCTGTGATTTTTCCCACAGCCAAACTTGTTTCAACCTC
GTGAATTCCTGCCAAAGTTGCAGCTGATTAAAACAGAAACGAGAAAACTAGAAAACCAAA
AACAACTCCAAAAGACAGAAAATTCCTCTGTTTTGGACCCAAGCCATGCACATCTCGCAA
ATATCCTCGTCTGTCACACTTTTCAAATGACAATTTTCTCAATCTCTGCTGAGAGCAAGA
GATGGTTTAGCAGGCCCATTTGATACAGCTGGTATCCTGCTATTGGTGTGACGGCTTGTA
AGCCGGTATTTGCCTGTAGCCTGCGCTGTCTAACGCAGGCTTGGCACGAAACTGGGCGGA
GACTATTCTCGGAAGCAGNNNNNNNNNNNNNNNNNNNNNNNNNNNNNNNNNNNNNNNNNN
NNNNNNNNNNNNNNNNNNNNNNNNNNNNNNNNNNNAGAACGAGATACGAGAACGTGAAAC
AGATATATGTATAGAAATCTGTGTCATTGGTTGGGATAATTATCATGTATAAAGTAGCTG
TTATTATCTTCTTCAATCTGTAGTTCACCATAGATTGAAAATAAACTACCTCTGACCATA
AGGTTGTTCAAGTGCCTATGCTTAGACTGTGACACTAGGTGGGCATGCTTCTTCCCACCA
GTCGTTAAGAAGCGTTTGTCTGTTCCGGTTCATGAGCCGACGAACGTACGCCAACGTGAC
GGAGCCAGGCTGGATCTCTTTACCTGGCAATTGTCGGAGGCCAGAGCGTGCAGCTCTATC
>20151110.A-POA_contig_36
CTGTTTTTTAAGTGTCGGCGCCACTGTCCAAATCGAAAGCTTGTCCCATGTGGCCTACTC
ATATCTTTTGGAATTCTCGTCGGTGTTCAGACTGTCCCACCTCAGATAACTTAGCTTCCT
CATGCCACATCTCCAACGCCCCCCTTTCTCCTCTCCATGTAAGATCCCTCGAATTAGGTA
GCCATCAAATTGGTGCCTCGTCCCAAAAATACCCCCAAGACCTTGTGCTCCGCGACTTGA
ATCCTCCTTTCTGGGTGTCCGTAACATCGTGGGTCTTGAGCTCGGGTAATGGTCATCGGT
GATTGAGGATTTCATTGATGGTATTTTGTGTCATGGTTTAAGACAACTTGAATTGGTTGA
AGAGTGTGTGAGAGCGACATAGGTTGAACTGAGATCTCGTTGGTGGTAAGGAATGAAGAA
ACGAGAACTCCCGAGAAGTTGAGAAGGTAGATGAAATTCAACTTTGATCTGGATGCGATT
ATTATTGGCTATCCCAGATATGTGAAGCACTGCGAAGGGTTCAAAGAATTCAAATGTACT
TGAAAGACATTAACTCAATGGGAATTGATAATATTTCCTTGGGATGCTAATCTGTCTACG
ACGGTTTCTGTCCTTAATGTCCTCTACAGCGTCGCGTTTAAGCTCCCCTCCTAGCCGGGG
TGATCCTAGTGATAAGTCCCAGTCCGGGCACAGCCCGTCACATTATCCCCCCTTTCCCTT
GTGACTCGTCCTCCTCGGCGCATGCCTTGCCTAGCCCCTTCAGTCTGGCCAGCCTTGTCT
CTTTTTCCGGATATAGCCTCGAAACGGTTAACAGCATCCACGTCTTCCAGGTCGGCCCGG
TTTTCCCATGTTGGTTCGGCGAAACCCTTCCATTTCACCAACATTTGTCGTGCCCAACCT
CTCCTGTGCCGTACCTTTTCTGCCCGCAACATTTGATTGACCAATTGCCCCCAGGTATAT
TTTTCTCCATCCTGCACTGTTACTGGCAGCAGTTGCACATTGTCTTGAATTTGAGAGGGT
AGCGGGTCTCCACTGGCCTTCTGTAGCAGTTCCACGTGGAATATTGGCCATATCTTAGAC
GGCGCATCCAGCTCTACCACATGCGGGGATACTACTTTCATTACTGTGTATTTTGCATTA
ACCCCGGCCAACTACCTTTTCCGTTGAGGCGTAGCGATATTCCTTTGGCTGAGCCACGCT
TTATCGCCCACCCTAAACCGAGGCGGCGGATCCCTCTTTTTATNNTGGTCCTCCATTACT
TGCTGCGCAGCCGCCGCGAATTCTTGTGCTTCTCGTATCCTATTCACGAACTTTTCCGCT
CGTTTAGCTCGCGTGGATAGGGGCTCCATAGACTCAGGTGACTTTAGCTGTACTGGCTCC
GCGTGATAGCCATGCACTAAGGAAAAACAGACTTAGAGTTGAAACCAATCTATCCCGATT
ATTGATAGCTAGTTGCGCGGTTGGTAGCATCGATGCCCATTCCAACTGGAGAATGATATG
AACGCCCTTAGGTANNNNNNNNNNNNNNNNNNNNNNNNNNNNNNNNNNNNNNNNNNNNNN
NNNNNNNNNNNNNNNNNNNNNNTTGTTCGATCCTTGTCAGCTTGCATAAATGTCTCCATA
AGTCTCCGACCCAATTTGATCCTCTATCTGATGTCTAGGCTTGCGGAAATCCATGGAACC
TATAATGAAAAACCAAGAAACGCTCTTCACAATCCTCGGCATTCATGCTTCGCATTGTTT
CCAATGTGACGCTCTTAAGCAAGCGTTCAGTAATCACCATGAGGTATTGAGGCTCTTCTT
TGCTTTTCGCCGGAAGGTCGGTCATAAAGTCGATGGATAACTTGCTGTGGAAACGTTCCG
GCACT
>20151110.A-POA_contig_37
AGACAACCGTTGTTCGATCCTTGTCAGCTTGCATAAGTGTCTCCAAAAGTCTCCGACCCA
ATTTGACCCTCTATCTGATGTCAAGGCTTGCGGAAATCCATGGAACCTGTAATGACAAAC
CAAGAAACGCTCAGCACATTCCTCGGCATTCATGCTATGCATTGCCTCCAATGTGACGCT
CTTAAGCAAGCGATCAGTAATCACCATGAGGTATTGAGACTCTTCTTTGCTTTTCGCCGG
AAGGTCGGTCATGAAGTCAATGGATAACTCGCTGTGGAAACGTTCCGGCACTGGTAACGG
CAATAGCAATCCCTGC
>20151110.A-POA_contig_38
CATCGTGCATTTCAGGAGCATTTTTGTGAGCAGGGCGCAGCTTGGCCAAGGAGGGCGCAA
GCTATTGGAGAGATTCTCAGATCTGCAGTAGACCGTGGTCCCGATTGCAGATCCGTTCCG
ACCCATTGGAGAGCTAGCCNNNNNNNNNNNNNNNNNNNNNNNNNNNNNNNNNNNNNNNNN
NNNNNNNNNNNNNNNNNNCCGACGGTGGAATCTTGCAGAGCGTCCATTTCAGCTGTTTAG
GGCGCATGCACTCCGGATAGGCATTTGGCTTTGCATGCAGGGGTTCTTCATCAGATCCGG
CCAAATCCTTCCAACCCATTTCACTACGGGACGAGACGATCGTTTTGAGATACTTATCGG
CAGATTCCGACGGTGGAATCCCTTGGGGCGCATTCAGTGCCCAAGGAGGGGCGCAAACCC
CCCAGGGTCTCAGATCTAGTGCTATAGAGGTCCGTTTTGGACGCCGTCAGATACTATTTC
CATTGCAGCAGCCAGGGCGCATTGATTGGAGGAGTTTTGGGGTCATTCCGACGGTTGAGT
TTTGAGATCCAGTTTTCCAGCTGACAGCGGTCACCGAGCTCATCCGGGATCGTTGATTTT
GGTCATTTCATCCGTGCATGCAGCAGATCTGCTGTCTCTTTGCGGTCACGGGTATTTCTT
NNNNNNNNNNNNNNNNNNNNNNNNNNNNNNNNNNNNNNNNNNNNNNNNNNNNNNNNNNNN
NNNNNNNNNNNNNNNNNNNATTTGTATTCCCACGCATGCACTGATATTCTTCATAATATT
GAGTTATTGGTCTTATCTGCTATTGCATGCGTCATTTTATGATTGTAATACATTTGTTAT
GCTACATGCAATTATGAGAACTTACATGCAACAATAATAACTGACATGCAAACACTTTAA
ACAAGACAATCTACATCAAACCCTAAAACGCATCCAGAAACCCCCAGTGTATCAGATTTG
CAGCGAATATCTTGATCATCCGGATCAGGGATATTTCAGTGGGGCCGACTTAAGCCTAAG
TCAACGAAGAAATAGAACAAAAAGGTGATAAGGGGGGCCGACTTAATGGACAAACATTTC
ACTTAGGAGAA
>20151110.A-POA_contig_39
CGATCGTTTTGAGCTACATAGCGACAGATTCCGACGGTGGAATCTTGCAGAGCGTCCCAT
TCAGCTATTTAGGGCGCATGCATGCAGGACAGACATTTGGCTTTGCATGCAGGGGTTCTT
CATCAGATCCGGCCAAATCCTTCCAACCCATTTCACTACGGGACGAGGCGATCGTTTTGA
GCTACATAGCGACAGATTCCGACGGTGGAATCCATTGGGGCGCATTCAGTGTCCAAGNNN
NNNNNNNNNNNNNNNNNNNNNNNNNNNNNNNNNNNNNNNNNNNNNNNNNNNNNNNNNNNN
NNNNNNNNNNNNNNNNNNNGGAGGGGCGCAAACCCCCCAGGGTTTCAGATCTAGAGCCGT
AGAGGTCCGTTCTGGATTTCGTCAGACAGTATTTCCATTGCAGCAGCCAGGGCGCATTGA
TTGGAGCAGTTTTGAGATCATTCCGACGGTTGAGTTTTGAGATCCAGTTTTCCAGCTGAT
AGCGGTCACCGTGCTCATCCGGGATCGTTATTTTGGTCATTCTATCCGTGCATGCAGCAG
ATCTGCTGTCTTCTTGCGGTCACGGGTATTTCTTTGTCATTTGATTGTATTCCAGTACAG
ATTCATGAGATCTGACTGATGTTTAGTTGATATATTTCAGTAGGCGATTTGTATTCCCAC
GCATGCACTGTTATTATTCA
>20151110.A-POA_contig_40
CCAATTGTATATCCGACATTCCCTGCGTGACCCCTGTCTGATCCCTGCACAATCCCTGCC
GACATGGGGCTGGTGGAAATTAACCGCTGACATAGGGTACTCATTGGCATGACAAATTAG
TACCCTATACGCGTCATAGGCTTAGCATATAATGGAAATGAGTTTAGACCTTCATTTCAT
GTGCATGTATGGGGCACACACTAGATAATAATAGTAGATCTGTAAAAGTCCAAGGGAAAC
NNNNNNNNNNNNNNNNNNNNNNNNNNNNNNNNNNNNNNNNNNNNNNNNNNNNNNNNNNNN
NNNNNNNNNNNNNNNNNNNNNNNNCCAAGTGGTTCTGGGTGTGCAATTTTTGCATCAGAT
TTCTTCATGCCGAGTTAGGGTACTACAACTTCACCTTTTAAGTAAGGTTTTTGTAAGATC
TATTAAATTGGGAGAACTTCTATTGCTGTATGACTGTATGGAAGACGATGAAATTAGCAC
AGTGGAATGGGGTCAGATAGAATCAGATATTCGAGCTAACTAAAAGTACACAAAGATCGA
GACATCCAGACTCCTAAGTACAAATTTTCCTCCACGCAACTGATCTGCATGAATAGCGTA
ATTGACGCGACTTGTAACGGCTAAGAAGCCGGTATTTTCCTGTAG
>20151110.A-POA_contig_41
ATCTCCAGTTCGAGAAGGGAAAGGAAAAGTCTTTTGTCGAGGGTGCTGATTTTGGGGCGA
GATATTGGCTCCTGGAAGCCGCTATGCCACGGAATTAAAGAGGCAATAGGAAGATGATCA
GATGTGACGTCCAGCTCCGGTACTATTGAAGATTCCGCTGCTGAGAGCATCAGCGGGTTG
GAGGTGAATGCAAGGTCTAACACGCTACTGCGGCTATGCGTTGGAATATCCAATTGAGAG
ATTAAAGTAAGGTTGAGACTATCTATCCACCTGATAAACGGTTCCGCTAGTGGACTGTTA
GTTGAGGATGATGCTTGCCACCGCGTATGCCTGAGGTTTAAGTCTCCAGCGAGGAAAATT
CGGTTAGAATTACTTGAGAAGGTGAGATCAAGGAGGGCTCTAACGGCGTCACCCGCGTTT
TTTGAGCCGGCGGGAGCATTGTAAACATTCACTACTAGAAGATTTGCTCCAGATGGTGCA
GTAACTTCCAAGAAAAGGAGATCTCTCGCAGCTGTGCTCATTAGAGGGAGGGGCCGTTGT
TGACATACTTGTAGTCCCGCCCCTTTGCGTATATACGTGAGCACTCGAGGCCGGGATGAC
CAGTCATCCGTGGGGGTAAAGCACTCATAGTTGGGATTAAATTTGGTGATGCGGCGCTGT
CGGTCAGTGAAGATATAGGGCTCTTGAATGAGAACAATGACAAATCTTTCTTCATTTGCA
AAGGTAAGTGCAAGCTCATGTGAA
>20151110.A-POA_contig_42
TTATTTGCAACCTATAAATAGCTGCTTTGTTGTCTGAATATATTTTCACTCTATAGCCCT
GGAGCCATATTTGCTGTCCTGTATACCCTAGAGCCTGACAAATGCCTTCTAGTTCTCCAT
TGTATAAACACGTCTAGTTTTTCCGTACTGTCGTACACGAAAGTCTCGAAGATAAATTTA
ATCATGGGTAGTTCAATAGTCTTGATTTAGTTCCCCACTTTATTTTCGTGATTTGAAGGT
GAGATCGCCGACGGTGTTCTGCCTGATTGGGCTTTGCGTGACTGAGGTTTGCTAGGAACA
CTTGAAGTTTTGGATGCATCCAATATGCTTTTGACCGGTGCAAAGGGACCTCCTTTGTAC
AACGAAAAATTATAGATGAAGCCTCCAATGTATGACTCCTGGTAGACATCGAGCACCGAT
TGCCACTTTTCTTGATGAGAGCTTCGGCAGAAGATCTTTAATTCGCCTCGCATCCATACA
AGCGATACTTGATAATTAGCCATAGTTCTTGATAGGATTATTAGACCTTCATCAATTTTG
GTATTTCCGGTTTGATGTTCCGGGGGTTGACCTATTAATTAGCTTTAACTCGATGGAATA
TTTGTAGGATTAATCTTACAGGTCGATCCCATTCCTACAATACATCGATTATCAGGATTT
CCGGCGTTTCCAGCTGACTCTTCGACACCCCGTAACATGCTCTTCAGACCGTTGCTTATT
TCCGTCACTATCTCATTACCACTTGCAATTTCCGAGCAATATGCCGCAATATACGTGCCG
TCACCGTTATATCTGGTTCTAGTGCGAAAGATGTTGGAACCGAATGCGGGTGTCGGAAAA
TATTTGTTGTAATCGATTTCGTAGACATCGTAGTGAGATTTTTGATCATAACTATTCACT
AGAGCAAGAATACTGTTATCTTGCAATCCGGTTTTCGCGAGTAGAAGGAATGCTAGAGTG
CAATGCAACATGGCTAAGCCTCGAGTATTTCACTGCGTCGCTTTAGTCTGTTTCCCTGGG
GCTACCGATCAAATATCGATTGATTGAGAAGACTGATTAGCCTGCGAGTATTTGCAAATT
CTTCTGGAGCTTTTGTAGAGGGGGATGTACAAGATAAATTCAGTTATTTGTACAAAGTAA
ACAAAGATAGTAAGGAGCCAGTAAACAAAACAGATTGATAGAGAGTATCATTTCTAAGTA
TATTCATAATTAAATTGTAATTATTTCCTCATCCTAAACTAATTACGACCTTTGACCAGT
GTGGAGTGCATAAATCATTTCACGACTAAAATGATAGGAGAAACTCACAGGAACTTTAAT
TCAAATCTTACCCAAGGATAAAATCGGTCGATCGCCTCTCAATAGAACCAGGAAGAGATG
GCCTAGGAATGAAACCCAAGCTGAATTAAATTTGGCATATATCGTGAAGACGTTAGCCCC
ATGAGAAATAAATTTAATTTGGATACTACGCTGCCGATCCTCTTCACATAAACCTCTTAC
TCATGCTAGCTGGTACGGTATGTATGTTGTTTGTTTATTGTGCTACTTGAGTCTATGACT
ATTGAACACATTGGGATCCTCTCTGACCCAAGTCACACCTTGTACAGTGCTCCTTTCCTT
GTTACTCCAAAGATCCGTGATATATTGCCCGTGATGGATAGCCATTCAGCTCAGTATTTA
CCCGTGGAATTCGGCCACTTTTTCCACGGAACCTTCTACCCCAAAAAAAAAATGGTAGCA
ATAGAAACTGCATGTGCGGGAAAAAGTCTCAAAAAACCTGCAGCCCCAGCCAGGCAAGGC
CTAGACACTGGAGCCACATGAAGTGCGCACATCCATCTATATTTCCCTTCTTTGTAACTG
AAGAGGCCAACTTGATCCAATCCAATACCGCCGTAGCGGGTGCTGGGTAAGCTCCGGAAA
TTAATGTGATGGCTTGTCCCCCATGAACTGGGGTGGGTGATGAGTAGGGCTCAACCCTAC
CATCTAATCTGATTATGGTTAGCTTCATGACAATGGTGTTAGGGGGATGGGCTGAGATAT
GAAGACGACACAGACGGCGGGTGCGATAAGGAATCCTCATCGAAGTGAGGACGGAGTAGC
TCATCTTCGCATCAGCAGACTCTTCCGCGAAAGCTGTAAGTTCATAGCGGACACCGTCGA
CAGGTCTTGTTTCGTCCCTCTGTGGTGGCTTGTCAAAGCCGTAATTACGACAACATAATT
GAGGCTGGTATGAAAGTCGGCACTTCCATGGGTCTCAATTGTGTCGAGGTTGGTTCAATT
ACTCGTGAATGTTATTCCATATAAGAATAGGTGATAATTCAGTCTGTGCTAGCAGTGGCT
TAGATTTGGCTCGTTCGTTGTATTGGATATTCGTGATGGGCACAAGCATGACATGAAGAA
GGCTAGTCTTTCCCCGATGACCATCTACAAAGACGGCTCAGTTTGACATTTGGATTGCTC
GTGTCGTGGGTGCATTCGCTGATACCACTCGAGACCTTTTTGCTAGGGACTCTCACCCTT
CCCTCAACCGTGAATACCCGTCAAAGGGAAAACAGAAAAAACCTTTTACCCCAACATGCC
TTTGCCATCTTGTTTCCAGGATACCCAGACTCTAACTCGGGGAAATGACGATCATGAGGC
GGACCACAACACCTTCCATAGTTGCCTATTTTCATAGTGTCGGTGCCACTATCCGAATCG
AAAGCTTGTCCTCTTTGGCAGATTCAAATGTTGTGAAATTCTCGTCGGTGTTCAGCCTGT
CCCACATCAGATATCTTAGCTTCCTTATACCACATCTCAAACGCCTTTCTTCCTCCTCTC
CTTGTAAGATCTCCCAAGTTAGGTAGCCATCAAATTGGTGCCTCGTCCCAACATGGCCCC
GAGACCTTGTACTCCGTGACTCGAATCCTCCTTTCGGGGTGTTGGTAACATCATGGACCT
TATGCTTGGGTAATAGTTATGAGTGATTGAGGAGTTCATTGATGGTACTTGATGTCGTGG
CTTAAGACAGCTTAATTTGGTTGAAGAGTGTGTGAGAGCGACGTAGGTTGGGCTGGGATC
TCGTTGGTGGTAGAGAATGAAGCAACGAGAACTCCCGAGATGTTGAGAAGGAATATGAGT
TTCAACGCTGATCCAGATGCGATTCTCCTTGGCTATCCCAGATATGCAGAGCATACTGAA
CGTTTACATCGGCACCGCTGGACGGTGAAGAGGTTGTCTTTGCCGGCGCTCCGGGAGCAT
CTGTAAGGGAAAGATAGGATGCGGCGGGGGTAGCGTAATTTCATGGATAAACGTATCAAA
ACCCAAGGTTGAATTTATTACAGAGTACCGGGCTAAAACACAAGGAGTCGCCAAGGGAAT
TCATGCATGGATTGAATGACCTCGTGCGACGAGGCTCACTTCATGGGTAAAGCGTAGTAA
ATTGTTCGTCATAGAGACCATGCGCTATATGGTTATTTCAAGGATATATCCGCTCGGCGT
GAAGGAGCAAACCTTTTCCACGTAAAGTCTTCTGATTTTACCAATACCAAGTATTCCTGA
CTATTCTCTTCTCCCACAAGACGGCTGTCCTCATACCAAACGCATCGCTGGCTCGTCATA
CCTTTACCTCCTTCGTGAATACTCATACACACGCTGATCTCATACTTTCTCTGCCAGGGG
AAAGTCCTTGCCCTCCACTATATATATAAACTCGTACCCTACGGAACGCTGATAAACCAA
CCACTCGAGACGTAATGGGAGTTGTGATCGACATTGCGTGTGGGTCTCTTACAGTGGATG
GATGGAGTTTGTGCACTAGACGCCGTAATATCATCTCTCTCCTCCCGTGTGCATTTACAA
ATATCATAGAAGCGAAGGCCTCTTTGTACCTCTTGAACCTGTAAAGCTACCGATATTGGA
GTCGCCAACTTCGTCTCCATGGCCATGTTGCTCAATGAGGCTTCTAAGAGCACCAGTAAG
AACTAGATTCCTTCGGGGTTCCGAAGCCGTCTCGTAACCCGTCCACTCGACGCAGACGAA
ACTTTTTCCTCGCAAGGATTGGGCTCTGAGCACATTTCTACTCCATGGTGGCGGTATTTT
CCATCTAGTAGCGACGTAGGTTGGCCATTGTCGGTGGCTTGGGAAGGAAGTGGATCATCG
GAATCCCGACAGACCAGGTCAACAATAGACCTGGGATGGTTATTACTTGGTACATCCAGC
TCGTAGACGTCTCGCGCTACTTCGCGCCTTACCCTGTACTTGGCGTTTATCCTTGATAGG
CCTTTCTCTAGTTGGGGAGTAGTAACCTGTCGTCAAGTCAAGGCAAACTTCATCTCCCAC
CTTCACCATTTCAGCGCATCTTCGTCCTCGAATGGCATTGTGCTCCATGACTCGTTGAGT
TGTTTCCGTCGCAACTATTGTAATTTCTCGACCGTCTTGTAAGTGATTCATGAAGGCATT
AGCTCTCTCTTTAGGGGGGTTGCCTGTGCTAGACAGCGTTGACGGGCGTTCAATTGATTC
GAGATGGTAGCCGTAAGTCCGAAAAATGGGCCCTAGCTAGTTCTGTTGTTTCTCACAACC
GTTGCCGGCGGACGAAGCTTTGCCCAATCTGATGTAATTAAGGCAGTACCCGACCGCATC
TCACTCCTCTCTCTTCATGTGATACAAGTCACATTGAAGTATTTACACCATGAGTAGTAG
TAGTAGCAGACAATACTATTACTCATCGGCATGACTAAGCAGTACCTTTTGCGCGTAAAA
GGTTTTTGTAGGGTATTAGAAGATTGTTCAGACCTTCCTTTCATGTCGAGGATACACGCT
AGATAATAACAATACATCTCACTGAGTATCTTGGGAATTCGTAGCTTATGAACTATCCTC
ATACCAGTATTTGCCACTGAGTCTTATGTACATAAGTACCGGCTTCTACTTACCAAATAA
TCAACTCGAACGCTTTGGCACATTTCCTCACTCCACTCTCAAGGTCTGTCAAGGCCTCGT
TCCTCCATCTGTCTGAGGATGGAATGCTGTTGAAAGACGTTGCTGGATATCAGTACGTTG
GCAAAGCCTTTTCCAAAAGTGACGACTATGTTGGTCCCCCAAACTGATGTCAGAGAATTG
GGTAGACCGTGGTAGGGCCAGTGGCTTCAAATAAATTTGTCTGTACAAGCTTCGGCTTCC
ATTGTATCCATAGTTTCCAACATGGGACTGTAAAGGTCGTGAGATATTATTAACGATCTA
GATCCAGGTACAAAAGATAATCTTAAACTGGAGAGCAAAATGACTCGGGGAACGCACTTT
ATGAATAATCTGGCTTTATGCCAAGGTTCTGAGGTATGAAGTGAATGACATGAAGGATCC
CCTTTGCCTAGATACCCAGCTGCACGGCTTCTCTGCTCTCCACTCGTGCCTAGCTCTATG
ACCATCCGACCATCCGACCATCTAGCTGTCAAATCATTACGATGTTGCATGTATGCATCT
CCCATCACCCTTCAGCTCTATCTCAAATTAATCCTTCAATATTTAGATGCCTAAGGCTTA
TACCTGAGTTGTGCTAGGCTCTAGTCTATGACTGGCACTACCAAAAAGTCGATTGTGTGT
GACCATAAGGAATCTCTCTTTTTTATAGTTACCAATATATCAGTCGCGAAGTATGTAGCT
AGCTCGCTGTAAAATCACTCTAGTATAGGGGGTGACCGGAGTAAACTGCGAGATGGCTGT
CTCCAAACTTTTGATCCACCGCAGACATGACAGCCTCCCACAAACCTCCGAACGTCTTTG
TACTGCTGAGGCTAAAAGAAGCTTCATGAAAGTATGGAAAGAGTTATTTCCCTACCTAGA
TGGCCTGTCATATGAGAATTGTGTACTTCATGCATTAAAGTGGTACGAAGAGGTTCCTAG
CTTGGGACGCATGAGGCGCCTCTGTAAACCAAAGCATTAAAGCATGCTTGTTGTCGAAAT
CATAGTCTACAATCCAAGTTTCAGTGGAATGCGGCAGTAAGCCGTCTCCCCTTTCAGGGA
CTCGCTGCGCAGATGCCTTTAGCGAAGGAATCCAGAGAATTAGGCTGTGGGTTTACGGGA
AGGTTTGATAGCCCTACGATCTTCAGTTCGAGAAGGGAGAAGAATAGTCTTTCGTCGAGC
GTGCTGAGTTTGGGACGGGATATTGGCTCCTGGAAGCGGCTATCCCACGGCATTAAAGAA
GCAATCGGGAGACGGTCGTGTCTGACGTCCAGCTACGGTATTATTGAAGATTCCGCTCTC
GAGAGCGTCAGTTGATTGGAAGCGAATGCAAGGTCTAACACGCTACGGCGGCTATGCGTT
GGAATATCCAATTGAGAGATTNNNNNNNNNNNNNNNNNNNNNNNNNNNNNNATGACCAGT
CATCCGTGGGGGTAAAGCACTCATAGTTGGTGTTGAATTTGTTGATGCGGCGCTGTCGGT
CAGTGAAGATATAGGGCTCTTGAATAAGAAAAATACCAAATATTTCTTTATTCGCGGAGA
TAAGTGCAAGTTCGTGTGAAGAGGCTCCCCTACAGACGTATTCTTGCTGCGGATTTGGGC
TACTTGCTCTTTAGTCAGCTTTGTACCGTTCAATCGGGGTCTGAGTAAACACTCTGGCGC
ATCGGCTGGACGTAGACCGTGGCAGTGGATGCATCGAGGTGGGCAGAGATGTCGGTGCGG
TCCACACGGCTTGTGGGTTTCCTATATACGCTCAACTGAGCCACTGACACGTTGGTTATG
CTATTGAAAACATCTACCGCACACAATATCAGAGATAAAGCAAAAAATAGAGTCAACCCC
ATTGCATACAATCTGAGATCAACACAACTTGACGCACAACTATTTCGCACACACAGATTA
CTCACTAATAAATCTTCATTCCATTTGTTTTCAAGGCCAGAAATGCCGCCCCAGTCCTCT
GCAGAGGCTGGCTCCTGGCCCCCTCTCCCACCCGCAAATTCGACGCGTCCTGACGTCGAA
ATGGTCCTCAACGGGCCACAACAACAAAATCTAACACTACATTCAAGCACAGCACAATCA
TCTTGCTGCGCGAGTTCACAGCGCTCGACAATTTCAAGCCCAAACTCCATGGGAATGAGT
ATGAAAAACTTTCTCGCTGAACAAGCGAGGACATTCCAAACGCGCTTCGCTAAAGCGGAG
ATCATTCTCAGCAGGTTTTGCAACCTGCTCGAATCAAACACCGACGAAAAACTTCGACAA
GCCGTCGAACTCAACGGAATGGTCCTNNNNNNNNNNNNNNNNNNNNNNNNNNNNNNNNNN
NNNNNNNNNNNNNNNNNNNNNNNNNTCCCACCCGGCGCCATCTTCGGAGCCAGCACAATA
GCTTCTCGCGGGCCTCACAAGCCCCGTGCGGATCCTCGCCAGAGAAGACGCTAGACCTGC
GGCAGCCAAACTGTTGTCTGCACCTACAAGGCCAAGCCATAACCAGTCGATAGACCTAAC
CACCGCTCAGTCTCCCGAGAGATCCTGGACTGAAGTGGTTTGTAAAAGGACGAAGCCGGC
TAGCTCAGCGGCAACACCAGCATACATTGGCCGCAAGCCGAATCCGACGGGGCCCACCCC
GATACCAAAACCTAAGGCTCCAACTTCAAAGCCTAAAAGACCCGACGAGCGCGTATTCCT
ACGGCTCCGACATGATCACCCGTGGAGGAAAATATCTCCTCACTTCATAAAAGTAAGCCT
GGCTAGCAAGCTACGCCTGGCTAACTCCTTCATTAGGCAAGTCACCGTAGTGAACTCAGG
GTTTCCTATACAAGCTGATGGTGAAGGAGCAAGGAGCACGCTCCTGTCAGGCGCTGCTAT
CCT
>20151110.A-POA_contig_43
CATCCTTCCTGCTGGATCCATCTTGTTATCCTTGCTATATCTTTTGGATTGTTCATCATG
GCCTCGAATGACCGGTTCTCTGCCTTTCTTAGTATTTCTCCTCTTCCTTTGGCCCAGCTG
GTGCAGGCCATGATCATGTGCTTGACATTTTGAGACGGATATCCACATTGGCATCGTGGA
TTGTCTACTCCTGGAATTTTTCTTCTGTGCAGATAGGAATTGAACCCAATGTGTTCGCTT
CTTATCTGCATGGCTATGCTGCTCTGGGCCCTGCTCAGGTGTTTGTGGATACTAATAGGT
GTCCCTCTTAAGTTCATTCTTGGTCTTCCGGTCTTTTTGTCTTTAAAGATGTTTGCTGCC
ATCCAGATCTTGGGATCTCCCATGGCTTTGTGGTTAGTAGGCTGTTTAGTTGGTAGTTTC
GTCCAAGACTTTTCCCATTCCTTGAAAGCTGCCACTTTTCCAGCCGT
>20151110.A-POA_contig_44
GTTTAGTCCTCTATCTAGAGTCTCAAGAATCATCCCTTCGAATCTAACCTTCTAACCATT
CCTGGATTACCTTCGGCAGACGGCGATCTCGAATCTACGCACCGCACGCCGTAACATTTT
GCGAAGCTCCTTACAAATGTCCACTGTATCACCAATGGACAGAAACACTGCCTTACCTTC
ACACTCAGCATGGCAGGTTATATCAGACAACTGGGGGGCAGTGGTGTCCAACTCTACAGC
ACTACAATTCGTTCTCCCCACCGATACCCCAGCTCCCATTAGGCATTGTCTGGGCCGAGC
GCACATGGCAGGAAAAGTAAGTATAGGGAATTCGACCCCGATTGATTATGCCACACTATA
CCCAGCTGCGGCAACTGATCTACAATCACTGGTCATCGACCAGGCAGTATGTCTAGGTCA
AGGGTTAGCTTTGGCAGCAAGTCGGCCGTCTATTCGAAACCCTCCGTCTAACCCCTTGCC
CCCGACTGTGCCTGTCACTCACTTGAGTCCCCCAGACAAGTTCGATGGGACTCGTTCTAA
ATTCGGTAGCTTCATCACTCAGCTACAGTTACAGTTTCGCTCCAATCCTGGAGCTTTTAA
AAGTGATGAATCTAAAATTCTTTATGCCGGCTCGTTTTTAACCGGAAACGCTTACACATG
GTTTGAGCCCCACGTAGACCAAACCTCGGGGATAATAAAGTTTGATACTTTTCCTTACTT
CTACGAGTCTCTTAGAGCAGCTTTTGACGATCCTGATGCGTACGCCACATCGGAAAGACA
ATTAGAGGCTCTTCGACAAGAAACCTCGTGCGCAGCATATTACGCCAGGATGGTGTCGCT
GTTTTCCCTGCTTGGATGGACCGAGCCCCGTGTCCAAATACATTACTTCCGCCGGGGCCT
AAAAGATGACCTTAAGGACGCACTCGTAGGCAAAAAGATGCCGATTTTATTTCCAGAATT
TGCGTCAGAATGTATTGCATTGGACAATGAGATCTTTGCGCGAAAACAAGAGAAGAAGTT
CGCTACACCATCAGTAGTTAACCAGCAAATGAATCCAACACGCATGCCTTCGCCAAGGCA
ATTAACAATTCCTCCAGGTGGTGACCCAATGGAGCTTGACAACTCCGAGGCAGGAAAGGC
GGCTCGAAAGGCTTATCGACGAGCTAACAACTTGTGCGGGTACTGTGGTAAGCAGGGACA
CTTCGTGTCAAATTGCTTAGCCCTTGCAGCACGCTCTTCATCAACCAAACCAAGAATTTC
CAACACGGAAGTTATAGATGCCGACATTGTCCCTCATAAATATATGGAGATTCCAAAAAA
CTAGGTATGCTAGATAAAAAGCGACATCTTTCTAGCAGAAAATTTACTACAGACTCGTTG
TCCGTTACATCCTTTGTCGCCGTCCCATGTTCCAATTCCTTTGCCGCCCTCTGCCCAGAA
ACATTGCCAGGCTTTGTCCAAAATTCACAGCCCGCTATCTTGAGTACCTCTAAAACCACC
GACCAAATAATCCACACCTTCGACCTTGGTAATGAAAAACCCATGACTATCACAGCCCTT
ATCTCTGGTAGCATTAATGCCAATACTATGATTGACTCTGGAGCCTCCTCATCCTTCATT
GACGAAGTCTTCCTTAGAGAAAACCACCTTATCCCTCGTAAGAAAAGGCATCCAGAAACA
GTAAGAGTAGTCGATGGGAGACAATCCTCATCGGGCAAAATAACCCATGAAATTGATTTA
ACCCTCCAAATTGATACGCACATTGAGGTTCTAACTTTCCAAGTTACTCGAATAGCTCGC
TATAACATTATTCTCGGTAAATCATGGTTGTCAAATCATGATCCTGAAATTAAATGGAGT
AGCAACATTATTTCCTTCACCTCAGTATTTTGTCGAGATCATTGCCTTAATACCCTTCAT
GAACACCCGGTCATAGCCCCCTTATCTTTATTATCAACTTCTGGTCATCCCGTACTCCGC
ATGACGGGTTCGCAAAGAACCGTGGATGTTGCTCCTAGGTTGATTTCCACACTACTAAAA
CCAAAAGTGTCAAGTGTTGAGGAAGATAATGAACTTCGCCAACGTATACCTCTACAGTTT
CACGAATTCTTGTCGGTATTTTCGTCTAGGAAGGCAGAAATACTCCCACCCCACCGTTAT
ATTGATCATGAAATTCCAATTGATAAACAAAAAAAACTGGTTCTTGGACCCCTATATTCA
ATGTCAAATTCTGAATTAGAAAACCTTCGAGAATACTTACGAGAAAACCTAGAGAAAGGA
TTCATTGAGCCCTCAACATCCTCTTTCGCATCTCCCGTACTTTTCGTCAAGAAACCTGGA
GGTGGGCTTCGGTTTTGTGTGGATTATNNNNNNNNNNNNNNNNNNNNNNNNNNNNNNNNN
NNNNNNGACAGCTCCTTGATGCCCGAGTATTTACGCGACTTGATTTGAGAGGGGCTTATA
ACCAGATCCGGATCAAACCTGGCGACGAGCCAAAAACAGCTTTTCGGACGCGGTATGGTC
TGTATCAATATAAAGTTATGCCATTTGGATTGACTAATGCACCTGCCACCTGCCAGCAAT
TTGTTAATGATGTTCTCAGGGAGTATCTTGATATTTTCGTCGTTGTCTATCTGGACGACA
TCTTGATTTATTCGGAAAATCCTGCGCAGCACGATGAACACGTACTTAAAGTGCTTAAGA
AACTGCGGGAGTACAATCTTTTCTGTAAAGCTGAGAAATGTGAGTTTGGGGTTGAATCAA
CGACATTTCTGGGGTTTGTGGTCTCACCTCAAGGACTTTCCATGGACCCTTCAAAAATAC
AAACCATTCAAGATTGGAAACCCCCTTCTAATGTTCGGGGCGTTCAATCTTTTCTTGGGT
TTGCAAATTTCTACAGGAGATTTATCAGGAAATACTCCGAGATCGCCGCCCCACTTTTTC
AACTCACCCGAAAAAACACCAAATTCTTATGGACATCATCATGCCAATCCGCCTTTAACA
CTCTCAAGCTAGCATTTATTTCCGAGCCTATTCTACGCCACTTCGACCCCTCGTTACCGA
CTGTTCTTGAAACTGACGCTTCAAATAAAGTAATTTCCGCCGTCCTCTCGCAGGTTCATA
CTGGCTCTAACTCGCTTAAAAAACTACATCCCATTGCATATTTCTCTCGAACTATGACTT
CTGCTGAAGTTAACTACACTGTGGGAGATAAAGAACTTCTTGCAATCGTAGAAAGTGTAA
AAGAGTATCGACAGTATGTCTGCAATCTTGCTTCACCGGTTCGAATAATTACAGATCATC
AGAACCTGACAGCCTTAACAACTAAGCGAATTTTGAATGGCAGACAAGCCCGATGGGCCT
TAGAGTTAGCCGAGATAGATTTCCTCCTCGAATTTCGCCCGGGCGTTAAAAATTCCAGAG
CTGATGCTCTCACTCGTAGATCGGAAGACCATGATTCTTCAAGTGAAAGAGAGCCAAACG
ATCTTATAATTTCCCCTTGTAAAATTCTAAACCAGTCCATTGCTACCTTGGTCAAAAATT
CGACTATTCCTTGTTCTCCACAGCATTCTGCTGCAAAACCTAGCTCTCTACAGCCTTGTC
TGTCACCCTCCCAAACTAAAAACCCTTGTTCGTTCTCGGAGGCTGAGGAAAAGTTCCCAG
CACTCATCTTAGATAACTCCTTCGTCAAGGAGATTAGAAATTCACTTGCTTCGGATTTGT
TTGGCCAAGAAATTATCAAGGCACTCAAATCATCCGCTACTCGTCATTCTTACGTCGATC
TAGGTTCCTGCCGAATCAGCGACGAAGAACTGCTTCTCGTCTCGGAAATGATCTATGTAC
CGGAACCCCTCCGTACAAAAATCATTTCAATCTCTCATGATCACCCTGCCGTGGGTCACC
CAGGTAGGGCTAAAACTTTAGAACTTGTCTCGCGCCATTTCTGGTGGCCAAAAATCCGAA
TCTCGATAGATCGTTATATTCGAAATTGCGATACATGTGCCCGAATCAAACCAGTTCGTC
ATGCGCCTTACGGGTATCTCAAATCTCTCGAGATTCCACAAAAAAGATGGCAGTCAATAT
CGTTAGATTTTATAACCGGTCTCCCGACGTCAGCTGGCTTTGATGCGCTACTAGTAGTTG
TGGATCGGCTCACCAAAATGAGCCATTTTATCGCAACCAATACCACATGCTCCGCTGCAG
AATTGGCTATCCTCCTTCGAGACAACATTTTCCGTTTACATGGACTTCCCGAATCAGTAG
TATCTGACCGCGATCCAGTCTTTACCTCTAAACTTTCTCGTGAAATGGCGTCATGCCTTT
CAATAAAGCTTCGTTTTAGCAGCGCCTTTCATCCCCAGACCGATGGGCAAACTGAACGCG
TTAATGCAATTTTAGAACAATATCTGCGAGCTTATTGTAATTATCAGCAGGATAATTGGC
ATGACTACCTTTCCATGGCTGAGTTCTCTTACAACAACTCCGTATCTTCCTCAACTCGAG
TTTCACCTTTCCTTGCTAACTATGGCTTTAACCCTCGCTACCAGATCCTCGCTCGTTCTT
CATCTCACGATAAAACTCTAGAAATAAAAAAGTTTCAACAAAAACTTGAACAATTACAGG
ATTTTATTCGGTCAGAAATACAATATGCTCAACATGTATCAGCAGAAAATGCAAATTCGA
GCCGTATTCCTCCTCCAATATTTAGAGAAGGTGACAAAGTATGGCTTCTCAGAAAACATA
TCTCTACTACCCGACCCTCTAACAAACTTGACCACAAGCGCTTAGGTCCATTCAAAATAT
TAGAGAAAATCTCGTCGCATGCATACAAGTTGAAGCTTCCATCCACCATGAAAGTCCATC
CAGTATTTCATGTTTCGTTGCTCGAACCATCTGCCACCGACCCGTTGCCAGGACAAGTTA
AACCCCAACCACCACCAATCATTGTAGATGGAGAATTCGAATATGTGGTTGAAGAAATAC
TTGATGCAAAACCACGAGGATCTAAGCCCTTCTTAGTTAAGTATCTAGGTGACCCAATAC
CTACCTGGGAGCCCTATGAATTTGTTAAAGATCTAGAAGAGCTCGATAAGTTCTATGGTC
GATACCCCACCAAACAATACCCTCGCTCGTAGGAACTTCGCCTAGTAAAAGGGGAGAATA
GTGTTATGACGAGACAGTCTTGTATCAGGTTCAAGGAGATATTTCAGGGCGAGTCATTCT
AAAACCGAATGCTCGGAGAAACTCCAAGGAGACGGTTCTCAGGAAACCTCTGACAGTTAG
AGTGAGATGGGTTGGGGTCATGAGTAGATCTTACTTTAGCATAGGAGGGATTGTGTCACA
TTTAGTTGTTGTACTTAAGAAGCTGGTGCTACCAAAGATTAGCTCTCCAGCTTCGCAACT
TGTAATATTCTCATAGCTCGAATAATCTCATCATATCGTATACATTATTATCTTCCCTTC
CAGTTGGTTTACTTCTTCGTCTAGTCTTCACCTCTTCGCCTTAGCCTCCTGGCATCTCGC
CAGTTTAGTCCTC
>20151110.A-POA_contig_45
CAGTCCCGCTTTCTCAAGCTTTTCAAGTACCAGTTGCACGTGCCTTTGATGTTCCTCTTC
GTCTCCGTTGGTAAAGACAAGTACGTCATCCACATAGGCCGAACAGAAATTGTCAAGGTA
TTCACGTAAGGCTTTGTTAATGTATCTCTGGAAACTTACCAGTGCCCCATTCAATTCAAA
CAGCATGAAAAGCCACTCGAACAACTTTAATTGAGTTCGAAAAGCCGTTTTCCATTTGTT
GCCTTCCTTAATACATGACTCGTGAAACCCAGATCGAACTTCTATCTCAGTAAACCATTT
AGCTTTACTNNNNNNNNNNNNNNNNNNNNNNNNNNNNNNNNNNNNNNNNNNNNNNNNNNN
NNNNNNNNNNNNNNNNNNNNNNNNNNNNNNNNNNNNNNGCACAATAGTCAACACAAAATT
GTAGACCCCTGCCTAGTTTCCGAACAAAAAGTACTGGGGCCCCTGCTAGTGAACAACTTG
CACCAATGTAATCTTTATCAAGTAAGTCTACCAGGGTCTTTCTCAGTACCAATA
>20151110.A-POA_contig_46
ATGTATCAGAGATCTTGGGAGTGAAAAGAGGAAAGGAGCACCTTACGAGGTGTGGCTTTG
GCCAGAGAGGAGCCCAATGTGTTAAATAGTTTTAGACTCAAGTAGCACAATAAACCAAAC
AAACAAACAAATCACATGGCTGAATTTAGTCAGATAAATGGATGTTTCTTACACATCATT
GTGACTTGGATACCATCTCTCGGACTCATCTTAAAGTAAGAGCGAGACTCAAGTTACATG
GAATTAATGTCCAAGTACAAGAGTAAAAACGATCGTAGGATGTATCAAATTCTACAATCG
CATTGTAGATCCGTCTAACTGATCAATTCTGTCCAGCAATAAGAATTTCGTTGATGAGTA
TGTGTATATTTATATACACCGTATCGGTGAACTATGGCTTAAATACAACCGAAATGACAT
AGGGGGCATGCAACTGCGACAACGCAAGTCTTACGGGATACCTCCTCTAGGTCCTCTACT
CCAACTAGTGAAGTTCCGATTGGGCTTGCCATTTGATATTTTAGAGCCAGAAGGAGCTCC
GAGACTCGGCACAGGACTTCCGCGAAGGTCCTGTAAATCACCTCGACCTCGACCCCGTCC
ACGGCCGCGATGATTTGGATCAAATGAGCGGCCTCTATAATTCCCACGCACCTCAAATGG
CCGAGATCCAATTTCGGAAGTATCTTCTTCGTCATAGAAATCGTTTTCGTAAACTGCGAA
ACGAGTTGGAACCATCTGCTCGTCGACTAGACAGTCCTGTGAGCTATTATAATTGCGATA
GCTAGATGAACTCATCAAGCGATAGCGTGTAACTATATCATCATGTCGGTTAAAACTATA
CGGGTTAGTAATACTATAACCACCTAGCCTAGAGTGGCAGTCATCAAAAATCTCTTCTTC
TCTGACCTTTGGGCCATAGTTTTTTTCATGAATGCGAGCTACTTTATTTGGGCCACTATT
CATCAGAGAATCTTGACCCTGACTATAGAAACGTTTGTTCACAGATACACGATAGTAGTC
ATCAATTACGGGAGATGTGGCGACATTCGGAGCTATCGTTCCATTCCGACGCTCTACCTT
GAAGCTAGGAGTTGGTGGAGGCAGCATCGATGGTGGTTGCAATTGAGCTCTAATGGCAGT
TGGTACGCCCCCTCGCACCTCAGATTCAATTTCAGCAAGTAACCTTTCTTTTTGTGCATC
GAGCGCCGCTATAGCTCTTCGTCGAGCTAGAATTTTGTTACGATAGTGTGCATCATGAAA
TCCAGTAATTTCTAACCATTCTCTCAAGTCAGCATTGTGAGGAATAATTTCATCAATAAT
TGTTGGAAAAATTGGCCTCTCCCTGCTGTTTTCAGCTCGAGCAGATACTAGCTTTACTTC
AGAAATGTTATTATCTCCAGAGCGAGAAGCGTGACACAGCTCATTTTTCGCCGAACTTTG
GGTTGGGGACTTCTCATAACTCCGCTCAATTGAGTATGGTTGCTTTTGTCTGCGCCGTTC
AATTTCTGTAGGCTTATTACTCTGAATTTTCGGTATCGATTGTGGCGAAGGAGCAGCATG
AGAATTCTGCGGCAAGCTACCCTTTTCTAAAATCCGATATTGAGGAATCTCAATAGAGGT
GTCCCCATGCTGATATTGGGACAAATTTTCGCCGGATCTCACGATGTTTGTACTATCTCT
TCTATCAATCAGCTTGGGTGATATTGGTTCATGTGTGTCCATATCTGCATCCTCAAAAAT
TTCGCCTTCAGAGGCGTCTGAGGCTGCTTCCTTGGATTCGATATCCACATGGGCATCTTT
CTGTACACTTTGAAGGTCATCACTAATTTTTGAAATAGTAAATGACTCTTGACCAGTCAT
ATTAGTTTTTTCTGAAGGCCCGTTTGTTTCTTCTGGCTCTTGATTGTTTGGTTCTATATC
GGGAATGTCAGATTTGAAGGGAAGCCTTATAGGTTCTTCCATGTTAGATTTAGAGTCAGC
TCCGGGTTCAGAGACTGAATATTGTAAGATAAGTTCATTGAGATTAAGCTCTTTTTTACC
ATTCTTTGTGGTGAAATTTTCTCGAGTAAATTTAATCTTCGGGCTTGATCGCGGAGGTAG
TTCTTGTCTCCCACCACTCATTGCAAGGTTAGGGCTTGACTTCCTGTTCTGTGAATTCAC
TGAGGTGGCACGTCGCGCAAGTAGCTGTGCCTTTAGTTCCGCAGCTCTCGAGCTGATCTG
GGGAGCAGTAGGGCGAAGTTTTGAGATAATAGATTTATTTTCGGAGGGTTGCTCAAGAGC
AGTCTATGTTATGGGACATTTTGTCAGCCAAAAAAGTGTTTTTGTAGCCGTGTAGGCTTG
TTAGGGCAATAAATCAGCTTCAATTATCCACATACTGATGTCTTGGATTTAAAAACTTGC
TGATTCATATCAAGAGATTGCGGATTGTGGAGCATTTCTCTGGGTTGATCGCTTCCCGTC
ATCAATCCTTGAATGTTAGTTTCATCTGATCCACCGAGACTGGGTAAAAGATTCTGTGTT
GGCCTAGAGTTATGTTGCTGATCCGGTGTAGATAGATTCTGGGGCGAGTTAGCAGGGTAT
AAATCCTTTTGGTGGCGATTGTTTGTATTCAGGTCATTTTTTCTGTAGGGCTTCATCACT
GTACACATGTTATGCTTCGAATATCAAAAGCCTTGGAGCTTCGCAGATTCAAGTTCGTTA
GATCCGCATCTGTATGATTCAACTCCGTTGGCTTTGACGCCTTGTGTTTGAAGAGTTGCG
GCTAGTGCGCAGTAAAAATTATTATCGCCATGCACAGCTTGCTTCAAATTAGGAAAAGTG
GCGCACTGACAGTGCGGATTTTATCAATTATGAGGATCAACTTAGAAGAAGTTAGCCAAG
GGAGCCGACCAAATGCCCTTGATGCATTTCAGTCCACATGACTAGTGATGTAATAGTTGT
TTCTATCAACTTTGTTGTTCAAGGTGCACAGTGAGTCTTCAATATAATTATCAGCAGAGG
ATCCCCAGATATTCTCGCAGGGAACTTTGCAATCCAGCAATAGTTTAGGGACTCAAAATG
TTGAGGCCATAGTATGGTCGGCGACTCCGTGCTATCTTGGACAGCCTCCCGGGAACTACG
ACTTCTCAAACATGATGGATCTCCCACTCATGACGCCGGGGCAACCCTCGATCTCTGCTT
TGTTCGAAATAACGTTAATGACTCATGCGAAATACAACTAGATCTGGAAGTCGGCTCAAA
CAACAGAACACTTCTCTGCGAAGTGAACAATTTAGAAGTCAAAATTCCTACACCAGTTAA
GCTTCAACTAGCCCTCCTGTAACTGGTCTATATTTGAAGGCCTCCTTGAGAGCCAGCTAG
CCATACCCCACTCTCAAACAGTCGAAGGGGAGGCGTCAAGAATTGTGAGCGGTATCTCGG
GGGCCCTTCGAGCTACCTGTCCTAGATCTCGTAAACAGGTAGCCAAAGCTGGCTGGTGGA
CTAAGGAGTGCATCGAAACTTATTCAAACCTCTGCCTATCCCATCGCCTAGGTCTTCCGG
CAGCTTCCGAACGTCAAGCCTTGGGTAAGGTTGTGAGGAAATCTAAGCGGGTATACTAGC
ACAACAAGATAGAACAAGTCTCCAGTCTCAAAGAGGCCAATCAGGTAGTACGCTGGCACA
ACAAAGTGGCCCACTACCATACCCCCCTGTACAGGGTCCGACTGGCCGAGGATTTCGCCC
AGAAGACAAGGTGCAGATTTTTAGAGAAACCCTTCTCAGCTGACATCTAAATTAAGTAGA
CATTGAAGGTACAGTCCCTGTAGCAGCAAAAATATCGATTGCCTGGCCTCCGATAATAGA
CGAAGAGGTCTATAAATTATGCTGTGTCATCTCAATATCCGTACCTAGACCGGACAGTAT
CACCACGATGATACTTAGATGCGCCTGGCCACTCATTGGGGCTCGGATAACAGATCTATT
CCGCTGGTGTGATCAGCAGGCACTCCACCCGAGTGCTTTCAAGGAGGCTAAAATTGTTAT
AATTCCAAAGTCTGGAAACTGCAATCAGGCTCTCCAAAAGTCGTACCGACTAAATGCTCT
TCTGTCATGACTTGGTAAGGGACTCGAGAGACTTATGGCTTGCCGCCTCTCATATCTAGC
GCTCAAACTTCAGATTCACTCCCGGGATCAATGTAGCGTAGTTCCTCAAAGATCTTCCAC
AAACTTTACCACAGCACTGTCTTATGATATTCAGGATGCATGGTCCAAAAAAGAGGTGGC
TAGTATGGTCACAGTAGATGTCAAAGGAGCATTTGATGGTATCAAAAAAGGCCTCCTCTG
TCACTTCTTGCGGGGTCAACGTTGGCCCTCTATAGTGGTGCAGTGGGTGTCTTCTTTTTT
GTCCGAGAGAGAAGCCCCAATCATACTTGATGGAACTATATCTCAAACATTTTAAATCCG
CTGTGGGCTTCCACAAGGGTCTCCCACCTCACCAATCCTATTTCTATTGGCAATTTAAGG
CCTCTGTCAAGGAATTAGCACGGGACAGATTTGATACAGAAATTGTGTTGTCACGCGGTA
TCAGGCGTCTAATAGGCGATCCAATGTGTGTATATCCTTTCAGAGCTCGACAGGAGACTT
CTTTCCTCTTTTTAGACAATCTCATTCACCAAATTATACATCTACAATCTTCCACGTACT
CTTACCCTGACATATTGTCTACCGAAACCACCCTAATTTACTGCCACCGCGCGCAAATCT
CATACCCATTCGGATAATTTTGTTCCGCACTATATTGTACCAAGAGTGTTATTTCTACTT
CAATTTCTTACTGGCTACAAGTATGCATGAAAAATTTAATAATCCAAATAAATACAAACT
TAGATTCAGAATGGACTTCACTAAAATTTACCCTCTACTCAGCTCTGTGCAAAATTAAGA
ACTCATCCTTGACGCCATGCAANNNNNNNNNNNNNNNNNNNNNAATTGGATGAAGAATTT
CGTCAATACAAAAATGACTACAGCACATTTATTAAAAAGAATCACGAACTCTCTAACGTA
GTCTCTGAAACAAATGTGAAAGCTTCTGTTACTGATGGAAAATTTCCTTCGCATAACACC
CTTCGGTCCGATCAACATCCTGATCCAGAATTGTTTTCCGCGGATAATATCGAAATGCAG
AAAGAACTTCCCCTATTTATTCTGAAAATAAACATAAAGTTTATTGAAAATGCAGACTGG
TACCCCTCTACAAAAAGTAAGANNNNNNNNNNNNNNNNNNNNNNNNNNNNNNNNNGTATA
AATCGCAATGGTACCACTAAATACTCATCTATGAATTTCTTCACCTGCTGGGCTCAACAC
AATTACACCTACTCCAAAATCTCCTAAGTGACTTTACCACCAAACTCGTTCCAATTCTGT
CACGGTTGCTTATTTTAGATCTATCTTCAACTACAATCCGCTATGCCGCCCCAATCCTCA
GTAAAGGCTGGCTCTTGGCCACCCCTCCCCGCCCAATTCTCGACGCCTCAAGACGTCGAA
ATGGCCCTCAACGGGACATGACAACAACCAAAGCCATGCATATATCAAACCGCAGAGCTA
ATCTGCGAGGTGAACTATCAAAGCTCTCCCCACGATCAAATCCAGTCGCCTAACACAGTC
GCGACCGACTTCCTCGCCGAACAGGGCAGTATATTTCAGACGCACTTTGCTCAGGCAGAG
CATCTTATCAGCGGGTTCTGCAAGCTGCTGGAGACAGTCACCGACGAGAGTCTTCGGAAA
GTCTTCGACCAGGACCTAATAGCCCTACAGGGCAAGATCATAAAAATTCTGTGGGGTAAC
CCATCGCAGACAAAATGTCAAACTGTCAAACAGTGGATAGATTGGAACCTACTGAAACTA
GTAACGATAACAATCAGGCATTTGGTTGATACTTGTTCGTGTGTTAATTGTTTCGGGCTA
TGATGTATCGCTCAGGATATGATGGGCAGGAATCTCAAAACTCCAAAATGAGATGATTTT
GCTCTTCG
>20151110.A-POA_contig_47
CCATATCCACTAACCGTACAGGATGTAGCGTACAGAACCTGCCTAATGTGAGACATGCTC
AGGGACCAAACATCATACACAAAACACCAAACCGAAACTACCCAATACCTGAACTTGAAA
CTCTACAGANNNNNNNNNNNNNNNNNNNNNNNNNNNNNNNNNNNNNNNNNNNNNNNNTAG
GATCTAATCCAAACATATATCGATATATCCGAGCTCACCACCTGCGAAATATGTCATATA
AGCAAGGCCCAAAAATTTGTTTAACGGGAACCACGACCAACTCCAAACGACCCACTAGAC
GAAGTTTTTGTCGATATGGTTGGAAAGCTAACTGAGTCCCTCAATGGTTACCATTATGCA
CTTATTCTTACTGATGTTAAAACTAGAATGCGTCGGGTACCGATAACAAATGCAAAGAAC
GACATTGCATCACATCTTTTAAATTGGATAGAAAATCAGTAAAACAAATATGGAAAAAAA
GGTTAGAGTCATCTATAAGGATGGAGGCTCTGAATTTGTTCGCATTAAAGGGTAATGCGA
CAAGAATGGAATCCGCACTGATGTATCTTCGCCGTATATTCCTGAGCAAAATGGAGTTGC
TGAAGTCGCAAACAAAGTGTTGTTGAGGAGAGCTCGTTCATTGTTAATTGATGCGGGAAT
GCCACCTAATTTGTGGCCATGAGCACTTGAGCATTCATGCTTCATCACCAACAGACTTTA
CTGTTTACGAACGAATAAAGTCCTAATAATTGATCTTCTTAAAGACCTTGGCCAGCCATG
TAATGATAAAATTGACTTCACGTTGTTACCTCGATTTGGATGCAGAGCGTATAAATTACC
ACAGCCCAAACCCGGAAAATTCGAAGCACGTGCACAACAAGGATGGTTCATGGGATTTAA
AAAAATACAAATAAAAACTTTTTAATTTACCATCCGCATTGGACGCCAACACAGGGGTGA
AAGTGGATAGAAAACTTCACGCAACTTTAATGAAGATGTCATGTTTGGGGGTATGCTAGG
TCCAGTTCACCAAAATAATGTGATCAAGAATTGGACAAGCAGCTCTACCTCTGGAGAACA
TTACCCATCAGAGATTTCGTCATTTCTCTCGCTTGGGGCTCAAACTTCACAGTTTGAGGG
GGAGACTGTACCAAACGCTCCAGGACCTAGCATACCTACGCAACAGGCAGAAATTCCAGA
CTCGCAAATCACGTCACTGTGACGGCTTGTGAGCCGGTAGTTGCCTGTAGCCTACGCTGT
CTAACGCAGGCTTGGCATGAAACTAGGCGGAGCCTATTCTCGGAAGCAGGGGCTTACAAG
TGGCAATATCAATATTGTAACAGCTCCAGGAATGAGTCGTGAGAAGAGGATTCGAGAACG
AGGAACGGATATACGGATAGAAATTTGCGTCATTGGCTGGGATAATAATCATGTATAAAG
TAGCTGTTATTATCCTCTTCAATCTGTAGTTAGATCGGAAGAGCGTCGTGTAGGGAAAGA
GTGTAGATCTCGGTGGTCGCCGT
>20151110.A-POA_contig_48
ATAGAAGAAAACCCAACTGAGTGGACTCTTGAAGAGATATTTTTGTCATACAAGACTTTC
TCTTCAAACAAAATTGCCACAATTATGAATACAAAGGTTAAATTTCAACCATCAGAAACA
AAATTCGAAAAAAACTTACAACTCTTTTACCAAAAGTTCCACCAGTAAATAAATTCGAGA
ACAAGACCTCAAGCAAGATCTCTATAGTCCAGACAATAAGCCTTCACAAAAATCAAGCCA
AGGTCAAGGTTACGGCCAAAAACTTGCAAATTTGGCCAGAATGTATGACAATGAAATGAA
ATACTGACGAGAACAAGACAGCTTTGACTTCAAATTAGCAATTTTTCTCGATCTTTGTGA
AAGAGCAGATATTCTAAATTTCATCCGAGCAAAAGCATACTGTCAGGAATGCCTACTGTA
TAATCTATATATGTGGAGATAAACCAGTTCACTGTTACGGCTTGTAAGCCGGTATTTGCC
TGTAGCCTGCGCTGTCTATCGCAGGCTTGGCATGAAACTGGGCGGAGACTGTTCTCAGAA
GCAGGGAATTACAAGTGGCAATATCAATGCTGTAACAGCTCCAGGGATGAGTCGTGAGAA
GGAGATAAGAGAACGAGATACGAGAAGGTGAAAGGGATATATGTATAGAAATCTGTGTCN
NTATTGTCTTCTTCAATCTGTAGTTTACCATAGATTGAAAATAAACTACCTCTGACCATA
AGGTTGCCCAAGTGCCTATGCTTAGACTGTGACATTCACAGTGTTCTATGATTCTGGTCT
TGCCTTTTGATCGAGTGGTTTTGTTTCCATCACATGCACCATATAGGCTAGCAGCCTCTT
GCCTGGCTTTCATGTCTTGATCCATGTCTCTGTCCAGCTATCTACATGCCGCTTGTGACA
ATGGTATTGTACATACAAAATCTGCATTTCAGACAATATGTGACTCCAACTAGCCAGTGG
CATATTCAACCGCATTAAGTAATATCTTTTGGCCCACCTGTGTGTGATCAATGCCCCACT
GAGTCAAAGGGGGCGGTGGTTGAATTGGTCTTAAATTTCAAAGGCTTGCATCAGGAGGTT
TCATCAATTGACATTGGCGGCAGTTTCGAAGAACTTCATAGACTGCTAATGTCATCTCTG
GGTGCCAGTATCTTTGACTTGCACTTCGTAAGGTTGTGCTGACTGACGCGTGCCCTTGGT
TCTCATGCAGTAATTTCATTGTCTGGAGTAAATCTTCGTATTCTAATACTTCAAGAAATA
TTAAAGCTCAATGAAGCTCAGGAGGGTCGCCAAAACCTTTTACTCTGTTGGTTTTTATGA
AATGTAACCTTTTTTCATACAATCAAAATATTTTCGAACCCAATCAGGATGAAGGTTAGG
GGGTAGTTCTTCTTGTACAAGAAACTCAAAAATACATTAAAGATCAATTCGGTTAAATTT
CTCTGGATATTCTACTCGTTCGAGTTCTGGTTCTTCTTCTGTCAATTGTGGATCATCCCC
TTCCTCTTCTTCTACAGGAAACATTTTTGTAGAATTAATTAAACTACGATTATTTATAGT
GTTATCATCATTATAGTTTGGAGGCCTTGAAAGGTAGTTGGCATGCACATCCGCTTTGCC
CTTTCGATAGATTATTTGGATACCATAGTTCTCTATGGAGTCTAAAAATCTCAAAATTCT
TGCTGGTTGTTCTGATTTTGTTTGAATGGATTTTAGTGATTGATAGTCAGCAATGACAGT
AACGTCACCACCTTCAATCAAGTGGCGCCAATTTTGTAACGAAATTAATATACATAACAG
TTCCCTCTCTTGTGCAGAATATCTTTGCTGGGTTTTGTTTAATTTCCGCGAAAAGTATGC
CACAGGATGTAAAAATGTACGTATTGAATTTGTAGAATTTGAATGAGGTTGTAGCAGTAC
CGCACCAACAAATCTTTGTGATGCATCAGTTTCCAGAATTATTGGAAGTTGCCAGTTGAA
TTGTTTACGAGTGGGGTGGTTGTAAGAGCTTTTTTGATTTTTTGATATGAATTAACAGAA
TCTTTGGTCAGAATTACTGACTATTTTTTGGGCCGACAGATTAGTCTGTTAAAGGACCTG
CAATTTCAGAGAAGTTTTTGATCAAATATCTTAAGTAGCCTGCAGCGCTTACAGACTCTC
GTATTTCAGACGTTGTTTGAGGAATTGGTCTATCTCGAATGGCAGCAACTTTGTCATGAT
CTACGGCTATACCATTTTCTGAAATTAGGAAACCAAGGAAAATTCCGGATTTAACAAAAA
GTCAATATTTTGAAGTATTTAATATAAGTCTGTAAGAAGCAAAACAATTTAGAATTAGCA
TTAGTCAGGAGTGTAGTTCTTCAATGGTATCTCCCCAAACGGCTATATCATCGAGGAGTC
CAGCAGCAAAAGATCGAAACAGATCGAGAACTTATTCCATAAAATTTTGAAAAGTAGCGG
GTGTATTACATAGCCCAAATGGCATGACAAGTCATTCAAAAATTCCAAAAGGTGTAACAA
ATGCCTCTTTTCACGATCTTGTTTGTGCATTTAAATGTGCCAGAACCCGTTTTCTAAATC
TAGAAAAGCGTAGTATTTATGTCCAGGAACACTTGGGATTTTGTCGTACAAATAAGGTAA
CAGATGAGCTTATATTTAGCTCTCTATATTCAACACAAATACGCTATATAGTCTGGTTAG
TTTTATCATTTAACTTCTCTGGAATAAGGGCTAAGGGTGCTGCCCAAGGTCCTTTGCTTT
TTTGAATAATAGACCCTTCATGTACTTTGCAGAACTCTTTAATGGCTAGCTGTTGTTGTG
GACTATATCTTTGTGGTGGAAGTTTGATTGGAGGGTNNNNNNNNNNNNNNNNNNNNNNNN
NNNNNNNNNNNNNNNNNNNNNNNNNNNNNNNNNNNNNNNNNNNNNNNNNNNNNNNNNNNN
NNNNNNNNNNNNNNNNNNNNNNNNNNNNNNNNNNNNNNNACAATCTCGTGCACTGTGTTG
GGGCTGGAATATGTGATGAGGTAATACTAGAGGCTACCAAGGGATAAATGAGTGGCTGTA
TAGTATAGGCACAAGGAGTTTATTGGAGGAGTTCTATGCCTAGATGGCGCCACAATTGGT
TATGTTGTGGCTTAGGCTCTGTGTTGCTTAGATCTGTACTTAGAGTGCACAACTCCCACT
CATTTTGTAGTAATCTGAACATGACACTCTTTTAGTCAACTTATTCTTTTGTTCCAGGAA
TATTGCGCCCATTTCATTGCGCGATATTTCCAACAGTCTCAGAAGACAGAAATGAGCAAT
TGATTGATTTCGAAGTTGTTAGAACAGGTGTTAGGCTCGGTTTATCTTCCATTTTTAGCA
GTTGGAGTTGACCATCCTTTCTGCAAAGAAGTCCCAATGAGTGAAAAGTAGTTTGACCGA
GTATAAGGTCACCAGGAAATGTGTAATCTGGAATTATTTCAGCTGAAACGGAGAAGATAG
GAGTCCATTGATTCACAGAGGTCAGAAATTGAAAATGAATAAAAACATCTTGATTAATTT
TTGGGCCTTGACCCCCAGTACCAGAAAGGGTCGAAATTATAGATTTATATGTAGAGAGAA
ATTTAGCAATAGAGGTCGAAACGTAACATGTAGATGTGCCATAATCAAAAAAAGTATGAA
AACGTGAGTGAGGGAAAGAAGAAAGTCTAGAAATGAATAAATTGTGAGGCCTTCCAAATC
CTTCCCTAATTGGATCTCTTGGGAAAGCTTGATTGTTGTTTACCGCGCCTATAGCCGCAA
AATAGGCGTCTATACATCCCTATTGGGCTGTGTCTTCCATCTCAAGTTTGTCAATCAAAG
CATTTAGGTAATTTTCTAAATTTGAATCTTCCAGAATAGTATAAGGATCCCATTGCTTCT
GTTTGTCTCCATTTGGACTTACTACATAAGATTTGGTGAAATTTTGATTACCTTTAACAT
GCGGTTGTTGTCTTGAATCTTGTAGATGGATTATTTTATCTCGTAGATCTTGGCATCTTC
CATAGAACTTGTTTCCAGTTTGCTTTGCTGAACTAGGAGATGTCTGTTTTTTTCTTTGGT
TTTGGGATATTGGACACATATTTGCCCAGTGCCCTTTTTTTCCACAAGCATAACAGAATC
CTTTGTTAGCAGCATAAGATTCTTCCTCGTGTTCGGAGATTTTGAACACTGGGGCTTCAT
GAGATGGTAAGTCCCCAGGTTCTTGGCTATCATAGATTTTTGTGTTATTGTTTAATGGCA
TCTTGTCTTCTATTGGCCATGACATGACTTGCGAAGGGATTTGTACGACCATTTCTATGA
TCTCTTGATTTGTTGATGAGTAGATATGTGGAAAAGCAAGAGTCCATGTGCAAGTTAGGT
TATTTTGGATAAACTCCTTTAGTAAATCTATGGTGGAATCAGAACCACGATCCGTTCCAG
ATAAATTGTAGTAAGCATCTCTTAACTGCCAAGCAAAGGCGTATGGTGATTCATCCTTTT
TAGGGGTCAATAGCGAGAACGTAGTCAAAGGACTGTGGAGTACGTTTAATTGTTGCATTC
TCGTGAAAATGGCTTCTAGTAAGAGTATCCATGTAGGACGCTTACCCGTAGCCTAGATTC
GCACTCCATGAAAGTTACCACTCATCTCTACAATTACACTTTGAGGCCAGAAATGGTATG
GAATTAGAGCCATTTGCAAGGCATTCTGAATACATGACAACTTGCGGAATACTTCAGAGT
CCGCTCTAATGAGTTGCCATTCAGGTTTTAGGATGGCTTTATTTTTAACGCTTGTAAAAG
CCTCATCCTGCACATAATCTGGAAAGATTGCCTCTGGCAAAGCTTTTTTCACAAATAATT
CTTCAGGTGTGAGATCATTACTGTTTCTGATATCTGATGACATATCAATTCTACCAAATT
CTGTCCTTTTAATGCAAGATTTCTTGACAACATTAGAGTTCAATGTAGGGGAATTGTCTT
CTTTTTTTCTCCTTTTCTTTCTCTACTCCCTTGCCTTTAAAACATGTCACCACCTCAATT
TTAGCTTGAGGGTNNNNNNNNNNNNNTTTGTATTTGTAGAAGAATTTTTTGATATTGGAA
TTTCTATCCTCCATTCTGTCCAAACGCATCTCTATTTTATCAATTCGGCTGTCTGTGTTG
GTGTAGCCAAGACCAATTGTTTTTTCTAAACTTTTA
>20151110.A-POA_contig_49
ATCTAGATCATGCTATCGAGTTGCAAAAAGAGAAGGGTAAAACTCTGTCGCCGCCATGGG
GTTTGCTTTATTGTATGTCAAGAGAGGAGTTACTTGTTCTGAGAAAAACATTAACTGATC
TCCTGGAAAAGGTTTGGATTCGACCAAGTAAATCGGCNNNNNNNNNNNNNNNNNNNNNNN
NNNNNNNNNNNNNNNNNNNNNNNNNNNNNNNNNNNNNNNNNNNNNNNNNNNNNNNNNNNN
NNNNNNNNNNNNNNNNNNNNNNNNAGTTATCTCGAGCAAAATGGTTTACAAAAATTGATG
TAAAATCAGCTTTCGATAGAATACGTGTCAAGGAAGGCAACAAATGGATGACGCCATTCC
GCTGTCGGTTTGGCCTCTTCGAGTGGATGGTAACACCCTTCGATCTTTCCAATGCACCTG
TGACGGGCTTTTCCCGGACTGGGACTGGTCACTAGGACCACTCCGTCTCTGAGCTGGGAG
AAAGGATGATTCTCAGGGAGCTAGGGAAGATGGCCGGGAGAAAGGANNNNNNNNNNNNNN
NNNNNNNNNNNNNNNNNNNNATATGGGCTAAGGGGGGAGTTAACACTATCGTACGCGGAA
GACATAAAAGGCAGGATACGATACAGTAGTTTAGCTTCCCAAGGAAAAATTATCAATTCC
CATTGAGTCAACGACTTTCGAGCACATCCGAATTCCTTGGACCATTAACAGCACCAGCAA
CCTTTCAAAGATATATTAACAAACAATTATGCAAACACCTTGACGTTGATGCCACAGC
>20151110.A-POA_contig_50
TGTATACTCCAGAACATCGTCCATGTAAGCTGTGGCATCAAAGTCAAGGTGTTCGCGTAA
TTGTTCGTTAATATATCTTTGAAAGGTTGCTGGTACATTGGAAAGACCGAAGGGTGTTAC
CATCCACTCCAAGAGGCCAAACCGACAACGTAATGCCGTCATCCATTCGTTGCCTTCCTT
GACATGTATTCTATGGAAGGCTGATTTTACATCGAGCTTTGTAAACCATTTTGCTCGAGA
TAACTGACACAGCGTTTCTTTAAATAATGGAAGTGGATATCGGTCAGGCAAAGTTATCGC
ATTTAGCCCTCGATAGTCCATGCAAAATCGAAGGCCTCCGTTCGGCATCTTTGCAAAGAG
TACTGGTGCTGCTG
>20151110.A-POA_contig_51
ATATTAGCCTCATAAAGCCTACGTGTACGAGATATTACAGCCCTTTCCAATGACCAATCC
TTTCATCGACTATTCTCTGGCCTCAGCTGGCCGCCAAATATACGCCCACACCGATATTTA
CACCCGACGGAGGACAAAAGTCGTGTCACACAAATCTTGGAGGCAGCTCTTTGGGATGGA
TGCTAGAAATATCAGGACAAGTTTACAAGATGATGCAGAGGATAGATACAATCTTGACGG
GGGTGAGATTTCGAATTTTGGCCAGGAGATTTTCAAATTGAAGAGCATTGTGCGCGCCAG
GTCTTCGATTACGAGAGTGCAGCTCACACTGTAAACACTATCAGGGTCGGATGGTGCTGT
AGCCCGCCTCCTGGTGGCTGTCTCTGGTATAGTTTGAGTAGCCTGGAGACCTACTCCACT
TGGGAAGGAGTTGACTAACACCACATTTCGCGCGGTGACAATTTAATGGATGATGAAGGC
ATTTCTGGATAACTCAGGGTATTTGAGAATTTCCCCTGGGTGAGTATCTACGAATGAGGG
TTGACTTGGGGCGAACAAAAAGCTACCGTAACTTCGCAGTGGTACTTGAAGATGAAATTC
GAGGCATGAGTGTTCTATATTTAAATTGAGTCTTCTTGTTGTTACTTCATCTCTGATAGT
GTCATAGCTAGATAGTTGCATACGAAGTTTAAATCTGATGCAAAAAAAAGTTACATTCTA
ACTTGGCTCTAGAATAAATAATCCACTAGGAAGAAGGAAAAATACCTATGAGGGTCTCTC
CTACGAGGTTGGGAGTGTAATATTCTTTTAGAACCGAACTGTCAAATTTTGGAATGCAGA
AGTTGGCCTTCGAGGCAATGATTTAAGACCCTCTACCACATCAATCTTTCACTCTCAACA
AGATGGATGTTGATTAAAGCCTCATCGAGCCTACAGTCATGACTTAAAATTTACTCATTT
CAATGATCGCACCGCTCGTCGACTCAATCCCTAACCTTAGCTGGCCTGCAAATGCGTGCC
TAAGAAAATTTGAATAATCGCAGTAGGACCGGAATCGTGGCACACAAATCTAGTGAGCTA
GATTATTGGGATAGATGTGAGAGGCATCGGGACGGATGAATAAGATGGTGCTAATCATGA
TTACAGTTTCGGAAGGAATGGAATCTTGATGTTTGGGAGTTTTCCACATCGAATAGCATT
GTGTGCGCCACGAAATCGTTTGCGATAATACAGATGGTACTCTAAACATAACCATGGACT
CATGGAGCGTAGAATGAGGCTAACGAACTTATCTGAATACCTCCTCCGGGCTGGGGTTAG
ATTCTCAACCCCAAACCTACTACGATCTCTTGAAAAATACAATTTACGCACCCAACAAAC
ACGTGGTTGAAGTCTTGGACTCACGGTGTCAACGCGACGCTGGAGAATAGATATGTAACC
AGAAGTTACACTAGGTATTAACAGACCATTTAATTGACCTGGCGTATTTTTGAGGGAGCA
CGCTCCTCAGTCATCCAGTTTGCTCATGGAAATTTATACTTTTTGGATAGTAGCCAATCT
AGGGAAGATTTGGTGGGACTCATTACTTGAGGAGGCAAGGGCGTTTTTGGAGAGTCGCAT
AGCGGATTAGAGGCCATCGGAAGCCCAGAGGACTTGATGCTCTGTCAAGCATCCCTTCGT
ACTTCAATCCGCATTCTCAATACGCGCTGACGGGCTTACACCACTATGTATTGTCAGTAA
CTATTTCAGTCGCGCGGACAAGCGATGATGAAGGTGCATTGAGTCAAAGCCAAGTCAAAA
ATGAAGTCGGGAATACCGTAAATGAATGGATAGTTACAAGATCGTCTTTGGTGTTCTTTC
CCCCATCACCCTGAATACCGACTTAAGGGAAAATTTTGTGTACAAAATCTCAAATCGAGT
CTGTCCACCATATTTTTGTGCCACGGAAATCTATGGCTCCAGATGCAAAATTAAGAGACT
TGGTTTTGTAGCGGCTGAAAATAGTTGAGACAGTCTAGCCCTAACGACACAAGCTTTCTG
TCAAGACTATTCAGAAATTTTGACACAATCTACAATAAGTCACGACGTGCGAGTGACTCA
AGGAGGTGAAGGCTCGGAAGGTTGAGAGTGATTATATTCGGTACAAATAGATCTTCAGTG
ACTGGAAAGCTGGATTATTCGAGCGTTTTAGACCGGTCACTATGACATTGGATTCAGCCG
CGACATCATTACAAGGAGAAACCGGCACTCAGTGGTTTATGTGTAATTTTCCGGCTGACA
TACAACCACAAATAACCAGTGCTCCGATAGTTGGAGAGAACGAATAATCAGGGCCAAAGA
CTCTCCTAAGTGTATGATCAATAAGAGACGTGTGGAGAGCCATGCTGCTGTATGGGAGGT
AGAGGAGGGAACATACCATCCGAGGTATAGAAATCTTCGGCTTGTAGGTAGAGAGAAGAT
GAATACCAGTATTTAAAAGGTCAATTGATTGTCTACTCAAAGATGAAAAGTTGTGATTTC
ATCAGCTAATGACTGTAGGTAGAATTTCAGCTGATGTATTAGCGCGCTGCCAACTGATTT
TGTAAAGCCGGAAGAGAAAAATGAACACTTGTAAGCAGTGTTTAACACCAACTTGTGTAT
GAGGTGTTCGCCCAAAAGTGATATCTACAAGCGGATTAAGAGTGAGTCCAGTTTAATTAG
ATGGATTGTCAGCTTGAAGGAGATTTCCTCCTCATTTCTTCGAATACTTCTAGGTAGATG
TGACGGACACCGAGTTGGAGATGAATAAATCGAACTAATAAACTGTATGGAGGAGAAAGG
GAATTAACTCTACAAATACTAGGTTTATATACAACCCGATCCGCTATGTTAGTATCCTAG
TTAAGGTCTAACCCTTAGCTCGAATACTTTCCACCCAACCACGAATTTTGAAATTGAAAT
TGAAATCTTGAACGTGACAGGACGGACCAAACATCTATCTAGAAGTGACACGGGTAGATG
GGTCCTGGGGACTCATTACTACCTACATGAACGGCAGTAAAGCCAGAAGCGACAAAAGAA
GAGAAATATAATACAGTAAATGTCTGAGTTGCGGTGCCCTGTGCCGTAACTCTATCTTCC
ACACACATCTCCTCTCGAGTTAGAAACAATCTCAGCATCGTCACCTCCCACCCTGTCGAT
TCTTCGGCAGGATATAGCATCTGCTTGTAGTTAGGAATTGGAAAATCTGCTGCCATCCCT
TCTCCCCTATCATTTCTCTGGCCCCAGGCGGGGTCATTTTCTCACGGCTTCTCCAACGTT
TCACAGCAGGTCGGCACTCCGAAAAAATACCAGGGCCGTTTCTCTCGGCCACACATGCAC
TTCAAATCTTCATGTTCGGGGTTGAAATGCCGGTGGTAGTCGGCGTAGTTCCCGTGGCCT
GTTCTTGTCGCAATAAGACAGCGGTGCGCCCATCTAGGCAGAGCCAGTTCCGGCGGTCGT
TTGTAGCGCATGTAGAGGTCGAGATTTTATATTGTTTCGGCCGATACTTCTGCCGCAAAG
CTTAGATTTTGCTCTTCTCCATTGGGCAGAGCTGGGGTTTGTGATTCGTTATTGAGAGCT
ACCAAGGCTGATTTGGTCATCTCAACAGCCTCTTCATTGCCTTGGAACCCAAGATGACCA
GGTATCCATTATATTTCCACACGCTTATTATGTCTCGGCGATAAAAACTTGTCCAACACT
GCCTACGAGGAATTAGATCTTCCTTGGTCGAGAGCCTTGACGGCCGCTTGATTGTCCAGA
AGAATGCAGACCGGAAAGCNNCCACCGCTAGTACAGCCTCCAAGGTTTTCATAGTGCCTA
CAACTTCTACGTCAAATACCTCTGCTCCGGGAAGTGGACCAGAACCGCTTCTAGCTAGCT
TGCCTGCCTGGTATACCACATAACCCCAAGCTGATTTTCCGGGGCCCGATGAAGATGCAT
CAGAGAAAGCAAAAACTGTCTTAGCTGGCAGCGAGGCTAACCATCGTTTGATTCTTCCTG
ATCTATCTTCTTGTTCCCGACTACATGGAGTCAATGCCTGGTTGCCGCGTGGAAAGTATA
GCTTTCCAGGGCCTTCGACTGTCGGAACTTGACGCACGCTCATTTGCAGGCGTGCCATGT
ACCGTTCTGGTTGTCTGAACAAGTGATTTCTGTTGTTAAAACCTGGGTCCATAACTGTAC
AGACTGTTGGGGATAAGCGTGCACCAGCTTGGTTAGCCTCTTAGTGTCTGACCACTACTA
TCTCTTGACTGCTACACACTAATAGCAACGTGTCCACTAGACCAATGACTCCTTGCGCTT
ACTCTAGCCTCACAGATAGATAGATGTGGAGGAACAAGGGTAGGAACTCCTGTATATAGA
TAGGGCCTTTTTTACTCTTAGAACTGTTGAAAGTCATGTAATCTCTCTGTANNNNNNNNN
NNNNNNNNNNNNNNNNNNNNNNNNNNNNNNNNNNNNNNNNNNNNNNNNNNNNNNNACTGT
CGCATAAATTACAACAAGAACTATAGATGATCATCCGCTATACTATCAATCATCCTACTA
TGTCCAGTGATCTATTGAAATCTCCCATACTTGTCAGTATTTAATTCACAAGATGAAGTC
TCCCTATCCATGACCCTCAGCCTTTCAATAGTAAGTTCTTTCCATTACAGTATGGCTTTC
ACTTTATCTGGGTCTGTTGATATCAATAGTTCGAGAATATGAGGTCGTAGCGTCTAGTCC
AGAGTGTCGAAGACTCAATAGGTCGATAATTAGAGGTTCAATAGATCAATAACTTGATAG
TTCAATGGTTCAGGAAGTCGGAGGTTCAAGAAGTCAATGGTTTGAGAAGTCAATATGTAA
TATAATTCAAGATTGTCGAAAAGATTCCTAAGAGTACGGGGCCATAAACTGGAGAGCCCG
AATAGCCTCCAATCCTCATTAAATACACTAGTCCTCCATTCTAGATCAATCCAGCACATC
TTCGTCGATAATAGAGTAGAATAGAACATAACAGATCCTAACAAAATAGAATAGAACAGG
GTAGGTTAGAAATCATTGGGCACAGTTCCTATCACCTTAGAATAGGCCCCTGGTCCGTGA
CAGTTGAGACACTTTCGCCTACCTTGATGATAAATCCAAGATACTTAACTTTCCTACAAA
GGAATTCGCATTTGTCGATTTGAAGGTACAGTCCTGCGCTTTCGAGTTTCGATAGTATGC
TTCTAACTGTCTTCCAATGTTCTTCCTCACTCCCTGATGTATACGCCAGAACATCGTCCA
TGTAGGCTGTGGCATCAACATCAAGGTCTTCACGCAATTGTTCGTTAATATATCTTTGAA
ACATGGCTGGTGCGCTTGAAAGACCGAGGGGTGTTACCATCCACTCGAAGAGACCAAATC
GACAGCGAAATGCTGTCATACATTGATTGCCTTCCTTGATACGTATTCTATCGAAGGCTG
ATTTTATGTCGAGTTTCGTAAACCACCCTGCTTTAGATAACTGACGCAGCGTTTCTTTAG
ATAATGGAAGTGGATATCAGTCAGGCAAAGTCATCGCATTAAGCCCTCGGTAGTCCACAC
GAAATCAGAGGCCTCTGTTTGGCTTCTTTGCAAAAAGCACTGGTGCTGGTGCTGCTGATT
TGCTCGGACGAATCCATTCATTTTCCAGCAGATCAGTTAATTTCTTCCTCAAAACAAGCA
ATTCCTCTATTGACATACTGTACAGTGGTCCCCGTGGTGGCGATAGAGTTTTCCTATTAT
CTTTGTGTAGCTCAATAGCATGATCAAGTGCGCCGCGCAAGGGTGGTATGTTTTTCGCCC
CAGTGTCATCTGCAAATAAATGAGCAAAGTCCTTGACCTGATCAGGTAGACGATTTCGCG
CCCGTTCTAAAGAAACATACGACTTTCCACGTAATGCCTTACTTATATTTTCGAGTGATG
CCTTGCAAACTGGAACTGTTTCGACCATTGTCACCATAGTCTTGATCAGCACATTTTTTG
GTCAAGTCACGATTCTGAAGTCCTGTCGCCACCGCTCGACGCTGCGAATTGATCCGCCAC
ATTTACGAAGCTCCAGGCGTTGCTCTTTAGAATGAATTATAGCATCTTGATATTTGAGCC
ACTTCTTCCCCAAAATCAATTGATGTGTGCTCTGAGGAACAATGAAGAGCCATAGTTTTG
GGGCAATGTATCCATCAAGGTCAAGTGATATATGTGTTATTTTATCCACGGTAGGTTTAT
TTATCGACGAATTCTCTGCGGCTTCTAGTAACCTTGGTACGATTAGAATGCGCAGTAGTC
GCAGATTTTTAGCTAATGTGTCATCAATAATTCCAAAACACAAGCAGCCGTTGTCTACTA
ATCCTTGGACCATTTTAGTATCATTTAATAATGCATTTAGAAGAAGAGACTTTGTATTCA
TACTTGCTTCAAAACTGCTGACTGTTTCTGGCTCCTGAGCGCGACTGTGTTCATGAGCCT
CTAGTTATCCGATTCCATTTCCTTCCCCTCCATTTAATACATTGATGGGTCAATTTCCGG
CAATGATGTAGAGGTAATTGTTAATGAGTTAACTTTGGGCTTTATGGCCGGTAATAAAGG
GCTTTCTGGTCATACACCCTTTTCGCTCACGCCTAAAGGAGCGTCCTTGTCTCAATATTT
CTAAATGAGATCTAATTTTCCATTTTGCCCGTCAGCGTTCTTCTCCTGCCACACCTGCCG
CGTCGACATCTCCATCATCCCCAAGATGACTGTATTGACTGCGGAAATTATTTGAAGTGT
TGTTGTACAGTAACCTTTTGTGTTTCTTTCAATGGTGCATTCCTTTGCTCGGCTCCCGTG
CCTCAGGTCTACATCGGAGTATACGTACTCCCGCCTATCACTGAACCGACTCTCAGCTAT
TTCAAATTGCTGGGCAGCCCAATTCACTATGTTCACCCATTCATTGAAGTCGTCATCGGG
CAACATGTGATTCGAAGCTAATGCCATAGTCAATTTTCTGTTCAATGCGTTCTAAAGCAG
TGATATTTTGTTATCATCTGGCCAAAAATCTCCTCGAGCCTCAGTCAACTTGTTTGACCA
AGACGCAAAAAAGTCTGACCAGCGTTGTTTATCCTCAATGTTTATTGATTGTAGCTCCGT
TTTGGCACGTGAAGTCCTTGTTGAATCCAGAAAAAGTCTGTCAAGAAACTCAATGAAATC
TTCAGGGTCCCTGGTGTTCTGAACTCCGCAAGTTTCGTAGAAAGGGCTTGTCTTTGTCCT
TGCCGTGCTCTTCAATGCGTTGTAAATCAATAGAAAAGCACGAGAGTTGTCATATCCGAA
CAAAATCCAGTCCATGCGGAAAGTATTCAAGACAGTGGCGCGCCGTGCTAGGTATTCCAC
TCTATTTCCAATAAATTCTGGAAGCTTTGTTGGCTTCAGGCCGGAATGATCTCTTAGGGT
AGGATCTTTTTCAATGATAAATCTTCTGCTCAGTTTAGTATTACAAGACTGCTTCTCGAG
CAGTTTTTGAAATTGCTGCTGTAGCTCTCGGAATTCCTCAATAGGCACCATCTGAGAACA
TCCCCCCGGTAACTTTTCCCTTAGTTTCCATCCCTATTGAGTTGCGATTGACTGCGACTG
ACTGTGTTTAACTGCGGTACTGAATATCTGAGGATGAAAGAAAATTATATGTCACGGTTC
GAGGATTGATACATGAGCAATCAGATATACGAAGGTAGTTAAAAATTTTCTCTTTGGCTA
GCTATCAATGTACCACTTCAACTATTTATATTTTTAATAAAGTGTCTAGAACATTCTTTC
TGGCTGATATCAGCTTCTCTCATGTTCGACTGAGGTTAATTCCCCGTCTTGCTACCAATA
GCTAGAATCTTCTCAATAAAACTGAACTGATCTAGAACAAAACTTCAACTACCGTAGAAT
TATAGGAGCACGTGATTATAATCACGTGTCATAGGACAATAACCAGCTCACTAGCCGTCA
CACAGCTGTACTGTTTATGTTGTATCTGTTGAAACTAGACATCTCCAAGTCATGTTCACG
AGATTTACAACAGTTTAGTTTTGAGGCTTGAACAGTTGATGGAATGTGACTAGATCCTTT
GGCGGCGGTGGCTTTTCCTTCTGCATCTCTTGCTCTAGCTAGAGCTTGAAATTCACGCTC
TCCTGCCTCTCAGTAGCTTTTCATATGCTCTTTTGTTGGTATACCGGCCCTTGTTAGACG
GGTTAAACATCTGGAGCTGTCAGATCTATGGAGGCCCCCACAGCTTCTACATCTGGTGTA
GGCTTGGCACGAGTCTTCTGTGTCCATAGTTGACCCACAGTTTCCGGAAGATGGCGCTCT
TGAGCAATTCATTGAGAGGTGATGGCCATTGCATCGCTTGCAGAACTCAAGGGGCCCCTG
CCTCTTGAGTTGGCCTAGCAAGACCAGAATCTTCAAAGGGCCTGAAGCCGAGACAAGGAG
ATTTGAAGAAGAGCGCCATGCACGTTCGGTGAGGGGTGGAGGGGTTA
>20151110.A-POA_contig_52
TGCCATCACTCCACTTTGTGATTGTTTTGTATAAAAAATATTAATATGAATCCAACCAAT
CACAAAGATTTTTAATTTAAAGTGGAGAAATTGATAGCTTGGTGAAAACTTTTGCTGGCC
TGTTTTCTCCCATTCAAATAAGGTTTTGTCAGGGATCTTTTGGTAGCAACCTTGTTATTC
TAGCCAATAGTATATTAGATACCCCTGCATGATCCCTGCAGACATGGGGCGACATTACTT
TCCCCTGAAATAGGGTACAGCTAGTGGTAAACAAGAAAGTTACGTAAGATTAAACATCAC
TAAACTAAAATGGAAGTTCAGGGATTAACTCAGGGATGTGCCCTGTAATACTTGCATATT
ACAGTATTGAGAAATTACCCTTCAAACAGAGTAGAAGAAGCTGATCTAATTCATACCCAT
TCAACAGTTGTCTTCTCTGCAGGAAGCACTCCATGACTTACCCTCGACAAGCACCACGTG
TCATATCCACTTTGTCTAAGCACAACGCCATCTTGCGTATAGCCACTGCACGACATATTG
TCTCACAGCCCTCCCTTTTTCGAGTGGGGTAGGTTTCCAGGCTACCCAGACTCTAGCTCG
GAGAAATGACGACCAGGAGGCGGACCACAACACCTTCCATCGTTGCCTGTTTTTAAAGTG
TCGGCGCCACTATCCGAATCGAAAGCTTGACCCATATA
>20151110.A-POA_contig_53
ATTTACATGTAGAACACTCATGCCTCGGATTTCATTTGCAAGTACCACTGCGAAGTTATG
GCGGCTTTTTTCTTCACCCCAAGTCAACCCTCATCCGTGAATACTCACTCAGGGGAAATT
TTCAGAAACCCTGAGTTATCCAGACATACCTTCATCATCCATATAATTTCCTCCGCGAGA
AATGTGGTCTCAGGCAACTCCTTCACAAGTGGAGTAGGTGTCCAGGCTACTCAAACTATA
CCGGATGTTAGAATTTTTTTATTTGTACGTGGGGAGAAGATATTTAGATATTTCAATAAT
AAGAGTTTTACAGTGCGGGGAAGTAGTAGTATTGAACGATTCTATTTTTTTTTTCCTAAT
TCATTTAAGTGTATTCAGCTATCTAGCTATGACACATGATCAGTGCAACTTCTCGGACCC
AATTCCCTTGAAGACTTCAAAAATATTGCACAGAAAACCCGATGTTATGGATGCTCACCT
GCAGACTCGACCTCCGCTNNNNNNNNNNNNNNNNNNNNNNNNNNNNNNNNNNNNNNNNNN
NNNNNNNNNNNNNNNNNNNNGAGCTTGGAGTTCTGTTTTGATTCTTGTTTGATGTATTTC
TGCATGTAATTTAACTAGCTACTATTTGAGTAATGGTTCATGTGGTGAGGACAAGCTGGG
CGTGTCATAGATATGATCTTAGATGTAAACACTGATCTTTGACTCAGGAGATAACGGGTA
TATCCTAGGACCTAAAAATAAAAATAAACAAACAAACATTATCAGTGCTACCATTCCTGA
AAATATTTGAGAAAAACGATTAGATACCTCAAAAACAATCTCCCTTACCTTTCGATTCGC
ATACAAATACACTCATTCGGATTCTCATAGTAGCAAGACCCGGGATTTGCATCATGTCTC
CCGGGCCTGCTAAATCATCGCGACTTATTTGCCATAAAATAATTATGGAAAGAATTAACA
CTAAGCTTATAAAGCGCTTGGGAAAT
>20151110.A-POA_contig_54
TGGTCTCTCACTTTTTCGGGTACAAACGCGTTGAACTTGGTTCCAGGATAGCCCTAGATC
TTGGGCAGTTTGTACAATTGTTTTGTGGATCTATTTTCGCAATGTATTAACGCGAATACA
GTCTTCCGATGATATATAATTTCGATGGCGCAGCGATAACAAATTACTGATACTCATTTT
TTGTATATCAAAGTTGGTGGAAAAATGTAATTACTTGTACGTGGGGAGAAGATAATTAGA
TATTTCAAGAATAAGAGTTTTACAGTGCGGGGAATCAGTAATATTGAACAATTGGATAAT
TAGGCTCTAGAGTTATTACCTATTTTGTAATAGTGATCAATTTGAATAAGTCCCTGTCAC
GCTAATGCAATATGGTTGACTTATGGCTGGACTACTGTAGGTAGTGACATGGGTCACATA
GGTGTATAAAA
>20151110.A-POA_contig_55
TGGTAAAAAAGCTGTGGAATGGCTGACATGGCAGCTCTGATGATTGTCCAATCAAGCTGG
TCTAACCCTGGTGCTGTGGCTTTGTTAGGATCAGCATTTCTAATCTCTTCCATTGTCAAA
GGTGACCAGTCCCAATCACCCCTAGTCCCAGAATCTATTGCTCCTGGAGAATGAGTAGTT
GAGGTTAATGTATTTGTAGCTCCTTTTTTGGCAGATTGTGTGATATACTGCGGAAATAAT
GAGCTTGCCAGTGCATCACGTTTTTCTTCAAAAGAGGAAGCCATTGTCTCTTGGTTGTTG
TCATGGCACGGCATTCCGCTCCGTCATGATATGCAATTACGTGGATGGAGGAGGTGAGAT
TAATGGCTGATGCGGGAAGAAGCACATGCGCAGCAATTTAGTGGAAACCCGCCCGAATAG
GAATAGCCTCAGG
>20151110.A-POA_contig_56
TCCAGCTCCGGATCGGCCAGATCATGAGGGACCAGAGTGTCTAATGTAGGCAGATGATTG
GAGGACCTCAGGGTTAGGCTCTGAGAGTCCATACACGGCGGACGGGAATGGTAGCCGATA
CCCATGAGTGGCTAGAGCATCACTTGCAACAGTGCAGTGATGGATAGCTGAGAGAGCTGC
TAGCGGGCGTTCATGAGGAAGGNNNNNNNNNNNNNNNNNNNNNNNNNNNNNNNNNNNNNN
NNNNNNNNNNNNNNNNNNNNNNNNNNNNNNNNNNNNNNNNNNNNNNNNNNNTGACTCATA
ACCTTAACAGATAGGAATACGGTGCAGGGCACCGTAACTCAGACATTCATTGTGATTTTA
TTTTACATTTGTCGCTTCTGGCTTCAATGCCGGTCATGTAGGTAGCAATGAGCTCGTAGG
GCCCATATACCCATGTCGCGTCTAAATAGACGTTGGGTCCGTCCTGTCACATTAAAGATT
TAAAATTCAAATTCAAATCTAATCTAGTGACACTTTACAGATACCCTAGCCTCACAGATA
GTAACATGTGGAGGAACAAAGGTAGGAGCACTTGTATATACATAGGGCCTCTCTTTTACT
CTTAGAGTAACATCCGCATTATCAACAATAATTATAACATTTCACATCCTACTCTGTCCA
GTATTCCATTGAACTCTCCCATACTTATCACCATTTACTTCACCAGGTGACTTCTCCCTA
TCAATCACCTATAGCCTTTCGATACCAGCTACCTAAAATGTAGCTATGGAAACTGCGTGC
GCTGGACAATTTCACAGAATACCTGCAGCTCGAGCTCCAGCTCAAGCCAGGCGAGGTCAC
GACACCAAAAACATACGGGGCGCGTGTATCTGTCTGTATCTCCCTCATATATATGGTCAT
GCTATCCTCCTTATACTAAAGCCTCCAGCTCTCAGGTAGAGGTTCTCTGTCCTCGGGAGA
CAGCTTAATGCCACAATAATTTAAACCCATTCAGAATTCATCGCAACTATCAGGGCCGGG
CTGGCCTAGTCCATCACCGCCGTGAAGAAAGTTAAGTGAGCTCCAGTAAACTCAGTGGGT
GATTTCATCTCTTTCATATCTTTGACCAAATAAAATGACTGTGGCATGCCACCAAAAGAG
AAAGTGAGAGTAGGGCGACTAGATTTCGGCATCGGAACGGCGGAAGGGGATTCGTACTTT
TGCTGGTAGCCCTTGAGTAGAGCATTGTAGTATGAGGAAGATGATGAATTTATCGGAGAT
CTCCCTTTCCATCCTTGCAGCAATTTCGATCCAACTTTATCCACCTCCTCAATTGTTTTC
GTCGAGTCACAGAGTTACTTTGGAGGCGGCTGCAGCGCTAAGGCTGGGACTTTTAAACGA
CAACTAGTTGTTAAGTGAAAAAGGAGTCGTTGGTGAAGCAACTCAGAGGAGTTAATAGCT
TATCGTTGAGTCGTCGTATTATCCAAAGTGACGCTCGTTATCGTCATAGTCGACGTCTGC
AGCTTGTGTAGTAATTTCGACAGAAGAGAGTGAAATTGACAATGTTCGGGCTTCTTTGGC
TCTGGAGTCTGGCTTCAGTTTCGTAGGGGACACCACGAAAAGTTGGAAGCTACAGCTTTG
TTCCACATGTCCAAGTCTTGGTATCGAGCTGGATGAGCAGCTGACCATCATTTATCTGTA
TATTTTTTTCTTCGCTTCTGCATGAAACGCCGAAGCTAAGCTAAACGAATAGAGCTGGGG
TTTCTCTGCCTACCCGGATATAGCTTTAGTGCTGTTTAGGCTTCTTTGTCTATCTCCATG
TTCCCCTCTATATTTGAGTGTCCTTGGACCCTTCCTATCCCTGCGTTAGCTTTTTCTGTA
GCATCATGAAAGATGCGGATCAAGCAACTGCTAGAAGACGAATTTCCTGTCTAGAAAGCC
CTGAAAGCTGCTTGGTTCTCTATTAGCACGGTCATGGAAGGGTTGGTCATGTTAGTGGTG
ATTAAATAATATCGAGTTTGAGGTGTGATAATCAAATAAGATGTGGACGGCTGGTAGGAA
TAGGGGACCTAAATTTCATGGTATAATCATTGACTCATTGTGATATCTAATTTACAAAAT
CTGAAAAGCAAAACTATTATTGTGATTCGGGCGCACCTCAGATGAGACAGAGAGCTAGTT
CAGGTAGGGCCGCTTGGTGCTAAGGTGGGGGGGGAACCAATTTCTTTAAAACTCTATTTT
TATTGTCTTGTTGTCTCTTACTTTACAATGATATGTATGAACCAAATTCTTTGACGGACA
AGGTGGAATCATCGTGCTTCAACCTCTGTCATCAGCCAAGCTGATATATGATAATTTTTA
TGAGACGAATTTGATGTATAAAGTAGGAAATTATGCGGCCCAGCCCGACCTCGTTCACCT
CAATTTCCTGATGGCGAAGGATGCTCATATTCAACATGTTTGAATATATCTTACTCAACA
TCTCCCACATAATTTCCATATTAATGGAATTTTGTCAAGTATGTTAGGGCTGAGCCCTGG
AGACAGGTGGACGGAATGAATCGAAATGTTCAACATTAATTTGCCTAATATTGATCGATT
ATTAGCGCCATTAAGCGATAAATCCTGAAGTGCCACGTTAGCTCAATGTCATCGATCCAC
AATTCTCAAAATTTTCATTAGTCTTGCACTACTTTCAACATCCGAGCATATGTACACGCC
TACATTCTTGAGATTAAATCAATCAGGATTATCTAATCATCTGCCAGTCTGTGTCATGCT
TGGCCACAATCCAACTTTTGAAACATCGCTGCTGTTTCCATCTATGTTTATGTGCATACA
TGTGTCTCCTTGTGTGTGGAAGTATACGCGCGTGTAAGAAGTCAGCAGAAAACACTTGTT
TGATAATGATGTAAAAAGAATAGAATCAAGACCACAAGAATACTCTCTTCCACCCAACCA
TGCTCTGTATAAAAATCTGCAAAAAATATTAGCCAATTTCCAAGAACGAAGTTATATCTG
CACAAGATATTTAGGAATCAGTGTTCTAATCTTTCATCAAAGCTTGACCGGATTCAGTCT
TTCAAACCTTCAAAGTAAGGCGTCATACATCGTTGCTCCAATCTAATCCGAATTACAAAT
ATTGCCTGGTGGACATTGAAAACTCCAGGTTTCAACTGCTTTCAAACAAAACACTTGTGC
ACGTAAACACCAAAATAACTGGCAGAATGGTTTCAAGGCAAACTTTCCACAATTCATTTT
TACAAAGCGCTCATCACAGGAGTAAAGGGACCAAATTAGGCACAAACTCGCTCGAAAACT
CGCCATTGTTAACATCACACTTTCAAGTCTCACTACAGGCGAGAAAGAAGAGGCGAAGGG
CTAAGGAAAAGAGAAATGGAACCAAGCACGCTTCATCTCTCAATCAAAAATTTATTCCCA
ATCACAAGCGAGCTACTGAAGTGATTCCTGATGGACCACGGAAGAAAAGAAAGATCGGAG
GTACTTTCATCCAATTGATCAATCCTAAATACTAACTGTAACCAGAGCCTCCTATATTAA
TTTTTAGGCAAGATAGTGCCGCTCGGCGTAGGTTAAATTTTCCTTTCACTTCAGATATTT
ATATCACTATACACCCCCACCTTATACATGTCTTACCTTGGTATCATTCCAATAACTTTT
GGCTTACAAACCCAAAATCTAATGTCTACTCAGCATACTGAGTTCAAAATCTCATAACTG
ACTAACACACTATCAGAAAACTCTGCGACTAGATGTGTGGCACCATCTAATCACGAAAAT
ATCACAAGAGTCAGTAAGGCTTCAAGCCATGTTTCAAAGAATAACCACAAAAGCTCGTGT
GTAAGTGTTTTTCCTCCCTTGATAAGAAAGTTTTAATTCATATACTTTAGACTCATCAGA
TTCCATCATCCTGGATTGACATGCCGTCATCGGCACAAAAAGGCCTCTACAACCCTGCAG
TACTTTGCTATCGGAACTCTTTATTGCAAGCACTCCTTCACTCGCCTAAATTAGTCAACT
GGCTTCGAAGCTATCACAGGGCAACAACACGCATCTCATGTCCTACATCTTGTGTCGCGT
GCCGACTACTCTCGGTCTTCAACTCCTACTGGGGTAGCACATCTAAGGACTTGCGTATTG
CAACCAAAGAACTCGATAGAGCCTTTATCCTAGGTATATAACTCACTAAGCGAAGTTGGT
GAATTACGGAGCTAATTATGGCAAGCTGGATGGCAGAACGGGAGGACCGGAAGGCAAGAA
GATCCAGAAGAGCAACTTGTATGGCTCGCTAAAGTGCTCTCTGAGCAACTACCCACAAAG
TAAGGCCCATCATTAAATTGTTTGCTTCGTCTAAATTTGGCAGCCAATTTAGTGCGTTCG
AGGCTATATCTCGCTTTAAGCTCAATTCAAATACCAAGTGCTCCTCATGTGGTTATCTCT
CTATAAATAGGGGAGAAATCGAAGGCACTCTTTCCATAGATTTGCGACCAAAGATCAAGA
ATGGAACAATAACAGACTATCTCAGGCCATATTTCTCTTATTGGGTTGAAGACTTCAAAT
GTGACCGTTGCTCCTCCAAATCCCCGAAACAACGAAACCGCAAAATTTGCCATCAGCCCG
ATACTCTCGTCATTCAACTAAAACGGTTTGGATGGGACGGTCAGAAAGATAGCTCAACTA
TCCCATTTTCGCCAAATCTCTCACTCAATCAATATCGAAGTGAGGGCAATACCTCTGACT
GTGAGTATGAGCTCACCGCCATAATTTGCCACATCGGTGTGATGAATTCAGGACATTACG
TATGTCGAGCGAAAGGTCCCGATAGGCGCTGGTTGAAGTTTGATGATCTCAAAGTTTCTA
AAATGACCGTCGAACAAGCTATCAACCCTGGTACGAGGAATGGATGGACTCCATATTTAC
TATTTTATCAGCGTGCTGCTAAGAATCTACGGCGCTGAGCATACGCAGTGCGATTTCTGC
CTGCAAGGTAGCCTAACGAGATCTGATTTTTCAAATGTATCTGATAAACTTTGCGATATT
AATAGCTGGGAGGTGTAATGAAATTGTTGAGATACAGGGCTAATCCTAATAATGGGGGGT
AACATGTGAGTGTTCTGTATGATTATTAAACCCACTTTTGTAGTATTTAAGTA
>20151110.A-POA_contig_57
AACACCTGTACGTAGTGTCCTCCACGAGCCTGGGTGTGAAATGTTCACCCAGAGCCAATT
TCAGTCGAATTTCGCATTACTGAAGAAGTGTTGTAGGTTTTAATAATTCAGATATACTTG
AAAGAAGTTATCTCAATGGGAATTGATAATTTTTCCTCGGGAAGCTAATCTGTCTACGAC
GGCTTCTGTCCTTAATGTCCTCTTCAGCGTCGCGTTTAAGCTCCCCTCCTAGCCTACCAG
AGAATACCCCATTCTCCCTGGCTACCCTCTTTCCTGTGACGTTCTTCCCATTTGGTACTT
ATACCATTACGTCCTTCCTTGTGCGCAACCTTGCGTTCATCCTTGTGCGACACATAGATC
CCTTTTTATGCGTATCCTTGTATTCTTCCTTATGTGGTTACTACTACGTATGATAAGACG
GTTATCGCTCGGGAGTCACGATACCCGATTCACAGGATGATCAGTACCGAAGTTTGAGGT
AAGCAGAAGGTTGTCTGGCCTTTCATCTATCGACAACTACGTTCTGTATAGAATTGAAAG
AAAAAATAAAAAAAACTACGTTCTGTATATTAGCTCCCTTGTTACCCTTGTTACCCAGCT
TTGTATTTATTCCCTAGAGATGGGGATCGCCCCCTGCCTAGTACCTAGCTTCTAATTACC
TAAGCTCTAGGATCCTCACCTATGCAACCTTTCTCGTCTCTTGAAAGCGATGCTTCGTTG
GCGCTCGAATATCTATCTGGGGTAGTCCTAGTGACCAGTCCCAATCCGGGGACAGCCAGT
CATAAGAAGTTGGCCCACGAGGCAATATTCCAAGCCTGATCACCATATTAACTCTACACT
CACAGCAAGATAGTATCTGACGGAAGCCTCATCAAGTCTACAAGTACGACCTAGTACATC
CTCGTTTCAATGACCAAATCTCTCGTCGAATCAGTCTCAGGCCCCAGTTGGCCTCTAAAT
ACACGCCCTCGACAGTATGAATACCCGTCAGAGCATAGAAATCATGGTGCAAAAACTTGG
GAGGCAGATCTTTGGAATGGACGTGAGAGAGACAAGGACATATTGATAACATGATGCAAA
AGTTGGATACAATTTCTAGTGGGTGCCGTTTTGAATTTCGGTTTAGATTTCCGCCAATTA
AAGAGCATTATGCGCGCCAAACCTTCGATTGCGAGAGTGCAGGCAACACTATAAACACTG
TCAGGGCTGGATGGTGCAGTGGTACATCATTTGGGCTGGTCTGCCAAGTAGAGTCTGGAT
AGCTTAGACACATATCTCATTTGAGACAGAAGATCGCTGGTTCGAGTCCACCAAAACCCA
ACCGCACTTCTGGCGTTGCTGGTGTGCATGGATGACGAAGGCATGCTTGGATAGCCAAAG
GTTTTGAAAATTTCCTTTGGTGGGTACTAACGGAGGAGGGTGGACTGTTTGTGTAAGCAG
ACATATCTCATTGTGGTATACAAATGTAATCCAGAGTGTGAGTGTCTCTGTTATCAAAAG
AGTCATCAGTTATGAACAAAAAGCACTGATCATATGTCATAGCTAGATAGCTAAATACAC
GTTCAATTTTTCAATTTTTTTTTGATATGATAGAATGTTCAATCTGGGCGAGCCAAGGAA
GGGCCTGTGTTGATACCAGAGGGACTCATTGGTCTTCGTCTCTTCCATGATACTTTGCCC
GCTAATGTGATTTCTGATCATCATTGGGACCGGTGGCATCCGAAGTTCCACAACATACAA
ATCTGGGGGACGAAACTGAACACCTGTCAGCGAAGTCCCTTACAAACCTACAGCTCTCAC
TGTAGAGTCTGCAGAGCCTAGATTAACTAACACAGTCTTCGCTTCGATGAGGATTCCCAA
TTGCACTCGCCGTCTGTATCGTCTTCATATCTTAGCACATCCCTCTAACACCATTATCAT
GAAGCTAACCACGATCAGATTAGATGGTAGAGTCGAAGCTCTACTCATCACCCACCCTTG
GTCATGGAGAAGAAGCCATCCGATGATTTTCTGGAGCGTGCCCAGCACCCGATACAACGA
TGGTGGATTGGATCAAGTTGGCCTCTATAGTTACAAGGAAGGAAGATATAGATGGATAGA
CGCACCTCATGTGGCTCCAGTGTCTAGGCCTCGCCTGGCTGGGGCTGCGGGTTTTTGGAG
ACTTTTTCCCGCGCACGCAGTTTCCATTACTACCATTTAAATTTTTTTTGGGTAGAAGGT
TTCGTGGAAAAAGTGGCCGAATTTCACGGGTAAATACTGAGCTGAATGGCTATCCATCAT
GGGCAATATATCAGAGATCTTGGGAGTAACCAAAGAGGATAGGAGCACTGTACAAGGTGT
GGCCTGGGTCAGAGATGAGCCCAATGTGTTGGATAGTCAAAGACTCAAGTAGCACAATAA
ACCAAAACAAACAAGAAAAATTGATAACGAGAGAATGAGTCCTGGCAAAATTTCGAAGGA
TGAATTATACAGACTCTTGAGGGCTAATCATAAATGCATCAGCTGAACATGCCCTGGCCC
ACTTTTATTCAGTCAGAAGCAAATATGTTGTGCCAGTCAAGGTCCAAGTCTTACAGAATC
TAAATTCTCTGGACAGACGCTTTCCGATAGTCATTTGTCAGAAGAATCATGAAGTCGCCT
GGACAGAGTTGAAAATGGCTCCGCCCAGCGATCAGAGCCAAGTCTTACTTCGAACTCACC
TGATCATTTTCGGAGTCTTAGACTGAAGGGGCTGAACAACCTTAATCATTTCAGATGGGT
CGAGACTTGCTCTTTGAGCTTCCTCTCGGCCGCTGCTGCCTTGCGGAATTAAGTCACATT
CGTTACTTAGCAGTAGATATTTCCTATTTCAAAAAATTAATAGCCAATGTGGATAGTGCC
TGGCTTTTGAAGGTTTGAGTAACCATCAAACCGGCTATTAAAGGATCTCTGCGTTTAATT
AACCATCTCACTGGCAATTTTTACTATCAAATAGCACCCATTCAACATACCATAGTAATT
ATACTACTATCCCCTCTTGAATTTTAGTTGAAAACTGATCTTTTATAACCATGCATATAA
CGCTTACTTCGCTCATTGTTCTTCTTTGTGTAGCTTCGAGTACAGCAGACGACATTACAG
GTCTTAACGGGTCCCAATCGCCTCCATTTAATCTCATCATCTCTTCCTCGAATGACAAAA
TAAATGGTTCAACCTTGAATTCATGTCACGAAGGTGCTGCAACAGACGCAATTTGTATCT
CTTCGACTCCAGCCTTACACACTTCAAGGTCGGTGTTTCATTTAAATTATACCAAGAACG
AAAGTTTCGATCCAAAACTCGGCGAACTTGGCTTACTGACGGAGATTTTACGCGGAACCA
ACTTCAACATTACAATGCCGATGAAATTAGTCTTTATTAAAAATTCTAAGGATGCTGTTC
CATTATTTGAACCTTCAGACAGTGGTTCTCTTATCGGGTTTGATGTGCACAACAACATGT
TTGTTCCCGGAAAATCCCACGATGAAGAAACGCCCTCGACATATAAACTTGCACCTGAAT
ACCAATGGAATATGTGTGACACGAACCAAGGTTATCACTATCGAACTTTGGCGTGGATTT
CCGGCACTTACTCATCTGTACCTGATAGCGCCAGTAATTGTGAGAAGATAAATGTAATTC
GAAGGTTCATCGATTTATAATTGCCAATAAATTGATACAAGATATGGAGCATCTGGAGCA
TCTGGACTCGAGTAAATTTTTATCGTGAAAATTTCGAATTGGGGGTCTTGTTTCCGACCT
CTTAACTCGATATCTCGGTTGTTTACTAGGACTTTAGCGTAAAGTTTCGGGTATTGCTTA
TTCCAATCGAAGAGTTTGACCATCAAGCATCGGTGCACCATCCAACCAAGTCCTGGCAAA
CATTACAATACATAATGGACCGATAAAGATTTGCGCTAGTACTAAAAAGAGACTGAAATT
CAATTCTTACACAAAGAACTTATGTCATGATTAACCCATACATTTTAGCTAGTTCCGGGC
TAGGATCCCTGAGAGATACTAAAAACAAGCCGTCTCTAAGTATGATTATTTGTATATAAA
CGTGCTGGGAGATTTGCGAACTATTCACTCTTGTGGGAGCTTGATCGCGAGCGGTGCTGG
GATGGATCGGGTTGACTATCATTAATTACGAGAGCCTCGTACCTCTCTACACTTCAGCTA
TGAATTGAATATCTCAAGTCCGACCGTCCAGAGAACACAATGTTAAAGCGCTGAAGCACA
AACTTAGACTGCCATGCGCCCTATATCTTGACGCTAGACCTCTCTTTAATTTTCATTTCT
CTCTAATCCCAGTTCTGTCTCGTCTCAGCTTCTCATCTTATCTAGAGTTTATTTTTGTTT
ATGTAGATTTCATCCAGTCGACCTCCGAGACCACCTGTTTTTATTTCTTTTAATACTTCC
GTTGTAGAATCTCCTTCAATATCCTACCAACCTTGTCATCATAGAAATTTCGAGACCGAA
AGCTCACTGCGGCCTTGCCCCGTCGCTGCCTCCCTTGACCATGGAGCCGAATAAACGTTG
AAATGCTCAAATCCAAAGCACCAAAGTCTCAGCTTTTGTCGAGTTCTCTGGCTGTTATGA
CGTAGAAATGTAGTAACTATTTCGTCGTTGGATATTCGTTGCAGGTCGAATTAGTGGTGA
CTTTGGCCGAGGTGTCATTGCATCTAAGGCCAGTACTTAGACCGTACCCCTCAGCGAGCG
GCAGTTTCTTCTGGTTGGAATTTCTTCTGTTTATTATATTTTGATTCTGACATCTGAATT
TTGGAATGCTTCGGTAGGTGGTAAGATGATTATGGTAGGATCGTGAGGTGAGCTTAGCAA
GGAACGATCTGACTGGAAAAATAAGGATTGTATGGAATTTCAGTTTGTTGTAAAATCTTA
TCTGACAGGTTTGACACTGTCTGCGGTTCGTAGATGGATAGATATTTTACTAGTGACGGG
CATAAGCCCAGCGCTGATAAAGCATGACACGGAGAAGGCTAGTCCTTCTCAACAATAATA
CAAAGCAACAGATTTGTTTGAAATCTGGATCAATCATGTAATGGGTGTACTTGCTGATAC
CACTCGAGACCTTTTCGCTAGGGACTCTCACCCTTCCCTCAACCGTGAATATCCGCCAAA
GAGAAAAAAGGAAAAACCTTTAACTACCCTAATATGCCTTTGCCATCTTGTGTATAGCCA
CCGCGCGAGATATGGTCTCACAGTCCTCCCTTCTTCGAGTGGGGTAGGTGTCCAAGCTAT
CCAGACTCTAACTCGGAGAAATGACGACCAGGAGGCGGGCCATAACACCTTTCATCGTTG
CCTGTTTTTTAAGAGTCAGCGCCACTATAAAAATCGAAGGCCTGACCCATATGGCCTATT
CATATGTTGTAGAATTTTAGTCGATGTTCAGACTGTCCCACCTCAGATATCTTCGCTTCT
TTATGCCACATCTCAAACGCCTTTCTTCCTCTCCTTGTAAGATTCCTCGAAGTAGATGAC
CATCAAATTGGTGCCTTGTTCCAAAATGCCCCCAAGACATTGTGCTCCGCGACTTGAATC
CTCCTTTCTGGGTGTCCGTAACATCGTGGGCCTTGAGCTCGGGTAATGGTCATCGGTGAT
TGAGGATTTCATTGATGGTATTTTGTGTCGAGGTTGAAGACAACTTGAATTGGTTGAAGA
GTGTGTGAGAGCGACATAGGTTGAACTGAGATCTCGTTGGTGGTAGGGAATGAAGAAACG
AGAACTCCCGAGAAGTTGAGAAGGTATATAAGATTCAACTTTGATCTGGATACGATTCTT
ATTGGCTATCCCAGATATGCAGAGCATTCTGAACGTTAACACCTGCACCGCTGGACGGTA
AAGAAGTCGTCTTTGCCGGTGGGTGTAGATGATAGCTGTTGTTGATTTGTGCAGTCATTA
GTTCAAAGTTGGTCGGGTTTCGGACCGAAATTTTGACAATCCCACTCCCCCCTAACGCCG
CCTCGGCAAGAGCTTCCATGTATACCTCATGTCGTGACTGTATCTTGGCTTACAGATAAT
TTTCACCCACAAGATCGCAGAGGACCCGTAGATCGAATATTTGGTCTTTGTAGTCAAAGC
CTGTGGTAAAATTCTGCTGACAGAAAAATCCCGAGCCTTCTGACCTGATTGTATTCATTT
AATTAATTCATTTACCAAAGGCTATCGAGCTCACACAAACTTAACTTCCACTTAATTGAT
ACGAATCTTCAGGCACTTGAAGACTATTTAATGCCAGCCTAGGCTACTCAACGGCAAATT
CTCTGCATCAAGATTTTTCTGACATTCTTCACACTATTCATTTCCCACCAAGATCTTTCT
CAGCTACAACCATCTCGCGCATCTCTTCAAAAATAATTCCACCACCTTCGGAGGATATCC
TAAATCCAAGATACAAAGGTCATCTATATCTCCGCAAACGCCTTGCGGTGTGAAGGTTCG
GTCAAAGCAACGGCCTTGAATGCGACTATACTTCAGCCAATGACATCAACATCTCTACCG
CCGACGAATCGCCACCGACGAAATACGTACGATATACCGGCAGCATACTAACCAGAGCAT
TCGACAAAGGTTCAGGTATCGGTGTCTCAGTCTTGAGTTCTTCGGTGTATATTCGGCCTT
CACAGTTAGAGATACGGCAGCGACTGAGCAAGGTAGGAATGATGGACGATTCTCGAAGCA
TTTAGGAAGGCAAGGTTGGCAGAAGGATCAGTGAGATGCCAGGATGGGGGAATATAAGGG
AAGAAAACTAGAGTAGGCCTCCAGTTAAAAAACTGATACCTGTATAAGGTGAGGAGAAGC
TGGGACAATAAATAACTAGGATGGAACCGAAAAGAAAAACTGGAGATTTGAAAGATTTCA
AGAGCTCAGGCGCGTGGTGGCCGAGTCTGAGGAGAAATTTGCGCTTCGGCGCTTCAAAGT
CTGCTTTTCTAGACGGCTGGACTTGATATGTGCAACATATGGTTGAAGTCTGAGATAGTC
CGATCATTCTGGTGGGCGATGTTCATATACTTGATGGTAATTAACCTGATCCAGCCCGGC
CCCACTCGTGCTAAAGCTCCCAGAGGAGTGTGGAGGGCGCCAATTGCCTAGAACAGGAAG
AAACAAACAAACTAATTAAGAAGTCTGTGAATCTCTGACCCCGTTGTTACAGCGAGTTTC
ATATAGAAACATGACTTATTCCTGATTCCCCACGACAAAGCTACCCAGAATATCAAGGGA
AAGTGTAATAGAGCAGCCAACTTAAACAGAGAATCAGGCCTTGAAACATCTTAAGCAGCC
CTTTCTTTATAATCATTTCCGTGGTGCTTCAATAAAACAGACAATATTTGGCTACCATTA
TTTTAATGTTGATTTGTTGATAGCTCATCACACCTATCACACCCAGCTGTGAAGCGCATG
AGCTTCGCCCCCTGAAGAAAGAGCCCATGTGCTGGGAATAAAATCCTGTGTCACATACGG
CTGAGACTGATACTGCCCGATGTTATAAATTTAAGCTGTAGTCACTAGCGGAAACGTCTG
CGTATAATCGCGATCTTTTGGGCCATGTAATGCTCATATAGATTATGTTCATACGCTTTT
TGTATGCCTTAGCTGTGAAATTTCCAGGTTCGTAACAGGGAACAGATTTATTTGGTACTC
CAGGTTTGAGCTACAACAATTTGTGTTAAGCAAGGACAAAATTCAACATAGTACATACAA
GACCGCAGATTTAAACTCTAGATAAAAAATAAAGCTGTTAACTTTTCTATCAGAGGAAGA
GATTGGGAGTGTTTTATATTACTTCTTTGTGATGAGACATTTAAATGCCCCCTAGAATCT
AGCTTCCTTTGTAAATGGTCTAGAATGTTCAATAACGTTGACAAGTTGAACCATTTATTT
TTATGGTAAATTAAATAAACTACTCGTTATTACTTCTATCTTGCTCGCTGTTAACAATCA
ATAAATTAGATTTACAGTTTCTTACCATTTGAACTCCTATTTACATTTGCATCATCCTAA
TAGTATATTTTAATTCTCGTCAATGTTTTGTACCTCTGCTTTTGCCTCCTCCCACGTTTC
CTTATTCTTTTTAGCCCACTCAATTTGACTCTTAGCATAAGCAAGCTAAAGTTGTTAGCT
TATTGTGAATCTATTACGTTGCGGGAGGCATTGTACCATATATCGTCTCAGATCGTCCTC
TTTTCCCGCTTGAAATCTCTTGAGATCTCGAAGAATGCCATAACTAGCATCTTTTACGTC
TTGTTCGGCAACTTCTCTAGCCTGTTCAAGCTGACCAATCGTTTCTTTGGTCTTTCCTAT
TAGATCTCTTCTTGTTCTTTCTGGATCTACGTCTACTACTCCATGAACAGCATGACTGAG
TCGTACAAATATTTTATTTGCAATATAACTGCCGCTGGAGTTTTTTCTATGAGCCGAAAA
GTGTTCCTTAGAGGATGCTTCGCTTTGGCTAATAGAGACTGATGATCTGTCACCATGTGT
GGGTGGAAAGTCGGAATCTATCGAGGCTCTATACTCATGAGGTGGTTGACTCTCTCTTTT
AGCTGACTGATCTTTAGTAGTCGAGCCCGAAAAGCTTGGAAATCTAGAGCTACTAGTACT
ACTGAGATAACTTTCGATTCTTTTCGCTTCTATCTCACTTTTTTCAAGCGATTCTAGAAG
TACTCGCTTCTTTGTTAGCTCGTCGTTAGTCATCTCTTGTTGAACTCTTTTTAGAACACG
ATATCTTAAAATATTCCGAACGACGCTGGCAAATTGTGCACTTTCTCGCATAGGCTCCGC
GAAGCTCGCACCCAGGGAACTTGATAACTCCTCGGTCGCTAAATAGGATGTATCTATAGC
TTGGCCAACTCTCTCGATTGCTGCTGCCAAGGAGCTGGACGCCTCCGATAGTGCGAATCC
GTTAAACCGAGCTCCAAGCTCTGCGAAATCTAATGAGAGCGAGGAGAGATGATTCAGCGT
CCGACGATTGATCCTTTCTAAGGGTCCAGTGAGCAGCAATTCCAACTCCTTGCTCAGTGC
TTCAAATTTTATGAAAAATGGGTCGAGGTCAGCGTCATTTAAATGTGTAGTGTCATTTGG
AAATCTTCTGATAGATGGGGGTCCGGCTATTGAATAAGAATTGTTGGATATATTAGAATT
GGTGTCAGTTGATGATGTCGGCATGCCTTGTGCGTTTGTAATTGCTTGGGATGCAGCCTT
TAGCCTTGCTGTTGATGCAGGAATTGGGAGGTACGCATGAGCTGGTGAAGGATTGGCGGG
ATTTAAGGGTGGTGCTTTCATAATTGATTTTGGAATAGAAGAGATAGGATGGGAATGAAT
TACTTCATTCTAGCGAGTGTTAGTATATAAATTTGATATTTTTTCGAGGCGCAAACCCAG
CTTGAATTTGGATCAAGAAATCTCCACCAGACTCCATCGCTCCGCACCTCATCCATCAGC
TTACATCTATTTAAGAAGACGGCCAACATGCGTTTCCTTAAATCAATGATTTGTTGATCC
TGTTTTGCTTGGGTTGGATTTGCTGCATAGTCTGCCATAGTATGTTTTTCTGGTATAGGT
GGTATGACTAAAGTTGGATGAAGTCTTGAAAGCGCTTCTCGAAGAGATGCGAACTCTGAA
TATCTTCGGCGAACTTCCAAATCCTTTTTCATGTGAGCAGATCGCCCGTGAATAACCTTG
GAAACTCATACACCAGTCCTAATAGTGTAGACAATGTACTTACTTCCCATCTCTAAACTC
TTTCCGGCGTCTACAATGAAGATGGGAAGCTCTGAATTTTCATAAAGTATCTGCTCAATT
CGACTATCATAGCTAGCTTTCTTTTTAATGTGTGTAGTAGGTAAGCACTCTGGTTCTTCT
CTATCGCTGTCAGCATAATCTGTATTTTGTTGAGGGCGCATATCGATATGGGATCTTTGG
GTGTCGTCATCTATTGCGAACGTAGAAGAGCCGCCAGAACTTAGTTGAGAATCTTTTCAA
TCCATATTAGCATTTTTATCTTCACCTTTGCCAAAAGTAAATTTTTATTTTTTGGCATTT
TTAAATCAAGGGTAGGTTGATTACTCACGAGAACCGGAAGACTGAAGGTATGGAGGACCA
GATGAGACGGCCGAATCACGTCGCTCAAAGGACGTTCCATACGGATTGTTGTCCTCGTCA
TTCCACATCATTCGGAATTATCGGCTCCTCTCGGAACCGTACAAAATAAGCTTCTTATAA
CGTGGCCGAAATTTCCTTTAATTGTCGTGTTCTTTATGGACCATGTTGAAGATCTGGTAT
TCATCATACGTGACTAGTGCTGCAATGACGAGCGACTGCATTACCATGAAAGGGCACGGG
CCATTCAAAAATCGATAACCTCTCACTCAGTCGTTCAATGAATGCAAGACCTCATTGTTG
CTTGGTTTATTGTGCTACTTGAGTTTATGACTATTTAACACATTGGACTCCCCTCTGACC
CAGGCCACACCTTGTACAGTGCTCCTATCCTCTTTGGTTACTCCCAAGACCTCTCATATA
TTGCCCGTGATGGATAGCCATTCAGCTCAGTATTTACCCGTGGAATTCGGCCAACCTTTC
CACGAAACCCTCTACCCAAAAAAATCAAAATGGTAGCAATGGAATCTGCGTGCGCGGGAA
AAAGTCTCCAAAAACCCGCAGCCCCAGCCAGGCGAGGCCTAGACACTGGAGCCACATGAG
GTGCGTCTATCCATCTATATCTTCCTTCCTTGTAACTATAGAGGCCAACTTGATCCAATC
TACCATCGCCGTATCGGGTTCTGGGTCCGCTCCGGAAACTCATCGGATGGCTTCTCCGCC
ATGACCAAGGTTGGGTGATGAGTAGAGCTTCGACCCCACCATCTAATCTGATCGTGGTTA
GCTTCACGATAATGGTGTTAGGGGGATGTGCTGAGATATGAAGACAATACAGATGGCGAG
TGCAATTGGGAATCCTCATCGAAGTGAGGATGGTTTTACTCAATCTCGGCTTTGCAGACT
CTACAGTGAGAGCTGGAGGTTTGTAGGGGACACCGCTGACCGGTGTTGAGTTTCGTCCCC
CAGCCCAGACCTCATGAACGTGTTCTAAATATTATTGTATAGGGGAAAGACTGTAAACTA
AAAAAATCGATGTAGATATCCCCCAAAACTTTCCAACTGAAAATTTGTAAAGCTTTCTTG
TTAGTAAGACGGTAGAAATTTGTTCTAGTAATTGACAGAGTTAGGCTTTGTGTAACGAAA
TCTGAAATACGATATACCCCGTGTTTTACTTGTACACAGAGCTCGAAAATTTCATGCTAC
TTTTAATGCTTTAACTACAAGCCGTGGTGGACTTGACTGTGACAGTACAGTTCCTTAATC
GGTTTAGAGAAACATTTTAACTGCGACAGATTATTTTTTCTCGACTAACTTTCAATGCCA
CTAATCAAAATCATCAAAACAAAATTTAGCCAGCGAATAGTTTCAAGGCCATCCAAGTTA
CCATTTTTGGATACGGCTTACAGTTAGGGCAATTTGTTTCTTCTGCGAAAGCGAGACGCT
ATGTTAGCAAATATTAACAGTTGCCACAGACCCAAGTTTTACTCGATACAATTACGTGCT
GAGGGGCTGCTATCTATGTACACTGATGCAGATACAGTACTAACAACAGCCTAGTGATAC
TGTGCACATTATTGTAACAAATATCTAATTCGAATCCGAACGCTAGGAAGGAATCCATAT
CATTTACGATAGATACGCAACTAGATACTGACCGACAAGTCGGCGACAATGCTTGCTTCA
AGGCGGAGGGAAAAGCCCAACCCCAGCCCAGTAGGGGCTGCCGCATTCACTCGCATTACA
AAGCGTAATAAAGAATCATCTCAAACAGTCATCTTGGAACATCAAATGTCTGTTGTTCTA
AATCAAGTTCTCCGGCCCCTCTCGACATGCACTTAGATTCTGCTGATGAATTCATGGACC
TCGAGGCAGAAGATGACGCGCTGCAGACTTTGTCTCTGCCGCTGTCAAATAGCCATATTC
CGTCCGTCCCTCTATAGCGTACTACGTCCAAAGTTCCGAAGATCCTGGCAACTCAAGATC
AAGGCCTTGCTTCATCTATTTTTGCGGTAGCAACCCTCCCCCCTCCGAGCGGCCAAGCTG
CCAGAAANNNNNNNNNNNNNNNNNNNNNNNCTGCCCCAGCCGCGGCTGTACAATGCTCTG
TGGAAAACCCATCATCGTCCACCACTACTATTGTGATATCATAAGATACGTCACTGGAAT
ACATGTGATGGTGGTCTAGGCATTGAAGGAAAGTGGCAGCGGTAAAGAGAAAAGTGTTGT
GAATTCGTAGCTTGTGAACTTTCCTGATTCTTGTATTCGCCACTGGGTCTTATGTACATA
AATACTTCCTTCTACTTAATCAAATAATCATCTCAATTATATAATTTTCAATAGTTATGA
GCCCGGATTTGCCCACTGTGCAACCGGGATTTTAATTTGAGCCTTTGCTACATCTTTCTA
AACAAGTATATTCATTTCAAGTGTCAACTCTGCGGAGATCATATAGTGTTGGAAGTCTAA
AATACAACATGGACGATTCGAATAATTTTATGAATCAAGGCTTGAAAGATCTTAAACTAA
CACATTCTAATTATGTTGAATGGAGGGATATTATCGATGATTACCTCGATTCACAGGGCT
GGGGAAATTTTATCAGGGGAGAGTTACCCACGGATTCTAAGGATGGGCTTAAAGCTAAAT
CGGCAAACATTGCGGTCGTCTTAAAGTCTGCTGCAGGCAGCAAGCGCACATATTTATTAG
GGCTCAAATCACCTAAGGATATATTAGCAAAACTAGATGAAGTCAATGGAGGCTCAAGCA
AGGGTACACTCTCTACCCTTCAACATCAGTTCTCATCACCAGATTCGACAAGGAGAGTAG
ATGATGTCGTGGCATCATCGTCACAATTACAGGCTCAGATAAGTAATATCTCACTTGAGG
ATAAGCCTACTGAATTATCAAAGAAAGACGTCCTGCTTAGATCCTATAGCCAGAAATACC
AAACAACGGTTTAGACGCTTCGCATTGTATCAAGTGATTACTCGTTTGCTCAAGTCGTTG
AAAAGCTGAGGTAGGCCGAATTTGAAGGAAGAGAAAACAAGGATGAAGCTGCATTACTCG
CTAATAGTAATGCTCATAGCAAAGACTAAAAAGGGAGGAGGGCAAGGACTGAGCATCTGT
ACGCGGTGTCCTCTACGAACCTGGGAGTGAAATATTCTCCCAGAGCCAAGTTCAGTCAAA
TTTCGCAATATCAAAGTTGGCCAACGAGGCAATGATTCAAGGGTTGTCACCGCATCAATT
CTACATTCCTAACAAGAAAGTTTCCGACCGAAGCCTCGTCAGGTCTTCAAGTACGACCAA
GTACATCCTCTTTTCAATGAACANNNNNNNNNNNNNNNNNNNNNNNNNNNNNNNNNNNNN
NNNNNNNNNNNNNNNNNNNNNNNNNNNNNNNNNNNNNNNNNNNNNNNNNNNNNNNNNNNN
NNNNNNNNNNNNNNNNNNNNNNNNNNNNNNNNNNNNNNNNNNNNNNNNNNNNNNNNNNNN
NNNNGGACAGATTGACAAGATGATGCAGTGGATGTATACTATCTTGACGGGAGTGATATT
TCGAATTTTGGCTAGGAGATATTCAAATTGAAGAGCATTGAGCGCGCTAGGTCTTCGATT
GCGAGAATGAAGCTGACACTATAAACACCAGTCAACGATGGAAGGTGCCGTGGCCCGCCT
CCTGGTGGGTATCTCCGGTATAGTTTGAGTAGCCTGGACACCTACTCAACTTGGGAAG
>20151110.A-POA_contig_58
AGAAATCAAATTCTCTCCTCAGCACAACTAGAAAGCCAAGGATTCTCAATACGTTGGCCA
TCAGAATATCGTAATGTCGAACTTCTTCGTCCTGATGATACAGTTTGTGCAATTTTTCGT
CGTACTTCTGGCAGGTTAATATATAAGCCCCCTTTGGACTTAGTAAACTCTGAACTCTAT
CCCGTACAACGCGATTGGCAAGGTATACTTGGTCACCCTGGACAGAAAGCACAAAATATA
GGCTTAAAAACTTCAGTTATTAAAGGTTACAAATTTCCATACAACTATGAGACTTGCATC
AAAACCAAAATCACCAAGTCCAAAGGATATAGCTCTTTACGTAGTGCATCTTCGTTTGAA
GAGGTCATCCATATGGACCTAGTCGGAGGTCAAAAGTCATTGTTCCCTACCACGACTGAT
AAATCGATTCCTAATGCAAGCTGGTTTCTCCTTGCG
>20151110.A-POA_contig_59
GAGGTTGTAGAGCGCGTTCATTCAAGACATTACCGAACTGAAACTAAGTACATGATTTAT
GGTCACGTGTGTATCAACAACGTGGCTTGGTTGATAGCCCCAATTATTCTAATTTCTAAC
ATTATCCAGATTTTATTAGTTAGGACCGGGCGTTACGGGCTACGCCTATCTCCTGCTGAC
TAACTGACACATTTACGAGTCGTCCCTACGTCATTGACGCTGTTAACTGGGAAGATTGTT
GGACGTATGGCGGAATGTAACGAGTGCAGTATTCTCGGAACAAAGAAATTGGCTTAATGA
GTGTCATGTTCAGATTACGCCTGAAAGGGTGAGAGCTGCGCGCTGCAAGTACAAATATAA
GCCGCAACGGTAGCAATTGTGGCGTCGTCTAGGTCTGTAAACCTCCCAATAAACACAATG
GTCAACGCCATACAACCGCTCATGTTTCGCTGTAAAGCTTCAGGCGCTACCTCATCACAC
ATTATAAGCCCTCTGAAATACACAAGATCGTGTCGGGAACCTGGACTAAGTGGAGTGCCC
ACAAGTCTAGAACTGTCATGGCGGGACATGCTTGATTCAGGGTAACAGGTGCAGGACTGT
TAGTAATTACAACAAAACTAATTAATGCGCCAACTTGAATTGATGCCTTTGAGGTCAGTG
GTCGAGTCTGGGATAAATCGTGTTACATAGCTTGAGCTACCACAAAGAAGTTGTCCAGCT
TCTCAATATTATAATCTGGTTATATTACTCTGTCCGTTCTTCTCCTCACTGGTCTCTACC
TCCTGGCGCCTCGCCAGCTTACTTCTCCGCCACCAACCCCTCTCAAGTATTATCCTCCAA
CACTTATCCTTCTAGTCATTACTAGAATACCTTTGACAAACGGCGATTGATGTAACTGGC
GACATGCCGTAACAAGAACACCGTGTCTCCATTTGCAACCAAGATCTCTGATTTGCCCAT
GAAATATAGGCTCGCAATCGATAGGCAAAGAGGAGACGTTACAGCGAGTCTAATAAAGGA
ACAAGACTAGACTCACCCCAGATTTGCCATGACAAAGCCACCTAGGACATCGAGGATAAG
TAGTAACAAAGCATGCAATATTATTAGCGCATTAGGATTCAGGGTGTCACGGTTTAATTA
CAAAATGCACGGGCAATCTTGTAGATACAGAATGTTAATTATGAATCTCTGGAGTGAGAA
TTCATACAGCTAAAGAATACATTAACAATCTTCCGAGACTCCTGTTATCCGAGTTCTTCC
CAGGAGGTTTCCTTGGGCTACTTGTCTGCGCTAGCCAGCGTAGACTACAGGAATCCTTAG
ACCCAACAGCCGTTCCACAAGGCACCTTGAGTAGACTATTATCATTCCGAGAAATATCCA
AAAAATAGACAGTATTCGGCCACCATTCCTCTATACATTGATTTGTTCGTCGCCCATTAC
ATTGGCGGATTGTTGTTTTTGTCCATGCTTGATAAAATGGATAAATTCAGATTTAGTTGC
GTCAAATATCACTCCCTCTGAGTTTCTTCATCATAGGGCTCTGTATGGGATCCTCTTCTG
ATTCTTCCTTCAGTACATAATTTTACCTTTCTTCATCTGTTGCTATGACAACAGTACAGT
TCTTGGCACATGGTATCATGTTGATTTTGTGTCAAGGTCTATGTTATGATGAGCTAGTGG
AAGGTGGGCAGGTATACATACGATGGCTTGGTCTGTAAACACAGAGTTCTCTACGCTTAG
TTTTCTGTCACAACCACCACCTTCGGATCACCTCTAGACCTTTTAGATAATTACACTACC
CATATTTCAAACTTACAGTTCCTCCAAATTATCTCCAGTAGACCTTCAGTCCATCTTTCG
CAGTCCATCCAACCTCTTCTAGCACTCCAATTCCGCTTCAGCTCAAACGCCTACGCTCCA
ATCTGACACATTCCTTTCGTTGAGTGAGTTACTGGCTATGCGTAACAAATAGACATGGAG
CCTTTCTATAGTGTCACGACAACTTGCATATTTTAGAATGCCTGGTGACTAATTTTAGGG
ATACTTGGTCTCGCAAAACTTGGAAAGTTGTTTTTGGCAGAGCACACTCTTGCCACAATG
ACATCAACTGGAATTACCCAAGATTAGTTGGATGGTCAAGTCCTCTATTTTCCTTACCTT
CATAGTCCTCTGTACATATAGACCCAGAATCCCGAGAGAAGTTGGATTAACTTGTTTTTG
ACCAAGTTATCTTTTTCAATCTCAAATACACTTTGCCCGCTACAGGTCAGGCACCCGAAT
AACTTACACTGCTGGTCACATAGAACAGAGAAAACATTTCGGGGCCCAACCGGTGGCCAG
GTGCGTTCAAGTACCGTGGCGATGATACTGCCTGGTCCAGGTGCGAATATAGATACGACA
CAGCATGAGTTGTGAACGTTTACGTCTATTTTTGGAGGCCATTCGCTCAATTTTTTTGCT
GCCACAGGGACTGTATCGTCGATGTCTACTTGAATGAAGTGTCAGCTGAGAAGATTTTCT
CTAAAAAGCTGCGCCTTATCTTCCGGGCGGAATACTGTGCCTGCTGGACCCTCTAACGGA
GGAGTATAGTAATGGGCCTCTTTCTCATGCCAGTGTACGACTTGATAGACCTCTCTAATC
CTGGAGACTTGCTCTATCTTGTTGTGCCAGTGTGCTTGCTTCAATTTTCTCACGACTTTA
CGAAAGGCTCGACGTTCGGCACTGCCGGAAGACCTGAGCGGCAGGCTTGGCAAGAGTTTA
GAAGAGCTTCCGTGTCTTCATTAGTCCACGAGCCAGCTTTGGCTACCTGTTTTTAGAATC
AAAGGCAGGTAGATCAGAGGGCCCCTGATTCAGTGCCCCTAATTCTTGATGCCGCCATTT
CAACTGTTTCAGAGGGTCGAACCAATAGCTGACTCTCACGGAGGCCTTCCAATATTGACC
AGTTAAAGGAGGTCAAATGAAGCTTATCTGGTACAGGATTTTCGACGTCCCAATTGTTGA
CTTGGTAGAGAAGTGTTCTGTCGTCTAATTCGGCTTCCAGATCTTGTCGTATCTCGCAAA
AGACGTCGACGTCGTTTCAAACAATGCAGAGATCGAGAGTTGCCCAGGTGTCATGAGTAG
GGACTCCGTCATGATTGAGAAGTCGTAGTCCCCGCGAAGCTGTCCATGACAGCAGGGAGT
TGCCATACACACTGTCGCCTTGACATTTCGCGTCCCAAGATGAGTGGTGGATGTTAAAGT
CCCACACAATAATATCTGTATTCCCTGTGTTGGCAATTAAATGCCGTAGACCTTCCCTCT
AGCCAGTTGCTCCGATTGGGACGTTGTTCTGACGAAAACCGAGTTAGTGATGGCTAAGTC
GATTTATCAAACTATATGAGGAGGAAAGAAAAATCTAGCTACTACTAACAGGTACTTATA
GCCATTGATCCACTTCGTGAATCTATTGACTGATAACTTACCTCCAGGCTTCATACTTGC
TATTTAGCCACGTATTGTTAGCTGACGCTTAGTCGTAGCATTGATCCAACCTCCCGAGTA
GTAATACTGTTTCGCCCGGTTTCATCTATACCTCTCTATGTAGGCTTATCGTAAAGATTC
TCAATATTACGCTTAGCTATCCACCGAAGCTCAAACCGTAACAGTTGTAAACGTTCCAGC
ATGCAGCTGCTCGCTTATTCCTGTGAATGATGAGAACATGTAATAAGTCGCGAGATCGCA
TTGCTGGCTGGAAAGGAGATGAGCCCTGCTCCTTGCAGACGTTGGTCAATACTCGGGGCC
GAAAAGTCCATTTGGTATGGGAAGCGCTAGAATCTTGGGAGAGTCTCTGTTAGTCTACAA
TTTAGGTCTGTCAGGCGCGAGTTCGCTAGGCGCAGGACTCGAGGTGGAGAAGAGGGTGCT
ATTCGCGGGGAATGAGGATGGGCGACAAGTAGGAACGCGGAAGACGTTCAATAGTGATGA
TAAGAGGAAACTGTGGAGCATTCTAGGTAGGGTAGGCGCAGCTGACTTAGATGACAGTGG
GCGGCAGAGGACGAGAGTGAGATGCGATTAAGATTATGTTACTATTCCTGGGGACAGACA
ACGAAGCGTAAAGATCTCAGTCTCGAAAATGACAACTACTCAATTGTCCTCGCTAAACCA
TAAAGCCTGGTGGGGCTAAGCAAGGAGCCCGTGAACGCTACCCAAGGCATATCTTCAGAA
TCCTCACATGGTCTGTAGATACCCAAGGCTCATGAATTAGAACCACATTAGCTCCACATT
TTGAGGCCAGTTCAAGGGCGGCGTCGTGAGCCGAGCCACGTCTACCAACATCTATCTGGA
AGAAGCAGGGCCCTGAGATTTTCTGTCTTCTTCGGCTCCTGCTCCGGTCCCTCATAGTGA
CTCCGCAAGGGAAATCAGAGGAGCAAATCTATATGCCGAGTCTACTGTTGGTGCAATAGC
CGGAATAGAGACGCGCAAGGCTTGTGAACGTGGATTCTAGATGAGGGGTTCACTGGGAGG
CGGAGGAAGATACAGGGCAAGCCATGCTTTGTGACCCTGCTGTCGTATCAACGGCATTCT
CTCTTCATCTGAACGTACAGACTCCATCAGCTCGAAATTTTTAGGCTGGACAGCCAGGAG
AAGATGTCTCGTGTGGTCCGGAGCAATTCAGCCATTTTACAGGGGTCATTCCCCGACCAT
TATGAGAGTCCGAGGTGCAAGGGCTACACCGGGCTCAGTGTGTGCAGCTATTAACGTTGT
AAAAGCCATGTCAGCAAAGGCAGACCTGAATGCGAGGGCGATTATCAGCTGGCCGGAATT
TTGCCGATGGAGCAAATAGACGGATACCGGTCAGATGTTATTCTGAAGCTGGCCATGAGA
ATACTACTCTCGGCATTCCCACGAGCGGCGCGTCCAGGCGATGTAGAATATTGACTCGGC
ATCAATTTTGGCACCGGCCAGATATCTGCGTCGGTTAAAGGCTCGGGTGATGCTGAGGAA
ATGTATGCGTGTTTCGGAACCGGGCCTAAAAGAAAGTTTACACGCATTTCTTGCCTTTCA
ATCGGTATGATTCCGGTTAAGGGATGCAGAGCCACAGCTGCCTGAACAAGATCCGGAGCT
TAGTCGGGAGGAGCCACTAGAGCAATGCCAGATGGGACCGAACGAAGATCCGAGATTGGC
TCTCGACGGTCAAGAAGTCTTCTCAGCTTTGTGCAGACGAGTACAGAATCTTCGTGGCGC
CAGGGTTGATTAGGTACGCGGCGTATCATGACCCTTGAGTCTGACTTGGATTTTGTAGCT
GTTGTTGAAGCCTTTTTCGCCACATTGGCGTATGACAGGGGTGACTTGATTTCTGGCCGG
GTCACGGATTTCGCACTTTCTTTAGGTTGTGGAGTAGCTGTTGACTACTCAAGGACTGAC
AGACTGGCCATGACTCGGGCGGCGCTACGGGTCACGATGGCTTTCAAATCGGCTGCCATG
GCTGGAAGAAGAGCGCGAAGGTAATGTGCTTCGGAATTTTTCCATGCCAAAAGCGCTGTG
GCAGTATCATGGGTCAAGGCCGCCGAGCTTTGGCGGATAACTCGCGCTGCTGTATGAGTA
GAAGAGGACGTAGATTGAATATCTACTTTCGGTGAATTTACAAGTTAAATTTTGGTAGCA
GCACGCATAGGTCTTGACCAGAGTTTCTTTTCAAGACTTTTAAAGCTTGTGGCTTTGAGT
ACCTAGTCTCTAGGTCAAGCGTTGGCGACGGGTCAGAGGGGTGGTCATTTTCTAACTCTG
GGTCCATGGGCTCATCTTCTGAGTATATGAGAATTGATTCGGCTGGAGATTGGTGTCTCT
CAGTGGCAGTTGCCAGAATGGCTTCTTCATGCACAGTTGGCTTAAGTCTTACACGTTTGG
CAGCGCGCGTAATAACTATCACAGGTGATGCGAGTGAAGCATGCTTTTTCCGTCTACCGG
GAGCAGGCTGTCTTTCCGAGACAAAGATATGCCCGCAGAGACGATCGGGATGTATAATGG
ACTGGGCGTAGGGTTTTTTCGTATCGCAATGTGTTATACGTGGTATTGAGTAGACCGTAG
GGATTGCGTTCGTTTAATGTGTCAGCTGCGTTAGGTACAGAAAAGTGCACGGGCACCTCA
TTAATGTACACAGTAAATTCTTCTGCCTACCCAACTCACAGAGTCTTCGATGAGCTCGAA
AAAAGGAGGCCACTAAGCATCTACTGCTTCGTTGTACAAATTCTCGGAAAGAGAGAGGGA
CTTTGCATTTGATGATATACAACCACAATTATAACCAATCTTATTGAGGAAAAACAGGGG
GAAGGAGGCACTTTTGGAATTTTTGAAAACATCCAAGTGTATGTCAGCATACAAAGGAGA
TGTTATAGGCTTAGAAGAATTGGCTTCATGTTATTAATCAGGGGGAAAATGAGGATTTAA
TGGGGTGGAATTAGTTAATTTAAAAATGACATGGCTAGATAGCTGAATAAAATATGGTAA
AAAATATCGTTGTGTACGTAGCATTTAGACCACAACTTTATCACTCTACGCGTATAGAGC
TAAATACGAGCTTCAGCTCATAGCTACAAAAATTTACAGCCTTGCCTGAGGCCGGCACAG
TGGGTAACGTCCCAGGAAGGATCCTTTAGCTCAGAAGCATCCAGAGGATGTTTCTCAGGC
TCACCATAGTTCCATATCGCTCAAAAAGCAATACGATACTGAAGCTTAAAACTGCAGCTC
TGCCACTTAAAAACTACTCCAAGTGACGGAGGCTTCTGCATACCGGACTATCCAAATAAG
TACCCGTACAGTAGGAACTATTATCTGCGTGTGGAAGAAACAAACCTCTTGATTAGAATT
GAGTAGATAGGCTTTCTCAGAAAAGAAGGGAGTTTAATGCTGAATTGACGCTAATATGTA
GGAAGATAAAGGTCGAAAGAGGGCAGAAATAAGTAGGGGGGAATGCCGCGTTCAAGGAAT
GGTCAGACGCTTGGAAATACTAAAAGGAACGGCGCTGGAGATGTCATGAGCAGGTAGCCC
CCGAAATATAGAAAGCAGCAAATTTGTAACATGACTGGAATGCGTAGATTCCTGATGGGA
TACCGGGAAACGCCTGACCGAATCCACCGAAACCTTGGTAGGGTCCAGAGCAGCTACGCC
TCACGGGTGAGAAGAGAGATCATCGCGCCCGGCCCTTACTTACGCTGAGCATATGTTTCC
AGGGTAGAGAATCCGCGCTACTGATGTGAAGATGCGTCCCAATGACGAATCAAATGGCTA
TGGCGTCTTCCTAGTGGACCGGGGGAGGGGAGTAGATGCTGCGAAAATCGAACCACTGGT
TAATCGAAGCTAAAATGAAGCCAAAGGTAGAGCTGTGATAACACGGTAGCTTCGAGAGGC
AGGATGGCTAAAGCATTGTCGACTAATCGGAAATACCAAGGCTGTAATCAGGCAGAGGGG
GGATAGAAACGAAGACAGGTGTTGCCGGATCAATGGATGTCAATAAACACCAGAGCAAGT
CTAGAATAAAATCATTTGATTGATGGGGTGGGTAGAGAAAAGTTGGGTATCTCTCGATGT
ATACAAAGGAAATTGTAATTATCAACGCCGATCATAACAATCTATGTTGCTGAGCAACCG
TATCCAAACCGCAACATTGGCAGCCCCTGTAGCTAGCTAGGCTCTATATTCCATCCCTGC
CGTATTGGTATAGACAGTACAAATCTAAGGGATTGATCCCGCAACATCAAGGGATATAAC
TTGCAATAGCTCCAGCCGTTGAGCGCACTTCCTAAAGGTAACCCGATAATTTTGTAGAAT
CATATCACAGAGCCAAGAGCATATTTACCGCGAGCTTTCCTCCTGTTAAATCAGAATGTG
TCGTTACGTAGCAGCTCGCACTCAAACAATGTGCACTTGCGCCATGAGATATGATTATCC
CACATCACGACTCATTGGCGTGAATAACGACTGCCCAACAGATATCGGACGGGATCTATT
GGCTCCAGGGTCTCTGAAATTCTTTCCATTTAGACATGATAGGGAAGCAAATTAGGATTC
TTGCAAGTATGCGGAGACCCCCTCCTTTCGGTATTCAGAGGGACTTCTCACCACACGGAT
GAATATAGAAAATATTAAACAATATCATCACAACTAGCCATCTATATATTTCATCATAGA
ATAAAAACATGCATCATATCTGTCCAAGTGTCAGCCCTCAACCTAAGCGATATGGGGAAG
TTATTAGTAAGCAGACTTGCACAATTTCAGTAGTGATACGTTCAGATAGTTTTTAGTATC
TTTCAGGTGATAGTTTTTCTTGATTGATGAATCCCGTACAATTCCCGAGCCGTCTTATCT
TTAACAATATCTCAAAATAATTTTCAAGCATAATTTGTAATTCTTTCATTCTGCGGATCC
AAATAAATTAAGAGATCAGCAGTCACCCGCATAGCCCTTGGGGTGTCAAATCGGGCAAAT
TCAAAACAAAATTTCAAAAAAGGTCAAAGGCCGAAGCATAAATACCAGTGATTCCATGCG
TGTGCTGGCGGGGTTACTAATTTCTAGATACTTAATTGCTGCCCTTTGAGTAATAATGCA
ACTAGTGTGTAGCATAGATACATGACGCAATTACCCCACAGTTAAGAGGGCCAGGGCTAG
GTGGGCTCGGAAAAAAAGTATATCATTCCAGAAATCCTTGTAGCTACTAATTTCTTCCTA
GTCAGAGCCCGCTCATGGTCCAGAATAGTTCCAGGTACATGTGCGAGCTGACTCACAAGC
ACTCTACAATAAATAAGCTAGTCAAGTTCAGTTTTCCTCCAAATATAATACTTTCATAAC
TAGCGAGATCATTGACGTGGTTATTGAGTAGAATCAGATTTTGGTCCCCACTGAGTCTGA
TTTTGAGAGACTACCTAGATTTATTTGATAGCTTTGAGAATTTTGTTTATCTTTATTTTT
GACTGCATCGATATCTGCCAATAAATACTGAGATTGACGTGGTGATTAAAGAGGCAAAAG
ATAACAAACTCCAATGCGAGCTCTAAATTTTGTCTTCAAAGCCGGTCGCCATCCTCCGGG
GTCCCAGCAATAACACAGTAGTAGCAAATATTACGTGCAACTTTTTAGTAAATACAGCGT
GACGAGCTTCAGATAAAATAAGCATCATGTATCGCGTAATTTTGGGCGGTTAATTGATTT
TTTTCAAAAGTCTTCAAAAATCTGTATATATGATTGCCTGGGGCGGTTCCAAGACTCGGC
GTCATGATATATTCGTTTTTAGATTTCGCTTTTACAATGAGCTGGAGATTATCAGCGATC
TTGACGAGGTGTTCAGTCCTACCCTCATTTGTTGCGGATATTAGAGGATAGGTTGAACCT
AAAATATTTTTGACTGGCACTGGAACGTTCCCATAAATGATAATATTGCCATTTCTTTGA
TGACTGTAATTACTATATATACCATTAACTGAAACAAATCTCGCAGAAATATATTTCATC
AGTAGTTCGAGGCTACAATATGGCACTAAATTATACTGAATTTGGGATATTTGCAGCGAT
ATCCCGTTTTCTGCCCTGTCAAGTAATTCCATATAACAGTGTTCTTGTTGAAAGCTAGAG
AGTTGTTCGGGGAGATATTGTAAACTAGGTTTGCGGTAGGCGTAAGTTTCCAGGTACCGG
GAAATGGATGAAAGTGTTTCCTGGCTTTTGGCACAATACTTCCCCCATGAATTACCTCCC
GGTAAGTCGGATAAATCTGTGTGTTGAATGTTATTTAGGGTTAAGTGCAAGAGCTGACCC
TCAAATTGTGGTTCCCAATAGTATTGAATATGTGTATCAAAGGAGTTCTTTCCGCCTTGA
CCGAATACGTGCAGGTCAAGCGCTCCATAGCTTTCCGAAACAGCCGCTGGTAATCTCATC
AAGTATAGGCATTGCATATTGGAGATGATAAAGATCGGATATCAAGTCGTCCAGTGATTA
TCATACGTGAGTTAGAAGATGTTGGGAAATATACTCTGTACAGTATTAAATTGTTAAAGT
TATAAGCTTGAGCTAGAGTGGAGGTTTGAGCGGAACCAGTGTCGGCGATTAGACTGATAC
AGTAAGACTTATTTGAGATAATAGAGAGGATAATATGAGTGAAAATAATTGTATTGAAAT
GTATATTTCTGTGTAAACTTGTGAAGATAAAGTGAGATTGCGTGTTCGCATTCATCAGCT
GAGTTTTGCTGACCAGTATTTATGAGCCTCCATAGTTCATGATTCATGAGCCCTGCAGAT
GTATATATATATAAACTAGAAATATTGGACCGAATACATGTGTAGAAAGTAATAGGTCTT
AGTATCCTATAACCTGCATTCAGAACAAAGTCATCCACTGGAATGCTAGTGTGAGACAAG
TAACGCTGCTCAGTGAACTTTTAGCGCGGGATATGTTGACAACAATAGTGTAGGGGAAAT
TTGCTATCCTTGTCAGCCAGACCCACAAATAATTTATTCTTGACCTTCCAAGACATATCA
TAATTTAACACATATGGGTAAAAAATAATCAAGAATTCTTAATTCTACAACTATCGTAAA
CTTTGATTTATGTACATATCTATGGGATATATCACGACTAGTCTCGATGCCTGTTATACA
TAGTAATGACCAACCACCTCTCGTCTACCATGATGAGAGAGTTTACATTGCTGTACGTGA
ATATCCAAATATATATGCAACAGCAGGTGTGAATAGCGCATCCAAGAAATTTGTAGAGGG
AGTCGACCTTGTCGGGAACCTCAGACGAGACAGATAACACTTGAGTTCTAAATTCGAGAG
TCGGAGTTCCAACAGAAGGATAAGCACGATGTATATTTGTGCAAGTAACGATGTTTCTTA
ATGAAAGAATGGAGTAGAAGGAAGATTTTGGCCGCTATACATGAAGATCTAGATCATTCC
AAGAGATGAGCAGCGCTAACATGGCGGGAAGCCAAGACTTAATCAAGACTTTAAAAGATA
TTGAAAGGGGGTCCCTAAAGCGTGTGAACATGAATTACAGTCGAGGGATCGGAAGCTGTG
TATTGTAAAATTATTGTTGTCGAGTTGAACCAACCAACTGCAATTCGATTGTGCGCGTCC
CCGACGTGTTCATTATTACTCGCGCTAGTCTGCGTTTACGCGCTAATCGCTTCCATATAA
GTGAATACTCATATGACATGATTTGTCAGCCATTCATCCGGTTCCTTGATCAGCACGTGA
TATGCTCTGCACCTTTCATCATCAACGCTCCCCCACATTAGAATCTAACCTGGTCACACA
AGGCACAAACAAAGATTCTGAAATGGCTAACAAGACAAACAATACCCCCCATCAATGGTT
GAAGAAGAGACCCCACTTCCACTATTAGAGGAACAATCACCACAAAAAGAAATCAGCAAC
AGAGGTTCCCAAAAATAATTAGCAAGGTTCACCAAGTGAATCTCACCACTCGGAAGATAC
AGCAGACTGCTTCTTAGAATCATTATTCCCTCTTCATTCACAGGAACTTAACCTGCAGCC
AGAAGACGAGGGGGAGTCTAGTTCTGAAGAAGATATAGATGAAACACCATGTGACCAGAT
CATGACTGGATGGGACCCTGTACGTTCTATTACCAGATAAAAACAAACGCATTCACCAGA
AATAGAGTACTCACCAGAAAAAGAGACCATAAGAACCAGGTATGGCAGGGAAGTTAAGAA
GCATGACTACAAACGTCTCCACTATGGCAAAGCAGCACAGATCTCCAATGACGAAAAAAT
CTGGAACAAAGCAATGACTAGTCCGGAAGCTGTGCAATGGGAAAAGGCGACAGATGAGGG
ATTTTGCTCCCTCAAAGAAAAAGGAGCCATAAAAATTATTTGCCGCACAGAACTTCCACA
GGGGCGCAAACCTATGAAATGTGAATGGGTCTTCAAGAAGAAACTTAAAGCAAATGGCAG
CATTGAAAGGCGGAAGGCTCGTTGTACCGCAAAAGGGTTTACCCAGTGTCAAGGCATAGA
TTATCATGAAACCTTCGCTCCTGCACCATGACCAGAAACAGGCAGAATCATACTTGTGTT
AGCCCATCATGTCACGGACTGGATATTCATG
>20151110.A-POA_contig_60
AGGACACATTTTAATAAGGTAGATAATCTGATTAGCGCATTAGGAGTTAGGACACTTTAA
GGAAGCTCTTCCTCGAGAATTACTTCCGGGATGTATCTAGAAAATAGACAGTATTCGGCC
ACCATTCCTTTTTACATTGATTTGTTGATAGCCCATCACACTATCTGGCCCATTTCGCGC
CTCCGCAACACTTTTAGGATCCCTAGTTGATGAGGCAAATGCCAGAAATGGTGTAAATAC
TATAGTTTCATCGAGATTTGGTTGAGGAACAGTTGAGTTTCCAGATCGTGTGACTCGAGA
AACACGCTCATAGTATTTTCGATGTCTTGGTGTTTGAGTTAACTCTTCATCACGATCCTC
TTCAATTTCATTTCTATATCCATGAGCTAGCTCCTCAAATGGGGACGGCAATTCGATATT
TGTCTCAACAGATTTTGCGGAAACCTCATTATCATGAGAACTGCTTGA
>20151110.A-POA_contig_61
CTTCTCTCCTTAGCCTAGATATATCTGGAGCTTTTGATAATGTGTCACACCAAAGGCTAA
TTCACAACATGAGGGTAAAGGCTATACCCAGATGGGTTACGCTGTTAATTGAATCGCTCC
TTGAGGATAGATACACATTGATGAACCTTGGATTGTTCAAAGGAGATCAGTTTTCAACCC
GTACTGGGATACCACAAGGCTCCTCTCTTTTGCCAATTATTTTCCTGTTTTTTGTCAGCA
CGCTTCTTCCCGAACTTCAATCAACTACCTCTACAGTAGTGGGGTTTGTGGATGATACTA
ATGTACTAACTTAGTCCAGCTCTACAGAAGAAAATTGCCGAAATCTTGAACATCTTCATG
GGATTTGTGAAAAGTGGGCCTACAAACATGAAGTTAAATTTGTGCCTGAAAAGTAGAGCT
AGGAAAAGACACAAGATGCAAGCTGCAATCCAAATCCAAGGTCATCACACCAAGCCACAA
ACTTCTCTTCGCGTCCTGGGCATCCATCTTGACTCAAAGCTCAACTAGGATGCACATATT
AAAAGCATACAGCTTAAAGCCGAGCCACAGGTACAAGCCTTAAGCAGATTGACATAGTCA
GGGTGGGGTGCAACATTTTACAGAGCAAAACTGGTTTACAATGCTGTAGTGAGACTAGCC
CTTACGTACAGATCCTCAATTTGAGCAGAAGCTGGACCTGCAGACAAAATACCTGAAAGA
CTAATTAATCCCCTCAGAAGTATCCAAANNCCTTAAGATTGTCACGGGCGCCTATAACTC
TACTAGCAATAGGGTGCTTGAGCACAAAACCTCAACCCTACCAGTAGAAATTTATCTGAA
ACAAAGGAGGGTCTAACACGCCGGACTATCAAAAAGCCTACCAGTTCAAGATACAATATT
GTTGGCATGNNGCAACCCAGAGCCGGAAGAAAAGATGCACGAATTAGAACAAGGATCTAT
GACCTTGCTGAGTGGGATCAGACATGCGCAGATATTGACACCAAAGATGGACAGAATACA
GCTGTAAAAGTGGCAGCCTTTAAGGAATGGGAAAAGTCTTAGACAAAACTAACCACCAAG
CCATGGGAGATCCTAAAATCTGGATGGCAGCAAATATCTTTAAAGACAAAAAGACCGGA
>20151110.A-POA_contig_62
TTTGTTAGAACTCACATTGCAGACCCCGAGTCAATTTTGATAAATTCGTATCCTACTCAA
CAGCTAAACTCGAAATTCAAAAAAATGGCACCTGGAGAATTGTCATCTTCCCACGTCAAG
TTGCTAGAGAATGAGTGGGATAAACTCGCAAATATGATTGGAGAAATTCAGAGACAGCCT
ACCAGCTCCTCTGCTCCAATACCCGTGGACGCTCATCCACAGGTAAAAATGTTTTGTACC
CAGGCCTTCGTAATGGGTAAGCAAGCGGCCAACAATACTCAGATCATGGGACCGCAGATT
CCGACCACAGCGTGCGACAATCAGCAGTTCCTCATGTATGAATATTTTTCGCTTGGTATG
GATTCGGGCCGCATGATTAAACCTTCGACACTTCCTTCAAGGCAAGAGGGCAACAGGCCC
GACCTTTTTCATGGAGATCGCGACAAGTTTAAAGCGTTCTCCAGACAATTGGCACTTTGG
TTTGGACAAAATCCAAACGATTATAGTAATGATAATGAGAAAGTTAGTTTCGCTGCCAGC
TACCTTCGTGGCGAGGCATTTGAATGGCTAGAGCCTTTTGTGAACGAGTCCGATGGGAAA
GTTCAATTCGATACCTTTGAAGATTTGATGGATGCGCTGAAAGCCGCCTTTGCAGATCCC
GACTCTTACGCAACGTCGGAGAGAGAATTAGAGCGACTAAAGCAAAATACATCTTGTTCA
GCATATTTTTCGAGATTTTCGGCGCTCATAGCGCAACTTGGCTGGAACGAAGATGCAGTG
AAAATCCATCACTTTCGTCGAGGATTAAAGGATGGAATTAAAGATATGTTGGTGGGAAGA
GATGTTCCCTCGACAATAAATGAATTCGCTTCTCTGTGCATTAAATTGGACAATCAGAAT
CAGGCACGAGCACAAGAGAAGAAAAGTTTAGGGCCATCTAAGCTANNNNNNNNNNNNNNN
NNNNNNNNNNNNNNNNNNNNNNNNNNNNNNNNNNNNNNNNNNNNNNNNNNNNNNNNNNNN
NNNNNNNNNNNAGGCTAATAACTTATGTACATACTGTGGATTATCGGGTCACTTCGTTAG
ATACTGCCCCAAAATAAAAGCTCGGAATAATAAGGTGGCCTCTGCTTCTATACAAACAAC
AAAGCCACCTGAAGAAAATTCGTCCGCTATAAGTAAGGCAAAAAACTAGAACAGCTAAAG
AATACGCGGCAATTCTTTAGTAAAACCTCGGCCGAAATACATTCGATTGATCATAATTTA
GGAAATAAACCANNNNNNNNNNNNNNNNNNNNNNNNNNNNNNNNNNNNNNNNNNNNNNNN
NNNNNNNNNNNNNNNNNNNNNTTGAAAGTGGTAGATGGCCGTGAGTCTGTCAGTGGCGCT
ATCACCCACGAGATTGAATTAAATCTACAACTCGGTGATCATTCGGAGCGTGCCTTGTTC
CAAGTAACTAAGCTCTCAGATTATCCTATAATTCTTGGGAAAGCTTGGCTCAACCGTCAT
GATCCAACTATTCATTGGTCTTCGAATTCAATCTCCTTTAACTCGGAATTTTGTCAGTCT
AATTGTTTGTACAAAACAGACTGTGATGTATCAATTTGTTCTGTCACGCTATCTGTCCTC
AATAAATTAGCAAAGCGTGATCAGCTTGAAGTCTTCGCTGTTTCTGTCAGGGAAATTGAG
GAGCATTTGAAAAAATCAGAAAAATCAGAAGCTGAGGAGTGCCAGGAGTTACTTCAGAAA
AATCCGCCGGAATTCCATGATTTGTTGCCGCTGTTCATTAAAAAAGAGGCTGAT
>20151110.A-POA_contig_63
GATACATTTGCGTGTCTCCAAATAATATATGGTTGGGTAAAAAGCATAGGGTTAAACCTT
AGCCAGGATACTCACGTAGCGGATCAGGCTGTATTAATACCTAGCATTTGTAGAGTTAGT
TCCCTTTCACCTTCATACAGTTTATTAATTCGATTTATTCATCACCAACTTGGTTCCTGT
CACAGCTAGACTTCGGAAATGTTACCACTCCATACCTCAAGAAAAAATTATCATGGATAA
ATGCCAAATACAAATTAATGCGGGAAGTAGCACCTGAAGTCTATGAACTAGATGTACCAA
GTAATATACATCCCAGATTTTTTGTAGACCTACTCTGAAGGGAATTTGATGATCCACTGC
CTTCTTAAGCCAATGACAACAGTCAACCTCCTCCACTATTGGACGGAAAACATCCCCTAT
ATGGGGTAGAGAAATACCTCAAAGCTCAATCTTTCAGAGGAAAAAGATTTGTCNNNNNNN
NNNNNNNNNNNNNNNNNNNNNNNNNNNNNNNNNNNNNNNNNNNNNNNNATCGGGAAATAT
GGTGATGGAGATGATGTAGGTGACTCCAATTCAGGTAGCTATACAGGTTCAAGGAGCAAA
AAGAGGCCATTGCTATAACAATAGTTGTAAATGCATCCGGGAGGAGGGGGGTAATTTCAC
AGGTCCTGGTTCTGCTGATATAACCCCTGTAAAATGGGTTTCTATTACAAACTCTCAAGC
GCATCATAGAGCAACTCCTGTATTTTAATTATTTTAGAGAATCAGAATAGACTTTGATTA
CTTTATTCAATCTTACAGATCACGGCCTTATTTTGTGACATATGGCCTCTTCAGGGCTTA
AATAGTAGATTATTTGATTGACTGATGATTAGACTTCAATTTCAGGTTCTTGAGCCCTGA
GAGAAAATAAATGCAAGACAAAGAGAGAAACTGAAAAGGGTACAATTAATCCATCTGCAA
CTGGAAAAACCCCTCCACAATCTAATTTTTCAGATTCAAGCAAAATATATATCTGGAATC
CTTATATCATCTCCCCTGGTGAGGACCCGGGCAAATTCATAATTTCACTGGCACATATTT
GGCAGGAAGGTGTTAAAGTTATGAGCTTGAGCAGGAATGGAAGTTTGAGCGGAATCAGTG
TCGGCAGTTAGACCAATACTGTAAGACTTATTTGAGATAATATAGAGTAGAATTTGTATG
AATATAATTGTATTGAAATGTATGGTTCTGTGTAAACTCTGATGATAAAAAGAAGTTGCA
TGTGTGTGCACTTATCAACCGAGGTTTACCAGCCAGTATTTATCAATCTCCATGGATCAT
GCTTCATGATCCCTGTAGATTTGTATAGCTATAGATATATAAACCAAATATGTAGACTAA
ATACATGTTTGTAGGTAATGGAGTTTAGTACCTTGTAACCTGCATTTATAACACAGCCAT
TCACTGGAATGCAGTGTCATATAGATAACAATACCCATTAAACTTTTAGCAGAGGATGCA
TTGATAACACTAATGCAGGAGGGGAATTTACCAGTATAGTCAGCTAGACCCACAAATATG
CCATTCTTGGCCTTCCAAGATATATTATATTTCAACATAAGGGAGGCAATAGATGGCCAC
ATTTAGTCTCGGCACTATAGTGTGCAACAATACGTTCTTGTTGTGATTGTAGCATGGATA
CCCCTGAATATGTACATTGAGGATTGGCAAGAAATAAATAAAAATGGTGTTAATGGAGTG
GAATAGGCTTTGTAGAATGGATGTTGACACCATCAATCTGGGAGGATATGGAATGATGGC
ACTTAGAACCATAGTATATTCATATTTATATAATAACACTGATTCTCCCACGTCAGGGAC
AACAAAAATGAAAACACTATTCACCATCAATTATCTCTCCCACAGAACATGCAGCAGATT
ACTGGTTGCTGTTACATTTCTCATAACCTTGCATTTATAAAAATTCTGTCCATCAAAGAT
GAAAGCACAAACAACGCCCTTTACCCTTATATGACACAAAGGTGTGACAGTCTTAAAGTG
GCGTTTTATTCAANNNNNNTGAGGAGCAAAGATACGAGTGAAAAGACTCCTATTTATTTA
CAAGAATGAATCCTTGCTCCCTTATTCCTGTCATCTTTAAAATGAGTCATTATGCTTCAG
TCTATTCTTATCCAGCCTCATCTTAATCTTCACCATGTAATTATTAATTCAACTCATGAT
GATTGTGGCTCAGATGCCTCAAAACTAGTAGTTGCGTTGTTGTGTCTGTAATCCTAGTCC
CCATTTA
>20151110.A-POA_contig_64
CGGGCGCCTTGTCCGAACACTTGGTCTCTCACTTTGTCGGGCACAAACGTGTTGAACTTG
GTGCCAGGATAGCCCTAGATCTTTGGCAATTTGTTCAATTGTTTTGTTGGTATGTTTTCG
CAATTTTTTAATGCAAATACAGTCTTCTGATGAAATATAATTTGGACGGCACTGCAACAA
CAAATTAGTGGTACTCATTTTTTTTTATATCAAAGTTGGTGGTAGAATGTAATTATTTGT
ACGTGGGGAGAAGATATTTAGATGTTTCAAGAATAAGAGTTTTACAGTGCGGGGAATCAG
TAATATTGAACGATTGGATAATTGGGCTCTAGAATTATTACCTATTTTGTAATAGTTATC
AATTTGAATAGGCCCCTGTCACACTAATGCAATATGGTTGACTTATGTCTGGACTACTGT
ACATCTACAGGGATCAAGAAGCATGATCCATGGAGATTGATAAATACTGGTCAGTAAACC
TCAGTTGATAATTGTTTGCACACACGTAACTTCACTTTATCATCAGAGTTTACACAAAAC
CAAACATTTTAATATAATCATATTCATACAAATTGTCCTCTATATTTTCTCAAATAGGTC
TTACTGTATTGGTCTAGCTACCAACACCAATTCCACTTAAACCTCCATCCCAGCTCAAGC
TCATAACTTTAACATTTGCCACTAAGCACTTGGATCATAGTTTTAGGATCATCTTTGTTC
CAGTTGAATTTTCTGCTGCAATGAATGCTGCAAACGCTGTGTTCTCATTGACATTCCTGT
CAAAATTGGATTGCAAAACTCAATTTAACAGTTCAATTGCTACTTTAGGTCTATTCCTAG
ATCCTGGCGGTATTCCACCTTATCTCTGCGTCTATGATAAATGTCCAATTTCCTCGGTTT
CCTCAAGTCCTCCAACTTCTTTATTCTTTTTATTTTCTCTTTGATCCACTTCATTGTCAA
GGGTTTGGTGTTTTTCATACCTCAGTTTTTCAAATGGAGTCATCTCAAGCAATTTGGTAT
TGAGTTAAGTTTCCTAACATTGAGAAATTTTGTAAGTTCCTTAATTTACCTCCCTAATTT
CATCAAGCGGAAATTTAAGGTTTGGCTGAGATTGATCTGATGATTCACAATATTTATTTT
GTAGTTGGAAATTTTAACAGAGCATTTACATTAAAACTTACATTTGAAAATTGAATAACT
TTCTGGCAACTGTGGATATACACCCGAAAAATATGTTGCCCTTCATGACCAACTAACATT
CCTATTTCGGCTCGATTATAAAGCTTCCTTGATTTAACTTGTCTCTCTACTGGGATTTGA
ACGTATACTTTATACCCAAGTACACA
>20151110.A-POA_contig_65
CGAACACCCGGCCTCCATGTGCAGGTGCCGAGTCTTGCATGAGTATCATATCCGGGTGAT
CTCGGTGATAATTAATAATTAATGGCACTCGTTTTTTTTATCGAAGTTGGTGGTAGAATG
TAATTGTTTGTACGTGGGGAGAAGATATTGAGATGTTTCAAGAATAAGAATTTCACAGTG
CGGGGAGACAGTAATATTGAACGATTGGATAATTAGGCTCTAGAGTTATTACCTATTTTG
TAATAATTATAAATTTGAATATACCCCTGTCACGCCTTGCATATTGTTGACTTAGGCCTG
GACTGCTGTA
>20151110.A-POA_contig_66
ATAAAATGGCTCATTTTGGTGAGCCAATCCATAACTACTAGTAGCGCATCTAAGCCAGCT
GACGTCGGGAGAAAGGTTATAAAATCTAAAGATATTGACTCCCATTTTTTTTGTGGAATC
TCGAGAGATTTGAGATGCCTGTAAGGCGCATGACAAACTGGTTTGATTCGGGCACATGTA
TTGCAATTTTGAATATAACAATCTAACGAGATTCGGATTTTTGGCCACCAGAAATGTCTC
GAGACAAGTTCTAAAGTTTTAGCCCTACCTGGGTGACCCACGGCAGGGTGATCATGAGCG
>20151110.A-POA_contig_67
ACATGCCTTTGCCGTCTTGTGTATAGCCACCGCGCGAGATATGGTCTCACAGTCTATCCC
TTTTTCGAGTGGGGTATGTGTCCAGGCTACCCAGACTCTAACTCGGGGAAATGACGACAA
GGAGGCGGACCACAACACCTTCCATCGTTGCCTGTTTTTAAAGTGTCGGCGCCACTATCC
GTATCGAAAGCTTGACCCATATAGCCTTTCCAAATCTTGTAGAAATCTCGTCGACGTTCA
GACTGTCCCACCTCAGATATCTTAGCTTCCTTATGCCACGTCTCAAACGCCTTTCTTCCT
CCTCTCCTTGTAAGATCCCTCGAGGTAGGTAGCCATCAAATTGGTTCCTCGTCCCGACAT
GCCTCCAAGACCTTGTGCTCCGCGACTTAAATCCTCCTTTCTGGGTATCCATAACATCGT
GAGCCTTTAGCTTGGGTGATGGTCACAAGCGATCGAGGATTTCATTGGCGATATTTTACG
TCGAGTTTTACGACAACTTGATTTGGTTGGAGAGTGTGTGAGAGCGACATAGGTTCAGCG
GAGATCTCGTTAGTGGTAGAGAATGAAGAAACGAGAACTCCCAGGATGTTGAGAAGGTGT
ATGAGAATCACCTTCGATATGGATGAGATACTTCTTGGCTATCCCAGATATGCAGAGAAT
ACTGAGCGTATACACCGCACCGCTGGAAGGTGAAGAACTCGTCTTTGCCGGCAGGAGTGT
GGTAGGGTCTTGCCGAACTCGAACCAGCGATCTGCTGTCTCAAATGGCATATGTGTCCAA
GCTATCCTGACTCTACTTGGCAGACCAGCCTGAATGATGTGCCACCGCACCATCAAACCC
TGACAGCGATTACTTATGGATAGGAAGAGTGAAGCAGGCATGGGAAGGTGTAAACTACCT
GAGGCAAAGGTAATTCTGGCCTTTAGGTAGAAAGGACCTACATGTGTTACATTGTCTAGG
ACTCAAATAGCACAATAATAAATTAATATTAAAAAAACCCTGATTGTGTTCATAATGTTG
CTTGCACAATCGCAATCGTAGTCATGGCGCGCACAATGCTCTACAATTTGCAAAATTTGA
ACCGAGATTCAAATCGGTACCCATAAGAAATTATATCCGTCTTTAGCATGATCATGTCAA
TCTGTCCCTGTCTCTTTCAAGTCCATCCCAAAGATCTGCCCCCTAGATTTGTGCACCATG
ATTTCTATCCTCCCGCGGATACCCATGCTGTCGATGGTGTGTATTTGGAGGCCAACTGGG
GCCAGAGATTGATTTGACGATGGATCTGGTCATTGAAAAGAGGATATACTAGGTTGCACG
CGTAGACTTGATGAGGCTAAGGTATGAGTCGATCTCGTTGGGAGGGAAAGATTGATGTAG
TGGAGTGTCTTCATTCATCATCTCGTGGGATCAATTTTTTGTTGTTGCGAAATTTGACTG
AACTTGGCTCTGGGAGAATAATTCACTCACAGGTTCGTAGAGGATATCACCTACAGGTCC
TAAGTCTTTATCTTCCGCGTTTCACGATCATCAGTATGAAGACTGATGAAGAAAATTGTC
CATTGTTAGCCAGAACTAATCAGCGGAAGTCTAAACTTCGTGAATAAACCAAGTATACTC
TAACTGGGCGTGCACAACCACGACTAAAAACACATTTCTGTCGTGCTGGAATCAAACCTT
CGATTGTCTGTGGCGAAGTGGACAGACAACTAGCCCATCGTTCCGTGCCGTATGGGATGA
GGGGGAGTGTCTCTGACTCACCGACTGAAAAGCCATGTTGGTTTTGGATGATGACAGTGG
GAGATGAGCTACACCAACATACATTCACCACGGCACCTCATCTTGGCTCCCCAGTGGGCT
GCATGAGAGTCTTATTCGGGTGAAGCAACAAGATAAATATTTGAATAAGAATAGGAAGAT
AATGAATATTCACGGAGTCATAACCCGATCGAGTGGCCAATACTTTTGACCCGTAAGGCA
GAGTAAACAGAAAGCTAGGCTTGTATCAAGGGTCGGCGTCTTTGGGCAGGTGAACTTACA
CTTAAGCTGAAGAAGATGCTAGGAAACGTATGATTACTATAAGTTGATTGCACGCCAGGC
GCCAAACCAGATTTGCTCTGGGCATACCAGATATTAAACTGTAATTACAGCATCAGTCGA
CGGGTATATAGTATCATCAGGTAACTCATTCTTAAATCTTCTGACAGAATGTTTTTTTGC
CAGCAATAATCTACTAGAACTTCTAACTCCTATGAGCGATATACTAAAGTGATCAAGCTT
CCCTCCGGAAGGAATCAAATCTGAAGAGTATAAACTATAAATGACGGTAACACATAGACA
CCGGGATCACTCCAATGTATTGTTAGGTTTAAGTGTCATGCATTTTATGTTAAGCATGAC
AACAAATAAGTATTGTTTTACAAAATAAACTTGTTTTTAGGTGAAGACAAGTAATTGGAA
GGGCTAGTTTCAGATTCGGCGGCTTGTCGACGCGGGAAGATTGGCTCGGGAATGAGTGAT
TCTCTGACCATCGAAAATTTTATGCTGAGAGCACAAAGCTTTAACAAACGGATGGAAATC
AGAAGACAACTCAATCAAATTTTGAAAGAGATTCGGATTACAGCCTACGGAGTTACTCTT
TCATGGCACCGAGATGGCGTCTCCACCATTCTTCAAAATTAATAGTAGATATGTCAATAC
CTAGATCCCGTAGCTTACGTGTCGATAAATGGCAGTCATAAGGCCGTTGTATTTTCCCAC
TTGTGTCGTGAACCGGGAGGTCGGGTTTGAGGTTAGTGATTGGGATATCTAGAATCTTGG
CCAGAATTTGGCAGATCTCATACTTGGTAAGACGGTCCTCTGAAGTAAATTGGACAATTG
TCGGGAACGTGGATTTATGTTCGGTAGAAATAAACTTCGTGGCAATTTCTAGTATTAATG
TTAGATATATCTTGCTTAAAATACTGGATAAATAAATACGTACCCTCAATTACTCTTGCA
ACGTCTTCAGTGTTGGTGGGATATCTGATGGCCCAATTATCCATGGGAACAACCACACCA
TCCGCTTGGGCCTTCCATATGCTATCTAATAAAACATTCACAGCACTCTCCTGATTGTAT
TCGACCTCTCCATATAACACAGGAATCCGAAGGACAATGCCCCGTCCTGTCCCATCGACT
TTTTCAAACGCTTCCGACACAGCTTGCTCACCCTTGAGCTTTGTCTCTCCATAAAAATTG
GATGGCTTAGGCGTGCTATGGGCATCATAGGGTGCCTCACCCTGTACACCTGAGAAGACA
TAGTCCGTTGATACGTATATTAGAAGAATGTTCTGTGTTGCACAGATGGTGGCAAGGTTG
TAAGTGGCCGTGACGTTGAGCAATTGAGTACCTTCGCGATCCCCACAGCATTTTTCGGGG
AAACGGTACGCAGCACCTTTGAAGTTGAGAATAATTTTAGAGCTTTGATTTCATCTGGAA
CTTACAATGCACAACCACTTGCGGCCTTCTGTCACATTAACCAGTGTTCCTTTTGATGCT
GCTCGGGATCTTGCCTTGTAGATTCCAATGCTTGCACAATCTCCTCTTTTGAATTTAAGT
CAAATTTGAGGATATTTGGTTTGTTGGCTCTGTTGTATCCCGCACCGGTGGTACGCCAGC
CTGAGAGTTCAAAGAGATCGAATACCTTTCTCCCGAGGAGACCGGTCGCGCCCGTTATCA
GTACTGAATTCATAATTGTTTTGACGTATTTGTTTATTCGCTTTAACATACATTGTGACG
GCGCACATCAAAAAGATCCTTTGCTAGGCGGCTAGCCCGATCTGTATAAAACTACCTAAG
TGCTACCGTTCACGTTTCCACGGAATGAATTATATTTAAGAAAATATTCCATGTCTAATT
CCTTATTTCACAACATAACCCGTGTCTTTCGAAATCATACAGTTATTATGAAAATTTTTG
AGGATCTTCGATTTACTGAGTGCGAATAACATGGATTTCATTTTAGTATTGTAAGTCACT
GATTAATTTACATTTCTTCTTCGCGATTGCTTGTAGCAATGCACAATGAAAATTTCTTCA
TGGAAGATTTGTCCAAAAATTCCTCACCCCGCCGAAGCAAAGTGAGAGCGGTCATGGTTA
TAGTTTTCAACTAGCAAAAACGCAATCTCGGACGAATCCTCACTGATATGCGTAATACCC
ATGCACTAAGATAGGGAAGAAAGAGGAGGGCGAGGTGGGAGACGATTAAATACTCGCTAG
AGAACCACTAGCGGCCTTTTGTCACATTAACCAGTGTTCCTTTTGATGCTGCCTGGGATC
TTGCCTTATAGATTCCAATGCTTGCACAATTTCCCCTTTTGAACTAAGTCAAATTTGAGG
ATATTGGGTTTGTTGGCAATATTGTATCCCACACCGGTGGTACGCCAGCCTGAGAGATTA
TAGACATCGAGTTCCTATCTCCGGAGATCGGACGCGCCTGTTCTTAGTACTGAATTCTTA
ATTGTTTAACGTATTTGTTTAATCACTTTCACATTCAATATGACCACGAACGACAAATAG
ATCCCTTGCTGGGCGATTAGCCCGATCTGCATAAAACTAGCTATGTGCTGCCGTTCATGT
TGTCACAGATCTAAGTGAGGAACTTCGTTCACGTTATTATTACTTCTTTCAAATACTTTT
GTCTCCATCCATAGTCATGTAATTAATGTAAATTTATGTAGTTCTTAACTTATTACGAAT
AGACTGATTTCATTTTAAGAATAATTGTTTTCTTCGCGATCGCTCATAGCAATGCACAAT
GAAAATTTCTTCATGGAAGATTCGTTCCAAAAATTCCTCACCCCGCCGAAGCAAAGTGAG
AGCGGTCATGGTTATAGTTTTCAACTAGCAAAAACGCAATCTCGGACGAATCCTCACTGA
TATGCGTAATACCCATGCACTAAGATAGGGAAGAAAGAGGAGGGCGAGGTGGGAGACGAT
TAAATACTCACTGGAGAACCACTAGCGTCTTTGAGCTAACTAAATTTATAGCAAACAGTG
CAAACAGTACTGACTGTGCAAACATCGCAAACATGACAAACATTGCAAACAGTGCCTAAC
CATTATCACGTGCAGATCACACTTTCTCTAAATTTAGAGATCCCCGTGAATAAATGATTG
ACGAGTTGTCCCAGACACATGGCCTCTCACGCAAGCTTTGATACTCGCACAGTAGTACAC
ATTTGGCTCTTATGGGAAGTAAGGCGACAACCTGAACATGTCAACATTTCTATGTCATCA
ACGGCAAATTACCCCCAACTCGGGTTTTAATTGTTTCGCATCATTCATTTTGGCCAACGT
GAACCCCAGGAACTCTCTAGAGATGGAAGAGGTATAATATCGATTTTTTCCCAGAAGATC
AAGAAAATGATGTGATATGATTGTTGGCGCGACACAAGGTAAAATTCCTTCCATTAGTAG
TGCATGGTGAGTTGACACTATGGAAAGGGTAAGAAGTACTAGAATCATCACAAGGTGCAC
TATTTTCTAATCTAAGTAATTCAAAGTCGGGCGTCGATCGGAGCGTAAGATACAGAAAAT
TTGTGCCTAAATATTACAGCTGTTTCGTGGATTGAATTTCAACACCTGTCAGCGGTGTTC
CCTACAAACCTCCAGCTCTCATTGTAGAGTCTGCTGAGCCGCGATTGAGTAACACCGTCT
TCACATAGATGAGGATTCCCAATCGCACTCGCGGTCTGTATCGTCTTCATATCTAAGCCC
ATCCCCCTAACACCATTATCTTGAAGCTAACCGCGATCAGTTCAGATGGTGGGGTCGAAG
CCCTATTCATCACCCACCCTTGGTCATGGAGAAGAAGCCATTTAATGAGTTTACGGAGCG
TACCCAGCACCCGATACGGCGATGGTGTATTTGAGCAAGTCGGCCTCTGATGTTCCAAAG
AAGGGAGGCGTAGATGTATATGCGCGCCACATGTGGTATCAGTGTCTAGGCCTCGCCTGG
CTGGGGCGACAGGTTTTTTGAGACTTTTTCCCGCGCACGCAGTTTCCATTGCTACCTTTT
TTTTGGGTAGAAGGTTACGTGGGAAAGGTGGCCGAATTCCACGGGCATATAATGTGCTGA
ATGGCTATCCATCATGGGCAATATATCAGAGATATTTAGAGTAAAAAAAGAGAATGGGAG
AATTGTGCAAGGTGTGAACTGGGTGAGGGAGTAGCTCAAAGTGTTAGATAGCCAAAGGAC
GAAGTAGCACAGTAAACAAACACACAATGCGTACTCTGGCTGCTGTTAAAACACTGCGAC
AACTGGGCCCATGGTTACAAGACCTGATCGGCAAAGATTATGGCACTAGCATAGCTGTGC
ATCGTTTTTTGCCGGTATTTTTTTTTAAATGTCTAATCTCCATTTAAGACTGTGCAAGAC
ATGGAATACTCTCTATCTACATGTGAATAATACCTGCGTCTCAAGTAGTATATCAACCCC
AACCCTTCTCCACGGACACATTACTACATCTCACAAGGACTCATCTGCTGATATACTTTA
AGAAGCCCTCTGAACCTCATATCATTATTACTGATTAACCAAAGAAACGGTGGCCATCTA
CAGGTGTGCAGTTGCAGGAAGCGATACCGAATACCAATGGGTGCGGGACTCTTCTATTGC
CATCGTGAGGACTATATCCGAAGACATAGCTACCCTCCACAAGCGTTCAAAGAGTCCGGC
CAGTCGGGCACAGTAGACCTTTGTATACCCGTGGGGTCTTCCAACCTTCCTAGCCTCTCC
CTTAATATTCACCTGGTTCGTACCGCAGGACAAGTCGAAGGTCCTGAAAGGATTTCAGGA
AAGACTTGGTAGAGAATGACTGCCGTGAGGTAGCCTAGTCCAGTGTCCAAAATCGTTCCG
GACGTGGGATTGTCGAGTAACTCGTGTAGTTTCAAGATTGTCCCACCTATTAGATTTGGA
TATAAAAAGTTATAATCTGCTTTTCTCGAGTCTGGATGGGTCACTTATTTTGGCTCAGTG
GGCTTTTTATTTACTTGCGGATGGAAAGCAGATGTTGGAATATGACGAGGGTTTCTCTAA
AGACCGTTGAAGCTTTTGGTATTACAAGATCTCACCCCCTTCCTAGCGTCATTATTGTTG
TCTTGAGCGTTATATGGGATGCCGTAATCATTTCCCTGAAAGAGGGACCAACATATTCAT
GGGTGTCTTGTGTGCCGCGACCTCGTCTGCAATCTGCAAGGTACACTATCAATACAAATT
TGGTTGAATGGTACAGTGGTGCTTCATATGGGATGTGCTCTCAAGTAGAGTGGCTGACTT
GAATACGTATCCCACTCGAAGCAGAATATCGGTGGCTCGAATCTAGATACACATTACCAT
GTTCTCGTGGTGATCGCGAGAGGATAATTAGAGTAGTGAAGCATTCTTTTGGCAGACACT
CACAGACCAGTGTCTACCGGTTAGTGCAAACAAGCACACCTCGTGGTAATCTTTCAAAAT
GACATCTAAGAACGCGCCCTCCAACGTGCGAGCCAGTGACGTATGTGGTGGAGCTTATCC
ATCACACAGTGACATTCGCCAGGACACTTGGGGCAGATGATGCTGCAGTTAAGCTCGGGT
GGCAAGAAAATATTCAATTAGTACCGCGATGCATGCATGCGATGGAATAGAGGGTCCAAG
GCCCTGCGACAAACCCAAGTATATTTGCCAGAAGATGTAGTCGTCTTCGTAAATAGGGTC
TTGTTACGTAAACATGAATACGTCGGGCCGTGGTGTGTAGAGTGGTGCCCACATGTGCCA
CGTCAAACGAATCCACGAGCGAGCTGTTACAACCTAGCGCAGATGAATTTATCGTAAGAG
CCATCCTCTAGACGAGGAACGAGCAGGTTGTAATTTACACTTCACATCTATCATGCTAGT
CAAACCACCAAGTGTCCTCACTTGCGCAATGATATTTTCCTTCGATCGTGAGTCTCATCA
GGAAATGAATTATACCAACTTAGGTGGTCTAAGTAGACCGCTCCCATCTGTTTCGTGTTG
ATGGCGAAAAATGTGGCCACATCTCGTTGAATTTGCGACGGCGACTGCCCGTCCCACGCA
AAAGAGATGTTGTCACTGCTCTAACCATATTTGAAAGACTATCCCTGGTGGTGTACCATT
GCACTGTCGGGATCTCCCACAATTTGAAGTACTGCTGAATGATGGGATCGATACTTGAAA
AGTAATTCAGGCGGCCAAGACGCCGTTATTGGGTCGAATCCTCCACTCGACGCTCTGATG
CATGGAAATTTCGGTAAACAATTTTAGTTCCCTACTGAGATGACCCGTGAGAGAGAAAGA
TCAGATTGTTGCCAATCACTGGGCGCGGCCTCGGTGTTTGGTGGCAAGGAGCACACGGAT
CGTTACTGCTCGGAAAGAGTAGCCAAGACTAACACCTCTATTACTGGTTTCCAACTTCTA
TTGCGTTGCACACTCGAAAGGATTCTGCAGCTTGAAATTGCGACGAGTCTCTCAACAGTT
AGACACAAGTCAGGCCAGCAAAAGTGCTCCAGCTGCTCGAATAGTATCGTTGAATTGCGC
TCCGACAACCTTCTCCTTAAAGCGTCCGGTGAACTATGCCATCTCCAACTTACCAGTGCC
GATAGAGATAGCCGTCCCCCGGCTTTTCTTTGGTAACGTTTCCAGTTCCTGTTGAGCTAC
ACCTGCGGGTCTGACAATTATTCAGTGGATGCCCCTGTTTCCATCAAAATTTGCGGAGCT
GGGCTGCATCGCGAAATTCAACATGTATGCTGGCGCGGTATTTTGCAGATCAATAAATCT
GGCAACACAGACGGGTCCCATAGCATATCACTTGCTAGTAATTGGGTTGAGATTATCCTA
GTGTAGCGGATATGGGAGCATCAGTGCGCGAGTTACGAGGCTTGACGGCGAAGACGGCTG
CAAAACTAGCCTAGTCATTCAATTCCAACTGCGAAAGACTACCCAAAGTTTTCCGAGTGC
ATCCACCATTAGCTAATTCGAATTCTATCCAATAAAGTATTCTCATCGATAACAGGGGCC
ACGCAGGAGACAATGTTCTTAGAGCGTTACTTAGGAGAGCATAGGATTGTGAACAGGTGA
TTGACTTTCTTATGATCGTATGTATACTCCCGATCTTGCCATAGGGGTAGAACAAGCGCT
ATGAGCATCTATCCCACTGTGGCAGGGTCTCATCTAAGCTTCTGCAGAAGCTCCACCTCC
GCTAGTTTGAAACGGAAGGGATAAGCGCTTATGTGAATAGATGCCCGAACGTACAAAATT
GCAGTTTGATCATTTTGGGTAGTCTATCATTACACCTACTTAAATTACATGCTCTTTCGC
TAAATAATTCGATAACCAACCACCAGGTTCTGATTTATCGCTATCCAGAAGTTTTAGCCT
TTTTTTTGGATGCGTCTTTGGGACTAATGATGTCTAAAAAATATCGTGGATAATTGTAGC
ACGCCCCCTCTCGTTGGAGACGATTCTAACCTCATGAAACGGCTGGGTGGAATCTTGGAC
TAAGGGGTAAGTCCCAGCGCACAAACTTGAAGATGTCAGACGATGTTGTCAGGAGCTGGA
CTGTTATTCAACCAGTGTCTAATTTGACGATAGCCTTTGGTTTTTGGCGAGATTTACACG
GCTCTGGGGTACGGACGCTGCTCGGTGGGCTGCGTTAGTCTTCTTGCACCCCAGGGTCCA
CTGGGAGCTGATCTGCCGCTGCCCTGATTAGAGCGGGTATCACAGGCCTTTGAGATGTCT
GCGAGACAATATCAGACTTTTGGCGCACTGACTTAAACTTACTCCATTTTTAACAGTGCC
AACTACGTAGTCGAAAGCGCTGAGAAATATTGAACAGTTTAACTCAGTCGGCTACAGCCG
CCTAAAGTTATTAGATGCGATCTTCGGCAGAATATTTAGTGTGAGTCACTTCTTTTGACT
TGTTTTCTCGTGTTATGGTAAACTTTGAGCCTACAGCCTAATCCTTTGAAAGAATTGCGA
TAATCGTCATGAATGGGTAGTTTAGTAGCTTTATTGGACCAAAGTTCCCTACCAAGCACA
ATTTCAAATATCAGACCGTCTTTACTTCTGTTGGCTGATATGGGGTCAGGGAGGTCAGGA
GGACTAAAGGGCTGAAGAGGAGCTTCGTATCAGCGGGCTTTGGCTACTGTTGATACTGCC
AGCAGAATTAACACGGTAGATTCTGTAGTTTTATCTACGTTATATCCGGGGATTGCCAAA
ATACTTACACGTCCAATGGATACATATTTACTTAGTGGGTGGTGAGAAACTAGCCGGATG
TAAGAAGATAGACTTGCATCGGACAAGCTATGTAGCGCCGGCTGCCCGAGCGGCGAGAGC
TGTCATAATTGCGGCATCATGCTGGCCTTAAAAATTCGCAATGTGCATGATGGATCCGCA
ATTCTCCCGGGCACAATAGTGTAAAAGTCGACAGGTATCATAGACCTCAGCATTTATTTT
GTACAACAAGTACTCCATATGAGACTTGTAACATTAAGAATCACTGAGTCACTATTCGAC
GACAAGTCAGATCGCCGGGTAGGCTGGCTATCAGAGTGTGCAACTCACAACTGGTATAAA
GCACAAGGTCTGGAGTTCACCGAGTGGACGGAACGCTGCAGGTGGGAATCAGTAGCTTCA
AGGTTTCCTCAATGATTATGTCGATGGTTACAACAATTCGCTTTGCCTAGGAATGTCGTC
AGTGTGCAAGCTAATGAAGAGAGCTCGTCCTCTGCCTGTTTCGACAGGGCCACGTCGCAC
TAGTCAACCAGGATCAGCCTCAGGATGCGGGTAATTGACTTTGTCAAAAAGGTTTGATGG
GTGTTTCAATCGGATCGCTATCTCGCTATCGCACTGCTGCGTCATCTAAGCCTCTGGCTG
CCACGCTGAATAGAGAGGGATCTTTGAAAGTGCTGTCTTCAATCAAGCCTCACCTTTCCA
TCAACGCTGTGGAACAAGAGAAAACTTAACAAAATTATCAACATCCACCCGGTTTTTGCC
TTCGTCCCAACCAATCACCTTTTACTCATCCTCATTCGTCTGTGTGCTGCGGTGCCCCAG
CATTTATTGAAATCCTCCACCCTCAGCTCTCGAATCGTGCTATCGCACAAGATCTAGAGA
TATCAATCGTGTGCATTGCGCATCTTGCCAAGCAGTTTGTTAAATCACGGGTATTCTCCA
GTACCTTAAGATACAAGTGGATACACTACACTAATGCCTTCGCGGCATTTATTTTCTCTC
ACTCAATCCTTTATCTGGAGTATGGATATTCACTTTTGCTACAAATTTCATCTATAATCC
TGAATCCACCACGTATTCTTAAACCTTCACTTAGTATTTTTTGAAAAGATGCTTGCCAAC
ACTGAAACAATTGCTCCAAAATATTTGAGGTATCGAAATACACGGCGTGCCACAACTCAT
GAATGCCAAACCGACTCGAAATCTCTGCCACCCCAGAAGAATGACGGGTACAAAACTCAA
AATATTGCTCGTTATCGGCGGACAAGGGGAATGTCCGAAAACGTCGAATCGCAGTGTGCT
CTACCCGTACCATCTGAAGTTCGACTACCAGCAGAAAAGACGCATACACTAAAGGCAGCC
CCAGTTATGTACGAGAACACCGAAGCAAAGACAAATTTGGAAGTAAAGCTGTACAAACAA
AATATGGTGGCACCACAATCAACTCGTCAAGAGCCGACAATGCAGGGCAATGAAGATGTG
CCGACACCACCTCAATTAGATGCCCAGAAAATAGCCGATCAACTCGCCTTGCAAAAGCTC
AAAGATCTTATGCGATTGCAGGCGGAGCTAGATGCAGCACCACCTACACCAAATTTTCCC
CTTTCGCCCAGTCCGAAGAAGGAAAAGTTGATTGGATTGTTTTCAAGAAGGAAATACTCG
AAAACTTCACCGCCCTGTACCCCCTACACACCAACTTCATCCGTGACTAAAACAAGCCCC
GAGAGCCAGCGAAGCCAAGGTCTAGACTCAGTCAATATTAAACCCCAAGTTGATGCTCCA
TTATCTGCTGTCAATGCCAAAGAGAGAGTGAGTGACCTCGAGTATCCTTGGACTCACAAT
TATTTTGCTAAGAAACCCTAGCGTGTCCTCATTCGCTGTCGAGAATCATCTATTAATTTA
CCAGTGACTGTTGACACGAAGCCAGCAGATATCATTCAAGCAGCTGCCAATACGATGAGC
CAAAATGTGACGCCACCTTGCGCTATTTTAATCGAATCTTATTCTAACCTCGGGCTAGAG
CGTCGTATCCGGAGGTATGAGTGCATCAGAGATGTTATGAATTCATGGGACCGCGATACT
CAAAACGCCCTTCTTCTCGAACACACTGGCTCTGATAACTACGATTCAGAACTTGATGCG
AATCTCACACGGGTCGAGGCACCACCGGAAATAACTTTCCAGCTTTATCACTCCCAGAAA
GCGGGAAAATGGAACAAACGATACGTCACTCTCCTACCGTCTGGACAGATTTTTATCGCA
AAAAAACTAGGCGCCAAATCAACGGACAAAGATTACACTAATATTTGTCACCTATCAGAT
TTTGATATTTACATGGTTAGCTCTCCGCATAATTGGGCTTCTCTGAGTCCACCCAAGAAG
ATTTGCTACGCTATCAAAAGTCAGCAAAAAACTACCATGTTTCTCAGTGTTGAGAATTTT
GTACATTACTTTAGCACGGATGATGATACTATAGGAGAGAAATTTCACTCTGCTGTACAG
CAATGGCGAAGTTGGTTTCTAATAAACCGAAAGGGCGACGGCTACCAGGGCTTCAAAGAT
ATTAAAGCCATGGCAAATAAATCCGCTGGCTATGGTATTAATTCGGCAAGGGTTTCTGCT
GAAGACAATTCTTCAGGTATTAGCTCCTTTCAACCACTTCTACAAATGAACAGTAGCGAT
GCTAGGGAATTTGAAGATGAGTCACACTCTAGAAATGAGGATTCTGATGATCGGACCCAT
CAATCTTCCTTGCACCAACGTAATCCACGTAGAAACCCACCAATATCATATAAAGCACCA
AGCTCAATTGATACAGATGGTGAATTTCTATCCACAAGTTTATTGGGTCGGACCTACTCC
GAAAGAAAGCGCGAACAGGAAGCTTCAGCAAGCATTCATGGTAGTGCTGGTCTCAAGCGT
GCTGGCAGCTGTCCAGTGAACACTGACGGGCCAGTAGAGCAAAGTAACAAGGGACCTAAT
CAACGCAGTCTTCTTGATTTCACACCAATATTCAAAGGCCCACCACAGTGGGATCGTCGT
GGGAAAGGTCAGGGCATTCGGCCTGTTGACGGTATGCCTCTAATCGAGGCTGCAACCTCA
CCGATTCTACCGGGAGATGATATTCCTCGTTTCAATAGCATGCTCCGTCGTGAAGATGCT
AAATCTATTCGGGAAAAATGTCGAACGACTGCAGCTTCGGAAGGTCCATTTGTGAAGGGT
GGCCTCATTAGCGGCGGCGACGGAGGCGCTGCAAGGAGGGTTGCGAGTCTAAAAAATAGA
AATCACAATTAGAGTACAAGCTGGGGGTTTGAAATTTTTGGATATGGCGCCGGAAGCCTT
TGTGTAGACATATTGGGTGCGGGCATTTCGATACTTGTGCCTGAGGGCACAATTACATGT
ATTTTTATTACTTTTCTCAACTCCTGTGGCATAGTAAGGTCCCGGAGTCCAATAAACTAT
GTCATTGGCTCACATTTCACGGGTTTTCATGCCTCAATTAGGCCCAAGCCGCTGCCTTGC
CGCCTTTACCCAAGCCATTGATAACTGGAGCGGGGGTTTGTGAGGCAGTCTTCGCTGAAT
ATTACATGGAATTGCTCTAGCTATGCGCCTAGTGATGCTCGAAATCTGGGATGCGATTTT
GGTGACTAGTCCGGGTAGACATCATTTTCGTGCTCAGCAAATGGCGGCTACCGCTAGTCG
AAGAGAATCCGAGCATGAGTGGGGCTGGAATTGGTTGACTGTCATGAAGTATGTGAACTT
CGATCCACCTGATTGACCGAGCATCTCTCTGTTGCTCATTTATTTCGAGTCGGACCGTTC
AGAGGATCGTCTTCCCTCACGCTCTAGCACTGCATCCTCTTCAGGCTCGGTCATCGTGCG
TCCGAGTCCCTGACAACTTAATCATCTCTTAACCTCTCTTTATGTCCAGATACTTGTTTT
CTCCTGACGTCGCACCTGATCATCGCCATTTTGGGTCGTCGTCGTCAGGGATCCGCACTC
TCCCGCCAATTACTCCCTCGCGTTGTCCTTCCCTCAATCCTGTGTGTGGTCAAGCTTCTT
CGACGACTTCCCTTCGTAGCATGGGCGACGTCGCGTCGTAAGATGGAGATGGTTTGTTGG
TGTAGCTTTTGCTGGGAGTGGACCGTCACGAAGCGTCACGGAGATGGAGGTGGGTTGATT
CTTAGAACATGACTCAGTCTAATCGCAGCACATGCGCGTCTCGCACGTTGATGTCGGCGA
GTTTCCCCCAACATTCGTCCAGCGGCAAAATTATTACGATGTGACTTTCGTGCACATCAT
GCTCCGCTTACACGCACTACGGCACGAGGTCGACGCTGGTCAGTTGAAGGAGATATCCGA
CGGTTCTCAGGTAATCTAAGATGATAAGGACTAGTCAATTTAAACCTATCCCTCCATTCC
CGCCCAATCGCTTCACGCTGACATCACATCGGCCTAGGCCTCCCTCACTCTTGCAAATGA
CTTTGCCTGGGTCTGAGGAATACTCGCCTAGGACCCTATAGAAATTTTGGTGACACTGCA
AGGAATTCTCCGTCAATCTAGACCTTCAGCTCTCCAATCTGCGACAAGTTGATCAGGGCA
CTAGGACCTCCATCCTCCTCCATGCAGGCCTCGCCTTGTCTCTTGGCAGCTAAGCTACGT
TCAAAAACGATACTCGTGGACTCTCCTGAATCTCTTCCACCTCGTTGTCCTGGTCGTGGC
AATCCTCCACATCGGGCCGTCCTCCTATGGTAAGAGCCGTAACTTGTCTCGGATGTTCCA
GCAGGGCTGCGTCCAGGCCAGTCTTTTCCGGAACAGTGCGGATATCTTGAGTATCTACCA
CTCGAGACGGAAGGAAGTTGCTTCGCATGTAGCAGAGATCGGTGTATTGCCGGCGGTGGT
AATGCAAGGGATGATGAACATGTTCATGCTGGATCAAAGGTCTCTCGACTTTCACCTCTG
GAAACTAGACCTATCGACAACAGTTCTTGTTACGAGTAGCAATTGATTTTCTAGTGATGA
CTTGTTTACTATAGAAATTCGGCTCGCGTGACTAGAATATTCGTCGACATAACACTGCGC
GCAGACTTCTTGCCCAACTGGTAACCACAAGCAGCCGGGTAAATGTGTGAGTCATTCATT
ATTTAACACGTACTAATATTGTGTATGCTAGGTCTCAACAGTTCTTACGGTCAGCCCATC
TTAAAAATATTCCACAAGAATTGCTCGGGTCGCGAACTGCAGACGAATCATATCGAGATT
GAAATATACTAAGCTGTCTATATGTAACCCGGCCCATGAACGTCCTGTAACGTGGTTGGC
AAGACCTTCAGCTGGAAGATCTCTCGTGTCTAAAACTCACTCCTTCGTGCTTCAACCCGT
CTCCTTCACATGAATTCAGCCCAGATTCTAGCAACACGCTTTGATTCCAACAGTTATGAG
GCATTTCATGAAATTTGATCTTCAAAACGACGCAACAATACAAAACCAGCATATTTGCAA
CCTGTAAAAGCACGGCAAACGCGCCTTAAGTGCTCCTCAAGCTGACTCGGTCATATTTCG
GACAGTCCTTGTCAAGCTTACCAGTTGGAAAGGAGATTGCAGAGTTACTCAGGCCCTTCC
GCCTTGCGTGAAGGAGACGATGATCTGTGGCAAAGCTGACTATCGGCCAGATGAACAATT
ATAATGAATTAAAAAAGAGACAATAGCCTGGGGAATAACAAAATGGATGGACTGGTGGCA
AAAGTATCCGCTCCGACGATGTCCTCCTAATAATGGTGGAGACCGAGACTTAAAGTAATC
GTGATTCCTCTTCCAGGCTCAATTTTTCCCAACGAGTAAATAAATTAAGTCGTCAACACA
CTGGCCTAACACAGGAGTTCATTGGATTTTAGCTCAAACAAGACTATTTGGAAATGTCAG
TCTACGAGAGACACTTTTCTGAGTGCAATGCGGCTTCTAAGCGGTAAATTTTCCGCCACG
CCACCCTGATTGTAGATATGATCATGATTCCGAGCCATCGGAAGATAAATCCATCATATA
CTTGCGCTTGGATCTCCACATATTTTCTCGTACCCTCAATTTAGTAACAGGCTTCGTCCT
TGAGAATTATATTTCAAAACTCTCGTCACTACAAAAAAGCCGTCCAGAAGGCTTAGCTCC
TAATCCAACTCATCTTAGGCTCCAGATTTATCTACTGTTTAAGATGACAGGGACCTGGAA
ATATCGATTCAACATTTACCATCACTCACCCTCCAATTCTAGGGAGATGACTTCATGTAA
GCCCGCTGGGTATTACCGACACAGCGAAGAATGCATAAAGTGAAGGAAAGGAATGGTCCG
ATCTCACGCAAGAACCCTTAAAACTAATCAAAGCCTAGTCTAAGATTAAGGCACAAATAA
ATGTGGTAGAAAACATGACCCTGGTTGTGTAAAAATCGCTTCAATTGTGCTTTCATTCAC
AATAGGCTCATGTGAAATCTTAAAGACCTCGTGTAAGATTCCAAGAACCGCGGTGCTGTT
ACTGTATGTTCCGCTACACACAATGCTGTAGATACGCATATTGATCACACGCAAAACGCT
GAGAAATGAGTGGCAATCTATGTGCAGTGCTCCACTGATTCCAATACGCCAATCTCGAGT
AACATAAGGCCAGTACTTCATGACCTGGCTTGTAAACTTTCGATAGAAACCCGTCAGTTT
CAAGTTCAGACTTTGTGACGAGAGCAGGCTGGCCATTTCTTGTATGCGCCGACCTCCAAT
CGAGAAATGCCAACTCCACTGGGGATTACTTACCTCGTGACAGTGTACCAATGGACAACT
TTATAAGCGATTCGTGGGTATTCGTGAGAAAAGAGAGTAAAATATAAAGAGACCCTGAGG
TTCCTACTAGCTCAAATGCACGGCTCAGCCTAAACGCCAAGACAGAATAGTTGTAAATCA
TGTTGAATATCTAGACTCAGCGTGTATGCGAATTTAGAATTCCGGATATAATAAACAAGA
TAATTGCCATTGACTTCATTGTGGAACATCAAATTCAGTCGCATCCCAATTTCGTTGGCT
GGGGAATGCTACTGTGCGTGGATTATGTGATCGTTTGATGCTAGGTCGCTAAGAGAATGA
GATCACTTAGAGCCTTGGATCTTAACATAAAATTATAGTCCGTCTGATTATTAACTACGA
TAACGGAATGTCGCATACGGCTAATCCACATCTAGAAGACAAGCATGTTCTCTGTACAAC
TATCTCAGTTGTAGGGCCACGGTAAAGGCCAATCAGGTAGATTTTTGCAGTAAAGTTAGC
ACTATCTCTTTTGACTTAAAATGGTATGTAATTGGGATATCGTCAACTCGCCTCTTTAAA
CGCAAAGTCCACCCCTAGGAGAGGAAACTTCTATCTAGACCGATGCATGGAGACGATTTA
GTTGTATTTATCGGTCCACGAAATACCAAAAAGAGGGCAAAGACTGAACATCTATCCTCT
ACGAACCTTGGAGTGAATTATTCTTCCAGAGCCAAGTTCGGTCAAATTTCGCAATACCAA
AGAAGTTGGCCCACAAGGCGATGAATCAAGACACTCCGCCACATCAATCTTTCACTTCCA
ACGAGACCGACCCATACTTAAGCCTCACCAAGTCTACACGCACGACCTAGTACACCCTCC
TTTCAAAGACTATACCACTCATTAAATTTTCTCTGGCCTCAGCTGGCTGCCAA
>20151110.A-POA_contig_68
TATCAGCTGCAGGACGAAGCAAGAATCAATTCCCATACCTCTATGACACTGGTGCATCGC
GCCACTTCTTTCGTGACCCAAATATCTTTGAAACAATGCGCAAACGTGCCAGCCCGTTTA
AATTTGATCAAGCAGTCGGGGAAATGTCGCTGACAAGTCAAGGAACTGCAAATGTCAAGA
TAGGAAAGTTGAAGATGCGATTACGCGATTGTCTCTACTCGCCCACATCATCATCCAATA
TTGTTTCAGCAGGTAAATTGCAGAGATTTGGTAACATATACGCCGATCCGTTTAAAGGAC
TGCTTATACAATACCATAATGGAAAACCCCATAGAGCTGTAGCCCGTCTCGATCAAAAGA
ATGATGTAACTTACATTCGTCCGCTTTATGATGACAATGAAGTATCAATAGCAGCACCAG
GTGTTGCAAGAGTACCAAGAACGTCTGTCACACAGCGATGGCACGAAAGATTGGGACATA
CTGGACAAACAATCCTAAAGCGGACAGCCGAGTGCTCGAAAGGGCTGGAAGGAATTGATG
CTTCCGAATTGGGGACATGTGAAACCTGTCATCTAAGCAAAGCCCAACGCTTCATTTCGC
GAGAGCCAAGGTTAACCCCGAACAAACCCCTTGATGAAGTATTTGTTGATACAGTTGGAA
AATTAACCTCATCAACCACAGGCAAACAGTACGCCGTGATCCTCACAGATGCCAAAACTC
GTATGCGATGGGTGCTAACAACTGAAACAAAAGATCAGATAGCTCAACTNNNNNNNNNNN
NNNNNNNNNNNNNNNNNNNNNNNNNNNNNNNNNNNNNNNNNNNNNNNNNNNNNNNNNNNN
NNAGAGATTATTGTGAGGAACATGGTATACGGACTGATGTCTCGGCCCCAGACACACCTG
AACAGAATGGCGCGTCCGAGGCTGCAAATAAAGTAGTACTTAGGGTTGCAAGATCTTTGC
TGATAGACGCCAATATGCCACCATGTTACTGGCCGTGGGCAATTCAACACGCATGCTTTC
TGGTCAATAGATTATATTGCTTGAGGACAAAGATGGTCCCAATAATCGATTTCTTAAAAG
GGCTTGAGCAACCCCATCCAGAGAAAATTAACTTCACTAATCTGCCTCGATTTGGCTGTC
GAGCCTACAAGTTGATTAGCCCAAAACCTGGTAAGTTTGAGCCGAGGGCCGAAAAGGGGT
GGTTTATGGGCTTCCAGCCAAACAGTAGCAAAAACTATGTTATATTTCATCCTCATCAAA
CTCCTGTTAAAGGGTGGAAGTGGGTCGAAAGCGTCACACCCCATGCGACATTCAATGAAG
ATGTAGTATTTGGAGAAAGACTGCCATCAGCAGATCAGCAGAAAAACAGCAGCTACTGGG
GCAACGAGCGCTCAATATTTACAAACCCCTATCACCCTAATGAGGATCAGAGCGATAATA
ACATCAGTGTGAACCAGCCCCTGTATCAAACACAAGACGTTCACACAGCAAGACCAGAGG
ACCATACACAGTCAACAAAGCAAGGGGATCAAACAGTAATTGAGCCAGAAACCCCCACAA
GCAATCAAGCGCCAGANNNNNNNNNNNNNNNNNNNNNNNNNNNNNNNNNATATCAAGAGA
AACATGGGCACATTTAGATACAAGCCCAAAGTCACTGCCCAATGATGATGTAGAATCTCA
GTCTGGATCAGAATTTCAACCTCCAGATCAAATTTCGAACAGAAATAAAAGCNNCAAGTG
ATCAAGCATTAGTTCAGGGGGAGTCAACTCTTGAAATGGTTCCAGAAGAAAAATATGACT
TCATAATGACTGGCTGGGATCCAGCTCCCATAGCTGGACAGAAACGACTACATTCACCAG
AAAGGAGCGAGGAAGTAAGCGTCAAACATCACGGCGAGTTGGTGCGCACAAAACGTGGAA
GGCTAGTCAAAAAGGTAGACTACTATAAGCTCCATCATGGAATGGCAGCCCGTCCAGTTA
GAGATCCCACAACGTGGGAGGAAGCCATGAAGTGCTCTGAGGCTCGTCAATGGAGGAAGG
CAGCTGAAGAAGAATTTCGCTCTCTGAAAGAAACTGGAGCCATTAAGATCATTCATCGAA
GCAAATTACCAGATGGCCGCACACCGTTGAAATGCAAGTGGGTCTTCAAGAAGAAATTCC
TAGCAGATGGTAGCCTAGATAAATGGAAAGCGAGATGTACCGCAAAGGGTTTCACGCAGC
GGCCTGGTATTGACTACCACGAGACATTCGCACCAACCCCTAGACCAGAGACAGGAAGAA
TAATGCTTGTACTAGCTCATCAATTTGGCTGGTATAGACGCCAAGGAGATGTACCAACAG
CGTTCCTCAACCCTGATCTAACCATAGACCTGTTCATGGAAATGCCTAAAGGATTTGAAA
AAGAAGGATGCATCCTACATCTCCGCAAAGGCCTGTATGGGCTAAAGCAAGCAGCCGCCT
TATGGTATGACGATGTAAAATCCACCTTGGCAACTTTGGGCCTACATCCAACACACTCAG
ATGTGTGTCTCTATGCAAATGACCAAAGGGATCTATTTGTACTTCTACATGTCGATGACT
TCCAGATCATGGGACCAAGTCTCGCTAAGATAAATAGCATCATGCAGGCTTTGCACAAGA
AGTACAAGCTGAAGTCTGTTGAGACAAGCAAATTCCTCGGGATAAACATCAAACAGGTTG
AAAAGAATACGCTTGAGCTCTCTCAAGGTCAATACGCTCGCAATCTACTTGAAAGACACG
GACTGGCAGAATGTAAACCGGCAACGTCACCAATGGAACGACTCATGGAACCGAATGACA
CACAAAGCTCAGCACAATTGAGAACAGAGTATAACTCAATTGTCGGAGGTCTCCAATATC
TGGCCAACAACACGCGGCCTGACATAGCATTTGCGGTAAATCATCTTGCAAGGTTTCTGG
TCAACCCTTCTTTTGAACATTTTCATGCAGCCCGCAGGATTCTCAGATACATTGCACAAA
AGCCTGACAAGGGCATAGTTTTCACCAAAGGAAGTGGAAAGCCAACCCTCGAAGCCTACT
CAGATGCGGACTTTGCGGCTGATCCATCTAGTAGTAGATCAACATCCGGCTCACTGATTA
GATTGGTATCTGGACCAATATCTTGGAAATCACACATGCAGCGAGAGGTAGTCCTCTCTA
CCACCGAGGCCGAGTATCTTGCCGCCACAGAGACATGTCGTCAACTCCAATGGGTAAAGT
CGCTGTTTGAAGAATTGAGGATTACAAATCTGATTGAAGGAGCCGAACGTACAGCTTTGT
ACGTAGATAACCAATCAGCTATCTCGCTGATCAAAAATCACGACAACCATAAGCGTTCTA
AGCATATAGCTCTAAGGAATTGTTATTGCCGAGAACAATATCAGGCAGGAAAGATTTCCG
TAGCATATGTCAAATCTGCAGACCAACTGGCCGATAGCTTAACAAAAGTCAAGTCCCCAG
TACAGATCCACTAAGATCCCGTGTCACACTGGTCGTTACCGACAGGGGGAGTGTTGTGAT
GTACAATATTAATGGGTGTATAAGCCAGGAGGTGTCACGTGAACAAGGTTGAGTGTGACA
AGCAGGGCCCAGCGAAGGATTAGCTGAAGCGCACATGCATGGTATAATGTGTACTTCACT
TGTAATTGT
>20151110.A-POA_contig_69
AAACACAGGACGTTCACACAGCAAGACCAGAGGACCATACACAGTCGACAAAGCAAGGGG
ATCAAACAGTAATTGAGCCAGAAACCCCTATAAACAATTAAGCGCTAGACGTGCCATGCA
CCCAAACAGAAACATGGGCACATATAGATAAAAGCCCAAAGTCACTACCAAATGATGATG
TAGAATCTCAAGCTAGATCAGAGTTTCAACCCCTGGATCAAATTGCGAATAGAGACAAAA
TCCCAGTCCAATTGAATAACCCAGAATTGGGCCAGCAGGAGTTAAATATAGGGGGATCTG
ATCAAATTCTAGACCACCAAGGTTCAAACCAAGCAAAACCAAGTGATCAAGCATTAGTTC
AGGGGGAGTCAACTCTTGAAATGATTCCAGAAGAAGAGTATGATTTCATAATGACAGGCT
GGGATCCAGCTCCCATAGCTAGACAGAAACGACCACATTCACCAGAAAGGAGCGAGGAAG
T
>20151110.A-POA_contig_70
GGAATCTGATCAAATTCCAGACCATCATGATTCAAACCAAGAAAAACCAAGTGATCAAGC
ATTAGTTCAAGGGGGGTCAACTCTTGAAATGATTCCAGAAGAAAAATGTGACTTCATAAT
GACTGGCTGGGATCCAGCTCCCATAGCTAGACAGAAACAACTACATTCACCAGAAAGGAG
CGAGGAAGTAAGCGTCAAACACCACGGTGATTTGGTGCGCACAAAANNNNNNNNNNNNNN
NNNNNNNNNNNNNNNNNNNNNNNNNNNNNNNNNNNNNNNNNNNNNNNNNNNNNNNNNNNN
NNNNNNNNNNNNNNNNNNNNNNNNNNNNNNNNNNNNNNNNNNNNNNNNNNNNNNNNNNNN
NNNACCGTTGAAATGCAAGTGGGTCTTCAAGAAGAAATTCCTGGCAGATGCTAGCCTAGA
TAAATGGAAAGCGCGATGTACCGCAAAGGGTTTCTGTTGGAATAACTCAGCTAGGTAAGT
GTGCACATAGCTGTAAGCCAATCAGATTACGGGGTTAAATTCTTGTTCTGTTCTTTTCTA
TCTCTCCTCTTTTGATCTAGCTAAAT
>20151110.A-POA_contig_71
AAAATATGACTTCATAATGACTGGCTAGGATCCAACTCCCATAGCTGGACAAAAACAACT
ACATTCATCAGAAAGGAGCGAGGAAGTAAGCGTCAAACACCCCGGTGATTTGGTGCGCAC
AAAACGNNNNNNNNNNNNNNNNNNNNNNNNNNNNNNNNNNNNNNNNNNNNNNNNNNNNNN
NNNNNNNNNNNNNNNNNNNNNNNNNNNNNNNNNNNNNNNNNTAGTCAAAAAGGTAGACTA
CTATAAGTGTCATGGTTTCATAACAAAATGCATGGGCGATCTTGTAGGTACAGTATAATA
ATTATAATTCTCTAGAGAGAGAATTCTAACAGCTAGTGACTATGTAAGGATCCTCCTTTT
CGTCC
>20151110.A-POA_contig_72
CGTCAAGGACACACGCAATGTTTTCAAACAAGAGGGTAGCCTCTTGGCTCCTGGTATCGG
CGGCGGAGGTTGTTGACAGCAGCATTTCTGTCAGCGACACCTCTCCACTCGGTTGGGTGG
AGATGGGGAGAGTATTCATGATGACTGCTTGGAAGTGCTTGATTTGTATAATTGAAGATT
GCCTTGCGTTATAAGCTTCAAAAAATGTGTGTGTGCTGGTTACTATGATGTATATATGGG
TTTGGCAGAGCCGCCGTAGAGGGTCAAGATGTTACGGGCTGCGCCTATCTCTTAGTGACT
AAGTCGCACGGACATTGATCACCATTACGCCATTAACCTTGGGATCCGGGTGTACATCCG
TTTTGGCCATATAAGACGGGCTCGCAGGGGATAAAGAAACAGGACACTGTCACAGCGAGT
CTTAAATGGAAACAGGACTCGACGCGTTCCATCTTCGCTATGTCAAGTCTACCTAGAATG
CCAAGGACACATTGTAATGTGGTAGATAATGTGATTAGCGCATTAGGTGTTAGGACACTT
TAAATAGCCCTTTCTCGAGAATTACTTCCGAGATGTATCTAGAAAATAGATAGTATTCGG
ACACCATTGCTTTTTACATTGATTTGTTGATAGCCCATCACAAAGGATTCCTCTTCCAAT
CCTTCCTTCAGCATGTAATTTTAACTTTCTTCATCTGTTGCTATGACAACAGTATAGTTA
TTGGAACATGGTATCATGTTGATATTGTGCTAAGGTCTATGTTATGATGAGCTAGTGGAA
GGAGGACAAGTATACATACAATGGCTTGGTCTGTAGACACATAGTACCCTACGCTCAGTT
TTCTGTCACAAACACCACCTTCGGATCACCTCGGATCACCTTTAGTACCTTTAGTACCTT
TAGTACCTTAAGTACCTTCAGTACCCACTCGAACCTCTAGACCTTTTATATAATTAAACT
ACCCATATTTCAAACCTTTAATTCCTCTAAATTATCTCCAGTAGACCTTCAGTCATCTTT
TGCAGTCCATCCAACCTCTTCTAGCACTCCAATTACGCTTCAGCTCAAACGCCTACGCTC
CAGTCTGACGTTGCGACATGAAGTTTGAAGGATAGCCGCGGGTCAGAGTGTACCTCGAGC
CAACGAATTTGGTCTACGGGATCAATCAAAGTGCCGTTAAATTCGACACCAATCGGATCC
CCTGACGTCTCCCAGAAAATTAGACCACTTCTGACTTACTGGGGTCAAAGGACACGGCGT
TATTGTTTGCCCAATCCTGTAGGGTATTCACCTCCTCCTGCGCTGCAGCTGCCAACTCCG
ACACAGTCCGTCCAATTCCTAGGATTCCGATATCATCAGC
>20151110.A-POA_contig_73
TACCCAGAATACCAAGGACACATTGTAATATGGTAGATAATGTGATTAGCGCATTAGGAG
TTAGGACACCTTAAGTAGCCCTTCCTCGAGAATTACTTCCGAGATGTATCTAGAAAATAG
ACAGTATTCGGCCACCATTCCTTTTTACATTGATTTGTTGATAGCCCATCACAAATGTAG
ACGCAAAAACAGCCGAACTATATTCCACGATGGACATTTTCATTTCTCACAAGTCGAAGA
ATTCAAGTACGCTGCATAGGAGCAACTCCGGAAAGAAAAATTTCCTGTGGTGTACCTCAG
GGATTACCTATTACTCCTCTAAATGACTGAGCTCATACGAAGCGGAAGTTTGTTGACGTA
CTTCAGTTCGGCTGATGACGTTAATATCCTTGGATTCAGCCCCGCGATTGCCGAATCATC
TACCGGCCAGAGAAAAATATATCATCTGCTTGGATGATCTCGACAATGTGCCGTCAGCTT
TGACAATAATAATTCTGAGGTGGTACAATTACCTGCACGCAATTGTGAAGCTAGCGTCGG
TATTATCAACGGATTGTCTCTGCAATTGATCGAGAATATACTTTGGCTTGACATTCTCTT
GGATCCTTGACTCAAGTTTAAACACTACGTCACTACGTGTTGTTCGAAAGCAATAAAAGT
AGCTCACTACATGCGACGCTTAAACTTGAACTTTCGAAGGGCAGCCCCGGAGTCTTTGGT
AATATCCGTTGATGCACGGATCACACCAATTGCTATATATGAAGCAGATATCTAATAGCT
GGGAAAGAAACGTCCGACGAAGAGAGTGATTGTCACTTGATCTACTATTGACCTGTGTAG
CATGATTGATGTGGCCATCTCTGAGATTACGTGCTGCCCTCCTGATATTGAGGACATTCG
CCGAGAAAGAGGAATTACCAACGCTAAGGTCTTACTCAAATGCAACAGACTATGACTTGC
AGGTGGACTCTAATCACTCTAAAATCGCTATCCCCTTCGGATTCGTGCTGCGGTATGTCC
TAACGTGGACACACAAATATATAAGATGAGCCGCAAACTATGAGCGCTACCAAAAATACA
GGTGTTACGTCTTCAGCGTGCCTTCCGAGAGATCTCTAAAGCTGGAGCCATCGAAGCCTC
TCCCCCCAATCGTCGGTTAAGAGACCTTTGTCTCGGAATGATAACGCAAGAGTTTGTCAA
GGGCTCTTTGGATAGTATTTGAATCTCTGATATATGCGCCGATGCAAATACATCGTTCGA
GAGGCGACGCACGCTTTTCCTAGGGTGTTTTACTGAAGTGGGGAGGTAGGGGGTTTCTAA
AAGGAAGTGGCGTAAAGCATGGAGATTAAGTACTTGATGTCGTAATTCAAGGTGCAGGCA
TGGCACGGGAGGCTGCACTTCGATTTTTTGAACAGATAAGGCGAGACTCAGCGAATTCGC
GTCTTGATGAAAACGAGCAAGCGCTAAGAGTGTTGGAGATAAGAGTTAGTGCATCAATCG
CAGAAGACATACGACAATACCACGGACTAGCATTCTAGGCTGAGGTGAGTACTTGGGCAT
TCTATATGGCGAGCAAACGAGACCAGCGAGGCATCTCATGCTGCCTTGCAGTATTTACTC
TACCCAAATACAGAACCTTTGAAATCACGTTGGAATAGCTTGGCCGTCCAATGGACCGAC
GACGACAGATATTGCTTGACGGCCGGTATAAGGAAGAGTGTGCGCCTCGATAATGCGATT
CTGACTTCCTTATGCGTCGACGTAGGCCACGCGAGCCAGCACCTTCAAGGCCTCTACTGC
ATGAATTCATGGTATTCAGTACGGGTCAAGTTAACTTCGCGGCACCATACCGCCACTTTC
ATTTCGCATACCTTGGTTTGCAGTGTATCTGCGGAGAAGAGACTACGCCCACCCATTTCA
ACCACAATCGTCTGTACGCCAACGTTGCGTATCTGCTCAGAAGGTCGATGCCTCATGTAA
CCTTTTTCTCCAAGCTTCTCGCGCCCAAGTTTCTCCGTGGCTATTCCCAATTTGGGCAAC
AGCTCGGCTGGCCCGCTCACTACTCCCAGCGGGGACGATATAGATCAACATCGCATAGCA
CATGAAATGAAGAGACAAGGTAGGAGGATCGTGAGCTTCGGGTCAAAAATTTGATAAAAT
CTTCGGGGGTTGTAGTCGGCGTTTTAGCAATATTACCTAGATGCTAGTGGGGGACTAATC
TCAACACCTGTTAACGGCGTCCCCTAGGAACCTCCAGCCCTCACTGTAGGGTCTACAGAG
CCGAGATTGAGTACTACCGTCCTCACTTCCATGAGGATTCCCAATCGCACTCGCCGTCTG
TATCGTCTTCACATCTTAGCCCACTCCCCTGACACCACTATCATGAAGCTAACCACGATC
AGATTAGATGGTAGTATCGAAGTCCTACTCATCACCCACCCTTGGTCATGGAGGAGAAAC
CATCCGATGAGATTCCGGAGCGTACCCAGCACCCGATACGGCGATGGTGGATTGGATCAT
GTTGGCCTCTAATGCTACAAAAAATGGAGATATAGATTGACATGCGCACCTCATGTGGCT
CCAGTGTCTAGGCCTCGCCTGGCTGGGGCTGCAGGTTTTTTGAGACTTTTTTCCCGCGCA
CGCAGTTTCCATTGCTACCATTTTAATTTTTTGGGTAGAAGATTCCGTGGAAAAGATGGC
CGAATTCCACGCGTAAATACTGAGCTGAATGACTATCCATCACGGGCAATGTACCAGAAA
TTTTTGGAGTAACAAAAGAGGATAGGAGCACTGTACATGGAGTAGCCTGGGTCAGAGAGG
AGCCCAATGTGTTAGATAGTCATAGACTCAAGTGGCACAATAAACCAAACAACAACTCGA
TCTTCCAACAAGCCGCCTCGCCTCAACGGCCTACCAAATAGCTGCTCCGATTGCAGACGG
GAGCTTGCCTCATTCATCACCGGCTATCACCCTCTACAAAATTACGATGCTACGCATACC
CGAAAGGAGGAACTTGAGGCTTAACATGCAAAGCCTAGGTCTTGGCTTACGGGAGACCGT
TGCCCTAAAGAAGCCTCACAACTTGACGAGGGACAGGCAATAGGGACGTGGAACGAGAGA
GGGAAGATAACATTGATTGAAATGTTGCGCTTATCATTTTTCGAGGGGTATTCGAATATG
GAGTGTTTGTAGGCGCCAAAACCAAGGCGTCGGATAGTGCTACCTACACTCAAAACACAG
GACAACCCGCTTTTGATTCGGAAGATGGAGGCGTGGGAAAAATGACTTTGGTCAATAGGA
CAACAGTTGGCGCAAGCCAAGGTGTTGTACAAATTGATCTCTTAGTAGGTTATATCAGGG
ATACAGGCGAGGCGCAGGGCACCGGACCTAGAAATTGGGTTTTTTCATGTTTTTCCTAGT
TCGTATCGAATTGGTCATCTTGGTAGTATTGAGTCTTGCAGGGTCAACTACCCGTATTAC
GTCAAATTAGATGCAGGGCTGGTACCTGGCACGTTAAAATAACAATTAATCAATCAATTG
ATATCTAATGTATAGAGCTAGGAAGACGGTATGCCGCTTTGGCCCGGGAAAGAGCTCTCA
AGAAATAAACTCCGATATGCCGTCACTCTGAAACGACCCGGTTTAGCACCGAAGACGTTC
CACTGAACATTCGTTTTGTAAACTTTCTGCAGACCCTGATAGCCCTCTCTTTTGTAAGAC
TAAACTTGTGAGAAATTGAAAAGATAAGATACCTCATCACTCGGTCCAGGTATTTAGAGT
GTTCTAATAGTTGACCTCGTTGTACACACTTCTGTCGATGCGGTTGCTGGTGCCGACGGG
AGTACGACCTTCTGTCATGGACGCCCAGGCCCTCTTTTTGGGCCTTCAGTCTTCTTACTG
GCGACCAGGGTAAATCCCTTATCAATCGCTCTGGTGGTTCGCTTTGTTTCCGTGGCTAGT
TTCTTGTTTCTTATATCTGCCGTTCGAGATAGACGCTCTATTTGAGCTTTCTCCACGCTT
CCCTTGTAGAAATTTTCGATAGAATAGGCTGCTTTTTGTCGTGCACGATGTTCCGTGCAA
CGGTTCGAACAAGATAGTTTTTTCCTCGAACAGTATCGAGTATTTTGAGCACCAGCGAGC
CCACCGCACTGGGTTTCTTTTTCACATGATACCTGCGTGTGTTCCTGCTGGCTGAAGATG
AAGCGCTGCTTTTGATGGGCCCGTAGGGAACACGACTGCACGATGAAGAGCATGGCATTG
ATCACAATGGCGTTTCGAATTCATTCCATTTGAATTCCCCCGAACGGAAGGCTGACCATG
ATTAATTCTTTAGAGCGGCGATTTTTCATTGCCCCCATGAACTAATTCCTATTATGTAGC
CATCTCAATCGATTGATGGTTGACCCAGGAATCCGAGCCCCAGTCGCCATCACGATATCC
CTGATTATGGCAAGGTTTTATTCATCTTTTCTCCTTCCTGTTTTGGTCAATAGCAGGATA
CCGTAAGATTCCGCCGAAAAGTCTTACTGTTGGAGACTTAAGTCGGCTGATGATATCTTT
TTGATCGCTGATTGCACGAACACCTCAGTGTCGTTGCTTCGCATCTGGTAAATCACGTAT
GTGCTTTGTATAGGTTTTTTGGTCTTTCTAAGCAGCTCTTCTACCTGTAAGTTTTTCACA
CCTTCATTCATGATTCGTACTGCCTTCTTCGCTTTCCGGAGCTATTACCGACAATTGGGC
GTTTTGGGCCAGCACTGCAGATTCCACCGCTTGTGTAGCTTTTCGAGCGGGATCCGAAAG
GCTCTTCTAGACGACATCCCCCAGCCCATCGTCGTCTCTCCAATCGGAAAGACGTTTTTG
GACATTGCCTTCCAGACTTTCTTGTGACAATTATAATCCTTACAGGTCTCGAAAACGTCC
TCCATGGTGGATATGTATTCTTTCTCCAATTAGTCCGCCAGTATAAGTCTCGCTTTCTTT
GATAAGTTCCTCCGAATTTCAAGGTTCTAATCGTTTTGAGACGTCTACCTTCCGCTGCCT
TCGTTGCATTTCTCTATTGTCGCTTTGATGTCGCTTATTTACACTCATGAGCTCTAAGGC
CCGGCATATTGTCGCATAAAAGGTTGTTAACGTGTAGGGAAGGTGAGAACGAGATAAAAA
TAAGATTCAAGATATCAAATTGATAAGAAGGTGATATGGTGCCCTGGGCAGCTTTCTGGC
AAAGTGGTGTTTTAACTCTTTTCCTACTACGACTTAACATTGATTCTCACAAGTGGCTTG
AACCCCCTATAATAGATGAACTAATTGAGAGGCATATTTCAAAAATCTTACATTGACTAT
CAAAAACAAATACCCCGTCCCATCCAGCGATAATTCCAGGCAAGGATTGTTTCCTCGCAG
CGTGAAGTTTCTGAGTCTTCGTCAAATCATGTCGCAAGACTTTGTTATCCTGTCACGTTC
TTCAAAGACGATAGCTATTTCGTGAGCAGTTCCAGGCCACTGACGTTGGTCTAGATGAAA
ATGGGACCTCTTATCTCCTTTTTCCGTCTCGAGCCCGCGAGCTACAGGGTAGTTGGCTGG
CACGACTTGCCTTTGCAATATTCGATTGCCGATAAGGGCTCGTGTGGGAACAATACTTCT
TGGCCGGCGCAGATTGGTCACCGACCTGAATTACG
>20151110.A-POA_contig_74
AATATATAGGTACATAAGTGTTTTAGTCTCGGTCCAGGAACTCCCTTTGTACAAATGTCA
GCGAGATTATTTTCTGATGCAACATGTAGTAAGGTAAGTGATCCATCTTCTATTTTCTCT
CTTGTAAAATGGTAAGCAATGTCAATGTGTTTGGAAGCGTCGTTTAGCTTTGGATTGTGA
GCGAGATCAATAGCAGCATTATTATCTGTAGAGAGGGCTGCAGGAATATTTTCATTTACA
ACTTGATGCAGTCCACGTATAAGCCAGATGAATTGTTTAGTTGCAAGGGTCAGCGCCATG
TACTCAGCTTCGCAAGTGGAGTGAGCGACAGTGCTTTGTTTGCGAGAACGCCAGCAGATA
GTGGATTTGCCAAGTTGAAAAAGATATCCTGAAAAGCTTCTTCGAGTATCGAGACAATTT
CCGTATGATGCGTCACAAAATCCATTTAAAACTAGGCCAGAGTCAAACCTATAGAGAAGC
TTTTGATCTTTGGTTCCTTGAAGATAGCGTAAAACGCGCTTTGCTGCATTATAATGAGAA
GTAGAGGGATCCGAACTGAATTGTGAGAGATGTGTTATTGTATATGCAAGGTCAGGTCTC
GTCCCAGTGACTAGGTACATGATAGATCCGATAATTTGCTGATACAGAGTAGCATTGACT
CTAGTGTTGCCAGTTGTAGATATGAGCCGGTGGTTTGGCTCAATCGGCGTGGTCACTGGG
TTGCAATCTTGCATAGAAAATCGTTGGAGGACTCTATCAATGTATGTAGATTGAGAAAGA
GTGATACCTGCATTGTTATATTCGATTTGAATTCCAAGGAGCCAGTTAAGAAGTCCCATA
TCTTTAACGTGAAACTCTGATTTAAGCTGGTTGACTATGTCTTCCATAAGATCACCTTGT
TCTCCAAAAAGAATTATATCGTCCACGTAAATTGCAATTATTAAGTCACCTGAGTTGTGG
ATAAGGACACAGGGATCAAAGAGGGTAGAAGCAAGACCAAATGGTTGGAGGTATTCGACC
AACCTAAAATACCATTCCCGTGGTGATTGCTTCAAGCCGTAGATACATCGGTTTAACCGT
GCAACATGGTTTTCTATCCTGTACCCTTCAGGAAGTTCCATGTAAATTTCTTCATTCAAG
ATGCCATATAGAAATGCCGTTTTTATGTCAAGCTGCCGTGGTTTCCAACCTTTACAAGCT
GAAATTGCCAATAGAAGTCGCAGAGAGTCGTAACGAACAACAGGAGCAAAGGTCTCATCG
TAATCGGGTCCGTGAATTTGAGAAAATCCTTTAGCAACGTACCTTGCCTTGAATCGTTCG
AGCTCTCCTTGAGCATTTCCCTTCACTTTACAAACCCATTTACCGCCAACAACCTTTCTT
CCCTTAGGTCTTTGAACAATATCCCAGACATTGTTTTCCCGAAGNNNNNNNNNNNNNNNN
NNNNNNNNNNNNNNNNNNNNNNNNNNNNNNNNNNNNNNNNNNNNNNNNNNNNNNNNNNNN
NNNNNNNNNNNNNNNNNNNNNNNNNNNNNNNNNNNNNNNNTTATTGTATCATTGAATACC
CGAGTTCGTACTTGACGTCCAGAACGAGTTGTTGTAATGGTAATATTTTTCTGTGAGAGC
TTCGGAGAATGACTGGGTCTTGGTGTAGATGTTAACTCTTGAGAAGAGTTAGATTGTTGA
CATATTAGATCGGAAGGCGGTTGGTTTGGTTGAAGTTCGACAGCATGATTGGCGTCTGAT
GGCAGAAGAGAGTTGTGTTCTTCAATCCCATTTTGGTTCAGGTTGATCCGCGCTTTATCC
TTGTTAGAGGATAAAGAGGCGGACTCAATATCTGAAAGTTTTAATTCTACAAGTACTGGT
TCAGTGTTNNNNNNNNNNNNNNNNNNNNNNNNNNNNNNNNNNNNNNNNNNNNNNNNNNNN
NNNNNNNNNNNNNTAGTGGTGGTTAACTTTTGTGTATCCGACAAATATACCTTTCTCAGC
TCTTGGAAGAAGTTTGCTGCCAGAAGGGCGTTTAGCCTTATTAATGTGCACAAAACATTC
TCGTCCAAAGGGCTGGAGGTGTGAAATGGAGGGTTTAACCCCATGGAAAGCCTCATAAGG
CGTCTGCCCATTAACAGCGCTGTGAGATTGTCGGTTTTTGACATAAACATAAGTTTTAGC
TGCTTCGGCCCAAAGTCGTTTGTTTTTTGTTTGTGAGAGCATTGCGCGTATCCCTTCTCC
TATAGACCGATTAAGACGTTCAGCGACACCGTTAGATTCAGGGGAGTAGGGAGGAGTAAG
GTCGTGTTATATCCCCTTTTGAGCAAAGAATTTGATCATTTGGTCCTTCAAATATTCACC
ACCAT
>20151110.A-POA_contig_75
AGTAATAATGAACGTGTCGGGGACACGAACAATAGAGTAGTAGCTAGTCAGTTCAACTCG
ATAATAATAATTTAACAATACAGAGCTTCCGATCCCTCGATTGTAATTCACGTTTACATG
CTTTAGGGACCCCCTTTCTCAATATTTGGGCAATTCGGCCGAGTCAGGAAGTCGCTGTCA
AGGAGCATCATATATACTTGGTGCTGTTTAATAGATGTGAACCTCGACTCTTTTGATACT
TAGGCAATGGGAGACGTAGCTGAGTCATGAAATCTCAGTTGACAATTGGGTATCAATGCC
ATAGTCATGTGGAGTGAAGGCTAGTACTAGAGACGTGTATATGATGGAATGATATCTTCA
TGTTTAGATGTAGGCAATAGGCATAGGCAGCAAACAATAAGCAACAACTAATAACAGCAA
TAATAAATTCATTTTCTTGAGGATTTATTCTAGTATCAATCACACAATCTTAAATTCTAA
TAGTATGTTATTGTATATGCAAGGTCAGGNNNNNNNNNNNNNNNNNNNNNNNNNNNNNAT
ACAGAGTAGCATTGACTCTAGTGTTGCCAGTTGTAGATTTGAGCTAGTGGTTTGGCTCAA
TTGGCGTGGTCATTGGGTTGCAATCTTGCATAGAAAATTGTTGAAGTACTCTATCAATGT
ATGTAGATTGAGGAAGAGTGATACCTGCATTATTATATTTGATTTGAATTCCAAGGAGCC
AGTTGAGAAGTCTCATATCATTAACGTGAAACTCTGATTTATGCTGGTTGACAATGTTTT
CCATAAAGAATTATATTGTCCCCATAAATTGCAATTATTAAGTCGCCTGAGTTGTGGATG
GGGACACAGGGATCAAAGAGGGTAGAAGTAAGACTAAATGGTTGGAGGTATTTGACTAAC
CTAAAATACCATTCCTGTGGTGATTGCTTCAAGCCGTAGATAAATTGGTTTAACCATGCA
AAATGGTTTTCTATCCGATTCCCTTCAGGAAGTTCCACGAAAATTTCTTCATTCAAGATG
CCATATAGAAATGCCGTTTTTATGTCAAGCTGCCGCGGTATTAAAACTTTACAAGCTGAA
ATTGCCAATAGAAGTTTCAGAGAGTTGTAACAAACAACAGGTGCAAAGGTCTCATCGTAA
TTGGGTCCGTGAATTTGGGAAAATCCTTTAGCAAGTACCTTGCCTTGAATTGTTTGAGCT
CACCTTGAGCATTTCCCTTCACTTTACAAACACATTTACTACCAACAACCTTTCTTCCCT
TAGGTCTTTGAACAATATCCCAGACATTGTTTTCCTGAAGC
>20151110.A-POA_contig_76
ATTGAATGCTCAAATATCTACACTTGTCGACTCACGTTTTGCACTCACCCAATGAATTCA
GGACATTCAGAGCTCATCATAATTTCTTTTGTCTTTGTGCTCCAGTAACTAACATATGCA
CCTTTGGTTTGATTTCAAACTTCAATCTCAACAAGTCTCCTTAAGCTAAAATCTGTTGTT
TCTCTTGGATCAATTTGACCCTTAACTACAGGTGACACTACTGCTCAACTATATATCAAG
GCCATTTTACAATCTTGCTTTCAACCTCTTCAACTTGTGCCTTCCGTTGCTCGAAGAATT
ATTTAAATCCTCGATAATACACCAAACCAATTTGTTCCAATCTTTCTGCATAATTGGCAG
CCTTTTCGAATAGAAAGATTTTTTCGTTAGTGGATTCATGATGTGGCAGATGTATGACTT
GGTCAATGGTTTTTAGACCCATGGTATCGAACAACGATGGTATTGAGCTCATGGTTTTGA
AGTACCTAATGCCTATTTAAAGACACCTATGTTAGAGATAATGGTCACATTTAGAACTTA
GAAGTATTAGGACTTAGACCAATAAGAAAGTCTATCTAATAAAGTGATGTAATAATGATA
CATTTCATATTAATGCAGCGGTTATTAGTTAGGTAATTGGGAGTTACGTCACGTACTCCT
CTCCTCCTACTATGTAATGAGACATTTCATCATCTAATGTATGAAGGAATCCACTCTTTC
TCATTATTATGTGCATTCCTGTCCACGCTTGTGTGTGTCAAAACAACATGGTATCAAAGC
CACGTTGAGGAGAAGCCAAGAAAGCGGGTGAAGGAGCCGAGGGACTGCTGTGATCATAGA
AGGCACCGAGGCACTGCAATCACACACAAGAAAGTGCAGAAGAGAGTTGGAATTCGTTGA
GTGAGTGACTCGATCTGTATACGTTTTGGGCATAAATCTGTAGAGGCCGTGTGACAGGCA
GTTGATTGGGTCGAATGGTGAAATCGATTAGAGTTATACGCGGCTGTCGAGCCGTATAGG
GATCTGTGATACGTAGCCACCGTGATATCTGCTTAGTGGGAAGACAGAAAAGAAGTGCAG
GGTCGTGTGGATAGTGAGCCGCTGGGGGAAGAGATTTGTTTCCGCCGCCGCGCCGCCTGG
TCAGTCCCAAGTAAGAGCCATCGAATAGAGGGTTGTAGTCGCAAGGGTCGATGCGTAAGG
AGTTAGCATAATCGAGCCGCCACGTTGCCGAGTAGAAAGAAGCCGTCGAGCCACCGGGTC
CGTTAGAGAGAGTCTATAAGAAAGAAATTGAAAAAGAAAAAGGTGAAGGGTCTACGTGAC
CACCGAGTGTGGGTGCGTATATGTGTTCTTTCTTTTTTAAATGTGAGTCGTCGCTAGAGA
AGGGATAAGAAAATGCAGATCGTTGTGGGCGGTGATAAAGAAGTGTAGCCGCCGGAGAAT
CGAACCAATTGAAAAAGGGCATTGTCCCAGTCAACAGAGAAGCCATGGGGATCATGAATT
GAAGAGATAGCCCGACCCACATGAGATATTGGTCGTGTGAAGATACATGTTAGCACGCGT
GACATAGAAGACAACCGGGCCGATTTGGTTTGGTGAAGACTTGAAATAAGAACTGTAAGT
CTGTTGTTGATTATCAGAAGATAGATTTGTTGTTACAAATTTGAAGAAGAGAAACAGATG
TCAATTTATCTATAGTTAATTGTAAGATAATCCCAATAATAAGAACTAAAGGTCTTGGCA
CTCTGGACTGCCTTATTATGGTTATGGTCGTAATAACAAAATGAAAAGTAGTTCTGACAC
TGTAGTTTACAATTAAGAGTTTTTTATGACATCTGCTTCCGTTCATACGCTTCCGTCTAT
TTGAATCGTACACTTTCGTTCCGTCGATTTCATAATTTGAAAATATAGAAGAAGAAGAAA
GAGGCTGGTCTCCCTTCCGGGTAAGGTAAGTTCCATAAAGAAAGAAAGTAGATAAAGTAG
TACAAGCCATATTCATTTTTCTATGCAAATAGTTAGCTCCCGCTAGACGATAGCCATTCC
CACACGGTCACTGCCTGTCCGGCATTGCATCTCTACGTTCTCACATAGGATAGCGCATAT
ATACGTCCTTGCTTTAATAGGTGATCCTATGCACCTCCCATAAGAGACAACCCGTTTCCA
TATGTATTGGGTTTGGGTGGGACATATTTCGAAACCTTCGCTCATTTGGTGTTTGTCATT
GAGGTAGGTCCGATAGATAAGAATCAGGGGCCCCTCCCCCTAGGTGGTTGACATCAATAA
TTTCAATTACCTCGGGAATGGGTTACCTTTTCCATATTTGAAATAAAATGAAAAGCTGTA
AAAAAGACGGGGATTCTTAAAATATGACAGATTTTACCCGTCCGGAAAATTGAAAGCTGC
GAAAAAGACGGGGTTGGAGCAAATCGAACACCTTCGTCCCAATCGAGGCTAAGTTCCATC
ATATTTAGAAGCTGCTCAACCTCTTCTAATGCTAGAGTTTCGTGGAGCAGTATGATACGT
GCATCGAGACGTCCTTTCCTTTCCATACGACTAAGTGTGGTTGGACAATATGCCAACTTC
GCCTAATATGTATGGGGAATCAACCTCATTTGGATAGTTTCATTGCTAGCCGGTCAATAG
GCCCGTATCATCAGGTAGTAATTCCCTGTGGTTTACGCTGATGACCAGTTCTACGTGCCC
CATATTTTCGCCAAGTGTCCAAGTAGTAAAGAAAAAACCTACTACATAGAGGTGGGTTGG
GTTGGTGTGGTACCATTGATGTGACCAGCCAGTTATGTGACCAGGATGGAGTTCTCTACG
TGACCACCAGTTAGTTCTCGATCCGCTCCGCTATCCAGGTTCAATGCTGGTGGGAGACCC
AGGTATATAGGTAGGTGGTTATCCACTGCCGGTACTACATGCCAAGTTTGAATGGCAGGT
TAAAATGCACTCCTCTTGAGTAGTTGTCCCCATGAGGTTGTAGGTAGATCCATTCCAAAC
TCGCATAAAGACGTTTAAAATGACTCTGCTGTAGGTGTCAGTGTGTTCCTATTGATAAAA
GAGCCTTTCAACCTCTCTCTGTAAACTTAACATATGATACTCGCATGGAGACGTTTACCT
TAAAACCATAGGGCATAGGCAGGACTAATGGGGGGGGCATAGGCCCTATCTCTATAGTCC
CTAGTTCCTTAGTCCAAGTTTCACCGCATGTATACTTCCTTGCCAAATAAATAAGTACCC
ACCAGGATAAGCCCTCCCCCTTACTTATTACCTTACTTATTACCTTACTTATTAGGTGAA
AATAGAGGTCAGCGTACTATGGAGGCTCCTATCTATGAGAATCACATATTGAAGTTTACC
TTCAATAGTAAGTCAGTGAGTGCCCAGGAGGTATTAGTTGCTAGCAGCCGGTTCAAAGCT
AGTGTATCATCACATTGTCATAGGGTTCCCCTTGCCATACAGCCGCCGATATCGCATATC
TACGATTAACTTTTCCATTATGCCATTTCTGGAAGTTTCTATCTGGCTAGGTATTATGCC
CTCCTTGCCTTGCACCCAGGACAGAGCTAGCTCAACAGGTTTTCACAACGGCACTATATA
TACCTAATGATATCGACATGGATACGTTTAACCTTTCCATGGCAAGTATAGTTATATATA
TAACTTCCGCCTTCCTCCTTAATGTATGTGTCCGTCCAAAGAAAACTAAGATAATAAATA
TAGTATCCACCATTGTAATATGAGAAATATGCAAAGGGCCGAAATAAATGAGATTTAGAC
AAATATTTTCCAAATCTCTTCTAGTTTCAATAACCTAGGAGACTCCGGGACTAATCCAAT
CCCACCAATAGTACCAGTTTCTGATTGATACCCCGTGCCCAGTTTATGTGGTGCCCAGTC
TCATAGCCAGTCTCATGTAGTCATAGTTGGAGCTATTTAATGTCGCTAGTTGATGCAGTC
GACCCAGGTTCCATGCATTTTCATTAGCTAATAGCTCTGTTAGCTAATAGTTCTGAGTGT
GGGCACAGCTACTATTCTACATAATACGACCACCAATAGTCTACTATTTATAATATATGG
ATTATTATATTGCATATCTACGTGAGACTAGCACATATAGTGAACTTTTCCCATGATGTT
AGTTGGGTTGGGACATATTTCCAAAAAACTTATCATTTATCACGTTGCATTAGTCAATGT
CACATAGTGAAATCTCTTTTGAGACTCGCATGGAGACGTCCTTTCCATGGCAAGTATAAC
TTCCACCTTTCGGATACATTTATAATTGCAGAAAAGTCAGTGGGTTTCCGCTGTCCCAAT
CAACAAAAAGATCTTCAGTAGTCCGAGAGACGAAAGCTGGTTTGCTTTCTTAGTTTCGGT
TCGACCCAATCTCCATCTATTTCTGCCTTCCACGCTTTATTATCTTTATGATGAACGTCA
TTTGTTTTTATATACGTAATTAAGCTTTGGCGGTCGCCCAACGAAAAATAGATGGTGAAA
AGTCGTAAAACAAAAAGGTAGCAGAAGGGTCCCCGCCTTTTGCTGGATCGAATCCCTCTT
TTCTTATGCAAGGGAGTTTAGCCCATCAAGAAAATAAGAAAAGAAACTGCAAATTGCCTA
AAGTAGCCTCTAACGGGTAAAGAATCCTTCTAACGGATCAAGTCGACTTCGGCCTCTCAC
GGATCAAGTTGCCTTCCGCTCAAGTAGCCTTCGCATAGCCTNNCCTCTCCCTTATGGTCG
AGCGACTACGTACCTCATTTCGCCTTCGCATTGCCTAAAGTCGCATCGCCTCCAGCCCTC
CTTCTAACGGATCATGTCGCATCGCTTCATTTCGCATCGCCTCATGTCGCCTTCGTTCGG
TTCAAGTCGCATCGCCTCCTGCCCTCCTTGCCCTCCTACTGTCAAGCAAGGGGAACCTCT
GCATGCGGTGTCAAAGGATGGTTAATTCCTCTCTTTGGTGTGTAAAAGATTAGTTCTATA
CCAGATACATATCTAGTTGTTGTTATTGGGTTTAATTCCTTTATAATGTGTTAAGGAGCC
AGCCTATGCCTTGATATCTTAAGCTATCTAATACTTGATCTTCATTTCTTCGAGTAGCTA
ATAATAGATCCTAAGCCTAAAGATCTTACTAAGGACCAGCTACAAGTTATAAATATCTAT
CTACCTATCTATCTAATCCTAAAGACTATACTTTCTATTCCTCTAAAAATCCTAAACTCT
CAATTATTAATTCCTCTAGCTTGACGGCTAGCTTTACTAATTAAGGACTCTATATATATA
TATTAATCCTGAATTCCTTAAAGTTATTAGGAAGTGGAGAGCTTAGTAAGTGAGTTAGAG
GGTAAGTTAGTAATAGGTTCCTCTAGTTATTCCGATAGTTAGCTAGTTAGCCTATCTCTA
AAAAGCATAACATGGTGTAACAGGCTTGGAGAATCCTGCATCTAAGACTTAACCCTACTA
TGATATGTATGGGATCTACTATATATGTATGGGACAAAGAGATGAAATAGAGAGCCTTCT
ACTCTAGTAAGTAAGTGTTCATCTATCTAATATACTTTGACACTACGTCGATCTATAAAG
CTAAAGAGAAAATCCTTAACATAATCAATATCATTAAGAGCTCCACATCATAAATCTAAG
GAATAGAATATAAGGAATAGCTTGGATTTCATTACTTAACGTATAAATCTAAGGTTAACA
TAATAAATAGAAGTAGTAATAGCTCCTATGTCTGAAGCAAGGGTTCATCCATCCATCTCA
GGAGCTCCTTCCTCTACAACGTTTATAAACCCTAAATATCTGTTTATAAACCCTAAATAT
ATATAAATATCTATAGTTGCCTTAGTGGTTTCCTTGTGTTATCGGGTAGGTAAGGATGGG
TTGTTTAGGGCACGTCTTCCTCCTTGTGGGTTCGTTGCTCAAAGAGTAGCTTAAAGGCCT
GAGGTAGCTCGAGGGTCCGGATAAAGGGGCTCCTCGTATCTCATAGAATGGATATACAAA
CTGGATCACTTCTCCTCAGGAGCTAAGTATCTTGACTATCTTAAGGAGCAAGGAGCTAAG
TATCTTTACTAAGCATACTTCCTATTTCCTCTGAGTTCAGGGGTTAGGTTAGTTAGCTTC
CCCCGCTATAAAGGTTAGGTGTAGCTGCTGTGAACCGTAGTGACATTGATCTGGCTGCTG
GTGAAGGTGGGTGAAATTGATCCCGCTGGTGAAGCCTGATCCTAAGAGATCTAAATGGAT
GGGTTCAGGTAAAAGGTCTTCTGGTTGTAAAGAGTTCAGCCTGGTGGTGGTTCTCCTCCA
TAAGGAATAGATGAGAGGATCCGATGAGAGGATCCATTGTCCTATTCTGGGTGTTGTGAG
CAGGTAATAGTTCATAAGTCCATGGGTGTTTGATCGTTAGTCTAGGTTCTCCTCGTAGAT
TCTTGTTAGTGTGGTGTACAAGTTGATAAATCTAGTTCCGTAACTATATAAAATAATAAT
ATTTCCCAGAATAATATAAAGCTACGGACTTATTACTATAGGAGGACTTATAACTATAGA
AAGCATAAGACTGACTATTTCCTATTCCAACTTTTATTACTTCCTTATTCATCTATATCT
GGAAGAGCATACCTAAGTAGTTCCAACTAATACTACTTTAAAAGTTCCTACCGCCACAGT
CCATTCATAAATAAAAGTGACTACTGTCATCATATTTATATATATATATATATATATAAC
TTTTTTTACATTACATAAAATCTCGGGTAGAGAGCGATAATGTATCAATGTTATAATAAC
GATGCATGCTTCAACCTTTGATGACTGAATAATCATGATTGGTTTTACTGACTGGATGAT
CTGAACTTCTTCATAATAAGGATTAGTTTCTACTTAACTACTGGTAATGATTCCCTAGTG
ATTTCCTAAGGATTCCATAGTGATTCCCACTGATTATTCTTTCCTGATTCCTACCTCATG
GATTTTTGAATTGGGATAGTGACTTACATGTGTAATTTCCAAAGAAGGGTGACTTGTTGC
ATCCATGTGTCAATTCCTCATTCATAAGGCTTGTGTTGAACCTCGAGAATAATACTAATA
AACCTTCCTTTCTAATGAGGCTAGTGAACCTTTCTAAAGCAAGATTCCCTCCCGACTTAC
TTGATCGAATTCACTCGGCTAGTGAATTGCCATTATAAACACCCGCAAACCAGCCACTAC
ATCATTGGACTTAGATGGATTTATTATCGAGAGCAGTCAGTGATGGCTGTTATGTAGATA
AGACGTTCAAGCATGATCTGCCGCTAGATGATGAAATAACATATTCTAATAGTTGCGGTT
GGATTGAAATCGCTTGAACAGGAAACGTTGACATAGAAGGAGTTTCCGCACCAAGCAGAA
CCTATCTATCTCACCCACCGGGTTTGGTTCGAGCTTGCGGGCGAGCCACTATCAGCAGGG
GGATTGGCGAATCAGAGAATCTGAGCCGGCCTTTTGCTAGCATGAAATCACCTTTCATTC
CTACTAAGTATAGGTAGGACATCCATCCGAATTTGTTTAACCCAACTGAATCATCTTCCT
CTTTCTCCACGGTAACACCATAGGAATTACGAACCAGCTATTTATAGAGCATAGCAAGGG
GTTCTTAGGGGTTTATCCACGCATTAGAGAGCCATTCCATGCCATTCATTGATCGATCCC
ATCCAGTAGCTTCAGTTAGTTCCGTAGCTTAGATCTTCCAAACCAATTGAACAGCCTCCT
CTTTCCCTTCGGCTTCAAACCATCTCTAGTTGCGCATTTGAGCTCGCAAGCAAGATATGC
CCATCGTAAGCTCGAAGTGCCCTCATCGAATCCATACGGCTTTGTTCCCCATCCGAAACG
GGTTATCCATAGTTAGAGCATTCGACAGAGGGGCGGCACTCACTTCATATTGGTAACTTG
GGGCGGCGGAGGAAAAGGGTCGAGATTAGGGGGCAACTCCTGGAACAAACCTCACGTAAG
CAATCGTAGAACCGCTAGGAAGGGCAGCGCTTTGATTCAGTCATTCCAACAAGTCGAGTA
TTCCAGGAGCGGGACTTGGTAAACTGGAAGAAGTGGACATCAAGGCAAAGTGAAATGGGT
TTAACAAGTGAGATGGCTAGAGGATCGAATCCTGGCTGGTGAAGAATCCTAGCTGGCGTA
GCTGAAATCATAAGAGGTGCAGGTGTAGCTCCGTGTTATCCATTTCCAATTGCTTTATCT
GGCCCTGGAAATATTCTAGATATTTACGTATTGTATATGAGTATAGGCATGCAACTCGGG
TGGAACTATTCTGTCTGAATTCGCCAACCAATTGAATATTGGAGATGGGAATACCACAGA
AAATAATATAGCACATCCATAAAATACAACTCCCTAATCACTCGGTAAAACCAATCTCGA
AGCATCGTTCAGTTCAACTGGCAGGCACGGCTAATTCAAAGCTAAAGAGTTCCTCATTAC
TCATTTAGTTTCTGTGAGTCCAGGGCAAGGCAAGGTGAGGCAGGTTGATTCCAACCAATG
GATTAGTCAACAGCTAATGAGAACCACTGAATGATAAGCAATCAAGCTGAACCTTTACAA
GCTTCTATAGAGTCTTTATCTTATTCCTCCGCTGGCTCTACTCCAGTTAACTAGCTAATT
AGTAGCTAGTAGCTAGCATAATTGGGAAATGAAAATGAATTATGTTGGTTTTCATATGTA
TATGGGGTATTATCCTATCCCAATTTCTAACTCTGTCTGAACCCTGCTGTTTGAGCGAGG
GATCTCTATAGCATTGATTGACGTATCGGCGGGGGCTACCCTATTCCCCTAAACCTAGGG
GTTTATCCCTCCTATTCCCTATTCGAAACATCTATCTCGTCATCACCCCCAATTCACTCC
GGCTCTCCTTAGGCTAGGCTAGTTCAGCTTTCAAGATGTTCGAGAAAGAGAAGGCGCACT
GTATTCTTATACATCCGATGAACCTATCCGTCTGAATAAATAGAGGTATGAATTTATTCC
TATCTGTTTGGCAATCCATCATTAATAATAATAGTATGCACTTCCCTCGGCTGCTGATTC
GGTTCTTCTCATTCTCTGCTTGCTGGAGGGGAATAGCTATACTCCTATATAGATAGGTGT
TGGGTCCGTCCAACTATGTATGCTTGCTGGTATGTGCTGGCTGGAGCCATACCTATATAT
CTATCCGGGTCGGAACCACACAACTCCCGGGGCGAGCTAGCTCTATAGTAAGTAATGGGT
TCTAAAGTAATAGGTCTCTTCTTTCCTAGATCATTTATTGGATAGCTCCGGGAATAAAGA
AATGTGTGTGCAGGTCCTCCTAGGCATGGGAAAGGAATGAATTTACTGGCACTACCAAAT
AAGGAAATGAGTCAGGGGAGTGTGCCATGCGGGCATGTATAAATAGGAACTACATGGGGA
AATAGGGGTCTCCTCAGCTTGCATTCTCTATCTATCCGCTAGCGGGATTCAGTCTCCGTT
GACAGGGGCAGGCGGGACCGGGCAGGGAAGGAGTACCAGATCGATCGGGACGGGACAGGC
ATTCATCTATTGCCGGTGGCATATCTCTCTCATACAAAAGGGTTGGGAATGGATACTGAT
CTATTGGCTCGGTTTATTGGTTGGACCCTACTCACCCCATCCGTTGCTTGGTCCGTCTTA
CCCATCGCTTGGCTTGGTCGTCCCGGCCTCCTATTTCCCAGTTCTTGCTTGTTCAGTTAT
ATAATGGTGTTAATCCCGCTTCTCCTATCTGATTAAATCAAGGGCCAATTCAATTGCTAT
CTACTATCTACCCGGAACCCCGGGGCAGGACAAGAAGACATCGATTCGGAGGAGTTGGGT
TGACAGGAGTATATATAGGCCGATCCGGGACACGAGTATCATCCGAGGAATGACTGGGTC
TAGCTTTCAATGAGTGTGGAGATGGTATGAGCGCTTCTATTTCAGTATCTTGATCAGGCA
GGCAACGTCAATGCTGCATATATAAGTAATGTTCAAATTCAGAAATGAATGAATTCTATA
GAGACGGGCAATCACCACTACTACTACTCTATGAATAAATCGGGGTGAATGAAGTAACCA
TATCTGTAACCATACCCATATAATTAATAGTAAACCTCTTACTCTTATGGTCGACGGGAA
GAAAGACATGCGCTGGGTCCGGCACTCGGATATATATGATGCTCAAAAGTAAACAACTGA
GTCAACTGGATCCACTCGGTTGACTGACTATGGCTAGCTATCTGGAATTCAATCTGCCGT
GGGTGAGACTGGCTCGGACGCTTCAACTACTGGTGGAACTGCTGGTGATGCCTTTGCTCT
TGCCTATGCCTATGCTTATGATGCTTTCACTTTCTCAACGGGTGCCCGATGGAAAAGGAT
AAGGAACTAAGGGCTATATAACAATCTATTGAAATGGAAAGGGTAACACGGGCTTTCGAA
TAGGCTCTGCCTCTGTAGGTTATGGTTCTTAAACAGGGACTGCTACTTGCACATTTCTTG
GTGCTGGTTCTAGGTAAACATCTGGTTTTTTTACTGGCACTGTATCTGGATATGTTATTA
TATCTTCTACTCGATCTCAAACTCATGAAACTCCTACCTTGCTCTCCTTCCCTGCCTTAC
TGCTCCGCCTGCCTTACTGCCTTTACCATCCTACTGTCTTTGCCCACTGCCTTTTATTCC
CTGCCTGCTGTCTCGCCTTTCCTGTCCCTTTACTGTTCTTGCCCTATTTCCCTAATATGC
CTGCTCTACAGTCCTGTCCTTCCCTTGACTTTTTTCCTGTCCGGCTCCTGCTGAACTTGT
AGGCTCAGGTTGATTAGTTGTGATACTGCACTGTTACTATTGCTGAGTGAGATTGCTATT
GTAGTGATGACCGGGATGGTTTCTGGGCATAGGGATATGGCCTGGGCTTATATGCTCTTG
CTGCTACTGCTATGCTAGGTCAATTACTGGTATTGCTACTGGTTCTCTAGGCGATCAGCG
GGAAGGCATCAGTAGAAAGAAACTAGAAGCCGCGATGTGCCCATCCACCGGAAAGAAAGA
CCCGCGTTTAAACGACCTTTTTACACAACACACGCGGGAACCAAAAACCAGCGATGTGGC
CATTTTAGGGAATAAGAGCACGTTCTGCCTTGGACTTGGGCTAAGACGGGCTAACTATTT
ATTTAGACATGACTCAGAAAAATTATGGGTGCAGTACCAACTTATGCTACTCGATCTGCT
TATGCTTCTGTTCCAACTTATACCTTCTTTTATGCTACTGGTGCTGTAACCCGGTCACAT
GCCTCTGTCTGTATTATAGCCTATGCTACCCTTGCCTCTCCTGCTGTGGGAAATGGTATA
TAGTCTCTCCCATGTCATAAGCAAGCAAAATGAAGTAAGGGAGGGGGACTAAAAACATCA
ATGTATGGCATCAGTTTATGAGATATATAATTTATCCATTCCCAGATCGATAGCCATATT
ATATAGATCCATAAGCGCAAGATCCAGTTCGATACCTAGAAGCACTAGCAGCATCTGAGC
CAGGACCAGTACCCGCGGTAACCAGTGACATCCCTTACTACAGATCGAGATGCAGTGCCA
TACCCATAGCCTAAAGCATCAGTACACAACACATAGCAAATACAACAGCATATCTAGCAG
AGACAGTTGCTTATCCATCAGTAGTTCCAGAACCAGTAGCATATCAATATGTTCCACCAT
ATCGAGATCCTGATGCGGAAGTTGAAGCACCAGTCAGTAGTTTCAGTAGCATAAGCTAGT
TCCAGGTGCATAACCAGAATCAGTTGCTTACCTTGATCCAGTCGATGAAGTAGTTACATA
CCCCAGGGTTTCTCCGGTTTAACCAGTCGAAGATCCAGATCTAGGCCCATATCCATACGC
AGCATAGCTTATAGCACGAGCAGTTAGAGATCCGGCAACATAGCCACTAGAATCAAAGCA
AGCATACCTTCTGTTAGATCGATAGCAGCAAGCGGAAAAAGCAACGGTAGCAGAGGTGGA
CCCAGAACTACCTATAGCAGCTTAAGAACCAGTAGCTTAGGCATACAGAAGCAAGGGTAT
AGGTACCAGCACCACTACCAGTACCAGTATAAGTTTCTCAAAGCACATAAAGTGAAAAGC
CATAAGCATGGGTAGTCGTTGATGCAGCAGTTGGACCAAAAGCAAAGTAAGCACCTGAGC
CAGCTAGCCCTCGGTTACTACCATAAGCAAGGGCGTCAGAGGCGGAGGTTGATCCGGGTG
ATTAAGTCAAGTCAGTTGAATAAGCCATAGTTTCTCCGGTTGTTTACCTTGAACCAGTAG
CATAAGAAGCAAAGGTAGCAGATACAGATCCAAAGCCAGATCCTGCAACAGTAGATCCAT
CTATAGCACCAGCATCAACAGCATAAGTAGCACCAATAGGATCAGTAGCGTACACCACCA
GCATTGGTAACGTAGGCAAAGGTATAGGCACCGGTAGAGGCTAAGGCATAGCCAGCTAGA
GCTACAAAGTAAGGAGCAGCACCAGTCACTAAATAAGCATATCCACCAAGACGAGTAGTT
CCAGGTCCAGATTCATAGCTTTCAGTAGATCTGTTGAAGCACACGTAGCAAATCCAGTTG
CGGGGTAAGCATATAAGCCATAAGCATCTGTTGAAGCATCTGTATATGAACCAGTCATTG
ATGTTGATGATCCATATCCAGAGACATACCCATCATAGCCAGTAGCTACGGTTCCAGTCC
TACACTAAGTAGAAGATCCAGTCCCGGCAGCATAGCCAGCATCTTAACCAGATCATGATC
CAAATCCATAGCCTGTTGAAGCCCCACCTGTAGAAGCACCAATTGTTTAAGCACCATTAC
TACACCATTACTAGTAGTAGCATAGTTTAGTTATTGTGATCCATATCCAGTGCCAGTAGC
TTATCCAATAGTTGATCCAGTCCTTGTAGCTTCCTTTCTTCGCTCTGTTTCCCTTCGCAC
GGTTCCAGTCCCCTAATAATATAGGTCCGTTCCATAGTCTGTTATGCCATCCCTTCGTCC
AGTTCCATATCCATATCTTGTCTCTGTTAGATAGAGATCTAGTTCCAGAAGCAAGGTGCG
GAGCAAAGCCAGCAAAGATGGTAGTATATTCTATAGTTCCAGATCCTCCAGCCGTTGGTA
CTTCATAATTATAGGGAGCCTACCTCGCAGCAAAGGAAGGAGCAGCACCCACAGTTTCAC
CTATTTATTTAGTTTAGGCATGGGCATAGGCCTCATAGTCTAAGGCAGGGGTTTCATCAT
CATATGAACTCGTAGCAAAGGCATCCGAAGAAGCAGGGGCAGAGGAGCCTCTTATTTTCT
TTCTGGGTCCGGGCCTATCAACAGTGAAAAATATTATTATAGAAACTACTAAGAGTCTAG
CTACCGGAACATGACTCTCTTTGATGGCCACAACAGTCTCTCTCTTGTACGGCCACAGCC
CCTTACAAAGTGTTTCCTACGGCCACTGCAGTAGAGATTAACACCGATTATACAGCCCTA
TTTACTATTATTATGAAGGACGGGCAGCCACTAATCATAAAGGTAGTGCTGGCCACAGGT
TCTTCCATATGGAAATGAATATAAAATCGGGGCGTCACGTTTACTTTATGACTAACGGTA
GGCATAGCAACTATGATTGTAAGGTCAGCGATATGCTTTCTATGAATTGATTGGCAGCAG
AGCACTTGCTTATAATTAATCTGGGTCCGGTGTCGCGCTTGCTAATGTATGATTGGTCTC
GGGCGTCCCGGACTATATCTTACTATACCATACATCAGCAGAAAAAGCATAAGAGGCAAA
GATAGAGGCATAGGCTAGGTGTTTTTTTACCCGGAAGAGCCGGTTGCTGGGGTTTACTCA
GTGAATTAGCCAGTTGACCAATAGGAGGCAGCAGATCCATCGGTTCCATATGCAGATTAT
GATTAAACAAGATCAACCAATTATTTGTCATGGCATCAACTTAACCCCGGACTGTCTCTC
GATCTAAATTTGCTGATGTTAGTGGTGTTGCTACTGAAACTGAGCGCGCTGCTTCCGCAA
TAGCTTTTGTGCTTGCTGCTATCTATGCCTCTCCTGCTTTTTACTTTGCCATTGCTCCGG
TAAAATGGAACTGGAATAGGCCCTAGGCTAGAGGATATAAAATAGGCATCGGAACCGCTT
CGCGGGCAACGAGGTCCAATACTGTAGGGCGGAATGCCTTTTGCCCCACCAGTTCCATGG
AAACAAGCTTTAAGAGAAGAGTCTCATCCATGTGGAGTCTTAAGCTGCTGTATAGACAGA
ACTCCTAGACTTTTGACTAGCGCTATAGAGTCTCACTATTAGCTTAGAGTTGATCTTTGC
CAAGTTCCTTTTTCCAGTGAACTAACCAGTCTTATTAGGTGAACTAACTTTGTGTAAGCT
TCGGAGAGTCATATCTCTATCGGAGAAGAGGAGTCAAATTGACCTATCATTAGATGCCAA
TATTATGTTAACTACTAGAGATGAAGATATTAGTAAGTTAACATACCATTCTGTGGTAGC
TTCGTAGAGGAATATCTCATGGAGATAAAGATTTTAATTAAAGCGCTTATTGGAGTGGAG
ATAAAGATTAATATGAACTCTTAACAGATAGGAATTGATGTATAGATTGATTCCCAACGC
TACCTTTTATTCTTTGGCCACTTTTATGTACTGAATTTACCCCTTATCGTGAGCTGGTGG
GCAACTACTACCACCAATATAGAAGCTACCATATATTACTTCAATCCCACTTATTGTATC
ATCAATTAGAACAACCAACCAGGTTGATCCATCCGGCCCTGAGAAGAGAAGGTCTAAGCA
ATGCCTTCTAAGCGCTTCATTAAGTTCGTGATATAGTCTAGGTCTATAGCGGGCTATTTA
GGAAACACAGAATTCAATAGGTAAGGTTAAGGTTGTTGTTTCATGCTATCCATGCCATCC
CGGGTCTATAGAGTTGTACCTCCCTAACATAGGTTGTTGGTTGAAGAGAAAGTAAAGTAT
TCATAGCATAAAGAACCTCCTTCTGATTCCTGAATAGGTTGGTAAGGGACTCCCTCTCCT
AAGGTGAGAAGGTACAGGATTTGGTTTCAATTCCCGACTCGTATCAGCAAGGCTCCGTGG
GTGGGAACATTATACCAATAAGTTCATACATATGTGGCAGAATCTGATATGTGATACCCG
GAAGACTTCATAAGGCAAGGCAGTATTTACTAAATCCAAGAAGGCAGTTCCAACAATTCC
ACGACTGAGCGGTCTAAAGCAAGTAGGGAGATTCTAAAGTAACTAGTAAGTCAAAGTGGT
ACCTCCACCTCCGAAGTAAGAATATGTAAGCAATTGTGTGTTAGTTATCGAACGCAGGTG
CTGTATCGTCCGCCCCGCCTGTGAATGCTCTGTGTCTATAGAAGCCCATCCAATCAATGT
GGAGGCAGTGAAAGTAAAAAGTAAAGGTGGTTATTGGTAGTAATAAGTGGGTCTAAAAGC
AAGCATAAGTGTAGGCATGAAAAGTGCCTAGCAATACTGTATGAATTCCTCAATGGTATC
TGGCTGGCCGGGTTGTTAATCCCATCCCGACAAGAGAGGAATAGTGGTACTTACAATTCA
TGGGGAAGTGATCTAGGGCAGGTCTAGGGGGTAAATAGGGTGTTTGGAAACACTTAAGTA
AAAGGAAAGTAAAGTTGTTTCATGCTGTCCCAATAAGAGCATAGTGAGTAGCCACTAAGA
TTCATGAAGCTCTGGGTATAGGGGGGAGAAAAGGTGCTAGGCCTTTGGAACCAAGGTAGG
GGGTTGGCTAATAGTGCCTTCCGTACGAAGGTGTTCCTTAAAAGCAATAGGCAGGTAAAT
GGAAGCAAAAAAGGAATCTAAAAAGGTCCGTTAGGTCTTGCCCTTCCGAGGGCAAGGAAT
AGAATAATAGGTTTTTTTTTAGTGGGTCTTGTACAGGTTTATCCTAGTCTTTCCCTTTGT
CCTCCATTTCCTCATCCTCTTTTCAATTCTTCTTGTAGCTCTAAGCGGACTCATCAACTG
GGTCTTTTTTATTTGACAAACCATCCTATCAATTGCTGCAGAATCTAAATTTGGCTATCC
CAATATCCCTCGACCTACTTCAACCTACTATTCACGGGAGGTTTTCCTTCTGCCTCTTGT
GCTCATTCATGTAAGTTCATTATATAATAAAAGTTTATATACAGTTTTCCTTAAAAACCA
TAGAGTCTTATGTAACTGTGATGTTCCTCATTAAAGTCTTTTCCCTTCGCCCACGAGGAA
ACTTCTGGATTCCATAGTCAAAGTGCAGGTTCGTTTCCCGTTACCAGCTGTCTAAACCTC
CGACCAACTGTTGCGCCAAAGAATGACAGCAAGATTGCCGCCTCTTATTTCTACTTTCAT
TATAAACCCAGGGATCGTTCAAACTTATGAGGTGCTGTGCACTATGTATGCAAACTACAT
AAGTCAAATCTTAATTACTAGACTAATTAAAAACTGTCATAAAGCAAATGCTCAACTTTG
ATAGCTCATCCTAACTTTCTTATTGGGCACTAAGGTCCAGGACTTTGACTCCTATCTCCT
CTTACAATGTGCAGAAGGTATATGAAGGTCTAAGGTAACTACCCCTAAGCTCAGAAGCTA
GTGAGATTAAAAAGGTTTCTAGAATCACTAATCTTGTGCTGCTGCTAGATTGTTCAACCC
TTTGACACCACTAATAATGTTTTTATTCATGGAATTAACATAAAAGTACTGAACATTGTA
AGTGAAAAGCAATGAAGGAAGTACATGAATGAAATTACAATAGAAGGAAATGCAAAAAGT
AAAGACATTGCTGAGATAAAATTACATAAACACACTATGTTTTCTACAGGAGTCTACACA
TTATAAAACATAAATTAAGAAATAAGAAACATAAAGCAACAAGGGGTCCTCTATCCTTCC
CTTGAGTGGGCCCTACTCAAGGAAACTACGGGAACCCTAAAGAAACACACGGATGCTCAT
ATCTTCAGTCAAACTCTGCTCTTCTATTAACAAATGTTCATTGAAGATAAGTGCGGAAAT
CTGCCTTCAAATCAAAATTGAATTCACTTTTACAGTACTAATAAAATGAATGACAATACT
AGCTAACCTATCCTATCAGCTATGCCTCTATTTGTACTTTAAAAAGAGTCCTATCTAAAA
CCTCCGATCAGTTCCTTGATTGGTGGGGGCTGTCGCTTAACTTCCTAATTTTATGCATGC
TGTTACAAAGGACTGATTTCCCTCCTAGTCAATTCTAATTCTCTAGATCAGTAGGGAATC
AAATTGCTTGAGGTCTTTATGGCTGCCTCTAAGTTCTGGCAGCTCTGAAGATGGTGAAGG
AAGAAGATCCCTCAAATTGAGAAATCATTCAGCAAGGTGGTATGGGGTAATAAGTGAAAG
AGATCAGCTTGTCTTGGATCGAATCCCCGCCCGCATTATTATCCTGCTTTTAGGCAACAT
TAGTTCACATATGCAAATCATAGCAAAAGAATAAAAAATCACTTTAAGATAAAGCATATC
ACATTCAATCTTGGAATTAAGCAAATAATATCTAATTAGATAAGCATAAGTAATATTGTC
TACATTGGTCATCAAAAAGTGTTAATGTTTTCCATGAAGGTCGTGGCTTAGGGAAAAAAT
GTCTAAAATTTATATATAGTATGGGCCATAAAATAGACAAATTGGGGGCCCATAATAACC
TCCAAACTGGAGGTTTTGCACGCCCCTGTGCAACAAAATCATTTCCCAAAATCTGACCTC
TAACCTGCTCAATCTTCTTGACCAGAATGTTGCTTTCTGTATGACTACCTGAAGTCATAT
GCTACAATTTGAGTGATGGAGTCTTCGCTGTGGTACCCTACTATTTGCTCGATCTCACTC
CATCCCTTTCTATCTTTTTATTCATATAGACCACTAGGAAGGAATAGGGTGGATAAGTAG
TGTATATTTGAACCTTAATCCAACCCATTTGAGCTTCATTCTTTTCAGGGTTTCTGTATA
CAATTGTGCTCTGAACAAGGCAACTTTTCAGGTTTGTGGTGAGTGAGGTTCCACCTTTCT
GAGGGCAGGTGATAGCACTTTCCACCTGTTCTAGCAGAATCGTAATCCCTTATCCATTTA
GCTCCTTATCATGGTTTCAGACTGGACAATTTTTTTACACTTTCTGCTTTTCTTCAAGAA
TTGGAACCAAATCTGTATCTGAAGTCAGTTTTGTCTGGTTCCTTAGTATCTCCCTAGGTT
TTTTTGTTTAAGCCCTTCCTTATCCAAAGATTGTTGTTGAGTTATTCATCTTTGTGTTTT
TGTGCTTCTGTAGCCCTTCCTTCTTCATTATGAACCCAAGAGCAGAATGCTCTTAGTTGG
ACATTCCCCACATAAGGATTGGGGAACCGTCTGTAGGGGTGAGGCATGACACAATTATGG
AGATAGAACTCACAGAGTTGGTTTCTCTCCCTTTAATTACATTGCGAATAAGCTTCTGTG
AAGTCTCTTGGGGTGTCCATCTGATAAGGGAGGTGGCTGGAAATTTTCCCCAACTAGAAC
CTATTCCATTGGGCACCCATTGTTGGATCGTCGGAGGAACTGCTTGGATTTTTGAAATAC
AGCCTTATTACTTACACTGGAAGGATGACAGGTCATGGCAATTCGCCGAAGGCAGGTAAC
AAAGTGGAAGTTCTTACTTCAAAAACCAAAATTCGCCAAGCAAGCACTTTAATACCCCAG
AATGTTTGGAGAGGAGAGACAGGCAGACCCTTTCAGTTAGAACCCCTATCAGCAGCAGCC
CTTTCTTCGAAACCTCCGCTTATAGCGAATTTCTATTTTTGTGTTCGGAAAAGGATTGGT
TAGACAGGCTTACTTTTTCATTGTTCAGGCCTATCAACATCCTGAAGGTACCATGCTCCT
GATTTGAGGGAGAGAATGAATGATTCAGCTTACTGGATTATAGTCAGTCAGTGGGACAGC
AACCAACCAGTTGTTGAATCGTGCGTGGAAAAAGCCCTATGGATTCACCTTCACTACTGC
CTGAACTTATGAGGTGAGATGTATCCGGCCGGGATTCGCCCGACCTCCCTAACAAGATAA
ATAGTATCCCTACTAAGATTTGTCAAGCAAGTAATTGGGGCAATGAGTAATTTAAGGTAA
GTGAGCCGTGATATAAAGGGTGGTAGGAAAGGTTGTTGGTCGCTGTAGATCGAACATAAG
AAAGTCCGGGTGTAGACATATAAATAGCAATGTTCCTAAGTGCCCAAGCCCATCTAATCT
AATATAATCTAAGTAGTAAGGCTAATCAATCCAAGAGGGGACGAAGTCCAAGATCCCAAC
GCACAATGGTGAAAAGGTTATCTCAATAAGATCCAACCAACAGTGGGAGATGGGTCTAAC
TTCTATCCAAAAGAAGTGTCTTCAGAAGAGTCCGTCCTCATATTCCAACAAAAGGTGGGG
TGCTAAAGAAGATAAAAACGAAAGTTGAGGATCGAAAGGGCAAAGAGAAAAGTAAAGATA
AGGCGAGGAGTGTTAAGCGTCTCGTCCCAAAGGGCGAGGAGCGGAGCCAAGAATATTCCA
CTGAAGATGAAGTAGGGGTCTGTCTAAAGAATAAACTCCTAAAGGGAAGGCGGGGTCTGA
ATCATAGCAATAAGAAAGTTCTGAATAAAAGATGAAACTGGGTTGGTCAATGGCTTGTTC
ATTAGGCAAGTCGATTCCTTATAGCATATCAGGTAATTCCTTCCAAGAAGGGCCAGCCAT
GGGGGGCAGCAGCATAAGCTTATGCGGGGGGGTGAGATGCGCATAAAAAAGTGATCCGCC
GAACAGCAAGTTTTGAATTAGTGGGTTGGTCGGGTCGAAAAACCTTAGCCAGAAACGGAT
TTGATAAAGGCACGGAGTGGAGGCGCGAAGCGGTCAAGGCTTCTGTAAGATGAGTTTGAT
AAGACAAAACCCGTGAATGAGAATGTTTTTTTCTCAAATTTGTTGTTCCAACGAAACTTT
GTGTCGGCGCCGAACCCCGGGTATTCGATCGAACCGGGCGGGATCAAAGCCAAGTATCAA
AGTGCAGGTGGAGCCTTGTGTTCTGTAGCGATAAGTGAAGTGGAGGGTAAAGTTTCTAGG
GCTATGCTATGGTTTCACCGAGGTAGAGGTCAAGGGTCGAGTAGGAGTTGGAGTGTATAG
GTTCGAGAGTTATGGCAGCTATGGGGGAAAGCCAACCCAACCTCCTGTCACAGTCAATAT
GACGGTCAAAACAATCTGCGATGAAACAGGGGAGTGTTCTATTTTAGTGGCCTGATTCAT
TTGCCCTGTACTTTCTAAATAAGATATTTTATTAGTGAGTGGTGGAGTTGTCTGGCTGCA
ATGGCAAGGTTTCCTGGTAAGGCCTCCCATCGTCTAGGTCTGCTGGCTAGTCCTCATTGT
TCCGTCTGTGGGACCTGCCTATTGGGGAAGTTGCCTGTTGCCGGTGGGAGCTTCTATTTG
GGAAGATGGGGCAGTTGTCTGCGGTAATGCCTATCCCGGAATATAGGTCACAGTTTATAA
GCGTGCATTCTACACGTAATTATACAACAATGGGCTCATAAACTTATAAAAAAAGGTGCA
TCAATAAGTAAAATCGTGCATCGTTTCCAAAACGTAAAAAAAGACGTGGACTCCTGGCAT
TGACTTCATTGAGTACCAAAATTGAGTGGCTCACCTCTTGGATCGAGTGCATTTAAACTG
GAAATGGAGTACGGGCATCTATTGTATTTCCACCTGGGATCGACTGCCATCAAGTACCAG
CATTGAGTAGCGGGAAAGAGTCCTGGCATTGAGTATTGGCTATAAGCTATCATAGGTAAA
CTTCCTGAAAGTCTATAGTTCAGTAAGAATCAAATCCATTTTAGTGGTCCGATAGGTAAT
GAGCTTTGTGCCCTGCAAAAGAGCGATTTTTTATCCGGCTAATTAGGCTGTTTTCTGCAA
CTGGTATCCGAGGCAAGTAGCCCACCCAGCTCGAGTATCCAAGTATAGTAACCAAGCCCA
TCTGAGTAGCCAAGTCGAGTTGATCAGCGGATTGGATCCGGGTAGCCTATCCCAGCCAGT
GTATTAGCAGAGTATCCCAGTGTATTAGCGGAGCCCATTAGTGCCCAGCCCAGTCGATTA
GAGCAGTCAGCCCATCGCCGATTAGCGGATTAGAGGCCATCGGATTAGCGGCAGCAGAGT
ATGCGAGCGTATTAGAGGCAGCAGCGGAGAGCGTATTAGAGCAGTCCAGTCCAGCCAATG
AATCCATCCTGCGAATGATAGGGAACCTTCATTAAATGCCAAATTTTAGTAATAAAAAAT
GCATAGGAGTAGCTCGGATGAGGATACCTTGCCTCGGACCGAATCAAAACGAATTTTCTT
TAAATGAAACTGGTGAATGAGAAGCTATTGAAAACCTATTAACACCTGTGGACCCTGGAT
GCGCGGGGTCAAGGTTTGATTCGACTCCGTCTTAAAGAGATGAGCTGGTTCAAGCCCACT
TCTTTCTGTCCCTTCCCTCGGGCTACTTTCACGATTCAAATGTATGGCGAGGGGTATAGA
TATAGATTGTATATGGGAAGAATGAGAGAGGTGATAGCTTATATCTATCTTAGAGGTGCT
CCTGTGATGATAGTAGTTAGGGTCCTGTAAAAATAGATAAACTGGGGTTAATTGCTGGTG
TGTAGGGACGGAAATTATTAAAGGGATTAGTCCAAAGGGAAGGGAATAGTGCCTTAAGGC
TGAGAGAAAGGTCAAAAGAGAAGTGTTGAGCGACCCCGGTTCATAAGGAATAGGTTAATA
AGGGTAATATAGGTGATGACCCAATGTTGGTAAGTAAGGGCTAAATGAGTGTAGTGGATG
GTAAACCCATAATGTAGTGTAAACCTAATTATTGTTCTCCTTCAAACGCGAAACACAGCA
CATGTTAGTGTCCTTTGGGGAATTATGCGCTCATAGGTGAGTGTGAGGGTGGGGTTAGGG
ATATTATATATATACTATGCAATTTTTCATGATCGAATACGATACAATCAGGTGTTGATT
GGTCGAAGACGTAACTACGAGATAGAAATGGTGTTTTCCTTGACAAGGTGCCAACAGACA
AGAGAGATGTTCACCACAGAATAAGAGTTCAATCCAGACACGAGAAATAGAAAGGACCCC
AGGTTCCCAACTGATGAGATAGAAGGACCCGTTCAATCAAGTATACCCGCGCGTTCAATC
ATACCCGAGAGATAGATGTTATTTTCCACCTCAAGAGGTTGAGCCACGCTTGTTTACTCA
TGTTAATAACAACTGACGAGTTATATTGAGTTCCACGGATTGGTGGATTGAGAACTGAAT
CTTCTTATGATGCTGCTGGCCGGGATAAGTGGTGGCCTTAGGGCATGGAACTACAGAAGT
GTTAGTGAGGTGGGTGCACCAATTACCCTTACAAATAACATACTACCTGGCATGATTTGT
TTCCACTGACCGGTAGCGGTTTACTGAACGGACCTGCAATGATAGAGACACTAACCTAGA
GACCTAACCTCAATAATCCGCCCTCCGACCTACAGCCTATGCCCTCCTTGGGACCTTACA
CTCAGCCTTGGAAACCTATGCCTTTGGTGGAACTATGGATGGAAACCTCATTCCTACAGA
CTTTGGTGGGACTAGCCTTTTCAAACTCATACCTAATCCCTCATCCTTGGGAACTTAACC
GCATCCTTTCCTTGGGAACTTACACCCATCCATACTGACTTGGGAACGCCTACTTAGGAA
CATACTGACACTCCTCTGCCCCCATACCTCTGGCCTCACCTTTACCTACCCTTGACTTCT
GACCGATCCTTGCCTTCACCCGATGAACGATCTTTCCCTCTGACACCTTCCCTCTGACAC
CTTCCCTTCACCTTTACGCTTTCAGTTCAGTACCCATTACCCAGGACAGTACCCAGAAAG
AACACCTCACCCAGGACGGATGGACAGATTGGGATGGACGGATTGGACGGATTGGACGGA
TTGGACGGATTGATGGACGGATCGATACAGAAGAACCAACCTCGAGTGTGTAAGTCACGG
GCACAGATACCAATTGGAGTCTTACACAGATACTGGACAAGATCAGACAGACGGGGGACG
GAAGTTAAGCAAGAACTAGTGAGTGTGAGGTGGTGCTTTGCTTATTGTGTTTGTATACGC
ACGTATATAATGCTATCATAGCTTGTGCTTTTAGTGGTGGGTGGCTTAACAACAACTCTT
CAGTGAATGGCTTAAGTGAATGGCTTAAGTGAACGGCTTGAACGGCTTGGATTCTGTTAG
TGGCGTATGTTCACACCCAGCACGGGACAGTACAACACAAGGTATGGCGCCAGCACACAG
TACGGCACTTGCAATACAGGAAATGATGTGACATCCAGAAACCATCCCCCAAAGTGTGAG
TTAGGTGGGGGCAACAACCTTACCACTCCATGTATTTCCTGGTGCAACTAAACACTGGAA
AGATATTAAACAATGGCAGGATAGGAGTTTGTTCAAGCAGACACGTTCTGGTTAAGCCTG
TACATCCATTTCTCTACCCTCCATCATCATACCTCAGCCTTGGAAACCTCTTCAACCTTA
TTCTTCGAAACATCCTTACAATCTTACTTGGAAAAAGAATACATACAGCCTTTGGTGGGA
ATATACTCGGTAACCTGTGCCCTAGACCCTACTGCCTCTACCCCCAGCCTTGGGACCATC
CTGAAGCTCAGCCTATGCCCTCCTCCTTGGTAACTTAAAATCCTCCTTGGGAACATCCTG
AAACTCTTACTTGGGACCCTATGCCTCAGACCTATGCATTGGGTGGGATTAGCCTAGGGA
ACCTAAGCATATACCCTCATTTGGACCTACTTACACTCTTACACTATGCGCCCTATAACC
TCTGAACGAACCTTTAATGACTCATGCCTCCTTTGCACCCTCCTTACACTCTTATTTGAG
ACCGCCTCATCAAACTACTCCTTGAGAACATCCTGAAAACTACGCCATACTGCCTCTTAA
CAAACCTTGCCTTCCTCCTTGCCTGATGATTGAACCTTACCAGCCTTACCCTCCGAATAA
ACCTTGAAAGCCTACCTTCTACGTAGTGGAACTGGGCACAGGACTGACACTTACTACGTA
ATAGGGTGGAACTGAGCACAGCCTACCTTCCTTGTAGTAGTGGTACTGAGCATAGGACTT
ACTACGTAGTGGAACATTACCTACGTAATAATAGTAGTAGTTGGAGTGTGTACCCTAGCA
ATAGTAGTATAGGTGAACCTAGTAATAGCTAGACCTCTTGAGAAGGCTTGATCGATACTT
CTTGAGAAGGCTTGATCAATAACTCTTAAGGCTTGAGAAGGCTTGATCAATGTAGGCATG
GCTCCCTGGCTGGCTAGGTAGGCATTGACTTATACAACAGGTGTACACACTGCCTTCTTT
ATCGGGTAAGCTAGCTTGTTATTCTCAATCGGCGAAGCCTCACAACAGAGACGATCAATT
GCTCTTGCCTTAGGAACTTTATTACTAGCTTGTTATTCTCAATCGGCGAAGCCTCACAAC
AGACGATCTTGTTATTCTCAATCGGCGAAGCCTCACAACCGCTAAGCTTGCTCGGGTAAG
GCTAGCTTGTTATTCTCAATCGGCGAAGCCTCACAACAGAGACGATCAATTGCCTTAAGA
ACTGATATGCTCTTTTGCCTTAAGAACTGAGATCAATTGCCTTAAGAACTGATATGCTCT
TTTGCCTTAAGAACTGATGGGACAAGGAACAAGGTAGGCAATTCTCACTTTCCTCATGAA
CGGAATAGCTCTTTGACCGAAGGAGAAGGTAGGACCATTAGGCGATAAACCCAACCACCT
AGACTACTAGTTACTGCTGCGGAAACACCACTGCGCAAAAACCTTCCACCTATCGGCTGC
GATAATGTAGGCCATTCGAGATCCTCGGGCACGTCGAGGTGTATCACATTATTTTATCTC
TTTATTCGCTAGGAACAGAACGGGGAATTTTTGACAGTTTCTCTTCCATTTTTACATCTC
AGACCGGAAGGGGTTACAACACCAATTGAAGGGTTTCTTTTTACTATGTCCGACCAGACA
TTTCTCTAGCTATTGAACTTGGAATAAGCGGGGGAGGGGTCAACCGGAAGGGTTTGCACC
TTTTGAACCGTATACAATTTGCACTTTGTCCCACCAGCAATTGAACTAGCACCATTGAAC
TTACGGGACGACACCCTATGAGTTGAACCGACCCAACGAGTTGAACCGACCCAACGAGTT
GAAAACGTCATGTCGCATCATGCCAATTTATTTCTATTCGTCAGAGAGAAACAGAAGGCA
ATTAGATGCCCCCGACCATAGGATTTTTAACCCCGACCATAGGATTTTCTTTATCTTCAA
CAGCTATCAACACTCAGCAATCAATCCGCTAGGAACTATCTCTTCATGAAATCAAAGACA
CTAGTAGGACCCGGGCATCTCTTCTTCATTCATTCTACAGCAACCAAGCCATGAATCAGC
TCATTATGACATTCAGAAGCTAGGAACAAAAGAGGAGCTATGGTTGCTTCCTCGACCCCA
CCCACCCCCCTAAGAAGACATGAAATCTATTTACACATTCAATCACACTTGGTAGGCTCA
GAAGGACATTCATCAATTAGTACACATAGGACAGACATTCATTCAATCAATCAATAAGAC
AATCATCGAGGTGTATGTATCACAGCAAATTAGATCTTGTCATAAGACTGATCTTACATA
CAGAATGAACTCGATCATTCACTCCATCAATCACTCATAAAAACACAAGCACGCATCGTA
GAATCCACATACTCAAATATCTATATTAATCAGCTTTAACAGCTTTATTCCTTGACGGTT
CATTGTTTGGTCCTCGGGAATCTTTTTGGCAAAGCTTTCATGCGCCATCTCCCACCCCAT
TGTTTAGGGAGAGGAAGTAAGTGCAGGGCGCTAGTGGGGCATGCATTCTTTTATATAAGC
TCCGGCGAAAGGCAATGGATGGGAGTGACGATAGCCATCGTTAAACCATAAATGCCATTG
ACTCATGTTGGTATTAACCACACTTACCAAGAATCGACCTTTCCTCTCCATTCCAGATGG
ACTGCTTCCCTCTTTCACTTACTAATGGAATTTCACCTTGTACCCTATGGTTCCTCTCAA
TAACAGCCTTACCAAAGGGGAGGAAATCTATAGTTCCCAAGAGGATGTTGCACATGGTAA
AGAAAGAGACTATAGCCTAGCTATGCACTTCAGGAATTTAGTTCACTAACAAATTTCATA
CCGATGTCTGGGTCATATACTCTGTCTCTAGGCGCTATCGATCAAATTGCTTCACTATCT
ATCTATCTATTTGCATGTAAAAATTCCCCACCAACTATCCTAATAAACCCTTTCCCACAG
GAAGAAAAAATTGAAATGAGTTATGTATCAACACCTTATTAAGTACTCTATTGAGTCTTT
CGATAAGCTATACAACCAATTCCTAATTATATTTTCCTTGCTTGATGATGACTCCTCTTA
GGTTGTATCACTCGCTCACATCTACCAAGGGAAGCATAAGATGGTTAATCACTTTATATA
GTGCTTCTAGTTGGTCCTTTACCACTATAAGACCTAGTTCTTTGATGATGAGTTATGTCA
TATCTTCATTGATACCCTATATAGTTACTTATTACTAGAGTGCTATAAGAACCATCCTCC
ATCTCTTAATGATGCCATGGACGAGGTATTAGCTCCTGGGGCTTATTGTATGCGTTATAA
CCTTAGTAAGTATGACCACAACATCCTTCCTTTTGAGTCTAGCATTATAATAAATCCCCC
TAGGCTACCAAAAGAGAGTAACCATGAGTATAATTATATAGGAGATGGTGTTTTAGAGTC
TTAACATATAGATGCTGCTTCACCCAATATATAAAAAATTCTTCCTCTCCCGTTGGTCGA
GCAATTCTTCCTTAAATGCAACCACCTACTAGGATTTTGTAGTTAAATAACCAAAATCAG
TAGTACTAAGTGCTTCTAATACAAGCCAGTACTCCTCTTACTATATGTTCTCTCTAGATG
CTTCCACATATTAGTAGTAGGATAGGTAAAGATATCCATGTCTCTATCCTATACCTAATC
TAAATAGGTTCTATAAGTACCACCAAATCCACGTCTATAGTTTAGAGTAATACATGGCTT
ATTCTTAGCTTAAGTAACAATAGCCTAAAGAGGAGTGTACAAGCCCTCATTATCCTAAGA
ATACAAGTCTAGGTATCTTTTAGAATCCTTTCTCATAACATCAGTAGTCACCACTTGCTA
GCTTACTAGTTACACCATCATCTACTCAACCCCCATCATCTTGAACATCCTCAAAAACAT
CCATGATGCTTACTTCATCCAGTTAGAGTGCCTCTACTCAAAAGGCATGCTTTCTTATAA
GATGTGTAAAGGAGGTAGCTTCTACTAATGTGTGTATCACCACTCATATTAGAGTAGGTT
GCCCACTATAGTTTAACCCACTAGTTCCTTTTGTTATTTTGCCTATCCCTCTTACATAGC
TTGGTTTCTCTTAGTCACCATACCTTGTAGGTATACCTCTTGCACCACTTACCTAGCCAT
ACTCCATTGTAGTGAACCTATGAAAACTTAAGGCCAACATATGTAATGGACCTATTGTAC
TTGTGCCCTTACCTATGCAATGCTCTTAGCCAAACCATATACCAGCCTTCCAGCATGCAC
ATCATCGATACCCCTTCATAGGATACCCCATAAGATCATTGTATATGTAGCATTTCACTT
AAGTATCCTTCTTAGCCCTTATCTAAATGCACCAAGCCACTGCTAATTATGTAATTACGC
TGTAAGCACTATGTCTTTATAAACACATATTGACATTCTGATGATGACCTCCTAATGTGA
CCCTACCCTATTCGTTAAGTGCACTATAAGTCCCTACTATGTAAAGTGGGTGTTAGTTGA
TTATAGCTTACATGTTAATGTCATCTCATATGATGTCCTACTAAACATGTGCTACACGAA
CGATGACATTAAAGTTGCCCATGAGACCTATAAGGCCTTTGATTCCCATGAGACCATTAT
TCTCATGATTAGTAAAAACCCCTAGTACTATGTACTTTGTTACCTTAATAACTTAAGATT
TAGTTTGTTACAAGCCTATGGATTTGATAATGCTATTGGGGTGCTCGTGGTTACATCACA
TGCATACCATTCCTACTACACTCTATTATTATGTCGAGTTCCTATATGAGGATTAGGTTT
CTTTTATTTTTAGTGATCTTGATGCACTCTCTCATTATCCTAGTACACCTTCTACCACTG
GCAAGGATGAGTGTAGTCTTATCCCTTCACTTGCTCCCCCTAACTTTGAGCTTGTGTGGT
TTGTTGTTACACCTCTTCTCATTGCTACACCTTCTCTAGTGTCCTATCCTCCTATGCTAG
CCTTAGCACCAACTGCATACCATTAGACTTTACCATTTAAAGATGCTCCTAGCTAGCCTC
TTATTACTAGCTCTTTACCCAGTACCTTACTTAATGTTGTCACTATCTTGGATAAGGGTA
AGGCCATTGTTCAGGACTAGGATCGCAGCTCTTCTATCAATGCACTCCCCTTCATTAATA
GTGTAGAGTAGCACTTGATTAAGGATGAAATGGTTTTTAATATTTCTTTTGACCTAATGA
GCCCAAGTGACTACCACCATGTAGGTCCTAACATCATGTCTACCCGTGTCCTTGCTTATG
ATGCTCTACTTTGCTTTGTTGGACAATGTAGCCTGGTTATAAGTGGGCTCTAAGAAACTC
TTGGTGCTGCCTCTTATGTGCTATAGCTTCTGCCCTGGATGTGCTCGGTTATGCGGTGGG
AACAATGAATTTCGATCAGAGAGAAAAGCAGGCACGATACAGTATCACAGTCAACTTGAA
TGTGAACTGAAAGGCTTTACATCTATAAGGAAAATCAAAGGGTTGCTATTATTATACAAT
ATTATTGTCCCTATATAAAAGTATCCATTCGTGCCACCCGTAGTAATTCTTTGAATCCCT
ATCGTCCATCGTCTCCCCACTTTGTACAGTCAAGCATAGAGGAATACAAGCGAGGAGGAA
TGCGGGGAAGATCCTACTAGGTACCATGACGAATGAGACTAGGACTTGACTCTTCCCAAC
AAAGGCCCTTGCCTTTACTGCTGGTACGGGAGCTTACGCATCTGCTTCGGGGAGAGTGTC
CTGCCTCCTGTGGCTGGATCCACTTGGTTCACCTGGAACCTTTGCCCTTGCCAACGGGTA
TTCAATGGGTTATACAGGGTCTTAGTCACTATTGGTTGGTTCTTACATGCGTTAAAGCCA
GGTCAAATTCCATCTAGTCGAGATAAGCTTTTGTAGGACTCGGCCCGCATAGCAGCCCGG
GTCACGGAATCGACGCTCCGTTGTTGGGGTAAAGTGATCACTACTGCTTGTATTTGGGGT
CAAAGGATTGTGCCCGTCTTTGGACTTAGCTATGGATCTCCGGACTTAGACTAATAATGC
GCAGTATAAATACCTAGAGATAGGTATTCGTTATTAATGCACTTAGGTCCGGTTTATTGG
TTGGTATACTGACGACATACTTCGATCCGTATGCTGCCAAACCACTTCTTTCCGGCAAAG
GCTGTTCGGGCTGTTAAAGAGGCTAGGGCGTGTCCTGTGCCGGTTCGGGCTGTTTGGGCT
TTACCAGCAACTGTTCGGACGGAATTAGGGACTCATGACGCTAAGCTACCTTATTTTTAC
GAACCTTACGGTCTATATTGAGTGGCTCGCTATCTATAGGGTTCGTACGGGTGCATGGAT
ACCTCGATCATCGGATCTTTACTAGCGCCCCGACGACCACTTTTATCTCCCGTCTGGCAA
AGGCCTGATCTATTTCACCTATACCTGTGGTGGGCGGAGTGAAATCTTTAGCTCCCCATA
ACACATAACAATAGTAAGTTATACATAGTAATACATATTGTTAAATGGTAGTATCTAGTA
AACCCCTGAAAGATCCAATTAGTGGATATTTTATCTACACCGATCCCGGGCTAGGCGATG
GTTAGACTCAATCAACTGGATCAAGGGGTTAAGGTACTGGAACCGCGCTAAGGGATACCA
CCTTTATCCCTGCCCCTGCCTTTGCTGGTGGAACAACTGGGACTGCGACTGGGTCGATAA
AGGGAAGTACGCATTCTTCCTTATTTATGATGCGCCCCAACCCTTTGCGTTTGGTGGGAA
CTACGGAACACAATGAATGAAATGAATGCCAGCTTATCTGCAACCACTGCTACTTAAACT
ACTGAGTCAACTGCTTCTGTTGCTTGAACAATTGCTGCTCAAAAACTACTGGCTTTGGAA
CTAAATAAGCACAAATAGAATGTATATAATGGTCAAATGCTTCCACTCATCGGTCAATTA
GCTCTGGGTAAACAAAGTAAACTGCTGGTGCTGGATTCACTGCTCGAACTCCAACTGGAG
GATAAGTATCTGGCACTTATGCAGGTGAAATAGCTTCTGACTCAACTAGATCAATTGATT
TTGGGTCAACTGAATCAGCTACTTCCACCCTTGCTTCTGCTGGATCAACTGGGTAAACAA
GTGGTAGTACCTCTGCTATTGCCTCTCCTACTACCAATGTGGGCGGATCAACTGAAATTG
GTTCAACTTTCTAAATAGCTAGAACTAGTTCAGATGCTTGCATAGGATGGTCAAAAAGTA
GAAAAAGCAAAGTCATCTACACATCGTCGAATTCATACGTTCCCGGTGCATCATCGAAGT
GCGAAGAATGCATCGTATAAGAAAAGATATGCTATTTCCCAACCGAGCTGGGACCAACGA
ATGATCAATTTAAGTGATTCGATCACGACGGTGCATCTCATCTCAGTGCGAAGCATGCAT
CGTTTATAAGCAAATTAACTGATTTATCTCAGCGCATCGCAGTGATCCAAGTTCGAAACA
AATGGTGGTAAGCTCATTACTGAGTGGAGATTCTTAGAATTTACACTTCTTGCACAAATG
CCAAAATTGATGTTATTTGAAACAGAGGAACATGAGCGCCTTTTCGTCTCTTTAGTCAGA
TTTCCAACAGCTTCCATCTCACTTTGTGTTAGGCCTACTAGATCTCTTAACGTCCTCCGA
TCTGGACATTGAAAGGGATCCCACTTGCGACGCGGTTCACCTTTAGTGGGACATAGAGAT
CTCGACACGGCTTCATTTGGTTCTGGATCCATTTGGTAAACTGCAAGGTAAACCGTAGGG
TAACCTTACTCTCCATCTCGATCTATTGCTGTAAAATGGGGAGGTACGCCGGTACCTATA
CTGGTCAATAGACTGGAATCGCTAGGGGTGCCTTTTTCGCTTATGGGACTGGGATTGAAT
CTACTTGGATAACTCGATCAAATACTGGTTTCAAGGCCAACGACTGGAACTTCGCCTGGA
ATTGGATCATCAATCGGTTCAAGGTAAGCAACTGGAATTGGTGTGACGGGTGCTGAAACT
CCTATTTTGTCCACGCTGGTGGCTTTGCTTCTTTAACGTATGCTTCAAACGGGTCTGGGG
CTGACTAAGCAATTGGATTTGGATCAAGAACTGCAGGGTCTACCAATGGTGATGCCCTAG
CTTTTGCTGCTATCACCTCTGCTGCACAAACTATAACTGGCAGCTTTGCAAGAAGATCTG
CTACTGGATGTGCCGCTAATGGTGCTGGGCGCGGTGGTGGTAGGTAAGCTGAAACTAGTA
CTGTTTCCATCCTGGCATGCCCCTATCCTTGCTTCTTCCTCTGTTCTAACTTCCTTTGCT
TCTGCCTATGACGATGCCTTTGCCACTGGATCCAATGAATCAACTACCCCTGCCCTTAGT
GCTGCTTTTACTTGGTCTACTACGGTCCATAGTGGGTGTTGCGTTTGCCTTATAGCCTGT
CCGGGGTGCTGCATCTTACAATAATTGGTCCTGGGCGTGTCGCACTTTCGATTCTCCGGA
GCGTAGCATTTCTATGGTCCGAGGTGCTGTGCTTTATTTATTATTGTCCTATATAAGGGT
ATAGCGCTTTATATTGATTAGACGATGGATGCTGTGTTTTTGTCCGACCGGCATGACGCT
TTATCCAAATAGTTGACCCCTTACATTCTAAGATCTATGGAGTTATGTAACTTACTACTT
TATGCACTACTTATCCCTGGCTAGTGACTATATATGAGTCAATACGGTATAAAAGAAGCT
GAGTTAGCGTGCCAAAGCACAAGACGGCATATAAGCTTTTTGATCGATTCCTATCCCTAT
CGGTTGCCTCCCGTTGTATCGATCCATCCTTCCGGGTCTAACTAAACTAAAAAGAGTCTG
TAATAACGATCGATGCATGCTCGACCTTCGGGAGAGGGTCCGAAGGAGCCCTCGACATTC
CACTCTTTCTCACTCGCTCTATCGACCGACCCTAAACCTCCTCCCTCCTTATGTATGTCG
GCCTTCTCCCGCATCGATTCATTTCATTCATATTGTATGCGAAGCGAACAATGCTCCTTA
TACCTTCTTACTCTCACACTCTGACACTGAACCGCACTTGACACACACTCACTTAGGGAC
ATCACTCAATTACTTTTCTCCCTGGAATGAGATCAGCGAACCAAAGAACTGCCTTCTTCC
TTCTTCTACCGCCTATTAGTTAATAATTAATAAATGTTTCTATAACAAACTTGAGGAAGT
CGCTCGTATGGAAAATAAGTAATAAAATGTAACAATTACAAACAAACTATTTACTTTAAT
AAAGATATGGATTGACAATCTTTTCCTTCCTATCGAGCGAGGTAGTTCTTCCAGTCATTA
TTTATATATGTAATTATGCGTTCATTAATTATATATGTAATTANNNNNNNNNNNNNNNNN
NNNNNTAATTATGCGATTTTTCATTATAATAGCGGTTTCAGAACAAGAATAAGTCACACA
TCGTGTACGCTTTGCTTTGAGGTGGCTTGCCTAGGAGAGTTTCTTTATCAGAGCCATAGA
GTCAGTTACTAAAGTCATAGAGTCAGTACTACTCATAGGCTAGTATCAGTCTAACCAATA
TCTTCCCTCACAATAGGCATAGGCTATTCCCTCTCTAGGCATAGGCTATAATTAACTGCC
TCATGAACGATCTGGATATTCACACTGCCTCATGAACGATAGGCTCTTCCCTCTCTCTTC
CCTACCAACATAGATTTTCTTTCTTTCCAAGCCGCGTAGCTATGGGCGTAGCTATCATAG
CTATCATAGCGGTGCGGTCAAGGACTTGCCTAGGATATTTTCTTTCTTTCCAAGCCCTTG
CTATCATAGTCATCGCTCTATTAGTCATCGTAGTCATCGCTCTAATTCACCATTGCTCTT
GCTACTCTTCGGGCGACTCGCTACGCTCAACGGACTCTCGCCCTCAAATGCTTCAGTAAA
GGACTTGCTATTCTATTTTCTTTCTTGCAAGGAAAGGAATGAGTTAGCCCATCAATAAAG
GTGAGTTAGCCCATCAATAATTGCTAGTCCCAGTTATCGCTAGTCCCACCAGTTGGAGTA
CTTGCCTCATGACTTGCCTTATTACTTGTTCTCGTAAGGAAGCCCTCCCCTTGTTCATGT
GCGAGATCAAAGGGTGGAGGACTTGCCTCATGAACGATCTATTCCCTCTCTCTACTACCC
CTTCATAGGCGATCTAACCAATTCAGTAGCGGTAACTGATAGGCGATCTCGACTACTCAT
TTAGGCGATCTCGACTACCCCTCTACTACTAACAATGGCCATGCCTTCATGCGTAGCCTT
CATGCGTAGCCTTCATGCACGATCTATTTGCTGAACTCCTTTAACGATCTATTTGCTGAA
CTCCCTTAACGATCTATTCTCTCTCTGCTGAACAAAGGCAGTTCAAAGGCTCGCTAGTTA
GGCAGTGAAAAGGGATAAAGACTAAGTCTCACAAAGACTCAAAGACAGAAGGATATAAAA
GACTTAGCATAAGTATTACAAATACTAAAGAGCCATAGAGCCAGTAAAATACCCTTAAAG
AAGGAAGAAAAGACAAAGACCGAAGGTCTACACCTTTACCATTATATGATACAAAGGGCG
ATGATACCATATATTATATCGTACCTCTTTTATAACCTGATCTGAGTGGTAAAAGAAATA
AGTCAATTCGGCCATTCCGGGGTTCCAGAATCTTTGTAGGCAACGTAGATCTATAGTGAC
AGAAATTGCCTGCCGGTAAATACACAGTTGCTCAAGAACCTTCTTTCTGTTCTGGGCTCC
GGCCAACCACATGCATCCGCCAAACCAACTATATTAGCCCACATCTATAATCTATATACG
TTATTTCGGCTTTGACTTCTATTCTTTAGGAAATATTCTATTTGAAATTGAGAATATTCT
ATTTTCTATGTGGGTCGAGTCTATTATATATTTATGAACGATTGAGGGCGGGGAGAGGAT
ATTCGCTTAAGTGGTGAGCGCTCTCTACTCTCCTCGTTCTGCCCCAGCAACAAGTAAAAT
GAATCAATCGAAATTGAATCAATGCCTCCGAGCCATCCATCATATCAGATGAGCGGTTCT
GATCGTGAGATGGACTTCACTTCATTTCGTTATGAATTGCCCGGCTCTTTTACAAGGGAG
TGGGAACGAAGAAAAGAGAATCCTTAACGTTCCTCCGCTTCCAGACAATCATACAATAAC
TATAGGCTTTCTTTCATAACTAGAAAATAGAAGAGGACAGGCTCGATAACTAGAAGAGAA
TGGTAGAGACAATAATCGAGGAAAAGAGTAGGAGATGCGTACATCATTCGTAGGGACTCA
CTTATGCATTAATTACGGGATTTTCCCATGGCATTACGGGATATAGACAAGGTTCAGGTC
ACTCATTTATGCGTCGAGATAGAGATCTTAGGTCGAGAGTCCAAACGGAATCGTTCGTGT
ATTTGTTCCTACCTAGCTCCATTTATGTATGCGACAGCGAGATGATAAATGCCTCTTCTA
TGCAAACGCCTACCTCTATGTTCGCTTGACCTGACCTATTGATTGGGACATTGATTGGTG
ATTGGGAGACATCTCGACCTATTGATTGGTACATTACCTCTAGACCTATTGATTGGTGAT
TGGGAGAGGTCATTAATAGGGAGAGGGGAAGAAATATAGGAGTACTTGAGCTCTGCTCAG
GTAGGTAAAGAAAGAAGCCCCTTTCTCATTCTTTTTCACCCGGCTCTTCCCGAGATCACT
GCTAACCGGTCCCATAAACATCTCTTCTTAGATTTGGATTGGAGTAGCTCTGAACTGCCT
GCCTATGAGTTTAGTTCTCTCTCGTATTCATTCGTAGAGAGCCTCATGAAACAAACCTAT
CCATGGTTCTACCGCTCCCTAATGTATGTCTAGCTCGACCTATCGATGCGTATTCTAATT
ACTGGGATCCGCAAGAGTATCCTGGTCTTACGCATAGCTCAGTAAGATCAGGACCTGAGC
TATAAGGGTAAGGTTATCCCTTACCAGAAGAGCTTGCACTTTATCAAACAAAAGAGTTGT
GTCTTCTCTTTCTTATCTCTTCTTCTCTTTCTTATCTCTCTAGTTACTTTATTATACGTA
ATTACATATATAATAATACATGACGTTCATAATAAATGGTTAAATCATAAAGAGTGGACA
GATACGCTCGGAGTCGAACCGAAACAAAGCTAGCAGGCCAGCTAGCGTCTCTCAGGAAAG
TCACCAGGTTTTTAATTGTCAATCAGGTCGAAGTCAACCCGAAACTAAGAAAGCAATCCG
GCTTTCGTCTCTCACACTCTTACTTTGCACTTCCAAAGGGCCTGGTCGACAATGGTATTC
GAAATGAAACTTGAATTTGAAATGTGCTCCTTCGCTCGTCTGGCCACTCCGGCTCAGCAG
AGTTTTTTGCTTTTTGAAAAAGCATCCGGTTCCCTTTCGAGATTTATAAATTACCAATCT
TTCCTTCCCTTAACAGGCAAGCG
>20151110.A-POA_contig_77
AACTGCACTTCAACAATGCACTCCACGTCAGAATACAAAGCACACATCAAGTGCTGCAAC
TGTGGAAGCCCCCACCAAACCATATCTCTAATAATAGCTATGAAGTTCTAATGACGGATG
AGATGCAAAATGTGACTGAGGTCACAGATGCAACTATCCCGGAAAATCTCTCATAAAGGG
CGTCCCACGGGCCCCTTTCTGCCACCCATCTACTCTAAGTTTTATATCAATATGCGTAAG
TAGAGAAGGCCCGGCGTAGAACATCGTGCTCGCCCAAGTATACGAGCTGAGTAATGACGT
TTCTCGAATCCAAGAACCTCGGTGGAAAGAAAAGANNNNNNNNNNNNNNNNNNNNNNNNN
NNNNNNNNNNNNNNNNNNNNNNNNCCGGAAGGATGATAGTACGATATCTGCAAGGCAGCT
TTTCCCATGTGCTTTGTTAACAGGCAACTACTGCTGGGTGGTAGGGAATGGATTCACTTT
CCTCAACGTGTATAAGGCACCCAGAGACACATCAGCTATACAACCGCTTGTCAACTAGAT
CATGCCACCGATTTCGGTCGCTGTGGGTGATTTCAATTTTGTATATTTTGCCTGGAAACC
AGGAGTCACTTGCCCCTATGGGCAAGGTGAAATGATTGAAAAATGGGCAGAAGATCACCA
TCTAACTTGCNNCTCATTGTCAGTGAACCTACGCATCAAGCCGGAAACATCTTGGACCTT
GCCTGGACTAACATCAACAGCAGTCGTGCATGGGTAGACCATGATGAATGTGTTACCAGC
AACCATTTTCCTGTTTAAGGAATAGTCCCTCTTCAGTCTGCAGTATGTAGACCCAAGTTG
GCCAAGATTTGAGTAACGAGAGAAAGACTGCCCAAATTTGCGCAAGCTGTTGCTTAATTG
ATCTATCTGCCGCCAGTCCTAGACACGATTGAAAAGTTCGAAGGCTACGCCCAGGAACTT
TGCTTAAAGCTCAAGACTGCCATCA
>20151110.A-POA_contig_78
CTTTGAACGCTTCAAAAGGGTAGCTATGTCTTCGGATTTAGTCCTGATGTCGGTAGTAGA
AGAGCCCCGCACCCAGTGGTTTTTTGAGACTTTTCCCCGACAGCTACACACCCGCAAATG
GCCGTCGTTTGGTTGGCTGGAGAGGGGAGATAATGACGGGATAACGGCTCCTCTAAGTGT
GTACTCAAATGAAGGCCTGTGGAGGTATTACCGCTGGAAAGAAACCGTGAAGAAGGCATG
GGAATGAGTACACTACCCGAGGCATAGATACTCCCGGCCCGTAGGCAGAAAGGACCTACA
TGTCCTTGTATAGTCACAGACTCATTAGGACAATAAACAACAAAAAAAAAAAAAAAAAAA
GAGGAAA
>20151110.A-POA_contig_79
TTCACTAGGTAGATTGAGCCAATACATGCAAGACCCGACTGAACACCAAGGTAGAGTGAT
TAAGAGACTTTCGCGCCATCTTCGGTATACAATTAAAGCTAGAATTAGATTTGGACCAAG
AGGTNNNNNNNNNNNNNNNNNNNNNNNNNNNNNNNNNNNNNNNNNNNNNNNNNNNNNNNN
NNNNNNNNNNNNNNNNNNNNNNNNNNNNNNNNNNNNNNNNNNNNNNNNNNNNNNNNNNNN
NNNNNNNNNNNNNNNNNNNNNNNNNNNNNNNNNNNNNNNNNNNNNNNNNNNNNNNNNNNN
NNNNNNNNNNNNNNNNNNNNNNNNNNNNNNNNTGCGCTTACAAAGAATCCTCACCTTACC
TAGCGCTCGAAGCACATTGATATCTCCTACCACTATAGAAATTTATTTGAAACCAAAGGA
TTGGACGTAAGCTTTGTTCCGACGAAAGACATGGCTGCGGACGGCTTCTCCAAGCCACTA
CCTAGACAAAAGTTCAATAAATGGAAACATCAAATTGTGATGAGACCAGTGGGGCAATCA
GAAAGGATAAAACAATTAAAATAAAACTGGTAAATAAATGAAGTACTAAATTTAGGGGTG
TAGTGCAGAATGGGATGTTCGGCAAGTGGTGGAGTGTTAAATTACATGAGTCTTGGTCAA
ACATCATCATCCTTATACCCTCAACATAATAGAGTTGGGATTGTGATAAATGTTAACTTA
AGAGAAAAATGGAAAGGCGTTTGGAGATCTTATATACCCTGTATTATTAGCCTCACATTA
GCGTGCACACGAGGCTGGTATACACATATTAGTAGGAGCATGGTAGCGGCATGAAGAAGA
TGCTGCGGATGCGGAGAGACATAGACGTTAAAGATTAACTCTATACTTTATCAATCCTAC
TTCCAGTAATACTGTATCACTAGTATACAAGAATCATATTTTAATATTAAGCTTTAAAAC
TCTAAATTGTAAGCCGTCAAATAATACTTGTGTCTAGATCATGACCTCCACTTTGTACTA
AAGTACTGAATTACAATGAATAGAAAGTTGAAGAGCGATTAGCACTAAACATTCCTATTA
TTTATTTTGAGAAAAGAAAGTGGAATAATCAATTTAAAATAGAGCCACTTTACCTGGAAT
TCATCGATAATCATAGCTACTATGATATATATATATTTAACTGGTTTTTGGAAAAATCAT
TGAAGATAAAAATAGGACAAGATTCCTCATATTGCCTGCACTCCTCCAGCAGAGAATAGT
TAAATAGTCTCAATAACCATTCACAGATATGTCGTAGCTGATAGGCCCTTATCATAATAA
CGATAATGTTTTGTTATAGAGAAATATTTATACCGTATCATTTCCGGGAAATTTCTGACT
TGACAGAAATAAAATTCTGGTGCCCTTTAGGAGTTCAACTGGTCTAGTACCTGTGGGTTC
AGATAATTTTTGAGCCAAAATATAATTAATTATTAATCGGTAAATAGTAGGATAATCAAG
GCATCCTATCAGAGACAATTACTGAATAACAGCTTCGAATTTAATAAGGGGATTGTTCTA
TGATTTTTCAGTTAAATAATGGGATGCCATAGGATAATTTTGCGGACCTTTTTATTTTCA
TGGGGCTGAATTTGAAGTTTATGGCCCAGGCTGTGAGGTAGATTTTATACTTAAGCTTCC
TTAGATGGAAGCATAAAAATATGGATCCACAGTCATCAATAACTTCTATGGTCTAAGTTT
TCACGAATAGTAACTAATGAATATGGCCGATATTTTTTATTTTTTGTAAAAACCTTGTAA
GTCTCGCCATGTTTTTCACATCAAAGAACATTTATCTTTCTGTCTCAAATTAGATTCCAT
ATATAGTGGTTGTTTTTGTTGAATATTATTTGAATAGTTTACTTGGTAAGAGTTGTAAGA
TGATTCTCTAGAATTCTGAGTTTTTTTGTCTTCCCTACGCAAGCTGGTTGTCCATACTTT
TTTACGAGCAAGTTTAATGCTACCAAAAATTCCTTTTTCTTTGTAGGACTTCTGTGCCAT
CTCCGGATTTACCGGCGATTGGGTTTGTGTAGTTTCATCGGCCGCAAAATGAGTGTAGTT
TGCATCGAAATATTGAGTCAAGGGGCGAGTACCAGGATTTTGTGATTCATGATTGCTTCC
AAGGTCTTGCGCTGAATTATTTGACGCCTGTCTAAATATTGACGAGCGGAAAGAAAGGCG
TGAAGTTACATTTTTGCCATGAGAAGGTTCTTCCTCTGAAGTTGTGTAACTCTTCCCGGT
AAATAACTTTGAAGATATATTTTTTGTATGAAAGTATGTAGAATTTAAAGGCATCGTTTG
ACTACGTCCAATAGATGGAGGAGGCTGTTGATAAACACTTCTCGAATGACGGCGGGGATC
TAGTTTCCTAAATGAAAGGTCTCTGATCTCACTTGGAGTTGTGACTTTATTTTCAGGATT
TACTAGTGCGTAATCAGAACTTGAGTCTGTCTTGCCAGTTGTGGGTTGATCATTGGTTAT
CTGCGTAATTTCATTCATTGGCACAGTCTTGGTCTGTTCTTTCTTTTTGTGTGATTTAGC
TTTGGAGTTGGTTCTATGGGTCTCGGAAGATGATATTGAAAGCGGCTCGGTCGTCGGACA
AGTTTCTTGAACCAATGTAATTCTCGAAGAGGTAAATGCCGATCTACTTTCAGGAAATTC
ATGTCCGACGTCTACTTTTAATGATGGAGCTAAAGATTTACTGGTTGCCTGCGTGGATAG
AAATGATAGGGGTTCAGATTGTTGAGAAGATGTGTGCGTCATGATGTTTTTTGAAGGTTT
ACTGATGATAGTAGCAGCAACATTTCTGGTAGAGCAATACCGAGGCATACAACTATCTCT
GGTAAAGTAAGGACATAATCCCTGGTTATCGGGAGTTTTATCTGAGAGATTAGTAGATTC
GTCGTTTGACATAGGACTAGTAACAGGACGCTGCCGCTCATTGCCAAGAGTCCAGTCTGT
AGATTTAACTTCTGAGTTGCTCAAGGTACGGTTCAGTGGGTTTACTTCACTTTGGTACTC
GCTGGAGATCGATAAACTGTCTTTGCAAGAAAAAAAACGATCATCTGAGCCTGTATCTGG
AGATTCAAGTCCAGAAATTTCACATAGATTAGATTGTGAGGCTGTCAAAGGACTAGACCC
CCCAGATTCTTCAATCATAATCTCTCCCGAGTCACCCGGAGTCGAGTCGGGACTATAAGG
AGGAGGTGGTGGGGTCCATGCGTCTAGATCGGGTTGAACTTGATGATCTTCTTCGGTTGC
ATAATAGTTTTCGTGTGCATACTCACAGTTGGAAGATTGAGGATTATGTATGCGATTTAT
TGCAACAGCAGTTGCAGCACGATGTAGCGTTATTCTAGACCGTGGACTACTGTGTGAGTA
GGGCGCATCCAAGGCATCATCTCCAGCAGAAGTTATTTCGTTGTGATAAGGAAAGTTCGA
GTATCCGCTAGTTATCCTTGGATCTCTCGTTGGGGGGATAACATCTTGTACGCCTGGTGG
TGATGGATCATTCGGAGATTTCAAATTTTTCGCATTATTGTCTAGTTCCGTGTTAAGACC
GCTGGTATTTTGACGACTTTGACAATTACTCGAAAAATCGTTGTTACTTTTCGTTTCAAC
TTCACAACACTCCCCAAAAAGAATATCGGAATCGACTGAATTAAGATCGATTATGATATC
CTCCTTTACTCCATTTTTATGAGATAAATTAAAATCAAGTATCGTTAGAAGAGAACTTGC
AAAAGCTGTTGCGTGCTCATTTTCTTGATGTGGAGCTACTATAACTAGTCTATCAGTGTA
GCGACATGATTGCGAGTGCACCCATGTTAGAGCACTGGCATGCTCCAGAAAGGCAATATT
TCGGCCTTCCACAAAAGTATTACGGGACTGGTCACATAAAAATTGCCACTGAGGCATTTT
ACAGGATTTTTCGAGTTTCTGATTTAACGGTCTTATTGAGGTGGAGCTGTTAGACCTCCC
TAGTTCAGAAACGGGTACTGAGAGGTCAATTTCCCCGTAATTATTGGTGCTTTCCTTGTG
GGCCGAGATACAATCAAGATCTCCTGGAATCCCGTATATCCAGATAGACCCCTGGAAACT
AGAAGCGACTAATTGGCCGGATTTATTTACAGCTGGTGCCGCAGTGGGTAATAACTTTGG
CTCAGAGGCAGATTTTGCCGTAGGCCCCGTGAAATAGGTTGTACCGTTCCGAAGGTCATC
AAGCCTGACTGCGCGAAAAGATTCGAACGCACGGTCGTATGTAAATGACCAGTTTGCTTC
TTCTTCTGCAGAATTTGGTAGTAGAATTGCATGGCTACAGTCCCGACTTACGTTGGGAAA
TAAAATCGATGTAGTCCACAAAGCACTGATACAATCTTCTGGCATGGCGGCACCAGGATC
ATAGTAGGGAGCCGTAAGAATTACCGTACTTGGAGTTGCTGATGATATGGTTGTTCCTAG
CATTTGAGTTCCACTCCGGGAGAACGTTAGACTGTCAACTGTTGAGCATTTCACTGATCG
TCTATCACTTGAAAAATTTGTGGGATTGAGTGATGACACTTCGATTCCAGAATCATAAGC
TGCAGCAATAACACAGCCCTTAGGTGAGAGTGCGATTGATCGGGGGGTATGATCGAGTAT
CAAGGCTCGAATCCGCTTTGGTTTAGATTCCGACAGATTATATATATTTACCTGAAGATT
ATTCGATAATATTGCTAGCGTAGAGCCATCTTCAGTGATGGCTAATAATGCCGGTTTGTG
TATCACCTTGTATCTTTTTTTTACCGTTACGTCCTGACTTGACAAATCTAGTATGTAAAT
TCCAGAAGAATTGTAAGCCACCATGTGGCGGCCTTGAGGAGATGAAGTCATCTGCAAAGA
TTCACCAGCCAGCGCTAGGGTTGAATCATCTGACCTTAAAACGAACTTAACTTTAGTTAC
TCTAGGTCGGAGATAGACTTCAAACAAGTTTCGTTTGGCTTCCTGAGCGAATGTTCTTCG
AAGGGTTGGCAGGTTTATTTCGTCATCTTGTTGAAAATTAGACGCTTGGCTAGTCACAGA
GAAGGGAAAACACTGAGATATTTGATGACAATACAGCGATGCTTTAGATGATACTCGATG
CCATCTTCTATTCAAGAGTGTTAGGGAAGCAAAAACATTTGGGTCAGCCGTTTTTAGAAT
TCTAGCAAAATTAATTAGCTGATGTAGTCGCAAATGATATTTTACTTCCTTACTGAACAA
TTATCTCTTCAGGGAGCTTATCAAAGGCTTTTTCCCTATCAGCTATCTCCGGTATATCAA
ATTTACTACATCCAAAGTCATAAAGCTTTGTATCTTCTAGAGACATGCTGAAATGGGAAG
ATCTAGCTTCTAGCAAAACTATCCTTTAGCCGTTGATTCTTCTTTTGTGATGTCTGATTG
AGGAGAGATGATTTGGTATGAGACTGATTAAAGTAGGTCCTGAACGCAGTTTGAATATGA
GCCGTTGAAGATGAATTATGGGCTAGAGTTTAATGTATAGTAATTTTATAAGAATTTTAG
TTCCGCTGTAAATTTTGATGTCTTTGACTTATGGAGGCTGATCTTGAAATAGGTTGATCT
CTTTCTTAAGTGTATCTGTTTTATTCTCTTCGATCTGTGTGGGAAATGATCTCAGCAACA
TGACCAGCTTACTCAATTTGCTCACTCTTGAATCGATGCAATCGAAATCTGCAGGAAATA
AATTATATTTTCATTGTTCATTAATGTAATTTTGCTCATGCCCGTAGTCGCGATCTATTC
CAGGGGAGGTTCCTGCGCTGTGGGGATCATGAAACGGTGCTCACGGTCCTAATAATCGTT
GGATTTGTCAGCACGTACATATCACGACCGGTTTTTTGGCCCACTACTAAAGAACATCAT
AGTTTGGATTCAATAGCAATTAAGTCTTTACTCTTTATATTCTTGTGAATAGGCTTCTAC
AATTTCATGGCAAGGGGCATGATTTAAATATACTCCGTAAAGCCACTGACCTATGCAGGT
TCACTTCGCCAATCTCCTTCAGGTCGAAACGGATTTGCATCAATATCTCCAACGCATCGA
CAAAATTATCATCTAGTCTGAATCCTACACCTCCAAAAAACTGTAAGGGTAAAGTAATAA
ATGACTGTGAACCATAATAGTAAAGTCTCTATCAAAAAGCTTTTCTCCATGGGTGTAGGG
AATCTCAATCGTAAGCTTGTTTGTAGTCATTGTAGTCCCACCTGCTAGAGGAAACAAGGT
GCCACTTTCTTATGCAAAATATTTTATTAAGTGTCATTTCCACGATCTATCTTTAGCCTC
CAGTTTCACTTTCACAGGCGACGTTATTGTTGAATATTTAAGTTAAAAAAGTAACCAGAA
CATCCACATAATCGAATAGTTTGAGTCCAACCGCTCATAGTTGGAGAGTTTAGCGCGTTA
CTGTTTCAGTGTTGTAGAACAAATGACTTCAAATACTGTGCATGTAAAATTTACTCCATA
AAACATCATGCTTAAATAGTTGTTGAAATAATCATTACAGCTAAGTAACTCCACGAAACC
AAGTGGGCAATGAAATTTACTGGGTCAGAGATGCTGATCCGGATCGGCCCGCAGCCAGTA
ATTTCAACCAACCTACTATGAGGCCGGACTGAGTTGTCGCGCACCACGGTTTGTATTTCT
TTATCTCCAATCCAATTTCTGGGTCTTGATCCTGATGGGTGAAGAGTAGACAATGAACTG
TGATTTACCGTGGATACTACTGAGCTGGCCGAGGCCTGTAGGCAACAATTTTCTCAATCT
TATTTCAGACAAAATTTGAATAACTGGGTGATTTGCACAGTTGATCACGGACTTCAGCCT
TACTAGCTTTCGTCGGTTGGTCCATCACATGTGTGATGGATCGATAGATAAACGAATTTT
ATTCGTGACGGGCGCAAGCCCAGCGCTGATAAAGCATGACACGGAGGAGGCTAGTCCATC
CCCGAAGACTATACACCAAGACAGCTCAGTTTAACATTTGGACTATTCATGTGGTGGGTG
CATTAGCTGATACCACTCCAGACCTTTTTGCTAGAGACTTTCACCATTTCCTCAACCGTG
AATACCTACTAAAGGGAAAACAGAGAAAGCAGGAAAACCCTTTTGCCCTAAGGCGCCTTT
GCCATCTTGTGTCCAGGCTACCCAGACTCTAACTTGGTAAAATGACGACTAGAAGGTGGA
CCACAACATCTTTCATCGTTGCCCATGCGGCTTATTCAAAACTTGTGAGATTCTCGTCGA
TGTTCAGACTGTCCCACCTTAGATATCTTAGATTCCTTAGACCAAATTTCAATCGCCTTT
CTTCCTTCTCTCCTTGTAAGATACCCCGATGTGGGTAGCCGTCAAATTTGTGCCTCGCCC
CAACATGCCCCCAAGACCTTGTGCTCCGCGACTTAAATCCTCCTTTCTGGGTGTCCGTAA
CATCGTGGGCCTATAGTTCGAGTGATGGTCGTATGTGACTGAGGATTTAATTGATGGTAC
TTTATGTCGAGGTTGAAGACAACTTGATTTGGTTTAAGATTGTATGAGAGCGACATGGGT
TGAGGTGGGATCTCGTCGGTGGTAGAGAATGAGAATACGAGAACTCCCGAGATTTTGAGA
AGGTATATGAGATTCATTTTTGATCTGGATGCGATTCTTCTTGGCTATCCCAAATATGCA
GAGCATATTAAGCGTTTACACCGGCACCACTGGAAGGTGAAGAAGTCGGTTTTGCCGGCC
CGCGGTTGGTTTGAATTTGAATTTGAAATATTTAACGTGACAGGACGGACCCAACATCTA
TTTAGACGTGACACGGGTAAATGGGCCCTACGAGCTCATTGTTACATACATGACCGGCAT
TACAGCCAGAAGCGACAAAAGAAAAATAAAATCACAATAAATGTCTGAGTTAAGGTACCC
TGCACCGCTTTCCTATCTTCCAAACACATCTCCTCTCGAGCTAGAAACAATCTCAGCATG
GTCACCTCCCACCCTTTCAATTCTTCGGCAGATTGTAGCATCTGCTTGTCGTTCGGTATT
GGAAAAAATACTGCCATCTCTTCATGAGAAGGGAAGACTGCATTCCACGCAATTTTAATC
AAATCGATAGTTAACCTGGGGGCGATAGTTCTATCGAGGAAACGCAGACTGGGCAAGTGT
TGTGGTTACGAGCAATGCGGAAGCAATATTGTAGAGTAGTGAGGAATTGATGTCGCTATC
TGCTGTTAGCGAGAGTGAATATACTTGTATAAGGTTATGCTGTAAAGTTTTGAACAGGAG
GACAAAGACTGAACACCTGTACGCGGTGCCTCTACGAACTTGGGAGTAAAGTATTCTCCA
AGAGCCAAGGTTAGTCAAATTTCGCAATACCAAAGAAGTTGGCCCACGAGGAAATGATTC
AAGGATTATCACCATATCAATTCTACACTTCCAACAAGAAAGCTTCCGAACGAAGCCTCA
TCAGGTCTACAAGTACGACCTATTACATCCTCCTTTCTATGACCACATCCATCGTCGAAT
CAGTCTCTGGTCCCAAATGGCTTCCAAATACACGCCCTCGCCAGTATGAATACCCGCGGG
AGGATAGAAATTGTGGTACCCAAATTGGGAGGCAGATCTTTGAGATGGACGAGAGAGAGA
CCGGGATAGATTGACAAGATGATGTAGAGTATGGATACAATCATTATAGGGGTGAGGTTT
CGAATTTAGGCTAGGAGATTTTCAAATTGAAGAGCATTTTGCGCGCCAAGACGTCGATTG
CGAGAGTACCGGCAACAATATAGATCCTTTCAGGGTTCGATGGAGCAATGGTACATAATT
CAGTTTGGTATTGTTTTTTGAATTAGATCAAAATTGTATATGCAGCTATCCAGCGATAAC
ACAATATCAGAGATGAAGTAACAAACAGATGACTCAATTTTGATACAGAACACCCATGCC
TTGGATTTCATTTGCAAATACCACTGCGAAGTTATGGCGGCTTTTTCTTCACCCAAAGTA
AACACTCATCCGTGAATACTCACCCAGGGGAAATTCTCAAAAACCAAGAGTTATCCAGAC
GTGCTTCCATCATCCATCAACTTGTCTCCGAGCGAAATGTGGTCTGAGGCAACTCTATCC
CAAGTGGAGTAGGTGTCCAGTCTACTTAAATTATACCGGAGATACCCACCAGGAGGCGGG
CCACGTCACCTTTCATCGTTGACTGGTGTTTAAAGTGCCAGCTGCACTCTCGCAATCGAA
GACCTGGCGCGCACAATGCTCTTCAGCTTGAAAATCTCCTGGCCAAAATTCGAAACTTCA
CCCCCGTCAAGATTGTATCCGTCCTCTGCATCATCTTGACAATCTATCCTGATCTCCCTA
ACATCCATCCCAAAGAGCCGCCTCCCAGATTTGTGTGCTACGATTTCTGTCCTTCATCGG
GTATAAATATCGGCATGGGCGTATATTTGGCGGCCAGCTGTGGCCAGAGAATAGTCAATG
AGAGGTGTGATCATTGAAAGGAGGATGAAATAGGTCGTACGCGTAGACTCGATGAGACTT
GGGTATGATTCGATCTCGTTGGCAGTGAAGGATTGATGTGGTGGAGTGTCTTGGTTCATC
GCCTCGTGGGCCAACTTCTTTAGTATTGCGAAATTGGACTGAAACTGGCTCTGGGAGAAT
ATTTTACTCCCAGGTTCGTAGAGGACACCGCGTACAGGTGTTCAGTCTTTGCCCTCCAAT
CTCTATTTATGCTACCCAGCATCTATCGCCGAGAGAGGTTGGTGGCATTGAAACCAGGCT
AAGCATTGCAGGGTTGCTCCATGCACACCAACGCTAACTCGACACGACAGCGCAGGAGGA
CCCTTTAAATCATGGGAAATTTATGCAGCAATCGGCCAACATTATTTCCTCGTTTTTACA
GCGGAACAAATTAAACCTTCAAGTCAACGACCTTGTCCCTTCATCAACTTAGTATCAAAT
GGAAGAGCTCCAATCATCTGAATTTAGCCAGTCTCACATTAACACAGCCAGAGTGGCTAT
CTATTGAATTTATAATCTGACTTATGCTAAGATAGGGTTTCACTACATTTGAAATTTAAA
GATACGACCTGATTAGAAAATAAGAATACACGATTAATTTCATCTACCTAACTCGACATG
GATCTTGCATTAGTCTGCAGAGTTTTTTTTGGGACTGGAGTTGCTGTCAGCTTAGGGGGA
GCGTTGATACCCTCATTTCGTAGCCGGATTATGACCTACGGCTCTCGCAGTAACATTACA
ACATCATCTCTGGATAAGAAAACCTTTTTTTCGGGATTTGGATTTTTTCATGAAATCTCC
AAACTGCGAGTGCCTCACACTTGGTTTATTCATTACTACATGGTCTCTGTGGGGTCGTCA
ATTTTCTGGCTGCATCAAATAGTAACGCATGGAGTTATCCTTAGATTTGTGATACCAAGC
TATTCTTCTCAGGGTTTAATGGCAAACCAAGATCAGATTTTCCTCGCATGGCTTCTCATG
TTCATTCAAGGCACCAGACGGCTCTACGAGTCGGTCATATTTACTAAACCAACTACATCG
ACTATGTGGTTTGGTCTTTGGGCTATAGGGATCATTTTCTACTTGTTTATGGGGATCGCA
GTCTGGATTGAAGGTCTTGGTATGTACTTTTATCACATTTTCTCCTATGAATTAACCGCG
ACAGCATAGCTCAGCTTGACTGTGCAGACTCGCGTAATTGTTGTTCGGGGGTCGCGACTA
CATCGTTAAAATCATTAGCGACAGTTTTAATGTTTATTTTGGCGTCTATAACTCAACATA
TTTGTCATAAACATCTGGCGGGCTTGAAAAAGTATTCTCTACCTCATCATTGGCTCTTTC
AATGGATCGTTTGCCCGCACTATACAAGCGAATGTCTTATATATCTAGCCATAACAGTGA
TCTCTGCGCCGACTGGACACTTATTCAATCGTACTGTCTTTATGGGATTAAGCTTTGTTA
TATCAAACTTGGCAGTGACTGCCGATTCGACTAGAAATTGGTACGAGGAAAGATTTGGCA
AAGATAATGTACGAACAAAATGGCGAATGTTACCATTTATTTACTGAAACAAACCTCCTT
TTCTTACAACGAAGTGAGTCGAACTAGTTTTTGGCTTCAAATACAAGACTTTTCTAAATA
AAATACCCATTCACGCCTTCTGGGGTGCATGACGAGCAATTACAAAAATTACAGACTATT
ACAAAATATGTTATTCATCACATCTTATAGTTAAGGGATATCCTCTTCATCTTGTACCAG
AGAAAGCATGGTAGAAAAATATATTATCTCTGGATCTTAGAAATGAGGGAACTCGGGGCT
AATTATCGCACCTCATTTCAGTTATATTTTATTATAAACTTAATTCATAGAAAAGTGACG
CTTGGCAGACATTAGGAAAGTACGCCATGTAGGTTTAAGTGTCGGTATTATAAAATTCAC
AAGCAAAGAAGAAATTTGTGCGCCTGAAGCAACGAAAGTTTTGTAATAAATGTAAGAAAT
AACTGTCATAATTCTTAACTAATCGATCACGGTCCCGGCAGCTTACTCAATTTTTTTGTT
TATTTTCAAATTAGATGACTCTAAGATGTAGCTGAACATCAAAATCAACAATTTGAATTT
GAATTTATTTAATTTATCTTTATTTAACGTTAGGCGAATCACGCTTCAAGCTCGTGACCC
TATCAAGTTCCCACTGAGGGGGTCGAAGACTCAATACCTGTACGTGGTGTTCCTACGAAC
CTCCAGCTCTCTTGTGAGGGTCTGCTTAGCCAAGATTGAGTCAAAATTTTTATCAACTTC
CAGCTGAGTTCACTCCCCTCACACTCGAATAAATGATTCCGATAACCCATATGACGAAAC
AATGAAGCCAAAGACTTCGGGCAAAAGGAGGATTTTTGAGGTACAAAACGCTACAACGGG
AGTTAGAAAAGCCCTCGTCATATTCATTATATACTACCCACCGGAAGGTATACAAAAAGT
CCACGAAAGTAAAGTTCAAGACCCTTTCTTCACTTTTAAACCTGCTATTCGGCTCATCAC
CAATTTCGTTTCTTTCTAATCATGTAATCCGTATCGCTAGTCAGGAGGGCCATTCGAGTT
ACATGAGTTACTCGACCACCCCAAGTCCGTAACGATATTAGATGGTTGGGCTAGGCTGTT
TCACACTATACATTCTACACCAAGACTTTATTGACATCTTGTTACGAATTTCGATTTGTC
CCGAGGCACGAATCAAGGACGGGGAGAAGGGGAGGCTAGAAGGATAGAGTGTCATTCTTA
GGTATACACAAGTCTGATGCGCCCGGCTGGACGGCCTCTCTGAACGTTTCAAAAGGGTAG
CTATTTCGTCGGATTTAGTCCTGATGTCGGTATTTAGGGAACTCCGCACCCAGTGGTTAT
TACAATTTTCTCCGGCAGCGACACAACCTTAAATGGTCATCGTTTGGTTGGCTGGAGAGG
GGAGATNNGGCAAAGACTCCTCTAAGTGTATAATCGAATGAAGCCTTGTGGGGGTATCAC
TGATGAACAAGAAGTGTGAAATAAGCATAGGAAGGTGTATACTACGTGAGGCATCGGTAC
ATTGACCTGTAGTCAGAGAGGACCTACATGTGTTAAATAGCACAATAAAAGATACCAATC
ATTCATATCTGTATTCGCTCTTACATTCTTGCCGATTCACGTGACATATACACGAAGCCC
CCCACTAAGTTTTATTTATTCATTTATATTTTTTGGGTTTTGATTAAATTTAACGTCGTG
CCAGTCCACAGCTCGTGACGACTGTCACGTGCTGGACGGCCCAGTCCCTAACGAACTACC
CGACGCACTGGCGCGCCCTTAGACACCCAGAAGCTAAA
>20151110.A-POA_contig_80
GAGGGAAATACTGCCCAACTTCGCGCAAGCTGTTGCTAAATTAATCCGTCTGCCGCCAGT
ACTAGACACGATTGAAAAGGTCGAAGGCAACGCCCAGGAACTTTGCTTAAAGCTCAAGAC
TACCATCAACGTAACAGGAACTCGACCTAGAGCAAGCGGCGGCAAAACAGCCCCGTGGTG
GATCCAAGAATGCAAGGAAGCACGGGCTGAATATCAAGCAGCCGCAACAACTCCCCAATG
TGCTGTATATGCCAAAAAGCTCCGATCAGTTCTTAGAGCTGCAAAAAAGAACATCAAGCA
CAGCAGGTCGAACAGATGACCACGCCGAACGATGTGTTCAGGTTGATTGGAAAGGCTAGT
CCTAGACAGACAGGCATTCCCCCACCTCTCAACCACAACAAAGTCCTCA
>20151110.A-POA_contig_81
GTGCGCCATCCTTTTTGCCAGAAGCCTTTCTAGCCCTTTACCAAGGCATGAAAGGAGGGC
GATTGGTCTCCAACCTTTGACTGTTGTTGGGTCTCTCCTAGGCTTCTGTACAAGAACCAC
TTCGGCCAATTTGAAACAAGTCGGGTGTATACCAAGCTTTATGCAAGCTTCGAAGAGTTT
GAATATGCACGGTCCGATTGTCTTCCAGCAGCCCACTAGCAGCTGTACGGAGACTCCGTC
TGCTTCCGGGGCCGCGTTTCCACAGCCGTTTGAACAAATTCGTACTTCTTCCTCAGAGAT
GTCATCCTTCCATGGTATTTGATTGTTGCTTGTAGGAGTGCAAGGCGGCAGGTCGTCTGA
TATTTGGTGTCTTGCAAG
>20151110.A-POA_contig_82
AGGCATGAAAGGAGGGCAATTGGTCTCCAACCTTTGACTGTTGTTGGGTCTCTCTTAGGC
TTCTGTACGAGAACCACTTCGGCCAATTTGAAACAAGTCCGGTGTATACCAAGCTTTATG
CAAGCTTCGAAGAGTTTGAATATGCACGGTCCAATTGTCTTCCAGCAAACCACTAGCAGC
TGTACGGAGACTCTGTTTGCTCCTGGGGCCGTGTTTCCACAGCCAATGGTACTAACTTGT
ACTTCTTCCTCGAAGATGTCATCCTTCCATGGTATCTGATTGTTGCTTATAGCAGTGAAA
GGCGGCAGGTCGTCTGATATTTGGTGTCCTGCAAGGAGAGAATTACGGAGAACTGTGGCT
CGCTCTAGCGGATCAGAGATGAGGACTCTGTTGTGGTTGAGAGGTGGTGGGATGCCCATT
TGTC
>20151110.A-POA_contig_83
ATGAATAGGTGAAATTCTACCCTTCGACAATCATCATCAAGGTCAATAACGTAATCATGA
CTCTCGTTCGTGGGACTTAGCCACTAAAATCTAAGCTTAGCCTGTCACATTTCGAGCTCT
ATTAGTTCAGCAATTCTTTTCTAACATTCTGCCCTGGACTCATCTTTTATCCAAGCATGA
TTTTTATTGCCACGCATGTTTGTTATCCTATGGCATATATGTCTACACCAAGAAATGCGG
ATCATCTCTACCTACAATCCTAGAGTATCTATGCCTCTCGTAGGGTACTCCCTGCTATGT
GTCCTTCACGACATCTCTCTAGCGTTAAATCCCTCGTAGATCTTCATTTGAGTACACGCT
TAGAGAACCAGTTATTTTGTCATTATCTCCCAACTCCAGCTAATGAAACGAGGGTCGGAG
GGCAATGACTGAACACCTGTACGCGGTGTCCTCCACGAACCTGGGAGTGAAATATTCTCC
CAGAGCCAAGTTCAGTCAAATTTCGCAATACCAAAGAAGTTGGCCTACGTGGCAATGATT
CAAGGCTTCT
>20151110.A-POA_contig_84
GATCGTTGAAAGGAGGATGTACTAGTTCGTATTTGCAGACTTGACGGGGCGCCGGTCAGA
AAATTTATTGTTGGGAGTGTAGATTTGATATGGTGAGAAGCCTTGAATCATTGCCTCGTT
GGCCGGCTTCTTTGGTATTGCGAAATTTGACTGAATTTGGCTTTGGGAGAATATTTCACT
CCCAGGTTCGTAGAAGACACCGCGTACAGGTGTTCAGTCATTGCCCTCCTTTTAAACCTT
CTGTATGTATTGTTATATGAAACATAGAAATAGCGTTGCCATTGCATCGATATAGGGTCC
TACCTACCGTAAATCAATACTGTAACCATGCGCGTTTCAATGTAAGCATCGCCTACCACA
CTCACCGATGCCCTGTAACAAGTCAATCCGACATGACCTCATTTCACAATTAATATCTCC
CAGCAGAATGTGATTTAACGGTTTTATCCTTGGCAGTTGATACACAGCTTACAAAGGTGA
GCAATGTGAAGCTTGTCCTCCTTCATTCCAATACAACTTTTGGAAGAAGATGCCAAAATG
ATTAATTGTTATACTAAGTTACCAAATCTAGGCCGTGTCTAAAAAGACATACGATTTTCA
GAATGAAATCGCATGAGTTCAATCGCGCGCAACAGCGAATAGCTGCCCGGCGCGCGGTCG
ACGAAATCTCACGTCAAGAACGCCACTCTGCAGCCAAGAGCTACATGCAATATGACTCTA
CACGACATTCTAGGCTTCCACTGCCAATACAAGAACTTAAATCTAGCACAGTCTCCATGT
GGCACCAGATACGTGGTCGTGAAGGGACCCATCCTTCTTTCCGTGTCGGCCAGGTCGACG
CAGAACTACTTGACGAGGAACTCCTGGGACTATTTAAAATGCAGGTCGGTGAAGCCTTCA
AATATTTTGGTCCGCATATCCAAGACGATTGGTCGGCGGAGATATTGTTTGTATTGAGAT
CTATATTGTTCAAACTCACTATTTGGGATCACAATACTACTTATGGGGCAGCATTACAGA
ACTTAAGGTACTCAGACGCACGATTCAACGATGATGCGCTTAAATTGCCCAGCAAGTGGC
AGAAGCTTGCATATGGGGCTTTAAGTGTTGGAGGAAGTTATGCCTGGACTCGCTGGGAGC
GATGGCTATTGAGAAATAATGAAGAATACAACTCATCAAACCGCTCGGCAGCGAAACTTT
TAAAACTACTTCAAACCCTAGGTACTATGCACTCCATGGTTACGTTCATAAGCTATTTGG
TATTTCTAGTCAATGGAAGATACAGGACACTGTTAGACAGGATTTTAAAGTTACGTCTAG
TCCCTGTAAATAATCAAGCTAGTCGCCAAGTATCGTTTGAGTATTTAAATCGGCAACTAG
TATGGCACGCTATAACAGAGTTTTTACTATTTGTCCTTCCACTAGTTGGGATAAGTAGAT
GGAAAAGATGGCTTTCAAGGACTTGGAAGAAGACTAAATCTATGATCATGCATGGTGTAG
AGGATGAAAGTCTTGTTGCTTCTGGAGAATTTGACTTCCTGCCTGAACGGACCTGTGCGA
TTTGCTATCAGAGTCAAAACACTGTTTCATCTTCAGAGAATGAAGTTGTGATAACAACTC
AATCGTCAGGTCAACAAGATATAACAAACCCTTACGAGAGTATTCCATGTGGATGTCTTT
ATTGCTTTGCATGCTTAGCCACTCTATTAGAAGCTGAACAAGAGGGCGGGTGGACTTGTC
TGAGATGCGGCAAAGAAGTCAGGGAATGCAAACCTTGGGATGGAGATCTGATATTAGAGG
AGCCTAAGACGATCTCTATCCAGAAGACGGTTGTATTCTTAGAGCCGGAACAAGGAACAA
CCTCAAGAGATTCTCCGACAGAAACTTCACAGTCTGAGACACCTAGTACCAACAAAACTA
TCAAAGCTGAATGAATTAATAGCGAAACAAAAATTAGTGGAATGATCGACATTGATAAAA
GTGAAGAGAAGCGATGAGAAATAGAAGTAGTGGTAAAATCACGCCAAGAAGGTCTACTTC
TTCCCACAATTGGAGATTAAAGGTCGGGAATTCCTTGCCAATAATGAGATTAAATAACCT
TTTAAAAAGAACACTCCAGTTGGATTAAAAGAGCTGAAATAACCCCTTCCACAAGAGGCT
TTTACATCGATCACAAATTACTTGGACATCGTACATCCTAGAGTTGTTAAAATATATTTT
CGGACTCTTGTGGGTACAGTTGATAGCACAAGTCCTAAATTATTAAGCTTTCAAAGTACT
TAACTAGTGAAGCAAAGCCTAAAATAGGTGGATTTCCTGAGTGTAAAATACTCTATTCCT
GCAACTCTTTGAGAATAGGACTATATTTGTACATGATAACAATTCGAAGCAATTTTTTTA
GCAGAAGAATCTAAAATAGCTAGTACCAAACAAGTATTAACTCAATAATAAAACTGAACA
TTTTGTTTTTTGGCCAATCATGACTATTAAAAAATCGGAAATCAGCAAAGAGGTTCTACT
CTGTGCAAGCCGAGTTGTCGGACAAAAATTTCTAGAATGGCCAAAGAATAAATACGAGAA
AATTTGAAAGCTGTAAAAGGAAAATCAAGGCATCATAAAATATATTGACACCATATAATA
TAATATCTGTTAGCAAAGAGACAGTAGCAAGAATTACACCTATGAATATCCTATAATAAA
AGGAGTATATACACCAGAAGTAGAGACGCGAGAAATCAACGATCAATGCCACGGGCTCGG
GCTTATAATTAGTTACCGGGCTATTTCTCTCTGCCCATGCGCTTGTTTTAGGTTAGTGGC
TCGTTTGGGTTACTTTCAGAATTGATGCCCTATCAAGTCTATGTCAATACAAAGACCTGT
AAGTCTTTTCTGCCTACATGTGACAGTTCCGATATAGAA
>20151110.A-POA_contig_85
TTGGATAGCCAAAGGTTTGAAACTCTCCTTTGGCGGGTACTAACGGAAGAGGGTCGATTG
TTTTGTGTAAGCAAACATACCTCGTAGTGGTATTTACGAATGGAATCCAGAGTATGAGTG
TATCTGTTATCAAAAGAGTCATCAGTCATGTACACATAGGACTGCTAATGTGTCTTAGCT
AGCTAGCTGAATACACTTAAATGTTTAAAAAAAAAGTCTGAGTAGCCTGGACACCTACTC
CACTTGGGAAGGAGTTGCCTCAGACCACATTTCTCGCGGAGGAAAGTATATGGATGTTGG
AGGCATGTCTGGATAACTCAGGGTTTTTGAGAATTTCCCCTAGGTGAGTATTCGCGGATG
AGGATTGACTTGGGGTGAGGAAAAAGCCGGCATAACTTTGTAGTAGTGCTTGCGAATAAA
ATCCAAGGCATGAGTGTTCTACATATGAATTGAACAATCTATTTGTTACTTCATCTCTGA
TATTTTGCCATAGCTAGATAGCTGCATGCGCAATTAAAATCCGATGCAAAGAAAAAAACC
TCGGTCTTTTTGCCCATACGCTCGTGCCCGACGAGCTTATAGGTACTGCTCAAAATTCCC
TCGCCGATCTCCTCATGGCTGCCTACACTTCGCAGCATTACGCGAGCGATCCTGTCGCTC
CGACCACTTTCACCAATTCCAGGCACCGCTCTGCCTACTTCTACATGGTTTTGCCGTCGA
CGTCTACGTTGCGCAAGCCTCACGTCAACAATTACCCGATCAGCTACAAAAAGACCTCCC
GGCACCTCTTCTCGTGAAGGAGGCTCGTCGAGGGCACATCTATGATTCCAACCTGTGGTT
GGGTAACCCGCCAACGTATACGCCGGTGCATGAAGATCTCAACCCTAACATATTCTACCA
GCCGGCTGGTCTAAAACGAGTACGGCGCACGACCAAAGTTTGGGCTTGAGATATTCCGCA
AGGTAAGATTGGATTTGGGCGCTACTTTTACTAGGGGAGCGATACGAGGGCGAGAAATGA
TGGAGGGACTCGAGATAGTTGAATGGGAGCGAACTGTTTGGGGACGAGGCTCGGAGTCGA
TGTGGCAGTGTATGGAGGTAGATTTGGAGGCTGGGGATAGTCTCTTCATGGCCGTGGGCT
CGCGGCACACAATCAGAGGCTTGAGGGAGGATGTAGAGGGAGAGGTAATTGCTAGTGTAA
ATGGGTGGTTTAGGTAATGGCGCAGATTTGTGCCAGGTATATGTGAAAGAGTTCGTCAAC
GTAAAAGCATGATAAGGAGTGGCCAAGGGACATGGAAAGAAAATGTAAGACCCTTCATTT
GTGCAAACACTGCGCCTTTGTTAAGACTGCAACTTCAAATTTGGAGAGTGGCTGTCACGC
TTCATAACTTTGCCAGAGATGGAGACCTTTCGTAGGCCGAGGTGAAGATGAGAAAACAAG
GAAAGTGTATGACCCATCCAAAGCCCGAGCTGTGATCACACATTTCCAGTTCCAAGGCGA
AGCTCAAGTCGAGAAAGCTACAAATTCCACTTGACAATGTAACCAAAGATTGTCTTCCTC
AACTCCTCATCACCGGGATCTTCCTCAAACATGACCTTCTCTGTCTTCTCTTCAATCACC
TTCTCAACACTCATACCAGCTGCTTGCACTAGGTCGAAGAAGGCCATGTCTTGGGGTAAA
AGCCACGGTCTGTATGGTGTGAAAAAGACTAAAGCCTTTGCCTGATCCTCTTTCTTAAGC
GTGCCCTGTAGCGTGGCCAACAGCTTGGCGTGCTCTGAGTGGTTGAACAACAAATCTGCT
AGAATCACCACATCGTATCCGAGCGTATCTGGCGCCGCGCATCCTTCATCTGGCAGATGC
TTCAGGAGTTCTCTGCAGTCGGTGCCCCAACAGAAGCCCTGGGCAATCAGCGTAGTCGGG
GGTGAGCTGTCTGCTGGTGGAGGCTCCCGATTGAATTCTTCGGCGTTGCGCTTGAGGTTT
CGCACGAGATCTGCATCTGGATAATCCGTCATGACCACGCACGCGGCGCCGAGGTGAGCG
CTCACGAGACTGGGCAGGCCGCCGCCGGCTCCGAGCTCGAGTACGGTTCGCCGGCGCACA
AGCATCGGGTGTTCCTCGAGGTAGGCGGATATTCGTCGTGCGCCGTTCCACAGGTAGTGG
CCCCATAGCGGATTCTGTCCGACGAGGTTAACGTTAAGAGTGCGGCCACACGATAGTGTG
TAGCTTTCGCGAGTTGCCGTTCGCGGAGCTGCGTAATAGCCTGGAGGCTCCGCAAACAGG
TCGTTGATGAGTTTGAGGTCAAGATCATCGTGAGTGCTGGTATCCTCGGTGCCCATTTTG
CTGACAACTGTGTAGCCTGGAATTTATTTCTTCACTGCACCCAGGCCACGGGACCGAAGC
CTTTCGTCTAATTTTGGTGCTGGACGGGCGGCGCTGGCATGGATCAGGTCGCAGAGCTCG
CCTAACTCACTCGACTTATCTGGGTGATAAGGAGCACTATCTACACTTAAAGAGCTAACG
ATGACGGAATCACAACCAAAGTACAATATAGAATTAGTCGAGCTATCATTACTCTTACCA
GTCTTCGCTATGCCATAGCTTTATCCGTGCAAATCTAGTGATTACTGGCCCTGCAGGAGG
CGCAGCTTGAGTACGTCGCAAGGCCTCCAGTGCAACTTTTCACCCGCGCAGATTCAGAGT
TTTTTGCGATAAACTTTCCCAATGACTTGGCTGGTAGTAGCATTCGTTGTAGCGCAAGCC
AGGCCGTTCATATAAGTGGCATGTTTTTCGTGGTGGACAAGGTGACGAGAAGTCTGCTGT
CCGTAGACGCCTTTCATTCAGACAATTCTCGCTAAATCAAATACAAGTTTGTATTTTAGT
CCTTTTGTCAGCTTAATCCTCAACCTTACTGAAGCCACTAAATTTTACATTTACCATTGA
TTGGATTTACGGGCAGATTTTATCCTTGTGATGCGAACCATAAGTAATAATCTGCTTACG
TTGAAGGTTGTGTCTCGCTACAGATAGTCTCTCCGCCCTTACTTGATGTTTTTGATACCA
ACTGAAGATTACCTCTTATTCACAATTCAGTTACCTATGGAGATCCTTAAAGCCACTTTC
AGAGCCTGTACATTATTAGTTGCTTCCGAAATCTAAAATTTTATGCGCCGTTAGTCAATC
TATCATCTCACTATCTTGATACATATCAAGTCTTCGCAGTGAAAGTAACTAAGGTACGCT
GCAAACTCTTCATGGCCTAATCTTACAGCCAAGGGTAAGTTGAATAATCTTTGGGTTGAT
GTTGAATCAAAAGACCTCTTTCGAACGATGCAGACTTGATCTGATTCCATTCCGCCCGTT
CATGTAAGTCATAGGCCAATGCAAATGTCTGTAGCTATAACGTTTACAGAGAAGGGAGCC
GGTCCACTAAATCCCCCAGTACCGCCTGTCTCATGTGAATCGAGTTCCTAGCTCTTCATT
CAGGAACTGCACTTGCACTGTTCATCGGGTCTGAATTACACTCTATCTATTTCGATATAG
CCTCGTTCTCTATTGCATTGCCACCTCGGCTTCCCCTAGAGCTGGAATTGTCCAAGCCAG
CCTTCAATTCGTGTTGGGGTAAATTTAGTGCACGGGAACGAAAGCTAAACACACGTCACC
GGTGCCGTCTACGATCTCCCAGCTCTCATTGTAGAGTCTGCAGACCTAAGGTTGGGTCAC
ACTCTTTTTCAACTTTGAGCTGAATATCTCTCTCTCCATCAGACATAAGCTTTCGATAAC
CCCTACAACGCTTATAACAACGATGATCATGACGCTGGCAAAGAGGATAGCTGTTCCGGT
ACTAAGCGCTATAGCAGTAGTCAGAGGTACCCTAGTCATATTTCAACGCATGTCACCCAC
TAGCAGGCAGACAAAGGCCCACGAAAGCAGAGTAAAAGACCCATCCAACCTCGAGAAAGG
CTGAATTCGATTCGTCAACAAAATCGTTTCAAGCAATCACATATTCCCAATCTGCTAGTC
AGGAGGGCATCTTGACCATACGAGTTGTCGATGCTAGGCCAGACTAGGCTACTTCACGGC
AGCCACCATCGATGAATATTTTTTCCGATAATCTTTTACGACTCTTTAGTTGTCCTGTGG
CACGGGTCTGGGGAGAAGGCTCGGGAGGAATAGCATCTAGGTATACACGGGTCTGCTGTG
CCCGGCTGGCCGGCAAGTTCAAAGGCTTCTAGAGGGCAGCCGTCCCGTCGGATTAGGCTC
CGACGACGGTATTAAAACAGCCGCGTACCCAGTAGTTTTTTTTTAAATTTACCCCTGCAG
GTACACACCCGCAAATGACCCTCGTTTCATTGGCTAGAGTTGGGAGATAATGACAAAATA
ACTGGTTCTCTAAGCGTGTACTCAAATGAAAATCTACGAGGGAATTAACGCTAGAGAGAT
GTCGTGGAGGATACATAGCAGGGAGTACCCTACGTGAGGCATAGATATTCTCGGCTCGTA
GGCACAAAATATTCACATATTCTTGTATATTCATAGTGTCAACAGCTCAACAAACATAAC
CCAAAAAACCTTAACATGTTTGAATTTGATCTCATTATTCTGATTTGGCGCCCTATGGGC
CCATGCAGGTGTCTACGAACTCTAATATTTACACGGGAGGAAACCTTCATGGTGAAAACC
CCCCAAAACTTTCTGTCTATCGTCTTCAATTTTCGCATGTATCCTTCAGGAAGCGCAGTT
ACACTATAGTGCCATCCATGTAAGCTATTCACGTCCTCTCTATTGACCCCAAGAGTTGCT
TGACCTGTTCCTTTCCCTCAGCAGATTTTCGA
>20151110.A-POA_contig_86
GGGGTTGGTGCAAATGTCTCGTGGTAATTGATGCCAGGCCACTGTGTGAAACCTTTTGCG
GTACATTGCGCTTTCCATTTATCTAGGCTACCATCTGCAAGGAATTTCTTCTTGAAGACC
CACTTACATTTCAACGATGTGCGGCCATCTGGTAATTTGCTTCAATGAATGATCTTAATG
GCTCCAATATCTTTCAGAGAACAAAATTCTTCTTCAGCTGCCTCACTCCATTGACGAGCC
TCAGAGCACTTCATGGCTTCCTCCCACATTGTGGGATCTCTGACTGGACGAGCTGCCATT
CCATGATGGAGCTTATAGTAGCCTATCTTTTTGACTAGCCTTCCACGTTTTGTGCGCACC
AAATCACCGTGA
>20151110.A-POA_contig_87
TTGAGAGAGCATCCGGCCGTTTGCGAGCATTGCCAGGTCTCCATTTCAGAGTGAAATTGA
ACTAATGTAGAACTTCATAATATCTGGCTTGCCATTCATTGAGTAGTTGCTTGGTCATGA
AATAGTCTAAGTTCTTGTGGTTGCTCAAAATTGTGAAAGGCTTTGCAACAGAACGCAGTT
CAGCTTTCCATTCTTGCAGGCACGTGATTATGGCCAGCATTTCTTTGTTGTGTATTGGAT
AATTTGCTTCCGCTCCGCTCAGTTGCTTGGAGTAGTAAGCCACCGGTCTAAGACGGCTTT
GCTTATCAGCTTGAGACAAACATCCACCCAATGCATACCCAGAACAATCGGCTTCCACCA
CTGTGTGCCGCTCGGGAACCCATTGCACTAGCACTGGCTCAGTTGAAAAAAACATGCTTT
AGTTGTTTGAACGCCTCGTTCTCCTCAGGTCCCCATCTCCAAATTGAATCCTTCTTTGTC
AATCTGGTCAGTGGTGCAGTTATCTCCGAAAATTTATCAACAAAGCATTGATAGAAATTT
GCAAAGCCGAGAAACAATCAAACTCCTTTAACCGAAGTAGGTGCCTTCCATTCTATGATG
CTCTTGACCTTGTCAGAATCTACGGTCACCAAGTCTCCAGCTCTTACAATGTATCCCAGA
TACTTCACCTCTTGACATAGAAAATTGTATTTATCAATATCCAAATACAAACCAGCCTTC
TCTAGCTTTCTCAAGATACTTTGAACCGTTCTCCAATGATCAGCCTCACTACCATTTGTG
TATACTAGAACGTCATCCATGTATACTGTCGCATCAACATCAAGGTGTCCTTGTAGCTGC
TCATTAATATAACGCTGGAAGGTTGCAGGTGCATTTGCAAGACCAAATGGTGTAACAAGC
CACTCAAAGAGACCATGGCAACATCTGAAGGCGGTCATCCATTCATCTTCCTCTCTGATT
CTGATACAATGGAAAGCTGACTTCACATCTAGTTTCGTGAACCACCTAGCTTTTGAAAGT
TGTTGCAAAGTTTCTTTAAATAATGGAAGGGGATACCTGTCTGGAAGAGTGACTGCATTC
AGCCCGCGATAATCCACACAAAATTGTAGCCCTTCATTTGGCTTTCTAGTAAAAAGTACT
GGCAGGGCCGCCGGCGAACTACTTGGTCTGATCCATCCCTTACCCAGAAGATCTGTCAAT
GTTTTGCGAAGCACTGGAAGCTCCTCTCTTGACATACTGTAAAGAGGGCCCCGAGGCGGT
TGGACTGGCTTCCCATTCTCATTTCGGAGGTTTATAGCATGGTCAAGGTGATCTTGTGTA
GGCGGTAGATCATTAGCGCCGCTATTGTCAGAAAAGAGGCCCGCAAACTTCTTCACAGGG
ACCGGTAATTGGTCTCGAGCATCAGAGATCTTGAGACAATGTTTCGTACGGAGTGCCTTA
TTTATGTTATCTAAGGAGACTTTGCAGATGGGAACTCCCTTTCCAGAAAAGATAAGGCCT
CAACAGCAGCACATCTAGGCTCCTTTATTCCCCTTAGTTTTTGACGCCAGCGTCGAACAC
TGTAAACAGAACCACCACTCTTCCTGAGTTCCAACCGCTGCTTTTTGAAATGAATCTCTG
CATCCTGGTCCTCTAACTATTTCTTCCCAAGTATGATCTGATGTGTACTGTGTGATACTA
CATACANNNNNNNNNNNNNNNNNNNNNNNNNNNNNNNNNNGGCTTGTCTTGAGATGAATT
TTCTACTGTCTGAAGGGTTCGGGGAGAGATAGGTCTACGTGGTAAACTTAGTAGGGCTGC
TAATTCTTCATCAATAATACCTGAACACAGGCATTCATTGTCAATTAATGCTTGCACCAT
AGTGACGTTGTTAACTAATACATTAACTAAAAATGGATTTGTATTCATCTTCGGTTCTTG
TTCAGCTGCTGTCAAACTTTCTGAAAACTTTTTATCCAATATTATTGGCTGCACAAAATC
TTTCCTTTCTTCTTGAATTGGTCTATCACTAGTAATGACATTAATAAGGAGTGGCAATGT
GTTCTTTCTTGTTTCATGATCTGTAAGACAGCTCCCCATGACAGACCTTTTGGCTGACCA
ACCCATTGTTTCTCCTTGATCTCTTATTTGCTGAATTTTGATAGGACGGTTTATGAAACT
CGGAGAAATGCTATACGGATCCACTTAGTATACTGCCGGATCAATAGGACCTAGACCATT
GCCCTCCAGATCCTCTTCCATATTTTTTTTATAAATATGTAAACTTTTCTTAATCTTTTG
TGGATTAATTGCTGGAAGAAGGTGGCACACCCTAGATTGACATCCCCGTTTCTCACATCT
GAATCAGCTTCCTTCTTTCCAAAGCTTAGCTAGCTGATCTTCTGATTTCCATGTTGCCCT
AAGAAAATTGTTTTCCTCCATAGAAATGTTGCAATGATATCACTTCATCTTTGCAAAGTT
GATTAACTGCGATTCTGACTGACTGACTGATTGAC
>20151110.A-POA_contig_88
ATCCATTCATCTCCCTTCCTGACTCTGATGCGATGGAAAGCTGACTTCACATCTAGTTTC
GTGAATCACCTAGCTTTTGAAAGTTGTCGCAAAGTTTCTTTAAATAATGGAAGGGGATAC
CTGTCTGGAAGAGTGACTGAACTCAGCCTGCAATAATCCACACAAAATCGTAGCCCTCCG
TTTGGCTTTCTAGCAAAAAGTACTGGCGAGGCCGCCGGCAAACTACTTGGTCTGATCCAT
CCCTTACCCAGAAGATCTGTCAATGTTTTGCGAAGCACTAGAAGCTCCTCTCTTGACATA
CTGTAAAGAGGGCCCCAAGGCAGTTGGACTGGCTTCCCGTTTGTTATGAATACGAATCAC
GTG
>20151110.A-POA_contig_89
CCAATGATCGGCCTCACTACCATTTGTGTATACTAGAACGTCATCCATTCATCTCCCTCT
CTGATTCTAATACAATGGAAAGCTGACTTCACATCTAGTTTTGTGAACCACCTAGCCTTT
GAGAGTTGTTGCAAAGTTTCTTTAAAAAATGGAAGGAGATACCTGTCTGGAAGAGTGACT
GCATTAAGCTCGCAATAATCCACACAAAACTATAGCGCTCTATTTGGCTTTCTAGGAAAA
AGTACTGGCGAGGCTATCAGCAAGCTACTGGGTCTGATCTATCCCTTGCCCAGAAGATCT
GTCAATGTTTTGCAAAGCACTAGAAGTTCCTCTCTTGAAATACCGTACAGAGGGCCCCAA
GGCGGTTGGACTGGCTTCCCATTCTCGTTTCAAAGGTTTGTAGCATGTTCAAGGTGATCT
CATGTAGGCCGCAGATCATTAGCGCCGCTGTTGTCAGAAAAGAGGCGCGCAAACTTCTTC
ACAGGGCCCGGTAATTGGTCTCGAGCATCAGAGATCTTGATAGAATGTTTCGAACAGAGT
GCCTTATTTATGTTGTCTAAGAAGGCTTTGCAGACAGGAACTACCTTTTCCAGAAAAGAT
AAGGCCTTAACAGCAGCACGTTTAGGCTCCTTTATTCCCCTTAGTTTTTGACGCCAGCGC
CAAACACTGTAAACAGAACCACCACTCTTCCTGAGTTCCAACTGCTGCTCTTTGGAATGA
ATCACTGTATCCTGGTCCTCTAACCATTTCTTNNATGTGTACTGTGTGGTACTACATATA
GCCACAATTTTTCAGTAACAAAACCATCAGGGTCTATGGAGACCCAAGTAATACTTCTTA
CTATTGGCTTGTCTTGAGATGAATTTTCTGCTGTCTGAAGGATTTGGGGAAAAATAGGTT
TACATGGTAAACTTAGTAGGGCTGCCAATTATTCATCAATGATACCTGAAAATAGGCATC
CATTGTCAATTAATGCTTGCATAATAGTGACGTTGTTAATTAATGCATTTACTAAAAATG
AATTGGTATTCATCTTTGGTTCTTGTTTAGCTGCTGTCAAAATTTCTGAAATTTTTTTAT
CCAATATTATTGGCTGCACAAAATGTTTACTTTCTTCTTAAATCAGTCTATCACTAGTCA
TAGCATTAAAAAGGAGTGGCAATGTCTTTTTTCTCATTTCATGATCTGTGAGACAGCTCC
CCATGACAGACCTCAGGGTTGACCAACTCATTGTATCTCCTCAATCTCTTATTTGCTGAA
TTTCAATGGAAGGGTTTATGAAACTCGGAGAAATGCTATACCAATCCACTTTGTATACTG
CCGGATCAATACAACCTAGACCATTGCCATAGGGATCCTCTTCCATATTTTTTTATAAAT
AGGTAAACTTTTCTTAATATTTTGTGGATTAATTGCTGGAAGAAGGTGGCACACTCTAGA
CATACATCCCCGCTTCTCACATCTGAAGCAACTTCCTTCTTTCCAAAGCTTTGCTAGCTG
ATCTTCTGATTTCCATGTCACCCTTAAAAAAATTACCTCTGTAGAAGCTTTGCAATGATC
CCACTTCATCTTTGCAAAGCTGACTGATCTAATGACTGACTGACTGACTGACTGCAGCCC
TGGGTTAGAGAGGGGAGAATTATAATATGTCACAGTTTATTAACAAAATGCATGAGCAAT
CTTGTAGGTACAGTATATTGATTATAATTCTCCAGAGAGAGAATTTTAACAGCTAGTGGC
TACAAATTTATACAATCCAGAATATTCCTCCTTCCATAGGATTTCCTCCATGACCAGAAT
TGTTTGGACTCTTTGACAACTTCCTGGAAGATTCTTTATGACACCATTGATCTCATTGCC
TGCCCTAGCTAGCGTAGGCTACAGGGATATTTAGGCTTAAAGCTGTTACACTAATTCCTC
CTTGAGTGCAATCTCAAAAAGGGACCGCAAGATCTCTCGACCCCTTGCAGCATTGTGTTG
GCCAAATTTGAGTGTGCCTAACATGCCAATGCTTTATAGTAGTTGCAGTCTTGTCTCTGG
AAAGCCAAGTGGGTATTTGATTTGCAGTTGGCACATTGAACTGCATGGTGGATACAACTT
TCAGTGGAGTTGCATGTGTTACATTTATGGAATGAAGTCTTATGTTTCCCCTGGCATACT
GCACAGACTGGCACTTTCATGCAGGTTGAATGGTGATGTCCATAAGTTAGACATTTTCGG
CATTGGGTCCTTTGAGTTGATTGAAGGAAGGGAACTGCTTTCAGCAATAGGCCTCAAATT
AGAACACCTGATTTCAGTAAATATTACTTTTCCCCCTCTGTGTTAACGGAGAAGGTAATT
GAAGCTCTGAGAGACTTGTTATAAGATCTACTGAGCCAGCAAGGTTGACCTCTAGTTGTA
ATTCCCTCATTTAATCCTTCAATCTCTTCATTTAGTGCCTCAGGGGGAATACATGTGGGC
ACTCTATGTATCACTAGTTTTGGCCAGTAGCTTATTCTCTGGGCAATGTGAATTGGCAAA
CCTGCAAATAGAGGTTCCCATTTTTCTTGGTCTAATAGAAGCTCTGATGGAGAAGAATCC
ATACAGGTAAGGACCACATTTCCTTTCACAATTGTGTGTATCCTGGATAAAGCTCTCTTT
CCTAGAATTTTGTTGATATTTTCTCTGACAGAGAAAGGTTGATATTGTGGAAGAGTCCCA
CTTGGCTTTTTAACTAAGGTGATCACATTATCATTTTGAAGTGGTGTTGTTGAAAAGGTG
GGTGTTGCTGGTAAAATTGATTTTGTTGTTGTAACTGCTTCAGCTACTATTGCTGCTGCT
GTGTTTGCTATTTTCTCCTATATTTGAAGATTAGAACCTTTGCCCATAATTTTTATTCCT
TTTATTGGCATGTTTAAGGTGGGAATTGTTTTTGACTGGTTGGTGCTCTTTAGAATTTGA
GCATAGAAGGGGAAAGCTGTTGACTTCATAGGAAGTGTGCAAGCTAGGTTAACAAATTCA
GTTGTCTGGTTGTTGATCATATTTGTGAAATTATTGTTTGATCTTCCTCCTTCTGTGAAG
TTTAGGAACACTTCCACAAGATCTAGTACAGCATCCTACTTCCCTTTATCATCAGTTAGA
TAGTAAGCTTTGACAAGAAGATCTCCAGCTTCTTGAAAAGCAGATGTGTATGTGAATTGT
TTTGTAATTCCTGGTTCTGAAGTCCAGATGACTTTTTTGTATGAGGTAGAAGTTGGAGTT
TGATCTATTAATTTCCTATTTTTGGAAACAGGTTGTTGTACCCTACTGTTACTGGACTGA
TGCAAAAAATCCTGAGATGTGATAGGATCACTGCTGAATAGAGAGTTTGAAAGTGTTAGG
AAAAAAATTATTGGGTTTGAATTTGAGGGCTTAAAGTTATTTGAGACTTTTGATCTCTTT
GGTTTCTTTGTATTCCATACTGAATCTGAAAGTCTGGGGATATTTTTCATATTAAAAGAT
TTTTGAGTTGGTGATGAAGATGGTAGGCCCTCATTTGAGGATGAGGCAGGCTCCATATTC
TTAAATTTTGACTTTTGTATTATTTGTCCAGTTAGGACAAAACTTTTAAAACAATTCTTA
TTTTTATATTATTATTTTATATCTTTATATTTTATTTTTAAAAATTAAGACCAATTGAAT
TCAATAACTAAACTGATGAGTAATTTTTTTTTTAGTTTTTAAGCTTTAGATTATGATTTT
TTTTTTAGGACACAAAAAGTATAAAAGTCACGTGACTGGCCTGATTTGATCATGTTATCT
TGATGTTGATGCCTGGTTTTGCAAGGCTGCTTCATAAAATTTTCGCCCTGACTGCTGGAA
TGGCCTAAAGTTGTCCAAATATCTTTGATTGGGATGATGCAAATGTTGATAATATATTAA
TAGAATACTGGTGACAAGGCAAAACCAAATATCCAATTTATATTGTTGTAGCTGATTGTG
GGCAAGAGTTGTTGATGGAAACTTGCTCCTTGAAAGTATGGTGACGTGTTTTCCCAATCT
GCAAGTTTGATATTCAATGAGGATTTCTCTATTGGATGCTGTACCTTGTCAGATCCACTT
TTCACAGTAAACATTATTTCATAGTGATGATGATGATGAACTTTTATTTGTGACGGGCAC
AAGCCCAGCACTCATAAAGCATGACACAGAGAAGGCTAGTCCTTCCCCGACAACTATACA
CAAAGACGGCTCAGTTTGACATTTGGATCACTCATGTAGTGAGTGCATTTGCTGATACCA
CTCGAGACCTTTGTGCTAGGGACTCTCACCCTTCCCTCAACCGTGAATATTCGCCAAAGG
GAAAACAGGAAAAACCTTTGACTACCCTAACATGCCTTTGTCGTCTTGTGTATAGCCACC
ACGCGTGATATGGTCTCACAGTCCACCCTTTTTCGAGTGGGATAGGTGT
>20151110.A-POA_contig_90
AGATACTCTGAACCGTTCTCCAATGATCGGCCTCGCTACCATTCGTGTATACTAGAACGT
CATCCATGTATGCTGTCGCGTCAACATCAAGTTGTCCTCGTAGTTGCTCATTAATATAAT
GCTGGAAGGTTGCAGGTGCATTCGCAAGACCAAATGGCGTAACAAGCCACTCAAAAAGAC
CATGGCGACATCTGAAGGCGGTCATCCATTCATCTCCCTCTTTGATTCTGATACGATGGA
AAGCTGACTTCACATCTAGTTTCGTGAACCACCTAGCTTTTTTAAGTTGTCGCAAAGTTT
CTTTAAATAATGGAAGGGGATACCTGTCTGGAAGAGTGACTGCATTCAGCCCGCGATAAT
CCACACAAAATCGTAGCCCTCCGGTTGGCTTTCTAGCAAAAAGTACTGGCGAGGCCGCCG
GCGAACTACTTGGTCTGATCCATCCCTTACCCAGAAGATCTGTCAACGTTTTGCAAAGCA
CTAGAAGCTCCTCTCTTGACATACTGTAAAGAGGGCCCCAAGGCGGGTGGACTGGCTTCC
TATTCTCATTTCGGAGGTTTATAGCATGGTCAAGGTGATCTCGTGTAGGCGGTAGATCAT
TAGCGCCGCTATCGTCAGAAAAGAGGCGCGCAAACTTCTTCACAGGGCCCGGCAATCGGT
CTCGAGCATCAGAGATCTTGAGACAATGTTTCGCACGGAGTGCCTTATTTATGTCGTCTA
AGGAGGCTTTGCAGACGGAACTCCCTTTTCCAGAAAAGAGAAGGCCTCAACAGCAGCACG
TTTAGGCTCCTTTATTCCCCTTAGTTTTTGACGCCAGCGTCGAACACTGTAAACAGAACC
ACCACTCTTCCTGAG
>20151110.A-POA_contig_91
GGGGGGCCCCCCTTCGGGGGGGGGGTTGGCCGAAGGGGTGGCGGAGCGAAGACGGCAAGG
TCTAGGGAAGGGGCCAGGGGGGGGAGGGGAAGAAGCAAGGCTTGCCAAGTTTTCGTACTT
GTATCTTGTATCTTGCCTTGCTACTACTTAAGTCTTCTTCCTCTTGAACATAAAGGGGGC
GTCCCCCCATCCCACTTAAACCCTACGGGCCCGGAGGAGGGATGGGCCGAAGGCCAAGTG
CGGGCCCGTAGCCGAAGCCCGAAGGTGGCCGGCCCGTAGGAGGAGGCCTGCTTCTGCCAA
GGAAGAAGGGGGGGCAAGGCTTGTCAAGACTTGCGATTAATAGAAAACCCTACGGGCCCG
GAGCCCTTCGGGATGTCAAAGGTCAACAAACTGCCTTATGCCCATGAAAATGGCACCGCG
CCATCCATGGGCCTCCCGTAGCCGTAGCCCGAAGGTGGAGGGCACCATGCAGCGTATCGT
ATCCAACCCGCCTTCGGCCAACCTTCCGCTTTGGGCCGCCCACCTTCGGGCTGCGGGCTG
CGGCTCCGGCCGTTGGAGGCGTCCCCTTCGGGGTGGGGGGGGGATACGGATAGGGGATGG
ATGGGCACCATGCACTGAATAAAGAACCAGAAGTATTTTAAACTCGCAGCACAATCTGGC
AGAGAGCCGTATGATGGGAAACTATCACGTACGGTTCGGAGGGCAGTTCATTTAGTTGGC
TGACCCTACTCATTATTAGCTGTATCTTTAGTTATACAAATAATTACAGGTGTAACTTTA
GCAATGCATTACAACCCTAGCGTATTAGAAGCATTTAACTCGGTAGAGCATTTCTTCTTT
ATCCCCATGTGTTCTTTAAACCGAGCTATATGCTGGAAACCCCGCAAAGGTATATCGGAG
TACAAATGCCGTCCTGATTCCTTTGCGGACAATCAGCAGGAAACCCCTAGAAGGCTTTCA
TTACACCAGATGTATTTTTTTTCCCAATGAAATGCCGTAAGAGGATCCTCAGAGACTACA
CGCTTGGCATTCCGGGGGGGGGATAAAAGCCTCTGCCGGTATGATTATATAGTCCGACTG
TGATTGAGAAATCATAGATGATTGGTCAATTATCGAAAAACTAATATTGGTATAATTTTA
TACGTCTTTTATCGGTGTATCGGGCAAGCCTGGATCGCCATCAATCCATTCCGACCCCCC
AAACCCTTGGGGGGTTTCAGCGGGGGGACCCAGGGGATGGGGAAAAAGGGGCCAGATGAT
AGCTTTGTATTAGATGTCTCGCATCACTAGGTAAACATCACTTGAGTGGGGGGGGTTTTA
AATTTCAATTACACATTAAAGTTAATACCTTGTAGGGGCGAAGGGGGGGGGGAGAGCGTG
TGAACAGAGAAACTTTGGTCCAATTGCCGACTAGGACGGGGTAATTAATTTTTTTTTATC
CGATGCTCTGATATCTCTTCAAAAGATTTACATAAAATCTCAATACCATAAACCGAGGTG
CTTATAGGATAAAATTAAAAACCTACTGGTCCGGGATATCAACCCACGGGGGGGGTTTGG
ATCTTTTGGTCTTAGTCCGGCAGTCCGGGAGTGAACCACCAGGGGGGGGGGACACCGTCA
ATAAAATTTTATGGCGTCCCCCCTGGAGGGGGTGTTTTATGTATACACGTTTTAACCGCC
CTCTCTACAAAGCGTACATCTAGAGACGGAGATGATGTAATCGTAATTTTGTCACCAAGC
TAATATACCCATAATGTACGAAAATTAATATTTGGCTAATCCTCCACCTCGATGTAAACC
ACGACCTGTCGCAATAAAATTTTATTGACCGGAGTAAACGGGTCTTCGGGACATCCCAAA
ATTATTGAGGGCCTTGGGGGGGGGGAGCCTCCCGTAATACATGCAATCGTTACATAGATA
CAGATGAAAAATATAAAATTCCTTACGATCTAAACCTATAGCCCCATTCCTTGGCCAAGC
GGGATGGGATTGCCCTACCCTAGGGGTGATTGCCCCATTCGTGATCGAAGGGGGACGCCG
CCCTCCTCCGGGCGTAGGAGGGGGGGAGGCCTCCCGAAGGGGGGGGGGAGGGTGGGCCGG
CCGGCCGTAGGCGGGAGGGCGGCCGCCATCCTACCCGCCCGTAGCCCTCCTCCGGCCGTA
GCCCGAAGGAGGTGGGCCAACCCATCCATCCGTCCTCCCATCCGTATCCCGTTGCCCACC
CATCCAACCACCCCTAGGGCTGGGTTGGCGGCCACCTCGGCTTGGGGTCCAAGAGGGACC
CCCCTTGGGTTGGATGGGGGGGGGTTGGGGGATACGGGATACCGGGATGGAATGGGCTCC
CATCATGGCGGGCGGAAGGCTCCCATCATGGCCGCCCGTAGCCCGTAGCCCAAGGTGAGG
GAATCCATTCCGCCATCCAGGATCCGGGGTATGGGGGCAATAGATAGTACTAAGGTTTAG
ACCATAGTTAATTGACCCATTGATTATGCGGGATGTTAATAACGGATGATTAATACGTTA
CATACACTCAAACACAGCTTCAGCTTTCTTTTTCTTAGTTTATTTACATATAGGTAGAGG
TTTATATTACGGATCATATAGAGCACCAAGAACATTAGTTTGAACAATTGGTACAGTAAT
ATTCATATTAATGATCGTAACTGCATTCCTGGGTTTTTTATATATAGCTAGCCCAATATG
GTTTAAATTAAACAATTTCTACAATAATAATAACAACAAAAATAATACGTCCAACGGGGG
GATATATATAAGCAAAATAATTTACAGTAATAACCCAAACGGGGGTTTAAAACCCTGGAC
CCCCGTACGGGTTTCTAACTACAGCTATAACAGTTTTATAGTCAGATCAATGTCCCTTAA
GTTGCAGCGGAGTTGTTTAGATTTTCCAGACCCAACTCAAAAAAGTCTAGAGTTAGAAAA
ATTTCTTTTAGAAAAAAATCTTAATCCAGTTTTTATATATGAAAATTTATCAAATAATAC
TATTAAGACCTTATTAAAAAATGAAACACGTAATTTATCTGGTATATATTTGATTTTAAA
TAAATTTACTCTTGATTATTATATAGGATCAGCTAGTACTGATAAATTATATGCTAGATT
TATTAATCATTTATTTAATTTTAATGGTAGTAAAGTAGTGAAAAATGCAGTAAAAAAATA
CAAGATATCTTCATTTGCATTTCTAGTTTTAGAATTATTTCCTGAAAAAGTCAATAAAGA
AAACAATAAGAAATTATTAGATTTGGAAGACTTTTATTTAAAAACCTTATTACCCAATTA
TAATATTTTAACTGAAGCTGGTTCAAGATTTGGCTATAAACATTCTGAAATTACTAGAAT
AAAAATGAAAGATAATAATTATAGTGATGAGCGTAGAAAAGCAATAAATTTGAATATAAA
TAAAAATCCCACCTTGGCCAAGGAGGCTAATACTATTGAATTTATGAGACAGTCGTCGGC
TTTAAATCAAAAGCTGGGCGCCCTCCTCCGGGCCGAAGGCCACCTCGAAGGAGGTGGCCC
TACGGGCTCGGGCCGAAGAAAATCTGAAAAAAAATAAAACCCAACTAATAGTATATAACT
TTGATTACACAGTATATGGGGAGTTTAGTATACCCCCGTAAATGCCGGAAAACCAGTGCC
ATCGGTTGTGATAAGACTATAAGACGGGCTTTAAAAAATCCCAAAAATATACTAAGAAGA
CGTTGAATTGTAAAATATGTTTAATTATTATGTCTTTATTCTGGTGCAGATTTTTTAATT
ATTGCAGTAAAAAATGGAATTTTAATTTAAATTATAGTCCCACAAGTAAAATTTTTTATG
CAATCTATGAAGAAAAATAAAAAGTAAAGTGGAATAGCCCGACGGGGGTATTGAAGAAAC
ATGTTTCTTTGGCAATGTTAGTGGTTTATATGCTCCAACTTTTTATCTTAATTACGACGG
CAGATATAATTTTGAAGTGTATAATTACGATCAAAGAATAATTCTTTCATCTTATCAAGA
AAAATCATCAGCTAGCCTGGAGGCCAGCAAGATCCGGCCATTCGATTTTAGGGGGGCGTA
GCTGCGGCTTGCTCCTAACGGTAGAGCACTAGCTCTGGGTCCCGGGATTAGCTGAGCTTG
CTTGATATAAAATAAGATATTAGAGATCGTCGGTTATTCATATGATCGCGACAGACTGGG
TCACTAATGGGTGTCTGAAATGATGCTTAATGCACAGTCGAAACTTTTAGTTAAAACTTT
TAAAAGTTGTCAGGGAAAAAGTTTTTAATTAATAGAATAAACGAAATCAAAGTTATTCTA
GCTTTTATGCAAAAAGTAAGTTTGTATGTATTGCCATACGGGCAGATGAGCCACTGGGGT
GCAACCGTTATCACTAACCTTATGAGCGCTATACCATGAATAGGACAAGATATTGTGGAG
TTAAATAAATATCGCTCGCAGATTATTTTTAGAAGATATAAATCCCATACACAAGCTATT
TTAGTGCATTACCTGTAATCTTTATACACAAAAATGCAAAACATTTTGTTCTACAGCTAA
AATAAAAGATCTCCTTCGGGCCGCCATCAATCCCATTCCATCCGCGTATCCCCATCCCTC
CATTCCATCCATCCAACCCCATCAACCGAGGTGGCTACGGCCGCCATCCAACCAAACCCG
CTGAAACCCTAGGGGGGGGTTTGGGGGGTCCAAGGGGGGGGGAAGGCCGGCCGTAGCCCG
AAGGCCAAGACGGGGCGGAGGAGGCCTTCGGAATGGGGGGGGGTTGGGGGATACGATCGG
GGGGGGGGAAGGGATGGGCCCACCTACGGGCGGGGAATGGGGGCAATCCCGAAGGGCCCA
ACCATCCAACCAAACCCCCCCGAAGGGGGGGGGGNNNNNNNNNNNNNNNNNNNNNNNNNN
NNNNNNNNNNGGGATCGGGGTAAGATGGAGATGGATATATCCAGATAACCCACCTGCGGC
CTCCTCCGGCCCGAAGGTGGGGGGGGGGTCCAAGGGTATATTGCAATAAAATTATATCAC
TAAAAAAGATATTCACCCTCCCGTACACTTGTACACTTGTGTAAATAAAAGGAATTGTCG
ATAAATCGTAAACTAATAATTAATAGAACTGATTTAGAGAGTTAACTAAAACCAGAACAG
AACAATACGAGCTATGTATATATTAAACCATCGTGGGGGGGGGATAGCCATACCCTTATC
TCTTAAAATAAAGATATCGATATCTTTAAAAGATACACCTTTAAGTAGGTCTTACCCCGA
TCCATCGATCCATCCAACTCCAAGGCCATCATTCCCCGAAGGGGTGGGCCTCCTCCGGCC
GTAGCCGAAGGAGGCCGCCCGGAGGTGGAGGGCCATCCAACCATCGCCCAAGCCCAACAA
CCAACCATCCAACCCTTCCCTTGGACCCCCTTCCGGGGGGGTTTGGGGGGGGGGTTTGGT
TGGCCCTAGGGCTTGGGATACGGGATGGGGGATACGGGGGATAAGGCTATGGGCCTCCTC
CGGGCCGAAGGTGGCGTCCCCTTCGGGGCGGTATCGATGGGGAGGGTTGATCTTTTGCAT
AACTTGTTCTACCCAGAGAACAATCTTTTTTATTCCCCCATCCATGGAGCCAGATTTGAT
AAATAAATATTTCTTACAGAGCTATATACACAGAAAAGGCTTTGTATAATCCAAATAAAT
TTTGCCAATCCCTCTGCCTTGTACAACCCTCCTCCGGGCCGATGGGGTACATTGCATACA
TTAAATGATAAAGATAGTACCCCATCGCGTTATAGAACTCTTAAAAGATTTAAAAAACTT
CTTAAAAATATGCGATCGAGGAGCTCCTTGAAATAGTAATATTTCACAGCAAATGGGGAA
AATTGCCAGAAAACCATCGAAACGCCTCAACTCGGTGGCAATTTGCAGCGAAGCTTTATT
ACCGGTATTGTACTTGTATAAAGAACGTTCAACGACTAATGAGTGAGTTATACCAACAAT
AAGCTCGACACGACACCCCCACAACCTTCGCTTTAGATAAATCGAAGGTTGAAGACATAG
TCTAAACACCAGGCATATCTTTTTCTGGTGAAAATTTTAATAATTTCGTCCTTTGAGGAG
GTTTCTCTGTAAATAATGCAACGTTAAACAGATTCTTTGCTTTACACTTTGTCTTGCCGT
TCGTTTTAGCTGCTTTAGCTTTAATGCACTTAATAGCACTTCACGATAGTGCAGGATCTG
GTAATCCTTTAGGTGTTTCAGGTAATTACGATAGATTACCTATGGCTCCATACTTCTTAT
TTAAAGTGCGCCGTTGCGTTTCCATTAGTAGCTTGTGTAAGCTACAAAAACACTTCCCTA
TTGTGTTACAAACACCAAGCTTAGGTAGCGGATTAAAGTCCATGCCGAACATAGCATGCT
TGGAAAAGGTCCAAGTAACAACTAAACAGCTAGTTGTAATACCAAGATCAGTTAAACTAG
ATATGATTAGAGCTATACTGCCCCAAGTACAAATACCAGTGCTCTCAAAAGAAGGAGATG
GACCATATCGCTGGAATGGGTCCTTTTATCTTTATATCGTTTCAGCCCTTAAAGGAAATG
ATAATGGGATTAAGATAACGCGTTATGCAAAAAGCATAATTAAGGTGTTGAGTGTACAAT
CTAAGTCTAAATACAGCTTCTACTATGGGAAAACTACGGTTTCCACTAAGGGGAGTAATC
CCTATGTGGGAGGAGGTCCTGTAATAGCCGCTCGAAAAATTTTCGAATGCTGCATACCGA
AAGGTATGACAAGGTGAAATGGACCAGCCTACAATCAGTCTAGACTATTTAATACAGGTC
CAGGACGGACAACCAATGTATTATTGAAACTAGACAGCCTTCAGAGTCGTGCCAAATTAA
CAGAGATTCAGATAGATAGAAAATTATACAGAGATTTCATGTTGGATCAGGACATGTACT
TAGCGGCTTATAACAAGCTAAGATCACGTCCTGGAATGATGACTGCGGGTATCGATCTGG
GGCCGAAGGGGGGATTATCTTCCGAAGTAATTCAAGACATAATAGATAAACTATCTACGG
GTGAGTTCCAATTTACTCCAGGACGCCTTCGAGTAACGATTCCAAAGGCTCTTCCCCTAA
CAGTGGGTAACCCTAGAGACAAGCTTGTACAAGAAGTGATGAGAATGGTCTTGGAGGCAA
TATATGAGCCAGTCTTTAAAGATGAATCCCATGGATTCAGACCTAAAAGAGGATGTCATA
CGGCATTAAGAGCCATCTTCACTAAATTCGTAGGATGTTCTTGATGAATCGAGGCAGATA
TCAAAGCGTGCTTCGATTGCATCCCACATGATAAACTTATGCAGTTATTGGAGAGAAGGA
TACAAGATCAAAGGTTCCTAGAACTGATACGGAAAGCTCTTAAAGCTGGATACTTAATAT
CAGGTAATCAAACTGACATCCTTACTCCTCAAGGATCAGTCATCAGTCCCATATTAGCCA
ATATATTCTTACATGAACTTGATGTTTATGTGGAACAATTAAAAAAGGCCTACGACTCTC
CAAAGACGGGATATCGTCCACGATCTAAAGTAAGTCTTCCTAAATACAGCTATCTATTAC
GAAAGGTTAAACTAGACTCAGTAAGATCCCGAGAAATGAAATATGCAACTGTTAGTGTGG
ATAAAACCTACGCTGATCACTCTAAAAGATTGATGTATGTTCGATACGGCGTCGACTGAG
TAATAGCCATAAATGGTCCTTGGAAAGATGCTAATGAGATCCTTAACAAAATTAAAGAGT
ATTGCTCTCTTCTGGGACTAACGGTATCTGATGAAAAGACCCGAATCACTAATGCCTATA
AGGATAAAGTTCTGTTCCTAGGTACTTACATCAGACATGCCCTAGTTCCTACTTACTCTC
TTCATAGAAAAGGAGTCCAACGAAACCGAAGAGGAATCCTTTTGACTGCTCCTCTAGATA
GAATAAAGGCCAAATTGACTAAGGCTGGCTTCCTTAAAAATGATAGAGCCCAAACTAGAA
TTTCCTGAGTGCCTTTAACAGCGCGTCAAATTGTTAATTTGGGAAACCAAGTGCTAAGGG
GATATTTAAATTACTATTCGTTTGTACACAATAGAAGTAAATTTGTGGCTTGAACCTACA
CTACTATCAAGGAGGTGGTAATCCGTACTCTGGCTAGAAAGTTTAAAATTAAAACTAGAG
CACAAGTCTATAAGGAATTTGGAAAAGAGATTACTATATATGATCAGACGATGAGAGACA
AGGAGAAGAGACCTACTATGGTGGCTAAGTTAATTAGACCTGAGTATAAGAATGTATGGA
ACAAAGTAACAAACACAAACACCCAGGTACCTGCCTTATCTACAACTTCCCGTAGGGCCG
AAGGCCTTCGGGGTTTCGTTGGCTAACCAGGATGGACTAGCATGTACAGTCTGTAAGTCT
GAATACATTTCGAGTACTCGAAATGCATCATGTAAGAAAGACTTATCTCCGAAGACAAGG
GGGGGGGGTTCCTAGAGACCAACTTATGATAAGAGCCAATAGAAAGCAGGTCCCTTTATG
TCGAAGTTGCCATATGAAACTCCATGCTGGTAATTGTACATCCCTGAATCTGTAGTTAAA
AAGCACCTTTGTCTCAGAATTATAGGTGGAGAGCCGTATGATAGGAAACTATCACGTACG
GTTCGGTGACGACGGTTTGACAACCCTTTTTAAGGGATCGATCGTTAGTTCTACGATTTA
ATAACTATATTTTTATTTATTATTATTTTAAGTATGTTTGTATTCTTTATGTCAAATGTT
TTAGGGGATAGTGAGAATTATGTAATGGCAAATCCAATGCAAACTCCGGCTGCAATTGTA
CCGGAGTGATATCTTCTGCCCTTCTATGCAATATTAAGATCTATACCTAACAAATTATTA
GGAGTTATTGCAATGTTTAGTGCAATTTTAGCTTTATTGGCTATGCCATTTACAGATTTA
AGTAGAAGTAGAGGTCTACAATTCAAACCTTTAAATAAAGCAGCTTTCTATATATTTATA
GGTAATTTTGTTATATTAATGGTTTTAGGTGCAAAACATGTTGAATCTCCTTATATTGAG
TTAGGACAATTTAGTACACTTTTATATTTTTCACATTTTTTATTAATAGTACCTTTAGTT
AATTTTTTAGAAAATACTTTAATTGTATTATCTTGTAGATCTAGCTAGAAGTGGCATCGC
ACTTAGCCAAGCTCTGTAAGCCTTGGCTCTCAGGGCCTACTTGTCAACTGACCCTTACTT
GTCTCAAGGAAGAGAAAGCAGCCGGCTATCTAGCGCTTTATCCCTCCAACCCGCTTAAAC
CCACTTAAACCCCTTGGGGGGGTGGGTTTGGGGGGGGGGTGGCCACCCCACCTTCGGGCA
ACGGGCGGGCGGAGGGCCCATCAATCGAAGGGGGACGCCTCCTTCGGGCCCTCCAACCCC
GCTGAAACCCTTGGGGGGGGGTTTGGGGGGGGTGGGCTACGGGCGGGAGGGCCCATCCAA
CCCTACCCCGAAGGGCCCATCCAACCCTCCTCCGGGCGAAGGGGGGGGGGGTGGGTTGGA
TGGCGGCCTCCTCCGGGCCGTAGCCCTCCTCCGGGCTCGGGGGTGGCCCATGAGGCGGAG
GCCAACTCGGAGGCGTCCCCTTCGGGGGGGGGGACGCCGTGGTGCCCGCCCGTAGCCCGG
AGGAGGGGCCATCCCATCCAACCCCCGAAGGGGGGGGGGGTTTCAGGGGGGCAAAAGGGA
TGGGATCGGATCTGGATGGGGTCCCATGGATTGGGGACCCCCGGGCGGCCGAAGGGGGAC
GCCTTGGGATACCGAATGGGCCTTCGGGGGATACGATGGCGAAAGGGCGGAGGGATCTGG
GCCTTCCGGGGGGACCCCCCCCCCATACGGGGTTGTGGCCTCCCTTGGGAGCTAGGCGTC
CAAGGCCCGGGCCGCGGCCCGGGCCCCTTGGGGGGGGGAAGAACTAGGAGGCGGTGCCAA
CTCGGGGGGGGTAGGCCACCTGGAGCCGAACCAGGAGCGGCGAGCCAAGGAGGTGCAAGG
TAGGCTTCGGGGGGGGGGAAGGCGACCCTAGGACCCCCCGAAGGGCCATCAACCCACCCC
GGCCGTAGGGGGTTTAAGTCGGGGGTTGGATGGGCCCGTAGGTGGAGGGAGGGGGGGGGG
GTCCTAGGACTTGCCAAGCTCCCACGTACGGCCTTCGATCCATCCAATGCCCATACCAGT
TCGGCCATCCCAAATCCCATTCCGAAGGCCAGCCATCCAACCCCCTTGGACCCCCCTTCG
GGGGGGGGGTTTGGGTTGGATGGCGGCCGCCCGAGTTGGCCTCCGCCCGGCCGAAGGGGG
GGGGGGAGGCACCGTGTTGGCCTTCGGGCTAGGGCTAGGGGGGGGGAGGAGGCGTCCCAC
CCCCCCCCGAAGGGGTTTAAGTCGGTTGGGGGGGGTCCAAGGCCCGCCCACCCCCTTTGG
GGGGGGGTGGCCAACACGGAGGCGTGCCTTCGGCCGCCCGTAGGAACGCAATGGTGGGAT
GGCCTCCCCGCCCTACGGGCGGGCCGGGCGTCCCGGCGAAGGGGGGGGTGATGGGCCTTC
GGGGGAATGGGCAGTGGGCCTACCGGGGGAGCCTAGAGCGGCGACTAGGCGTTCAAGGAG
GGCTAGCACCTGGAGGCTTGCAAGGCGGCTTGCTCCTCCAGGGTGGGGCAAAGTACTTGC
ATGTCCACCTCGGATGTGGCGTCTTTTTCTTCCTTGAGGCCTCAAGGCAAGTACGGCTTC
TCTTCTTCGAAGACGCCACATCATCCCTACACCCGCGTATCCGCCCGAAGGTGGGCCAAT
CCCCATACCATCCCATCGTATCGCCATCAAGCCGCCATCCAATCGTACCGAAGGCCAATC
AAGCCCATCCATACCCGGATCTTCGTACCCATCCATCCACCATAGCGTTCCATCTTATCC
CCTTCGGCCAATCCATTCCATCGTATCCCGTATCGTATCCAACCCGGCGGCCGTAGGGGT
GGCCCATCCAACCAAACCCCGACCATCAACCGCTTAAACCCACCCCCCGTAGGGGGNNNN
NNNNNNNNNNNNNNNNNNNNNNNNNNNNNNNNNNNNNNNNNNNNNNNNNNNNNNNNNNNN
NNNNNNNNNNNNNNNNNNNNNNNNNNNNNNNNNNNNNNNNNNNNNNNNNNNNNNNNNNNN
NNNNNNNNNNNNNNGCCGGGCGGCCGAAGGGGGGGGGGAGGCCACCTCGGGGGGACGCCA
TGGTTTGAGCCGAAGGGGTGTCCACCTCGATGGAGGGACTAACCTACGTGCACTCCAAGA
AGTGCAGCGGTGATACCTAGACCCCAAGGGTTTCGCCCGAGGTGATCGCCCATTCGTTCC
GCCATCCGAGGTGCCCATAGCCATCCCATCCTAGGGGGGACCCCATCCCTTATCCCCATC
CCTTATCGGCATCCAGATACCCGCCATCCCTTATCGGCATCCCTTATCGGCATCCCTGAT
AGCCCATCTGATCGCCATCCATTTCCCCCATTCCATCCAAGGTAGGGGGATTGATGGGGG
CTAGGGGGGGGGATTGAAGGCGGCGTCCCGAAGGGCGGCCACCTCGGGAAACGGGCCGAA
GGCGTCCCCCACCGCCATCCAACCCGCTGAAACCCCAAGGTTTCAGGGGGGGGGTTGGAT
GGGAGGGGGGGGTGGCCCTTCGGGCGGATGGTCCCCAAGGATGGGGGATGGAACCTCGGA
TGGGGATACGGAGGGCAAAGGGGACATGGGCGATCGGTATGGGGGCAAAGGGGGGGGGAA
TTGGCCCGGGCCGTAGGAGGAGAGCAGGGGGGGGGGGTAGAGCGCTTGGCAAGGAACGGC
TCAGTTGGGACGAATGGGCCTAAAGGGGGGGGGGGTACCTTGTGCAGCCTCTTTAGTAGG
TTTTTATAACCGAGCATCTCAAGTAATCTGAGCAGAGATGAGATGCTCGGGAAAGTTTTA
GGCTCTTTATATGATTTAGACAATTTAATTTAAAATTTATAAAAAATAAAAATTATGTTA
CTTTTGTTATTATTCACACCTTTATTTGGAATCTTTTTAATAACTATTAGCAGATATTTT
GCCGCCGTAAAGTTTGAAAAAAGAATAGCCTTAATTACAACTATTATTAATTTGCTGGTT
TCATTGGTTATTTTTATTTTATTTGATAAAAGCATTAATGAATTCCAGCTCCCATTTGTT
CAAGAGTACCATAATCTAAGTTCTTATGATTTATATTTAGGTATAGATGGAATATCTATA
TATTTTGTCTTATTAACTACAATAATTTCACCAATAGCTTTATTAAGTAATTGATATTCT
ATAGATCTGAATGTAAAATCTTTTGTTATAATAATACTATTATTAGAAAGTTTGTTATTA
GCTGTTTTTTTAGTTTTAGATCTTTTAATGTTTTATATTTTTTTTGAAAGTATATTGCCA
CCATTGTTTATATTAATAGGCTTATATGGATCGAATAATAAAGTCAGAGCAAGTTTTTAT
TTATTTTTGTACACTTTGTTTGGATCTTTATTCTTATTATTATCAATATTAGTTATGTCT
TCTATAATGGGAACAACGGATTTCCTTGCCTTAGAGAAAACGGCGGATTTTCCCAATTAT
TCAACAGAATTATTTTTATTTTATGGTATCTTTATAGCATTTGCCATAAAAACACCCACA
ATATTCCTAAATAGTTGATTGTTAAAAGCTCATGTTGAATCACCTTTAAGCGGAAGTATA
ATACTAGCAGCGATTGTTTTAAAATTAAGTTTATATGGTATTTTTAGACTAATATTACCT
ATATTACCTAAAGCTTCTTTAGACTATACTTATATAATATATCTTATAGGTGTTATAACA
ATAATATATGCTAGTTTTAGTACTTTAAGAACAATAGATGTTAAAGAACTAATAGCTTAT
AGTTCTGTATCCCACGCGGCTGTTTATCTTATAAGTGTTTTTAGTAATACAATACAAGGA
ATAGAAGGTGGAATAGCTTTAGGTTTAGCTCACGGATTTGTTTCAAGTGGTTTATTCATT
TGTGCAGGAGGTGTATTATATGATAGATCGGGTACAAGGTCAATTAGTTATTATAAAGGT
CTTGCTCAAATAATGCCTTTATTTTCTATCTTTTTTTTTGTTTTATCGTTAGGTAATTGT
GGTGTACCTCTGACTTTAAATTTTGTAGGTGAATTTATGTCTCTTTATGGTGTATTTGAA
AGATTACCTTTATTAGGTGTTTTGGCTAGTTCATCTATAGTTTTTAGTGCAGCATATACT
ATATATATGTTTAATAGAATCGCTTTTGCGGGGTCATTTAGTAAATTTTTTGATGCAAAT
ATAAGTGATCTTAATATACGTGAATTTTATATATTACTTACATTAGTTTTATTTACAATT
GTATTAGGTATATACCCTGCCCCTATATTAGACGGTTTACATTATTCAGTATCATCTTTA
ATTTATAATAGTTGATATTAGCCCTTCGTACAAGCGCTACCTAGGTCTTCTTCGCAGGGC
CAACGAGTTGGCCAACTTCCAAGGCCATAGGGCAGCGAAGGCCACCTCGGAGGCGGCCCA
CCTACGGGCGGGGAAGGGGGGGGGTTCTTGCCAGCTTGTCGGGAGCGCTATCCCCATCCA
AGGAATCGGCCATCCGTCCCACCCATCCAACCGCTTAGACCCTCCTCCGGGCGAAGGGGG
GGGGGTTTAAGTCGGGCAGGGTTGGATGGGCGCCCGTAGCCCTAGCCCGAAGGCCAAGCC
CTACGGGCCCGGAGGAGGGGGTCCCCCCCCCTTCGGGCGCCGGCCGAAGGGGGGGGAGGC
CAACCCGCCTACGGGCGGCCGCCGGAGGAGGGGCGTCCCCTTCGGGGGGGGGGGGTGATG
GGGAATCGCCACCCCTTCGCCCACACCCGCCTTCGAGGTGGCCAAGGCCAACTCGGTGGC
CTTCGCCTACTTCGGATGGATCGGGCAATCGGTATGGGCCTTGGGGGGGGGGAATCGCCA
CCCCGAAGGGCCCATACCCCTTCGGGCGAAGGAGGGCATTGGGCCCCTTCGGGGTATGGA
AGGGGGGGGGGAATAGGCCACCCGATCACCCGCCAAGGGATGGGCCCGTAGGGGACGCCA
TGGAATGGGGGGGAATTACCACCATACCTTCGGCCTAGGGATGGGGGGGGGGAAGGGGGG
GGGGAATGCGGGCAATCGGCCGAAGGCCGAAGGGATCTTCGAGCCCGGGCCGTAGCCCGA
AGGCGTCCCCCCTAGGGGGGGGGGTGGCTTCTTCAAGACAAGGAGCTAGGCTGCGCGTAC
GCTTGAGTGAGAGAGAGGCGTAGCGTACCGAGAGCGCGCTTCTTTCTCTTGCTTGGGCAG
CGGTCTTGCAAGTAGCGGTCTTGCAAGTAGCGGCCTTGCACTTGTGCTTGGCTACCATGT
GCAGGCTCCAAGCCTGGCCTAATAGCTTGTAGGTTGGCCAAGGAAGTCTTGAGGGTAGGG
ACGGAGTGCAGTGCCAAGCGACCTAGCCATGTACCCTATTCCTTGGACCCCGCCAACGAG
GTGGCCTTCGAGGGGGGGACCCCTAGGGTCCCATCCTCCCCATCCCTCTTGGACCCCCCA
TCGGCGAAGGGGGTCCAAGGGGGGGGGGATGGGGGAGGATGGGGGGGGGGACCCTAGGGC
CGAAGGGGGGGGGATGGGGGGGGGAGAGCGTGCTGCAGGCCTACGCTACTACGGGCAAGC
AAGGGGGGAGCACAAGCCTTCCAAGGGGTCTACCTGGCCCTTGCTTGGCTTCTAGGGGTG
CGCACTCTTCATACTTCTTCTCTCTTCATACTTCAGGGGGAGCCATCCCCCCCATCCAAT
CCATTCCCCATCCGAGGGGGGGTCCAAGGGGTCCCCATCCTCTTGGACCCCCTCCACCTT
CGGGCTACGGCCGGAGGAGGGGCCATCCCTCTTGGACCGCCGTCATCCAACGCCATCCGA
GGTGGCCGAAGGGTAGGTTGGCCGAAGGAGGGCCTTCGGGCGAAGGGGGGGGGGAGGGCG
CCCGTAGCCCGCCCGGGCGTAGGAGGCCAACCCCCCCATCGGGCCGGAGGAGGGCGGCGT
CCCCCCCTTCGCCCGGGCGAAGGGGGGGGGAATGGGGGGGGGAATGGGATGGGCATCGGG
AGCTTGGCCTGGAAGTAGAAAGGGGGGGGATCCTCCTCGGAAGGGGGGGGTGCCTTGGTA
GTGCAAGCTTGCGCAAGAGCAGGGCCTTGCGCTCAATAACACCCGGAATAGCCTAGGGAA
GGCCACCTGGGAGGCAGCCTTGCAGGAGGCAGCCTAGCGAGTTGACCAAGAGGGAGCGAC
TTGTGCAAGCCGCGGCGTGCCTAGGGGCGTAGGAGGCGGAGGCGGCGACTAGGGCCGCCG
GGCGGGCCGTAGGGAGGCCACCCCCCCCCCTACGGGCCGCCCGTAGGGGGGGGGGAGGGC
GGCGTCCCCTTCGGGCGGCCCGGAGCCGCCGAAGGGCCGAAGGGGGGGGGGTATTTTTGG
GTTTATTCTTGATAATTTGAGGAATTGCTTGGTTTTTATCCAATAATGGAAGTCGGATTT
AATTTTGCCCTCCCCCTACGGGCGCACATGCTGTCAATAAAATCCAGTGTGACAGCATGT
GCGGTTAATCAAGTGGTACTAATACGCATTGACCAAGTATGGATCGCTGTCAATCAAATC
TTATATCAGAGGCTAGCAAAAGTACAAATATAGATTAGTAGTGCTTTCTTTTTCCCCAGT
TCTTCCTATTATATATTGCTTGGTTTGTCACCAAGGTGCATAGTAGGGTCGATGGCATTT
TAGAGGGTAATCTTACATAAGATATTTTAATAAATATACATGTTATAGAGTAAACATATA
GTAATTTGAGGCCAAGGCAGTATAAACTTTATACCAAAAGAAGCCAAGTAACCAAGGAAC
TTGTCAATCATAGCGCTTGGCTTAGAGCGTAAGCGGCTTGCATACTAGCTTGTGCTCAGC
TTGAGCACCAGACTCGTTCACAAGGCCAGCACTTTTGGGGGGGGTAGCTCTGCTGGTTAC
AAAAGGCCAAGCAAGCTTGGCGATGGTGGCTAAGGCCAGCCAGACGCCAGAGGGGGGGGG
GGAGGTCGCTCAGCCGAAGGCTCGGCCAACCTACCGACTTAAACCCCCCCTTCGGGGGGG
GGTGGGCCACCAGGGATGGCCGAAGGAGGGCCTCCTCCGGGCCGTAGCCCTCCGAAGGGG
GACGCCTCCTACGGCGGGCGAAGGTGGCGTCCCTTCGGTGGCCTCGGGGAGGCCACCTCG
GAACTAGGCAAGCTCGCTCTCTCTTCCAAGTAAATCCTTCGCCCTCGAAGGTACTGGGCG
AACTCAGGGGGGGGGGTATCTACGAGGCTTCTAGCTTCTAGCTGCCAGCAGACCCTCCTG
CGGCCGAGGAACGGCTTCTTGAGAGTAGCGCTTACTAGGAGCTGGGTCGGACTAACAGCG
ATAGGCCACCAGGGTAACAACTTGGAAAATCTCACAATATACTATTACTCTATACCGTAG
TTAGACTATTTTTTTTTTTATTTTGTCTGCCCTTTTTTCTACTCCCCTAGAGATTTCTCA
TAATGATGTAAAAACCAAATCAGAAATGACAAATATCTCTTTGCTAAAGAATAATATTTC
TTTATGAAGAGAACGTTGATTATTTTCTTCAAGTGCAAAAGACATAGGTACGTTGTACTT
AATATTTGCATTGTTTGCAGGTTTATTGGGTACTGCTTTCTCTGTTCTAGTGCGCCCGTG
CCCTATGTTTACAGTAGTGGACAGAGTTCACCATCATTTAATCTACATGATGACATCATC
GGATTTAGGTCTAGGGGAAAGCCCGAAACTGAACTTAGCATATCCGCAAGAAGCGTATGC
CACGGAGGTAATTCATGTATCCTCCAAGACGCGAGATGTCGTCCCCATGGTCAAAGTTAC
ACTACTTGAACCCCATCCACTAGTCACCAGCCGAGAAGGGTTAGTACAAGCATGAAGTAG
GTACTATGGCTTGATCAGATATAAGTTAGTACAATTTCTGATAGATTACAATGCCAGACG
AGCCGTAAGAAACGGTTACAAATCGGAGAGTGGGGGACCTAAAGGGACTGCCGCTGTAAA
CATGGAAGGCGGGGATTGCCTAAGTGTGGGTAATCGGCCCACATATGGTAACGGAGCCTT
CGTAGTAGGATTTAATCCGAAGGGAGGCAGAAAATATCATTTCAAATTCAAAAGGCAGCA
TAACGGGTCCCGTTGTTACTCTAAGGCAATGACTAATGTGGATACAGCCAAAGGAGATCT
GCCTAGAAGATTTGAAAAGTTGACCCAAATATGTGCAACACCCAAAGACGGTTTTAAAGC
GAATGATATATACAAACTAATGTTTAACAAGAGAATGTATGAAGTAGCATACCATAAATT
AAGATCTAACCGGGGCCTTGGGAAACTAACTCGAGGTGGAATACCTGTCACTCTAGACGG
AATATCACTGGAATGAGAGGAAACCATCAATCAAATGAGAGATGGATCCTTCCAATTCAA
ACCGGGGCTAACCCGAAAAATTAAGGTTGATATTCCAAAACCTACCCATGGAAGTCAAAG
ACAAAGATTAACCATCGCAAGAGATCAAATCGTCCAAGAGGTAATGAGAATGATATTAGA
AGTAATTTTCGAACCAACATTTTCAAACCACAGCCATGGGTTTAGACCCAATCCTTGGGG
TTCTCATACCGCACTTAGAGAGGTCAAAAGCCAATTTGGTGCGGCAACAACCATTATTGA
AGGCCAACTTGACCTATCAAAAGGTTTTAGTTTCGATCATGAAATATTAATAGAATTGGT
AAAAAGGAAGGTGAGTGATACAAGATTTATTCAGTTAATCTGAAAAGCCTTAAAAGCGGG
ATATATGGAATTTGCCCCTGCTTCGGCCGGCCAACACTCGATAATAGGAACTCCACAAGG
ATCTATAGTCAGCCCTCTACTAGCTAACATATACCTTCACGAGTTAGATATATACATTGA
AAAATTGAAAGCTAATTACGAAAAAGGAGTCCAAGTAGCAATAAACCCAAAATACCGTAA
ACTGGAATATCTCAGATCGAAGGCGAACCCAGGTGGTGATTTTGTAAAAAAAGGTCTGCC
TGACTCCGGATTTCGAAGAATCTATTATGTGAGGTACGCGGACGAATGAATGATGGGAGT
AAGAGGACCACGTTCAGATGCAGTAGATATGTTACAATCAATAAGAAAAATGCTAGCTGA
CTCCTTAAAGCTTGACTTAATTGATAAATCAAAAATAACTATGCCCAGAATAGAACCGGC
TCTATTTCTAGGGACATTAATTTCGAAATACGAAAGTTCTACAACTGGGAGAAAAATCCT
TAAAACCAGAGTCAGTCAACTGCGTATGTTAGCCCCAATGGACCGAATATATAAGAAACT
AACCATAGCAGGATTTATGAGCGGAAAATATAAAAGCGGAATACCTAAGTTCATTTGACT
TGCTAATAACAAGGATGACATCATGAAACTATATAATAGTGTGTTGAGAGGGTATCTTAA
TTACTATAGTTTTACGCATAACTATTCTAGAGTGGCAAGTTCATTAGAATTCATCCTAAA
AACATCGTGTGCTAAGTTACTAGCCGCTAAGTTTAAATTGGGTTCCGTAACGGAAGTTCT
CGCAAGATATGGGAAAGATTTGAGAGGGGATGATTTGATCGGATTCCATAAACCTTCATA
CAAATTAAATGTATGGGGATTAAAAAAGACTCCGCGTGTGATCAGCCGAAGACAGGACTT
AAATGCATCATTAAGTGAACTAAACCCTTTGAGGCCAGGAACTGGGGACCTTTCGGCCGG
AGCCGCCCGGCCCGTAGGGGAGGCGTCCCCTTCGGGGGGGGGGGAAAGATCGAAAGGCCA
AGAAAAATATCTTCAGTACATAACGGGTGTTACATTTTAGGTTAATAGCGTATTTTTGGA
GAGCCGTATGATGGGAAACTATCACGTACGGTTCGGGAAAGGGTGATCGTACGCTTAAGC
ACTATCGTGGTCAGAAAGGGCTGCGGTTATCTAGTTCACATAAGGTTAGAACTAAGTGGA
CCAGGTGTTCAATTTATTGCGGATAATCAACTTTATAATAGTATCATAACCGCCCACGCG
ATCCTTATGATATTCTTTATGGTCATGCCAGGATTAATTGGGGGGTTTGGTAATTTCTTA
TTGCCTTTAATGGTAGGAGGTCCGGACATGGCATTCCCTAGACTTAATAATATCAGTTTC
TGATGTGCGCCGTTTGGCTTATTTTGTGATTGCTCCGAAGGAGTCAAAGCTATAGCCACG
CTTTGTAAATCAACAGGCTTACCAAAACCCGATAAGGGGGAGGGAACAGAGCATGCCTGT
AAAGTAGAAGACGTGACAAGAAGATCCGCCGCAGGCGGGCCGAAGGGGGCTCCTTGCCCC
ATCCTTGGCCATGACCGCCATCCAATCAAAGGGCCAAGGGGACCGGCTTGGACCGCCATC
GGCCTTGGCCGTGCCCAACCCAAGAACGGCCATCCAACCCGCAAGGACCCCTGGGGGTCC
AGGGGTTGGCCCGAAGGAGGGGGCGAAGGGCCCTTCGGGGGTGGGGAGAAGGCCCTTCGG
GGACTGAGGGGGTGGGCAAGGCCCTGCTTCGGGCCGGAGGAGGAGGAGCTGGGGTTAAGT
CATATGAACTTCTGCGAGATACTTCTCTCATGGTACCAAACGTTGTCCATGCTGGCCAAG
CTGAACCTAGGAGGGGTGCACCTCGAAGGATACAACACCACCACTATAACAGAGTTGGGA
GAACCAGATCAGAGTTGTCCCAAGGCTATCTCTGCTAAGCAATACCGAACACCGGTGAAA
GTTTGGAATGGTACCTAAAAGGGAATACTGCACAAAACAGAGAAATACGGGATCGCCTAC
GGTGGGTAACCACTATGGTGACGGAGCCTTCAATAGTAGCTTGAGATACCGAGGGGGGGT
GTGAATAACACTCGGTCAGAGTTCTCATGTCGAAGTGAGGCAGGGGCAATATTCCACGGC
GACTAGTGCTAGGCTCGAGGCCAGTGCTAAATCTTTTATTTCAAATAAATCAAAGAAATC
AAAGTGGAGTTTAATAAAACTTGACAACGACAAGTTTACGGGACTGTACAAAACAGTGGC
GGATGCCAACACGCTTTTAGCTGCATACTCAAATCTAAAATCCAAACCAGGTTACATGAC
CAAGTCGGGAACGGAGGAGTTACTGGGAAAATACTACTTTCACGACCTGGAAGCTAAGTT
GAAGGACGGGAGCTTCCAGTTCAAGCCAGCAAGGAGAGTTCACATCAAAAAACTCAGACC
CCTGGGAATCCCGTCTGCCCGAGATCAAATAGTTCAGGAGGCGATGAGAATGGTCCTAGA
GGCCATTTACGAACGCCATGGTCATTTTTCCGACCTAAGCCATGGGTTCCGTCCTAACAG
GGGCTGTCACTCAGCCTTGAAGGAAATTTCCAAGTGAAATGGGATCACTTGAGCCGTCGT
GGGAGACATCTCAGGCTTCTTCGACAATGTTGACCACTATATTCTTGCGGAACTAATTCA
AAGAAGGGTGGCGGACCAAAGGTTTATAGACCTTTACTGGAAACTAGTGAAGGCGGGGTA
CGTGGAGAAAGGGGTTGATACAACCCCCGGAGTGCTAGGTCCAACTGGTCTTGTCTCTTT
TGTGCAAGGTCCAACTCCAACTTGTCTTGTCAGGTGTCTTTCTCCTATATTATCTAACAT
ATATTTGAACGAATTGGACAGATATATGGAGGATTACATAGATAAACACTCCAAGACCCT
AATATCGAAGGTGAACCCCAAGATCGTCAACTTTTCGAAGATCACGGCGCATAAGTATTC
CGAAACCACTAGCCGGGATCCCCGTATTTTCCTTAAAGAACTTAAAGCTCTCAGAGCCCA
AAGAAACCTACGAGTTGGCCAACCAGTAGGCCGCTCACGTGTCAGAACCGGTGTAAGGAT
CCACTATGTGAGATATGCGGACGAGTGAGTAGTGGGATTCCAACAAGTCGGACCTAAAGA
GGCGGCCATGATCCTGAAAGAGATAACGGAGTTCCTAAGGAATAATCTTAGGCTAACCCT
GTCCCCAGAGAAGACAAAAATAACTAATCTTACCAGGGAAAGGGCCAGGTTCCTGGGGGT
ATACTTTTGGAAGCCCAAAGCCCAAGAGGCTAAGGTGACTAGAACGGGGAATGCAAAGTG
CCGGATAAATCAAACCCCACGGCTTTACTTTGCCGCCCCGATCCAGGAGATTCTGAATAA
ACTGGAAAATTGCGGTTTTATCAAAGGATACAAGAACAAGTCCAGTCGGCTAATACCGGT
GGATGCAATTACCAAACTTATCTACCTCGACCATCAGGCCATCATACTTAGGTATAACGC
TATCATTAACGGACTTTTAAACTATTACTCGTTCGTGGATAATTTATCCAAGTTTCATCA
AATTATAGGGTACATTTTAAGACACTCTTGTGCGAAAACCCTGGCCAGAAAATTCAGGTT
GAAATCCAGAGCCCGGGCCTTCAAGAAGTTCGGTAAGAATCTTAGCGTGAGGGTATCAAA
GAAAGACCCTGAGGCCAAGGCGAGAAGCAATACAACTAGGAGTCCGAGTCCGACTCCTAC
TAGTAGTATCGAGGCCTCCAACTTGTAGGACTCCGGCCCGTCTTAACCCCCCGAAGGGGG
GCGGAGGAGGAGCCTTCGGGGATCCCTCCAACTTGTAGGACTTTAAGTTCATCCACGCGG
TCAAAAGACCCAATGCTAATTATGAGATACTGGAGTCTCTCCAACTTGTAGGATGCCCGG
TAGTGGACGAAACATGTGCTGTGTGCGGGCGGATCGGAAAGAGTCGAAATGCACCAAGAC
AAAAATACCCTCCGATTTTGGAACTGGATTCACGATGTCCAAGAAGGGTTGAATCGTAAG
CAGATCCCAGTTTGTAAACCATGCCACGGTAATTGAAGGGTCTGTACAATGGTATGAGCC
AACCCAAGGATGGGACCAAGGGACCTTACCTTGGGGAATGATCTATGGATCTGCTCAGAA
CAACCAAGAAACTAAACCCGGATGTCACCCCCATCCATCCAACCGGCGATCCCATCCAAC
CGCTTAAACCCCGGCCCGTAGGGGGGGNNNNNNNNNNNNNNNNNNNNNNNNNNNNNNNNN
NNNNNNNNNNNNNNNNNNNNNCCCCCCGTAGGGCGGCGGGCGGGCGTCCCAAACCCCAAG
GTTTAAGCGCGGGCCGGCCCGTAGGAGGAGGCCACCTCGGCCGGGAGGAGGGCCGGCCCG
TAGCCCTAGCCCGTAGGCCAACCCGAGGGGGTGGCCGGCCGGCCCGTAGGGGGGGGGAGG
CGTCCCTTCGGGCGGAGCCGAAGGCCAACTCGGGCTAGGGGGTCCAAGGCCGGGCGCCCG
AAGGAGGCCACCACCTACGGGCTACGGCTACGGCTACGGGCCGTAGGAGGAGGCCCACCC
CCCCCCCCCCGAAGGGGGGGGGGGGGCGTCCACCGGCCCGTAGGGCCGGGGTTTAAGTCG
GAGGTGGGGGGGGGTCCAAGGACCCGGCCGTAGGGGGGGGGTGCCAGTTGGCACCTGTAA
TCGCCCTCCGGCCGGCCGTAGGCCGGCCGGGCGGAAAGAAGCCTCCTACGGGCTCGAAGC
TTTACCTTCAGGCGTCACGGGAAATGAATGCAGGGTCCTTGTAATAGCGGAAGCGGAATG
ACGGCCACGTTTATGAGCTCCGATTTAAATACATATTGTCCTGGAGAGCCGTATGCGGTG
AAAATTGCACGTACGGTTCGGTGGGAGCGTTCTGGATGCCAAGGATTTCAAGGAATGACA
CTCAGAGATGAGTCAAATGGAAACCTGGCGCTGGTCTGCGACCCAACTATTACCTCCTAG
TTTAATATTATTTTTATTTGCTAGTGGTATAGAAAATGGGGCGGGAACTGGGTGAACTAT
GTACCCTCCTCTATCTTCAATACAAAGTCATAGTGGGCCAAGTGTAGATTTAGCAATATT
TGCTTTACACTTATCTGGTATTAGTAGTTTATTGGGTGCAATAAATTTTATTACAACCAT
ACTAAATATGAGAAGTCCCGGTATACGTTTACACAAGTTAGCTTTATTTGGATGAGCTGT
GGTTGTAACTGCGGTTTTATTATTACTATCATTACCAGTGTTGGCAGGAGCGATCACGAT
GATTCTAACTGATAGAAATTTTAATACATCATTCTTCGAAGCTGCGGGTGGTGGTGACCC
AATATTATACCAGCATCTATTTTGATTCTTCGGTCATCCTGAGGTTTACATATTAATAAT
CCCTGGATTTGGAATAATCAGTACAACTATATCAGCATCTTCCAATAAATCCGTATTTGG
TTATTTAGGAATGGTCTATGCGATGATGTCAATAGGTGTATTAGGATTTGTGGTTTGAAG
TCAGACGGTGGCTTTCCTTCTCCGTGAGGAGATGGTAATAAATTCCACTGTAGGCTGGAA
CGGCTACCTTTTTTTGTTTCTATATACTCTTATGAGTATTTGCTTTATATGCAATACAAA
ATTAGGGAATTTATTAGATACTTTTTATAGTTTAAATGCTAATCCATTTAAAAAAATGGA
TTCCCGGCGCCGGCGCGGGAATAGAAATGCCCAATCAGCAGGAAACTTATCTTCGCTAAG
CATGGAGAAAAGTCTAGGATCCTCAGAGACTATACGTGGAAATACTTATGACTTGTTTAA
AAAAAACTTTGCTTATTTCTTTAAACAAGAATTTTCTGTACCTGATGGTCAAGAGGATAA
TGATTGATTATCTTGATTTATTGGGTTTTTAGAAGGTGATGGTGCTATATTAGAGCACAA
AGGTAGAGCTTCTTTTGTAATTACTCAAAAAGATGATAAGGTTTTGCATGAGATATTTCA
AACTTTAAAAATAGGTAAAGTAAAACCATTTTATGATAATAATGGTAATAGAAAGTTTTC
TAGATACATTGTATCTGATAATCAAAGTATTTTTTTACTTTATTTGTTATTAAATGGTAA
TTTAGCCCTAAAACATAGGGTTAATCAATTAATTAAATGAAATACTGCATTAAACAATGC
TAAACTGGATTACTCTTTTAAAGTTCCCAGATTAGTTGAAGCATTTAGACAACCTAGTGT
TGAGGATGCTTGATTAAGTGGATTTACTGATGCTGTCGGTTGTTTCTCCGTCAAGATCGG
GATTAATAAAAGATCATGTTCACATTATGTGAGACTTTTATTTATTTTAGATCAAAAAAA
TGGCCACCTCGAAGTTTTTAATAAAGTCGGTTTATTATTTAGTGACAATCAGGCTGTTAT
AAGAACAAGGAATAAGTTTATTGATGTCAAAAACAATCTGTTCCAGCGGTTAACTTTTTG
TTGTAATGATAATAAAAAAAAAATTATTAGTTCTAAGATTATTGAATACTTTAACAACTA
TAAATTGAAAACCAGTAAAAAAGAATCTTTTAGGATATGAACTTTACTTGATACGGTTAT
AAATAATCAACAACTTGGATCACCAGATAAATTAAAAGAAGTCAGAAAATTAAGACATAA
TATGAATTACTTTACTATAGAAAATAGTCCTATAGGTTATGCTTCTAAATCTTAAGTATA
AGATATAGTCCAGTTTGCTTAATCAAGTTAGAAAAATTAAGTAATCGCATCACATGTATA
CAGTGGGGTTAGATGTGGACACTCGTGCATATTTCACCGCGGCAACTTTAATTATTGCTG
TGCCTACCGGAATTAAAATATTTAGCTGGTTAGCTACATGCTACGGAGGATCTTTACAAT
TTACACCTGCAATGTTATTTGCTTTAGGGTTTGTATTCATGTTTACAATAGGTGGGTTGA
GCGGTGTCGTCCTTGCTAATGCTTCACTGGATATTGCATTCCACGACACCTATTACGTCG
TCGCTCAAATGGGCCAGAATAATACGCTGTAACGCTTTGTTCTGCAACTGACTATATGCT
GGAAACTATATGTGTATAGTTTACTGTTTAAAAAGCATCTGGCTCCCTCGGAGGCGGTAT
ATTTAAACAGTGAAAATAACGATACAAGTTCTTAGAACTTAGTATACAATCAGCAGAAAA
CTGTAAAGGTTTCTCAGAGACTGTACGTCAGTTACCGAAGATAATTTTTCTGGTATATTA
GATGGGCTCCGCCCGTAGCCGCCCGTAGCCCGTTGGTGGTGGCCGCCCTCCTGCGGGCCG
TAGGAGGCGTGCCCCTACGGGCCGGCCGGCCGGGCGGAGGAGGGGGATTTTCACAGAATT
TAACTGCACAATAATGTTAGAATATTAACACGATTTACTCCCCTCCACGGGGGGGGGGTC
GAAGAGCGGATAATAAGCCATGTATCTATATTGTTAAAGAAACTATGATGTATATTGTTA
ATATTAAAAGTTCCAAAGACCCGAGGTGGAAGCAAATTATATTTTGCCTTATATGCTGGT
TTAGTTGAGACATGGCCTTCCGTATCCCGTATTTTATGGAGACCCGAATTTGTAATTTAT
TCAAATATATTATTTACACATTAAACTTTACTATATTACATAGTAAACCTTTAAACGTGG
AAAATCTTAATCCTTGGTCCTAAAGACTACCTATCGAAGTGTTGCTTTTAAATAAAACGT
CAATATGCGATTTATTGGATTTTTATATGATTATTTTATTCATAATAGATTATATTGCGA
TTTTTTCTATCGCCAACGGGTTATGAATAAATCTTATTAAAAAACACCCCCTCGAACATT
TTATTCAAAGCCCTCGCAGGCCCTGGATAACTCGTGTATAATTATTATTGCGGGTAAAGA
GACAGTCCACAATTTATACGTTACCCCGGTATGAGTTGCATTTTCATTACGTATTAAGTA
TGGGAGCAGTGTTTGCATTATATAGTGCATGATATTTCTGAATACCTAAAATATTAGGTC
TAGATTATAGTATTGTGTTAGGAAAAGCTCATTTCTGAGTTTTATTTATAGGGGTAAATA
TCACTTTTTTCCCTCGAATGTTGGGGGCCTACATTAGTAATTGTGTAGTGTAAAAGGGGA
TATGTAATAAATACATTAAACTGAAAAACTTGGCTAATTGCTGGAAAGACTAAAAGATTT
AGTCCAATCAGCAGGTAATCTTTTTGAACCGAGGGGAATTCTATGAAAGGAACTTCAACG
ATCATACGCCAAGTACCCAAGCCTGCACCACCCCTCTGCTTTGCCAAGAGGGGTGGTAAA
ATTTCGTCCAACGGTCGGAAATTGCAATGTAATATCTTTATTCCTACTAAGGTCTCGGGT
AGTGATATGATCTAAATATATTATTTCTATGCATGCGTTAAATTTTTATCTAAACCTACA
TTATTTGCTCCCTCCACGGTCGGACTAATTGGACGAGAGGATTTTACGAGTCCCCCGAAC
CCAAGGTTTCCCCCCAACCTTGGTTTGGGGGGGGGGAATCGGATGAGAGGATTTTGGACA
ATAAGTTTTTTTTAGTTGGTAGTAGCTTGAGTCCTTTGGTATAATTGCCACCATTGTTTA
TATTTTTCGGCTCTATTGATGAAATTGAAACGGCTTAATCCCCCCTTGAATTTGCAAGAG
GCAGCCTCGATATGAAGAAATTAAATACAAATTTATTGGTTTCTGGTGTTTACAAGTTAA
CGAAGCCCAGGAAATCGCCCATTGCGGTATCCGCCCGTTGCCCGGCCCGTAGGCCAACTC
GGAGGGGCCATTCCCATCCCTTCCCACCATTCCGCCCGTTGCCCGGCCCGTAGGCCAACT
CGGAGGGCCATCCAATCCATTCCCCCATACGCGCCGATCCATCCTAGGACCCCCATCAAT
GCCATTTGGGGGGGGATGGGGGGGGGGAATGGCGCGGATTGCCCCACCCCCGAAGGGGGG
GTGGCCGAAGGCGTCCCCCCCGAAGGGGGNNNNNNNNNNNNNNNNNNNNNNNNNNNNNNN
NNNNNNNNNCCCAGGGGGTGATGGGGGGGCAAAGGACCGGGCTTGGATTACAAATCTAGT
TATGGTATTTTATTAGATTAAAAAATTTTATCTTTTGAGCCTGGCATTCAAGAAATTATT
TTTCAGAGTACTCTAAACGGGGGGGGAGTAGCGGGTGATTACGTAAACATATGGTTTATC
AAGATAATGAGATTAGAGAAAAAAAAACCAAAAACCCGCGTCTCATTGCCAGAGCAATTG
CCAATCAATCGCGAATTAAGGACTTGAGTATCGTATCGTAAAGCAATTTATGTGTTTGAT
TCTAATACACATCAATTAAAAAATTCTCATTGTGTAACTAAAGCTATGAAAAAAGTTTTA
TTCAAAATTTTAACCGATACAAGTTGGAGTTGGACTTGTAATCCTCCCATCCAACCCTTC
GGGGTTGGATGGCGGTGGGGGTAAAACTTTTTTGCGGTGATAAAGATAAATCGCGCAGCT
CCGAAATAATAAACCGCAACATTTTTTAGGCTTGCAAGGGATGCCACGTCGTATAAGTGA
TTACCCGGATGCTTTTGCAGGTTGAAATCTCATAAGTAGTTTTGGTAGTATTATTAGTGT
GGTAGCAACTTTCTTATTCTTACATTTAGTTTATTTACAGTTAGTAGAAGGTAAAGCTGT
AAATAGATATCCTTGATTGAACTCAGAGTTTTATACTGATGTTTTACAAACATTATTAAA
CAGAACAAGTAATAGTATAGAGTGAGCTTTAAATAGTCCACCTAAACCGCATCCTTTTGT
ATCTTTACCTTTACAAAGTGGGGCGGCCGTAGGCCACCTCGGGTGGACATTTTTCTAAGA
TCCTCGAACACCCACAAGATTATAGTCATCGCTTCCTTCGGCCATGGAGCAGACTAAGTG
ATGGATATGATCATAGCCCCATACGTAGGGCAACTCCCCATACGTACGCCAGCGAGGCCA
GCGAGGCCAGCGAGGCCAGCGAGGCCACCAGGGCCGGCCGGCCCGGCCCGTAGGGCAACT
CCATTCGTAGGGCAACTCCCCATACGTACGGGGCCGAAGGGGGGGGGGAACAGCCCATAC
GTACGGGGCCGAAGGGGGGGGGGAACAGCCCATTCGTACGAAGGGGGGCGAACAGAAAAG
CGAGGAGATCCGGACTGAAGAATAATAAGCTCGCTCTTGATTGGTGTAAGATAAACAGCA
TGCTTTAAATTCTGAGCACAGAATAAGCGATCTGGACCACCTAATCTATCAGCGTCTACC
TGCCAAGCCAGACCGCTTCGAGCCCGGGCCGTAGGCCAACTCGGGCCCGGAGGAGGCTTC
ATACTTCAGGGGACCCGGCGCGATCCTTCGGGCCCAATCCATTCCTACGATCCATCACCC
CACCCATCCAACCCTTCGGGGGTTGGATGGGGGTGGGGGGGGGGTCCCATGCGGCCATCC
CGAAGGGCCCATCAACCCTTGGACCCCAAGGGGGGTCCAAGGGTTGATGGCGGTTGGGGG
GGGGGATTGGGGGGGGGGATCGGGCCCTTCGGGGGAATGCGGGGCAATCGGGGGGGTCCA
AGGGCCGGCCGTAGCCCGGCGGCCGTAGCCGGCCGTAGCCCGTAGGAGGCCAACTCGGCG
TGCCTTCGGGGGGGGGAATTGGCGCCATCAGCCGGCCAAGGGGGACGCCATGGCCGAGGG
CAATCGGATCGGAACGGATGGGCGGATGGATACGGGGTCTTGGAAGACGGCCCTACGGGC
TCGGGCCGAAGGAAGAAGGGACGGCCAAAAGGCAAGGCCAAAGACGGCCAGACCCACCTA
CCTGCCACCACCCCCCCCGAAGGGGGGTTTAAGAGGGTTGGGGACGCCATGGGCGAAGGG
GGGAGGGCGATGAGGGATGAGCCGCCCGTAGCCGGGCGCCGCCCGTAGCCGAAGGCCAAC
CCCCCCCCCCTACGGGGGCGGGCGTCCCTTCGGGCGGAGGCCACCTCGGGGGTGCCCACC
TCCGGGGCGGAGCCGGGCCGGCCCGTAGGGCCAAAAATAAGGCCTCGGCCAGCGAAGACG
CCTTTGGCCAAGTGCGGCGACGAAGACCACCTAGGTGCGCCATCCGGAGCGGGCCAAGGC
CGAAGGTGGGAGCTCGGAAGAAGACGCAAACTCCACCTTCGGGCCCTTCGGGTGCAAGGC
ACCAAGGCCACCTGCGATTAAGGTGGAGGTGGACTAGCCCTTTTGCTTGGCTTGCCAGAA
GAGGTGCAAGGTGCCAAGCCAAGGCGTAGCTTCGGCGCCAAGGTGCCGTCTTTACGGCGC
CATCGGCCAAGACCCGAACCATCCCTTGGACCCCCTGCCGAAGGGATGGGGCGGGTCCAG
CCATCCGGTATCCCAAAGGGGGCAGGATGGGTGGGAGGTAGCTACGGCGGGGCGAGGCCT
ACCAAGCGGCGGGCGAAGGAGGCCACCAGGGGTGCCTTGCCGGCGTAGCTTGGCCACCTT
CTTCCCGCCGTAGCCGCCCGGGCCGTAGGGAGGAGGGCCACCAACCTGCCACCATCCAAG
GGGGACGNNNNNNNNNNNNNNNNNNNNNNNNNNNNNNNNNNNNGGCCGGGCGGCCAAGGG
GATGGGGGGGGGGATAGGGGGGTCTTCGGCGACTACGGCTAAGGCCTGCTTGGCTTCCTT
GCACCCCCATATCCATTGCCTGGACCCCATCCCTTTCCCCAACCCATCCAAGGGGGGGGG
GGACGCCTTCGGCCTAGGAGCCGCCCACCTTCGGGCCGGAGGAGGCGTCCCACCCCCCCC
CCCGAAGGGGGTTTAAGTCGGGGTTGGATGGGGGGGGGTCCAAGGGGGTCCAAGGGGGTC
CCCTTCGGGCGGGTAGGGGTCTGGGCCGCCCTAGCCCGGCCGGAGCCCGTAGCCGCCCGT
AGCCGAAGGCCAACTCGGGCGGAGGCGTGCCTTCGGGGGGGGGGATTGATGGCGGATTGG
GGGGGGGGATTGATGGGCCTCCACCCACCCTCCTTCGGCCCGTAGCCGAAGGGGGGGGGA
GGGAGGGCGTCTTTCGAAGACCCTTCGGCTCCTAGGCCAGGGCAAGCACGCCAGGCGGCG
TCTTCTACTTCCGAAGCAAGTCGGGCGAGGCGTCCCCAAACCCTCCTGCGGCCGAAGGGG
GGGGGGTTTAAGTGGGGTTTAAGCGGGCTGGAAGTATGAAGAGAAGCCTTCTGGCTTGGG
CTTGAAGACGCCAGCCCTCCTCGGGGCGAAGGGGGGGGGTGTGGCCTTGGCCAAAAAAAA
CTTGAAAAAAAACTTGGCACCCGAGGTGGCCTCCCCCCCCCCTAGGGCTACGGGCGGCCC
TAGGGGGGGGGGGGGATGGCAAGGAGGCAGGCCACCTCGAAGCGAACTGCCCAGACCCCC
TAGGAACTGCCACACCCCATCCATCCATTGCATCCCAAGGCGCCATGGCGTCCCCCTTCG
GGATGGGTTGGGGGCGAAGGGGGGGGGGATTGGGCCTTCGGCCTTCGAAGAAAGGGGGGG
GGTGGCGAACAGGCGCGTGCCTTGGGGAGCCAAGTCGGGAGCAGCAAGGCAGCTGCCTGG
CCAAGCTGCGGAGCCTTCTCTTGGCCTTCAAGGGGGGGGGGGGTCCAAGGCTCGGTAGTA
CTACCAAGGCAGCCTTGGACCAGCTAGCCCAAATATATTCTAGATATTTCTTAAATTATA
TTATAATATCATAGATAATACAAGAAACTGTTTTCAACTTTACATATTTTATATCCTCCG
AGTTATTAGTTATATTAAAAAATAATAATTCCAAATCCTTTATAGTTGACATCCACCTAG
TAATAATAATTATTATGTCAAAATCCTCTGTGAACGAGGTACGCTTCTACAGCTAGGGCG
CCCTCCTCGGCCCGTAGCCGAAGGGAGGCCACCTCGAAGGAGCCGAAGGGGGGGGGTTTT
CCATATTTTATTACAAATCCTCTCGTCCAAGGCTCCCTTCCAAGGCTTCGAGCCCGGCCC
GTAGGCCAACTGGGGTGGCTTCAAGTCAAGCCCTCCTAGGAGGGATTGACAAGTCTTCGA
GGGAGGCTTCATTCAAGGAAGTAGTACTTGAAAAGTACTTGGAAGACCACCTCCAGCCGG
GCCGAAGGGGGACGCCACCTTGTTGTATCTTCTTTTTTGGACTTGGCAATAGACTTCATA
CTTCGAGCCGGGCGTAGCCCGTAGCCCGTAGGCCAACTCGGGTGGCTTCAGACTTCGAGG
GTGGCTTCCTGAGAAGGCCGCCAGCGAAGACCACCCCCTTCGGGGGACGCCTCGTCAAGC
TTATTTACAAGTCAAGCCACCATGGCCAAGGTGGCTTCAACACTAGGATGTTGGCTTCAA
TGGGCCAAGGAGGCCGATAAAAGCGAAAACTTGGCTTCTACCGGCAGCCTCAAGGGGGGG
GACAAGCTTATTGGCTGCCATCTTCCAGGCCAGCCTAGATCCCCATCCCAATTGCCCTTG
GTGTTTACTTGGAGCTTGAGGTGGCTTGGGAGGAAGCGGCTTGGCCACCAGGGTGGCTTG
CCGGCAAGGTGGCCTCCAAGGTAGGCGTAGGTGCGCAGCGCCAAGGGAAGTACTTGAAAA
GTACTTGAAGCCACCCTCGAAGAAGCCACCCTCGAAGAAGCCACCCTCGAAGAAGACGCC
CGGTGCAGCCTAGCTTGCTTTTTTGAGTGCCTTGCCTGCCACACCCGCCATCCATCACCC
TCCCCTGCCTTCGGCTACGGCCGAAGGTGGGTGGGAGGCCATCACCCCCCCCCTTCGGGG
GGGGGTTTGGTTGGATGGCGGCCGCCCGTAGCCCCTCCGGGCCGTAGGAGGAGGGGGGGG
GGACGCCATGGGCCGAAGGGGGGCAATAGGCCATCACCCCTTCGGGGGGGGGGACGCCAT
GGGGGCAATAGGCCATCACCCCTTCGGGGGGGGGGGACGCCATGGAGGCCGAAGGGGGGG
GCAATCGGGCCCGTCCCCTTGGGGGGGGGTGGCCCTTCGGGCGGGTGAAGAGTTAAGCGT
AGCCGCCCGCCCGTAGCCGGGCGGCCGTAGGGGGGGGGGAGGCGTCCCCTTCGGGCGGAT
GGGGGGGGGGAAGCTAGCGAGGTCCCAAGGGATGCTCAGTATATTGTTATAGCATGCCAA
TGACAATAATAAAGCCACCCTCTCAAAATGGAATTATAGCATGCCAATGACAGAATATAA
CTAAAAACACCCGGATCGGGTGTAACAATTGTAAATCCAAGAAAATAAATGAGTTATTTT
ATGAATAAGCTATACCACCTGATTACCGGAAATATCTGCGATACACCAAGACCTTGAGGA
CTATATTTTCAGGATAGTGCTACTCCCCAAATGGAGGGATTAATAGAATTACATGATAAT
ATTATGTTTTATTTGGTTATAATATTGTTTGGTGTAGCTTGAATTATGTTATCCATAATA
AGAAACTATAGTAACAAAAAATCGATAAGTCACAAATACTTAAACCACGGAACGGTGATC
GAGCTGGTGTGGACAATAACACCAGCTTTAATTTTAATACTTATTGCTTTCCCTTCTTTT
AAACTATTGTACCTTATGGATGAAGTAAGTGATCCTTCAATGTCAGTTTTAGCAGAGGGT
CACCAGTGATATTGAAGTTACCAATACCCAGATTTCTTAAATAAGGAGGATGACTTTATA
GATTATGATTCATATTTAGTTCCAGAATCTGATCTAGAGAATGGTTCATTAAGATTACTA
GAAGTAGATAATCGAGTAATACTTCCTGAACAAACTCATGTAAGATTTATTGTTACTGCT
GCGGATGTTATACATTAAAAGTGAGGTTTGGCTCTCATGATAGTGTTCAATAACCAAATT
CCGGGGAAGCCCTAAAACATTAGTTACTAAACATTAGATCGTCAGATGATCCCTCTTGCT
CTTGCAATCACAGCTGCCCCTTCGGGGGGGGGGTGGGAGTGTGATTGTGCCAGCAGGCAG
CTTGCCAAGTTCTTGGTCTTCTCCGCGTATCCCCATCGTTCCATCCAGATCCGGCGTAGC
CCGCCCGTAGCCCGTAGGAGGGCCATTCCATCGCCCAAACGGGGGATAAGGGGGGNNNNN
NNNNNNNNNNNNNNNNNNNNNNNNNNNGGGGGGAAGGGTGCCTACTCGCCTGGGTCCAAG
GTGCCAAGCTGGAAGGTAGCGGCCAACCCACCCCGAAGGGGGGGGGGGTTTAAGTGGGCC
GCCCGTAGCCCGAAGGCCAACTCCAACTCCAACTCCAACTCCAACTCCAACTCCAACTCC
AACTCCAACTCCAACTCCTACTCCTACTAGGAGGCCACCTGGGAAGGCCGAACTACCAGC
CAAGTCTTTAGGGCTAGCGCGCTCCGAGGTGGCCACCAGGCCACCTCGGAGGCCAGCCTT
TAGGGGGGGGGAGGACTCTTATTGGTACCCCATACGGCGTTCCCATCCATCCGCCATCCC
GAAGGCCATCAACCCTTGGACCCCCTAGGGGTTTGGGGGGGGGTTGGATGGCGGCCGCCC
TCCTCGGGCCGTAGCCCGAAGGTGGAGGCCACCTCGGGGGACGCCATGGAGGGCGAAGGG
GCAATCGCCACCATACCCATGGAGGGCGAAGGGGGAATCGCCACCATACCCCATGGCGTC
CCCTCCCATCCAACCACCCCTAGGAAGGGGTTGGATGGCGGTGGGGGGGGGGTGATGCGG
GCAGGATGGGGGGGGGACCCCCACCCCCTTCGGGGGGGGGTGCTTCGAAGAGCGCTAGCC
GAACGCGTACTAGGAGGTAGCCTAAGCCAAGGGACCTTGGAGGTCCTAGTTGCGCGTAGG
CGGCCAAGCCAAGGGCAAGCCAGGTCGGTAGGCGCACGGAGGTGGGAAGAGCAAGTCCCT
TCGGACCCCGGCCTACTAGGCTAGAAGGCAGCAAGTCACTTGTCTTGCTCAGGCGAAGGA
CTGCGTTGGGCTGCCATCGGCCGGCCGGCCCGTAGGGGGGAGGCCGTCTTTACGGGGGGC
GAAGGCACCGGGTTCTAGCCAGCCAGGTCCATAGCTTTGGCCACTACCGGGGTGCCTTGG
AAGCGGCAATGGCCAAGGAGTGCAGTAGCTTGTCTTGCACAAGGAACTTCGTTCATAGCA
AGAGCAGGACTGAGTAAGTGCTCAGCAAGACCAAAGGGATCTCTAGGAGTCATGGTGCGG
CTGAACTAATCACTCAGGTATAGTAAGAAGACTAATGATTATCTGAAAAGAGAATGGGTT
ATCGCGGATCTAAAACACCTCTTAATAAGGGGTGTAAAAGAGCAACGAGTAGATGGTTAT
TCAGTTTTATATATCGATTTTATAAATACTGTAAGGTGTACTCTAGTCACCGGGAAACCG
GCTCAGGGAATAAGTCAAGTAATCCCGAGATTAAAGTTAGCACAATAGCCTTTCTAAATT
ATTAAGACTTGCGATTTTATCACTTGCGCCTTGGGGGGGGTGTAAAAACCAAAATGTGGA
ACGCCTACGGGGGGGTATTGTAGTTGGTAGTAGTTTCTATACAGGCTCGTAAATTTAAAA
TAAACATAACATTGGACTTTGCGAAGATTGCTTTTATTCTTACCATACAAGCTAGCGCTC
GCTTATTCTAAGCAATGGTTCAAAAGGGGGGGGGGTTCTGGCGTCCCTTCTTCCAAGCAC
CTGCCGCCACCTTCCAGCCATCCAAAGGGGGGGGGGAAGGGCAATGTGGCCCTTCGGGAT
GCCCATGAGGGGGTGTGTGACGTCTTCCTTGCCAGCAAGCCTACAGCCAGACCCACCACC
AATGTGGGCGATGGATGTGGGCGTCTTTTTGGGGGGCCAGCCGATCCTAGGATCGGATCG
GTGTGGGCGTCTCTTCATGGCTTCGAGGCGACTAACGCCCAATGAGCTCGAAGGGGGGGG
GGGTCATGGCTTGGCCTCCGGACTAGGGCCAAAAAGACGCCGATCGATCCAAGGCGTCCC
CAACCCACTTAAACCCTTCGGGGGGGGGGTGGGAAGGGGGAATGGCCACCTCGAAGACCA
CCTCGGGGGGTCCTAGGGGGGGGAAGGCGTAGGACCCCCTACGGAGCCAAGCTTCGCCTA
CGGCCGCCTCGCCTGCGCGCCAACGCCTTGGAAGCCAAAGGGGGCCTTCTTCCAAGGCTA
GCTACTAGGCCTTAAGCGGAGGGTGGCCTCGAAGGTGAAGGTGGACTTGGCCAAGGCGGG
CTTTTATCGGCCACGAAGGGTCCAACTAGTAGGCGCCATCGGCGTAGCCGCTTTAAGGCC
TCCATTCCCATCCAAGGGTATTGGCCACCATACTGGACCCCGCCATCGAGGTGGCCTTCG
AGGTGGCCTTCGGCCTTTGCCCCATCCCATCCAACCGCCATCCAACCGTCCTCCGGGCCG
AAGGGGGGGGGGGTCTAAGGCCCAAGGCGTCCCCCCCCCTTCGGGATGGGTGGCCCTTCG
GAGGGGGGGACGCCTTGGGCCGCCGTAGCCGCCCGGGCGGGCGTAGGGAGGCCACCTCGG
GGACCCAAGGGAGGGATCGATCGGGGAATGGGATGGACCAGCGGGCGTAGGCGAGGACAA
GGGGGGGGGGTGGAGCTAGCCAATAAAAGCCAAGGCGTAGCGCTAAGGTGCCTAGGCTGG
CTTGGCGGTCTTCCCACCCGAAGCGCCATCGGCAGGGGGAAGAACTAGCCGCCAGCTCCA
GCCAAGGAAGCGCAAGGTGGTGGCCAACTACGCGAGGCGCGCCATGCGAGCGCCCATCGG
CGGTCCACCACGCCACCCCAAGGAGGGGGGGTCCTAGGACAATTGGCCGCCATTCCATGG
CGTCCCCCCTCAACCCCCATCCAACCAAACCGAAGGGGGGGGGGGTCCAAGGTAGGGCCG
AAGGAGGGCCCTTCGGGGGGGGGTGATGGGGCAATGGGGATGGGAGCCAAGGGGCGTGGA
AGCGCCTCCGTCTTAGCCTCAGCGCCAACGGATCAGCCCACCCATCCAACCCTTCGGGGG
GGGGTTGGATGGGGGTGGGGGGGACGCCATGGAATGGCCTAGTCCTCGCCTGCCTCAATC
CCCCCCATCATGGGGGGGGGGATTCGGCCAAGGGGGGGGGGGAAGCGCGTAGGCCAAGCC
TAGGTCCTCGCCCAAGCCCTGGGAAGCCAGCCAAGGGGTTTTATCGGCCAAGGAAGCAGG
AAGTAGGTGCCATCGGCGTAGGGAGGAGCCAAGTCGGACCGGCGTAGGGGGGACGAGGCC
ACCACGGTGCCAAGGGACTCCAGGGTCAGAGGGTAGGCTTCGGCGCCTACGCGCGCCTAC
GGCGCGTTGCCAGGCTAGGTGCAAGACCGGGAGCCTCGAGAGGGACGGAGGACAAGGCTA
GGCGAAGCCTTGGGCGCTACGCTTGGGTGGAAGAAGCCTACTGGCTTGCAAGGCCAAAAG
CCATGGAAGAGAAGCCAGTAGGCCTCAATCCATGGGCCGCCGCCCGGCCCNNNNNNNNNN
NNNNNNNNNNNNNNNNNNNNNNNNNNNNNNNNNNNNNNNNNNNNNNNNNNNNNNNNNGGG
CCGGGCGGCGGCCCATGGGGTAATTAATTTTTTTTTTCGTGTTTCGTGTTTGTTTCGATA
TCCAATGTTTGACAGCCGCTTTGTATCCGGCTGTAAAAATACGTCACTTGTTGGATTGAC
ACCCGGACCAAAGCGACTCTTTTTCGGGTGTCAGTTCCACCTCGGTGAAGAAAAATTTTA
ATTCGGGCTCTCAAAAATTGCGCCAACTTTATTACTATGTTCGATAACACATGCTTGCCA
GGTGGTAAAGAACGGTTCCCTGGTTAATAATAGGATAAATTTGTGTAACGTCTTATGCTT
GTCCTTCTTTAGGTATAAAGTGTGATGCCTACCCTGGTAGGTTAAATCAAGCATCTGTTT
ATATAAATAGACCTGGTGTATTTTTCGGACAATGCTCCGAAATATGTGGAATTCTACACA
GCTCTATGCCAATAGCTATTGAATCCGTATCTATTGAAAAATTTGTCTCATGACTGTTTT
TGCAATAACGATTCTAGAGATTTTTTTTTCTTCTCTTGCATAGTTTATCCCCGCCACACC
CGCCATCCATCGATTGCCCGATTCCATCCATCCATTCCCCCATCCCACCCCCCGAAGGGG
GGTTTAAGAGGGGGGAGACGCCATGGGGGGGCGAAGGGCACCATCCATCACCACCCCCCC
CGAAGGGGTTTAAGTGGGACGCATGGGCGCCCGTAGCCCGTAGGAGGGGGGGAATGGGAT
GGGGGGGGGGACCCCCCCCTTCGGGGGGGGGTTGGGGGGGGAATGGGGGGGGGATGGATG
GGGGGGGGATGGGATGGGCGGGGTGTGGCCGTACCAAGGTGCCACCATCGGCGACAAGGC
TTCCAGCGGCGGCGTCAAGCAAGGAAGCCGAGGTGCCAAGCGGGGGCGGAGCCCGTAGGG
CGCCACAAGGGGGGGGGAGGAAGCTTGGGGGGGGGGGTGACCCTAGGTGCAAGGTGCTCT
ACGAAGCCACCGGGGTGCACTTCAAGGCCAAGGAGCCGGTAAGCCGAAGCCGCTTGGAGG
ACTCGTACTAGGAGCGGCTAGGCCTACGGCGCCTAGCGCCTGCGGGCGGTAGCGGGAGGG
GAAGCGAGGCCACCTCGGAGGCCACCTCGGGCCGGAGCCGAAGGTGGGGTTCTTCCCGCC
GCCCGGGCCCAAGGGGGGGGCGAGGACCCAGCATTGGCGAGGCTTCCTTGGCGTGCGAAG
GGTATGGCCCTATGAGATGAGCTTCTCTTCATGGCTTTTGGCCGACTTGACGGGGTCTTC
ATGGCTTGGCCAAGGCCAAAAAGAAGGCCGGCTGAAGAAGCCAACCCCNNNNNNNNNNNN
NNNNNNNNNNNNNGGGGGGGTGAGCCCTAAATTAAGAGAAGATTTAACACTAATACTAAT
ACTAATAGATTAAAGATTTTTCTAAATAAATGCCTTTGGGAATAATATTATTATTATAAA
AAAAAAATATTTTTAAAATGAATTTAACCTTAATACTCTTTTTAATCGCTTCCTTGGGAT
TTGTATTAAATAGAAAAAATATAATATTAATGCTTATTTCGATTGAAATAATGCTATTAG
CTATTACATTCTTAATATTGGTAAGTTCACTTAGCTTTGATGATGTATTAGGCCAAACAT
TTGCTATATACATTATAGCTATTGCAGGAGCAGAGTCTGCTATTGGTTTAGGTATTCTAG
TTGCATTTTATAGATTAAGCTTTCCGACTTCTAGTAGTAATTCCAGGGGTGATATCAAAA
AGGCTACTGTTTTCTTAAAAAAGATGTAACTTGTCAAGCCCAAGCGCATAGCTCAACCTT
ACGCTCTTATTCTCTGTGCAAGCCAGTCGCTCTTCTTCCGAAGGTGGGTTCAAGCGGTGG
CCTCCAGACCGCGATCCATCAATCCATTCCAACGATCATTCCCAAGGCCACCTCGGGGGT
CCCATCCCGATTGCCTTCGGGCCATCCGGTATCCCATTTTGGCCCGAAGGGGGGGGGTTG
GATGGTATGGTGGCCATGGGGTCCCCATCCATGGATGGGGACCCCATGGATCTGGGCCTA
GGGGGGGATGGGCGGTCAAGGCGGTATGGGCGAAGGGGGGGGGAATGAGGCAATGGCCAC
CATCCAGCCCCGAAGGGGGGGGGGTTTAAGTGGTATCGGGATGGGCCTTCGGGGGGGGGT
GCCACCTCGGATGTGGCCACCTCGGAGGAGAGGCAAGCCTCTCTCCTGTGCGCTCAAGAG
CCGTTCCTAATGGCTTGGGAAGAAGAGAGCCTCTCTGCAGGCTCAGAGGGTCAGGCAGAG
CTCAAGCCTGCTCTTGGGGGGGGGAGGGAGCAGGCAACCGAACTTGACTTAGCGCTCCAA
TAAAAGTCTTGGACTAGCCAAGCTTTTATCGGCCACCTCGGAGCCTTCTTGGAAGGTACA
AGTACCTTGTACGAACAAGTAAAGTACCTTGTTCGAAGTACAAGTACCTTGTACTTGTAC
GAAAAGTACGTAAAGTACGAACAAGTAAAGTACCTTGTACGCAACCTAGTAGGCAAGTCT
TCAAGCACGCCACAGCCGCGATCAACGATTGCCCGATTCCATCCATCCATCACCCCCTCC
TACGGGCTACGGGCCGGAGGAGGCCATCCTCCTCCGGGCCGAAGGGGGGGGACGCCTCCG
GACCCGAAGGGGGGGGGGTAGGGTTGGCGGCCCTACGGCCGGGCGGCCGTAGGGGGGGGG
GAGGCCAACCCTACGGGCCGGAGGCCAACCCTACGGGCCGGGCGGCGTGCCTTCGGAGGG
GGGAATGGATGGGGATAAGGGACCCCAAGGGGATCGATGGCCGCCCTCCACCCCCCAACG
GCCGTAGCCCGAAGGGGGGGGGAGGGACCTCGGGGGTGCTTGGATGTGGCGGGGGGGTGT
GCAAGCGCTCTCCTTGGCTTGCGCAGCCAAGCGCCATTGAGCTCTTCGAAGAGCCGACTG
GCAAGGGAAGCTTGTAGAGCGGGTAGGCGTCAAGTCGGCCACCTGGCTTGGGCACTCCTG
CCCTATGAGCTTCTTACGGAGTAAGTCCACGAGTTAGCTCATAGGCTTGCCGTACCCTGA
TCCATCCCAGATTCCGCCAGATCCCAATCCATCCAGATTCGGCCATAAGATCCAGATCCA
TTCCGCCAGATCCCATCAATCGCCATACCCATCCATCGATTGCCCCATACCCAAGGCATT
GCCCCATACGATCCATCGAAGGCGTCGCCAACCCTTGGACCCCCAACCACCTACCGAAGG
GGGGGACGCCTGCGGGCCGAAGGGGGGGGGGTTTGGGTTGGATGGGGGTTGGCCTTCGGA
TACAGGGGGGGAATGGCCACCTCGAAGGGGGTCCAAGGGTATGGTGGGGGGGGATCACCC
TAGGGGGGGGGGACCCCTAGGATGGATGGGCCCTTGGAGGGGACCCCCTCCTCCTCGGAA
GGCATGGGGGGGATGGGAACGAGGATGGGGGGGGAATGGGATGGGCGGCCGCCCGTAGCC
GGCGGCCGCCCGCCCGTAGCCGAAGGGCCAACCCCGCCACGGGGGGGGGCGGGCGGCCCG
GGCGGCGTCCACCCCCGAAGGGGGGGGGTTTAAGTCGGTGGTGCCGGCCACCTCGGAGGA
GGGCCCTTCGGGGGGGGAATCTGGCCCACCTCCGCCCGGCCGGCCCGGGCGGATATGGCG
GTGTGCCTTTTTTCCTTGCAGAGCACACTTGCACAGACTTGCAAGCCAAGGCAAGGGATG
TGGCTTGGCTAGCGCACTTGCGCTACCTTGGCTCACTTTAGGCTCAAGGCCAAGGGGAAA
ACAACTTAATAGATATGGATATAATAATAGAACTTATAAAAATGACTAACTGCAGCTGCT
TCCTTGTAAGCTAGTACGCAGAAGGCGTACTGCGTACCATGTAGGCATGTGTGCTCACTA
TTGGGAGTCATCCGCACTTCTCTTTTTTTCTCCGGCGAGCCAGGCCGAAGGGGGGGGGGT
GAGGTTAAATATTGATCTAAAAAGGCGAAGTGAACCTTCGTCTAGTCTTTAGAGGCAAAA
CTATCAAATTGCGGTAAATTCTTAAAGACAAATCTACCAAATTAACATAGTAATGTAGTT
AATGGAACAGGTAATGACTCGTTGTATGGTAAAAACGGTTTGTATAAAAAAAAAGCGTTT
TTTGAATAAACACCAAGGATTTTTTTAAAAACAATATTTTAACAATAGATAATCTGCAGC
CAAGCACCAGCTCAGGGTGTGCAGTTCATCGACTAAACGTTAGTTGGTTTATAGATTTGT
GTCAAACACGTAATTATTTGCTTAAGATATAGTCAGGGCCCACTCGAAAGAGTGCAGGAA
AACCGAAGAGGAAGTATCGCAATAGAATATAAATAATGTATTTAGCTATAATTACTTTAC
CATTATTAGGATCAATAGTTTCCGGCTTTTTTGGTAGAAAAGTTGGTGTAAACGGTGCAC
AATTAATTACATCTCTATGTGTAATTGTAACAACTTTATTAGCAATAGTAGCCTTTTTTG
AAGTAGGTTTAAATAACATACCTGTTTATCTAAATCTCTTTAGATGAATAGATAGTGAAT
CACTTAACGTTTTGTTCGGTTTCCACTTTGATAGTTTAACAGTGGCCATGCTGATACCAG
TTTTAATAGTCAGTTCATTAGTTCATTGCTACTCGATTGGTTACATGAGTAGCGATGCTC
ACAATCAGCGTTTTTTTAGTTATTTAAGTTTATTCACTTTTATGATGATAATTCTGGTTA
CAGCTAATAACTTTTTATTAATGTTTGTGGGTTAATTCTTGGCCCTTTATGTATGAAAAT
ATATAAGTATCATTCCGTCAATTGCTGGGATATCTTAAAAAAATCTTTTTACGGAATTTA
ATTTTTATGAGGCAGACCTCAAGGGGGGGGGTGCTCCCACAGAAGTTTGAGATAAAATGT
CAGAGGCCACGGAGGCCACCTGAGGCCAGAGGCCACCTCGGAGGAGTTCTCGAAGCCTGC
GCCCACCTCGGAGGACGCGTCCCCTTCGGGGGGGGGTGGAACAGTAGCAACGCAAGGTAT
TAGGTATTACTTGCCGACTCCGACTCGGGCTTTGCAGGTAAGGTCAAGCCTGCAACCTGC
TTCGCTTAGCCTGCCGGGTAGGGACTAGTTCTAAGGCCACGTACAGGTAAGTCGGGAATA
AGTCCAAGTCGGGACTAGTAAAAATTATAAAAATATTTTCCCCCTGCCCGAAGGTGGGCC
AACCAGCCATCCATCCAACCAAACCCCCCCCCCGAAGGCCCGGAGGCCACCTCGGGGGGG
GGGGTCCAAGGCCGCCCGAAGGAGGCCACCTCGGCCGGAGGCCTACTCGGCGGCCACCCC
CTCCCATCCAACCCCTTGGGGGGGGGGGTTGGATGGCGGAGAGGGGGTTTCATGGGCCGG
CGTAGCCCGGCCGCCGCCCGGCCGTTGGGGGGGGGGAGGCGTCCCCTTCGGGAGGTTCAA
CTAAAAGCTTTGCGAAAGAAAAAGAAAGGTCGTAGGTCGTTCTTTTTTTTATGCTTGCTT
TTAGTTGTATCTGCAGCCAACAGGCTAAGATCGGGGGGGGGGAAGCCGGGGGTAAAATTA
AAGACAATCAGCAGGGAAGCTAAGAGTCGAGGGGATTCTTAGTACCTTCAGAGACTAAAA
ATGGAATACCCTCTTATATCGGTATAACTAGACGATTGTAAGGGGTAAATATATAGTCCA
ATCCTTTGTGTGAATAAGGGAATTGCCAAGTAATTGACATATATTATTCAATATTTATAC
CTATTATTCATATTATATTACTTATCCTTTATATTTAAACGACTTTGTCATGTTACCCAC
TAAAATTTAAACAGTATAAACAAGAGTATGAGCTAACACAGGAGCAAAGAGATGCTATTA
TTGGCATGTTAGCGGATGGTTCTCTGGAAAGATTCTCTGGTAAGCCTTCTTCTTATAATA
CAAGACTTCACACTTATCCCATTGTGGGTCGTGGGTATACGCATTTTATTTGCCTCTTTA
ATGGCCAGTGAGCCTGTTATAAAGGGGGGGGGGAGATAAAGTTTATAAATCTATATGTAT
TAGAACATTGTTGTTTAAATATCACAATCAGGATAAAAAAAAATCTTGCCGAGTTGGCCT
TCGAGGTGGCCTCCTCCTACGGGCGGGCTACGGGCGGCGCCGAAGGCCACGGGTTGTTTT
TTTTTTTGTGCCTTTAAATATAAAAAAATCTTGACTCCGAAATCTTGTCTTTAGGGTAAG
GGAGCTCAAGATGGTTACTTTAACGGTGTTTTAATCTGACCCCAAATAACCAGAGGAACC
CAAAGTTTTTTTGAAACGTCCTACGGGGAGCGGAGCTTTAAATAAACGTATTCATAGTTC
AGGTACTAAAAGTTTAAAAGTATGGATAAATAAATTTGTAAAACCTTTGTACAAATGTTA
TATAAATTGTATATCCCCCAACGATCCATCCCTTGGGGGGGGACGCCTTATCCCATTGCC
CGGGATTGCCCTAGGCGATTGCCCTACCCGCCGAAGGCCGCCCGTAGCCGGCCGGCCCGT
TGGGGTGGTGGCGTCCCCTTCGGAATCCGGGTATGGGGGGGGGGGATGGCGATACCTTGG
ACCCCCTTCGGGGGGGGGGGGGTGGGGGGGGATAATGATAATAAGTATGTTAATGTAAAA
CTTAATAGTCCCCATCCATGGATGGGGGTGCCAGCCATCTGGACACTTGTGAGAAGGTGT
AGGAGTATGTTCATATCTTCTAGTAAGTTTCTGATTTACTAGAATAGCAGCAAATCAAAG
TTCTCTAGCGGCTTTTTTAACAAATAGAGTGGGTGATTGTTTTTTAACTATTGGTATATT
TGCTATTCTATGATCGTTTGGGAACGTCGATTATAGTACAGTATTCTCACTAGCACCTTT
TGTTAATGAAAACATTGTAACAATTATAGGTATATGTTTATTAATTGGAGCTATGGCTAA
AAGTTCACAAGTTTTACTTCACGTTTGACTTCCAATGGCGATGGAAGGTCCTACGCCAGT
TTCAGCGCTTATACATGCAGCCACAATGGTAACAGCAGGAGTTTACTTGCTTATGCGTAG
CTCCCCTCTAATAGAATACAGTTCAACTGTATTATTACTATGTCTGTGATTAGGAGCAAT
AACAACTGTATTTAGTTCTCTTGTGGGTCTATTCCAACAAGATATAAAAAAAGTTATAGC
TTATTCTACAATGTCTCAATTGGGTCTAATGGTAATAGCAGTAGGTCTTTCTTCATATAA
TATTGCCTTATTTCACTTAGTTAATCATGCGTTTTATAAAGCATTATTATTCTTAGGTGC
AGGAGCTGTAATTCACTCAGTAGCCGACAATCAAGATCAAAAATTTTTAGATCTAATACT
ATCTAACTCCGGGCAATTCCTAAAGCTTAAATTACAGCGAGTAAAAGGGTAACCTTCGAA
AGTACGAGTCATTAATTATTTCTCTATGGATACTGTAATTTCTCCCTTAATCCACTAAAA
CAGTATACGATGTAACAAGATTTAAGATCGCTCATCGAATGAGCAATGGATCTTCGCGGA
ACTAAATTCCTTAAGTCTATTTAAGGATAAAAGCGCAACGACTATATGGTAGTAGTGTCT
ACTCTGGTTTAGGCCGAAGGGAACTAACCAAGAACGGAATTGAGTAAGTTTCTCATGAGA
GTAGAATTAAGATAGAGTCTGGCCCCAAACGAAAGTTTGAATCATCTAGAAAAGAGTATT
TTACTTGATTCTAGGTTTTCGATATTTTTTTATAATATCAAATTGTGGGAAAAATTTGGA
AAAATTTTTTACTTGAAAATTTTCAGGTTCACTGATAAAAAGTTTAAAGACCAAGGGAGG
CAATAAGCTTCGAAGAAAAATCTTAGATATTTTAGTAACGGTCTTATCCGGTATAAGGTT
TTAAGATGAACCCATTCCCCATCCGAGAGGGGGGTGGCGCCAAGGGGGGTATTAGTAATC
TCATTTAAGACTTTTACCCCAGCCCGATTGCCCGAAGGGGACGCCTCCCAACGGGCCGGC
CGGCCGGCCCGAAGGGTTGGGCTATTGCCCAGGGAATGGCGGGAATTGCCCCATACCGCT
TGGGCCGAAGGGGGGGGGGATCGGGATGGGGATGGAAGTCTCAAGAGGGGACCCCCATCA
AGGGCGTCCCCTTCGGCCACTTAAACCCTTCGGGGGGGGGTGGGATGGGGGCGCCCGTAG
CCCTCCTCCGGGCCGTAGCCCGAAGGAGGCCAACTCGGCGTCCCCCTTCGGGGGGGGGAA
ATGGGATGGGCCTTCGGGGGGGGGGGAGAGGGAATCGCAAGGCATCGCTCTCTCTGCACT
CTACGCTTGGCCAAGGAATAAGTGCGGCTCTTCTACACTCGTTCACTTGTGCGGCTTACA
AGAGAGGGGGGGGGATCGCTCTCTCTCTTGTCAAGTGCCTCCCCCTTTTTGGAAGGCACC
CGAAGGGTCTTGTACAAGCCGGCTTCTTTTTTCCCGAGGTGGCCAAGGGCTAGAGTGCGC
CTTACAAAAAGCGGAATAGCCCTTGGCGCGAAGGCTAGGGGGTCAGCTAGTGCCAACTGC
GCTAGGCTCGCTTGCTCAGGAGGAACGCAAGCAGAGCAGCCGGAGCTTATTTCCAAAATT
GGAAAATCATTTTAATCATTACTGCCGCCTCCTTCGTGCAAGGGGGGGGGGGAAGACCGT
GGAGCTTGTCTCGGTTTAAACTTTTTATAAAAACTCCAGCCGCCATACCGTATCCATCCT
AGGACCCCGATCCCTCTTGGACCCCCATCCCAACCAAGGCCGTAGCCGCCCGTAGCCGAA
GGTGGTGGCGTCCCAAGGGGGATGGGGGGGGGAGGGATGGGGGGGGGATTGGGCCCTTCG
GGGGGGGGATGGGAATGGTGGGTTTGGATAAAATGTGAGTTATCTCAAATCATTTTTAAT
GAGATGAAAAAATTATTCTAGGTTTTTAACCGTTTAGAAAATATGGAGGACTAAGACCCT
TCTTGCCTTTAACTTATTCTGTTATGTTAATAGCAAGTCTTAGTTTAGTTGCATTTCCTT
TCATGACAGGGTTCTATAGTAAAGATTTGATTTTAGAATCTGCATACGGTCAATTTTACT
TTAGTGGTACTGTTGTTTACTTTATAGCTACAATCGGAGCAATTTTTACTACTTTATATT
CTGTTAAGGTATTATCTTTAACATTTTTAACTAATCCTAATGGGCCACGTATTAATTATA
AAACGAAGCCAGCACATGAAGGCGATATATTTATGAGCTCGCCTTTAATTATATTAGCTC
TTTTCTCCATATTCTTTGGTTATATAACTAAAGATATCTTTATTGGATTAGGTTCTGGTT
TCTTCTTTGCGGATAATAGTTTATTTATTCATCCAACACATGAAATAATGCTGGATACGG
AGTTCGCCGTACCTCTTTTATTTAAATTATTACCTTTTATATTTACTATATCTTTTAGTG
TTTTAGCTATTGTTTTTTCACTAGTTGTGCCAAAAGTTATTATTTATTTTAAGTTATCTA
GATTTGGTTATAATATTTACGGGTTCTTTAATCAACGTTTTTTCATTGAATTATTATATA
ATAAATATATAACAGGCCTGGTTTTAAAATTAGGTGGTCAGACAACTAAGGTTCTAGATA
AAGGAAGTGTAGAATTATTAGGTCCCTACGGGATAGAAAAAGGTTTAATTACTTTAAGTA
GAAATATTGCTAGTTTAGATAAACCATCGGTAATAACTAGTTATGCTTTGTATATTTTAA
TAGGTTTAATTTTTTATCTATTAATACCAGATTTAGTATTAGCTGGGAATACAAGTATAC
TTTTACTAATATTATATTCGCTTTTATGTTTTATAAAAATATCTAATAGTAGTAGTAGTT
AATTTCAATCCGGCTAGGCTCCAGCTCTTAGGAGGGGGAGGTGCCTAGCGGCCAAGGCTA
GCTGCCAACTAGCCAGCTAGCTTAGCCAAGCCCTCTTTGTTCAAGAGTTGCCTCTCTCTT
CGAGCTCGGAAGGCTACAGCCAAGGCCAGGTACCAGTAGGCGTCTTGGCTTCCATCCCGA
AGGGCCCATTGCCCATCATCCCTGAGGAGGTCCAACCCTGGGTTGGGCAATGGTGGCGAT
ACCTTGGGGGGGGATTGGGGGGGGGGAATGGATCTGGGGATGGAATGGGCCTTCGGCCGA
AGGGGGGGGGGAATGGATCTGGGGGGGGGATACGGGGGTGGGTCTTCGAGCCCGGCCCGT
AGGCCAACTCGGGTGGCTTCTTCGAGCCCGGCCCGTAGGCCAACTCGGGTGGTTTCTTCG
AGCCCGGCCCGTAGGGGGAGGGTGGTTTCTTTTTCTAGCTGGCCTCTTCGGAGGCCAAGG
GCGGGTTAGTACGGCCTCTTCATGGCTTTGGCGCCAAGGTGGGAAGGCAAGGAGGCCAAG
GGCATGGTCTTCGAAGGCTTGGCCAAAAAGAAGACCGAACTAACTCTGGCCCTCCGGAGG
CCAATGAGCTTCTCTTCGCAGGCCGAGGCTTCGCAACGGCGCCAGACCCCGTATCCCTTC
GGCCCAATCCATTCCCATCGCATCCGATCATTCCGGTATCCTACGTTCCCATCCAATCCC
ATCCAATCCCCATCCCAATTGTCCATGGGGCATTCCAGGGACCCCCATCCAAACGGGGGT
CCAAGGGCCGCCCGTAGGTGGGGCGGTCCAAGGCCCGGCGTAGCCCCGTAGGGGGGGGGG
CGAGGCGTCCACCCCCCCCGAAGGGGGGGTTTAAGTCGGAGGCGTCCCCTTCGGGGGGGG
GTAAAGGGGATCCACCTCGGGGCGGATAAGGCTGGCGTCTTCCATCCCCTTCGGGCCCAA
TCCATTCCCAGATCCATCCAATTGCCCTTGGACCCCCTAGGGGGGGGGGTTTGGCCCGAA
GGGGGGGGGGATTGCCCTAGGGATGGTGGGGGATTGCCCTAGGGATGGGGGTATGGTGGA
TTGCCCCTACCTAGGACCCCCAACCCAAGGGATGGGGGGGGTATGGCCTATTGCCCCCAT
TCCGTATCCGCCCATCCATCCACCAAACGGGGATCCCATCTTATCCCCATCCCATCCATT
CCCTTCGAGGTGGCCTTCAAGGGGGGGGGAATGGTGGGCCATAGCCATCAGCCCTCCTTC
GGCCGCCATCCTCCTCCGGGCCGAAGGGGGGGGGTTGGATGGGAGGGGGGGGACGCCATG
GAATGGGGGGCGGGAATGGGGGGGATGGAATGGGGGGGATGGAATGGGGGGNNNNNNNNN
NNNNNNNNNNNNNNNNNNNNNNNNNNNNNNNNNNNNNNNNNNNNNNNNNNNNNNNNNNNN
NNNNNNNNNNNNNNNNNNNNNNNNNNNNNNNNNNNNNNNNNNNNNNNNNNNNNNNNNNNN
NNNNNNNNNNNNNNGGGGGGGGATGGAAGCTCTCGAGCTCCTCTTGCTACTGCAGCACAA
GCCAAGCTTCGCGAGGGAAAGCCAGCGGTTGGCCAATCAAAGCCTTGGCAAGGAAGGCCT
TCGCCTTGTCGGACTTGACCTTCTAGGCGGCGTAGCCAGCCGGAGGCCAAGGGGGGATGT
GGAAGGCAAGGAAGGCACCACCACGGCGTGCGAAGGGGGGGGGGTAGGCAAGCCTTGCTT
GCAAGCTGCCAGCACAAGTTGTGCCTAGGCGCCAAGCTCCAGCTTGTGCTAGCTGTCAAG
GAGCACAGCTAGTGCAGCACAAGGCAGCCAGGTCAAGCTCTAGCAGCTAGCCGCACTCCA
AGGTGGTCATGCTCTAGGGGGGGGGGTTGAAGACCGCACAAGGTAGCCGAGAGAGCGTAC
GCCAAGCCGTAGCGTAGCGGTCCTAGTTACAGCCAACCGCCGAAGGGTGGAGCCTTTACG
CAGCCAGGCCAAGCCACCAGGGGGGGGAAGGAAGGCAAGTTGAGCGGGTGCTCAACTTGC
AAAGTGCTGCGCAACCGTACTAGAGAAGACGCCATGGGGGGGGGGTAAGCGGCGCTTTGG
GAAAAGCACCCCGGCTTGGCCAAGCGGTTGCGCAGTTGGGGGGGGGGGTGCCTCTAAGGC
GCACGGAAAGGGGGGCTTGCACGGATAATAAATCCCTTCAAGAGTTTTTGTCCGAAGGAC
GAGCATGATATCTCTGTTTTTAGATATGGTGTTGTGTTAATATCTCCTGACTCTTTTGTC
TCAACGATACCACGATTATTTATACCAAGCTATGGTATTAGTGCTGTAAGATAATTTAAA
AAAAAACTTTTATCCAGAAAATGCCACAATTAGTTCCTTTTTACTTTATTAACCAAGTTA
CCTTTGCTTTTGTTTTATTACCAGTTATGATTTTTGTTTTATCTAAGTATATTTTACCTA
GGTTTGTTATTTTATTTATATCTCGTCTTTTCATAAGTAAGTTGTAGTTTATTAGATATC
TCCCCGCCCGTAGCCGCCCGTAGCCCGTAGCCGAAGGTGGAGGGCCATTCCATCGAGATC
CATCACCCTTCGGCCCATCCTCCCTACGGGCCGGGAAGGGGGGGGGGACGCCTGCGGCCG
AAGGGGGTTTAAGTGGGGGTTTAAGGGGGGGGGTTGGATGGGTGGGTTTGGGGGGGGGGT
TGGATGGCGGCCGCCGTTGCCCGCCCGTAGGCCAACTCGAAGGCCACCTCGGTGGACCCC
CCTTCGGGGGGGGGTCCAAGGGGGTTGGATGGTTGGGGGGGGGGTTGCCGTTCGGCTTGC
ACTAGAGCCGAACTTGTAACAAAAGAACTCCATGATAATAACACAGCTTCGAAAAAAAAA
TATTAATTACAGGAATTAAGTGTAATCTTAGGAGTTATGTATATAAATTCCTTTGTAATT
ACTAGTCCTTTAGATCAGTTCGAAATTCGTAATTTTATAACTTTGGATGCACCCATGTTT
GGTAATTTACATCTTACATTATCTAATATAGGTTTATATTTAACAATATCTGCTTTTTTA
GTTTTAATATGTAACCTTTTAGCTACTAATTACAATAAAGTAATAAGTAATAATTGATCT
ATAAGCCAGGAAACATTATATGCTACTATACATAGTATAGTTATAAATCAAATAAATTCG
AAAAATGGGCAAATATATTTCCCATTTGTATATACTTTATTTATATTTATATTAGTAAAT
AATTTAATTGGTCTGATTCCGTATAGTTTTGCTTCAACAAGTCATTTTATTTTTACATTT
TCTCTTAGCTTTAGCGTAGTGCTAGGAGCAACGATAGTTGGATTTAAAAAACACGGTTTA
GAATTCTTTTCTTTATTAGTTCCAGCAGGTTGTCCATTAGCTTTATTGCCTTTACTTGTC
CTAATAGAATTCATAAGCTATTTAGCAAGAAATATTTCATTAGGTTTAAGACTGGCAGCC
AACATATAAAAGTGAAAATAGGTAATTCACTTAATGTGTTTAAGAGCCAAATTCCGGGGA
AGCCCTAAAGCTTTAATAACTAAAGATAAGAAACTTATCCGGCCCAGCTAATAACTGAGG
GTATAGTAACATCATTAAAGATTATAGTAATAGGAATGGGTGATCGCGGATCTAAGTCAA
TTATAGGCGAGGATATACCTATAGTTGTAAAAGAGCAACGAGTAGATGGTTCTTCAGTAT
TTAGGCGTAGCCGTACTGTAAGGTGTACTCTAGTCGCCGGTAAAGCCGGTACTCACTTGA
AATTAAGTAATCTGAGATTAAAGATATCACAATAGCCTATCCTTATATTTTCTAATGTAG
CTTGCTTAGCGGCCGGTTAGTCAGCGCTTGGAAGCCACCTAGGTCAGAGCCACCTTGGCA
CTAAGCTATATGATTAATTTTATCACATTTACATTAATGTGAAGTAGCCTCAACGGAGGC
ATGTGCCAGGCCAAGTGCAAGGGGGACTTTTTTACACCTTTAAATCCGGGATTCCCAAGT
GCCTTGCCTCTAAAGGAATCCCGGATAAAGAAGTTGTGAACGGGTTTTACTATTTACTAT
TAAAAAGCGGTTAGAAAGTCTGTAAATAATAATAATAGATTTAACTTAATCCCAGGTTTT
TCAAGTAAATATAAATTTATATCTCTATAATCTAGCAAGGCAACAGACATTACGGTTAGT
AGGGCCTTGTTCAACACCCATCCATCCATTCCCATCCCAAACGGCGTACCCCCCCCCCTT
TTCCCCCGCCCGTAGCCGCCCGGCCCGTAGGGAGGGGCCACCCCTCCCTACGGGCCGGGC
GAAGGGGGGGGGGACGCCTCCTTCGGGCGGCCGCTTAAACCCACTTAAACCCTTCGGGGT
GGTTTGGGTTGGATGGCGGCCACCTCGGCCGGCCGGAGCCGGCCGGCCACCTCGGAGGCC
AACTCGGCGTCCCTTCGGGGGGGGTCCTGGATGGGCCTTCGGGGGATTGCCCTTCGGCCA
TGGCCGAAGGGGGGGGGGGATTTGCCCCATCACCCCTTCGGGACGCCATGGGGGGGATTT
GCCCATCACCCCCTCTTAAACCCCTTCGGGGGGGGGTGGGGTGATGGGATTCGGGGTCCC
ATCACCCCCAAGGGGTGATGGGGGGTCCAGGGGGGGGGGAATGGAAGGCAAAGGGGGGGG
GGGAAGGGCGAAGGCCACCTCGGGCTTATCTTAGATCTGCAGACCAACTGGTTTAGTAGC
CGGAAGCGCAATGCGCCAAGTCGGTAAGCCGGTTGAAGGACCCCGAGGCGTCCCTTCGGG
GGGGNNNNNNNNNNNNNNNNNNNNNNNNNNNNNNNNNNNNNNNNNNNNNNNNNNNNNNNN
NNNNNNNNNNNNNNNNNNGGGGGGGGGTAAAGCTGGTATTTACATGAACAAATTAAACGG
TAAAATCTGGAGACAAAGATGCTTTTAAAAAAGTTTTGAAGGGGCTTGGAGTATTATAAT
GTTAATAGAATACTTAATATGCCTTGGCCTTGGTTTTCTTCATTAAAACACGGTTACCAA
AGCTTTGTCTTAAAAACTCGTCACAGAATTCTGTGACGTTAACTTATACACTTTTTGTTT
ACTCAATATCTTAAAACTGGCCTCGCGTCCATATCGTCCAGATCGTCCCTGGAGCTAGGA
TGAAAACATTCGCTACCATAGAGAATATGCGTGAGGCAGCATACAAAATAAAGTGATAAA
GTCGGACTCAAGCTGCGGTATTAAAGTTGTAACTGATGTGCTTACTCGTACAAGTATATA
TCATGCCATTAAAGCCGTCATACCGTACCGGGGGGAGGGTAGGTATTAGATATATTGAAC
ATCTTCAAGATAAACCAATATTGAAGGTCTTGATATTAAAAAGTTAAAAATCGAGGTTAT
TAATGTTGAAATAACGAGGTTACAATATACCAAGGTGCTTCCAGGAGAAACGTACCCAGG
TACGGCTTCTCAGTCAATCTCGTATATCTTTATACTTAACCTTTTATGAGCTTAATATTA
TTACATAGACTAACTGCGGTGTTCCCTTCGAAAATAAAAGGATGAAATTGTGTGCGATTA
TCAGGGCATATGCTATTAAATATTTTAGCTGGTTTTACTTATAATATTATGACATCAGGG
TTTATATATTTCTTTTTGGGGTTGGTTCCATTATGTTTTATTATTGCATTTGCGGGTTTA
GAACTAGGTATTGCCTTTATACAAGCTCAAGTTTTTGTTGTTTTAACAAGTAGCTATATA
AAGGATGCTTTAGATTTACATTAATTGAAAAATATATGGTAAACATATTATCCGATGGAA
TGCAAAAAAAATGACAAGTACTACTTTTTTTTTGGTTTTTATACCTTTAGTTGCTATTAT
TTTATTAATGGTTAATTTGATCTTCGCTCCACATAACCCAAGTCTAGAAAAAGATAGCGT
ATTTGAATGTGGTTTTCACTCTTTTTTAGGTCAAAACAGAACACAATTTAGTATTTCATT
TTTTATTTTTGCACTTTTGTTTTTATTATTTGATTTAGAAATTCTATTAGTTTATCCTTA
TGTTGTAAGTGCATATGTAAATAATATATATGGTTTGGTTATTATGTTAATATTTTTTTT
AGCTTTAACTTTAGGATTTGCATTTGAATTAGGTAAAAATGCACTTAAAATAGATAGCAG
ACAATTTACTTTATATAAAAATAACTCAGGGGGGAATTATTTAATTTACTTACAGAATTG
TTCTTTATATTTGTAACTAAAAGTAAGTTGGCCAAGAGAGGCTCTTCTTCCGCCCGAAGC
CAACTAAAAAGGGCCACCTAGCTCCACCTCGGCCCGGAGGAGGCTTGGCCTCTCTCTTGG
CCTGCAAGCCGTCCTTTTCTACCTGCCACCTGCTTGCCATGGTTGGCCTGCAGTAGGGCG
TCAAGAAGTCCGTCTTTTCTCTCAAGCAGCTTATTGACAAGTTCTCTTCTTCTTGCGCCC
AGCGATCCCCATCCATTCCCCATCGTACCATCCATCACCCCCCAAGGGAAGGGTTGGGCA
ATCCACCTCGGCGCCATTCCTAGGACCCCCCATCCCTCCGCCATCCTTCCCATCCCAAGG
GGGGGGGGTTGGCGGGAGGGATGGCGGGGGTCCTTGGGGGGGGGATGGCCGGATGGCGGG
GAATAGGGGCAATCCACCTCGGCGCCATCCCTAGGTATCGCCACCATACCAAGGACCCCA
TCCAAGGGTCCCATCCAAGGACCCCCATCCAAACGGGGGTCCTTGGATGGGCCCGTAGCC
CTCCTCCGGCCGTAGCCGAAGGTGGTGGCGTCCACCCCCCCCGAAGGGGGGNNNNNNNNN
NNNNNNNNNNNNNNNNNNNNNNNNNNNNNNGGGGGGGATGGGGGAATGGCCACCTCGAAG
GCCAACACGAAGCGGCGGAGGTGCCTCTTGGTGCCGAAGCCTCCAATAAAAGCCTTGGAC
TAGCCTCGGGCTTGGGCCGGGCGGCCTAGGCCGCCCGGGCCCTTGGCGCACGTTGGGGCG
GGACGGAGGAAGCCTAGGGCAAGCCAAGCGCCTGCCTCCACGCCTTGGGCGGATGGTTGG
AAGGAGGCCTTCGAAGTTCTCTTCTTGACGCTTGGGCAAGGACGCAAGGCACGCTTCTAG
GGACGCCAGCTAGGCCCAAAAATACAAAAATACAAAAACAAGGCGTGGCTGGCCAACCTT
GCGCCTGCCTTCTCTTCCGCAGGCGCCTCCAAGTCCAGGTTCTATTCGCCCTCCTTCGGG
CACCCCACCCCCGAAGGGGTTTAAGTGGGGGGGACGCCATGGATCCGGGCAATGGGGGGG
GGTCCAAGGGGGGGGGGTATGGGGGGGGTGATGTTTTATTTCCATTTGTGTTTTTTGTAA
GAGGCAATGGAGGGAAAGTGAAAGAAAGTCTCCTTTTGTAATAGATAAACCATACGATTT
ACCCAATGAAGAAGCTACGCTAGGATAAATATGCGTAACTATCACATAAAGTCACAGATT
AAGCTTACCATGTGTCTCTGATTTCGAAATTCTCAAGATCCTTTGTAAAGATTATCACCA
GAGGGCTTTAATACATTATAAACTTTTTATAAAGTATGCATACCTAAATTGTGTATATAG
AATCTTCTCCTTTTAATAACTAGTTAATAGCTTATCAAAACATGAACTAATTTAGATTAT
ATAAAATTTTTATATTCTCTTTAGGAATATAATACCCAAGACATAATGTTGTCACCATCC
TTATAAGTCTCTAAATCAAGCGTACCGAAAGATAAGTCCGGAAACTTTTTTACGATACAG
GTTTAAATAATTTTTGGACATATATATCAAATTATTATCGAATATTTGAATATCACCAGA
TTTTAATATACCCTCATTTAACACATAATCTAAAGGTACAAAAGGTAAATCATTATTTGT
AATGATTATAAAAGGTTAATCCTTTACAAATAGATCAGAGACATCCGATATAAAATCCAA
ACCAAAGCCAATATTTTCAAACCCCGCCAAGACCAAGAAGCCAATCGTTCTATGTGTTAT
TATAACGAATTAACCTAAAGCTCTCAACATAGATCATCATCCCTTGCCTTACGAAAAACA
ATTATGATGATCAAAGTCCGAGGAAGGCCACCGAGCCGCCCGTAGGCCAACTCGGAGGCC
TCCACCTTCGGGCTACGGGCTACGGGGGGGCCGGGCGGAAGCCAACAGCAATAATTTATA
TTTATCTCAAAAATCTCCCTTCAAAAATATTTCTGCTGTATTAAAGCCATAAACCACTAG
AAAAGATCTTTTAATAGACTTAACAGTATCTTTAATAAAGTTGACTAACATTAATATATT
TATTGTAATCAACGCTAAAGAGTAAAAATAAAGCCTCAGATATTCATTAATCAGTTCAGG
ATATGTAAGGTCCAGCATTTCATTAACCCTAATAAGAATCCCCAAGTATATCAAATAAGA
CATGTAGCCCTCCTTCGCCCCGTATAATGACCAGCACTAATCTTAAGTTTAATAACCAAA
CCATACACAAAAACCGGAAACCCTTATGCAAAAAAATCCTTGAAAACCTCCTCCCCTACG
GCCGGCCCGTGGGGGGGGGGATCTGGGAATTTTGGGAATCCTCCATAACAAGATCATAAA
CAGAAAAAAGGCTTTATTATCACTGCTACAAGGAATCTATTTGGTACAATCTCGTTTGTA
TCCCTCCTCGTCCTGCCAAGTCGCGCTCAATGGACCCCGAGGTAGAAAAAGCACAAATAT
TAATATAAGGAATAAAGCAAGGCTGGATAAAGAGTGCGGTGCGGCCGAAGGGGTGCTCTT
CAATAAAAGGGGGGGGGGTAGGTGTAATAAGGGGGGACCCAAAATAAAGGGAAAAGCACG
AACCATTCAATGAAAGGAAAGACTGCTATTATAAGAAAACCCTCCTAGAAGTTTCAAGTT
CATTTTTAGATTTTTAATATATATTTTTTTGGACCTTACTTTGGTACCTAAGCTGCAGAG
AATGGAAATATTCTTCAAATCAATTATCTCCGAGACTCTGCAACATAAAAAGACTTTGCC
AAAGATAATATCCAAAAGAGTAAAGCCCCTACGGGCCGGGCAAATTTAAGTTTATGGAAA
TATTATTATAACAAGGAATAAAATAATAAGTATAAGACATAACTCAAAAGGGTGTGTGAT
AGGACAAGAGGCAAACAGAGGCAATGGGAATGGAGGGAAAGTGAAAGCCCCTTCGGGCCG
GCCGAAGGGGGGCAAAAAATGTAAACGCAAAGCGAAAGGGGGGGGGAAAACCGAAATAAA
TACGATCTGCACCAGTAAAACCGGAAATCTTTCATAGCGAAAAACCCACCCAGGGTATCA
GGGGGTCTATTCCTTATCCCTGAGGGGTCCATCCTGCCTACTGCCAACGTATCCCCATAA
GATCGCCATACCCATCCGAAGGCTCGCCTTCCTTCGGCCTAGGGNNNNNNNNNNNNNNNN
NNNNNNNNNNNNNNNNNNNNNNNNNNNNNNNNNNNNNNNNNNNNNNNNNNNNNNNNNNNN
NNNNNNNNNNNNNNNNNNNNNNNNNNNNNNNNNNGGGGGGGGAGGCCACCACGTCGCCGC
CCGGCGTAGCCGCCCGCCCGTAGGGAGGGAGGCCACCTCGAAGGCCACCTCGGCCGTAGG
GGGGGGGATACGGAATGGGGAATGGGCCTTCGGGGGGGGGGACCCCCGAGGTGGCCTCCC
ATCCAACCCCCATCCCTTCGGGGTTGGATGGGGGGGTGGGATGGGGGGGGGGATTGGGGG
NNNNNNNNNNNNNNNNNNNNNNNNNNNNNNNNNNNNNNNNNNNNNNNNNNNNNNNNNNNN
NNNNNNNNNNNNNNNNNNNNNNNNNNNNNNNNNNNNNNNNNNNNNNGGGGGGCCGAAGGT
GGAGGCCACCTCGGGGATAAAAGGGGATAAGAGGGATGTGGTGGAGGCCATGCTTGACGC
TTCCTTGGCCAAGACCGGGAGCCATGTTCAAGGGGGTGTCCACCCCCCCCCTTCGGGGGG
GGGGGAAGAAGGCGCCATGCACCGGGCCGAAGGCGTCCCCTTCGGGGGGGGGAGAGGCCA
AGCCAAAGGCGGCAAGGCCAGCCGGAAGGTCAGTTCGCCACCAGGGGAGGCCACGAAGAA
GAGACGAAGTGCGCAGCCCGAAGAAGAGAGAGTACTTGGCGGAGGCCAGGGAAGTGGCCT
GCGAGCTCCTCCGGCTATCTAGCCTAGGAGCTCCACAGCCATCGGGCGGGTGCTTGGCCA
GACCCCAGCCCGTAGGGGGGGTGCATGGGCGCGTTAGGGGGGGGAGCTCAGCGGGAGAGG
AGTTGCCATGTGGGTGTGTGTGGGAGTTGCCAGCCATGTGGGTGTGGGCAGAAGCCTCAC
GTGAGGTTGCTTTAAGGGGGGGGGTGAGCGCACTCGGGGGGGAACTCCAGCGGAGCTCTC
TCTCTTTTTCTCATTGCCAAGTATCGGATACGAAAAACTTAACGAATATTGTATAGTATT
AACTATATTAGTTCTAAATATTGCTTTTGTGATATAAATAAAGAGTAAAAAAATTTACAA
AAACCCCCCCAAGGGGGGGGGACGCGTATTTTACAGGAAAGTCCGTCGCTAATTAAGCAT
AAACACCTTGGAAAGAGTGTTAAGTAAAAACTTTAGTATTAAACAGAAAATCCTCTAGAT
TTAAAATTTTTCTTCGAAGAACCCGTGTATACTACTATTGCTAAATGTATATATGTCTTT
TATATACAGTATAAATTGGAAAATCCCATTTGGGCGTAATGAAAATACAATCTTATTGTT
AGCCCTTAATATTGAATAATAATTATCACAGAACACGGCTTAATTATATCCGAGGCTCTA
AAAAAGAGTTTTTAGAGGGTTTTAAGAGGAAGTCCAGCAAAGCCTGAGTTGACTTGCCTT
TTGGCCGAAGGGGGGGGGGAGGGATGTGGCAGGATCGAGGTCCTTGGAGACATCCTAGAA
TCGACCAAAAAGTCGATTCTAGGATGTCTCGGGGGGGGTCTCCATTAGCCAAGAAAAATG
CAAGCGTCCTTTTAGGGGGGGGGAAGGGGGGGGAATAGCCTTAGCCAAGGGGTCCTCCGT
CTTCTTTTACTTCTTCTCTCTAGCTGGCTTCTTCTACCAGGCCAAGCACCATCGATCATT
GCCATGGTGCCATCAAGGCCAAGGCGTCCCTACCCCTGGACCCCTACCCATGGGCCCTTC
GGGGGGGGAGGGATTGGGGGGGGGTATGGCCACCTCGAAGGCCACCTCGTACCCGAAGGG
GGGGGGGGAATAGGCGCCATTCCATGGCGTCCCCCCCCCTCCCATCCATCCAACCCTTCG
GGGGGGTTGGATGGCGGAGCCGAAGGCCAACCCTATGGGCCGAAGGCCAACTCGGCGTCC
CTTCGGGGGGGGGGTGATGGGCATAGCCCGCCCATGGAATGGGGGGGGATCGTGGGATGG
GGGGGGGGAACGAATGGGATTGGGCCTCCCACCCACCTTCGGCCCGTAGCCGAAGGGGGG
GGGGAGGGGAGGGGGGATCCACCTCGGGATCAGGAATGGATCAGGAAGGGGGGGGGATTG
GGCCTTCGGGCCCGAAGGGGGGGATAAGGAAGGCGTCCTCGGACCCCCCCCGAAGGCTCG
GGCCAACCACCCCCCCCCCGAAGGGGGGGGGTTTAAGTGGCGGCGGCCGGCCGTAGGGGG
GGGGAGGCCACCTCGGGCCGGAGGCCAACTCGGCCGCCCTCCTCCGGGCCGAAGGGGGGG
GGTGCGGGGGGTGTGGGATGTGGCTTGGAGGACCTCCAAGGTGCCAAGCCAAGGCGGGAG
GGGGGGGGGAAGCCTTGGACTTCTAGGGGGCTTTGCGGCTTCTTGGCCATGACGCACCTT
GGCCAGCTTCTTGCAAGTACTAGAGCGCTCTTCCTCTTGCTTGACTCCTACTCGGGTGGC
GCAAGAAGTATTGTAAGAAGGGGGCGGATATGCTCGGAGTATCACGGGGTTTTATAAATG
TTAATATTTATTAGTAGTGTTGTAGAAAACTATCCAGTTTTTATTGGCAAGATCTACAAC
TAATTGAGTTTGATGGTGGCTCTGAATGAACGCTATCTCAAGTGCTTGACACATGCTAAT
CTTACGTCTAATTTAAATATTAACCAAAACAATGGATAAATTATCTAATTTACACAAGGG
TAATATATTTATTGCGTTCCCTACGGGGGTTTTTTTTATTAGAAGTGGTGTACAGGTGAG
TAAATGATATTTTGGCTACCTTAAAGTGAGGTTTTAAAATGCCTTGAGGAAATAATTTTT
CCGCTTTAAGAGGACAATGAATATTTCGGATAGGTAGTCGATAAAGTAATTTTTTTTTCG
AGCTTATAATTCCGTAATCGTAACTGAGAGGTTGATCGATCACATTGGGTCTGAAAAAAG
CCCAATACGTATAGTACAGCAGTGGGGAATATTGGTCAATAGCCGTCAGGCTGAACCAGC
AACTTGGGAGTATGTATAGCTTTTAACTAAGCTAATATCACGTACTAATGGTGTGTATAA
ACCATTTATACGGTAGAGAGAAATGACTCTACAANNNNNNNNNNNNNNNNNNNNNNNNNN
NNNNNNNNNNNNNNNNNNNNNNNNNNNNNNGGGGGTTTGGCCGGGTAAGAAAACATAAAA
TTTTCTAGGCGTAAGGGGAATTCTTTTTTTCAACGAGTCGTCTTAAGAGGGTGTTTAAAC
AATTTAATATAGTCGTTGCCTACAAACACTAATATAAATTGGAATAAACTTTACTTTGAT
ATATCGATTTACTCGAATAAAATACTAGGTAGTAAAATATCTTAATGTAAAGTGTTAAGA
TTTCTCTAATATAGGAATTACGAATTGATTATGACATTAAGCTATCTACAAGTCTTGACC
AAAATACGTGCCAGCAGTCGCGGTAATACGTAAAAGACTAGTGTTATTCATCTTTACCAG
GTTTAAAGGGTACCTAGACGGTAAAAATCGTCGTTAAGATACGATTATACTAGAGTTATA
TATAAGGAGGTGAGTATTTATGGAGTGTGAGAGTTGAAATTTGTTCATACCATAAGGACT
GGTAAAGGCGAAAGCAACCTTTTATCTAATAACTGACGTTGAGGGACGAAGGCTCGGGTA
GCGAACAGGATTAGACACCCTAGTAGTCCAAGCAGAAAATTATGAATGCTATAGGTTAGA
TTTTTCTACGTTTAGTCTATAAATTAAAATGTAAGCATTCCACCTCAAGAGTAATGCGGC
AACGCAGGAACTGAAACCATTAGACCGTTTACTGAAACCAGTAGTGAAGTATGTTATTTA
ATTCGTAGGTACGCGAAAAACCTTACCACAACTTGAATATTATCCAGTGCAGGATATTAC
AGGCGTTGCACGGCTGTCTTCAGTTAATGTCGTGAGATGCCGGTTAACTCCTTTAAATTA
ACGGAAACCCTTGCTTTAATTATTAATTTTGAAATAAAGCAGTTCACCATCTAAATCGGA
TATGATCACAGGGGCCAAGACAAGTCATCATGGCCCAAATGGTGTGGGCGATAGACGTGC
CACATATTCCTATACAAAATGATGCGATAATGCGAATTTGAGCTAATCTAATAAAGTAGG
ATATAACAAGGATTGTAGTCTGAAACTCGACTATATGAATAAGGAATTACTAGTAATCGT
GAATAAGAACGTCACGGTGGATTTAATCTCATTTGGGTACTAACTACTCGTCAGGCGCTG
AAAAAAGTGTGTGCAATAAGTTTGTTTTTTTCTTCGGATTGATTCTAGATAATAAGTTCT
AGTTTTCTATAAGGAAAAGCTTCGTATGCGTGACTTTAATTAGTGTTAAGTCGAAATATG
GTTCGTGTAGTGGAAGTTGCACGGGGTTTATTAAACATTTAACAATTAAACCATAAGGGT
CCAAGTCCCCCTAGGGGGGGGGACTGGGTTGATATATTTGCCACTCTTTGACTCCTCGAC
GGACGAGGGATGGGACAAGTCTCCAACCCATCGGCCTTTGGGCTTGCAGACTTGAGCTCA
TTTCTTCAAAAGCTGAGCTTCCTCACAAGTTGGCCAGTCAAGCTTGTACTTGGCCAAGCG
CTTGCCACTCATACTTGGCCAGCTTTGGCCAAAAGTACGGGGGGCGAAGGAACCCCCCCC
CCCTTCGGGGGGGGGGGGTAGGGCGAAGGCGGGGAGGGGAAGACGGCTACGGCGGAAGAA
GAAGACGGCGGAGGGCAGGAAGCCGTACGTATGGCTCCTAGGCGCTTCCAGGCCCTTTGC
CGTCTTTACGGAGGCGTAGCAAGTCCACCAGGTAGGCTTCTTTCACAAGAGGCCTACCTG
GTAGGCCACGGTTTTTTTTTTCTTCTTTTGTGGAGCTTCTGATGTGGAGCTAGCTTCTGA
TGTGGAGCTTCTGATGTGGAGCTAGCTTCTTGAGAGCCTCAGGGGGGGGGGTTGGCCAAT
AAAAGCCAAGCTCCACCAGGGCTTGGGCTTTATAGGGCGACTTAGCTCTACTACCATGGC
TTTTAGCCAGGCTTTACTTGCACGAATACTCCGTCTTTTTGGGGAATGGCCGAAGGGGGG
GGGGGAATCCATGGCGTGCTTGCCGGCTCTCTCTCTCTCTCTCTCTCTTCGAAGCGTCTA
GTGGGAGCAGCGTACTAGCGGCAAGGAAGCGAGGTGGGGGGGGGGAAGCGTACTACTAGC
CTCGAAGCTAATCCCATAATGGGCCGGCGTAGCCCGCCCTAGCCCGTCGGAGGAGGCCAC
CAGCCAGGCCACCAGCCAGGCCACCAGCCAGGCCACCAGCCAGGCCAAAGGGGGGGGGAA
TAGCTCATGTTTATTCTAAAATAAATCTCAAATTAACAATAAATTCTCAACAATTCTCAA
TAATTCTCAATCTCAAATCTTTTATCATAAAAGATAAAGTGCAGCGGCGCATTAAAAAAA
AATGATCAGCCAGGAAGGTTCCGTTTGTTGGTATGACGGGTTAAGCTGTAAACTTAATAG
TAATTAACTGTCGAAGGTTCAATTCCTTTTCTTCCTATATATACTTATACCCGGAATTAT
GCCCAAGTAAGCCTCTTACTCCAAGGTACAAGCCTAGGGGGGGGGGAAGCGCTTGGCACT
TGACCGTCTGGTTGGAGGCGCCTCTCGGCAAGTCGCTCTTCTTCCGCCCGAAGGGGTGGC
CAACAGCCAACGGGCGACCAAGGCAAGGGGGGTAGCCAACTAGCACCACGGTCAACGCAG
GGCTTGCCAACTTGCAGGGTCACCAACGGAGGCGTAGCAAGTCCACCTCGAGGTGGCCTC
CACGGCGTAAGGCCAAGTCGCCTTTGCCTCGGTTTGGGAAGTACTAGCGCTTGGAGGAAG
CGGGCAAGGCTTTTATCGGCCTTTGAGCTCTTCTTCCAAGGTGGCCTTGCCGAGAGGCGC
CTCTCGGCTAAGGGGGCAAGGTCAGCGGTTGGCCACCAGGGTGCCTTTCTTCGAAGAGCT
GGGTGCAGCACCTGGGACCAGGAGAGGGACGGACCTGGAGAGGGAGCAGCGCTTGCAGCG
CTCGAAGGCACAGCGTACTAAGCGCCAGGTAGGCTTGGCCAAGCTCAATCAAGCTCAAGC
TCAATCAAGCTCAAGCTCAATCAACTCAATCAAGCTCAATCAAGCTCAAGCTCAATCAAG
CTCAAGCTCAATCAAGCTCAACGAGGAAGTTGCCCACTGCCAGGTTCAATTCGCCATACG
TATCCCTACCGTGCCAACGGCCAACCGAGGATGCCTTCCCATATCCGACGTGGTCGGCCA
TCCCGAGGCCACCTCGGCCCGTAGGGGGGGTCCCATCGCGTATCCCATCCGCTTATCCAT
CCCATATCCCCATCAATCCATCCCAATCCAATCCGAAGGGCCATCACCCTTCGGCCCATC
CAACCAACCGAAGGCGTCCCCTTCGGGCGGGTAGGGTTGGATGGCGGCGGCGTAGCCCGC
CGCCGCCCGGCCGTAGCCGAAGGCCACCACCAAGGAGGCCACCAAGGAGGCCACCACGAG
GCCACCACGGAGGGGGACGCCATTTCGGCCGTTGGGGGGGGGGATCCCCAACCCTTCGGC
CGTTGGGGGGGTCCCATTCCCCAACGATCCATCAGCCCACCCATCCAACCCTTCGGGGGT
TGGATGGGGGGGGGTGGGGGGGTCCCATGCCCAAGGGGGGGGGATTGCCCGGATGGGCCC
TTGGAAGGAGTCCCCTTGGGGGGGTCCTGGGGTATGGTGGCGATTGCCTTCCTTGGACCC
CGAGAGGGGGGGGGAATGGTGGCAAACCACCTTCGGCCGGCCCATCCTAGGGGGGGGGGT
GGCCGAAGGTGGCCACCTCGAAGGGAAGGGATGGATGGAATAAGGGATGGGATACCGGAA
TGGGATGGCCCTTCGGGAACGAGGGATGGGGGGGATAAGGCGTGCGGCGCCGCCATCCAA
CCCTACCTAGGGGGGGGGGTAGGGTTGGATGGGTGGGCCGAAGGCGGGATGGGATGGATG
GGGAATGGGGGGGGGGGAGAGAGCGGAGGGCAGGCATATCGTGCCTTGCGGTTCACGATA
TAAAATTTTGCTGTTATTTCTTCAATCATCTCGTTTTAGATTTTGATAGGTAGCAATTAA
TACATTTTAATAATGGGAGGTACCTTTTTTTATTTTTATTATTTTATATACAATACACGA
AACTTATACAAATGGTTACATAATAGATTGTTTAGATTTTTTAGCTTTATCTTCTGTTTT
ATCTAGTATATTTGTTATAATTAGCAAAAATCCTATATCATCGGTTTTATTTTTGATAAC
TTTATTTATTAGTATTGCAGGTTATCTTATATTATTAGGATTAAATTTTATTGGAATTTC
ATACTTATTAGTATATGTAGGTGCAGTTTCTATACTATTTCTATTTATATTAATGTTAAT
AAACGTACGAATAAGTGAGTTATTAAGTAATAGTAATAAAAGTATTCCTTTAGCTATATT
TATAATAATATCTTTTATTTATACTTTTTATTCTATGATACCAGATAACTATATCTCTTA
TGATTTATCAAAATTAAATGTTGATATCTTTAATAATTTTTTTAGCATTGTACATTTTAC
ATTAATTAGCCAAGCAAGCAGCCCAGGGGCTTGGGGAGCCAAGGGTGCCAATGTTAATGT
AAATTATGTTACAGGTAAATCATGAGACGGTTGTTTATCCGAAAGTAGTCATATAACAAG
CATTGGTAACATTATGTATACAAGTTATAGTATATGATTGATAATTACTTCTATTATTCT
GTTATTGGCTATGGTAGGTTCTATAGTGATAACCCTTCGGCCAAAGAAAGATTAGAGCCA
GGCCTCTGGTAAAAATATATATCTCCAGCTCCAACGGACCTTGCTTATTCTGTTATTCGC
TATGGCAGGTTCTATAGTGATAACAACGGCCAAAATGAAAATTAGGGTTAGTATCCTAAC
TGGTAAGGAACTTTTTTGTCAAGAAAGAATATGTCGGATCAAGACCGACCTGACTCGAAA
CAAAGACCGAGGTCATTGCCAAGCACCCGCATCCATCCCGATTGCCTCAACCCTTCGGCC
TTCGGGGGGGGGGTCCAAACGGACCCCTTCGGGCGATTGGGATGGATGGCGGGATGGGCG
GGTGCGGCCGTAGGCCAAGGCTTGCCTACACCCCATCCATCCATCCGAGATCGCCATCGC
GAATCCCATCATCCGAGATTCCCCATCATATCCCATCATCCGAGATTCCCCATCATATCC
CATCATCCGAGATTCCCCATCATATCCCATCATCCGAGATTCCAAGGGGGGTCCAAGGGG
GGGGGGCGAAGGCCACCTCGAAGGGCAATGGGCCGAAGGGGGGGGGGATTGGCGATGGGG
GGGGACCTCCTCGGATACGATGGGGCCGAAGGGGGGGGGGGATAAGGAAGGCGTCCCCCT
CAACCTCCGCCATCCAACCCCAAACCCGAAGGGGGGGGGGTCCAAGGGGGGGGTTGGATG
GCCCTACGGGGATGGGGGGGATAAGGGGGGGGAATGGGGGGGGGAATTGGGGGGGGGGAT
AAGGGCGAAGGCCACCTCGGGCGTAGGCGAAGGAGTCCCCTTCGGGCGAAGGGGGATACG
AAGGGGGATGGATATGGGGGGGGGATCTGGGATGGGATGGATGTGGGCTTGCAAGGTGCG
GTTGCCTACAGCCATCCATTCGGGGGGGGGGTATCCCATCGTTCCCATCCGCCATCGAGA
[truncated: 91,123,785 more chars]
