# Supplementary material for: Rapid turnover of effectors in grass powdery mildew (Blumeria graminis)
Source: BMC Evol Biol. 2017 Oct 31;17:223. doi: 10.1186/s12862-017-1064-2 (PMC5664452; doi:10.1186/s12862-017-1064-2)
Supplement: Supplementary file 1 — 1) Genome assembly of B.g. poae (Bg_POA). 2) Genome assembly of B.g. avenae (Bg_AVE). 3) Genome assembly of B.g. growing on Lolium (Bg_LOL). 4) CDS databases of the 5 ff.spp. analyzed in this study (5 files: *all_CDS_last_annotation_200). 5) file with all effector families in B.g. Each line correspond to a family and all member are listed. The gene names correspond to the name in the CDS databases (candidate_effector_gene_families). (ZIP 72153 kb) [file 12862_2017_1064_MOESM1_ESM.zip › Bg_POA_all_CDS_last_annotation_200]

>Bg_POA_contig_12791_gene-0.0
ATGGACGATAAATTTAATCAACTGTCCAATTCTCCTGAAACTCAAACTCA
GGATCATCCAAAGAAACCTGTTCAGCATGGAGCTTCAGGTTTTCAAACAA
CTGCTGCGAAACCCGATATCAGTGACTCTAGAGATCCATTGACTATCCCT
GGTTTGCAGTCTACCTGGGACCCGAACAAAGGACCATTTCGAGCACCATC
AAACTCACCCGGCCCGCGGACAAAAACAAATCTGCTATGTTTATCGAAAC
CAATGGTAGATAGGTTAGACCGCGAAAATTGGTCATCATACATCAACAAC
AGCCAATATGTTCAATGGTTGTGGAAGTACTGGTGTGAGCTCGTCGCCGA
GAGTGACTTAGATAGAAACATCCTAGACGTTCGAAATAGTAGTAAACCAT
TTCGACCTGGATTAAAACCTCTCTCAGTTACAAATGATGTCGAAAATCTA
ATGCACTTACAGAAAATACAATCAGCATTAGTTCAAGAGGGGTCCTACTA
CCATCTGTGGCCGCAAAGGGTTTGCCACCTATTCCAGGTAGATTTCAAAC
AAGTGAACGCTTTCCGCAAGAAACATCGTCCGACATGGCCAATGACTATT
GAACCAGTCCTACAAATCCTCTCGTTGTCCAACAATCTGAGAAGTCCAGT
CAACGCATTTGTTGCCTTTCGTTCTGGCCCATTACCAAATGAGTCGACTG
CTCAGTTTTTGAGACGTTTTGAACAGGCATTCCATAGAATGCCATCCAGC
GAAGGTATTGAAAAAGAAGTTGAGTGCCAATTGAATACACTCTACAAACA
CATGCGGGTATGGTCTGGAATTCTTTAG
>Bg_POA_contig_7134_gene-0.0
ATGTCGCCCGTTCCAATAAACCATTTCAAGATATTGTACTTTGGAAGGGC
GAGTTCCTACACTTCGAAACACTTTGAATCTATTCCTGCACCCTTACGCA
TATCTAGGTTATTCGATCTTCTGGAGCTGAAATACAGAGGTATTACCGAA
CATGTACTGAATACTTGTGTCGTCACAATTAACCTAGATTACGTCGACAT
ACCAAAAGAGAGTGAAGTGAATCCAAATCGGACGATTAATACTGGAGATG
AGGTTGGCATTATTCCACCTGTTAGTGCTAGCTACTAG
>Bg_POA_contig_79_gene-0.1
ATGTCTCTAGAAGATACAAAGCTTTATGACTTTGGATGTAGTAAATTTGA
TATACCGGAGATAGCTGATAGGGAAAAAGCCTTTGATAAGCTCCCTGAAG
AGATAATTGTTCAAATTCTAAAAACGGCTGACCCAAATGTTTTTGCTTCC
CTAACACTCTTGAATAGAAGATGGCATCGAGTATCATCTAAAGCATCGCT
GTATTGTCATCAAATATCTCAGTGTTTTCCCTTCTCTGTGACTAGCCAAG
CGTCTAATTTTCAACAAGATGACGAAATAAACCTGCCAACCCTTCGAAGA
ACATTCGCTCAGGAAGCCAAACGAAACTTGTTTGAAGTCTATCTCCGACC
TAGAGTAACTAAAGTTAAGTTCGTTTTAAGGTCAGATGATTCAACCCTAG
CGCTGGCTGGTGAATCTTTGCAGATGACTTCATCTCCTCAAGGCCGCCAC
ATGGTGGCTTACAATTCTTCTGGAATTTACATACTAGATTTGTCAAGTCA
GGACGTAACGGTAAAAAAAAGATACAAGGTGATACACAAACCGGCATTAT
TAGCCATCACTGAAGATGGCTCTACGCTAGCAATATTATCGAATAATCTT
CAGGTAAATATATATAATCTGTCGGAATCTAAACCAAAGCGGATTCGAGC
CTTGATACTCGATCATACCCCCCGATCAATCGCACTCTCACCTAAGGGCT
GTGTTATTGCTGCAGCTTATGATTCTGGAATCGAAGTGTCATCACTCAAT
CCCACAAATTTTTCAAGTGATAGACGATCAGTGAAATGCTCAACAGTTGA
CAGTCTAACGTTCTCCCGGAGTGGAACTCAAATGCTAGGAACAACCATAT
CATCAGCAACTCCAAGTACGGTAATTCTTACGGCTCCCTACTATGATCCT
GGTGCCGCCATGCCAGAAGATTGTATCAGTGCTTTGTGGACTACATCGAT
TTTATTTCCCAACGTAAGTCGGGACTGTAGCCATGCAATTCTACTACCAA
ATTCTGCAGAAGAAGAAGCAAACTGGTCATTTACATACGACCGTGCGTTC
GAATCTTTTCGCGCAGTCAGGCTTGATGACCTTCGGAACGGTACAACCTA
TTTCACGGGGCCTACGGCAAAATCTGCCTCTGAGCCAAAGTTATTACCCA
CTGCGGCACCAGCTGTAAATAAATCCGGCCAATTAGTCGCTTCTAGTTTC
CAGGGGTCTATCTGGATATACGGGATTCCAGGAGATCTTGATTGTATCTC
GGCCCACAAGGAAAGCACCAATAATTACGGGGAAATTGACCTCTCAGTAC
CCGTTTCTGAACTAGGGAGGTCTAACAGCTCCACCTCAATAAGACCGTTA
AATCAGAAACTCGAAAAATCCTGTAAAATGCCTCAGTGGCAATTTTTATG
TGACCAGTCCCGTAATACTTTTGTGGAAGGCCGAAATATTGCCTTTCTGG
AGCATGCCAGTGCTCTAACATGGGTGCACTCGCAATCATGTCGCTACACT
GATAGACTAGTTATAGTAGCTCCACATCAAGAAAATGAGCACGCAACAGC
TTTTGCAAGTTCTCTTCTAACGATACTTGATTTTAATTTATCTCATAAAA
ATGGAGTAAAGGAGGATATCATAATCGATCTTAATTCAGTCGATTCCGAT
ATTCTTTTTGGGGAGTGTTGTGAAGTTGAAACGAAAAGTAACAACGATTT
TTCGAGTAATTGTCAAAGTCGTCAAAATACCAGCGGTCTTAACACGGAAC
TAGACAATAATGCGAAAAATTTGAAATCTCCGAATGATCCATCACCACCA
GGCGTACAAGATGTTATCCCCCCAACGAGAGATCCAAGGATAACTAGCGG
ATACTCGAACTTTCCTTATCACAACGAAATAACTTCTGCTGGAGATGATG
CCTTGGATGCGCCCTACTCACACAGTAGTCCACGGTCTAGAATAACGCTA
CATCGTGCTGCAACTGCTGTTGCAATAAATCGCATACATAATCCTCAATC
TTCCAACTGTGAGTATGCACACGAAAACTATTATGCAACCGAAGAAGATC
ATCAAGTTCAACCCGATCTAGACGCATGGACCCCACCACCTCCTCCTTAT
AGTCCCGACTCGACTCCGGGTGACTCGGGAGAGATTATGATTGAAGAATC
TGGGGGGTCTAGTCCTTTGACAGCCTCACAATCTAATCTATGTGAAATTT
CTGGACTTGAATCTCCAGATACAGGCTCAGATGATCGTTTTTTTTCTTGC
AAAGACAGTTTATCGATCTCCAGCGAGTACCAAAGTGAAGTAAACCCACT
GAACCGTACCTTGAGCAACTCAGAAGTTAAATCTACAGACTGGACTCTTG
GCAATGAGCGGCAGCGTCCTGTTACTAGTCCTATGTCAAACGACGAATCT
ACTAATCTCTCAGATAAAACTCCCGATAACCAGGGATTATGTCCTTACTT
TACCAGAGATAGTTGTATGCCTCGGTATTGCTCTACCAGAAATGTTGCTG
CTACTATCATCAGTAAACCTTCAAAAAACATCATGACGCACACATCTTCT
CAACAATCTGAACCCCTATCATTTCTATCCACGCAGGCAACCAGTAAATC
TTTAGCTCCATCATTAAAAGTAGACGTCGGACATGAATTTCCTGAAAGTA
GATCGGCATTTACCTCTTCGAGAATTACATTGGTTCAAGAAACTTGTCCG
ACGACCGAGCCGCTTTCAATATCATCTTCCGAGACCCATAGAACCAACTC
CAAAGCTAAATCACACAAAAAGAAAGAACAGACCAAGACTGTGCCAATGA
ATGAAATTACGCAGATAACCAATGATCAACCCACAACTGGCAAGACAGAC
TCAAGTTCTGATTACGCACTAGTAAATCCTGAAAATAAAGTCACAACTCC
AAGTGAGATCAGAGACCTTTCATTTAGGAAACTAGATCCCCGCCGTCATT
CGAGAAGTGTTTATCAACAGCCTCCTCCATCTATTGGACGTAGTCAAACG
ATGCCTTTAAATTCTACATACTTTCATACAAAAAATATATCTTCAAAGTT
ATTTACCGGGAAGAGTTACACAACTTCAGAGGAAGAACCTTCTCATGGCA
AAAATGTAACTTCACGCCTTTCTTTCCGCTCGTCAATATTTAGACAGGCG
TCAAATAATTCAGCGCAAGACCTTGGAAGCAATCATGAATCACAAAATCC
TGGTACTCGCCCCTTGACTCAATATTTCGATGCAAACTACACTCATTTTG
CGGCCGATGAAACTACACAAACCCAATCGCCGGTAAATCCGGAGATGGCA
CAGAAGTCCTACAAAGAAAAAGGAATTTTTGGTAGCATTAAACTTGCTCG
TAAAAAAGTATGGACAACCAGCTTGCGTAGGGAAGACAAAAAAACTCAGA
ATTCTAGAGAATCATCTTACAACTCTTACCAAGTAAACTATTCAAATAAT
ATTCAACAAAAACAACCACTATATATGGAATCTAATTTGAGACAGAAAGA
TAAATGTTCTTTGATGTGA
>Bg_POA_contig_79_gene-0.0
ATGGATCTTGCATTAGTCTGCAGAGTTTTTTTTGGGACTGGAGTTGCTGT
CAGCTTAGGGGGAGCGTTGATACCCTCATTTCGTAGCCGGATTATGACCT
ACGGCTCTCGCAGTAACATTACAACATCATCTCTGGATAAGAAAACCTTT
TTTTCGGGATTTGGATTTTTTCATGAAATCTCCAAACTGCGAGTGCCTCA
CACTTGGTTTATTCATTACTACATGGTCTCTGTGGGGTCGTCAATTTTCT
GGCTGCATCAAATAGTAACGCATGGAGTTATCCTTAGATTTGTGATACCA
AGCTATTCTTCTCAGGGTTTAATGGCAAACCAAGATCAGATTTTCCTCGC
ATGGCTTCTCATGTTCATTCAAGGCACCAGACGGCTCTACGAGTCGGTCA
TATTTACTAAACCAACTACATCGACTATGTGGTTTGGTCTTTGGGCTATA
GGGATCATTTTCTACTTGTTTATGGGGATCGCAGTCTGGATTGAAGGTCT
TGCTCAGCTTGACTGTGCAGACTCGCGTAATTGTTGTTCGGGGGTCGCGA
CTACATCGTTAAAATCATTAGCGACAGTTTTAATGTTTATTTTGGCGTCT
ATAACTCAACATATTTGTCATAAACATCTGGCGGGCTTGAAAAAGTATTC
TCTACCTCATCATTGGCTCTTTCAATGGATCGTTTGCCCGCACTATACAA
GCGAATGTCTTATATATCTAGCCATAACAGTGATCTCTGCGCCGACTGGA
CACTTATTCAATCGTACTGTCTTTATGGGATTAAGCTTTGTTATATCAAA
CTTGGCAGTGACTGCCGATTCGACTAGAAATTGGTACGAGGAAAGATTTG
GCAAAGATAATGTACGAACAAAATGGCGAATGTTACCATTTATTTACTGA

>Bg_POA_contig_23174_gene-0.0
ATGCAATTCCTATTGTCGATCTTCGTGCCAATCATGATCCTCTTTTCCAG
TCTTTTGCTGGTTCATCCTGTCATTGGAACGACAATTGAGGGGAGGTCAT
CTATCAAGATTCGCAAAGGGTATCAATGCGACTATGAAAGGTATAATATG
TGGGATATTGATGCTGCTCTCGAAAAAGCCTGTAATTTAGTTGTCAAGAG
GCAGCAGAAGAAATGGTTTTATCTACATTTTGTAAACAAGATTCGTGTTT
TCAAGTTTTCTGAATCCAGGAAATTCGGATTCCCACCTGATTCGTTAATT
ACACCAGCACCACTATACCTTTCCGGTAAGATATTCCTCTGTGTTGGTTC
AACATAA
>Bg_POA_contig_600_gene-0.10
ATGACAGGCGAAACTTTCGAATTCCAAGCTGAGATATCCCAGCTTCTATC
TCTAATCATCAACACTGTTTACTCGAACAAAGAAATTTTCCTTCGTGAAC
TTGTATCTAACTGTTCAGATGCCCTTGATAAGATTAGATATGAGTCACTC
GCCGATTCCAGCAAGCTCGACTCTGGAAAGGACCTACGAGTTGACATCAT
ACCCAACAAAGAGAACAAGACCTTAACTATTCGGGACACTGGTATCGGAA
TGACTAAGGCTGACTTAGTCAACAACCTTGGAACAATTGCCCGATCCGGA
ACTAAGCAATTTATGGAGGCACTGACCGCAGGTGCTGACATCTCTATGAT
AGGACAGTTTGGTGTTGGGTTCTACTCTGCCTACCTCGTGGCTGACAGGG
TTACCGTTGTCTCAAAGAACAATGACGACGAGCAATACATCTGGGAGTCA
TCCGCTGGTGGAACATTCACTCTGACCCCTGACACTGACGGTGAGCCACT
CGGTCGTGGAACAAAGATCATTCTGCACATGAAAGAAGAACAGCAAGACT
ATTTGAACGAGTCCAAGATCAAGGAAATCATCAAGAAGCACTCCGAGTTC
ATTTCCTACCCTATCTACTTACACGTCACCAAAGAGATCGAGACTGAAGT
ACCGGATGAGGATGCTGTCGAAGAATCCAAGACAGAAGAGGGTGACGATA
AGAAGGCCAAGATCGAGGAAGTCGAGGACGATGAAGAGGAAAAGAAGCCA
AAGACAAAGAAAGTAAAGGAGACTAAGATCGAAGAAGAGGAGCTGAACAA
GCAAAAGCCCATTTGGACTCGAAACCCCTCAGACATAAATGCTGAGGAGT
ACGGTGCGTTCTATAAATCCCTTTCCAACGACTGGGAAGATCACCTTGCT
GTCAAGCATTTCTCTGTTGAGGGTCAGCTAGAGTTCCGAGCAATCCTTTT
CGTTCCAAAGCGTGCTCCATTTGACTTGTTTGAGACGAAGAAAACAAAAA
ACAACATCAAATTATACGTCCGTCGTGTTTTCATTACAGACGATGCTACT
GATCTGATCCCGGAGTGGTTGAGCTTCGTCAAGGGTGTGGTAGACTCAGA
AGACCTTCCTCTGAATCTCTCTCGAGAGACCCTTCAACAAAACAAGATTA
TGAAGGTCATCAAGAAGAACATAGTGAAAAAGGTATTGGAACTCTTCCAA
GAGATATCTGAAGATAAAGAGCAATTCGACAAGTTTTACGCAGCTTTCAG
CAAAAATATCAAGCTCGGTATCCACGAAGACTCCCAGAACAGAGCTGCCC
TAGCCAAACTCCTCCGATTCAACTCCACGAAGTCTGCCGATGACCAGACA
TCACTCACAGATTACATCACTCGCATGCCCGAGCATCAGAAAAATGTCTA
CTACATTACTGGTGAATCTCTCAAAGCTGTCGCCAAATCTCCTTTCCTTG
ATTCATTGAAGGAGAAGAACTTCGAGGTTCTGTTCCTCGTTGACCCCATC
GACGAGTACGCCATGACACAATTGAAGGAGTTCGACGGAAAGAAACTCGT
TGATATCACCAAGGACTTTGAACTCGAGGAAACGGATGACGAGAAGAAGG
TGAGAGAATCTGAGGAGAAGGAATACGAAAGCTTGGCTAAAGCCCTCAAA
AACGTATTGGGTGACAAGGTCGAGAAGGTTGTTGTCAGTCACAAACTCGT
TGGTTCTCCATGTGCTATCCGCACTGGTCAGTTTGGATGGTCCGCCAATA
TGGAGCGTATCATGAAGGCCCAGGCCCTACGTGATACCTCAATGTCATCA
TACATGTCGTCTAAGAAAACATTTGAGATCTCACCACGGTCACCTATCAT
CAAAGAGTTAAAGAAGAAGGTAGAGGCAGATGGAGAGAGCGATCGAACTG
TTAAGTCGATCACTCAGCTATTATACGAGACTTCTTTGCTGGTATCTGGT
TTCACCATTGAGGAGCCGGCCGGATTCGCCGAGCGAATTCACAAGCTCGT
ATCCCTCGGTCTCAACGTAGAGGAAGAGGCTGATGTTGATGTGGAGGAAA
TTGTCACCGACGAAAAAGCAGCAGATGCCCCTGCGGAAAGTGCTATGGAA
GAGGTTGACTAG
>Bg_POA_contig_600_gene-0.17
ATGCTCCGCCATGAATCGTCTCGTTTAGACAAAGAAGGACGGCCGATCCA
AGATCGAGTCGAAGATTTAGGGCATCTGAAGTACCGACGAGCGTTTGAAA
TGCTCCTGAGTTGGATTGACTCTAATCTAGATATCTACAAACTTGAACTT
AATAGACTGCCGTGGCCGATATTCGTCTACTCATATTTATCACTCGTTAA
GGATGAAGCGACCAATGAGAGAGAAACTTTTTTCAATCAATTTAGCTCAT
CATTCGAAAGATTTCACGCCGACGAGCTCCAGGAATTTTCGCTGGTTACT
CTTCCCGCCCACATAGAAGCTAACGCAACTACTGAACTTTACCTTAAAAA
TAAGTACAAGCTACCGCTAAATCAGCATGCTTACTATAGCTTGATTACCT
TCCTCGAATCAAGCGGAAAATTAGGTGGTACTGTAATACTTGGACTTCTT
CAAACCTATTTTGAGATTCGTGAGACAACACGTGGCCTAATTGATCGATT
TAGTTTCGAAGCAATTATAAACAATGTCAAAAGTGAGCAAAATGATGGAG
ATGACCTCGAGGAAGGTATCCCTGGGGCTTTTACTGGCGTTACAAATAAA
GATATTTCGAACAACAATGCAATACTAAAACTTGGCATGATGCCAATGGA
GCCTGAGTTAATCTCAGACGTTCGGACTGAGCTAGAGGAAGAAGATATTA
AGAACCCTCCAGATGCCGGCAAGCGATCTCTGGTTGAAGAATTCGACACA
AATATGAAGCGTGAAGAAGGTGTCGACACCCCCAGTCAGATGGAAATACC
ATTTCCTCCAACACGCGCTCGAGATGTCCAGATGGAAGTTCAAAAGGTCA
AAGAATACCGTGAACGTTTTAAAATTGAAAGTCGTACCGGGGGAGTTGGA
GTTGGGGTCTCAGTATGTATGTTCACTTTCCATAATACTCTTGACTGTAT
TACCTGTATTGAATTCTCAGATGATCATACTCTCATAGCTGCCGGGACAG
AGGAATCATATATCCGTGTTTGGAGTATGGTTGGTGAATCTCTTCATGTG
ATTTTACCCGGTGAAAGGCAGCCCACTAACTCCCGACGTCTTATTGGTCA
TTCAGCACCTGTTTACGGCTTATCATTTTCGCCAGCTATTGCTGGGTCTG
AGCACGTAGATTCTGCCCTCTCAACGCGGCCTAAACTTTTGCTTTCATGT
TCATCCGATAAGACTATTCGCCTTTGGTCACTAGAGACTTGGTCTTGCCT
CGTGGTTTATAAGGGACACGAAGGACCTGTCTGGGATGTTCGTTGGGGTC
CATTTGGCCACTATTTTGCAACGTGCGGTCGCGATAAGACTGTTCGCATT
TGGGGACAGGATCATATCTCATTCTTTCGAATGATGGTTGGCCATGATAC
GAGTGTTAACAAGATAGCTTGGCATCCCAATGGTGCATATGTTTTCTCTG
CCAGCGATCTGAGTGACAAGACTGTTCGTATGTGGGCCTTCACTACTGGG
GAATGTGTTCGCATATTCTGTGGTCATATGGACTTTATCAGCGCTCTCGC
TTGCAGTCCTAGCGGGAAAATACTCGCCTCCGCAGACTGTAGCGGAACCA
TCATTCTCTGGGATATTATTACTGGCTTGCCAATCAAGCGATGTAAGGGT
CACGGCAAGGGTGGTATCTGGTCTCTTTCGTTTAGTGTGGAATCAACTAT
CCTTGTCTCGGGTGGAGCGGACTGTACCGTTCGTACATGGGATATTGAAG
TATCTAACGATCCTCACAAGTCCCCTGAAGGTGAAGTACCAACCAGCAGC
TGTCAGACTGATGGTACACGTGCCAACTCTACTTCTATCCCTCCTACTAA
CTCGACTACTGTACCGGCAACAGGAGCTAAACGCAAGCCAAAAGATACGA
CCATCACACCCGATCAAATCAGCGCATTTCCTACAAAAAAGACGCCCGTG
TACAATGTTAAGGTGACGCGTATGAATCTGGTACTAGCGAGTGGTTGCTA
CTTGCCTTAA
>Bg_POA_contig_600_gene-0.2
ATGTTAAATAAAATTACAGCTCACCCAACACTTCAACATGATGCTGATCT
AAAGATATTTTTAGAAAGTGAAGCGTTTAATGTAGATATAAAACACAAGG
AGAGAAAAGAGCCTCTAGGAGAAACCAAAGGTATGTTTGGAGGGCTTGGA
ATGTCAGTTGGTAGTAGCGTCAAATTTGTGGAGCAAGATGATTGGTTCCA
TGAGAGGAGAAACTATCTAGATGCGCTCGAAACCCAGCTGAGGGCGTTAT
TAAAAGCTATGGATGTAGTTGTTACACAACGAAAAGGGCTTGCAGAGGCA
GCTGGCGACTTTTCTGCATCTCTTCATGCTCTAGCTACCGTCGAACTCTC
TTCAACTCTTTCAGGCCCTCTAGAAGATCTATCGGAGCTCCAGATTCGAA
TCAAAGAACTTTATGACCGTCAAGCTCAGCAAGACGTTTTAACTTTGGGA
ATTACGATTGATGAGTATATTCGTTTGATAGGTAGTATCAAGCAGGCTTT
TAGCCAGCGCCAGAAAGCATTTGGTTCATGGCATTTGGCTGAGCAAGAGA
TGCAAAAGAGAAAATCAACACAAGATAAGCTTTTACGTCAAGGCAAAACT
CAACAAGACCGACTAGTTCAAATCAATTCTAGTGTTGCCGACGCGGAGAA
AAAAGTTCATCAATCTAGGCTGCTATTTGAAGACATGGGTCGCCTTATGA
GAACTGAGCTTGATAGGTTTGAAAGAGAGAAGGTTGAAGATTTTAAGAGC
GCTGTAGAGACATTCTTAGAAAGTGCTGTCGAGGCACAGAAAGAGCTTAT
CGAAATATGGGAAACATTTTTGATGCAACTTGACGCGGAAGATGATGATA
ACGTCATCAAAAAACCAACAAATGTATTGCTTGCGCAGACTTCCAACAGC
CCAAATTGGAACCAGATAGGCGAAGAAGCAGCTGAGAGCTCTTCAAATAG
TGCTAAACCAGGCGAAGAATCGGAGGTAGAATGA
>Bg_POA_contig_600_gene-0.5
ATGCGCTATCGCTGTCGCATCAACCTAAAAACTGTAACCGTAAGTTCTTC
AAACTTAGCACACATACAGCTTATATATTTATTGTCAGGATTTGTATGCC
AACTTCCTACCAGTAATTTCAGGCCTAAAAAAAATGAGCATAACTTTTCT
AGTCTTTCTACATCTCAATTGTGTGCCGCTAGCCAGTCACGCCTGTCCAA
ATCACCCACCATAGCAGAGGTAGAAATTTGTAAAGTAGTCAGCACTCAGA
CTACTGAGTCCACAACTACTAAATTAAATGCTATACATACACGGGTTGAA
GAATTAAATTCCACAGATAAAGTAAATCCTCATGTCACGATTGAGGAAGA
TCCGGAATTATTACCGGACGAGGTTCGACAAATTATGCGCCACGTTCCTC
AATCAATCGCAATACTAACTACCAACAAACAACCGCACAGTAAAGAATTA
CTTGGCCCCTCTAAAGCTTCGAGGGGCATTGGGATGACCCTATCTTCCGT
CACGACTGTTACAATGAAGCCCGATACTATTGTCTCTTTCAACATCAAAA
AACCTTCTCAAACCTTAGACGCTATTAGAACCTGCAGAAATTTTGTCCTT
CATTTCCCTTCCTGCTCAAGTGCCGGCGCAAACCTCGCCGATAGTTTCAG
CAAAGGAGCTACTCAGCTTCTCCACACTCATTCCCAAAATTTCCTTGAAT
CTATGACAGTCCCGATACTCTACCAAGGTCGTACAATTTACTTACCCGCG
CTACTTCCACCAACCTATCCCATCAGTTATGCCCTTCAGTGTGAGGTTCT
CAAAAGTAACGGATTAATAGAGGTGTTAGACCATGTGATAGTTCTTGGTA
AAGTAAAGAAAACATGGTCCGTCAATCGAGATAAAAATGGAGATAGCGGC
GGAAATCATACCCTAGGATACATTGATGGGAAATATATTTGGTAG
>Bg_POA_contig_600_gene-0.20
ATGGCCACTAAATTTTCACCTAGGTCGATACTATGCACCAGAACCCTACC
AAGTACTGGTGTTTCTACACTTGGTCAGATTCGCCACGCTAGTCTAATAA
AACGCCCATATCGACCTTACACTTTTACACAGTTGATAACTCTCTCGGAC
GGAAGCTCTTATACGGTTCGCACAACCTCACCGGCACCGGTTTATAAATC
GACCAAAGATTCTCGTAACCATCCACTCTGGCAGCCATCTTCAGCCGCAC
TGCGAAATGTAGAATCTGACGAGGCTGGGCGGTTGCGCGCGTTCAGAATG
CGCTTTGGACACGGATGGGAAATGTCTCAAAAGTCAGACGAAAGTTCGAT
CGAAGGAAGCACTCAGGGAAACCTCATGGACTTAATTAGGTCAACAAAGA
CGAGTTCTGGACAAAACGAGGAAAAGACTAAGGAGAAGGTCTCAATTGAA
GAGGACCCCGCTGAAAAATTAGTCACTGCTAGAAACGCCTTAGGAAAAGC
TGTTCAGGTTAAAGTGAAGGATCTTGAGCAATTTAGAAAGGATCAGAAGG
CTGCTAGTGGAAAGAGCGGATGGGGCTCTTAG
>Bg_POA_contig_600_gene-0.0
ATGTCAACGCATCAGAGCCAGAGTGCTTGTAGCCCACAGTTTGTACCATT
TACAAAATCTGAGCGTATTCAACAGCTTAACGATATTGATAAGAGCATGA
ATCAGCTTCTTAAATCTGCTGGTCTCGCGATTCAAACACTTTCTGTCAAA
CAACCTTCAGCCTCACTGACGAACTCTGAACGACGTCAGAAATTCGAGGA
AAACTGCAATACCTACTTGTGCACTCTACAGATTATTGATATTGGACTAC
ACAGACAAATATACGGTCTTGAACAAGCAAGCATAATACCAGCTGACAAA
AGTAAAAAAGAAAGGTCTTCATCAGAGGCATTTATTACCGCTAATACAGC
TAATCGTTCTATGGAGAGAGATTCCTCACAAGCTGATGGGGGTATGGGAA
AATTTGATATTGGCCTCTTGAACAGTCAGAGCGGGCGGACACTAAGAGAT
ATGGAAGCTGAGTTGTGGGAAAAGGCTAGATCTTTGTTGGAAGAGCTTTA
CCAAAAGAGCGAAAGTACAGGGGCTATTGAGGATATTGATGTGATGGTAT
AA
>Bg_POA_contig_23092_gene-0.5
ATGGCCCAACCTTTAACACCGGGCACTGGCATTCCCACTCCAATTCTTGC
GCCTTCCGCGTCCAGCAACAACTTGATACCTACTCCAAATTCTACAGCTC
TCTCTAGTAACACCTTCCTGATGCCGAATTCTCCTGCAAAAGTACGCAAC
TCTCTAGATAGTTATCGACCGAAGATTACAAGAACGCTAGGGCAGAGACC
AGCTTGCTTGGTGAACGCTTCTGTAACATACTGTGGCAACAATCAGATCT
ACGCCTTTGGTGGTTTCGATCAATACACGGATGAAGTCTATAATCATGTT
CTAAGATTGGATATGATAACTCATCACTGGAATCTTGTTGACAATTACGG
AGACATTCCTGGTGTCCGGATGGGGCATACGGCCACTTTGTATGAAAGGG
ATAAGCTACTTATTTTTGGCGGGGAAAACGAGCACCGAACATATCTCTCG
GATCTGATCATCTTTGATTTGGAGACAGCGTATTGGACACAACCAACAGT
AAACGGGCCTGTTCCTAAAGGAAGAGCTCGGCACGCTGCGATAGTTCACG
AAGACAAACTTTTTATCACGGGAGGTATCACCGGTCACAATAACTATGTT
TTAGAAGACATATGCTACCTAGACCTAAATACATTCACCTGGTCTCGAGC
CTGGAAGTTTGTAGGAAGATTTGATCACTCGGCCTATATATGGGGTGACC
GGCTTTGGATATTTGGCGGGATGGGAGAAGAGATGGACAAGATCGGTGAT
ATTTGGTGGTTAGATTTAAAGGGTTGCCCGGCATTCGAATCCCCTCCAGA
TCTTGGGTTAATCAATCGTAATTCTGCAGGCTGCAGGCTAAGTGCTGGAT
CACCTAGATCACAGCTCTTCCATATACCATCGTCCCCGGCCACGGGGAAT
ACGGGCTATGCCGCAAACTCTAGTAGCGCTCAAGTCAATGTGCCGTCATT
TCAATTGACAAGTACACCCCCAATCGCCCCTGGAACAATCTCTTCCATAC
GGTTCCATTCTGGATCCGATATCCCATCGCAAGGATCTGGGACCCACTTT
CATGCATACACCTCTGGAACCCTATTAGATTTCGTCACTCCGGGATCGAC
CATTAGCTTACAAGAATGCTCGCTTTACTCTCTTGATCTCGACAACCTGC
GGTGGCATAAATTAGCTGAAGGGAGAGATATATTTCGGTTTGGTTATAGG
TGGCACTACTGCACAACTAACGGTGATGGTACAAAGGTATGGCTACTTGG
CTGTCCTACGGAACCCAACGCCACAGACCTTGGAACAGGCGGCTTCGAGG
AATATCTCAGCGATGTAATGGAGGTGGATCTCCGTCGATATGGAATAATT
GGGAACAATAACGCGCACGATTCGCGCAGGCTTGCGTGTCTCCCTCCATC
TGACCTTAACACTGACCTATCGTCAAGGGGGCTTGGTGCAGATCTTGTGA
AGATGTTTGATATTCCTCCAGAATCTGGGAGTGGAGCTGACTTCATTATA
ACTGCCATTAAGGATGGCGACTCAGGCGATGAAGATATGTTCGAAAGTCA
TGATGAAGCTAGCGGGAGCTGGTTAGATCCGAATGCAAGTACATCCCCAC
CAATCCACGTCCATAAAGTTATTTTACAGGCTCGGTGGCCACATTTTGCT
CGTCTTTACAATGCTCAGATGGCCGAATTTCACACTAAGCGAATGCATAT
CCCAGAGTCCTATAACGTGGTCAAAGCTTTTCTGCATTACCTTTATACTG
ATATGATTCAACCTGAAGAACAACTGGATTTGTCAGATGTGGCGGGTATG
CTTGTCTTGTCAAATATCTATAATATTTCCAATTTACGTCTTCTCTGTGT
GAATAGGCTTGCCAAAGAATTAGACGTCGATCACGCTTGCACAATTTGGA
ACTCTGCCAAAACCGCTAGTGAAGAGTGGCTTCGCAAACGAGCAGCCGGC
TTCTGTCTGATGCATTGGGGTCGAGTAGTACGTACTCATGGATTTTTAAA
GTTATCTCGCGAAGCACTGGTAGAGTTAAGTCAAGAAATCGACATGGAGG
GCCGTGTAGTTGGCGGGCTTGAACTAGAGTACGTTGGAGGACTGGGTGGA
AGTCGCTTTGGAGCAGGTGGAGTGGGTGGAGCGAGGCGCAAAGAAAGTAT
AGGGAGTAATCAAACACAAGGCAACGGCAGTGATGATGAAAATGAGGGAA
TGGAATTGAGTTAA
>Bg_POA_contig_23092_gene-0.0
ATGGCGACTCTAGTGTCCACGCCCATTAAGTCTCACACGGGAATGTTCAC
AGCCCGCACTGCGGGGGGAAGGATGCCTCTAACACCTTCTCCTCGTGTCC
GTCCCAACCACCATGCACACATTATACCCTCAAATGCCACGCCCGAAGCA
AGGCAACATGATTTCGAAAGTTCCAGGAGTATTGCCCAAGTTTACAGTGG
CAATCTAAACTCACACTTCTCAAGAGTTTCAAGCAATAATTTGCGTCGTG
ATTCACCGAAGTCAAATATCGCCCGAGGGGTACACACCCCTCGACGTGCT
CTCGAATTAGGAGTATCCGACTTCACCTTAACTGGAACTGGTGTTAGGAC
TCCCCGAAGCACAAGAAAGGCTCATCCAAAGGGCTCACTTAGACAAACAT
TGACAAAAACCTCGCTTTCGTATGGGGATCGATTCATTCCAAACCGTACA
GCTAGTTCAGCGATTGCCACAGCAGGATTAGGCAAAATAGAGTGCGGTGA
GAAGAGGCCGAAGAATGCTGCCAGCGAAAGCTCATCAGTCCTCATATCAT
CGGTAGACGACGCTCTCAATGCCCTTAATTCACTATCACTTAATGATGAG
AAGCCTATATCATACACCAGATCATCACCAAATTCTGTAGCATATCAAGA
TTCTATCGCCTCTGCTTGTGGTGTATCGCTCAACCAGCGTATACTCGCCT
ACAAGCCAGCTCCACCTGAATCGTCAAAGCCGCTTGATCTTCGATCTCAG
TACAACCGCCCATTAAAGAACGCAAACATCGCATCCGCCCAAGCCAGGAG
AAGGGTCGCCACAGCACCTGAGCGTGTCCTTGATGCACCAGGTTTAATAG
ACGACTACTATCTAAACCTCCTCGATTGGTCATCGGGTAACCAAGTTGCC
ATAGGATTAGAGCGAAACGTTTACGTGTGGTCGGCAGAGTCTGGGACAGT
GAGTTCACTACTTGAAACCAGCCCTGATACATACATAAGCAGTGTTAAGT
GGTCTGGTGACGGTGCATACGTCAGTGTCGGCCTCGGAACTGGTGAAATC
CAAATTTGGGACGTTGAAGAGGGAACTAAACTTCGGAGTATGCATGGACA
TGACTCTCGAGTCGGCGTGATGGGCTGGAACAAACACACACTCTCAAGTG
GAGCCCGATCTGGACTCGTATTTAACCACGATGTTCGTATTGCACAACAC
AAAACTGCGGAGCTGGTCTCTCACACGTCTGAAGTCTGTGGTCTCGAATG
GCGGGCAGATGGCGTACAGATTGCAACTGGCGGAAACGACAACTTGGTCT
CAATTTGGGATGCCCGAAGTCTTTCGGTTCCAAAATTCACCAAAACAAAC
CACAAAGCAGCCGTCAAGGCCCTAAGCTGGTGCCCGTGGCAACCAAACCT
ATTGGCTACTGGAGGAGGCTCGTATGACCGACACGTCCACTTCTGGAACA
CAACTACAGGTGCTAGAGTGAATAGTATCGACACAGGTTCACAGGTTACT
TCCCTACGGTGGAGCCAGAGCTACAAAGAAATAGTCAGTACAAGCGGCTT
TCCTGACAACTCAATCAGCGTATGGTCTTATCCCACGTTAGTTCGCAACA
TTGAAATTCCTGCCCATGAGACCCGAGTTCTGCACAGCTGCCTCAGCCCC
GATGGTCAAATGTTAGCCACTGCTGCGGCTGACGAGAGTTTGAAATTTTG
GAAAATATTCGAGAAGAAAGCTGGTTCTTCAGCAGGTACTTCCACCAATT
CTGAGAAGACCACCAATGCTATGGTAAAGCAAATGACCATCAGATAA
>Bg_POA_contig_23092_gene-0.1
ATGTCGAATGCTCAAGTTGGCTCGATCTATCAGCAAATTATAGCGGATGT
CATCGAGAGTTCTCGGGTTGATTTCGAAGAAATGGGCGTTGATGATAATG
TTCTTGAAATGTTAAGACAGGGATGGCAAAAAAAACTATCTCAACTCGAG
GTAGCCAATTTTCCATGGGACCCTAAACCAGATCCAATTCTACCAATGAA
CAATCCAACCAACATTCCCTCCAACTTGAATAACTATCAACACGTGGGAA
ACCAAGGAATTTCTCACCAACCTGTACAGCAGCTAAGTATGATTAACAAA
AATGGATCTATAATTAAATCAGAGCCAGGACCTGATAACCAACCACTATC
TCAATTTGGCAGTCAGATTCCTAACCTTCCACCGACGACAACGACCGCTC
AGCAACGCGCTGCTGCTCATTTACATAATAATTATGGTCCCCGAGCTGCG
GCATCTATCAATGCAATCCACCAAGGAGCTACTCATGGCCAATCGAGCTC
CTCTATTCAACAAGCTCAAATGATGCAAATGATGCAACAAAAACAACAGC
AGCAGCATCATCAGCAACAACAGCAGCAGCAGCAGCAGCAACAACAACAG
CAACAGCATCATCAGCAACAACAGCAGCAGCAGCAGCAACAGCCAGAAAC
CTCTCAAAAAAGCATTGATTCAACACAAAATTTGTCAAGTCAACAGCAGG
CTATCAAACCACAGTATCCTTATGAGCAAACTGTCGCTACTCCATCTGTT
ATCTCGCAAGCTGATCATCAAAAGAATACAACAAGCGATATTAGTAGCGC
TCAGACGGATGGTACAAGCGAGGAGAAAGATAGAACAGATCTAGAATCGA
TAACGGATATAGATAAGAACCAATCAAATATTAGACGTAAGGAAATAGAT
TGTCTGATACGACAAAAAATTGAGGCAATGGGATCTACCATGGAAGGCGG
TGGAATCATGCTTCCACTGAATCATATCACAGCTACAACCATGAAAAAAG
GCCAAGAAAAAACTTCGACCAACGAAATCAGAGCTCAAGTTGATGGTGGC
GAGGACGATGCTGACGATTCAAAAGATGATGACCTTGACGAAGATGCGAT
AAATTCTGATCTTGACGACCCCGACGAAGGTCTGAATGAAGAGGATGAAG
AAGAGGATGGTATGGGTCATATTATGCTCTGTATGTATGATAAGGTCCAG
CGAGTCAAGAATAAGTGGAAGTGCGTTATGAAAGATGGTGTCTTGACGGT
TAACAATAAGGAGTACGTCTTTCACAAAGCTTCGGGAGAATATGAGTGGT
AA
>Bg_POA_contig_5073_gene-0.0
ATGAGACGTGTAGTTATCACGGGTATCGGCGCAATTACACCGCTTGGTGT
TGGAATCCAAAACATCTGGCCACGACTCCTGAATGGCGAGAGTGGCATCG
CTAGTGTCGCTCACCTACAACCGGCGAAGCATTGGCGAGAGCTTCCGAGT
CTAGTCGCAGGACTAGTGCCCGAGGGACGCCGTATCCACGGTAAATGGTC
CGCTTCAGAATGGTTTTCGCCAAGTGAAAAGCGACGATTGCCCAAGTTTA
CTCAGTACGCTCTAGCTGCTACCCAAATGGCCCTGGAAGACAGTGGATGG
TATGCTGAAAGACAGACCGATAAGGAGCGTACAGGTGTATGTCTGGGAAG
TGGAATTGGAAACCTAGAGCAACTTTATGAGACAAGTATCACCTTTGAAC
AACTAGGCTATAAAAAAGTTTCACCACTCTTTGTGCCACAGCTTCTTATT
AACCTTGGGGCTGGTCACATTTCAATGAAATATGGCTTCGAAGGGCCGAA
CCACGCCGCATCTACAGCGTGCACCACTGGTGCACATGCTATTGGAGATG
CTTCGCGCTTTATAGCCTTTGGTGATGCCGATGTAATGATTGCTGGAGGG
TCTGAATCGTGTATTCACCCCCTCGCCCTGGCTGGCTTTGCTCGATCTCG
CTCCCTCTCAACTAAATTCAACGATAACCCAGAATCCTCCTCCCGCCCCT
TTGATCGAGACCGATGTGGTTTTGTTATCGCTGAAGGCGCAGGCGTCATA
GTTCTGGAAGAATTCGAACATGCTAAATCTCGCGATGCTCATATCTATGC
CGAAATACGAGGATACGGCTGTAGTGGCGACGCATATCATATCACAGCTC
CGAGAAGCAATGGAGTCGGCGCTTACTTAGCAATGAAGCGAGCATTAGTA
AATTCTGCTTTAGCACCTCGAGATGTGTGCTATATCAATGCTCATGCGAC
TAGTACGACACTTGGAGATGCGGCCGAGAATGAAGCTATTTCAAGGCTAA
TGCTCGGAGAAAATGGAGTAAACAAGGCACAGAACATTGCAGTGAGCAGC
ACAAAGGGGGCTATAGGTCATCTATTAGGCGCTGCAGGTGCGGTTGAAGC
AATTTTCTCCATTCTTGCTGTGAAAAATAATGTCATGCCCCCAACCCTAA
ACCTTCGAAACCTCACCCCGGGCTTTAACTGCAACTATATTCCCATCTCT
TCACAACAGAAAAAAGTTGATGTAGCTTTATCTAACAGCTTTGGTTTTGG
AGGAACCAATGCGTCTCTGGTCTTCTCCAAGCTTTCCTGA
>Bg_POA_contig_21613_gene-0.0
ATGCTCCCAATTACACCTCGTAGGATCTTAAATATTTCCGGCCGGTTTCA
ATTATCATTGCACCAAAAGTCTCGATGTCTTCCTAATCCAAGACTGCCTA
TATGGGCCTTACGGCAATCATTACACACAACCGGACCAAACCTTGATTTT
ATTTCTGGTGGAACGCGTAAACCTTATGAACTTCATCCCAAATCGACCGG
ATACACCATACGATCTCTTCATCAACCTGTAGCAAAAAGCTGTAACTCAG
ATATCCCCAAAAAATCGAAGCGCTCATTTCGCACTTACATATATGCCACG
CTCTGCCTGCTGATAGGCTCTTTAGGCGGGAACTTTGTCAGTGCCATCAT
CACACCACCACTACCTCCGCTAGCGAACACGCCGCAGGACCGTTTGATGA
AAGAGTACCTACATGAGAAAGCTGCGACATTACCACTCGTGCAATCCTTA
ACATCTGACCCGCTTTGGGTTAGCGAGGAGCTAAACGACCGGCTCACTAC
CACTGGACCTCTCGCGGGAGCACGAGCGCTGGGCGGCTATCTACAAACGT
TTCGCCATTCACAGACGGGTGAAATTGTTCAGGTAATCTGGGTTGGGCCC
GCAGTAGCAGGATGGCCAGGAGTTACCCACGGGGGCCTGACAGCAACGAT
TCTCTATGAGACACTTTCACGATGTGCTGCCAACTCATATAATGATCCAG
CAACTCCGGCCTCTGAATTTTACTTGGACTACCTTAAGCCTGTTTTGACA
AATAATTTCTATGTGGTGAGGGCCTTTGCTGACGTCCACGACCACAAGCA
GCAGCAGGTGACTGGAAGTTTGGAAACGATTTCAGGATCAGTGTGCGTTG
AAGCATCTGCGCAGTTTGTTGTCACTGAGAAATGCGCAAATGAAGAAAAG
TAG
>Bg_POA_contig_3971_gene-0.2
ATGGCAGATGTGTTATCACATAAATTAATGTCCACTAACATTAGTGATGC
AGGTTCACGGGCAGAAGACTGGAAGTCTGGATTGGTTATTCCCAACAAAG
ATACGCGACAGCAGACGGAGGACGTTACCGCAACTAAAGGCCTTGAATTC
GAAGGATTTGGGCTCAAGAGAGAATTACTGATGGGAATTTTCGAAGCTGG
GTTTGAGAAACCCTCTCCAATCCAAGAAGAAGCAATCCCTGTGGCACTTA
CTGGACGCGATATTCTAGCTCGAGCAAAAAACGGAACCGGTAAAACTGCA
GCCTTTGTAATTCCAGCTCTTCAACGTATCAACCCTAAAAGCAGTAAAAT
TCAAGCATTGATTTTAGTCCCCACCCGAGAGCTTGCCATGCAGACTTCTC
AGGTATGCAAGACACTCGGTAATAAACTTGGAGTCAATATTATGGTCACA
ACTGGTGGAACCTTCTTACGTGACGATATTGTACGTTTATCAGAAGCAGT
TCACATTGTTGTAGGAACCCCAGGAAGAATTCTCGATTTAGCCGGAAAGG
GAGTTGCAGATTTGAGCGAGTGTCCCATCTTTATTATGGATGAAGCTGAT
AAGTTACTCTCACCCGAATTTACACCCGTTATCGAACAGCTGCTCCAGTT
TCATCCAAAAAATCGTCAAGTCATGCTATTCAGTGCTACTTTTCCGATAA
CTGTCAAAGCATTCTCTGACAAGAATATGACGGATCCTTACGAAATTAAT
CTCATGGACGAATTAACCTTACGTGGTATAACTCAATATTATGCATTTGT
CGAAGAACGTGAGAAGGTTCACTGTCTAAATACTCTCTTCTCCAAACTAC
AAATAAATCAATCAATAATCTTCTGTAATTCAACTAATCGTGTCGAGCTT
CTGGCAAAGAAGATCACTGAATTAGGTTATTCCTGTTTTTACAGCCACGC
TCGCATGTTACAAAATAATCGTAATCGTGTGTTTCACGATTTCCGAAATG
GCGTGTGTCGTAATCTTGTCTGTTCAGATCTTCTGACGCGTGGTATTGAT
ATCCAAGCAGTTAACGTTGTCATTAACTTTGACTTCCCCAAAAACGCAGA
GACATACCTACATCGAATAGGTAGATCGGGTCGATTTGGCCATCTTGGAC
TCGCGATAAATCTCATAAATTGGGAAGATCGCTTTAACCTATACAACATT
GAGCGGGAGCTAGGCACTGAGATTCAAGCTATACCTGCTACTATTGATCG
TAGCCTTTATGTTTACGACAGCCCTGAAAATATACCATGTCCAGCTGCCA
ACCATCAACCCAAGCAGTCTACGCGTGATCACGGCCAGCGCCAACATGCA
GCAAACAATCGAAACAACAACCAACATAGTGTGCGCCGAAACGAAGGAGG
TAAAGAGCAAGAACAAAAAAACGAGCAAACCCCACGTCAAAATCAGAGCA
CCGGCCAAGGTAGTAGCTCTTCAGCTACCGGCGGCCGAAACGAGCACAAT
AATCGACGAGGAGGCCATAGGCAACAGAATGGCTACGGGGGGCATCGAGG
TGGCCGAAGGCATCCCGCGCCAGCTAATAAGCCTTCGCACGCGGCATGA
>Bg_POA_contig_3971_gene-0.6
ATGGAGCCCATGAACATCAAGCAGGAGAGGGATATAATTGATATTACTAT
GTCTGATAGTCCAGACGATGCGGAACACTTGTCGGTAGTAGCAGATATCG
CCAAGGATAACCTCAAGATTCAAGTAGATGATTTATTCAGTGATACTGAG
CCGCAAAATGAAATTCCAAAGTCAAGTGGTGATCAAAAGTGTGCAGACGA
GCCTGATTCAACCGACGCGTCCATTTCATCATTCCACCTTAATCAAGAAA
CACGCCCTTCCGATCCAGAGGTTATGAAGACTTATTATCAACGGTTGTTT
CCCTGGCGATACCTTTTTCAATGGCTTAATCACTCTCCTGTCCCTTCTAA
CGATTTCGGTCACCGAGAATTCGCTTTCACCTTGCAAAACGATGCATATC
TCCGATATCAATCATTTCCTACCTCTGATCTTATTCGAAAAGACGTTCTA
CGGCTACAACCCACGCGGTTTGAGATTGGACCTATTTACAGCACAAATCC
AAGAGATCGAAAAACTTTAGCGAAAGCTTCAGCCTTCAAACCAATCGAAA
AGGAACTCTGTTTCGACATCGACTTAACTGATTACGACGATATTAGGACA
TGTTGTGAAAAAGCCAACATTTGTTGTAAATGTTGGCAATTTATCACAAT
GGCTATTAAGGTGTTAGACGTGGCGTTGAGAGAAGATTTTGGATACAAAC
ATATTTTGTGGGTATATTCTGGGCGCAGGGGGGCTCATGCATGGGTTTGT
GATAAAAAAGCTAGAAGTATGGACGATCAAAAGAGGAGAGCTATCGCAAA
TTATCTTGAGATAATTAGAGGCGGAGCAAAGAGCGGGAAGAAAGTGAACC
AAAAGAGGCCATTACATCCGCACACCCTGCGGAGTTTAGAAATACTTAAG
ACTCATTTCCAGAATGATGTTCTTCAAGACCAGAACCCATGGGAAACAGA
CGAAAAGTTTGTGCGCCTCCTAGATCTACTTCCTGATCGAACTTTAAATG
AAGCATTAATGAAGAAGTGGAGTTCAGCACCTGGCCGAGCATCGAGTGCC
AAGTGGGCGGATATAGATACCCTCGCCAAAACTGGTACAAGCAAATCCTT
GGATGCTAAAACGCTACTAGAAGCGAAGCAAGATATAGTTCTCGAGTATA
CGTATCCAAGACTAGATATTGAAGTTAGTAAACACCTCAACCACTTGCTG
AAAAGTCCTTTTGTTGTTCATCCAGGAACTGGCCGGGTTTGCGTTCCAAT
AGATGCCAATCATTGCGAAGATTTTAACCCTCTTACCGTACCAACAGTCA
CGGATCTTCTTAAAGATATTGATCAATGGTCTGTCACTGGGGAGCAACAT
GTGGTCGAAAACGCCAAGAAAGCGTCTGACTGGGAGAAGACAAGACTTAA
ACCTTATATAGAAATTTTCAGATCCTTCGTAAATTTACTTTTGAAAGATG
AGCGAGAGGTCTATGTAAAGGAAGAGATGGGGGGAATGATGAGTACGGAG
TTCTAG
>Bg_POA_contig_3971_gene-0.0
ATGGTTACTGAAGGCCTTCCTGTGGGATGTAACTCGTGCTCCGAAAGTGA
CAACATGTTTGTGCAACGCCCCAAAATAGGCATGCCTATCCTCGATCCCA
CAAATAGATTGTCCGCTCTAACTCTTTCGACATGCCAAAATAACAACATG
GAGCAAGGGAAAAAAGCTGCATCTGTTTTTACTCCTCCACAAAGTCCCAA
AGTCGCTTCTCCACACGCCTCTGGTGTGGGATCTAGCACTGTAGGGCTGC
GTCAGGGCTTCAATGATATTGATAAAAAGAGAGTATCTCCTTGCGATAAT
TGTGCCTTAACGCTTCCAAAGAAAACCTTGCAGGGGGCGGTGCCGGCAGC
TCTTCAAAATAAGAGTCCTATTCTACGAACTCGCAAGCTCTATGAGCGAG
TACCAATCCCAATAGTAGATGATCAATCACCTTTAAAATTAAATGCAACC
AAGCACACGACCGCATCTTCAAGTAAAAACGCTTGTGTTGAAACAAACAA
AGACAGCACCTCTGCGAAAAGCTTCAACTTTGATCCTTCAGTTCGCTCTC
ACGATCACTATCTTGACTATACCTCAACTCACGAGCCGTTGTTGCCCTCT
ACTTTTTCCAATGTGCGACAGTCATGCCTCAGAACTCTCTCTTGTGAAAC
CCTTCCTCCATCAACTCAGTCAATAATACCTTCTACGGATCAATACAAAA
GTGGATATTCGAACTCTACTTTTTCATTGACTTCATCTGCAGGCGGGCCT
ATCTTTTTTGGCGATCCACTTGCTGGCTACACCATCGCTTACACGTTTCG
AATTCCAGATCCAAATGTTCGCGGTCGAAACCGAGTCTATGCCCTGATGG
CACTTACCTCAAAACGCGAACATGCTGCTATGCAAGCCTTTTCTTACCTA
TCAACAGCCTTTCGCGAACTAGCTCAATGGATCCTCACACTTGCTGAATT
AGAGCTTGAAAGAAACGAAGCTCTTAAGTGTCCCACGGAAAACAGTCAGA
CACTCAGTAGCTTCCTAAATGACTGCAGAAAAGGATTAAATGGGAGTGGA
AAGCTATTTCTCAAGAATCGAAGCTTAGCAGAAGTCGTGGGAATGCCAGA
CTTTTTTATTGAGCTTCACAGTCGATTCGTTAGACTTTTGGCCGAAATAA
GTTTTTTGACCCGATTTTGA
>Bg_POA_contig_960_gene-0.2
ATGTTGTTCGATGAGAGAGACGCACCATTACTGAAAAAATGGATTGTTAA
ACGACTCGAAAATACCTCGGATGCCGATGCAGACGTACTTGCAGATTACG
TTCTAGCTCTTCTTCGACATGACGGTGACAAAGAAAGTGTTCGCGCCCTT
TGCGAAGCAGAAATACCAGATTTTCTCAAAGAAGATTCGGCGCTGTTCGT
TCAAGACGTCTTCAATGCCATACAATTCAAAACATATCATCCTGGCGTAA
ACCAATCTATTAAATCCACTCGTCCCTTTGATCCACCGACTGGCCCTTCG
GCCGCATCACATAGAAATTTTGGAAACTTCATACCCACGGGAAGCCTAGC
AAGTACTGGATACGGCAAAAAGCGCCCTTACATTGACAGAGGCGAGGTCT
CATCGCGGGATAGAAGTCATCCATACACTGGGAGCTCGATTGAGTCAAAC
AAGCAATCCAGACGCTACAAGTCTTCAGGAGGACGTATCGGACTTGATGC
AAGAAGGGAGGACTGTTTTGGGCTTAGAACATCAGTATTGGACTCACACA
TAATCCCCCCACCACAGTCAAATGTTCAAGATGGAGTACCAAATTCTAGT
TTATCATTATTTGGCCCCAAAAATTCGAGGGCATCGCCGGATTTTCGCTT
CTCTAATTCAAGTGTGCTTCCAAACAACCCCCCAGTATTGTCGGTCGGTA
GAGGAGCTCACTTGATTCCAAGTAAGCAGAGATGCAGAGACTTTGATCTG
AAAGGATTTTGTTCAAAGGGAAATATGTGCACTTCTGTACACGGTGAGAG
ATCTGTATGGATTCCACCACAAAGCAGTTCTCCCCCTGATGAGTATGATC
CAACTAATAGTATTATCACAATTCTTGATCATAGCAAAAGCAAGGTATTA
AGTAACATGCAAGCTCATGGTAATGATGAAGCCCCTAAGTCTGAGATTTA
TACACGGGAAAAGGGTGGCCATCGCATGATTGAGAGCCGCAATGCAGTTT
GCTCGAATAGACGAGGTGGAAGATCTGAATTTTCATCCGATCGACCTCAT
CATGACAAGACTAAGACTACCATTGTGATTGAAAATATTCCTGAGGAATA
TTTCGCGGAGGGAGAAGTTCGTAAATTTTTCTCGGAATTTGGCAATATTG
TGGATATCAAAATCCAATCTTATAGACGCCTAGCTATTGTCAAGTATGAA
AATTGGGATAGTGCTAATGCAGCATATAAGTCGCCCAAAGTAATATTTGA
CAACCGTTTTGTTAAAGTATATTGGTACATTGATCAAGAATCGTTGCCTA
AACTTCCCTCCATCCCGGTCGCAGGGCTAGGTCCCCAGAACAGTTTATCC
ACTGCTAGTGTGCCAATCCCTTCGAAAGACTCTTCGGATCATAAGATTGA
TTTGGAGGAATTCTCACGAAAACAGCAGGAAGCCCAGGAATCTCATTTAA
AAAAGCAAAAAAAAAAGCAAGAAGTAGATAATGCTAAGAAAGAACTTGAG
AAACGTCAAGAAAACTTGTTAAAGTCTCAGGCAGAGGAGAAAAAAAAGCT
TATCGAAAAGATAGCTGCGAGAGGTAAGAACTGTGACTTAGGGGAAGACT
CCAAGTTGGATACATCTACAAATTCACACAAAGAACTTTCTCAGACAGAG
ATCTTAAAGGCTCAACTAGCTGTTTTAGAAGCTGAAGCCCAGTCGCTAGG
GATTGACACGACTTTATCTAATAGCAGCAATTGGGCTCCCAGAGGTCGAG
GTAGTTGGCGTGCCAGGGGATATGGTACGCGTGCATCTCGAGGAAGTTTT
CGGGGCGGTAGCATCTCCGCAGCCGCTTCTGTTCCATCACTTGTATCCGG
ATACCGCTCATTCAACCTTGACAATAGACCTAAAATGGTCAGCATAACTG
GAGTTGATTTCTCGGATGCTGAAAAAGATGAAAACTTAAGACATCATCTC
CTTGGCATTGGTGAATACGAAAATATCGAAGTTACCACCGACCGAACTAT
AATCACATTTAAAGATCGTCGTACGGCCGAAAAGTTCATGTCCAGCACTA
CGGGCGGGGAGATACCGTCAATCGGCAAAGTCGAATTGACGTGGGTTCCA
ACCCAACCAACAAAAACAAATATTTCCAACAAATCAGTCAGCCCGAGAAA
CGGTATAGATAATGAAAATAACGAGCAGGATAGTGCGGCGCCAGCCCTCG
CGGTAGTCTCTAATAACGTCAATGCCAGTAATATATCTTTCAAGCAGGAC
CAGCCACAAAACTCAAATACAAATATGGATTACGACATTGCTTACGATAA
CGTGTGGGAACCCGAGTAG
>Bg_POA_contig_960_gene-0.0
ATGTCTCGAGAGTCGAGCCCTCGAATAATCATCTATTACCAGACCCAAAT
ATATCCCGATGGTTCCGTTTGTTCAATCCTCCCACTGATCATGAATCCTA
TTATCTTAGTCACTCATGTTAACGTCGCCGCCATACATCTCAATGATCCA
CCAGGAAATATTACATTAAATGATCATGACCCCTCGCACGCGAGATATTT
CACTCTTTGGGCTGAACTTCGTGCACTACAAGCTAGTGGGATCAAAGTGT
TGGGAATGCTAGGAGGTGCAGCAAAAGGCTCTTTTACCCGACTTGACCTT
GATCAAGAAACCTTCGAATCGTATTACATTCCACTTAGGAATATGATTCG
GGAAAGGAACTTTGACGGTCTTGACCTAGATGTTGAAGAGAACATGACAC
TGAACGGCATAATTCGCCTAATCGATAGACTCAAAGCAGACTTTGGAAAA
CAATTTTTGATTACTCTCGCACCTGTTGCAGCAGCCTTAATATCTGCGAA
TCCGAAACATAATCTTAGTGGGTTCTGTTACGAATCACTGGAAGTAATGA
GAAGCTCAAAAATTGCATGGTACAACACACAATTTTACTGCGGTTGGGGA
GATTTATCAACAACCAATGGGTACGATTCAATTATAGCTCGTGGCTTTCC
AGCTAACAAAGTTGTGACTGGCGTGGTAACAAATCCTGCTAACGGCAGCG
GATGGATTTCTCCTTGTATATTACAGAAACTTCTCATAACCCTCCAACTT
CGGTATCCGGAGTTTGGTGGGGTTATGGGATGGGAATATTTTAACTCACT
TCCTGGCGGCACACAGAAACCCTGGGAATGGGCAACTTTGATGACCAGAT
GTTTAAAAAGGAATCTTTCCGCTTCCAGTGCAGATCACACATCCGAATCT
TCCCTCTATGAACCCAAAACTCCACATGCAAATGATGAACGCAAAACAGA
AAAAAATGGGTAA
>Bg_POA_contig_21554_gene-0.1
ATGCAGCAGCGAAGAGATGAGATTCTGGCTAAGAAAGCGAAACTAGCCGA
GCTCAAAAGGCAAAGGGAGCTTCGATTAAAAGAAATATCTGCCACTCATA
ATGGAATTGGGAGCTCCAGTGATGTTTCGACAAATCGAGCAGAAAGCCGG
GAAGAGCTGGACAAGTACATCTCATCCATACTTATTCAAGGGGAAAAAAA
TAGACCGCATTTAACTGGGCAAGGGACAACTGGAACGCAGGCCACCATTG
ACAGCCAATCCAACAGTGTTCAAAGCTTTGGAGACACCAGCGTCGAAAAT
GTAGAAATACCGACTAACGAACCCAAATTTAATGCTCCCATATCAAAACA
AATTATTTCTACTGTGCCATCAGAAGTTGTCTATGATTTTCCTCCTTCGC
CCATAAAAGAAGTCTACTCTTATAGTAAAGGAATACAAACTTCGGATGAA
TGGAATCTCTATAGCCCAAGGCCAAAATCATACTACGATTCAGTAGACGA
GGATGATGATATAGGTGCTTCGGAAATTACAAGCTCACAAAAACGCTCAA
CCCGACGCGAAAGAGACCGAGAGGCAGAACTGAGAGAAAATATACGGCAG
GAAATTGAAGCAGAACTGAAGTCCGCCCAAGAAATTACGGATGATAGCCC
TGTGTCAAGTTCAAAAACATCTGTCCCAAACTATCCAGTAAAGACTTTGA
CAGTCGAAGAACTTCAAGCTGTCACATACTCAGAAGACTTTAAGGAATTT
ATTGACAAATCATGCAAAGTAATTGAAAGAGCATTGGATCAAGATTATGA
TATTCTAACAGATTATGCACGTATAGGAACCGACAGCTCAGAATATGACG
ATAAAAATGGCTGTTCAAACGACAAGGGACGGAGGAGGGTCAAAGAAATA
GCTCAATTTTATGATGAAAGGTGGTCGAAAAAACGAATGATCAGCGACAT
CAACTTCTCTACCAAATACCCAGAACTACTGCTTGCAGCTTACACTAAAA
ACCCCTCGGCACCGCATGACCCCGATGGACTAGTACAGGTATGGAACATG
CATCTTCATGATCGGCCGGAATACATTTTTCATGCCCAATCTGACGTACT
TGCGGCAAAATTCTCTCCATACCATCCAAATCTTATCATTGGTGGTTGCT
ACAGCGGCCAAGTACTATTATGGGACACTCGCGCGAAGTCTCATCCTGTT
CAGAAAACTCCACTTACCGGGTCAGGTCACACGCACCCCATTTATTCAAT
TGATGTAGTTGGGACGCAAAATTCTAATAATATTATATCTTGCTCTACTG
ATGGTGTGGTCTGTGGCTGGACAGTTGATATGCTGGCGCAACCCCAGGAA
CACCTTACTCTTCTCACTCCACCCCCATCAAAGAATGAGGATCTGGCGCC
CACTTGTATGAAATTTCCTCAAACCGACCCAACTTATTTTCTAGTTGGAT
CTGAGGAAGGCACTATTTTCCCTTGTCATCGATATGATCGTGCTGGTGCA
AAAGCAGGTGTGGACTACAGGGTAAGCTACCGTGGCCATGTTGCACCAGT
TATGTCTATAGACTTCCACCCAGCACGTGGTCCAATTGATCTCGGGGATC
TAGTAATTTCTTCCTCTCTTGACTGGAGCGTCAAGCTTTGGAAGGTGCGC
GCACCCACTGCTTCTACGACCACAGCCATCAGCGGGCAAGTTCAATCTAT
TACTCCAATCATGGATATCTCGCGCGAAGAAATCGTCTACGATGCATCTT
GGTCTCCTGTAAAGCCCGGTGTCTTCGCTCTTGTTGACGGTGCTGGTAAC
CTTGAAGTCTGGGATTTGACTATTGATACAGAGATTCCTGTGGCCAAAGT
GTCGTCCAGTGGTCGGAATTCAATGACCAAGAGCCTCAACAAGGTAGCGT
GGGAGAATGGCGAGGGCAAGCGACTCGCCACAGGCGGCATGGATGCATGT
CTCACTGTGTTTGAAGTGGGCCCCGACTTGGGTGGGAAAGAGAGCGCGCG
TCACGAAGAATGGACTAGTGTAAAAAAACTGGTCGCACGACTTGAAATTG
CTGATGCTACAACTATCCAAAGTCTTGGAGGTATGTAA
>Bg_POA_contig_21554_gene-0.3
ATGAACACTCTCACAAAATTCACTGGAGCAGTCTTGATAGCTCGAGCCTT
GAGGGGTCTAGGGATCAAAGTTATTTTCGGCTTGGTGGGCATTCCAGTCA
TACAAATCGCTGAGGAAGCCCTCGCGTTGGGCATCCGATTCATCGCTTTC
AGAAATGAGCAAGCAGCGAGCTACGCAGCAACTGCATACGGATACCTAAC
TGGAAGGCCTGGAGTTTGTCTTGTAGTGGGAGGACCTGGTGTTCTACATG
CTATGGCTGGCATTGGGAATGCGTCAGCAAATTCCTTTCCTTTGCTCCTT
TTAGCTGGTTCATGCGAGACTCGCTTGGTCGGAAAGGGTGCCTTCCAAGA
ATCTGATATCGTTTCATTCCTAACGCCTCATACCAAGCTGTCGAATCGCG
CAGCACTGGGCTCAATCTCTCAGTCAGTCACAGACGCATTCAGAGTCTCG
TGGTATGGAAGAGGAGGCCCAACATTTGTTGATCTCCCAGCAGATATCAT
CGAAGGAGAGGAAAGAGAAATTAAAACCTACCAAATTCCAGCACCACCTC
GAGCAGCTTCTGATCCTGCAAAAATTCGACTCATTGTTGGACTCTTGAAA
TCTGCTAAAGCTCCTCTAGTAATTCTAGGTAAAGGTGCTGCCTACGCTCA
AGCAGAGGTACATATTCGTCGATTCTTGAATCATGCAAGAATACCATTTT
TACCAACACCTATGGGAAAAGGAATCATGCCCGACTCTCATCCCTTAAAC
GCCGCTTCTGCACGATCATTAGCCCTAAAGCAAGCAGACGTTGTCCTTAT
ACTTGGAGCTAAATTGAACTGGATTTTACATTATGGGGAGTCACCTAAGT
GGAACGATTTGGTTCAAATTATCCAGGTCGACATTGCAGTAGAAGAGTTA
GGCCGAAATAGTGCCGACCCAACACTTGCTGTGGTTGGTGATATCAGCCT
TGTAGTGCAGCAACTAGTTGAAGCCGTTGGTCCATGGAAATATCAATCTT
CATCTCCATTTACTGAGGCGCTTCATGAAAGCAAAATTAAAAATGAAGCA
AAAGCAGCCGTTGCTGCTATGAGAAATGACCTTCCAATGAGCTACAGCAT
GACTTTTGACATAATTAAGAATACGCTTCACAAGCTCTCATCGCCGGAAG
ATGGTGGCATAGTTTATGTTTCAGAGGGGGCCAATACCATGGATATTTCT
CGCAGTATTTTCCCTGTTGAATACCCCAGACTACGCCTAGACGCCGGTAC
ATCTGCCACGATGGGTATCGGTCCCGGGTATGCTATAGCAGCATACTCTG
CATATAATTTCCCTAATGCGGAAGGGAATGCAGGACCTAAGCCATGTCGG
AAAAAGATTGTTTGCTTGGAAGGTGATTCGGCTTTTGGTTTCTCAATGGC
CGAAGTTGAGACCATGTCTAGGTACGGTATGGATATTTTAATATTTGTGA
TAAACAATGGGGGAGTTTATCAAGGTGACAGCAATAATTATGATGATTGG
ATTCAAAAACAGCAACGGGGTATTTTGAACAAACCAGGTAGACTTAGGAG
TACGAGTCTTGGATTTGAAGTTAGATATGAGATGATAGCGGAAATGTGTG
GTGGCAAGGGGTATCTTGTTCGGACTCCGGAGGAGCTTGCTAGGGCCACT
GAAGAGGGCTTCAAAGCAACTGTTCCAGTGGTTGTGAATGTAATCATTGA
AGCCGGTGAAACACAGAAGCTCGAATTCGCATGGCAGAATAGCTCGAGTA
ATAAAAATCTTAGCTTCAAGCTTTAA
>Bg_POA_contig_21554_gene-0.0
ATGGCCGAATCAGCGTCGAAATCCTACTCCATGGACCCAACGCTGTGGCT
GTACACAAGTCTAACTTCGGGATCTTCTCACATTATCACCGCTACATCAC
GAATGGAGACCATTCTTAAGGCCAATCGTATTCCATTTAGAGCATTAGAC
CTTGCTACTGATGACAAGGCCCGTATGCTATGGGGTCGAAGAGCAGGAAA
AGATGAATCTGGCCGGCAGAGGAAGATCCCCGGCTTGGTTCAAATGGGGA
TGGTAATTGGAGTAGATATTGTTGACGTAGAAGACTGGAATGAGTATGGA
GAGTTGAGACAACATATAAAAATAGTGCCTGTTCCTGGAGCACCTGTGCT
GCCAATTGTGAACCCCACATTTGCCAAACATGTTAAGGCCATTGCTAAGC
CATTGGAAAAAAATACTCCTTCACCACCACCTGAAACCCAAACTTTCAAG
TCCGAGCTCTCCTCAACGACTCTGACTTTGAGACAGGTAGGACTTGAAGT
TGCTCAGAAGGCAAAAGAACGTAAACAGGCACCTACGACTATATTTGATG
GTATGGGTGAGGCCGATAATAGAAATAAAGATAATTCTGCGATCAAACTA
GAAGCGCAGCTTGAGGTGGAGTCACAGCCAAGACAGGTATTAGAGAATAA
TTTGAAGCCAAGCCTTGAAGAAACACGGACAACTGAGTTGAAGCCGATGT
CAAGTCCTTCAGAAATACCTAAGCCACTAAAAACACAAGAGCCAGTTTCC
GAGATCAAGCCAAAGCCGAAAGCTCTAGAAACACAAGAGCCGGACCCTGA
GACAGAGTCAAAGCCGAAGCCATTGGAAACAGAAGAGCTAGATGCTGAGC
TAAATTCGAAGCTTAACCCCAATGAAATGCCAAGGCCCGAGATAAAATTG
ATGTCAGACTCTTCAAATAATTTAAAGTCTCCAAATAAATTAGAGTCAGA
ACTTGATCCCAACCACTTAAATATACAAAGGCCAAATCCCGAAGTTGTTT
TAGAGATGGACTCTTCAAAAATTCAAGAGTCTGAGCCAACATTGGCGCCA
GATATTTCACAGATACCAGAGATATCAAAGGTAAAGGCTAAGAAAACGAC
GAAAAAGCTCGGTGTTCTACTTCCTAGTGAAGATGCACTCAGGAACTTTG
ATATTCATACTAGCCCCATGGAAACTCTTTCATCTACCCAATCCCATAGC
TCTGCTTCATGGAATAATCCTATTGATGGGGTTCATTCTCCACGATATTC
AATCGATAGATTAGAAGCCATGATAAAATCACCAAGACATCCTATCGATA
GATTAGAATCAATACAGTCACCAAATTCAACTGCCTGGAAGCCAGTAAGT
CTTGATCAAGCATTGACGGAGGTTGTCTCTGCGGAAAGGCTCAGGAAAGT
CGCCAGTGAAAATTTCAGACTAACTGGAGATGAATAA
>Bg_POA_contig_21554_gene-0.5
ATGGCTTCAGCTGGTGTCAATGTGCTACGTTACTCAGTCTTGGGTGCTGG
AGTGATTTATGGGGCTCTACACCAATCAGTTTTATCATCAGCCGCGAAAA
ATTCACTTATTCAAAAGGAATACGACCAAAAAGTAGCGTTAATAGCTCGA
GCTAAAGCTGAATATTTGAATAAAACTTCGGGCTCTAACCAGAAAATTGT
CGGCAACAATGCGATTTTTGACCCTGAGAGTCCAAAATTTGACCTCGAGG
CATACATCAACAAAGTTACGACGGATGGCTATTAG
>Bg_POA_contig_10030_gene-0.0
ATGTATATAGAGTTCTCTGTAGTTGCTCCTGTTTCTCCCCCCATAGCCAA
TCTATCTTATATTCCCAAGGCTGCCTCTCTGCCACCACTCCACTTTGTGA
TTACCAGAGTAAATCTAAATATAGATATAAATTTAGCCCATCAAGTTTGC
TGTTGTGTCAAATTTCTTGTGGTTAAGAAATATTTTAATTTTATGTTGTT
GCTTAAGTAG
>Bg_POA_contig_6640_gene-0.0
ATGCGCCGCAACCGAAACGGAGAATATGTTGAACAATATAACAGCGCAAA
TAGTTACAGCGAAGGTGGTTATATTCTACCACCACCTATCAATGAAGTTG
AGGATTTCGATGTAAATAGATCACAACAGAACGCAAATTATGGAAACCCG
AATTTCTCATCACCTCAATTTTCAACGTATTCGCGGTCCGGACCACCTTC
ATCGAGATTAGTTCCCGAAAGTCAAGCTGAAAAGCAAATTGGCGAGGTCC
TAGAACATCTGAAGAGAGAATGGCCCGCGATGTGTGAGACTGAATGTGTA
CCTGTTCATATAGCTCTTCAGCTCCTTGACACAAGCTCTGTTGGCAGAGC
GCATGAGTATCCCAAATTTGAACAAACGCACAGTTACCTACAGGAGTCTC
TCAAAGCCATCGTACATGAACATCATCAAGGGTTCAATAGTTCAATTGGT
ACTTTTCACAAAATTCAGACAAGCCTTCAGTCCACCCAGAAACGCGTTCA
ACACCTAAAAGATTCTATGAACCATGCAAAGGTCAGCATAGCCTCTACTG
ACCCTGAGTTAAAAAATTTGGCCGTGGCGTCTCAAAATTACTATGACCTC
ATACACATCTTATCTGAGATAGAAGAACTTAGACAGGTATCAGATCTGCT
TGAGGCAAGAATTTCAGATAAAAGATTTATTGCTGCTGTTGATATGTTGC
AAATGGCTTTACGACGGATACGAACGCCTGATTTAGATGAAATTGGTGCA
CTGAGTGAGCTTCGAAGTTATTTTAGCAATCAGGAAATAGCCTTAACCGA
CATATTGATTGAGGAACTACATGATCATTTGTATCTAAAGTCTCCATACT
GTCAGGAACGGTGGCAGGCGATAGCCAAATGCCAGGGAACACCCAAAAAT
ATAAAAGCAGAAAAATTAGTATCTATACGACCGTTTTATGAAATTCTAGA
TTCTATTCATTTATCAGAAGCGATAAAAGAAGATCCGTCAAGGAATCCAG
AAATCGATACCTTCTATTATATCCAAATACTCGTTGAATCTTTGAATAAG
CTTGGACGCTTGGAATATACTGTAAATGTAATCAAGCAAAGGCTTCCCGT
TGAACTACTAGGTATCCTCAACGAAACCAACAGCGAAGTCGATCAGAAAC
ATCCCATTTCGTTGCGAGGAAGCCTTGCGCCTGCACTAAGTAATCAGCCA
TTTAGTGATCGAGAAAATGGGCTCCGGGCAGGTATTATACAAGACCTTCT
TTGGACGCTCTATGCCAAATTTGAAGCTACTGCTGAGAATCATCGTGTAT
TTCATGAAGCAGTTAAAACGATCTCGAGGAGAGAAGGAAGTCGAAGCTCG
TCTATTCTCCTCGGTGGATTTCGCGAACTTTTGAATTTGTATCAAAATGA
GATTCAATCGCTATTGCACAACTATGTGACAACTGACGCAGATATCTGCG
AGTTTACCTCGTCTCGATCTGGACCAGCGAAACCTGAACTAGCTAAGGAT
AAATTATTTCTATTCTCAGAAACAGATAGCAAATCCATTCAAATGACAAC
AGAGTATCAAGAACTTGAGGTAATTATAAAATCAGCCGTACCAGGCCTAC
TCTCCAGTGGAAAGAATGGACCCGAGGGCAAAAAAGTGTCCAACAGATCA
GATAAAAATTCCAGAGGAAGCTCGATAAGACCAATATTAAATGCTTCTGC
ATATGAAAACAAAGCCAATGGGGTTGGATCCTATAAATCTCTGATCGAGC
CTAGTATTTTTAATATGAGCCTACTACTGCCTCCGACGCTTTTGTTCCTA
CATCGGCTCAAGGCGATTGTTCCACCAGGATCAGACCTCGCTACAAGTAC
CCTAACCTCCTTTTTAGATAATTTTTTGGTGAATGTCTTCCTTCCACAAT
TAGACGAGACATTAGGAAAGCTTAGCGACTCACTACTTGAAGAATCTGAT
GCTTTCCAACAAGACCCACTATGGAGTAACGTCTCCCGCCAGCCTATATT
TAAGGGAACAGTGGCCTTCTTTAATATAATAACATCTTTCTGTAAAATGC
TAAACGCTATTCCCCACGACCAAGCCCTCAGTCAGCTTATTATAACTCAA
ATGGGAAGATATTATGATCACTTTTATGAATGGTTCAAGTCTTTAACCTC
CAAATCTCGAGACTCTGAGAGTTCATTCCTTAAGCTGTCTGCAAGCTTAG
CGACTGGTCCGGGCGAGTATCATAATATTTTACAAAGACTTTGGGCTAAT
GAACAAACCTTGGAACAGAACCATGGAGGTTTGTTTGAACAAGAAATCGC
CTATTTAATTAGTAAGACGAATGAGGTACCTATCCAACTAGATGATATCA
TTCGAGATCGAGAGATCATATCATCTTTGTGTTTATTCTATACAAGTATG
AGATGGCTTGCAGTTAAGATTAGACAACTCCGTCACATTACAAATAATAA
TGTTGACTCCTCACGCTGTGCAACTAAAAGGCCAATAACTAGAAGATGGT
CGATTTCCGATGGAACATCAAGGGAACCCTGCAATAAAATTAATATCTAT
CTCCCAATGACTCACGAGACTGTGAGTGGATTCGATGCAATCGTCTCGTC
GTATGAGAAACTTGCCGGAATAATAATCTTAACGCTACGCACAGAAATCA
GGTGTCAAGTGATTTACTGCCTAGCAACTACTCTGTCGCCTAAAACAGCA
GCACCTCATCTCCTCGAGCAAGCAGTTAATGAGCCAGACTCTAAAATATT
ATCACTTAATTCGGATCTAGTCGCTTATGACGAAATAGTTGTCAAACTAC
TTCGTGTGAGGGAGGCTTGCTTCATTCGCAGAAGCCTCGGTCTGCTCGTA
GATAACTTTCTGGTTAAAAATGCTGGCATGGTGAAAGCCATGAATTCCCA
TGGCTGTGGAAGGATGCAGCTCAATATACTCGTCTTACAACAGAATCTGA
AGGCGATCGAACCAGAAGCTAATCTCAGTCGTGCCACTGCATTCTTCAAC
CTCTTTATCGGAGGCCCAGATGCTGTCATAAGCCACGTCAAGAACGAGAA
AAAAAATGGGGACACTACTAAGAAACTATTTAGTTTTGAAGAGCTTAAGA
CACTCATTGAGCTTTGCTACAGTAAGCAAACTTCGAGCTCCGACCGAGGA
TCTCATACGATAGCTAGACGAGAAATGGGAGATCACATGTTACAACTGGC
TGAATACTTATGGGATGGCTGA
>Bg_POA_contig_6640_gene-0.1
CTACCATTCGTCACTTTAGAGCATAAGATTTTGACTTATGAATTAGATTC
TTCCTACGATTCACCTTATCGGACTGGCCAGCACGTTCCACTGGCTCAAA
ATAGACATGACCAACTCACCTCAATCGCCACGACTGCATCTGAATCCCGT
CCTGACGTCAGTTCTTCGTATTATGAAGGAAAACAATCCTCAGAACTCCA
AAACGGGAACATACAGCTTGGATCGCCCCCTGTCTATCAGTATAGTCCTA
CACAGAATTCACCTTATTCACCTGGCATGAGATCGATACACGCCCAGAAC
CGAATAAGCACACATGAAAATTTCGAAAACGTTAGTCCAGGAGAAATACA
ACTTCAAGCTTTCCACGAAGGCCTTCCTCCCCCGCCGCCTATAGAGCATT
CCTGGAAACGCATTGATAGATGGGCTGAAGATAATTATCCAGAATTATGG
GACCAATTGTGTGAAGGGTGTACATCCAATGACTTGAATGAACTGGAACA
CCAGCTAGATTGTTCTCTACCACTCGAGGTCCGCGAGTCTCTACAAGTAC
ATGACGGACAAGAACGTGGTGGTATGCCGACGGGAATCATATTCAGCTCC
ATGTTACTCGACTGTGAAGAGATAGTGCAGGAATGGGAGAACTGGAAGAA
AGTTAATCAAGAATATTTAAATGAACCGATAAATATCAAACCAGCTCTAC
CTCTCAAGGCTCTCGGTGGAAGTTCCTCCTCTTCAAAACAAAGTTCCAAT
CTTACCCAAAACCCACTTTGGCGACAAGACCTTTTAGCAAGACAGGACTC
CCAGCCTTCAGACGCCATACAGAGGGTCTACGCTCATCCTGCCTGGATTC
CTATGGTCCGTGATTGGGGTGGTAACAACCTGGCCATAGACTTAGCACCA
GGTCCAGCTGGAAAGTGGGGTCAGGTGATTCTATTTGGTCGTGACTACGA
TTGCAAATACGTCGTGGCTCGTTCCTGGGCGGCATTTTTAGCTACTGTCG
CAGATGACTTAAACAGTGGAAGATGGTTCGTGGATGAGGAAACCAATGAA
CTCAAACTGAGAGAATTCAAATCAACCAATGTAGAACCAGGGTATCTAGA
CATTCTTAGATGGAGGATGGATCGCAAATACGGACGTAAAGGAGCTCGAC
GTAAATTGGCAAGCCTCTCGACACATTCACAACTAGCTGGATCACCCATT
TTATCACCTTACACCAGTCCAATCGCTGAAAACGGAGATTCTAGAGGCCG
ATCAATGCAACGCTTCAGTGGAGCGTCTCCCGTGTCTAGTCCGAATCGAC
CGTCCTTTGGCAAGAGCCCGTTGTCCAGGGTCACGGAGGAAACGCCCTTG
CCACTCAAAACCACAAGGAATGACAGGAAAAGTGAAATCCTTGTTGAAGT
CGAGACCCCACGGCCAAGTGAAGATGAAAAATCAAATATGCTAGGTGGGC
TACTTGAAACAGTTGATCTTGAAACCAATCAAAAGCAAAAATCAACTGGT
GTAAAAATAATTAGCATTGAAGTTCCAAACGGAGGAGTCAAGAGCTCGAC
AATTGACGACACAGCGATGAAAACTGTTGAAATTTAA
>Bg_POA_contig_6640_gene-0.3
ATGTCCTTGTCCGAAGAACGCCTTTGGAAGTTCAGGAAGCCAAACTGGAT
GAATACTGCTACCGCACGAAGCTTAGGCGTATACGGCTCGGGCGTCTCAT
ATTCTTTAGCATTTTACATGCTCCTCGACGTGGCCGTATGGTCGCATTCT
CACAAAAACGGTAGTACCATTCATATCAACTTTATTGATTGGCTGCCCTT
TATTTTCTCAACCCTCGGCATGCTTATAATCAACTCGATCGAGAAGACTC
GGCTTTCGGCCGATAGTTTCAGTTATTCGGGTGGCGACGTCGCATGGAAA
GCTAGAGTCGTCCTTTTTCTTGGATTTGCTAGCTTAGCCGGCGGAATGGC
TGGTGGTATAGCTGTTTTGGTTCTAAAATACGTACTCGGGAGTGCTGTCT
GGCCAAGTCTTTATATGGGCGTTGCGAATATTTTCTCAAACGCCTTTGTG
ATGCTGAGCTCGATCATGCTCTGGGTCAGTCAGAATTTTGAGGACGAGTA
CTCCTATAATCTAGCTCTATAG
>Bg_POA_contig_14770_gene-0.3
ATGGAGGATTCATCATCCACAGCGACCTCCCCTTCGGAAAAAAGCTTTAA
CGACCCACAATGCTCTTCTCCGTGCCTATCAGGTGGATCTGCAACGCTTC
ATGACAGTGCGAGCGTTTCGAATAGTCTTTTTATTAATATGGAAAAGACT
CATCATGTTTCGTACACTAATTCTACACATTCAGACACATCAAATCGAAT
CCCTCTACCACCACTAAAAATTTCACCAGAATTAAATTCTCAGAAAAGTC
AGCAAGAGGATAATGTTTCTTATACCAATACTCTGTTATCGTCTCCGCGC
GCCGAAAAAATAACACGCAGTCCTATCCTCCCAGATAAAATTATCTCTGA
CGGGAAGCTTGGTACTTTTTCTGCAATAAACATCATACTATCAAGGACAG
TTGGGGTAGGAATCTACTCGGTGCCATCTTCAGTCTTTAACTCTGCGGGC
TCGGTTGGAGCTTCCATATTGCTATGGATCGTAGGAGCTCTTATATCGTT
TTGTGGCTTGGCTGTATATCTTGATCTAGGGACCGGTATCCCATTATCTG
GTGGCGAGCGAGTGTATCTTGAGCGCATCTTCAGGAAACCCCACATGTTA
ACTTCTTGCATATTCATGGCATACACAGTGCTGCTAGGATTCAGCTCGCC
TAATTGCATAGTGTTTGGTGAGTATGCCATGTACTCCATTGGAGTTGAAC
CGGGTCGCTGGAATGTTCGCTGTGTTGCTGTTGCCGTTCCTACGATTATT
TGTTTTATTCATGCCCGCTTTGGCAAGCTCGGTTTACGAATAATTAATAG
TCTCAGCGTCGTCACAATGATAATTCTTGTTTTTGTCATCATTTCCGGTA
TGGTCAGTGCTTGCCTACGCGTAGGTGCTGCTGACTCTCTTTTGAGCCAT
CACCCTCATCTCGACTTGCATGAGTCACAGGGAGCCACGGATACCGCCCT
ATCTCACCTTTCTACTGCTCAGCAAAACTTTTCCAACATCTTCGTGGGTT
CTTCACTTCAGCCATATGATTATGCGACTGGATTACTCAAAGTCCTCTTC
TGTTTCCGTGGTTATACGACGGCAAATCAGGTACTTTCTGATATTCAGAA
TCCAGCTCAGACAATTCGTGTCGCTGCTCCAATAGCACTAAGCTTGGTCA
GTGTCAGCTATCTTCTAGTCATAGTTTCATTCTTTCTTGTGATCGATAAG
GAGGACTTCCGAACCTCGGGCATTGTCATCGTCGGGCATTTTTTCCGCAA
CATCTTTGGCCAAACTATTGGCAAGAATATACTCCCAGTTTTCATTTTTA
TCAGTGCATTTGGCAATATTGCATCAGCTACCTATGCCCAATCAAGGATG
AATCAAGAATTGGGTCGCGACGGGCTCTTGCCATTTTCTGACTGGTCGAC
TCGTACAGGACTGTGGGAGAACATTACGCCAGGCCTCTTTCTACATTGGA
TAGTGAGCGTACTCGTAATTCTAGCTCCACCACCTGGGGAGATATATAAC
TTCCTCGTCGATATTAGCGGCTATCCTGTTTCTGTAATTGCGGTCGCTGT
CTCACTTGGTCTACTCTACCTGCAACATCACCCTCAAGAACAATGGTCCA
GTAGGTTTCATGCCAAGATGCCCTACACTATTGTCTTCGCTGCTAGCAAC
TGTCTACTACTAATAATGCCGTGGATAAAGCCCAAAATGGATCGACCAGA
TAGCAGGTTCCCATATTTTGTTTATCCGTGCACGTCCTTGGCTGTTATGG
TAAGTGGCTTGCTGTACTGGTTCTGGTGGGCTCGCATCGCTTCATTGCTT
TCTCGGTCATTGAGAGTGCAAATCCGAACCTGGGGAAAATGGCGAGTAAA
GCCGGAATCTTCGGCTCTATGGGTCGGTCGAATGGGTAGAGTAGGAGCGG
GATCGATTAAAGAGCAGTCGATGTTTGCGTAA
>Bg_POA_contig_14770_gene-0.0
ATGCCATCTGAGTTGGGGCTAACGCAAGCAAGTCGCACTGTCGTTGCCTC
CCAGCGTCACCCTTCAAGCGGCGATCGCACCGCTAGTAATGAATTGCAGT
CGAGCTCCAACCCACAAGGAAACAGCAAGGTGAAGAAGCATGTAGTTCAT
ACGGGACGAGTACATACACGCATTCCTTCTAGTAAGGGAATTAATAAGAC
GCATACCGATACACATGCTGAGATGGGACCTAGAAGGCCTTCCGGAAATA
TGTCTACGACAAGTCTCAGAAAGAACAACTCGCATGTCAATCTGAAGCGA
AATCGCTCGTCTGCAGAAGTTAAACCAAAATTCGCCGTAACTTTTGAGAT
AGGTGAGCAGGAGGATGGATGGGAAGAGACGAGCTCATCGGCTTCTCCCG
TCGCATCGCATTCACACTCTCGAACGGATTTAATCTCTCAAACGCCCGTA
ACCACACAACTCTCTCCAACGCACTCGCAAACCCCAAAGAAAAATGCCAA
AGACGTACCTAGTGTTAGACAAACATCACGCTCTTCTCTTGCTGATCCGA
AGGCGTTAACTGATAGACTTCTGTCTCGCACTCAATCTAGGCATACAAAT
CAAATGTCACTTGCCACAGCTAATCCCTCAATTGCTGAGGATCACTCGTT
ACCATCCTCACCTCCTTCAAGCTCAGTTCACGCTTGTCAGACTGGCTCCT
CGAACACGAGAGAAACTAAGCGCTACATATCTGGGTCTAGCTCTCCCACT
GAAACCTCTCACTTCCTCACCCGTTATCATTGCGAGCCTTCTGAAACATC
CAACAGTATCAAACATATAAAATCAATGAAAGATCTTAGTAATGCTGAGC
CTGAAGTAAACAAGACATCGGCGCTTACTCCGCGTGCACGCCCATCTGGT
GCAGGACAGTCACGGACACAACAAAAATTATGGCTACAGCGTGCTAGCTC
TCATATTGAGTCAAGTCAAAGTTCATCGTTTCCAGGGCGGGGAAATGGTC
TGGTCGACTGTACTGATGGAAGTCGGGACCCTCGAATCAAGAGCCAGTTA
ACAAGAACTGGAGTTGAGTACCTAGTCATACAACGTTATCAGGATCCAGT
CGGCAATGCCCTTAAAAGAGTAGCCCGAATTCCTGGTAAGGAGCCACTTA
CTCGTATACAACAAAACACGAAAAGATGCACCGAGACATCAGGTAGTGGT
TATGCGTTAGGCCAAAGTCTACTCGGGACAACTCAAGGAAAGAAAGCTAA
TTTTTCGAAATCAATCCCTCGGCAGCAAAAGAATATTCCAAGCAATGTTG
ATAACCTAAATAGCAAGGTCGAAGGCAAGATCGATCCAAACGTTGTATCC
GTTGATAAGAAGCTTTCTATCAACAGTACTGCCGCTGAAAACGAAAGTAT
CACCATTCTACTCAGAAGGCTCTGGGAAAAAACTTCCGATTCAAGTAAAT
GTGGTGACATGCTTGCCAACGGAATGTCTCAAGAGTAG
>Bg_POA_contig_33250_gene-0.0
AGAGGCTCGTTGCGAATACCACCCTCACGTGCTGCATCGACTTCCTCTGA
GCCTCCATCAAACGTGAGATCTCGAAGAGAATATCCGAAACCACTTCCTC
CCAACTATAAATCGACACTCAGGAGGGTCACTCTGGCCATTGTAGCACTT
CCAATAGCAATTGTAACTAGCGGGGTCTTATTTCAGAGATTGGTCCTAGG
GAAGGAAAGAAAAGTGCTTGTACCCAAAGAACCTACTTTTAAAAATGATA
TCAAATAA
>Bg_POA_contig_13742_gene-0.0
ATGGCCGCGCAATCCAAGCTTGCCATCTTCTCCTACCTTCGTCCCTCTCG
CCAAAAATTTAAGCTTCTCCTATTCCGACTCATCATCTTTTACCTTCGTC
ATCGCACCAAAATTTCTCGCCTTGTCTACTTGACTCTCTTCTTCGCCCTC
CTCAATCGCATTCGCGCCGCCATTTCCGAGCAAAAGGCGGCAGCTCTCTC
ACAGCTATCGCGAAAGTATAATTATATTCCATTAGGAAATGGAGATCCAG
CCACCCGCTCCAAAGTCGAGCTTAACCGCGAGTTTTTCCGCAATTTTTAC
CGACTTCTCAAAATTTGTATACCTGGATGGCGTAGCAAAGAGATGCGATT
ATTGCTGAGCCATAGCATGTTCCTGGTAATTCGAACCCTAATCTCGCTCA
AAGTAGCCGCTATGGATGGCGCGCTCGTCAGTAGTCTCGTACGAGGCAAG
GGGCGAGACTTCTTGCTTGGAATATTCTGGTGGATGTCCATTGCCCTCTC
ATACCATCAGTGTCAGCTCTCCTTGTGTTACCGCACACGCTTGACCAACC
ATATCCACAATGAATATTTAAGCAATATGACCTTCTACTCCCTTAGTGCG
CTCGACGATCGAATAAAAAATGCAGATCAATTAATCACAGTCGATGTCAG
CAAATTCTCCAGCAGTCTCGCTCAACTGTACGGCAATTTAGCCAAACCGA
CTTTAGACATGCTGATATACAACTATTACTTGTCAAAGAGTGTCGGCGGT
GAAGGATTATTTTTCATGTCACTCCTCGTCCAATTATCGGCAAATTTAAT
GCGTGCACTAACTCCGCCTTTTGGAAAATTTGTTGCAGATGAGGCGCGAT
TAGAGGGTGAATTCCGCTTCGAGCATTCAAGAGTCATAGACTATAGCGAA
GAGATTGCCCTTTATCATGGTCACGAGACAGAGAAAGACGCATTGAACAA
AGGTTATTTTACTCTAATCAAGCATGTCAACTATATGCTCAGGCGTCGCT
TTACTTTTGGAGTGGTTGAAGACTTCATTATCAAGTATGTGTGGGGAGCA
TTAGGTCTTTTGCTCTGCAGTGTACCCGTCTTCTTCAAGATTCCTGGATC
CAAGTCTCAAACGATGGGCGATAGATCAGAAAGCTTTGTGACAAACCGTC
GACTACTCCTATCTAGCTCTGATGCATTCGGGCGCGTCATGTTTTCATAC
AAGGGTATCACTGAGCTTGCCGGATACACTTCGCGTGTAGCTTCGCTAAT
TGATGTCATGTCCGAAATTAAGGCTGAACGTTACCAAAAGACACTAGTTT
CTGACTCCAGCCCTACCGATTTGGCGCAAATGATGAAGAATAGAGGAACC
ATCATCGAAAGCGATGATATTGAATTTGTCGATGTGCCAATTCTTACTCC
CGGAGGCTCGGTGCTTGTGCCGGCTCTTTCATTCTCGATGAAGCCCGGTA
CACATCTTTTGGTGCTTGGCCCTAATGGTTGCGGCAAATCATCTCTCTTT
CGTATCCTTGGAGGCCTTTGGCCCGTGTACGGTGGTATAGTTCGTAAGCC
ACCCCTTTCACAGGTCTTTTATGTTCCTCAACGACCCTACCTCTCGGCTG
GCTCTCTCCGTCAGCAAATTATTTATCCCGACTCACTGCGCGACATGCGC
AGCAAGGGAGTTACGGACGCAGATCTCTCAGATATAATGAAAATATTGGA
CCTCGATCATCTGGTCGCTAGTTTTCCCCAAGGCTGGGATGCCGAAGCGG
AATGGCGAGATGTGCTGAGTGGCGGGCTACAACAGCGTGTGGCGATGGCC
AGGCTCTTCTACAATCGCCCCAAGTACGCGATTCTTGACGAATGCACGTC
TTCCGTAACTCTTGATATGGAAAAAATCATGTACGAACACGTGAAGCGAT
TAGGAATCACTCTGATGACAGTATCTCACCGTAAAAGTCTCTGGAAATAC
CATAACATGGTTCTGCAGTTCAGTGGTCAAGGCAGCTATGTATTTACTCA
TCTCAATGCGGAACGACGACTCGAGCTTGAGGATGAGAAGGAGGAACTCG
AGATGCACCTACGCCAGGTCCCAGAGATTGAACGGCGCATCGCAGAACTT
ACCTCTCGCTAG
>Bg_POA_contig_3123_gene-0.0
ATGAACCACAATTTGCTAGTATCAATGGCGCATCGTGTCGTGCGCTCAGG
CATCTCTACTGGCGTGAGGGCTCCGGCGCTTAACTATCGGCACATCTGCC
CATCCCTCGCGGCTCAAGCTCACCCCATTGATATGGCGACACGGAGGTAC
TATTCAGAGACGACAGAAGCTGCTGCAAATGTTAGCACTGATGATGCAGC
CTCGGTCGCCAAAAAAGCGGATGAGTCCAACGATACAGTCCCCGGACTCG
AGGCTAAGACGCGCGAAATCATAGAGCTCAAGGACCGATATCTGCGTTCT
GTCGCCGACTACCGCAATCTACAGGAGCGCACAAAGCGTGACATGCAAGC
GGCTCGCGACTTTGCCATTCAGAGCTTCGCCAAGGATCTCATCGATTCCG
TGGATAACCTTGACCGCGCTCTCGCTATGGTCCCGCCTGAAAAACTCACA
GCTCAAGACCCGACGGATGCTTTCAAAGACCTAGTCGCGCTCTATGATGG
CCTGAAAATGACCGAGAAAATCCTAATGGGCACATTGAAAAAACATGGCC
TCGAGCGCTTCGATCCAAGCACAAATCACGAAAAGTTTAACCCCAACGAG
CATGAAGCGACTTTCATGGTACCCATGAAAGATATGGAAGATAACACTGT
CTTCCAAACGCAACAGAAGGGGTTTAAACTCAACAGTCGTATTTTAAGGG
CGGCTAAAGTTGGGGTCGTTAAGAATTCTTAA
>Bg_POA_contig_16524_gene-0.1
TATATCCCCCACGTCGAACATTTAAAAATAGTCACTTGGCTCGAAATTGT
TGATTTTTGTCTCCAGGGTGTCAACCAATATATCAGTGCCAACAGCGCAG
AGTCTTCAGATACGAAGTCTAGCTCTTCATTTCATAAACAATCGTATCAA
AATAGAATAAGGACGCAAAACACTATATGCATTGTTTCGAACGAAGGTCC
TAATAGTGACCTCACACGGCAGAATGTGGAAGACTTATTTCAAATTTTAT
TATCACTAGTATCTACTCCTAATGCGCCAATTTCAGAACGTTACGTTCCA
ATAACTGACAGCACAATAAAATTCCTCCAGTTGCAAGGCTCTAGTATTAG
CCAGGTAAACCAATTGGCATTCTCTGTTCTCAACAAAATCCTACAATACA
CCCGCACTAATCATATCTCATTCACTAAATTAGCTGCTCAAAATCTGGTT
CCAATTATTGGACAGTTCTTGGTCAGAAAAACGGCAGTTAAGGATGAGAT
GCTAAATTCGGTACGAGACGAGATGATAATTCTCATCTTTCTTGTTTACA
GACACGTTGAAAGCACTATTAAAGATGAAAAAAATAGTGAATTCTCGTTA
CAGTTAGGAGATCTGCTAGAAACTATGAGGATGGATTACTCAAAACGCTC
TGAGCGTGACCAACTACAATTGCATGATTTAGAAATGATTGATCACAGGT
CACTAAATACCGGATCTTTTGGTCTACAAAACTTCCAGCTCAGAGAGCAT
GATATTCAAGCTGAAAGGAATTGGTCTATTCTCCTAGTCATTGCAATATT
GGAACGAGTAAATATTCTGAGCCATAAAGTAGAATCCGAGGAAGATTCCG
ATAACAACCAACATCCTAGAAAACGGCAGCGTATAAACCCAACATTACAC
CACTCCACGAATGCAATAACTATTAAAAATGAGAAAGAACAATCTGCCGA
ACTGCAAATTTTAATATTTGTGCTTGAAATTAGTCAATTGTCTCCCCACG
ACTTGGAAGACTTGTTGGCTCAACTGCATTTGTGCACAGGTTCTGAAAGA
GACAACGTTCAAGCGTGGGCTTTGCTGGCTATTGCAAGCTGTACATTGCA
AAGGTCTGCACAGAGCATATGTACGACAAAGTGGGTGCAGCTCTGGCGCA
CTGGGATTAGATTTCTGACATACTCTTATACCTGCCGCTCAGCATCTGTC
GCTCTCCACTCGTTGTTAGCTCAGAATTTGGTGTCATATCAGGATGTTGC
GGATGATGTAGATTCAATCATCAGAACCGTTGAGCATAATGGCCCAGTTA
TTCTGTGCGATTCTAGCATATCTTTGATGATGCATTTACTTCAAATTCGC
AACAGAGAATTACCAAGTATAAGCGTGGCTACATCAGAACACATTCTTAG
GTGGGTTTTCGCTCGATGGAAGCCAGTGGAGAGATATTTCGCTACACATT
ATGCCGTCCATGTTCAACCTAAACATACATTACAGCTCATTAGGGCGTGT
TTAGGGTTAAATCATGTTCCACATGCTTCTGTTGCTAAACCAGCGGGGCT
CGTCGCGCAATCATGGCAAAGTCAATTCAAAGAAAAGCCAATTTTAGATT
ATCTCCTCTTGTTTGAAGAGATATTACCAGAAGCATCGATTACCACAAAG
AAGTTATGTTCCAGCTGCCCTGATCATACTGGCATAGAAAACTTCAGCTT
TATCTCAGCCACTGCAAAGGTACAAACTTTGCAAAAACTATTATTTGATC
TGCTAAATTCTATGTGTGTCAATACACTACAGGACTGGAGGACCTACTTG
CTAGACCATCGCCCTCCTATATCTGTAGAAATCTATCGTAGCACACTCTA
CAGTTGCATTTCAATGCTGTCTTTATTAAGCTTGTGCAAGATAAATGATT
TAGAGAAGACTAGAGTTTTAGCTTCAGCTATTCTTAATTTTTCAAGGGAG
CTCATAGGCTCCGCTGATCATCCAGAAGGATTCGACTCGGGTGAATCAGT
GAAGCTCACTGAAATTCTTATGCAGGAAATTCAGCCTTACATGCCACAAT
GTCAACTTCTGAGCATTTCCAACATGAAAGATAATGTACCTGAGTTATTC
CAATTTTTCGTCACAGTTGCCGAAAAATTTATGCATATAACGGCTTCAAG
ATCTGGAACAGGATCAAGTGATGTAGTCATGATTGATCTAGATGACGAAA
TAAGCCCCTCGCGGGATTATCAGCCAACGAGAGAGAACCAAATCTCGGAG
ATAATGCCAAGAACTTGCCCAGCCCTCTACATGAGTTCAGGCTACGTCAA
AATGTATACTGTCGGAAAACTCTCTTTATTGGCAAGCATAAATTTATCAT
CTAATTTTACGAGAATGATACCCAGAAAATTTTTCGACGATATCGTTTCC
CTGACTGACGAAGAGTTTATTTTCAGTCAAAAATTAATTATAGATATCCT
GGATTCTGATTTTGATATCAACATTGCAGACGCGAACAGGCTAGTTGAAC
GCATCGGACTTATTCTTTCTTCTGACAATCTTGATCGTTGTGAGGTTAGC
TTAATACTTTGCGCAAATATACTATCAGCTATCGAACCTTTGTGGTGCAG
GTCGCAAGGATCAGACTTGTCTAAATCTGCTACTCAGATTTACGAATGGA
TCACCACCACTGTTATTCAAAAGGACCTGGCCTCTTCGGAGGCACAGAGA
GGAATATCTAAATTACTTATGACTGTACTATGTAATAAAGCCCATGATTG
TGAGAAAAATAGTGTAACTACCTCGGCTCGATCTATTCTGTTCTCAATAC
TTCAAACTAGCGAAATTAAAGTAAAATTCTTCATAGCAGATCAAATACCA
AGAATTTTTGAAAAATTTGTATTAAAAGACCATGATTCTGTATTCGCTGA
TATTTTGGACTGTCTCCCATCGGATGCAGATTGGATTGAGGGCATCTCTT
TTCGAATGTGTGTGCTGACCAAAATAGGCTCCGCATGGCCCACATTACTC
CGTCGCTGTATCTACCATATTTTCGAAATTCCAAGCCAAATCCCAGGCTC
CGTGGAATACGCAACACGTTGTCTAAATGAAATATCTCTAAAACTAGACG
TTAACAGCACAAAAGAACTTTTCAAATTGTTCAGCTCTCAAATACTTTAC
ACGTGGCTGGAGCATGGTAGTATTAATGATATTCCATTTCATATATTTGG
CTTCGATAGCTTACAAGAACTCGTCACACTTGTAGCAGAGGAAGCTACAG
CTTTAATGGTTATGCGAAATCAGGATAGCTCTATCAATTTACTAGCAAAT
ATCTTAAACTCAGACAAACTCGCTCTACTTCAGGGCTCATTTACTCAAGT
AATGGCATATAGCGTTGCTTTTGACCACAGTGCTTCACATATTTGTTCTG
AAAAAACTGTAGGCGCAGAATCTCTCATGAAAAGCTCTCTCGGAGAAAAA
AGTTATTTAAGTCTTGTAGATCATCACTTTGCCGAAATATTAGCCGTTTT
ATTTGACTGCCTCGATCAAGAATCAACCTTCGAAAAGCATTTCCAGGTAG
GAGACCTAGCTTATGCCGCCAGTATTATGAAAAGAATCAAAAAGTTTTCA
TCATCTAATTTAGTACTTCCACCAAACAACCAACCAGTGTTCAAAGTCAA
GTATATAGCCACTGAGATCAAATTTCTTTGCTCACGAACAAAGTACAAAT
TTGAAACTCTCTTCACTCCAACTATCGTCACCTTCATTTTCAGATTTCTG
TTTGATAAGATACACCCAGCTCTCGGTTCTTTGCATGTCTGTTCAATATT
ACGAAAAATACGAGTTTTAATCTCAATCGCAGGAAGTACAGCTACGACTG
GTTATCCATTAGAGATGTTACTCCAGTCCTTACGGCCATTTATCCAGGAT
CCAGAGTGTGCTGATGACGTCATCGGAATGATTCAATACCTTCTTGATGT
CGGTTACTCGTACCTCCAAGGGGTACCCTCTTTTGTAGCTGGGCTATCAA
TCTCAGTGTTTGGCTCGTTGAGACAATTAATATCCTTTCAAAAAGGAGAA
TCCCAAGGTTTTCTTTATCAAAGCTCTACATGTAACTCTAAAAAGCTTCA
TTCGTGGATGAGTGAATATTTTCGAAATTATGACTCACCGTTTTTATCGA
GCAGTCAGACGAAAAGAAGCTTTCAGACACTAGTGGATGCAGCAATCAAC
ATACAATTAATTGGGAACGAAAATGTGGGACCAGCAGAGAGTAATCTACT
TTTTGGTCTCTTAAGTGATGAAAATTCGAGTCAAGGTTTACTCAGTAGAC
CATCACGTGACAATGCACTTGCTATGATAAGTTCGGATTTTCAGAGTCCA
GTTACAAGCGGATTTGATATCATTAATGACGAAGAAGGCTCTATAATTTA
CTCGCCGGCAATTTGGAAGTCATGTAAGAACTCTACAAATCGATATTATC
TGTCATGGGTCGCCAAGATACTAGGAAAAGCTTTCGCGTCATCTGGATGT
ATTCACAAAGACATGTTGCGAGAGTCAAAATTAGGTCAGATAAAATACTT
CACAGTTTTACCAGGTCGAGAAGGAAGCTCTGTTGAGGCAACTCTCAGTC
TTCTCAATGAGTTTACTTTGGGGAATGACATGGAGGCTATCAGTATTGCA
GAAAAGGCTCTACGATATATTGTATCAACTGCGGATGAAAGATTATTAAC
GACCTGTAAAAAAATTATTTCGGGCTCATTATTGGCCGCATTAACTTGGT
CTCCGAATCGGCCCCCGCCCTCCGAAATACGTAACTATTCCACATTATAT
TTAAATATATCTGAATTTCTAACTTCAGAAGCTGTCTTGAAACATGATTG
GCTTTCTAATTTTTCAATAGCGCTCACAAAATTATTTCCCAAAGAACCAG
TGTTAGCTGCTATGGAGCTAGTTCTATCTCGAATTCCATGGTCTGCCGAG
CAGGCCTTTCCTTTTATTTTGCACCTTGTCTTGACATCATATTCCGGGAA
TACTAAATTTAATAGAGCAGATCTCTCATCTGCTATTAATAAATGGTTTC
AAAGTGATACTATAAAAAAGGAACATCTAATGATCCTCATAAATACTATT
CTTTACCTTCGAACTCAAGGATTAGCCGGTGATTTTTCATCCTTAGATAG
ATCTCGTCGGCTTGAAATTGACCTTTACAAATCTGCTACAGCCGCATGCT
CATGTGGAATGTTTAAGACGGCTCTCTTATTTGTTGAAGAATTCTATTCT
CAACTATCTAAGTCAACTCCTCTTACCATAGGTAATAAAAAGACTTTAGA
TCCAGCCAGAGAATCTGCTAATATTTTACTTCAAATTTATGAAAACATCG
ACGATCCAGACTTATACTATGGCGTGAAGCAAAGCGCGAATTTAGATACA
ATTTTATCTCGATTAGAGCATGAAAAAGACGGTCTTAAAAGCTTGGCTTT
TAAAGGAGCTCAATTTGATAATAATATCCGAAAAAATAATACAGCATCTT
TGAATGATCTACAGTCATTGATCGAGGTGTTTGATGTTTTAAATTTGAGT
GGTGTTTCAAATTCTTTACTCCAAGCATTCCAATCTAACGGCCTACCACA
ATCATCTATTGAATCCTTGTTTAGGACATCAAGGAAGCTTGGTAAATGGG
ATATAACCGTGCCAAATGCCTACAACAGTAATAACGTGTCAATTTACAAG
GTCTATCAGACTATTAATACTTCCTCAAACTTTGTTTCCGTTAAGCAAGC
TATAGACGAAGGGCTTGGATTCGCTATGAGTAAGTTGATCAAGAACAAGC
CAAGTACCGTTGAGCTTCACGAGACGTTACAGACCATGGCGGTGTTGACA
GAAATGGACGAAGTATTTGAGTCACATGGCTCAGAGAAGTTTGGAAATTT
ATTATCCCTATTTCAAAAGCGCTGCTCATGGATGAGGGTTGGGAGTCCAA
TTCTCTCCTGTAGAGGCACCACTCTCGGCATCTTAAGTGAAAAATTTGAG
CTTCAAGAGATGATGAAATTAGACTTAACTAATTGCCGGTTGCTTGAAGT
GCAAACGGCTCTGCTGTCATCAAAAATTTATCGTTCTCATGGTGCTCTCC
AGGAAGTTCTCTCACTTGCAACATCAATGATTGATTTAATCCAACCATGT
CAGTTGGCTGGTATAAATCCTGAAGTCGCTATCCATTTAGAGGCTGCAAA
AACTCTTTGGAGCCAAGGTGAATTTTCATCATCTATAGGTATGCTTCAAA
TGCTTGATGAAACTGATATTTTAGATAAACAGACAATAGTGATCGGCCGA
TCTGATTTACTTGCAAGAATTGGCCATCAGATCTCAATCGCTAGACTTGA
AAAACCAGACACAATTATAAAAAAGTACCTAGAGCCTGCGCTTAAGGAAC
TTAAGGGTCAGTTTAAAGGTCGGGAAGCTGGTCATGTATTTCACAAGTTT
GCTACATTCTGTGATGAACAATTGCAAAATCCAGATTCTCTCGAGGATCT
TGAGAGGGTCAGACAAATGAGCAGAAATAAAGCCGAGGAAGTGAAAGACT
ATGAGAAACTCATAGCTAAAGCCCCATCACTCGAAAATAAGATGGAGTGC
CAATCTCGTCAGGCTAAAGCAAAAGCATGGTTAAAAATTGACGAAAGAGA
CCTTCTGCGACAAACTTCTAACAGGGAAAACTTTCTAAAACATTCTTTAG
AAAACTACCTACTTAGCTTAGTGGCTTCAGATGATCATAATAGGGATGCT
TTGCGTTTCCTAGCACTCTGGCTTGAAAATTCAACTGAAGATCAAGCCAA
TAGAGCAGTTTCAAAGCATCTAAAAAAAGTACCGAGCATGAAATTTGCAA
GTCTCATGAACCAACTAACTTCTCGTCTTCAAGACGCAGATAACTCATTT
CAGGAGCTACTTTTTGAACTTGTCTTTCAAATATGTGCTGATCATCCGTA
TCATGGTATGTATCAAGTATTTACAGGTTCTTTTAGTGATACGAACGAGA
AAGATGATGCTGCTGTATCTCGGAAAAATGCCGCACTAAAACTCGCAACA
CGATTGTTGAATTTGAATAAAACTAGGAAAATATGGATGGCCATAAGATC
GACAAGCAAAGCGTATTGTGTCCTAGCGAGTGAAAAGAATAGCAGATACA
AGTCTGGAAAAAAATTAGGACTAAACATTTCTCCTGCGGCAACATCATTA
AATTCTACATTGAAAACGTATCCGATCCCCTCACCAACAATGCGGATACC
TTTTTTGGCCAGCCTTGATTACTCTAAAATACCCGTAATTTTGGAGATGA
GGTCAGAATTTTCAATTGCATCAGGGTTAAGCGCACCTAAAATTATTACT
ACCGTGGCAGAAAATGGCATGAAGTTTAGACAGCTAGTAAGCTATCAGAC
CAAAATTCACCCTGATAAGAGTTAA
>Bg_POA_contig_16524_gene-0.0
ATGGCCGAATCGACTAGCTATGAGAGTCTTCAAGTTCTGTATACTGACCT
TCTTGCGCTCTCGGAAGAGAGACTCTCAAGTCTCGAAAGACTTGGTGCTC
AACTTGACGCTCACATAGGAGACTTTCAAAAATTTTTGCACAAAAATTCC
AGGAATGATAACGCCCGTAAAAGTTTGGGCACAGGAAAGCTGGAGATAGA
TGGAACTGAGTACGCTATAAACGAGGAGTTTCAAAGAGGTGTACAGCAGT
TGGCAGATGAGCTTGATCTCGATGAACTTGACGCCGCCAAAATCTTCTTC
AAGGTTCAGGTCGACAACCCAGTTCCAGGCCAACCAGTTCTAACAAACGC
CATCATTCAATTTCATCAGCGAAGAAAGGTTACTCTAGATTGTCTACGAC
TACTGTGCCAAATGGCTGCAGACGTTGAGCTGGAAGATCTTTTAAGGGAG
GATCTGCAATCAATAGTTGGCCATGTCATTTCGCCGCAAGCAGACACTCA
AAAGTTTACTCAAAAATGTCTCTCAAGTATGTCAGATATCAGAAATTGGC
TTCAAAGATTAGGTGACAAGATAAGCGGTGCCTCAATTGTTGGTCAATTT
ACTCCCGAAACACTTGAGGTAATTGAGTATCAGAGAGTAAGTCTCATTAG
GCAACATGAATCTATCAGCATAATATTATTGTACTTAATACGAGAAAATT
ATTCTGATACAGCTGATTTTCACCTCATATTAAGTACTCTAAGAAAGTCA
GATAAGTACGACTATTTACTTGTGCACCATATTCCTATTGTATCGGCATA
TATTTCTAAATATGGCGGCACTGATGCTGTTGGCGGCTTGGTCGAGGCAC
AAACTTTACACGAAAAACTCATGGTACAAGATGATAAATCATGGAACTTA
GTCTATTTACAAGCCGCATTTCGATTAATGTGGCTAGCTGAGTATAGCGG
ATGGTACAGTGAATCAATTGACGTTAATGTTCCAGACAAGCAGCAAGAAG
AAGAGACAATTCGTCGCAACAAACTAATCACCGAATCTCTGAAGGATGGG
GCACTTGATTTTATTCTATCAATATCAGCCGATGTAAAGTCTTCAGAGTG
GCACGACCCTGCCCGTCATGGGCTACGCCAGTGGCTACAGAGAAAATCAC
CAGCTCTACTATTTGATACAGTTACCTTCTCTAATTTCTTCCAGAGTATC
CTTATGGAACAACTGGAGATATTTGTGGAATCTTTTATCACAAATTTGCC
GGATGTCCTGCGGAAATTGCGGGTCGATGAAGACGAGCAACGACAGCTGA
GTAAAGATCACGATCATGATCTTGACTTAGAAAGATTTATTGTTATAATT
TCTTACACGTTTGAGGGTCGCCCCAAAGCAGCTTTTGAAGGTTTTTGGGA
TGTACCAGACGGTGCCCTAGTAGGATTCGTACACTGGGCCTCTAGAAGGG
CATCTACCCCACTCGTGAGTGCATTTTGTGAGATGTTACAGTCAATATCT
GAAAACGATGAGTGCGCAACCGCCGCTCATCATTTTCTTTTAGAAGAGGG
AGCTATGTTGTCAGGGAAAATGAGACGAGCTCATTCTCTTACATGGAATC
AGATATTCAAAGAGCTGAGATTCTTTTCAGGAAAAATCAGGGATTACCCG
GCGCCACCCCAATCTCAGGGCTTTCGCCCATCGGTTCACAGCAGCTTGTT
AGAAGCAGAACCTGAATCAATCATGATGCTTGAATGTTATTTGAGGCTTA
TAACACGACTATGTACCGAAAGTGAAGCTGCACGAACCTTCATAGCACAT
CATCCCTCGTTAAATATTGGAGAGCTTCTATTTCAGCTTGCTAGCAGTAA
TATAGGCCCGCGTCTTAGAGCTAACGCTTTTACCACCCTTCGGTCATTAC
TTAGCCACAAAACTAGGGAGGCAGGCGATTATATTTGGACTGCCCTGGAT
ATCTGGGTTTCAGGAGGAAACTCTCCGGGGTCTGCAATTCTGAAACCTAC
GTCTATAGTAACAACTACGCCCAAGGGTTCAATATTACAGGGTCTTGCCT
CTGGATTTGAAGAACCAAATGCATTCGTTCAGCTTTTGCATGCTCTTGTC
TTACCGCTGACTAGTGAGATAAGTCTCAACGATAGTCTTCCTTTTCCTGA
GAGCCTGGGTATATCGATAAGGCAACCAGGAATTGACCCCTATGTGGACT
TTGTTATCGGTGAAATATTTAGCCAACAAGCACAATATAACGGTGCTTTA
GATGTTGTTCAGCGAAGGATATTGAGTCTTACTTGTTTGGATTTTATTAC
AACATGCTTGGAAACATTCAATGAAAATTTGATTATTTTGGGTAGTCAGG
CTAACATATCAATTGATTCCGCAATTAAGGTTTCAAGTCTCCAAACTTAT
GTTCTGCTACACCCATTCTCGAGGGTCATGGAGTGGATGTTTAATGAAAA
GGTGTTGAGAGCGCTCTTTACCTCGGTTCATCAAGATCCAGCCGAAATTG
CCCGTGCGGAACCAGATTCACCACTAATTCTCTGCTTATCTCGTGGTCTT
CGTGTAATAACATTAATACTTGACCTCCAGCCGACGTATCTCGACATAAT
TAGGCCACTTCTTCAATCTTACCTACCCTATCGGCGGGCTCCAGTGTCAA
ATACTTCATTTTCAAGCTTTGAAGATGGAATACTGAATCATCTTTCAATT
TTTCCATTACTCGGGAGGTACTGTGGTACAGGTCACCCTGAGCTAATAAT
ATTGTCATTGAACCTCCTCGAAAAACTTTCATGCTCCCCAAAACTTTCAC
AGGTGACAAGCGACTTAAGACGAAATACTGGTAGAAATAAAGCTATTGCT
GCCCTCGAAGATGATTCAGACACAATATCTAAGATCTTGTTAGTAGAAAT
TGAATCTGAAATTGACATCAATCAGGGTCCTGAATCATCCGCTTATATCA
TAAAACTTCATATATTAGATTTCATATGCTCATGTCTCCAAGCGTCCCCA
AATCAGCCCAGCATAGCACATTCACTACTTGGATTCCGTTGCGGAAAAGA
GGGCTTATACATCGATCCACAAAGCTCATTTAACCAAGGGATCTCTTTAT
TTCACGCTATTCTTAATCTCGTAATCTGCGACCCAATCGAAAGCAATGAC
GGAATTACATCATGGCTGATTTCCCCTCATCTGAGTGCTCTTCAAGTTCT
GAAAGAATTATGGAGTGCACCGATATCATCTACTATTACCATGACGGAGA
TGCAAGCGACTGAATTCTTCTTCCATATGTTTGTAAAGCAACCCATTATA
CAGACTGAGATGAGATGGGATGGAATAGAAACTAAAGACACAAAAATAAA
GTCATCCATAGTGGTCAATTGCCTATCGAAGTTCTTGGGGAGTAAGGCAA
TTATTTTTCAGTACTTCTCGACTGAGCTTCGGAAAGTTTCACAAAACCAC
AGCTCGTCATTAAAACAACGTCTGCTAGAAACCCTGATGGGCTCGACGAA
ATTCGAAGATGGTAGTACAGTCAATCATGCGAGCATATTTGACCTGTTTG
ACTTCATGGATTACGAAATGGATACACTCCAACCACAACTCCGACTCACC
TGGATCAGTGATAATGATATTTCAGCTTGCTCAAACGACTTAGGCATCCA
CAGCCTTGTACCTATTGTGAATTTATCTAAATTAGAAGAATTACTTATAT
TAAAGCGATCGGAGCTTGAAAATACAAAATCCCTTGAGGATCCGCACCAA
ATAGCTCTCTTAAACTCGCAAGCGAAAGAGCTAATTGATTATTATTCAAA
TTACAATCAAACGAAGACATTTGGCGTCTATCGTTATCAAGCCCTAAAGT
CCTGGGCTCAGTTGATATTAATCATAATTGAAACTAGCAACTTTGATGAT
ACGGCAAAAACAAATTTTGCTTTACGAGCTTTGCAAGCTATAATGCCACG
ATTGGAAAATGATAGGGAGGTGGTTGAAGAGGTGTTGGAGCTAGCTAAAC
TCGCCAAATCTCTACTATTCAGCCTTAACTTTGGCGCTGAATGTTTTAGG
CAGGGTGATGTCGCTGTGCTTGTCAGTGACAGACTTTTTCATTTGTTTCA
AATCTCTCTCCGGGCCATTAGTATCCTTGGGACTAAGGTTTCACTGAAGG
AGTGGTATTATAATATATGTTATCGTTATCTAGCCGGGATCTCAGATACA
ACAGAGGCAGCAAATCGTCATCGTCGTGATAGCCTTCAGACCATCAAGGC
GGCGGGTGATAAATTTATAGATGTTGTGTGCGATGATGCAAGTAATGGCG
AGACTATGTGTAGAATATCGGCTCTACTGCTTCTAACGTGCCTCGTTAAT
TTGAGCAAAGGTGAGAATTCGAAGTACATGGTTTATTCTATAACTCGTTT
TAATTTTATTGGGTTGCTGGTTGAATCCTTACGCGAAATTCCTCAAGTTA
TACGGGGGTCAAAAATCGATGAAATCGACATGCAATTATCATATTGCCAC
GCAAGGTTAGCACTTGTCCTAGAGATTTCTCAGACTCGCTTTGGCGCATC
TGCTTTATGCGACGCCGGACTTTTCCACGCAATTCATGATTCTGGGCTGT
TCTCAATCGACCTTGACCTAGGAGTTGGAAAGTATTACGATTTAATTGTC
GCCTTCGTCAGAATTATTTGTTCAACAATGTTGAGTCGTGGGCCACAAAA
CCATCAATCTCTCCAAAATTGTCGACAGTTCCTGACGGTTAATCGACTCT
CAATCTTGGGAATCCTTAAAAAGTCAGCTGGGCTTGGACTCGTCGTCGGG
ATCTCTCCTGATACTATAGAAGACCTAACGGACCTTTATCTGCTTCTCAT
ATCTTATACAAATTTCCTTGAGGTGGCTGAACCCCATTACAACAATACAA
ATGCAACCTCACGGGGCTTAACAAATTTCACATAA
>Bg_POA_contig_37649_gene-0.0
AGTGATTCAGAACCAGTTCATTACGACCAAACCTGCATCACTTCCACGAC
TTCGTTTACAGCTGAATTGGCAACAAATGTTAATAAATCTGTCGACAATT
TCTGGAATGTTCATTTCGAGAATAAGAGTTGGTCTGAAGTAACAAAACGT
ATTTGGGAAAGCTATCGTGATAACAATCAATGCGAACCCCACATTTTCAA
TGGCGATATGAACGAAGAAAGGCTACTTTTCTGGTTCACCACTTTCTACG
ACCGGTATTTGAAACAGTTTAGGCCGTCTCAAAACTCAACTGTGGATCAG
TCAGCAACAATATGGAGACCCAATGACAGTGGTATAAGTCAACAGAAACC
TGATATTTTCATTGAGGATGCGGATCTCCCTGATGAATTGACACATCAAT
GGAAAGATCTCAGGGTAGTGGGCGAGTTCACAGAATCCCCTGGTAAAAGA
CTTGAGAAGTTTCACCAACTCACGATATATGTTCGTGAGATATTTTTCGC
GCAGCCATTGCGCCGGTTTGTACATGGGCTCTGCATTAACAAACGGTCGG
CCGAGTTCTGGATTATCGATCGCTCTGGCGCATATAGCTCGGATCAAATT
AACTTGATTGACAATCAGGAAAAACTGGTTCGAGCTATTTTGTTGTACAT
GTTCATGAGTGATGAAGAGCTTGGGCTAGACACGACTATTTGTTGTCTTA
ATGGCCTCTCATACATCACAATGAAGGACAGTGATGGCGTGTCAGAAATA
GTAAATTTGGTATGGAGTAAAGAGATACATGCGGTTAAGACTCACCGAGA
AGGGCTCGATTTCTCGACAGCACGCAAATGTGACAAGAAAAATACCAAGT
TGATCCTCTCCCATGGCAGAAAAGGCAAACAATCAAATTGTCAATCATTT
TTCAAGAAACGTAGGCTCACCTTGGCTACACTTTTGCCCAGCAGACGTCC
ACTTAAATCTTGCACATCGCTGCGGGAGTTCTTAAGTGGTATGCTTGATG
CAATTATCGGCCATCGTGATCTTTACCTGAAGGCTAAAATTCTTCATTGC
GATGTCTCTGAGGGAAATATCATTTTGACCACGCCAGACGCTAACGGCAA
AACGAATGGAATCCTTATTGATCTCGACATGTCCACTTCCGTCAATGGGG
AAAAAAAT
>Bg_POA_contig_31236_gene-0.3
ATGCACGACCCGCCACGTCCATCAGATAGCAGATCAATACCCTCCGAAGC
TAGTGCAAGCCCCAGCGCCGTTAGTAGGGAGTTACCCCAGAATAACATAG
CTACTTATTCAGGTCCTTATTACGTTACGACGATGACACAGGCTGAAGAC
GTTACGGAAGAGTCATCCTTACTGGATAGATTTGTAGACGCAGAAGAATG
GGATGAGGGAGTCGATCAAGAGACTGTAGCCCAACAAAGCCAGCATACCG
GATTCGACTTGGATTCGCCGAATTCGAACCCGTATGACCAGAATGTTTTT
GTTCCCCGTCTAGGAGATGGCTCTATCGTTGGTAAGAAGAGCAACCCTAC
CCATAGTGAGGCATCAATTGCAGAGGGAGAGCGGAGTAGTGGTCGACTAG
GAAATGCACTTGGAAGCTTCTACAGACGAAACACCTCCGGCCATAAGAAA
AAGATGAGCACGACAAGCTATTTTGCTGAGCGACATGGTATCGCAAACAC
TAAGTCAATGTATATGAATTACTACATTCCCATCTTAGCGTGGATTCAAC
AGTACCGCTGGGCTTACATCAAGGGCGACCTCATCTCGGCTACGACCATG
GCATCTTTTTATTTACCAATGTCTCTTTCCTACGCTTCCAACCTGGCCCA
TATTCCCCCGATCAATGGCCTTTATTCTTTCGTATTTAATCCACTAATAT
ATGCAATTTTTGGCACTTGCCCTACGATGATTCTCGGACCAGAAGCACCT
GGAAGCTTATTGGTCGGGAATATTGTAAGATCAAGCATAGATAATGGTAG
AATCTCGGACGATGACCCTAACATGCACGCGGAAGTGGCGGGAATTGCAG
CCGGAATTACGGGCGCCATAGTATTGATAGCTGGATTAGCTCGTCTTGGG
TTTCTGGGTAGCGTCTTAAGCAAGCCATTACTTCGGGGTTTCATATCTGC
TATTGGCTTTGTCATTGGTATAAATCAGTTGATCCCTGAGTTGGGTCTTG
AAGACTTGGCAGAAGCGACGGGAAACGTCAGTCACGGTACCAGCACGGAG
AAATTGGCATTCCTGATTAAGCACGCAAATAAAGCTTCTGGCATTACCTG
TGCCGTCGCTGGGGCTAGTTTTTTAATAATTATGGTCGGGAGGTCTTTGA
AGCTCAACTTGCAACCACGCTACCCTTCCGTAGCATACATACCTGATCGT
TTCATCGTGGTCACTTTGGCGACCTATTTTACGTGGCTTTTTCGGTGGGA
CCAGAAGGGACTAGAGATACTCGGTAATGTCAATTCTACATCAGCTCGCA
TCTTTCAATTTACATGGCCCTTCCAGTTCTCACGTATGAGTCAAATCCGG
GAATCAATGGGCACTTCTTTTCTGATTGCGCTTCTTGGATTTTTTGAGTC
AACTATAGCAGCTCGGACCTTAGATATGCGCGATAAAGATGGGATTCAAG
GCATGGTTCTCAGTCCAAACCGAGAACTTGTAGCGTTGGGCCTTAGTAAC
TTAACCGCGGGCTGCTTTGGCGCATTACCAGCCTTTGGTGGATATGGCAG
AAGCAAGATCAACGTTAGTACAGGTGGAAAAACCCCAATGAGCAGTGTGT
TCCTGAGTTTAATAACTCTCGTATCAGTCGTATATCTACTACCCTTGTTT
TATTACATACCTAAAGCGGTTCTTTCGTCGATGATTACCGTCGTTGCATG
GTCCCTTATCGAAGAAGCACCACATGACATTATGTTCTTCTTGAGAATTA
AAGGTTATTCTGAGCTCGCACTGATGAGCATCATTTTTGCGGCTACTATA
TTTTATTCGATTCCATTTGGAGTTACCATTGGAATAGGATTATCCATCCT
ATCAGTCATCAAGCATAGCACACGGTCTCGTATTCAAATTCTCGGCCGTA
TCCCTGGCACAAATCGATTCGTGAATGCCGAAGATAATTTGGATAAGCTT
GAATTCTCCGAGGGTTGCCTTATTGTCAAGATACCAGAGCCGCTGACGTT
TGCTAACACAGGACAATTAAAAAGTCGTTTGAGTCGGCTTGAGCTTTATG
GTACAACGCAAGTGCATCCGGCACTTCCGCGCGTCCGTGCTCCTGAGCAC
AACAAAAACATCATCTTTGACATTCATGGTGTGACGAGTATCGATGGATC
AGGAACGCAGGTTTTGGCTGAGATTGTTAGAGGATACCGAAATCGTGGCG
TGCATGTTTTCTTCAGCTGCTGCCCGACCGAGGATACGCTTGTATCTGAT
TTATTCCGTCGGAGTGGCATATACAACATATGCGGGGGTAAAACACATTT
CGTGTCGGATGTGGCTGAAGCAGTGCGCCTAACTGAATTGGATGACATAG
ATCAAGTGGAACAATCATGCTGA
>Bg_POA_contig_31236_gene-0.0
ATGCAGATTTCATCTTTTTCTCTTTTATTCGTCGGACTTCTGTCTGTAGG
GCTTGTATCAACCGCTCCAGCAGTTAAACTACCTTGGTCTTTGAAGATAC
GTGATGATGGTGGTGGTTACTACGAACAGCCCGACACACCATCCCCAACA
GGCGGATACGGATATCCGTCTGACGGTTACCCTTCCCCTACCGGTGGATA
TGGCTACCCAGACGGAGGATATCCATCACCAACTGGCGGATACGGATCTC
CCAATGATGGATATCCTGCACCCACTGGAGGATACGGAACTCCCGACGAT
GGATATCCAGCGCCGACTGGTGGTTATGGATCACCTGATCGCCCATCGCC
AACCGGAGGATACGACACTCCCAGTTATCCAGCACCTACTAGCCCAGGAG
AATATCCAAGCCCAACTGGAGGTTACTCATATGGGGCTTCGGCAAACAAA
CGCTCATTGAAAATCTAA
>Bg_POA_contig_1922_gene-0.0
ATGCAAAGTGTGGAAAACTTATCAATTTTTAGAGATTCGCGTATTCCAGC
GCTTATTCGCAATGGAATTCAAGAAAAGAAACGGAGCTTTTTCGTTGTTG
TGGGTGAAAGAGCTAAAGATGTTATTGTTCATCTTCACTACATTATGTCA
AGTATGGATATGAAGCAAAATAAATCAGTACTCTGGGCATATAAACATAA
ACTTCTCGGATTTACTAGTCACCGCAAAAAGCGCGAAAATAAAATTAAGA
AAGAAGTGAAAAGAGGCATTCGAGAAGCGAATACAGAGGATCCATTCGAG
TTGTTTGTATCTCTACACAACATTCGATATGTATACTATAAAGAAACCGA
TAAAGTACTAGGTAATACATACGGAATGTGTATTTTGCAGGACTTCGAAG
CAATTACACCCAATCTCTTGGCAAGAACCATTGAAACTGTCGAGGGTGGT
GGAATGTTGATCCTGCTGCTCAAGGCACACGATGATGTCGTTGCAAGATT
TAACGAAAGATTCATATTGTCATTAGGAAAATGCGAATCTTGTCTCGTTA
TCGATGATGAACTTAATGTACTACCCATATCCGGAGGCAAGAATGTGGTG
GCGCTCCCACCTCCTGACTTAGATGAAGCCAAAAGCGAATCACAAAATGA
ATTAGAAAAAATTAAAGAAGAACACAATGATTCACAGCCCATTGGAGCCT
TAGTTTCCATATCCAAGACTACAGATCAAGCAAAGGCCTTATTGTCTTTT
GTCGACGCTATCACAGAGAAATCTTTGCGAGGGACTGTAACTCTTACAGC
TGCTAGAGGACGTGGTAAATCAGCTGCTCTCGGTGTCGCAATAGCTACGG
CGGTCTCTCATGGCTACAGTAACATATTTATTACTTCACCGAGCCCTGAA
AATTTAAAAACGCTTTTTGAGTTCATTTTCAAGGGATTCGATGCTCTGAA
TTATCTAGACCATGAGGATTACTCTATTATCCAATCAACAAATCCAGACT
TTAACAAAGCGATAGTTCGAGTCAATATTCATAGACAACATCGGCAAACA
ATACAATACATTAGACCTCAGGATGCTCATGTTTTAGGTCAAGCAGAACT
ACTTGTAATCGATGAAGCAGCAGCAATCCCATTACCTTTGGTGCGTAAAC
TTATGGGGCCGTATCTAGTATTCATGGCTTCGACAATCAATGGCTACGAG
GGAACCGGAAGATCATTGTCCTTGAAGCTTATAAAGCAACTTCGCGAGCA
ATCTAGAGTAATTAGTAAGAATAACAAAAATGATATGGAACTAGTGGATC
AATCAACAGGAAAATCTGCTAAGCTTCACGACCCAAATTTTGCAGGAAGT
AGGACACTTCGTGAGGTGACACTAAACGAACCAATCCGATACTCAAAGGG
TGATGCGGTCGAAAGGTGGCTCAACTCTCTCCTTTGTCTTGATGCCACAC
TTCCTGGATCAAATCTTAACACATTGCAAGGATGTCCAGATCCTTCACAA
TGTGAACTTCTCAGTGTCAATCGAGATACGCTTTTCTCCTTTCATGACGT
CTCAGAAAAGTTCTTACAACAAATAATTGCCTTATATGTGGCTAGTCATT
ACAAAAACTCTCCTGATGATCTACAATTAATGAGTGATGCTCCTGCGCAC
AGGGTATTTGTTCTTGTCCCACCAGTACGAGAAGATATGAAGCACTTACC
AGAGCCATTATGTGTAATACAAGTTGCTCTAGAGGGTAAAATAAGCCGAG
AGAGTGTTATGAACAGTTTAAGTAGGGGCAAAAGAGCGGCAGGAGACCTT
ATCCCGTGGACTGTGAGCCAACAATTCCAGGATGACGAGTTTGCTGGGCT
ATCCGGGGCCCGCATTGTTCGAATAGCCACAAATCCAGAGTACATGAACA
TGGGATATGGATCTAAGGCTCTTGAACTCTTAATTGACTTTTACTGTGAC
AAGTTTACAAATTTATCTGAGAACAAAATTCGAAGAGGCGAGGAATCAAT
AACGAGAATCACTGACACTGAGTTTGTAAACTCATCCTTGCTTACCGACG
ATATTAAGGTTAGAGATATCAAAACTATGCCACCACTTTTCTCCAAACTA
TCAGATCGTCTCCCTGACCGATTAGATTATGTCGGTGTGAGCTTTGGTTT
GACTCAGCCTCTCCACCGCTTTTGGAAAAGAGCTGCATTTGCACCTGTAT
ACCTTAGGCAAACCCCTAATGAGCTCACCGGAGAGCATACTTGTGTCATG
ATTAAGCCACTTGGGACTAATATCTCCTGGCTTGGCTCATTTTCAAGGGA
TTTTGAACTACGCTTTCTAAAGCTTCTCAAATATCAGTTCAAGGAATTCC
CATCCGTACTTGCTCTTAGTATCGACGAGTCAGCTAGTCTTGGTGCAAGG
TTCGAAGAATCCAGTCAAACTCGATTGTTTTCAAAGGAGGACCTCGATCG
TTTGATGTCTCCCTTCGATTTAAAGAGGCTTGAATCATACGCAAATAATA
TGCTAGATTACCATGTGATCCTTGACCTCGTTCCGGACCTTGCCTTTGCA
TATTTCAACGGACAGCTTAAACCAAACCTCAAGTTGACTGGTATTCAGTC
TTCTATTCTTCTGGCTATCGGATTACAATGTAAAAATTTGACAGATGTTG
AGAAAGAACTTTCTTTGCCATCCTCGCAGCTTCTTGCCATGTTTATTAAA
ATTATGCGTAAGATAAGTTCTCATTTTGCGGCATTAGTATCGGATTCGCA
CGAAGCCAATATTCCTGCAAGAGAAACAATTGGTATAAGTAGAGCAGATG
CAAACGCAGCTCTAGATGATGAGATTATCGATAATCATTTCGTAGCTCTA
GAAACAAATTTAGAGGAGGAGCTTCAAGAAGGCGGGAACGAGGCTTTGAA
GGAACTGAAAGAAAAGCAAAGAGAGCTGATAAATGCTCTTCCTTTGGACC
AGTATGAAATCGAACAAGGAGCGCCAGGCTGGGCTGATGCCGAGAAGCAA
GTACTTAAGGCCTCAAAGGGCGGTAAAAAGAATCCAGTTGTCAGCATCAA
GTCTAAAAAGTTGAAGCGCAAGGTATCTGAAACCGCTGCAGAAATATATG
AGTCGGAAATTGGCGAAAAAAAATCGAAGAAATCAAAAAAGTTAACTAGA
AATTGA
>Bg_POA_contig_844_gene-0.0
ATGAACGCGCCGGATAGATTCGAGTTATTCTTGCTAGCAGACGGCGAAAA
GAAGTGTACGGAAGCCGCCGATACACGCACGCCCAACTCTTCAGTATTCA
CAGTTAACAAGGAGGATCACACGATTGCGAATATTCTACGCGCACATCTT
CTCAAAGATCCTCATGTGCTATTTGCTGGTTATAAAACCCCCCACCCCCT
CTTTGCGACCTTTGAGCTTCGCGTCCAAACGGATGGTGTAATAAGCCCCA
AAGATGCAGTTGTAGGATGCTGCAAAGCACTTGTAAATGATCTGCAAATT
ATGAGCAGAGAATTCACAAAAGAATACGAGTTACGAAAGATGATTAGTGG
GGAAACGGGAATGGACAAGTAA
>Bg_POA_contig_13211_gene-0.0
ATGGATCAGGCCGAGATTCCTTCGCTGTTGAAGCATTTACAGAGTAACGA
TGATGCTTCCCGGAAACTAGCAGTATTTAAGCTTCAGACCTCAATTAGCG
ATCCATCTGTCGCAGATATGTTCATTGCCTCTGATGGTCTCAAAATACTC
AGGCAACTCATTATGACTACAAGTGGTAACACTTTGGCTTACGCGCTCAC
TGCGCTCAGTCGCTTGTTAGAAGTTGAAATGGGGTGGGAGATATTTGAGT
CTGCAGCAGCAGGGGACTTGATCGAAAGAATGGTTGAGTTGATCGTTACA
CATCCCTTAGTTAATATACTACGGGGTGCCATGTCAGTACTAGCTGCAGT
TGTAGGTCATTCTCAGAGCTCAGGAAAAGTCGATCAGGCTCGTCGCGCAT
TTGGTTCTCACGCGCTAAGACCAGCAATACGAGTATTTCCTCAGTTCCAT
GAGATGGTAATTTCACAACTAAGCTCTGCAGACCACCTATTATGTGGAAA
TTCATTGATGTTATTGAATGCGATGTTACGCGATACCATCTTCAAAGATC
AATCTATTGATAATGACCCGGAACAGTCAATGGATGTAGAGGTCTGGCCA
AAGTTTATCAATGACCAAAAATACGTCGGTATCACAGAAGAAATATACAA
ATTAATGCAAGGATCCTCACTTCAAGATATAGCATACCCTTTATACGATT
TTCAAGTTTTGTCAAAACTATTACTCAGAAAGTGGAGAGACACTGAACTC
GACCTCGGGAACTTGCAACACGAGAAATTGCTTCAAGTGATTGAAGTTTC
TAGTCAGCTAGAGAAAGTATTAGACAATGACACGAAAAACTTGGCTGAGA
TAACAGAAAATGATGCTAAAAAGAGGAGATGGCGAAGACTTGGATTTCAG
ACTGAAAGTCCAGCTTGGGAATTTGAACAGTCAGGCCTCCTAGGGTTAAT
GGACCTTTCTTTTTTCGTTCAGCAAGATAGGGACGGATTTCAAATGCTAC
TTCAAGAGCAAGCTGCGAAATCAATAGTCGAAAGGTGTCCAATAGCAAGA
GCTAGCCTTTCCGTGACCGAAATTCTCTACGAATTCTTTGAAATAGAAAA
CCCTGATTCTGAGGATTTCCGGTCCAACCTTCCGCTTGATGAGATGAAAA
ACTGCGATTCCCTTTTCCAGCCATTTATTCTCCAATGGTCACGACTACAT
AAAGCTGCGTTGGACTATTTTTTCCGGTTATGGCAACAAACAGGTGCTGA
GCATGAAGACTTTGGGAAAGTTGCTGAACTTCTACGTATCCTGATCGATC
GGGCTGTCGGTTGTGCAGTTCGAACTAAAGATATTCAAGAAATTGAGGAA
GAAATGAGGGAGTTTGACTACCATAAATTACGAGAAATACAAATGGAAAT
GTTAGATATTGCATTCGAGGAAGAATGGGGAGAACATCTTGGCCAAATTC
GGAATGAATTAAGAAACGAAGGGATACAGTTTATGAAAGAACAAAGACTA
AGAGTCCTTCTTCAAGGCGCCTGGTTTCCTCATCCTGCGGCAAGTAAAAA
TCATAAGGACCATGATAATTCTCAGGAAACAAAAAAAGGATGGCAATATG
TCAAACTGTCTCACAACCGGCGGTATCTACATCATGCAGATTTTGAGGAT
AGAAGCTCAAAAGATCCTCCTCTTGATTCCCTAGTTCAAAAGATTGATGT
TGAGACTATCAGCTCGGTCGTCTCAAATATCTCGGCTGGCGGTGATAACG
TCTCAAACCACTTTGCATCCGATATGACCGAGAACGGAAGGCCTACGGAA
ACTCAAGCTCCATTAAAAGCTCTTAACACTCAGATCATGATTAATAGTCA
TGTTACCCCACAAAAAGATAATGATAGCCTAGCTTCTGCCTGGCTAGATG
GTCTACTCATGCTCTTGAACCAGGCCCCTATTACAACAGAGACGGGTAAA
CTTATAGATCTAATAAGTAGCTTTGGGCTAAAGATCAGATTATTAAACGT
ACAATTAAACGATGATTTCATGGGGCCATCGGAGGGCGACGGCGTGGTAC
CGAGTAGAGAGGGCCTGGACGAAGATTACTTTTTCCAGATTTAA
>Bg_POA_contig_13714_gene-0.0
ATGATGGCCTGCAAAATTCAGGCCAAGGACCTAGTGCGCACTCGAAGATA
TATAGAGAGATTTCATGCCATGAAGACTCAACTACAAGCAATCAGCTTGC
GCATACAGACAGTTCGTACCAACGAGCAGATGATGCAGGCTATGAAAGGT
GCCACAGGGATCCTTGGAAGTATGAATCGAAGCATGAATCTTCCTGCCCT
ACAAAGAATTGCCATGGAGTTTGAGAAAGAAAATGACATCATGGATCAAA
GGCAAGAAATGATGGACGATGCTATAGACGATGTTACAGGTCTAGAAGAC
GAGGAGGATGGAGAAGAGATAGTAGAGCAAATACTAGAGGAAATTGGAGT
CGATCTTATGGAATCAATGGGACAAACACCCCAAGGCCTAAAGTCAGTTT
CCGTTCCGGAAACAAAAGTTGCTCAGGCAATTGGCCATGGAGGAGGTAGT
ACCGATATTGGTGACGATGATCTTCAGGCCAGGCTAGATAGTTTGAGGCG
GTAA
>Bg_POA_contig_12494_gene-0.0
ATGGCGAAGCTTGGTAAATTTAACTTCCCCGTCTCAGGGCGAAGACATGC
TTCGCAGAACAGTTCAGTGGCCGAGGCAGATAACCACATACCCAAAGCTC
TGCGCATCCTAGGAGTAGATGCAGACAACCTCAACATTGAGTTAAAGCGA
AATGCCTGGTCTTACAAGAATTATGAATCCAACCTTCCGATGTCTCGATC
GTCCAGTTCTGTACCGAGTTTGAACGATTCACAAGAAATCCTATGCCACG
AAAATTTCTCAAAAGTTCGCGGAAAAGCTTCCTCAGTCCTAGGCCTTGAT
CAGCAGCAGCGTGATGAAGTAGCATCCAGATCCAATAGCGCTCGATCTAG
TTGCGAGAATTCATCATTGGCGTCAAAATCGTCGTATCGTCTGCAATGGC
TCCCTCGAAATACTTCACATTCTACTTCTAACCTATCCGGATTCGACTTT
GATCTGAAGCCAGCGAGTCCTCAGATGGTATTTGCTAGTCCTCTGACACA
CAATGCTAGATGCAGTGAACCAAAAAAGCCTACCAATTCAGCCGACCCCT
CATCACGAAACATTCAGAGCAGCTCCACTCCGATTTTAGCTCAGAAATCT
CTAGATCTCAGAAATAATTACTGCTATCCTGACAAAGATGATAATGGGAA
CTACAAGAGCTCTTCGTTGGCTATCGATGCTGAGAAGAGGATCGAAGCTG
CGAGGAGGATCGAGGGCGCCTTTTCTGGATACAGAGAGCCACCTATTAGA
TCGTCAATAAAAGAACCTAGATCAAATGATAGCGATTGTAATAGCTATAA
ATCATCCAAAAATCATTTGGAAGACGAGCTATCTACCCGGTTGGCTTTTG
ATTCTATTGCTAGAGCTAGATCTCCTGAAGACTGGATGGAAATAAGTATC
CTTGCATTCGCAACAGATTCCGACGATGATGAATCTGATGGAATGAGAAC
ATCGACGAGCTCAAAAAAGAATTCTCACTCGGACAAAATTACAGACCCCA
TGTCTCAAATAGCAGTAGCATCCGAAGAAGTATCAAACACCAAAGTTTGC
GAATTATCCGAGGTCAAAACAGTGGAAGTGGGAAACAGGAGTCATGGAGA
GCAGACGTCTTCCCGGCGCCATAGCTCGACTGCCTCATTAGAATTCATCC
GCATTTCAACGCACAGCAATCGCTTCGCCGTCGTCACTGAGGCAGAGGCG
GCGCGTCTTCAAGATCTACGTCTCCGGGAATTCTTGGGGGAAACTCAAGG
CAACGACTCTCCAGGCCCAGAAGAATTCAGCGCTAGCCCTCCACCTAGTC
CGCGCTACTTGCGTCAGTCTCTCATATCTAACTTTTCACAAGAAGATGAT
GAAGTCAGTTGCTCGAAATTTTACTCACCTCACAGCGCACGCGAGTCGAG
CCCAGAGGCTTTGTCGTCTTGGGATTCGCAGACTTGCTCTCCTAACCTTA
TTTCTCGATTCGCATTGCAGTCCAATGAAGCGCGGAATTCGGATCCTCGC
CTGAGTACTCTATCTTCATCGTCGGTGCTGGTAGAGTTCGCCCGTATAGG
ACGAGTAGTTCGATGCGGACGTCCTCAGAGTAAGATAAGAACTCGCAACA
CACAACGTCGGAATGAAACATGA
>Bg_POA_contig_11091_gene-0.1
ATGACTCTTTTCCTACATGAACAGCATGAACTATTGCATCTAGTCGTAAA
TAGTATCAGAAAAGATCTCGAGGATCACAACGAACTATTCAACTGTTTAG
CACTAAACGCCATCGCCAACGTTGGTGGTCGAGAGATGGGCGAAGCTCTA
GGCGGCGAGGTACACCGACTTCTAATTTCCCCAACTTCCAAATCCTTTGT
TAAGAAGAAAGCGGCTTTGACGCTCCTACGACTCTATCGAAAGAATCCCG
ACATAGTTCAGGCCCAATGGGCTGAACGCATTATCTCTATCATGGATGAC
GCTGATATGGGAGTTGCATTATCTGTTACCTCGCTTATCATGGCCCTTGC
ACAAGACCAACCAGAGCAGTATAGAGGTTGTTACATCAAAGCTGCTTCCA
GAATGAAGAGAATTCTAGTAGATAATGAATACGCCTCTGATTATCTTTAT
TACCGTGTTCCGTGCCCATGGATACAGGTTAAGTTGTTGAGATTGTTACA
GTACTATCCTCCATCAGAAGATAATTTTATTCGAGATTTGGTCCGTGAGT
CATTACAAAAAATCCTCAATTTAGCTTTGGATATGCCGAAGAACGTGCAA
CAAAATAATGCACAAAATGCTGTACTATTTGAAGCAATAAATCTGATCAT
TCACCTTGACACCGAGCATGCACTCATGGAGCAGATATCGCTTCGCCTAG
GAAAGTTCATCCAGTCAAGAGAAACGAACGTAAGATATCTTGGTCTAGAA
GCTATGACCCATCTTGCAGCACGAGCCGAGACTCTGGATCCAATAAAACA
ACACCAAGCTATTGTAATTGGATCTTTAAAGGATAGAGATATTAGTGTTC
GAAGAAAGGGCCTTGATCTCCTATACAGCATGTGCGATCAGGCCAACGCT
CAGCAAATCGTTGGCGATTTATTACAATACTTGCAGAGCGCAGATTTCGC
AATACGAGAGGAAATGGTACTGAAGATTGCTATTCTTACAGAGAAGTATG
CTACTGACGTCAAATGGTATGTCGACATTTCATTACGACTTATCTCTATG
GCAGGTGATCACGTCAGTGATGAAGTTTGGCATCGTGTAATCCAAATTGT
CACGAACAACGAAGAACTCCAAGTATATGCCGCTCAGAACATTTTGCAGT
ATGTCAAGGCGGATCACTGTCATGAAACATTGGTGAAAATAGGCGGCTAC
ATTCTAGGCGAGTTTGGTCACTTGATAGCTGAAGACCCTGGCTGTAGCCC
GATCGAACAATTCCTCGCTCTCCAGGGCAAACTTCAAGGATGTGCATCAA
GCTCACAAGCCATCATCCTCTCCTCATTCATCAAGTTTGTTAATCTTTTT
CCAGAAATTAAACCTCAACTCATGTACGTCTTCAAAGCCTACAGCTATAC
TCTGGATTCAGAGTTACAACAACGCGCTTGTGAGTATTTGGCGCTTGCCA
GCTTCCCTACTGATGATCTTCTACGTACCGTCTGTGACGAGATGCCGCCT
TTCCCTGAACGTCAATCGGCACTTCTCTCTCGTCTTCATCGGAAACATGG
GACTACTGGCGATAAAAGAACATGGGTAGTTGGTGGGAAGGACGCTAACA
CGAACGAAAAAGATTTTGCCGTAAAGAATTCAGATTTCAATCGTGTCACA
GGCAAGAATATCGCGGCTCGGCCCTCTCAAGATAAACCTGGAACTTTATC
TAGCAAGGACGGTTGTAGTAATGGGGCTAGTGACTTGATTGGATTGGAAA
TTCTAGATTCTGAGCCCGTAGAGAAGAGGTGTACTCCAGCGCCAAATTTG
GCTAGTGCGGCTCATCTTTCTCCTGGGTGGGAAGAAGGATACAACAAGCT
GCTGATTAAAATGGAAGGTATTTTGTATGAAGATGGACAAATACAGGTTG
GCATTCATTCATCGGAAAAAGAAAAAATGCCTTGGGAGATTAAAGGACTT
CCCGAAACTACTATTCATAACGGAGCCCAGACACAGCAAACTATCATGTT
TGAAGCGAAGAAAATCCCTCTTCAAAGCCCTACAATACGCATCAGCTATC
TTGCTGGAGCGCTACAAGCTCTTACACTGAAGCTCCCCATCACTGCTCAT
AAATTTATGGACCCAGCTGAACTTTCAGCTGAGGACTTTTTCAAACGCTG
GAAGCAAATAGGGAGTGCCCCTAGGGAAGCTCAGCGTATTTTTGGTTTAC
GCGGCGGAAAAGATGGAGAACGCGAACTAAATGATTCATTTATACGGGAA
ATTGTTGCGGGATTTAAATGGGGTATACTGGATGGAGTTGATCCCAACAA
GAAGAATTTTGTCGGCGCAAGTGTTTTATATACTGGTGAGGGCGGTAAAT
TTGGCTGCCTTTTAAGGCTAGAACCAAATTATGTCACACAAATGATTCGA
CTTACCATAAGAGCAACAGACGATAGTGTTCCAAATATTCTCATCAACCT
TATGGAGGAGAGACTATCAATTGGTGCAAGTACTGCTCCCGAAGTTTATG
AAATTCCTACAAAAAGAGACATAAAGAAAACTTTTGGAAATATTATGGTG
AAGTAA
>Bg_POA_contig_11091_gene-0.0
ATGAGACTTGCTCTACGACTTTTACGAGCTTACCAATCGACATCTCCAGG
ACCATTGGAAGTCTTCGATAGACATGTCAAATATCTACAGAAAGAAAGGG
CTGCAAGAAATATTGAGCAGAGTCGTCAGGTTGATTATCTTAAAGACGAG
GTAGCTTTACGATTGACAGACAGACTGTTTGACGTGAAACGGCACTTTCC
CCATGTTCTTGACTTGGGAGCAAACTCTTGTAACATAGCTAGAGCACTAA
CACTTCTATCCCATGGTTCCAAATCTGGAGAGGCTCTGGACCCCTTGAAT
AGCAGCAAGGTATCACGATTAACAGCAGCGGAACTATCCCGTGCTACGTT
ATACCGGGATGTTGATCTTCCATTTAATAAGGAAATAAATCTCACTCGCG
AGATTATTGACTACGAGAGGGATCTGCCCTACGAAAGTCATACATTCGAT
GCAGTTATAAGTTCTCTGAGCATGCATTGGATTAACGATCTACCCTTTGT
TCTCGGTCAGATAAATAAAGTGCTAAAACCCGATGCTCCATTTTTGGCTG
CAATGTTCGGGGGCGATACATTATACGAACTTCGCACTTCTTTACAGCTC
GCAGATATGGAAAGAAGAGGCGGTGTTTCACCACACGTCTCCCCTCTCGC
AGACGTCAAAGATATTGGAAGCTTACTCCAAAGAGCAGGATTCAAAATGT
TAACCGTAGATTTCGATGATATAATTATTGATTTTCCGGATACTTTCTCA
TTAATGCAGGACTTGCAGGCTATGGGAGAAAGTAATGCAACCTTTACTAG
AGAATTAAGTACTATTAGAAGAGACGTCCTTCTAGCTAACGAAGGCATCT
ATCGGGAACTCTATGGGAATAAAGATGGATCACTGCCCGCGACATTTCGC
ATGATCTACATGATTGGTTGGAAAGAAGGTCCCAATCAAGCTCAGCCCTT
GCCTCGTGGATCAGGAGAAATCGATATGTCGAAGGCCCTGAGTAATAACG
AGGAATTGAAGTAG
>Bg_POA_contig_288_gene-0.10
ATGAACGCTTCTTATTCTCAGCTTACCTCAGAGGCTAATATGGCATCCAA
CATACAATATCACACCAATACAGTAATTGGCTTAAGTCTGCTGGCCTCAG
CGCTCCTTCTTGCTGCAAGCCTCTTCAGTGGGCTAATTCTGGTCATATAC
GGACTAGAATTAACATGGTTACAAATGACAGACGGGTCCGGTTCAAAAAC
TAGGATGGAAAGTAATCACTCCGTCACTTGTCTCAGGAAGCACGGAACTT
GGATGCTCTGTTCCCTAATAATATGTACCGTGGCTTGCTCCGAATTTATG
CCAATCATCATACAGGCCATCTTTCCGGGTCCTTCATGGGCCGTAGTCCT
AGTCTCAACAACACTCGTTACCATATTTGTCGAAATAATACCTAGATGCC
TAATCCCAAGACGTTCTACAAAGTGTGGCTATCAATTGTGGCCAATTATA
TGGACTTGTATGTTTGTCACCGCCATCAACCGAACTATATTTACAAACAG
CGAACTCGAATCCATCATCAGCTTTCATGATAGATCAGAAAATAATGGAG
GGAAGCTCGGGCGCGACGCTTCTCGCATTATGATGGGTGCCTTGAAGCTG
GATTCTCAGTTAATTGGTTGTAAGGTGTCTCGAAAACCAAATTTACACTC
TGTAGATACAAAGGGTGATCTTGAGAGAGAAGCGTCTCCTGATTCAACCA
GTATATTAACCGACTGGTCTATAGTCAAACTAGTCTACGTTGACGAGGTA
GTTAACGAAGAATTTATAAAAAAAGTTAAAAGCTGGCCCTTTAGTCGATT
ACCTGTTATAGGGATACCACAGAAAGAACATAAGACAACCTCTCTCCTAG
ATCAGCAAAATCAAATTCAAATCTTTGGGTATCTTCACGTCAAGTTTCTC
ATTGGCTGTGGTGTTTCTGAAAAGTGTGCGGACGGCAAACTTCTGGTCAA
AGACTTACCAATTTATCCTCTTCCTGTCATTCAAGAAAATGTGCCAATAT
ATGATCTTTTAAACCTATTTCAGTCGGGAATCTCTAGAATGGCGTTACTT
GTGCCCACCCCTAAAAAAAAGGAGACCATCCGGACATATTTTCCCGGACA
AGTATTGTTATCATCAACCTCACATCCACTACTGTTGACATGTACAAACG
CTATAGATTATGAAGCAACAGAAAGTTCTATGCTGCAAATAGATCTGATG
AAACGTGATCATGAAGATGCAAATTTCCTAGAATTTTTTGGAAATAAAGA
GCCAAAGCCACTGGGAATAATCACATTTGAGGATTTAATCAATGTCATCT
TCCAAAAAGAAAACAGGGATGAAAAAAATAATGTTGTTCGAAGCATAGAT
GTCTGCCATCACGATAAACCAGAATGTCGAAATGTTGCCGAAGTTGTTTC
TCCTATCTTGTATAAACCACTGATGGCTATCGAAAGTAAATCTACAAGAA
ACTTTGAAAAAAATCAGAAAAATGCTATCAATACGGATGGAGCTAACGAG
CGAGATTCCGATCAATCTCCTACATACGTTATAAACATGAAAAGGGATTC
AAAAGTTATTGCAGGAAGCTCGTATTCCACAGATAGTCTAGGTGTTTTTC
GTAGCGAGAGCGATACGATTGATAAAAAAGCTGATTTGCGGGCTGGCCGC
GCAGTTACCTTGTCCGACATAGATCTGAACGATTCAGCTAATTACCCACA
TGTTTTAGCAAAACCAAATATCCTGAGTTCGAAGAAACTACCCTTGAAAA
CGTCCAAAGATAACCTGCACCATCTTGAAACAACCTCGATAATACCTAAA
CGTTCTCGAGGCCATCTTGCGACACTTTCTTCTCACCAAACCGACTCAAG
CTATGAAACTGCCAAAGAGCTGGTCATTTTTAGAGGAAATCTATCCAAGA
GGCTTAAATATAGAGGGCTACTGCGCGTGAGTTTCATAGATCCAATAGAC
GACGATTGTTTTCAGAGAAAGCTGAATGAGATAGATTTGGACCCAAATAG
AAATCTCTACCCAACTCATTTTCCTGACTATCGATACGTATGTAATAGCG
AGTATTCTGTTGAATTATCGAGACCCATAAAAGAAGAAAATGGAGCTATT
TTTAGCGGCATAAAGACGATGCCACGATTGGTAGGAAGTAGAATCATGGT
AAATCATGGTCGAAAAAGTATTTGCCGCGATGATAGATCACTATTACCAA
GTCAAATTAGATCTCTAAACAGCACCATTGGCCAGGGAATAGAATGTGAA
GCATCCAGAAGTGCTAGTTTCTACGTTTGA
>Bg_POA_contig_288_gene-0.0
ATGGCGCAAAAAATATCTAATAGTACTTGGCCATGCCAGAAAGAGAGGCC
TCAGTTTATGGACACCCGGAGGACTTTAAATCACTGTCAGGTAGTTCTCA
ATTATTCCTACAAGTTAAGGGCAAGGAAATTTGGAGTGCGATCTTTACAT
TACCGCGTAGGACTTAGAGATAGGAATTTAATACTGAAAATTTTAAACGT
CAAAACTTTACACCAATGCGGATTATATTACAACGATAATATAGGAATTA
GAACATGCTCACATGCAATTAATATTTATGAAGATATCAGCAGGAATGAT
TGTCCAGTTAAAGGCAACATGAACCAGAGAAAACTACACTCAATTTGTGG
ATGTAAACCCGATAATAAGACTCTCAGCAGTCAAAGCTATCATATCGATC
TTAACTCGAGTTATAAATCGCTCGACTCGCCTCACACCCAAGCTGTGATA
CCAAATGTTTCGTCAATAAAATTGTCAGAAATCGAACCATCCGGCGAACG
AGCTGATGACTATTCGATAACGCCTTCCGACGACAACAAAAATATGACAG
GTACAAACAACTCCAAGCCCATAGATAATATTATAGAGTCAAAGACTGTA
GAAAAAATAACTGCCTCTACTTTATTAGCGATAAGTGATGAGAACTACCA
GAAAACAATGGTAGACGAGAAGGTGAAGCCCAATCCACAGCTGTCTACAG
CTTCAAACACTTCAAAATTTATGAATATATTGGGGCACCATAGTCGACAA
GCAGATAGGGTTACTGATACTTCTTCAATGCATTCACATTCCAAAGAATT
ACTTACACAATCGCAAGAATACCAAGGCACCCGTGCAACACCACAGAAAA
ATATTACGGGTGGATCCAAATTACAAAATGATATTGAATCAGAAACAATA
CACATCTTGGGAATGGGACCAGCAGGTCAGTTTATTGCACACAGCATTGC
TAGTCTCGAGCACGCCCCACCTGTAGTACTTCTAATGCATCGACCATTAC
AAATTCAACTATGGCACGACGAAGGAGCTGCAATTCAAATCTACAGGGGT
GATAAAATTTTTTCAGAATCCAACTTTCAGGTTGAGTCTTCTGCGAACTT
TCGACGAACAAGTCCGGACCAGAATTTTGTCGGCTTTGGAGAAAAGCTTC
AGCACACGTCGGAACCCCCAAGCTACGCCATAGATACTCTGATTGTCGCT
ACTCCTACTTCCGCAACGGTCTCAGCACTACTTTCTGTTCAACACCGGAT
ACGCCCGACCACAACGATTTGTCTTATTCAAGATGGCATGGGTATAATTC
ATAAGATCAATAGAGTTGTATTTCCAGATGCAGAGAAAAGACCAATTTAT
GTTCTTGGGTATATGAGACATGATCTAGGACCTACCGATAACTTCTTTTC
ACATTTCGAAAGAAGTCCGTCCAAACTTTACTGTTCCAAGATGCCACGAA
TTTATCTGACGGAACCTCAAAATGGTGCAACTATTGAGCGTGTTGATTTT
AGTTGGTCACCCCAGGCTAGGCATCTTGTGGGAACACTTCTTCGAACACC
TGAACTTAATACTGTAGCACTCGGGCATAAAGATTTCCACAAAAGACAAC
TATCGAGATTAGTTGTCAGCGCGGTAATAGAGCCTCTTGCTGTTGCTTTC
GATTGTGTCAACGGCCAGCTTTTGGAAAATTTTGGGGTGGCAAATATAAT
GAGGGGTCTGATTCAAGAAATCTCAGTACTCATCCCTATCCTTCCGGAGC
TTCGAAATATAAAAAATGTTCGTCGAGACTTCAGTCCAGAACGTCTGGAA
AAGAAAATTTTGAATCGTATTCAAAAGAGTGATATAATGGTATCTTCTAT
GCTTGCAGCTATAAGACAGGGTAAGAAGGCTGACATTGATTTCTTTACTG
GGTACTTACTCGAAAGGGCTCGGGAACTAAATATTCCGTGCCCCGTAAAT
CAGGTGATGTACCACTTGGTCAAAGCAAAGCAGACTATGAAACTTCGGGA
GTCCCAGAGTTACATACCATTCGTTGGGAATACGACGTGA
>Bg_POA_contig_288_gene-0.12
ATGGCCGATGATGAATTTGATATCGATATTTACGGAGACGCCAATGCTGT
CCAAGGAGTAGACAATAATGATAGTAAGAAAAGCGATGGGAATGATATAA
TGCTTAAGCCTGAGCCTCCCAACGAGAATTTGTCAGAACCTAATCTTAGA
AAGCGTGAAAAGAAAGAGCAAAGTAACGGAGAGATCAAGACTGACAGCAA
CGGCTTTGACCTCTCTGCCGAGCATCAAAAAATAAAGAGCACAGATGAAT
CTGGTCAAAATACATTAAATATCCCGAAGCAAGCCCCACAACAACAGGGT
ATTAAAAGAAAGGAAGGTTCAGACGATCGCCCAATCGATCCAGGCGCTAC
AACAGCGCTCTTAATTTCGGAGTTAAACTGGTGGAATACTGACGATGATA
TTCGGGGCTGGGTTAATCAGGCCCAAGTTGAGGACGAACTCAAAGATATA
ACCTTCTCCGAGCACAAGGTCAACGGTAAGAGTAAAGGACAAGCATGGGT
CGAATTCACATCTCAACAAGCTGCTACTGCGGCAAAACGAAAAATTGACG
CTTTTGGAGAGGGGCAACAATACGTAAAGAAACACATAGTCACATTCTCA
AATCCAAATGTTAACCCATTTCGAACATTGCCAAAGGATGCGCCATTACG
GGCCGGGAAAGATGGACAAGCCAATCGTGCACCACCTGGAGGCTACGGAA
ATGATAGAGGTAATCAAAATAATAATTTCGGTGGAAATTTCCGTGGGCGT
GCCTCGGGTTATAATGCTCGTGGCGGTATGAACAACAATAATAATAACAT
GAACAATTTCAACCGCAACTTTACAGGTCCAACAATGGGCAACATAGGCG
CCAATTTTAATGGGTCTATGGGTGGGTTCCCTGGGAATCCAATGACGGGC
CAGTTTGGTGGCTTTAACAACCGTGGCGGAATAATGGGCAATTTACGTGG
CGGTACTGGCATGAGAGGAGGCCGAGGAATGAGTAATGGTATGATGAGTG
GGATGCCAATGGGAGGTATACAAATGAACGGTATGCCTGGTATGGGAGGT
ATTCCCATGAACATGGGGAATATAGCTGGGGGAATGCCAGGTTCTGGCTT
CCAGGGAATGCAACCTCACTTCAATCCAGCATTCTTTCCAGGTAACCAAG
CTGCTGCAGACTGGCAAAATCCTCATGGGGTCAAGCGACCACGGCCCGAA
TAA
>Bg_POA_contig_288_gene-0.4
ATGGACATGTACGCTCACTTCATCAACTGGGTCGAGCGCCGCGGCATAGT
CCTCCACCATGTCGCTGCTACTTCTTTTGAGGGCCGCGGACTCGGCGTCC
GGGCGCAGAAATTCATTCCTGCTGGTGACACCCTCCTTGAGGTGCCATTC
GCTGCCCTCTATACCCAAGAAAGCGTGCCCCCCTCCATTAAGGCTGCTGC
TGGCCAAGCTAGAGTCCACGGGATACTGGCCGCTTCACTTGCCAACGATA
CGCCCCCAGCCTGGGTCGCCGTGCTTCCGTCCCGCGTAGACATCGAGGCC
AGCATGCCCCTCTGCTGGCCCGATGATCTTCTGTCACATCTACCGCCGGC
TGCTTCTAAGCTTCTCAAAGAGCAAGCAGGAAATTTACAGGCTGACTGGA
TTTCTATCTCGTCCGCCGTTCCCCATATCAAACAGAGGCATTATCGTTAT
ACCTGGCTTCTCGTCAACACGCGCAGTTTCTACTTTGTGCCCCTTGCCCA
GCGCCATCGCCCACCCGCCCCACAAGACTGTCTGGCCCTCAAACCCTTCG
CCGACTGTTTAAACCATAGCTCCACGCCTTCTGCCGTTGTCCAACCATCT
GGAAACTCTTTCGTTGTCTCTGCCAAAACTAACATTGAGGCTTACGAGGA
GATCTCTATCTCGTATGGGAATCATCCGAATGACTTTCTCCTTGTTGAAT
ACGGCTTTATCATGGACGAAAATCCCTGGGACGAATTTTTACTCGACCCC
TGGATTCAGTCCCGAGTGGGTCACGATCAAGCAATCGAACTTGACCGTGA
AGGCTTCTTGGGAAATTATATTCTAGATGTAAACACCGTATGCTATAGAA
CGCAGGTAGCTTTACGGCTTCTTTCTACCTCACTGGATTCATGGAAGAAT
TTTATTAAAGGTATAGACGGAACAAACAACGATGACCGTTGTTATAAAGA
CTTGCTCTGCGACATACTAGAGGAGTGTCGAGATCATATCCTACTGACTC
TAAAGAAAATATCCTCACTTGATGATCGGTTCAAGAGCCAGAAATCTACG
TTAACACAAAGGTGGAATCAGATAGATCTGTTAATTTGTGGAGCTATGCG
TCGAATATAG
>Bg_POA_contig_288_gene-0.7
ATGATCATAACCCGTTTACGCCCAGCTCCTTTATTGCTCCACTTTGTCAA
TCGATCTCACGTCGCCGCAAGCCGCAGCGTGAGCCGCCTCCAGCGCCCCT
TGCCGAACTACGCGGGCCATGTGCCGTTGGGAGGACTGGAGAAGGCCGGT
CTCGCTGTCGGGGCCGCCGTAATTTCGCTACTGCAGCCACGACGCGCTGA
TCTCGTGGCAGCGCTCGGCGAGACGACAGCCACTCCTTACTTCATTACGC
GGCTTCGCGATGCCATGCTAGCCTCACACACAGGCCGCCGCATCCTGCGC
GACCGACCGCGCATAACCTCAACGAGTCTCGATCTCGCGCGTCTTCGCCA
GTTGCCGCCTACGACTGTTGGCTACGCCTACGCTGACTGGCTCACCCGTG
AGGCCGTGAGCCCCGATACTCGTACTCCTGTCTGCTTCATCGACGACGAG
GAGTGTGCCTATGTCATGCAACGATACCGTGAGTCGCACGATTTCCTCCA
TGCCCTCACCGGCTTGCCTGTTGTCGTTGAGGGCGAGCTCGCCCTTAAGG
CCTTCGAGTTCGCTAACACTCTCTTGCCCATGACTGGCCTCAGCTTGTTC
GCCGTGACCCGCCTCTCTGGCTCGGAGCGCCGTCGATTTTTCTCAATATA
TCTGCCATGGGCATTGTACAATGGTCTCCGGTGCAAGGAGCTCATCAATG
TTTACTGGGAGGAAGTCTTGGAACAGGATGCCACCTCACTCAGAGCTGAG
TTAGGTATCGAAATGCCCCTCGACTTGCGCCACTTACGCCGCCAGAGTAA
ATCCAAGAAGCGAGGAACTCACGCGCCAAGTAATCAGTAG
>Bg_POA_contig_288_gene-0.3
ATGCTCGCCCGAATACTTGAGCCAGCTGCGGCGGAGCGCCTTGGTCGCAT
TCGGCTCGTGAAAGCCGAGCGGGCGCAAGCAGTTGAAGAACAATTGCTGA
TGCTAGCGCGGAGCGGTCAGCTACGTGGACCCGTAGATGAAGCCCTGCTC
AAGAAGCTTCTCGAAGCGGTAGCGGAGCAACACGATGAGGAGCGTATTGT
GATCTCTCGGCGTAAGGGTGGTTGGACAGGAGAGGATGATGATCTCGAAG
ATCTCGTCCAGGGACTCACGTAG
>Bg_POA_contig_288_gene-0.6
ATGACGAATCAAATTCAAGAATTAATGGACATCCCACGGGATTTTATCAA
GGATGGCACCCAGTTTGTCAACCGTTGTACAAAGCCTGATTTAGGGGAGT
TTATAAAGATTTCACAGGCAGTTGGCATAGGTTTTCTTGTGATGGGAGCA
GTAGGATACTTGGTGAAACTCATTCACATACCGGTAAACAATATTCTTGT
AGGCGGAGCATGA
>Bg_POA_contig_20749_gene-0.0
ATGGCTATCGATGCCGAAAGTTCACATCGGCCTGAACTAGCTTATTTAGT
TGATACTCCTGCTGGGCCTTATGTTAATGGCACAGGGGCACCTCTTGAGT
TTTTTGCCTCTGATCCTTTGGACTCTCCTGCTATTGTAACGACAAACTCG
GGCAATTGGCCCAAGCGGTACTGGCCAGAGTACCTCGGAAGCCTACCAGC
TCCTACTCAATATCGCGATACAGAAGAGATGGCAAAAAAACTCGCCACTT
ATTTTTTCAACCAAAGTGACCCTGATGATGTTAGGGAGATACCACCGCCG
ATGTCGCCATATGACCTCTTTCTGGGATTTGATGCAGTTCATATCTATCA
ATATGGGATAGATTTCTGTTATCAGGTCATGTGCCATATCAGTCGACTTG
GAGCGATGAAAAAAACTACTGTTGTGCAAAAACAAGACACCTGCACAAGT
GATTGGGCAAAGCAGAGTAATCGCCGTTCAATTATGCTACCGTGGATTGA
CGATGATGCTGATGATTTCGAACCAAACATTAGAGGTTGTAAATCATCGA
GGAGGTTTTCATTTGATGATAATGAAGTTTCAGAGGATCAGATGAATTAT
TATCAAAAAGTTCTCAATTACATGAAAGCTTACTCCAAGATCAAACCTCT
CGAATATGATGCTCAATCTTTTATTGATAGCGGAAACTTAAACGCATTAT
ACGGAGAAAGGAATGAAGATACTGATTCTGATAAGACATCACAACTATCA
TATGATGATTTTGAAAGCAGTTTATCTGGCTACATGACGGACCAATCCAG
TTGTCTGGATTTAAAAATTCCTTGCCCCAAAAAGTTTAGATCAAGAATAC
CAGTCTTAGTCAGTCGAGGAAGTCCAAGATTTTCAATCAAAAATACCGGT
GGAAATGTTTATTCTTCAAATCTACGTGGGGATAAATCTATTGTAAAAGC
CTTGACATCTAAAATTCCAAGGCCCATCATAACATCATCGAAATCAAGGA
AGCGAAAGCCGACACGAGTCCCATTCAATATACGGGATACCAAGTTGGCT
TACATTCCGCACTTGAGATCAGTTGACCTTTTCTTGGGTAAATCAAAGAT
TCCAATATCATCGAGAAAAATTTCGAAATAA
>Bg_POA_contig_20749_gene-0.9
ATGCGTCTTCGGAAAGCTGCTCGCATTATTCTCATAGGTGCGCCGGGTGT
TGGCAAAGGCACCCAAGCCACCCGTTTACTTGAAAGCTTCCCGCAACTTG
CAACTATCTCATCGGGCGACCTGCTCCGCAGCAATGTCAAGAAGCAGACC
CCGCTAGGTATTAAAGTAGCATCTACAATGTCCTCTGGTCAATTAGTGCC
TGATTCTATAATCGTCCGTCTTATACTACTCGAACTACAGAATCGCGGAT
GGATATTTCCATCGACTGATCCCTCCCCCCTAGTGCTTTCGGCCGCTCAT
GGATCTGTAGATATGGATCTTTGTACTGATCTTTCACAACCTCCTGAGAA
AACCTCTGCGATGCAGACCAGTGATGATCCCTCAGCCTCCTTTATCCTGG
ATGGATTTCCGCGCTCTCTAAACCAGGCCCGGGAGCTTGACCATGCGATC
CCGATAAATCTCGTAGTCTATTTAAAAACGCCGACTTCTAAGATATTAGA
ACGGATAGCGGGTCGGTGGATCCACGCTCCTTCTGGTCGAGTATACAATA
CGACGTTCAACAAGCCGAAAATCGATGGTGTTGACGATATCACGGGTGAG
CCACTGACGAAGAGAGATGACGATCATCTTGAGACGTGGAAAACACGATT
AGAGCAATTCGAGAGCACGAGCCGTCCACTCTTGGAGTACTACGCCGATA
AAGGCTTGTTATGGGAAATTGAAGGTACAAGTAGTGACGAGATTACACCT
CAAATACTCTCAGAGGTTGTTCGAAGGTTTGGTGAAACAGATTGA
>Bg_POA_contig_5287_gene-0.2
ATGCCTAGTCAATATTACCCACAAGCACAGTTTGTGCCTCTCTCGCCAAA
TTTTGAGTTGGAAGAACTAGTCGCGAGCTCTAAAAACTTTAGTTATCCTC
CGAGAATATCAATAGACCAACTAAAGCATTACCCTATTCAAAGTCTGGAG
GCCTTGGTGTTGTCTGTGGTGATCAAGGGCGGAAAACCACTAGTCATTGA
GAACTGGGATTCAAGTCTTCCCACCACGTTATTCAGTACTAAATGGCTAC
AAGAAAATATTGGAACGCAAGCTGAGAGTGTTCGAGACATTTCCAATGAA
ACCGATATACATATGACAGTTGGTCATTACTTAAGGTCCATGAACCAATT
AACTACACAGTTTACATCGTCAAATTACCAAAGTACCAAGCGCCAAAGAT
TGTATATGAAAGATATTGACTGCCCAGCTGCATGGGCAGAACACCTTCAA
AAGATTCTCCCAGGTGATAACAATGTCAATGAAAATTGCCAGGATCTGTA
TCAAGAGAGTACTATCCTAGCTGGCGATTTGATGTCAAGCCTTCCTCCAG
ATATGCGCGCTCAAAATTTGATGTGCTACATTGGTCACGAAGGTACTTAT
ACGGCGATCCACCAAGAAATGTGTGCTACTATGGGCCACAATATAATGGT
TGAGGCATCCAAGGACGAAGGAAATGAGCAAGAAGGTAGCTCCATATGGT
TTATGACCGAGACGAAGGAGCGAGAGGTAGTTTCAGAGTATTTCTTATCC
ATACTTGGTCACGACATTGGGGTAGAAAAACATTTCGCTCAGGTAAACGC
ATGGAAAAAGGCACCCTTCAATGTTTGGGTCGTAGAACAAAGAGTTGGCG
ACTTAATTTTAATCCCTCCATTAGCACCCCATCAAGTCTGGAATCGTGGG
ACCCGTACGATGAAGGTTGCTTGGAATCGAACAACTATTGATACTCTTGA
GTTGGCACTTCATGAAGCTCTCTCGCGTTGTCGTATGGTATGTCGGGATG
AGCAATATAAGTGCAAAGCCATCGTATATTACACCCTCGTCAAATATCAT
GAATTTCTACTGCGCGACTTACTTTCTGAAACGATGTGGCAGAATAAGCG
AACATTACAATTTCTCGAAGAATTTCAAAGGCTATTTTATTTGTACCAAG
AGATCATTATTAGCGAAATGTTCTCATCCAATTATCCAAAGGAGGAAAAT
GTCGAAATGATACCTTTTGGCTACAACATAACTTGCTCCTATTGTCGTTG
CGATATATTTAATAGATTCCTGACTTGCAAAGCATGCATTGTCTATGGTC
CAGATGGGATAGAAGATACGTATGATGTTTGCATGGATTGTTACGCCATG
GGCAGATCATGCGCGTGCATTTCAAACTTAAAATGGGTCGAACAATGGGA
TTGGAAGACTTTAGAAGAGAATTATGAGCTATGGCGGACTAGCATTATTA
GATGTAATGGCGACCAAGATGACATCATTTCTCTTCAACCACTTCAGAAT
GCCCTCCTAAATTACAAGAAAAAATCTATGGCTGAAGTTTGTCAGGAGCA
GCTAAGAATCCGGCCTTTTAGTCAAGAAAATATGAGAAAAAATATGTGCT
CCAATCACTATGATAGTGAGACAGAAAGTGAAGATAAAAGCTGGCAACAA
GTGCCATATGTCAAGGAAGAATTTCGGATTGTCAACATAGGGAAAAAAAG
GCGTAGGTCTACAATGGAAAAAACATCCCGTTGTCATGTCTGCCTGTATT
ATCACTGGAGCTGGAAGCTAGCGTATTGTAGCACTTGCACCCTTGCATAT
TGCTATGGTGTTCTATGGCGAGCGTTTGACTTGATGCCTCAGACAGTTAT
GGAAAATAAAAAATGGCAGTGTCCTAGATGTCTCAAGATCTGCTGCTGTG
GAAAATGTAGGAAGTGTAAAACACAGGTTCCATATGAACAGAAAGGAACA
CAGCTTGGACACGATACAAAAAAAGTGGCAGATCATAGGAGTGTCGAAAT
ACTTTTAGATTTCTCAAAACCAAATATGTCATGGTTACGTAATGACCCAC
ATAACCCTCAAGAATCAGTACGGATAAAACGGCTGAAAGAAAAAGTAGAG
TCTACGAAAGGCCAAGAAGATATTGCTTTGGAGAATTACCTAGTTGGAGA
CGCTGCGACCGAGTCGCTCAAAAATATGGATAATTATAGTTCTATAACGA
CTAATTTGAACTATATTGATCCGTTTCTTCGCGATCTAACGGCATCCGAA
TCAATTGGTTCTATCAAATCAGTATAA
>Bg_POA_contig_5287_gene-0.0
ATGGCTAACTGCCGTCCTCTACACCCGACTGTTCTTCGTGAGGCGATGCA
TAATGTCAGGAACAAGTCTGCTATAACTCGCTCATGTTACCGCCCGAGAT
ACCTGATCCAGCGAAATATCACACCAACCTTCGCTGCCAAACATGGCATT
GTCATCGACAGGTTAAAAAAACCTTCAGTGCCCGCTTCACTCCCCACAAA
CTCAACTTTGAGAGAATATTCGAAGTACTCGTCAAGCCCACTCATTCCAG
CGCCCTATCAAACGCCAAAAACGGGGCTTCTTTCAAAACTTCCACCATCA
TGGGTACCGTATGCGGAACTCATCAGAATAGACAAGCCGACCGGGACTTA
CTACCTTTTTCTCCCTTGTATTTTCTCTACTCTTCTTGCCGCTCCGCTTG
CACTGCCTTTTCCATCGCCTGGCTCAGTATTGCAAACATCTCTCTTATTT
TTCGCCGGTGCCCTAATTATGCGAGGTGCTGGATGCACCATCAACGACCT
CTGGGATCGTAATCTTGACCCCCTTGTGAGCCGCACTCGACTGCGACCAA
TCGCGCGTAAATCGGTCAGCCCTCTCAAAGCTCTCGCATTTACTGGGGTC
CAGCTCCTCAGCGGACTAGGAATATTGCTTCAATTTCCAAAACAGTGCCT
TTTCTATGGAATCCCAAGCTTAGTTTTGGTCGTAGTCTACCCTCTGGCTA
AAAGGTTTACTCATTATCCACAATTCGTTTTAGGGTTAACTTTCTCTTGG
GGAGCCATAATGGGGTTTCCAGCCCTTGGCGTTGATCTTCTGCAAAATAT
TCCCGCCCTTACAGCTGCTTCATTTCTATATGCCTCTAACATCGCATGGA
CCGTAATCTACGATATGATTTACGCTCACTTGGACATCAAGGATGATGTA
AAGGCCGGAATAAAAAGCATAGCTTTACGGCATGATCAGCGTGCAAAACA
GATTCTAAGTGGTTTGGCTATTCTACAGGTAGGCTTACTCACTGCAGCTG
GTGTAGCGACTGGCGCCGGGCCAGCTTTCTTCACTTTTAGCTGTGGTGGT
GCTGCTGCAACATTGGCTATCACGATAAGAAAGATAAACCTCAAAAGCGT
TAATGAATGTTGGTGGTGGTTTGTAAATGGCTGTTGGATTACAGGGGGTG
TAATATCAGGAGGAATGGGAGTTGACTATTTGCTTCGATACTTTAAATCT
AGGAATCTAATTGTACACGGGGAAAGAAGAGAGAGTTAA
>Bg_POA_contig_8649_gene-0.0
CGGGATGTAATTGATGAATGCGATGAAATATTATCCATACGAACTCAACT
TATCTACCCATCTGGCACCCAAAAAGCTATAGATGGACATCCAAGCCGCT
GGGAAATAATTGAAAATTTGCTCGGGCAAGCTAATTTCCACTTGAATTCT
ATTGAAAACTCAAACCCAGGCAGCATTTCTATTTCTAGAAAAGCTTCTGG
TAGCTTCCCGTTCTTCTACTTTATGAATGAGGATAGTGAAGAACAATTCG
TATCTAGATTGATTGAAGATGTCTGCTCGGGAAACTCCCAAATAATCGAC
CGGTTTGATCCAGAAAATCGTAACTTAATCAGGGATTTTATATCCAAAAG
CTCATTAGCAGATACTACAGTTCAAAAAGTTGAACTTCTATATGAACTGG
ATCTAGCCTTCCGAAAGAACCTTTATTTACTCAGAGGACTCTTAGCGTAT
CGAGTGTTTATCTCTTCATTAAAAAAGCGATGGAATGTCCAATATGGGCT
TCATCCAAAGAGGGATCCTCTTGCAGTTCCATACCACGCCAAAGGATGCC
CAAGTGAACAATCAGAATGGGGCCATCCGGATGTTGTCATAATCTTGACA
TGTCTTTCTTTCTATTACGAAGGAATCAGTACCGATCACCTCAAGGAGAT
GTTCAGATATATTCGCCAAACTGACGATCCCGTTCAATTATACGATCAAA
TTATACATGGTACTAATTTACATGCTGCTTTACAAACCTGGAGTGCCATA
AATGTTGAAGACGAGATTTTGATCAAAGAAGTATGGCGATCTATACGTTT
TGATATCAAAGTGATTAACTTCTATTTAAATAATTGCGTTTTCCCGAGAT
ACCTTCAACAGTTTGAATTCAAGATACAGGCATCAAGCTGGGATATTCCT
GCATTAGGATTGAATCACTCTGAAGCAGCAAACACTGACACTACACCTTT
GACAACGGGATTCAGTGGAACGAATGATGGGAAGGACCTACTTCCAATGA
CAATTTCTCAACAGGATTTGCCTGTTTTATCACGCACAAATGCTGAGGTC
TTGACATACTTATTGATGGATCGAAACAAAAGATACCATTATGCCGCTGA
TTCTAGAGGTAATCGGTTGTCTGAAGTTGATCTTCTCAAAAAAATTTCAG
AGCAGAGAATAAAAATTCTACTTGATGCCGGAGCACAAATCATGGAGTTT
AACAATGATGACCTTGTGAGGACTTGGTTGGAGATCGATGAAAATGCACC
GGCAGCCTTTTATTTTGACAAGAACAATAGACCGCAGATAATGCATCGAG
GGGGACGAAAAGTACCGTTTCTTGCATCGCCATTTGTTGAGAACTTGGGA
AAATGTCTGGTTTATTTAGACCAACTTCATACACGTGGCACAGATTTAAA
GTTCCCCCCGCACTCAAAGGCAGCTCTCACTCTTGGACCAGGCCAAACCA
AAGACCATACAGTACAAGCTGCAATGAGAATGCGTCAACTGGGCAGTACT
CAATCCGTTGAATTTTTTGCCCCACCTGAGGTACACCGCAGTATTCTCAA
TCTTCAGGAAAAAGCACTAGTCATGAAGAAAATAACATCGTTTGATGTTG
TATGTTGGCTACTTAAGCAGACCTGCCTTTGGATAGAAAATCTTTTGCCA
TGTTACTGCGTTCAAGGAAATGAGTTTTGTTATCGAAGACAAGCGTCACT
GACATATCCAAATCTCTTTGACTATGAGAGCTCGGATTTGAACAATTATT
TATGTGTGATTCGGCAGGTAGAAGATCACCAGATTGAAGAACTTTACAGC
CAAAAAAAGACCACCCAAAATATTAAATTATTGAACGAAATCCCTGAAAT
CACAAATCTTCGTCTAAGGTTGCAGGAAAAAAATAGACTACATTCAGATC
CGAGCAAAGTTCACCTCACTTCAGCCCTTCAAGAAGTGGAACAAGAACGA
GAAGTTGCCAATGAAGTTATAAGTATCCGACAAGTTGAAAACCCAACCTT
TTACAAGCCTCTTAAATTCTTGCGTCTTAACAAAGATATTCTGAACTTTG
TGCTGCGGGGAACTATCATGCCTGATGCTCGTGGTTATGAGTTAGCTTTT
GAATACATCTCTAGAACCTCAATTGGAAAAAAATACTTATTCGACCTATC
CGCTACATCACAGAAACTTTATGTATCGGTTGAGTTTGAAAAGACAGTTC
AGTTGAAATCCCACAATCACGCTGATCATTTATGTCGCCCTATACATTGG
ATATTATGGAGTCCTATAACTGATATCGCCATGGTAATAATTCCAGAGGA
GTTTGAATTAATAATGCCATATCTAAGAAATGGACGGTCTATCGTTCATC
TACTATCCTACGCTGCTCCTCTTACAAGAGAGATGTTGTCTTTTAATGAC
ATGAATAACTTTGTCGTCCCACCCCTTCCAACTACCTGGGAGGCACCCAC
GTGGTTACGAATTGAATTGGGAATACTCGCAGCACGACTTTATTTCGACT
CGTTTGAATATACTGATATCCTAAATTATTTAGGTATCCAAGAAGATGAC
GGGAGGCTAATTGACAAAGATTTAACTTTCTCTGAAGCTTTAGAAAAAAA
ATCAATGTCGGGGGCTGAAAAACCTGGTCGCTTCATGACGGAACCTCTTC
AATTCCTTCAAGATTGGCTCTCTCTTCGATATAAAGGCCAAGACTTTTCC
CATACTCCCATGGGTCACATCTGCAGAGGAAAAGCTCTATCAGTCAACCA
TCCTTACACCTTGCGTCTTCTGAATGAGGAAGTGATCGAAGTTGAGCAAT
CAAGCGATACAAATTTCAGAAACGATAAACAGGTCGAGGAGCAAGAAGAA
TATTACGATGACTATGATTTTGTTGAAGATGAAGATGACGATATTTCAGT
TGACAGCGAAGACGATATGCTAAAATTTTCATCGTCGGATGATGAGTAA
>Bg_POA_contig_17201_gene-0.0
ATGCCCGTTCCCGGGCAATTTTTTGCACGGGCCTCTAGTCGCCATCGTGT
GGCATGCAAAGCCCTCTATCGCGCCCTCCTGCGACCGAGTTCTCGCATTC
CCCTACCGAGCGAAATTTATCAGCGTGGGCAAGAAAACCCGTTGACGCAT
CTCATTCGCAAGCGCTTTCGCCAAAATGCTGCCGTCGACAGTCCACACAT
GATCAGGAATGCACTGCAAAGTGGCTATTTCGCTGAACATGCTCTCCGCC
TCGCTGCAGATGGTGTGTCGACCGCAATCAACCAAATCTATTCTTTACTC
TATTCCCATCAGGCTGAGGTCGAGGCCTCTCGTCGCGCTTGTTCTCAGCC
CAGGTTCAAGGCTCGTTCGCGGCCTCGGGTATGGCCTCACCCCAATGCGC
CTAAGCTTGTGGAAAGTCGACCGTTACCTTTATCTCAAATTTCGTCGGGG
CGACGGCACGTACCCAGCCTTGTCATGACATCCGCAGGAATCCCATTTCT
CCGTTTTAAAAGGCCACAAAGCCCTTATTTGAGTCGTGTTATTGGGGACA
AAGTCGTTCAGAAGCAAAAAAAGATTGACCTCAAATCCCAACTAGAGACC
GCCGAGCTTATCGCAAATTACGAGAACGAGTGGGAAGATACCGTTCTACA
GCAAATTGAAAGAAACGTAGAAGGAGGTATTGAAGATGGTGGAAGTAATG
AATGGTGGTCGGAAGGATGGGGTAAGGGTATTGGCGTTGACGAGGGCTGG
GATATAAGTGTCATGCAAGCTCAGAAAGAGATTGATGCTGCCATACGAGT
CGAACGTGCCAGTGCAAATGCTCACAGCGAGAAAATTACAAAGATTTACT
TTGAGGAAAAGAAACTTTGGCAAGAAGAGAAAGAAACAAAAGCCGCGAAA
AGACTAGTAAACTCTAAGCTGCATGCAAGTAATGACGCAAAATCAAAAAT
TCCACACAAACAAAGAAAGTAA
>Bg_POA_contig_7731_gene-0.0
ATGTCCCTCAACTCCAAAAGTCTGCGACGATACGGACATGTTCCGCCTGT
GCAGTACGAACGAAAGACTGGCCAAGAATTGCATTTCATGAAAAATGGCC
TGCAAATACAACCGAGTTTTGATAATGATGATGATTTGGGCTTACAAGGC
TATACAGATCGAAGGTATGAGACGGCATCAAATTCGGTCTCTGTCACATC
TCCAAATTCGCCTCAAGAAAAATTCATGGAAAGTTCGTATACAGCTTCAA
CTCATTGCTCAATTGATCTAGGAGAGACTGGTCACGCTCGTCCAGCGTCG
CCTCATTACCACCAGTCACAGCTGCAACAGTACCTGCCTTTCTCAAAAGA
CAATCAGCTACCACCGCACATACAAATGCCATCTATTCCACAGTACTACA
CCGCAAATGAATCAGTAGCTGAAGCAGGCCAAAACACAATTCCTTTATCC
TTATTTCCCGACGTATCGAGTGATCAAAGTTACAATTCATCAATATACCA
ATTACCCTACCCCTCCACGGATCACACACTACAAAGAAATGAACCTAGCA
ACAATTCTTATCTTGAAAAATACGATAGTCCTACTACTATGATCTCAGAA
ATGTCTTCTGATCTCTGGCAGCAGAATATTTCATATTACGACAGTCAAAC
AATGCCTCTTGAGATACCACTGAATGAACAGCTGAAATTAAATCCAATGC
CTATGACCTCCGCGCCAAATTCCCCTAAGCGGCGGGACACTCGCAATACC
TCTTCTTTTGCCACACCATACGATTTAGATGAAGACCCATACGAACAAAT
CAATTGTCGTTCCCAAGCTAACAATTGGTTTCCTTCTGATGAGCAAGATA
GTTACTCTCGAACGCTTGCAAATTTATGTCAGAGCCCATCCAAAAAAGAT
TCTCGCCCTTCCACCAGTTGTACAGCAGATAATTCAACATCACCACTGGC
GAGTGGAACAGAATTACAGAGACATCCGACCTTGAGGCCGCTCCCAATTG
CGCCAGTCGATGAGGTCGATGAAACATGTTACTGGGGTATTAAAGGTTCT
TTTGAGGAAGTTGTAACACAAAAGCAGCTATACGAAGACATTGGAGACGC
GCTAGGGGCTTTTGGATCTAGCCACAACATTCGACCATCCATGCAAAATA
AGGAGCCCTTTGATGCAGAAATAAACGCCCTTCAACAATTCGACTTGTCA
GGAAGTAGCGATGGTGAAATTTTCATACCAAATATTAACCAAACTCGCTC
AGATCTAATAGATGATAGAGATGAAAATGCGAGCGATGTTGAGGCGGAAG
CTGGGCTTGAGGGTATGAGACTGGCAGAGGAGCAAGACCTTCTCTGCGGT
GTTGGGGGGTTAAGTTTTGGTCAGAATGAGCGGTTTCGATCTCCTAAACA
ATTTTTACTAGACGACAGTAGTGACGAAAGTGATGAGCTAGTAGATTTAG
GCTTAGCTGGTGGTGGCTACGATGCACATTTATCATACGGAGGAAAAGAT
CTAACCAGACATACTACTAGTCTCGATTGTGGTGAAGCGGATCCAAACTT
GCAGCTACCGATAAAACGAGTGTCAACAGGATCTGAAAATCAAGTTGGTG
TGTCTATCTCCTGCCGTGGAAGTGTTCATCAGCCTTCAAACAACACAATA
TCTCCTTTTCCAGCGTTTGATGACTCCGGGCTTGATATTTATGGAGAAAA
TGGGCTACAAAAGCCAACCTCTCAGTCACACAGGATGAGTTTTGATGAAG
GCGATGAGCGAATGCCTCTATACCCTCATCCCAATGCTGCATTTGATGGC
GAAAATGTTTCTCGAAATGACAATACTGAATATTTCTATTATTCAGGTAA
AACACTATCTCCATCCGAGAAGCAATGGAGACTCGAGCGTCCCTTGCCCC
CAGTTCCTGGAATAGTAGAGGAAAGAAGCGACTCACCAGCTAGAATATAT
CATGGTCCAAATCACGATACTAATTTGCTTGCTTCAAATCTAGGATCTGC
AACCTCTGTACATAAGGAACCTAATGATGCACTGACTATACCGTCTTTTC
GCGGCGGCCAACATTTCTCAAGGTCTTCGTCGCTTTCTAATCATGGCAGT
CCCCCATACACCCTACCCCCCGCGCGTTCCAAGACGGATGCAGAGGAAAG
ACAGGCCCGACAAAAGTTAGCTCGGATGAGTATGCGCTCAGTTGGTGAAC
TTGATGGGTACGATATTGGAAGCCCCCAGTCCCTTCATGCACTTGATCTT
CCTTCGCTGCCTGCGAACCGCCAGAAAAAGTTTTGTCCGACCCGACTATG
TAGTTCAGACTTCAACAAGTGCAAAGAACCTTGGGCATTAAGCAGCATTG
CATCATGGATAGTAGACGTAGCCGGTGGTGGGTCCATAGACGGAGAAGCT
GATCTTCGGATCAAAGCCATCGAGGATGGACTTGTGGCCCTTTTTACCCA
CAAAATGCCTACCATGAACACAGCAGATGCAGAGACTCTTAGTCAAAAGG
TGGCAAGCTCACTCCTCGATACTGGTATCCTCGTACGTGAAGAAGAATGG
GTCAAGTTTGGACAAGGAGAAATATCAGGTATCTTATGGCAATTGACAGG
TTCAGGGTGCTACTCGCCAAAATTACATGAGCATGAAATGCATGGACGAT
GCTATTCACACCACTGCGCTCGGACTTTAAAAAAAATCAATCTACAAGCT
CACATCTTGGAGCCATCCCGGAAGACGGAAGATTGGATAACTTTTTTCAA
ACTGACAAAAGAGCAGCTTGAGGGAGCTAGTAAAAAAGAAATACAAAGAC
AAAATAATTTACACGAAATCATCATGTCCGAGGATCTTTACATGGATCAA
ATCAATATTCTCCGAATCCTATACCGAGATGAGCTCTCTTCATGGCAACC
GCCTATAATTGTGAAGGAAAAATTGCCCAAATTTATTAGTGCTGTTTTTG
GAAAGGTTCAAGGCATTAAAGCTGTTAATGAAAGCTATTTGTTAGCACAG
CTTAAGTATCGACAAAAAGAACAAGGGCCTTGGATAGTTGGTTTCAGTGA
TATTTTTAGGGAATGGATCCGGAAAGCAAAGGCTATCTATATCGAGTATG
CTGCAGGATTTCCGCAAGCAACTCACCTTGTGCGTAAGGAAGCTGGAAGA
AACCTACTCTTCCGGCAGTTCTTAGATCAAGCACGAGACAATAAGCTTTC
CGGGCGTTTGGATTGGAATACATACCTTAAAGCGCCTATCACTAGGCTTC
AAAGATACAGTCTATTGCTCGGCACTGTCCTTCAAAATATGACACAAGAT
TCTGAGGAGAAAACAAACCTGGCCATTGCGATTGAAGAAATAAAAGCAGT
TACCCTTGAGTGTGATGCAAAAGTTGATGAGCAATCTAAAAAAGTAGAGA
TGCTTGAACTTCGATCTAAACTTAATCTTAGACCTGGCATGGATGGTGTT
GAGCTTAACCTAGATCATATCGGACGCAAACTTATCTTCGAAGGCGATCT
TCAACGAGCCGGCACTAACCGCTTTAACTGGCTAGAGACACACGCAATCC
TTTTGGATAACTATTTTATTCTAGCTAAGACTATTTCTAAGGGGGATTTC
AACTTTGATGGCCGGAAAGTGGCATATGACGTTTCCAAACATCCAATCCC
AATGCAGCTTCTCGTTTTAGAAAGCACGAATGATGATCCTGTTGTCAAGT
CATCCGTGAAGGGTATCGCGAGCGTGACGACTATGGGTAAACCCACGTCT
TCTACAGCCCTCAATTCGGGGATTACTCGCTCGAACTTGGAAGGCGTCGA
GCGGACAACTACTTTAGAACACACTCTTTCCAATCAGTCAAACTCGTCTA
CACATCGAACCCAATCAGGTATCGGTGATAGCGATGCAAGACAAATGTAT
CCATTTCGAGTCAAGCATCTGGGTAAAGCTGAAGTTTACACGTTATATGC
GCCCAGCGCTCAAAGTAGAATGGACTGGTGTGACAAAATACTTGACGCCA
AAACTCAACATACTATATCTCTTCATGAACAAAATGCGGAACCATTTAGT
CTACGAGTAATTGCCGATAGTGCTTTTGCACTGGATAATCTGTCCATCAT
TCCACAAAAATCCAGTGTCTCCGTGTGTGGTACACCCTTGGATAGAGCGA
TTAGGGAATTGGAAAATATCTATGGAGCTGGCCCCCGACCTGGACCAGTT
TGTCGAGCTCAGATCAACTGCGCTACAGTATTTACCTGTCACGGCAATAT
TATGATAGCTATTGGGACAGATTATGGTGTCTACATCTCGGAAGAATCAA
ACCCTCGAGGCTGGACAAGGTCAATTCAAATTTCCCGTGTCACTCAAATA
AGTGTTCTCGAAGAATTCTCATTGTGTCTAATTATTGCAGAGAAAGCACT
CATAGCATATCCTCTAGAGGTGGTTGTGCCGGCGTCAGGCTTTCCCACAC
CTGCGCACGATTCTGTTCGCCGTGCTCCGCAAAAACTTTCTGGTAGTCGT
GACGTTTCGTTTTTTGCCACTTCACGCATGAAAGATCGGACATTGTTATT
CTACAAAAAGCGCGAAGGCCTCCATTCAACCTTCAAAGTCCTTGAACCAG
TCTTTCAAAAGTCATCCGAGAAGAGAGCGTATCTTCTTGGGAAGTTAAAA
GGTGGCACCACAGAGTTTTTTAGGGCATTTGATGAATTCTACATTCCAAC
TGAATGCTTTACAATAAACATCTTTCACTCTTATATCGCCATCTCAACTC
AAAAAGGGTTTGAGCTTATGACATTGGATAAAAAAGTTCCTATGAGTATA
CCTGATACAAAAGACCCTGCTATTAACAACATTACTGCAAGACTTGCTGG
ACAGAAACCATTAGGAATGTTCCGCCTTTCAAGCACAGAATTTTTACTCT
GCTATGAGGAATGTGGTGTATACGTCAACAAACACGGTGATGTTTCGCGA
AGTGTAATAATGGAATTTGTTGGTAAAGCCAAAACAGCTGTCATGTATGG
CACCTACCTTGTTCTCTTCGATACCGATTTTGTTGAGGTGCGGAATGCCG
AGAATGGCCGGCTACGGCAAGTGATTGCGGGACGAGACATTCGTTGTTTA
GACTATGCAGTAAACCCTCTTGGGAATGGAGTTGAACAGAACACTGTTAT
GGTCCGAATGCCTGATGTGAAGCGGACATTGAAACTTTCAATGATACATC
CAGAAGTACCAGGGATTCAGTTGGTCTTAGAGATGATCTTGAATGAAGGA
CATTCTGAATAA
>Bg_POA_contig_3003_gene-0.0
ATGACTCGGCGCTATCTGACGCCAGGCAAGGTGGGCTTCCTCTTGCTCAT
TGAAATCTACACGGAAGCAATTGTTCCGCACTCGTCGAGAATCCCAATCA
TTTCATTTCTACTCTCCCACATACTGCCATCAGCACCTAATTTAGATCAA
AATGAATCATCATCTACACAATCTGGCGAAGCAAGTACGGAACTCAGGTG
TTTTGAATCATTGCTCACCACCCACGAATCTATCTCTAACTCGTCCGGAA
AGACGTTATGGGATATTTTCTTGAGGAAACTATGGGACATTGATAGCCCT
GATTCACTACACGCCTTTTTTATGAAACTATCAAACCTTCTCGTTAAATC
TCATGAGGATTTGAAAGATGACATTAGCTTGGGGATCCCGTCACCATCCG
AGGATATGATACTACTTTCTCGCTCATCGCCATTTGGTAGCTTTATACGA
AGATCAAAGCTAGAGTATGAGTGTATGAAATTCAGCGACTCCTTGAAATT
GTGGACTAGCCTTCTAAGGTGGAGGAACACATCCAAGAATCAATGGTCGA
AAATAAGCGGAAATGTAGGAAAATGGGCTGGTGATAGAGTGCTAGATGAA
AATGATAAAAATTGGGGAGCAGATTCCACCAGGAAACTAGAGCTCATCAT
TTACGGCTCGTTTGAAAATGAAGATTCTGCCGTAGAATCTATCAGTACTG
ACGATGTCGAAAGGCTTCTAGAATTTCAGGTCGAGAAAATGCAGAGTAAG
CTCTCCCACAACAGCTCATGGTTAAAATTGATGACTCTAGAACATGGTAA
TAGAATGCCGGGCGAACTCAAAGAAAAATTCAAATGCTTTTTGGACCAGA
GTATCTTGGTGCCTAGTCTGTCGCATTATCTGATATTTCTTGATTCTTGG
AGAGCTGGCGATTACTCAACATCATTCGATAGCCTTCATCGGTACTTTGA
CTACACTATGCAAAATAGGGATCGCCTTTTCTATCAGTATGCTCTAATGA
ACCTTGCTGTTCTACAAGCAGATTTTTCTTGTGTTAATGAGGCAGTTGCA
TCCATGCTAGAAACTGTTTCCACAGCAAGAGAGAATAGAGACATTGTATG
CCTGAATTTTGCGCTAAATTGGCTTTATCACTTTGGCAAGTCCCACCCTA
CAGTCCTCGCCGATTTAGATTCTACAAACATGCTCGGCACAGAAAGGGAA
GGGCTATCATTCCTTCGGATTAAAGCTAAAGAGACAGGAATGTGGAACCT
TTGGTGTTCTTCTCTGCTTAGCGATGCCAAGTTAGGGATGATAAATGGAG
AAAGTGTTGGGACTGCCTTTGAAAATATTACAAAGAGCTCGCATATCGCA
GTGCAGAAGAACTTAAAAAGCATGATTGGCCCATTGATGGCCATGCGCTC
GTCCTTGTGGGAAAGACTGGGAGTTACTCATCTATCCAGACAAAACTGCG
AAACTTTCATGCAATGCCATACACTAACAGATAGTTCGTTCGAAGACACT
TTGCGATGTGCTGGGCGAATAGCCCATTTTCTAGTTCACAAAGGTCAGTA
TGAGTTAGCGTTAAAGATGCTGAGCCAATTCGATTCTCAACCTAACATGT
CATGGAAATCAAATCAATATTGGTTGAAATGTCAAGGTATTTTCCAGTTA
AAGCGCTATCTCTCGCATAATAAATTAGATAATGCTGCCATTATCTTGTC
GCAACTTCAACAAAATAACGGTGAAGACGCAGATGCTGAGCTCTCGTTTG
AAATAAGCAACCTCCATATTGATTACTTAATTCGAAGGACCGATTATAGT
CGAGCACTGAAAGTTACAGAGGAGGCTTCAAAGCTCATGTGGCAGCATGG
GCATGATGTTAATCTTAGAGTCAAGCTTCTGCTTCTAAAAGCCTCCATTT
ATGATAAGGCAGGAAGACCTCAGAGAGGTTTCTCTATAGCTATTCGTGCG
GCGAGTATTTCATGGCGGTCACTGTTACTACCTTCTCTCTGGGCTGCAAT
GGGGGCCATCGCCAACATCTTAACATCGCTCCACGAATTTCAGGCCTCAA
CTCAGATTCTAACGGCAATATTTCCCCGCGTATTGGAATGCGATTGTAGT
GCACTAAGTGCTCAGCTTTATTCTTTTTTAGCCGATGCATACCTAGGTCT
CGCTGGTAAGACTGAATCTTTGGAGAGAAAGCAAAACCTATTACTTGGTC
TGAGGTATATTAAGAGAGCAGGCAATGAGTACTCTAACATAGAAGACGTT
AAAAAGCAGTGTGAGATGACTGTCAAAGCAGCTACTATCCTTAGGTTACT
CGGAGAAATTTCGCTTGCAGGTGAATACATAGAGAAAAGCATGAAATTGA
AGCAATCAGACTTGACCTTAGATAGTGGTGGCCATAAATTAATTTTTGTC
TAA
>Bg_POA_contig_3003_gene-0.2
ATGTTCGATATCCTAGAAGCAGATATTGTGATTTTTCAAGAGACTAAAAT
TCAATGGAAAGATCTTCGAGATGACATGGTCCTCATCCCAGGCTGGGACG
TCTACTTTAGTCTCCCGAAGCATAAAAAAGGTTACTCTGGTGTTGCCATC
TATACCCGCACTGCTGTTTGTGCTCCTATACGAGCTGAAGAGGGGATAAC
AGGTGTATTGACTCCACACAAGTCCTCCCTCAGCTTCCGCGATCAGCCCC
CTGAATTACAAATTGGTGGGTATCCGACCCCAAGCCAACTCACCCAGTGC
TCTCTTGATCAGCAAACGATAGACTCCGAAGGACGCTGTATTATACTCGA
GTTTCCTGCCTTTGTTCTCATTGGAACCTATTGTCCTGCTACTAGAGATG
AGTCTAGGGACGAATTCCGACATGACTTTCTGACGGTACTCGATATTCGG
ATACGCAATCTCATCGCGGGTGGAAAAAGAGTTATTTTAGCGGGCGATTT
AAATATAATTCGTGGCGAACTAGACTCTGCTCATGTCGATGAACTGATTA
TGAAGAAGCAGGATATCGATATTGAAGAATTTTACTCTTCACCTGCGAGA
CGTCTCTTTAATCAATTACTTATAGGCGGCAAGACCATAGGAGAAGATGA
AGATCGAAAAAAGCCCGTCATGTGGGATATATGCCGCTATTTTCACCCTA
CCCGCCGGGGTATGTACACTTGTTGGGATCAGAAGATAAATGCTCGTCCT
GGAAACTTTGGCTCTCGTATCGATTATATTCTATGTAGTGTAGGATGGGA
TGATTGGTTCTGCAAATCAGATATCCAAGAAGGACTTATGGGGTCTGATC
ATTGCCCGGTTTACGCAGAATTGAAGCAAATGGTCAAGCTAGATGGTAGT
ATAACTGATATTCGAGACATTATGAGCCGGGGAATGTTTAGAAATGGAAT
CAGACAAAGAGAATGGTCTGCTAATGATCTTCTGCCCATGTCAGCTAGAA
TAATTCTGGAGCTTAATCGTCGACGAAGTATAAAAGAAATGTTCTTAAAC
TTATCAACGGATTCTTCAAAAAAGAGTAGTTCTAGTGTTGTTATTGAAGC
AGCCGAAGAAAGCAGGTCCTCAGTAAAAGTAGACTTGGTATCATCTGGTC
AAGAATTTCACCCCTCTAAACGCCTTTTATCACCGCTAGATGACGGACAT
AAATACGAGAAAAGTCAATGCAACACAAATATAATAGACTCTGCACCCAA
TACTCTGGTAACCACTGATCCCGCATCAAGCTCAGCAAACGCACTGCAAC
GAACAGGAGATTCTTCGAATTTCTCAGTACCTTCTGCCAAGCGTGCAAAA
TACTCAACCCGAAAAGCCGCCCGTCGGAAGGAGGAAGGAAAATCTCAAGG
TAATCTTCGGCAATATTTCATACCGAAGCCATTGGAACAACAAGCAATAA
ACCAGAGCCAGGTTGTAAATACCATATCTTCGTCAGTCAAGGCTTCAGCT
TTAGACACTCCTCATCTAAAACTATCAAGCACGGGTTCTGGACACGACCC
GATGGATCAAGGAAAAAATATGCTCAGTTGTCTAGAGGACACACATGAAA
AGCAGACTGCGGACCTCGACGTTGCTGTTGAGAGCTGGTCAAAACTTCTT
ACCAAGCCGGCTCCGCCGCGCTGTGATCATGACGAACCTTGCATTAGTCT
CATCACCAAGAAGCCCGGCATGAACTGCGGCAAATCATTCTACATCTGTG
CAAGACCCCTCGGTCCGTCGGGAAAGAAAGAGGAGAATTCATCGTGGCGG
TGTGGAACATTCATCTGGAGTAGTGATTGGCCTCGAGCGACCTGA
>Bg_POA_contig_3003_gene-0.3
ATGTCGTCTCTACGATCCGTTTCTCGGCCTTCTTGGAGCCTTGCCGTCTC
ATCTCGCAACAAATTTATCCGCACTCCATTCCAGAGACGACTTACAAGCA
CGCAGAGTTCTGGACTTCAGGGCTTAGAAGATAACGCCTTCAACCGCGAG
AGAAAGGCAGTCAAAGACCACGCTGCTGCGACAAGTGTCATATTAAACAG
CGCAACAATCCCTGCATTGATTATCGCTGGCGTCAACACTTGGATCCTCT
GGGACGAGCATTGGGAACACTGGGCACACCTACCGCCTCTAGAAGAGAGA
GTTGAATATCCGTATCAAAATATTCGCACCAAAAATTTCTTCTGGGGAGA
CGGTGATAAAGTGAGAAGTTGGAATGATAAAGTAAACTATCATAAGAAAG
ATTAG
>Bg_POA_contig_2219_gene-0.0
ATGACGGGGCCAGGAAAGTGTGCAACCCTCGATGGGACTGATCTCCGTAT
TGGTATTGTGCATGCGCGTTGGAATGAAGGCATAGTTCAACATTTAGTGG
ATGGTGCCAGGTTAAGCCTCACTCACACGGGTGTTGCGCACCGAAATATA
ATTATCCAATCTGTACCAGGCAGCTGGGAGTTACCTGTTGCTTGCTCTCT
TATCGAAAAGCACGCTAGAGATAACTGTATAGAACTCCACGCGATCATCG
CCATTGGAATTCTGATTAAGGGCGATACGATGCACTTCGAGCACATTGCC
GACGTTGTCTCAAGAGGTCTGATGCAAGTTCAGTTAGAATCAAGAGTCCC
TATTATCTTGGGTATTCTCTATGTGCCAAACGTAGATCAAGCTAAGGAAA
GAGCTGGATTTAACATTTATCGCCACAATCATGGCGAAGACTGGGGGAAA
ACAGCTGTGGAATTAGGCATGAAAAAAAGAATGCCTTTTGAATTAAGTGC
TCATCAAAGTCTTACACAGTGA
>Bg_POA_contig_9777_gene-0.0
ATGTCGCGATTCATGAAAAATTTAATTAAGCGCATTAGACGGCAAACCTT
GCGCCAATGGAGGCTGGCTTCCCACACATCAGTTTATATACCTCGCTCAT
GGAGATTTCTCATACGTGAAAGTATTAGAAAAATCCATCTTTTACGAAAG
CTGGTGACACTTCCACACCTTCTAATTCTTGTTTGGGTTATTTGTCTCTT
GTGGGGCGAAAAATGGGTATTCAGAAGAAACCTGCAAGATTGTGAATGGG
AACTATGGGAACCCTGGCCAGAAGAAGCATCACCTCATCACTTGATATTT
ATAGCAGATCCACAGCTTATAGACCCTCACAGTTATCCTGAGCGGCCCTG
GCCTCTAGAATGGCTTACTATGCTCTACACTGACAAATATATCAAGCGAT
CCTACATAAATTTACAGAAAAAATTACATCCTGACACGATATTCTTTTTG
GGAGATCTATTTGATGGCGGCAGAGAGTGGAGATCTATCCATGATAATGG
AGTGCGGGACCCTTCATGGCTATCAGAAAAACGTCCCGCGAGAGAACTTA
TGTACGCTAAGATATGGGAAAAGTTTTATGGGGAAGACTTTTGGTTGCGT
GAGTATGATCGTTTTGGGAAGATATTTTACCAGTCCAACAATCTAGGAGG
ATCTAGCCCCGGGCCCTGGCAGAGAGGTAAAAAAATAATCACCACTCTAC
CTGGAAATCATGACCTTGGATTTGGAGAAAATATCAAACTTTCAATCCGC
AATCGTTTCGAAGTTTATTTCGGTCAAGGAAATCGGGTTGACGTGATAGC
CAATCATACTTTTGTCTCGGTTGACACAGTATCTATGAGCGCCGGTGGAT
CAAGACACGATGTGACTAAAATCACGAAACCTGTAGATGAATTTCTAGCC
ACTGTACAAGACACTAAAAAGAAAGCTGTTGCCAGAGAGTTAAACTTTAT
AGCCGGTATCGAGGCAACAACCCAGTATGTTCACAAAGTGGAAGACCTAG
AATCTGCTGGTTTTATAACGTCTTCGGGTCGAAATACAGATTCTGGCCAT
GCTGAGTTTCCTACCATTCTCCTTACTCATGTCCCTCTATACCGTGAGCC
TGGAACTCCTTGTGGACCTAAAAGAGAACATTGGCCATCATCTAAGTCTA
CAAATGAGGAAGTCAATCACGCCGTACTTGACGAGCGGAATTCTATTTCA
ATTTCTGGAGGTTATCAGTATCAAAATGTGCTTTCCCCAGAAGATTCGAT
AAAACTAATTTCCTCCATTGGAAACGTAGGAGCTGTATTTTCGGGCGACG
ATCATGATTATTGTGAGATCGTACACCCTCCTGATAGGAACAACGCCAGG
GAGATAACTGTAAAAAGCATCAGCTGGGCCATGGGTGTTCGTCGACCTGG
ATTTCTTATGTTATCCTTGTGGAACCCGGTTGATCTTCACGGTAAACCCC
TAAGCAGACCTCAAACGAATACTGAGGTACCGATAACAATGCAGTCAAAT
CTCTGCCTTCTTCCTGACCAAATCGGAATTTTCATACGCTATCTTTCCCT
TTTGATATTAACTCTCTTCTCTCTTACTATACATGCAATTTTGGCGGACT
CGTCAAATGTAGGAAGTATTCCTCTAAGATCACGCTGTTCAGGCTACTCA
AACGTGGAAAGAGGTTTAAGACAGGATGTAGACAACCTATCTCCCTCTGG
TACTTCGTCTACCTACCACCATAAGCGTTTCAACCTAGCATCGAGGATTT
TACCTACAAAAGTAAGATTTTCAAGTTTAGCCAATGACCATGGAATTTCA
GCTTATGAATCACCGCAGATTTTTCCTAATTCCTATCACGAAAGTGATCA
GATAAGTAGTAAGTCCAATAGCTACAAAGATGTAGAGAATTTGAGGAATG
TGGATGCCGAAGTTACGTATCTAGAATCAGAACTACGTAAGAGAGGCATC
AAATTTGCTGTCATGAAGAAGTTTCGGTCAAGTTTTTGCCGTATATTTTT
TGTAATCTTGCCCTTTTACCTTTACTTAAACTGGGTTTATTGA
>Bg_POA_contig_16088_gene-0.0
ATGCAATTCTTACTATTTATTCTCGCTATTGTGATCACTGGAATCTCTAC
GGCGCCTATCGGCCCAAACATTGTTCGAAGGACAAACAATGATGCCATCC
GCTACAGAGTTTTGAAAAATCTGGACGACTACCGGCTTGAACAGGAGACC
TTTGGCGGTAGGGGCGCGAATCTAACATCTTGTATAGCAGCTACTTTGAA
TGGTCTTGACAAAATTTCGACAATAGCCAAATCTCCAGTTGGGAAGAAGA
CTGCGTCTGATCCAAAATCGGTCTCATCAAAATCTTTGACTCATGTCGTG
AGCAAAGTCACACAGAGCAAGCATGCCAAAGGATTCCTCCAGCAGGATCC
TTCGGGCTTTCGCCTGGATGGGAAAAAGACTATCCCTTATTATAACAAAA
TGTCTAAAAACCACATCAAACATCTCGTACGTGGTCATGAAGAATCTCAT
CCCAAACACTCGAGCTCAGTCACTCACCGGTTACGGGGATCCTCAGCATT
CGGAAAGCACAGATGGTAA
>Bg_POA_contig_6396_gene-0.0
ATGCAGTCTATAATAAGCCTGTCAAATGCAAAATTTAAACACTTACTTTG
TATCATCCTTACGGCGACATTATTACTCGAATTTTCTTTTCAATTCGATG
TAAGTGGGTTTATTTGCGATGAAGAAATTATCTGGCTTCAAAAGGCTGTC
GAGGTTGCTCTGCATGCCTCTGAATTACTGACCACGAAGAAAACTCACCG
CAAATTTCCCGCTTTGTTTGAAAATACTCAGCTATTCGGCGTAGAAGATA
AAAATTTTTTCGTTATGCCAGGCAGGACTTTCAACCGTAATCGTATTTCT
GGGAATCCGGGGCGTGACCGTGTGGTCATTGACGCTGACGGCAACTTCTT
CGGTGTTGTGTATGATACGAATGAAGATGCTTCTGCAACTGTGCCGTCCT
TTAAAAAATGCACACCATTTCTTACTTTCAATGATGAAAGTGCTGAACCG
ACTATTTACGATGCATATACAATCACTGGGTTTGCGTGCGGCTCGAATTT
TGTAAGCGCTAAAGCATTGAATGGAATTAAAAATTATTGTTTGGAATTGA
AAAATTTACCAAAACAGACTAGACATATAAAAGACGTTCGAGACAAGAAG
TCTAAGTTCCGCTCAAAGGACGGATACTTTTTTGAGAGTCAAACAAAAAG
GAATTATAATGATGTGCATATAAACGAAGCATTCAAATACACTGCATATT
TCGATCCAAAATGTGATTTTGTACGAATCACACCAAATATCAAAAATAAA
CTTCCAACCAGCCCATGTCTCGAAACATTGACCATGGAACCCTCACCTGA
AGACATCACGTCCTACTCTAAATTTGATCACCAACCCGTAAATTACGTAG
AAAGCGATAAACCGTATACTTGCTTTCATTTGACAATCCAGATAAAGAGT
ATCAGAAATTATCTTTTGCATATTTCCCATGTCATCCACAATCGTTCGCC
GTCAAACTATGAAGGCTACCTGATAAAGCAAGATGACAATCTTTTCCTGT
GGCCCATATTCTTACCGGAGAAAAAAAAAAGAGATACAAACTATATAAGA
TTGTTTGCAATCGGATTGGATCAAAATAAAAAATTTGCTGGAATATATCA
GGTCTATCGTAAAAATTTTGATAATAAAAGATACAAACAATGTCCAGGCT
TCGATGATTTAGTAGCTCGTCTCAGAGAATTTACCTAA
>Bg_POA_contig_7577_gene-0.0
ATGGCGCTTGCGGCATACAGACAGCTTCTTCGCTCGATTCGTATCGCATT
TCAAGATGATACCACCCTTCTCCAAGCCTCAAGGAAGAAAGCTCGTGCTG
CATTTGATGAAAAAGTATCTCTATCAACAACCTCTCCTTTGTACTTGACC
GCAGTAAGGCACGCAGTTGATGTTTCCCGTGTCTTACGGGAAAACGTCGT
GCAGGGTCGTAGACTTAACACAGGTGCAGATGATCAAACTACAAGATATA
GTAAGCTAACCCACCCTTTTATTTTGGTCTCTGCGAACAGCAACGAGATT
GCCTAA
>Bg_POA_contig_12992_gene-0.0
ATGGCTTCAGAACCGAGTAGCCATGAGGATATTCCTCTACTGCCTATGCC
TTCGCCAAATCCTCTGCCGCTATCAGCAGCGCAAGAAGCCCAGGTGCGCG
AGCTCTACTACGCGCGGGTCCGCGGCCATTGCGCGGCCGAAATCAAAGAA
TTCGCCGAGTGTGCACTTGGCCGCACGATCACTGCCTCCTTCACCTGTCG
ATCCCAGCGCCGACAAATGAATCGCTGTATGATCTCATTTGCAACCATGG
CCGAGGAAGATGCCGCACGCGAAGAATGGTTTGCCACACGCCTTCGCCGC
CAACGCGACCGCGAAAAGAAGGAAGAGCGGCGTCTAGAACAGGAAAAATT
ACATCGGGAATGGTGGGGCCTGCCTCTCGATGAGCGGAAAGCTAGTAAGA
CCCAGGAAGCTCAGAGGAAAGCCGAACGAGTCGGTGGTTTTCCCCCTTCT
CGCGAAAAATATCAATCAACCAAGGACCAAGAGCGCTGA
>Bg_POA_contig_10093_gene-0.0
ATGCTACTACAAGAAGCTCATGTAGACGTAGCCACTCGGGCTGGGGGAAA
AGGGAGTCCCATGAGAATTTTTACGTTTCACCCTTGTATTCCGGGATACG
CCAATGCGAGATTTCCGGGTGTAGTCCTATTTAGTGAAATTTACCAAGTC
ACTGGTCCTGTAACCAGATTTGCCCGTCAGATCGCTAGTCACGGCTTCAT
TGTTGTCGCACCTTCCTCGTACCATGACTTTATTGGCCCGGAGCCACTTG
CCTATGATGCTACCGGTACTACTATGGGAAACAATTTCAAGATAAAAAAA
ACACTAGCAAGTTATGATGAAGATGCAACTCTCTCGGTTGATCATCTCCT
ATCTCTCAAAACCTGCAATGGACGTATTGGAGCGACTGGGATGTGTCTTG
GTGGACATCTAGCATTTAGATGCGCTTTAGATCCCAGAGTCTCAGCCGCG
GTCACGTATTTTGCTACTGACCTACACAGTGCCTCTTTGGGGGCTGGCAA
AAGAGACGACAGCCTAAAGCGAGCGCACGAGATTAAGGCTGAATTGGCAT
GCATTCATGGAACGCTTGATAATCATGTTACTCCCGAAGGAAGAGATCTG
ATTCGTCAGACACTACGTGAAAGTGGTGTCGTCTTCAGCTGGTATGAGCC
CGCCGGTGCCCAACATGCATTTATTCGAGATGAGATGAGCAAGGGAAGAT
ATGATGCAGTTATTACCAAAATATGTTTTGAAATTCTTCTAGAGTTATTC
AACCGAACATTAAGGCTAGACCTTGGATCTCGTGACGATACGTACCTTGA
GATAGAAGGAGACTGTTAG
>Bg_POA_contig_23942_gene-0.0
ATGAAACTAAGATTATACACAGTCGGGGCCTTGATCAGTTTTCACGTTTA
TACGCTTTCGGCCAATGTTATTTCCCAAAGTTACCTTTGTGGCAAAGAAA
TTTTCCAGAACAGTGTAGTACTTGAGGCTACTAACAACGCCTGTGACGGC
TTGGCCAACGCATTAACCTCAAGTACGTATCCGGCCACGTTTGACGGCTC
TAGTTTATTTCACATACAAGATGCTACTCTCTTCATGTGGCCGTTGAGAC
ATAGAATAAATAAAATTATACCTCTAGGAAACCCTGGGAATACTCGAGTC
ATAATAGACTCAAAATGCAATTTTATTGGTCTTATATATAAGTTGCTAGA
TTCATACCAACTCTGTTTCAGCATCCATAAAAATCCCTCTGTACCAGCTT
CGGACCTTGAACGCACGGGAAATGCTCTCAAGAGAGATTACGGGTTTGAA
TGTAGAAATAATAATGTATTTCATCAAAAAGAAATAGATCTTGTTCTTTC
TGAGCGTCCGCGGTTCGAACGATTTATTCATAAGCAATCACATCAACAAC
GGTATGAAAAACAGGTAATTGATGGATTCGGTTCTCAAGAGGTTATGTTA
ATTCCTTTTATCAACATCGGAAAAGAATTGAAACCTACGAGTATGTCAGC
ATTTCTTCCGCTCGTTTGTGGCGGCGACCTAATAAACTGCTAG
>Bg_POA_contig_30094_gene-0.0
ATGGAATGGCCTCCCTTCTCCCCAGATTTAAACCCTATTGAAAATGTCCG
GAAAAGCATGAAAGAGAACATGCAATTTTATTTCCCCGAACTAAACGGGC
AACGGCTGTCAGATTCAAGGTTTCGTGCAATAGTCCAAGCTAGCTGGGAC
TTAATCACTGATGAACAACTTATGCCACTTCTCGCAAGTATGCATTCGAG
ATGCCAGGCAGTTTTGGATGCGAATGGGGGGCACACTCTTTACTAA
>Bg_POA_contig_740_gene-0.0
ATGGGCCCGCGCCGCGGTACAGAGGGAAATAGAGCTCTTAAATTTAGCCG
ACCACTATCATGGCACGCCGGAAAAGCAATACTAACTGGAGAGCTCCTAA
AAAGACTAGAAGAACTATCGGTTGAGCTAAAAACACTGGGCGAAGAACAG
GAAGAAGTGCATAAAGACTCTTTAACTAAAGTAGCAAAAGATCTTGCTAG
CCAGCATTTACTCAGTCACAAAGACAAAGGAGTACGCGCTTTCACTGCGT
GCTGCTTAGTTGACATATTGAAAGTCTGCGCCCCAGACGCACCCTTCACT
CCATCTCAGCTCAAGGGAATCTTCAATCTCTTCATCACCAGTATCTTACC
AGCTCTCTCGAATCCCACACACGCATACAACCCGCAACATAAATACGTCC
TATCTTCACTCGCGGAAGTTAAGAGCGTTGTCCTACTCTGCGACATTCCT
AGCTCTGATTCGCTTCTCATACGTTTATTTAGTAGCTTTTTTGATATGAT
CTCCTGCTCTTCAGGGTTTTCAACTTCTGAACAGATTCCCAAGGATGTCG
AGTTCAATATGGTTCAGATTTTAGTTATACTTGTGGACGAGGCACAGAGC
TTACCATCCAGTGTCATTGATGTTATTGTAGCCCAATTTTTACGTGCATC
TTTTTCTGGTGTATTAAAAACCGATAGAAAAAATAAGAAAGAAAATGATG
AGAAACAGATGAATCTAATAATAAAAGAGCTTCCAGCGGCCTACAATATG
GCGAAAACAATTTGTAACTCATGTCCTGAGAAAATGGCCCGCTACGTAAG
TCAGTACTTTAATGAGGTCATTATGGAGATCTTGAATGGAACACCAGGAC
TCAACGGACATCTGAAAACCAATGCTATTTCAACAGGAACTGAGGATGAT
GACACCCCTGCAGGACCTACCGAAGCCGACATAAAAGAGCTCCAAAAGGC
ACATAATCTACTTCGAGAGCTATGGCGTGCGTCACCTCCTGTCCTTCAGA
ATGTAATACCTCAACTGGAACAAGAACTTTGTGCAGATGACGTACAACTA
AGATTACTTGCAACTGAGACTCTGGGAGATATTATCTCTGGTATTGGTGC
TGCGGGACCACCTATAACCCCTCTAATGGATCCAGCGGCCTATCCTCCAC
TAATGCTTGATAGTCAACTTCAATTTATTACATCAGAAAGTATTCTATTA
ACACCTATATCACCCCAGTCATTTGCACAAACATACTCCCATATATACCG
GAGTTTTGCAAGTAGAAAAAATGACAAATCTCCAGTAATTCGATCTGCCT
GGGCCACTGCGGCCGGAAGAATTCTCACCACATCTGCAGGTGGGATTGGC
TTGAGTAGTAATGAGGAAAAAGTCTATGTAAAGGGTCTCGCCGAAAAACT
CAACGATTCTGACGAAAAAGTCAGGCTTTCTGCTGTTAAAGCAGTCGGAG
AATTTAGCTTCCGTGACATAATGTCCAAATTGGCTCCTTATGGTGGCGTC
AACAGCTCTGGCTCTGTATTAGGTAGCCTTGCAGATCGTGCGCGTGATAG
AAGGCATGGGGTCAGAACGGAAGCTATGAAAGTTCTCTGTCGTTTGTGGG
GTGTCGCAACTGGCGAGATGATGGCGGGAAATAGGACTGTAATTGAAGAT
TTAGGGGCGATTCCAACTAAGGTTTTCGATGTGTATTATGCAAACGATCC
TGAGCTTAATGTTCTTCTTGACAACTCATTGTTTGAACAACTCATCCCAC
TTACTTACGCGTCAGGAAAATCCAAGGTTAGGAATACTAGATCCTCAAAA
GAAGAGGTAAACAAAAATGAACCTGTCAATACCGATAAAGCTCGGACAGA
ACGGATACTATTGATGGTCAAGTCTTTGGATGCTAAATCTAGTAAGGCTT
TTTTTGCTATGCAGGCTCGGCAAGCCTCTTATGCCAAAGTACTTGAGGCA
TTTCTATCCTGCTGTGAAGATTACAACGGAGGTGTGGGCGTCAAAGATAT
CGCTGAAGTGAAGGCAAAGATGGAGCTACCAATTAAATGGTTTGCAAAGT
TGCTTCCTGAACCTCAAAAAGTTCATCAGGACTTACTCAAATTCTCAAAG
TTGCATGAACGCCGATCATACCAGCTTCTTCGTTTTGCCATGGATCCGAG
AAGCGATTTTAACACCGTGCATAAAGCTATCAAGGAGCTCAAAAAACGAG
TCCAAGCAAATAATATGGCACCTGCTGGGCTGCTAGAAACTCTTACTCCA
ATCATATATAGATCAGCATGCCTCATATACAACAGGAGCAATCAACCGTT
GCTCTCACATTTTGCCAGAACTAATGAGCATGGACTTGGACCAACTGCGA
ATCTTATTATCCAGGAAATTTCAGAAAAACATCCGGAAATATTTCGCGCG
AGCCTAGCAGAACTTTGTAAGCTTATCACCACTAATGCTCCTAGTAAGAC
GGAAGCCAATGATGTCTCCATGGTGGAAACGCTCAAATCACTAGCGTCTT
TCGCTAAGTCTGATGGAAAGCACATTCCGAGTGATAAAAGCTTTATTCAG
GCATTACTGGACTTTTCCTTGTATGGGGTTCCCTACAAGGCAGCTAAGTA
CGCGGTAACAATATTGTCAACTTGTACGGACCGTAAAGAGATGTACATGA
AGGATTTATTGGATCAGTCTGTGGGTAGTTGTGAATACGGGTCCGATCAT
TTTTTAACGAAGCTTGCAACCATCAATCAATTGGTAGCTCTAGCGCCAAT
GGCTGTGCAGGAATCTAGCGATGAAATTTTAGAAATCAGTCGTCAAATAC
TTCTTGAAACTCGAACAGAAAAGTCGGATATCAAGAGTGTCTGGCAGGAT
GAAAACCAGCTGGATGAAGAATGCCAAGCCAAGTGTATAGCTGTCAAAAT
TCTTGTTTCTCGTCTGCGGAGTGTGAGGCATGACGACGCTGCAGCAAAGG
CTTTCGCCGCACCTATTTTTAGACTTCTTAACTCACTAATTGAGAAGAAG
GGAGAAATCACTAGATCTGGTACGACACCTGAGCATCATAAAGCAAGGTT
GAGACTACTGGCAGCTCAGCAATTAGTAAAGCTTTGCACCATCGAAACTT
TCGACAAGTTCCTCAGCAATCAAGGGTTCTACAACCTCAGTTATGTTGCT
CAAGATCCACTTGAAGATGTCCGGCGAGGTTTTGTCGGCAAACTACAGAA
ATATCTTGTCAGAAATCTATTATCGCACCGATTTCTCACTATAATTTTTA
TCACGGCATTTGAGCCATCGGTAGACTTCCGTAGCTCTATAATGACCTGG
ATCCGATGCCGGGTCAAGGTAGCTCATGATGCTAAGAAGACTACTTTTGA
AGCAATATTTCCCCGCCTAATTCACTTGCTAGCACATCATCCTGATTATA
GCTCGGCACCCGACGAATTAATTGACCATGCTAGATATATCTTATATTAT
ATTTCTACTGTCGCGTCTGAAGATAATCTACCTCTCATCTACAAATATTC
TCAGCGGGTGAAGCAAGCTAGAGACGCATTCCCCGAAGCAGATTCTGACC
AGCTTTACATCCTCTCTGATTTATCACAGGCTCTTATTAGAAAGTGGGAA
GAAAAAAAAGGATGGAGTATGCAGAGTTGGCCTAAACAGGTAGGATTACC
TATTGGTCTATTTACGGGGCTTCCTAGTCACGAAGTTGCACAAGAAATTG
CGGAGAAATTATACATCCCTGAGGAGTTAGATCCCCTTCTTGATGGATTG
GTAAGAGATGTTGATCGGAAAAAAAAGCGTAAGATTGATGATCTTATCCC
CCCAAATTTACCGAAGAAAATGAAGCCAGATAAGTCTACTCAAGTTACCC
CACTTAAAAAAGAGCGTCAAACGAACGGGAAAAAAAAGACACCCAGACCT
CGAAATGAAGTCTCGACACCACAAATATTGAACACCAAAGAAATACGTAG
AAGTGGTCGCTCAAAGAAGGAGAGAAAGGGGTATGAGGAAAGAGATAGTA
GTGAAGATGACGAAGAGATGTGGGAAGGAGTTGCTGAGTGGGAGTACATA
CCGAGGAGTAAGATTTCCCGAAAAAAGGAAGAGAAAGTAAGTTCAGGCCA
TAGCCCACCTAGTCCGAACCAAAGTCCTACCCCTCATCAGACTTAG
>Bg_POA_contig_4368_gene-0.0
ATGCGCCGTCCCCCACGGGTTTCATACCTAACTCCAGCTACTCCTAATGT
AGTTTGTGAACAGCCTGAGCTGAGCTACTCATCAGCTCGTGAAAGTCAAC
AGCCTCAGCAACAACTGAATCCATCTTGTGCCAGCTCAGCTTATCCTCCT
GCACCACACTATGAACAACCACCGATCTTCCAAACCTTCCAGCATGACCC
CTATGGTAACCTCTCACCTTGA
>Bg_POA_contig_5568_gene-0.0
GAAGCTGCTCTTAGAGACCGCATCTTACTCGCCTGTGATGATATACAGGA
GTGCGAGCCGGCGATTCCCAAGCCCTCATCAACGCTCCAAGGCGTATGTG
CCAACATAAGAAATGCCATCAGAACACGAAAACCTTTGAGAGAGCAAGAC
AAACACATCATGGCAGCAGCAACCGTGGTAACCACTTCCGTGGTTCTGAC
TGATGCACAGATTTCCAACGTAATCAATCCATCAACCGGAGCCGACAACT
CCCTCGTACGAAGAAGTGCTACGTCTGTGGTAAAATAG
>Bg_POA_contig_19557_gene-0.0
ATGCACCCACTACATAAGTGGTCTAAATGTCAAACTGAGCCGTCATTGTG
TGTAGTTGTCGGGGAAGGACTGGCCTTCTCCGTGTCATGCTTTATGAGCG
CTATGATTGTACCCGTCACAGAAAATATATCTATGGCACGCTTCTACATC
AGTTTGATGGATAATGCTACCTTGAATGTCAGGCCACATAATCATTCGTC
TATTGACTGCGGTATATAG
>Bg_POA_contig_7230_gene-0.0
ATGGAAATGGATGAAAGCTGTGGAAGAGGAGATAATCAACCCATCAAACG
CCTCTCTGAACTTATCTCAAAAGGACAAAAAAAATATGTCCCAAAAAGAT
TCATGCACGCCGCTGGTGCAACGCAGTGTCATACACTCATACCGGGTGAA
ATTGAAGGAGGTCAAACCGACAGACAACTCGATTACTTTATAAAGCGGCG
AGATCTTCCCAATAGTGATCGTCATCACTGGCGTGATATACTTGTGGTTG
GAGAGCTGACTAGGTCAACAAGGTCAGCTTTTCTCGATAAGTTTCTACAG
CTTTGTGTTTACATGAGCGAAGTGTTCATGGCCCAGCCTCTCCGCCGGTT
TGTCCACGGGTTTATTCTTTTCGACACGGACCTTCAGCTGTGGGTGTTTG
ATCGTTCAGGACCCTATTGCAAGTCCATAATAAAAGTTGGTAAATCGCAG
AAAACGTTTGTCCATGTCATAGCAGCCTACATGATGATGAGCGATGAAGA
GCACGGAATTGATCCGAACATCCGATATGACGAGGAAGACCACATCATCA
TCCAGCTAAAGGTTCCAGGGACAGAGAAGACGAGGGAGGTCATTCTTGAG
TCGCAACCGGTGGAATGTCAGTCAACGCTCGTATCTAGGGGAACAACCTG
CTACGCATCTGTGGACCACAGCTTTGTTGTGAAATTCTCGTGGAGAATTT
GTGGGAGTATCTCCGAGGTAAAACTGCTCAAAAGTTCACAGCATGTAGTC
GGCATGGCAAAACTTTTGGGATCGCAAAACTCTGTCAGGATAAGCGCACT
TCGTAGTGGACTAAAGTTTACTGAGGAAATGGTCAAATGTACTCGACCCG
GCGAAAAAGTCTTAACCACGCCATTAGTATTCGGCAACAAAACTACCAGT
ACTCTAAAGGAGATAGCAAGCAAAGCAGGATCTCTAAAGCGGAAGAGCGA
GTCAAGTTATGCTGTTGATGAAACTAACTCAGTTAGTAAAAGAACACGAA
GTGGAAAATACAAAATTAGATCATCAATGACTGGAACGGCCATGGACTCA
GGGACCATAATTGTTGCCGATGACAGTACTCCTACTCCCCAACGCTCTTT
ACGGAGAAGCACTCGAGTTGCGGAGCTGAAATCGAGTCAATCTATCGGGA
TGAAACGTAAATCACTGGAGAGTCTAGATATCAATGATCGTTTCAATAGG
GTTCATCTTTCAACCAATACGAACCAGATATCAGATAACGACGACGAGAT
GCGAAGCACTTTTGACAATGAATCCAACGACCCAAGCTTGGATACGACGA
GTGACAACTCGGTGTCCACTGTAACCAGCGATTTTATCCCACCGGGCTAC
AAACTAGTAACAGTAAAATGTGTTGAAATACGAGAACGCCGACAAGTAGC
TGTAGCCCTTTCGCCATTCGGAAGACCAATCCAAAAGTTCAGATCGGTCC
TTGAGATGGTCACCGGGCTTCGCGATGCTATTAAGGCGCATAGGTCATTA
CTAGTTGACGCCAAAATCCTACATCGCGACATATCGGTGAATAACATCCT
TCTGAAGAACTGTGAAGAGCCGAATGAATTTGGTGGGGTACTGATTGACT
TGGACCTTGCTACTCAATTTATAGATAAAAAATCACAGAGAAGGCTAGAA
GTGATGACAGGTACCATCGAGTTTATGGCTTTGGAAATCTTGGAGGGAAG
CTGTGCATCCCCCGCTACTGTTGTCCAACAAACGTACCGTCACGACCTTG
AATCCTTTTTCTATGTCCTACTTTGGTTGTGCATACGTTGTGGATGGAAA
AATGACAAGTCGCCACACTTGGATTATCTAAGTAAATGGTCTTCTGGAAC
AACTCGGGATATTCACTCTCAAAAGGAAGGTCATCTTGATAAAATATGTT
TTAAAAAATATATTGTGAGTAAATTTTCACCAATATTCGAGGATATAAAA
TCTCTTGCATCTACCTTCAGGACAACCTTATTTTATAAAAATGATGTATT
TACGACTGATACCCCATCGGATCACAACACTCTGTACGACCCAATAATCG
AGGCATTCGAAGTTACCATTGAAGAGCTTAAGTCGTAA
>Bg_POA_contig_2041_gene-0.0
ATGTCTTGGTCACCTCTGCTCGTTTCAGCTCCAATCTCCTCAGCTTTCTC
CTCTCACTCCTTTATTCAGCCTCGAACGACCCTAATTGCCGTCGCCAGTC
TCGCTGCCATATTTGCGTCCTACCAAGTTTTCAATAAATATTTTCTAGGA
GAACCGTCCATCCACGCTAACCATCTTCATCGCAGCAATGCCGTCCGTCG
TAGGGCTCGCACTACTGACAGCACGGCGGGAAATAGTGAAGATGGCTCAG
TTAGACAGATGGAAAATTCAGAAGTTAACAATGACCCTCATCTCTTCCAC
GAAGCCTATGACTGGACCTTGCCGCATTCGCATGATCGTAACGGTCAAAA
TATAGTGCAGCTACTCTTCCGCGTATCGGAGGACGCCACGAAAAGAAACG
CTTACGTGCATCGAGGCTGTGCATGTAACTGCTGTGGCATGGTACCCATT
CGAGGTATACGGTTTCGATGTTCAAACTGCGCAGATTATGACTTGTGTGA
AAGTTGTGAAGCACAAGGAGTACATTTGAAGACTCACATTTTTTACAAGA
TAAGAGTGCCGGCCCTTTCCACCGGCCTTCGAAACATGCAGCCTGTATGG
TATATGGGAGATCCAGACTCAGTCTACCGACAGCTCACAAAGGAGACCCT
TAGCAGACTCTCTAGAGAGACAGGATTTGAGAGGCAGGAGCTAGAGGCTT
ATTGGGAACAATGGACATTTATGGCTAATACAGATTGGCGAGATGATCCG
TATGAAATCAATCTTGCCATGGACCGAAAGACCTTTGAGCGATGCCTCGT
GCCCACAGGCGGTTACCGGCAGGCAGGTCCTTGCCTCATCTTCGATCGAA
TGTTTGCCTTCTATGATAGTAATAAAGATGACTTGATCGGATTCGCAGAG
TTTCTCCACGGCCTAGCCTACCGAAAGAAGAAGAACAAATGGGAGAAAAT
ATTTGAGGGATACGATATAGACGAAGATGGTTATGTTGATCGCAAAGACT
TCTTACGCATATTCCGTTCATACTACGCTCTATATCGCTCCATGCATGTT
GATATGTTGGAGGGAATGACTGCACAGCATATGAGTAGTGTCGATGCGCA
TCGCCTAGTAGGCAGCCGTCAGCCTCTTAGCAGTGCCTTTGGTCAAGATG
GTCGGTTTCCCAGGGCACCTGACCTCAGAACCGGGGAGGGAAAATCTTTT
CAAGCAAATGGTGATTTAGATATCGTAGATGGTAAGGGAGTTATTAATGA
AAGTTCATACGACTATGGAGATCGGTCCGAGGTATTCAAGCGCGATTTCT
CGGAAGGCATCTGGGCTCTAAATCAGCCCAATAGTCGTACATACTGGGCA
ATGGCGCTAAATCCACCCGAGACGATGGAACAGCTTCCCGGCATCTTCCA
CAACCTACGACGTGTACAATCTCAAGTTCAGGGTAACTTTCGGAACTTAC
CGCCTCTTTCATCTACTAATCTCCTTTCCTCCAATCAATCAGCTCCGTTG
AATCAAAATCGACACAACAGTGATGATGATAATGAACACAATTGTGGTTG
CGACGCTGATGAAAGTAATAACAACGACGCTGAAATTGAAGATGATGACA
TATGCAGTGAATCCGAAGATGAAGCTTGGCCTCCAAGGTTTGTTCAGGTA
ACTGATGAGGATGCAGAAGCAATAGATGGACCAGGTGCCCGAATTGCAGA
TCTACGTCGCTCCAGTCGACGAGAAGTAATTTCACACGCTATTCTCCGAA
TTAGGTCACATCATGAGGCTTATGAACGCTGGCAACGGCGATACTTCTAC
ACTGACGAAGAAGATGGTGGGAAGCCTCCTACCGATTGGAAAGATGATGA
TGATATACTGATGCAGAATGGGGTTGTCGGAGAGAGCTCTAAGTCTCCAC
GCCCGACTTTACATTCCCGCTCATCGTCCAAGGTTCGCTTTGCCGAAGAT
ATGGATGATTTTGACACGAGATCAAACTTATCGACATCTTCCCGAAGCAT
TCCAGAAAGATGGGGAGGGTTAGAAATTCCAGATGCGGAAAAAGATGTTG
GCAAGGAAATTCTCTATCAAGTAACCCAACAAGCGTTCAACGAACTTCTG
GATCCTCTGTTCAAAAAAAAAGAGGATCTTGCTCTCGAATTCGCATCTAC
GAAAAGCCAACGACAGATGTATCACTATTTGTATTCTAACCCCGAGTTTG
AGGAATGGGCCAATCAACAACAAGAATCTAAACCCCAAGATCAAGTAGTT
ACGTCTGAGAGTGGGGCAAACTCAAAATACGTAGCAACACAATCTATCCT
TGAAGAACTCAGTAGAGAATTTCACGATGAATTAATCGAAGAGATGGAAA
GAGCCATTACAGTAGGTAACACCGGTGAAGAGTCGAGCTCATTAGTAGAT
TGCTCGTTAAATAGGATAAGCTCACGTCCCGAAGATGCCAGCGAACATCT
CAGTCAATGGGCCCAGGTCGTTGACCCCCTGCCAGTGTCTGCACCGTCTC
TCAATACAAATGAACAAGAGCCATCGTCCTCACTACTGTACTCAGGCCAA
TGGAGGATAGCATCGCCACGAATTGAGCCTAATAACATGTCGATGGACGA
TGAGTCTGAGACATCAATATTTCGAGATCCAACCATGCCTCAATTTCGTC
CTAGCGCACGTGATCTAATAGTTCAAAGTGAAAAGTCTCACATGAATGAG
GCGGAAGACTGCAAGATAGGCGCTGACGTGGATGAGAGGATAACACCGAC
ACAACAAATTCGACCGGCTAACCCCACGCCAGATTCAAAGGATCAGACTC
CATTCAAACTGGATCAGAGCAAGGAACAACAACTCCACCAAGATAATGCA
AAAATTGAAGGAATATCAAAAGCTGATCTCCTCCGGTACTGGTTATGTGA
AAAGGCAGCCAACGAAGCTAGTGAGAGGGGAGGTTGGGGTAGACTTGATT
ACAAAGAGTTTGAGTCATTAGTCATGCAAGACCTAGGTAGGGAAGGTGGA
AGAAGGTATGCCAGGGATGGCGAAAAACCGGCTCGAATGGATTACCTGGG
TAGCTGGATTGAATTTTGTATTCCATGA
>Bg_POA_contig_9365_gene-0.0
ATGAATCGCTACCTCCGTCCAAGCAGCAGAAACCTCACACGTAATACACG
CGTTTGTCGTTTAAGATTCTCTTCGTCGCTTTCGCAACGACCTGGCGCTG
CAAGGTCAGTCTTGAGAATCATTTATATATTTACTAAGACCTTGAAATTC
GAGCTTTCCTCTTCATACCCTGCGATACCTACCTACCGTGCAATGGCTCC
TGAAGGAGATATAATTGATCCAGAATTCACACCAATATCCGATCAAATCG
CCCTTGACATGTATGTCAATATGCTAGGGGTTTGTATAATGGATGTGATT
ATGTACGATGCACAACGTCAAGGGAGACTCAGCTTTTACATGACTTGCCA
GGGCGAGGAGGGCATATGTGTCGGCTCAGCCTCTGTGCTGGATAAGGCAG
ATGTCGTCTTTTCCCAATATCGCGAAGCTGGAGTATTTAAACAACGCGGG
TTCACATTTTCAGACTTCATGAATCAACTCTGTGCGAATAGAAAAGATCC
CGGGAGAGGACGGAATATGCCTATCCACTATGGAAGCAAAAGTCTAAATA
TGCACACTATTTCTTCACCACTTGCTACCCAAATTCCTCAGGCCGCGGGA
GCTGCTTACGCTCTTAGATTGCAACGGCTAACAAACCCAAATATCCCACC
TAGAATAGTAGCTTGCTACTTTGGTGAAGGGGCCGCTAGCGAAGGGGATT
TCCATGCTGCATTAAATGTTGCTGCGACGCGGAATTGTCCAATCATATTC
ATTTGTCGTAACAATGGCTACGCAATTAGTACACCGTCTCTCGAGCAATA
TAGAGGTGATGGGATAGCTAGCCGAGGTATCGGCTATGGTATTGACACGA
TCCGCGTTGATGGTAACGATGTATTCGCGGTGCGCGAGGTCACTAGGCGT
GCTCGAGAGCTTGCGTTGCATAACGGCGGGCGTCCAGTCCTCATTGAAGC
CATGTCGTACCGAGTTTCGCACCACTCCACCAGTGATGACTCTTTCGCCT
ACCGAGCTCGCATCGAAGTAGAAGATTGGAAGCGGCGTGATAATCCAATC
TCTCGACTTCGCAGATACTTAGAGAAGCGGGGGATATGGACTGATGAATA
TGAAAACACAATGCGAGCAAAGTTGCGCAAAGAGGTCCTCCGTGCCTTTG
CTGAAGCTGAGCAAGAGAAGAAACCACCCATAAGCACCATGTTTGAGGAT
ATTTATGAGGATATGACCCCCGAGACCAAAGCACAAATGCTCGAGCTCAA
AAGCATTTTAAAAACCTATCCTGAAGAATACGATCTTACTGCATTCGATG
GTAGAACAGATAGCCTACAGCCATCGAGATGA
>Bg_POA_contig_31579_gene-0.0
ATGGATTTTAGAACAATGGTCTCTAACGACGTGTATTTGCTCCCATTAAA
AGATGATGGAAGCCCCGATATCTCTGGTGGTTATATCTTCCTGAACCCGA
AAAGCAACGCCCCCATTATCGTACGCTTTGCCATCGAAGGGACGTCGTCT
ATCTGCAGACATGGCAGCTTGTGGGTCAACATTCCCGAAGAAGGTCAAGA
GTTTCAAAGGGATAAGTTTCGAGAATTCAAGCTTGAACCAGATTTCAATC
GAACTATTCAGATCTCAATACCAATATATGAATCGGGAGCATTTGCATTT
TATACCACTTATACCCCTTTACACAAACTTTCAGAGACAGCACAAAAACC
ACTTGAGCCGGCGAAAACTGAAACGTACTATATTGATGTTGCTCCACGGC
TCGTTTTAGACGGAGAATATTTACCCATGCCTGCCCTATGTATATTCTCT
ATTATCTCAAAGTTCATGGGAAAATATCCGTACGACTGGGAGAAACATCT
TGTCAGCATCAGCGAGAGAGGCTACAATATGATTCATTTTACACCACTTC
AACGTCGAGGCGCCTCAAATTCCCCCTACAGTATATATAATCAGCTTGAA
TGGGATCCAACTATGTTTCCCAACGGAGAGGCTGACGTGAAAGATCTTAT
AAACAGTATGCAAACTAAATACGGCCTTTTAGGATTAACAGATGTTGTTT
GGAACCATACTGCAAACAACAGCGAATGGGTTCAAGAGCATCCTGAAGTT
GGTTATAACGTTTCAACTGCTCCATGGCTTCGATCAGCATTAGAACTAGA
TGATAAATTATTAGAATTTAGCTCAAAGCTCTCATCTTATAATCTACCGA
CAACATTGAAGTCTGTTGACGATTTGAATCAAATCATGGAAGCCTTGAGG
AAGACAGTCATAGATGATCTCAAACTCTGGGAATACTATGTAATCGATGT
CGAGAGGGATGCATCTGCAGCTATTGACTCTTGGAAAGATGGCCGGAGTT
TGCCTCGGAACGAGTGTAATGTTAATGTTTCTCCCACTGAGTTTAAAGTT
CTTGCTACTGCTACCTCAACAATACAAGCAAGCTTCCTGGCTCAAAATGC
GTTATTCAACAAGGATGCCCTTGGCAAACGCTTCGAAAGACACATCGATC
CTGGAGTAGCAGCTAGCCTGATTAAAGAAATTTTTGGTGAATTCAAAGCT
AATAATTCTGAAGCTGCTGATCAGGAAGCCGTAAGAATTTTTATAATAGA
TGTATTAAATGCGATAAATCTTCCCTTGTACAAGGAATACGATCGGGATG
TTGAAGAAATACTCAAGCAGCTTCATAATCGAATTCAGTATGTACGCCTG
GACGATCATGGGCCGAAACTTGGTGCCATCGATGCGGAGAATCCACTTAT
TGAATCCTATTTTACGAGACTTCCAAAAAACTCAGTTACGTCCAAACACA
GCCAAGAAGACCTTGCACTAGTTAATAATGGCTGGGTCTGGGCAGCTAAT
GCTCTAGTAGACAATGCGGGACCTAAGTCTCGTGCATATCTTCGCCGCGA
AGTTATTGTCTGGGGTGATTGCATTAAGCTTCGTTACGGAGATGGACCTC
AAGACTGTCCATATCTATGGGACCATATGGGAAGATATACTCGCATAATG
GCCAAATACTTCACTGGATTTCGCATTGACAACTGTCACTCTACTCCAAT
TCATGTTGCAGAGTTTTTTCTAGATGAGGCTAGAAGAGTTAGGCCAGATC
TTTTTGTTGTCGCCGAACTTTTTACTGGCTCTGAGGAAATGGATTATGTC
TTTGTCAAACGTCTTGGCATTAGTTCTTTAATACGAGAAGCTATGCAAGC
TTGGAGCACCGGGGAATTAAGTCGCCTCGTTCATCGTCACGGTGGTAGGC
CAATAGGTAGCTTTGAAGTTGATGAAATCTCTGAGGATACCAAAAATTTG
CATCCTGAAAATGGAGCTGACAATGGCAATACACATCGTGAGATTATTCG
CCGAATACGTCGGACACCAGTTCATGCGCTGTTTATGGATTGCACCCATG
ATAACGAAGTTCCTGCCCAAAAACGTGACGCCCGAGATACATTACCAAAT
GCCGCGTTGGTCAACATGTGCTCGAGCGCTACGGGAAGTGTAATGGGCTA
TGACGAAGTCTATCCAAAATTAGTTGATCTAGTTAACGAGACTAGATTGT
ATTTTCCTCACTCGGGAGACATTGCCAGTCAGCCAGGTATTGGTAATACT
AAGAAGCTGCTGAATCAAATTCATAGCCTTATGGGCAAGGATGGATATGA
CGAGACACATATTCATCATGAAGACCAGTATATTACCGTTCATCGAGTGC
ATCCAAAGTCACGAAAGGGATATTTTCTCATTGCACATACTGCATTCCCT
GGATACGGAAATGGTAATGGCGGGTTTAACCCTGTTCATTTAACCGGAAC
TAAAGCCCGACATTTAGGAAGCTGGATGCTCAAAGTTGACACCAGTGAAG
AAGCCAAAAATGTTGTACTTAATGATAAAGAATTCTTGCGAGGCTTACCC
AGTAAAGTCGTTGATGTACTTGGTATAAGAATGGAGACAAAGTCTGATGA
AACTATTATAACTGTTCGCGACAAATTTCCGCCCGGCAGCATTGCGCTTT
TCGAGACATGGATCCCTGAAGCAGACCACGCGGCCGGTCTAGATAATTAT
GTAACTTCTGGAGGAAAGGCTGCCTTTTCAGAAGTTGACTTGATAGACCT
TAATTTTGTGCTATACCGTTGTGAGGCTGAAGAATTGGATTCTAGCTATG
GAAAGGACGGTGTTTACGATATTCCCGGGTTTGGTAAACTTGTCTACGCT
GGCCTTCAAGGATGGTGGAGTATCTTAAAGGACATCATAAGAGAAAACGA
TTTGGCACATCCACTTTGTCAACATCTTCGCGATGGCAAGTGGGCGTTGG
ATTACATACATGATCGTCTAGAAAAAGCGGCAAAGACAGATGAGTTTTCT
CGCCTTTCAAGGCCGTCCAAATGGCTCAGTGAGAGATTCGATGCAATTCG
AAGACTTCCGAGTTTCCTCCTTCCAAGATATTTTGGATTAGTTATACAAA
CTGCGTACCATGCAGCCTGGGACCGTGGTCTCGAGCTCATGAGTCAGGAT
GTCCGCAATGGCCAGTGGTTTTTACAAAGTCTGTCCATGGTGAGTCTTCA
GCAAACTGGATTTGTTCGATCAGGATCCCTTTATCCTGAAAAATTAGTCC
CATCTCTAGCAGCAGGTTTGCCCCATTTTTCAGTTGAGTGGGCTCGCTGC
TGGGGTCGAGATGTCTTCATATCCGCCACAGGTTTATTCATTGGCACAGG
TCGTTTTAAAGAGTGCAAAGAGCATATTTTTGCCTTTGCGAGCGTGTTGA
AACATGGTATGGTTCCGAACTTACTATCAAGCTGTAGAAATCCGCGTTAC
AATGCCCGGGATGCCATCTGGTTTATGCTTCAATGTATTCAGGAATATAC
CATTGCCGTTCCCTCCGGAATTGATATTTTAAAGGAATCTATTCCACGTC
GATTTCTTCCATACGATGATACATACTTTGATGTTGACGACTGTCGTGCT
TACTCCCACACATCTACACTCGAAGATATAATCCAAGAAGCTCTTCAGCG
CCATGCTAGTGGTATCGAGTTTCGTGAGGCAAATGCAGGCCCCCAATTGG
ACTGTCAAATGCGCTCAAATGGATTTAATCAATCCATATTCGTCGATTGG
AGCAACGGCTTCATATTTGGCGGCAATCAAGATAATTGTGGTACTTGGAT
GGATAAGATGGGTGAGTCTGAAAAAGCAGGCTCCAAAGGAGTCCCTGGAA
CTCCACGTGATGGGGCCGCTATTGAAATTATTGGATTGCTCTTTTCAACT
CTAACCTGGCTCACCAAGCTACACGAACAAGGACATTACAAATATGCCGG
GGTTTCCACAAATTCGCCTTCTCGCGAATTTATTCACTTCTATGACTGGG
CAAACCTTATTAAGGCTAATTTTAAAAGATGTTATTATATTCCTAGACTC
TCATCTGAAGATATCGACTACGATGTAAACTCTAAGATGGTCAATCGAAG
AGGTATCTACAAAGATTTATATAGAAGCGGAAAGGAATATGAAGATTATC
AGCTCCGCCCTAATTTCCCAATTGCTATGACTGTCGCACCAGATCTGTTT
GAGCCAGCCCAGGCGCTTCACGCCCTCACGATTGTAGATAACGTCTTACG
TGGTAAGACGGGCTTAGCCACGCTAGATCCATCTGATCTCAATTACCGTC
CTTACTACAACAATGGGGAAGATTCCGAAGACTTTGCCACCAGCAAAGGT
AGAAACTATCACCAAGGACCAGAATGGATATGGCCAACTGGCTACTTTTT
AAGGGCACTGTTAAAATTCGATCTTATTAGACGTGAAAATGACAATGAAG
GTTCAGCAGGCAAGATAGAAGCATTTCAACAGATCACTAGGAGATTGGAG
GGCTGCAAAGAAGCAATGAGAGAATCCCCTTGGGCTGGGTTGACTGAGCT
CACTCAAAAAGATGGTGCATACTGTAGAGATTCGAGCCCAACACAAGCCT
GGAGTGCTGGTTGTCTTATTGATCTCTATCGCGACGCTAGCACTTATGAT
ATCAGGCAATTGAGAGAAGATCAATAG
>Bg_POA_contig_7781_gene-0.0
ATGTTCGTTCTTCGAAACGTGGGAAGGCTAATTTTTGGTGGCACTTCCAA
AGAATCTATTATTGAAATTTCACAAGGTCAACTCTATCTCGTTCGCCCGA
GCTCACCAAAAAGCTACTCTGAATTAATTTTCAAGGACGCTGCTGCTCGT
ATTCAGCGAACAAACCAAGAGTATCAGTATCAGCTTGTTATTCAACGTGT
CTACGAAGAGGGAGAAGCAGATCTTGGAGAAGACGAGGACGGCCAAGATA
TAGAAACTGCTGCCAATTCTGCTGAACACGACGAAAAAGCCTTCTTCCTA
GACAAGAGCCTACGATTTAGATCACAAATCAGACCTAGTGGAGAAAAGAT
CCTTGCATGGAGAGACCTTAGTGGAGACAACGGGGATATTTACCAATTTG
TGTGCGATAGCTCAGTTGAACCATCTGAAGTTGTCCAATTTGAAACCACT
GCCCAACGTTGTCAGTACGAAACAACCCATCGAAAAAACTACTCTACAGC
TTCGAAGAAAGAACTGGCACAGTTCTGCTTTGACTCCGACCTTACTATAC
CTAGTGCGAGCCCAACTCAGACACCCAAAGTGTTATCTGCAGCAAACTCT
CCTGTGTCTGTCAGAAGATTTGTGGATTCAAACTTTGAGGAAATATCTGA
ACAGACTGAATCCCCGAATAACATTGAAATAGCTCAAATGACTTTAAAGC
AATCTGAAGTAATGGAGGTACCAAAGGCTAATCATCATCCAAAGGCTACA
AAAACTTTATGTCGGGAATCCGCCGAGCTACATCTATTTGATTTCCAATC
TGGCTCCTTTATCTTACAGCAAGCTAATGTTGACGCCATCGTATCAGAGG
TTGGTAGCTGGAAATATTGGCTTGAGATTTCAACTGAAGATAACGACTGG
GTTGGCCAAGATATTATTGCTGATATAAATCCAGTCTTTAATTTTGAATA
TTTGTCGTTTATCTTCAACGCCTACACTGAAAATGGCGACGCGTATTCGT
GGCTTCTTCGTTTCCAGGATGAAGAAACCTTGACCAGATTCCAGCAAGGT
TTGATGCAAGCACTATGGGAGCAGCTGAACCAGCTGCGATGGAAGGGCAG
TAATGAAAATGATCGTGATTACGTTCTTGGAGCATTCCGAGATATGTCTT
TAAATGAAGAAATTGAAGATGATGAAGACGAAGATGAAGAAGTCGATAAG
TTCGATGTAAACGATGAAATTGAAAACAATGATGATGAAGATGAAGACGA
TTCATCCCAACAGAGCGAACACTACGACACCGATGAAGACGAAGATGACA
TTGAAAACAAACAAAATGATGGAAACGTGAATTCTTTGCTCGCTGTGGGA
TACAAAAATGATCGTTCGTTCGTCGTTCGTGGCTCAAAAATTGGTGTATT
CAAACACACACCGAATAACCATCTAGAATTTTCTACCAATATTGCTAGAG
TTGAAACGCCTGATGGAAAGCTCTTCAGTCCAAAAAAAGTTATGCTTCAC
GAGGAAGATAGTAACTTGATTCTCCAAAATGACGCAGATCCTAATTCTTT
GTATCGTATGGACCTTGAGTATGGTAAGGTCGTTGAAGAATGGAAGATCC
ATCCTGACATCAAAGTTGAAACATTTGCCCCTGAGAAGAAATTTTCACAA
ATGACCGGCGAGAAGACTTTCATTGGTTTATCCCGAAATGCTCTATTTAG
AATTGACCCTCGTCTAGCAGGCAACAAATTGGTTGACTCAGAGCTCAAGC
AATATGTTTCAAAGAATGATTTCTCGGCCGCAGCGACAACAGAAAAAGGA
TTTATCGCCGTTGCCAGTAATAAAGGAGATATTCGAATGTTTGATCGTCT
AGGTATTAACGCAAAGACACATATCCCAGCTCTAGGTGAGCCAATTATTG
GCCTAGATGTTAGTGCTGATGGACGCTGGATACTTGCCACCTGTCGGACC
TATTTACTTCTCATTGATACTCTGCAAAAACAAGGTCCAAACGAAGGAAG
ACTTGGATTCGAAAAATCTTTCAGCAAGGGTAACAAGCCACAACCACGCC
GACTAGGATTAACTCCAGCACATGTCGCTCAATTCCAACATGAGACTGGA
TCTCCACTGTCATTCACAACTGCGCGATTCAATGCCGGTGAAGGACTTGA
GGAAACCTCAATTATCAGTGCAACAGGTCCATTTGTTGTTACCTGGAGCA
TGAAGAAAGTATTGCTTGGTATAAAAGAGCCCTATTCAATCAAACGCTAT
GCAGAAGAAGTCAAAGCCGACAACTTCAGATATGGAAGTGACCGCAATGT
AATAGTGACTCTCCCGAATGAAGTCAACATGGTTGCTAAGGCTGCCATGA
AAAAACCAACTAGAGAGAGTATTGGCATACCTACTCAGGTTACTGGCGGC
AGGTTCGGTAGTCGAAGAAGTGATGCGGGTAGACTGGGTACACGAGATAG
TTCCCGATATAAGTTAGGGAAGGATGATGTCGTTAACTCCCCTTACTGA
>Bg_POA_contig_7781_gene-0.7
ATGTCTGGCATCGATTACTTGCTTCACGAAAGTGCAGTCGGATATGCCAT
ATTCAAAGTTGTTCATCAACCGGATACAGTGGGAAATCGATTGAAGGAGG
TCCAAGATGCTAGCCTAGACCTTTCTAAGTTTGGAAAAATGGTGAAATTG
GTGAACTTTGCGCCCTACAGGGGTGCTGCTGAAGCACTGGAAAATGTGAA
TTTAGTTTCTGAAGGAGTGCTTTCTGACTATCTTCGAGCAAACCTCGAAC
TCAACCTTCCAAAACTTTCTAAGAAAAAAAAAGTTGTCATTGGTGTATCG
GATAAGAACTTGGCTGGTAGCATCAAAGCGACCTTCGCTGGAGTAGAATG
CGAAACTTCAGAGACTTCAGAAATAGTTGCCGACCTTCTCCGTGGCCTAC
GACTTCACATTGGCAAGCTGCTGAAGGGCCTCCAGGATGGTGATGTTGAC
AGAGCTCAACTTGGCCTAGGTCATGCTTACTCCCGCGCTAAAGTTAAATT
TTCGGTTCAGAAAAATGATAATCATATAATTCAAGCCATTGCGACCATAG
ATCACCTCGACAAGGCAGTAAACACATTTTCTATGCGGGTCCGTGAATGG
TATGGCTGGCATTTTCCCGAACTTATAAGAATCGTCTCCGATAACCATAC
CTATGCAAGACTAGCACTTGCTATCGGAGACAAGAAAACCCTATCAGATT
CTTCTCTACACGATATTGCTGTCATAGTGAATGACGACGCAGAAATTTCG
CAGGCAATAATTGACGCCGCCCGCGTTAGTATGGGACAGGACCTATCAGA
AATGGATCTAGAGAATATTTCAGCTTTCGCAAACCGTGTGGTAAAGCTCG
CTGATTATCGTAAATCTTTATTTCAATACCTTGTGAATAAGATGTCGGTC
GTTGCACCAAATCTCGCTTCTCTTATTGGCGAAGTCGTTGCTGCAAGACT
TATCTCTCACGCTGGATCTTTGACCAATCTCTCCAAATATCCCGCCTCTA
CTGTCCAGATATTAGGGGCTGAAAAGGCATTATTTAGAGCACTTAAAACT
AAGGGTAACACTCCTAAATATGGATTAATCTATCACTCTAGCTTCATCGG
ACGTGCCGGCGCTAAAAACAAAGGGCGAATTTCGCGATTTTTAGCGAACA
AGTGCAGTATAGCCAGCCGAATTGATAACTTTTCTGAGGAACCAACAACC
AAATTTGGATTGGCACTTCGTCAGCAGGTCGAAGAGAGACTAGAATTTTA
CGCTACGGGCGCGGCACCCACGAAGAATGAAGACGCAATGAAATCTGCAA
TGGATTCTGTACTGAATGATATTAAGGTTGATAATATAGGTATAGACGTC
GAGATGGAGGATATAATACCTTCTTCAAAGAAAGAAAACAAATTGAAAGA
CAAAAGCAAGAGCGACAAGAAATCTAAGAAGCGAAGAATGAGCGAAGCAG
CTGGCGATGAAGAAGTCATTAAAAAGAAGAAGAAAAAAGCAAGCGTGAAT
CACTCTAGATAA
>Bg_POA_contig_7781_gene-0.9
ATGGATGGCTTTAAGCAAAATTCAAGCTGTTTCACTGAGCTTGATGCCTC
TTCACTTGCAGTCGGTCTTCCAGAAGGCCTTATGGGAAATTCGGAGGTCG
GGCACTTAAATATTGGTGCCGGTCGTGTGGTCTGGCAAGATGTCGTACGA
ATTGATCAAACGATCAAGAAGGGACAATTAAATGAAAATGAAGTAGTAAT
GAAATGCTTCAATGATGCTAAAAACGGAACTGGTCGCCTTCATCTTGCTG
GACTAGTCTCTGATGGGGGAGTGCATGCCAAACAAGATCATCTATACGCT
TTGCTCAAAGTAGCAAAAGATGTTGGAATACCTCATGTTTATATTCACTT
TATCGCTGACGGTCGAGATACCGACCCCAAGTCTAGCGCCAAGTTCATGC
AAGCTCTACTTTCAAAGATCCAAGAGATCGGAATTGGTGAAGTTGCTTCT
GTTGTCGGGAGGTTCTATGCAATGGACCGGGACAAGCGATGGGAGAGAGT
CAAAGTTGGTCTAGACGCTATGTGCGTTGGGAATGGAGAAATAAGTCAGG
ATCCTGTTAAGACTATTGAAGAAAGATATCTGATAGGAGAGACTGACGAA
TTCTTGAAGCCAATTATACTTGGTGGAAAAGAGGCTCGCATAAAAGATGA
TGACCAAGTATTTTTCTTTAATTATAGATCTGATCGAGCTCGTGAAATAG
CTCAGCTGCTAGGAAGCTACGACCGCACACCATTAGAAGACTTTCCATTT
CCAAAAAATATCACTCTGACTACTATGACTCAATACAAGCTAGATTACCC
CTATCCTATTGCGTTTAAGCCGCAGCACATGGGTAATGTTTTGGCTGAGA
CTCTTGGTAGTCAAGGTGTCAACCAGGTTCATGTAGCTGAGACTGAAAAA
TACGCACATGTCACGTTCTTCTTTAATGGAGGTGTCGAAAAAATATTCCC
TCTGGAGACACGAGACGAGTCTCAAGATCTTGTTCCATCGAACAAAAGCG
TTGCCACCTACGATCAGGCACCAGAAATGAGTGCTGCCGGTGTAGCAAGA
CAGACAAACAAGCGAATTTGCGATGGGAATTTTGAATTTATCATGAACAA
TTTTGCTCCGCCTGACATGGTTGGTCATACTGGTGTTTATGAAGCTGCTA
TAGTCGGCGTCGCAGCTACCGATAAAGCTATTGGTGAGATTTACGAAACC
TGCAAGCAACAAAACTATATACTTTTCATCACATCAGATCACGGTAATGC
CGAGGAGATGAAATTCCCAGACGGAAAACCTAAGACATCACACACCACAA
ACAAGGTTCCCTTCATAATGGCTAATGCTCCCAGAGGCTGGAGCCTCCAA
AAGGCTGAAGGTGTTCTTGGAGATGTTGCGCCAACAATACTTGAAGCCAT
GGGCCTGCAAAAACCAGAAGAAATGACAGGGCGTAGTCTGCTTGTAAAAA
GCTAG
>Bg_POA_contig_7781_gene-0.10
ATGAAAACAATTCGACAATTAACACCTGATGACCCCCAACAAGTCATGCA
CCTCTCTGAAAATAGCAGCGAGAGGTTCTATGATCACTTCCAAAGCGAGC
TTTCCCGGATTCGAGGACAAATTAGTCAGTTTGAACAAGATGACAAAGTG
GACGAAAAAGGGAAGAGTACAATTGATAGCATTTTGGTTGGAATAACGAA
TTTATCCAATGAAGTTTGCGATAACAGTCACCAGATTAGTGCATATCATA
TGAGCACATTTACCCGAGAAAAATTGACACAAGCGCGAGCAAGACGAACT
CCAAAGTCAAAGTTCCGATTCAGAGGCAAAGTTAATGACGGTAAGACCGT
ACACACCAATGACTTAACGCCCAAGATATCGTTACCAGACCACCCTAATT
TTGAAGATAAAGGAGCTTCATCCTATTCGCCAAAGAATACTCCCAATAAA
TGGACGTCTTATACCACTATGTCTACAAATCAGACGGGGCCCGCTGACCA
TCCATCTCTGTGCTCAGGAAGTTCAATTGAAGGATTGATTCCAGAGAACC
TAGATGTTCGGATGCTCAAGCTGCAACAAGCTACTAATATAGATATATCC
AACCGTGAAGACATGCATGTCACCCTTCCTGTATGCCCATCTCCATTAAT
AACATCGGCTACTGTGAGCTACATTAGCAATAGCGTTGTAGACATGTCAA
ATCCGTTAGCTAGCAATACAACCTTAGCTAGCCTAACTTTCACAAATACT
AAAGATTCAATAGTCATTGTTGGTCAAGTTAACGGAGCAGCCCACATTAC
TAAGGTTAAAGACAGTATCCTTGTAGTGGCATCGCGACAAGTTCGCGTGC
ACGAATGCCACAACTTGAAAATTTACTTGCACTCTACGAGCCGCCCAATC
ATTGAAGACTGTCAAGCCATTCAGTTTGCTCCGATTCCAAAATGCTTGAC
GACATTAAACTTAAATGAGCTTCCCAATCAATGGGACCAAGTGGATGATT
TCAACTGGCTCAAATCAACTCCTAGTCCGAACTGGAGTATCTTGCCAGAA
GAACAGAGGTTACCCGATACGATCTGGACTGAATTGCTCCAAACCCAATC
TGGACAAGGGCTTAAAGTTAAAATGAAACAGTTCGGCGTTGGGAGTTATT
GA
>Bg_POA_contig_7781_gene-0.3
ATGCGCCCTTCCTTGAAACTTCCGGAAGGTTTAATGCCTCATCATTTGGA
CACCATTCCAATAATCTCGTCACTCCTTTCTAGGCTCTCGAATCCATCAT
CCTCAAGCCTAAGCGGATCAGCTGCACCACCTTCAACCTCTAGTCCATCT
CAATTCCTGAATGGTACGGGACAACTTTCTGCCAAAGATATACCACCGGC
AACTGATGAGTTGAAGCAACAACTACAAAAAGCCCATTTTCAGATTAAGC
AGTTACCAGACATAGATAGAACGATTAGAGAGCAAGAAGAAGAGATTGCG
GAGTTAGAGGAAAAAATAATAAAGCAGAGAGAGGTTATCATGAGATTACG
CATTCTGGGTAAAGCAGCAACTGAGAGTAAAGGAATGTTAGAGCCAATAG
AGGACGTCGATTCAATTAACACCTAA
>Bg_POA_contig_8921_gene-0.0
ATGGGCACCAAGAGAAAGCGCGAGTCACTGGCTCACTCCTCGTTAGAACC
CAAACACAGAAAGAAGGAAGAGGCCAACGAAAAGGTGTCGACTGAGTTAA
AGACCCCTGAATTATCACCATTTATCGAAAATCCAACGGGTGATGAGCTT
AAACGGGAAGTCGGCCTATACGAAAAACTAGCCAGCGAAGATGAGTCAGA
AAGATTAGCAGCAGCAGACACAATCGTGTCTGGCCTACTGGGTGGAGATG
GCGTCCCGCAAGCAACACTTCTTCGTCACCTCGGGCGCAGGCTATTTCGT
GGTCTTGCCAGTGGCCGAAAGGGGGCTAGGTTAGGATATAGCATCGTGTT
GACGGAAATTATTTCGCAGCTGTATGGAAAAGACAAAATGCTTGCGCAGA
CTAAATATAACGACTTACATTTTGAAGAGCTCTTCCGTCTCCTAAAGGCG
AAAACGAAACCTGAAGGAGACCTTACCGGACAGGAACTCAAGGATCATTT
CTTAGGTCTACTTTTTGGCCTACAATGCTTTGTACGAGCCAGAGTGCTAT
TTCTTCACACGGAACGTTGGAGAACTGTTCTTCTAGAAATTTTTGACCTC
GCGAAAAAAAAACCGTGGATCCGGGAAGAATGTGGCTGGATGGTTGTCGA
AGCCCTGGAGCAGATGGATCAAGTCCAAGCAGAAATTACTCTGGGAATTC
TTTGTGATCAGGGCCTATCCAAATCTCCCGAAGGCGTCGGAATCTGGATT
ACGGCACGAAATCGCTTTCCGTCTATTCAGTTCGAGTCGCTCCCTAAAGT
TTGGGGTCAAAGTGCAAATCCCCTTGACCATCTTCACAAATTATCTAAAG
TTCTCAACGAGAGTTCAGTGCCCCAAGAAGATACTAATGGTGGAGGAAAA
CCACGTCAAGCAAATCAAACCGGAAATTGGAACGCCAAACTGCACTTTGT
GTGGCACCTCATCCTGGATCAGTATGCCGCGGAAATTCAAGCAGGAAATG
AGAAGTGCAAAGCTGAATTTACAAAGCTATGGATAATCACCGTTGATGAA
ACTCTTTTTGCCTCCACAGCTTCCCGGGAAAGAAAGTTTTGGGGATTCTT
ACTCTTTCAACAAATCATGCTAAGCGCACAAACCTTCAGTTCTGCTATCT
CTACCATATATAGTCCTAATCTTTTACGATGTCTCATTAATCATTCTCAG
GATAAAGATCGATTCCTCCATCGCGCGGCAGAAAGATCCCTGAAAGTTGC
CATTGGCGCAGTTCAGCTTAACCCACACATCCTACCTGATGTACTACAAG
GTCTCGTTGGAAGGAACGGAACTTATAGGTTCGATAGTATTACAAAATCG
AAGACAGTTTCTCAAATGCTCGCTTGCGTTACTAGGGAAAATTTTGAGAG
AGTCATTGAATTGCTGGAGGATTTGGTAATTGATATTAAAGTAGTCAATC
AAGAATCTGAAACCAAAGAGGCAGAGTCTAGAAGACAAATGCTCGGCGAC
TATCTCCTTCAGGTCACTAAAAAGCCAGTTACAGTAAATGACGAATCGGC
TAAATTGATTCGAGTTAAAGCACTTGAGATTATAGCCAAATTCGCGTACT
GTGAAATTGCCCAAGCTAATCCGACTATATCAGGGAAAACTCGAGAAATA
TTCCGAAGTCGGCTGATGTCATCCTTTACCTATTTACTCACTGATCTTGA
GCATTATAGTTATGCTTGCGATTTGTGGAAAAATATTGAGCCAAGTGCTG
TAGAGATGGATTCCGGCATAAATAATGCGAATAAAAATGCAGAATCTACG
TTAACTCTCTTATATTCCATAACTATCTTTCAGCTGTACAATGGCGAGCC
TGAAGCTGTATCATGCTTAAACGAGCTAGACTTATGTTATCAGAACCTAG
TTCGCAAGAAAGCCCAAATAATCGAAACACAGACGCCTGAGGTTCTAGTT
GAACTTTTGCTATCACTCGTATCCAAACAGTCAATGTTATTGCGAAAAGT
CACACAATTTGTGTTCGGCGCTTTTCTAGATCACATAACAGAGGGCTGCT
TGGAACTTATGACCAATGTACTTGCTGTTAGTGAGAGTTTGCACGGCCAG
CAAGATCTGTTTGATCAAGAAGACGATGAAGAAATAATAAATGAAGAAGA
GGATGATTCTCTTGAAACCTTCGACATTATGGCAGATCAGAATTTTCTTG
AACCGATGAATGATGAACAGACAGATGTTGATTCGTGCAACGACACAACG
TCTGAAACAAACGAAGAAGAACTTCAGAGATTGAATGCTGCACTAGCGGC
AACTTTGGGGACCAGACTCGATGCTTCGGAATCCGAAGATAGCGGTGACA
TGACTGATTCTGAGATGATGGCATTGGATTCAAAGCTAGTTGAAATATTT
TCACAGCGTCAAAGTGCACCAAAATTAAAGACAAAGAAGCTAAACCAAGA
TGCCAAGGCAAATGTGACCAACTTCAAGTCGCGCGTTCTCGATCTACTCG
AGACTTACGTGAAGAAAAAGGCAGATTGCGACCTCGCCTTTCATTTAATT
GTGCCCTTAATCCGCCTTATTCGCACTACTAAAACTCGAACGCTTGCGGA
AAAGTCGCATAGCGTTTTACAGAGCTTTGCAAAGGCTTTCCGCTCTTTAC
AGATAGTGCCCACGCTGAATTCTGCTGAACGTCTCGCGTTGCTTCGTCAA
ATTCATGATGAGGCGATCACAGATTCATCGCATGCTTTTTGTAAGGCTTC
AAGTGCTGCTAGTCTATTGGTTGTCTCAAGTTTGTACCGGCACGACTCCC
GGCTCGTCATCGATGTAGCTAATATTTATCGGGACACGCAGGTGAAGTGG
GTCATGGGGCATGCCAAAACCCAAGCATCATTTTTCACTGAGTGGATCAA
CTGGTGTCAAAGCCACCTAGCAAACACCAAATCATCAGCTAATTAG
>Bg_POA_contig_8921_gene-0.1
ATGCCGCTTGGATGGGAACGCATCAACTCGAAAAAATCGACGCCCAACAA
AAATATTGTTTTCATTAAACCTCGACCAGGTCCTGATCAGTCTATGTCAC
AGGACTATCTTGAACGTATTGCTGCACAATGTGTACCAATAATGAATAAG
AACTGTCTATCAGTAGTATCGCTCGAGGAATATGAGCCTAATTTTGAATT
CTGGGGTCGAAACTTTAATCATGGTGAAGTCATTCAACTGGTCCTTAAAT
CTCCTACAAATGGTCGTTGGTTGCCTTTCAAATTTGTCCAAATGGTCATG
ATGCATGAGCTTGCCCATTGCAAGCAAATGAATCATTCAAAGGCATTCTG
GGCTGAGAGAAATAATTACTCCAATCAGATAAAAGAGTTATGGGCGAAAG
GATATACTGGAGAAGGCCTTTGGGGTAAAGGAATACTGCTTCAAAACGAT
CTGATTTCACACGAAAATATTGAGGATGAGGACCTCATGCCGAAAAATCT
CTGCGGAGGCACTTTTAGACCCAGACCTTGCAAGAAGCGAAAAGCTAGGC
CTAAAATGACTTACCAAGAGAGAAAAGAGCAGAGAATAATAAATAAATTT
GGTACCAATGGAATAGCTTTAGGTTCCGATGAAAATATAAAGTGCAAGCT
TGAGGAAAAAAAATGTTATGCACAGAAGCCAAGAGTTGCCTCGAGCCTGA
GGGGAAGGAAACTACGAGCCGCTGCTGCCCTCGAGAGGTTTGAGACTTCA
AAGCAGGAGCCGGATCTTAAGACTGTAGAAGTCGTGGGTTGTATCGATAT
TGAGAGCGATTCCGAGCCTGAGATTCCTTCGAGACTAGTGCTGAACCGCG
CAACCGATGCAGAAAATCTCGAACTGTTGGATAATAAATGCAGAGAAATG
GTTAGAGACTGCGAAAATGAAGATAAAGATAATCCAGATTCGAAAGTTGA
GATGCAGGATTTACTCAAGCTATCTACTCGTAGCATCAAAAATATTCCTA
GTCCTGCCACTTCAAAACTGCCGGGTCAAAACCTCCCTAAACGGCAGAAA
TCTGCGCAGCAACCGAAAACTAAAGCTAGAAACATAGCATTTGAGGTTAA
ACCGATAAAGGCAGAGAATCATGGATCTGATCAAGGCACAAAGAATGATC
AAGCTGATCACCTCATTTGTCCAGTTTGTTCTTTCAGCTCAAACAAAGAT
TCTTTTACTTGTGCAGTTTGCCTTCATGTTCTTAAACCGTCATCTATGCC
AAACTCCTGGCGTTGTGCCGATCCGAAATGTAGTAACAAAATATATATAA
ATGCTGGTGATGTCGCATATTGTGGAATATGCGCTGGTAGAAGGAGCCCT
AGCTCAAAATAG
>Bg_POA_contig_5957_gene-0.0
ATGAAAAGTTTTCAGAAGACAATTGCCACCTGTATAATTTTATTTACCGT
CATATTTTTATTTATCGCACGTCGCTACCACACACTACCTACCACACGGC
TAGCAGCAAAAACAGGGCAAATTGCAGTCAGCTTTCTGAAACACCATAAC
CATGCCACTGTATCGTCCGTCACTCTGACCTCTTCAAACCCTTCAGATCC
AGTACAGCTACCTAGCCTGAGAATTCTCCCGCTGGGGGACTCAATCACAT
ATGGCTATAGATCGACCAGTGGTGATGGCTATCGTGCTGCTCTACTTGGA
TCATTGAATACCACATTCCCCTCTGTAAAATACATCGGAACACAACACTC
TGGAAGTATGAAAAATAATGATAATGAAGGGCACCCGGGGTATATGATTC
ATGACATAGCCAAAAAAGCATTACCTTCATTGGCACAACAACCAAATGTG
ATTCTAATGATGGCAGGCACCAATGATATTGCAAGACCTTATATGCCTGA
AGATGCTCCATGGCGCCTTGGAGCGCTTATTGACTTTATTATACTCACAT
GTCCATTCTCAGTTGTAATTGTGGCCCAACTCGCACCAGTTACGGAGCCA
CCTGAAGCCCAACTCATGATTGGGATGTTTAATGCGCAGATTCCAGCGAT
AGTGGCAGAGCGACAGAAAGATGGAAAAAAAGTCCTAGCTGTAGACATGA
GTCAGAAGGTGAAAGATGTCAATCTCTACGATGGAGTTCACCCCAACGAC
TATGGCTATGAACTAATCGCAAAAACTTGGTATGAGGGTATTCAAGAAGC
AGTGCGATTTGGATGGATATGGGAACCAATCACCTTGGAACACCACGGTG
CAGCAACGGAAGATGTGGGCCCCGACGGCAATGTACTACCTTCAAGACCT
GTAGTTCGAGATGGTAGAACTTGCGAAATCTGTGTTTAG
>Bg_POA_contig_22352_gene-0.0
ATGGTGGAGAGCTACTCCGTCATAAAAGGGTCCTCGACGGCTACTCATCG
CAAGAGCCACATTCCTAATGAATTATCATCGTTACATCATCGCTCCATTG
GAATACGTGAAAATGATCGTGAGGTTTCGAGCCAGATTAACATGCGAAGA
AGTTCTACCCTCTCCGAGTATTCTATGAAAGATGTTCGAAACGTTATTCA
AGCATCCACCGACGAATTATTACTCCCAAAGCTTGATTCTACCAAAAATG
AGCCAACACAACTTTCATCTGCTTGGCACTCTGCACCATTAGTATTCGCA
CTTTTACCTGCATTGGGAGGAATCTTCTTTACTAACGGAAGTGGGTTTGT
TACTGACATTTTGCTGCTTGGACTGGCTGCCATCTTTCTAAATTGGTCGG
TCAGGCTACCTTGGGATTGGTATCATGCTGCTCGCCACGTTCAGTACTCT
GAGGACGACTCGACAGGTATTCTATCAATACCAGGAAAAGAGAAAAATAA
GGAGTTTTATCAATCAGCCACAGCTCTGGAGCACGTACTCGAAGAGGAAC
TGGAGAAGCCACAAGCAACCGACTTTAAGCAGATACAGCAAAAGAATGAC
TATGAATATGCAGAAAGTGAACTTTCTAGGCGCGAATCTTTTGCCCTCCT
GTCCTGTTTCCTCTTTCCCCTAATTGGTACAATTCTACTTCATGTATTAC
GGTCGCAATTAAACCGGCCAAAGGAAGGTTTGATCTCTGACTATAACTTG
ACCATCTTCTTGCTAGCATCAGAACTAAGGCCACTAGTGCATGCCATGAA
ACTTGTCCAGGCCCGCACACTTCATCTTCAGCGTATTGTGTCGTCTAAAC
CTTGTAGAAAGGATGTTACATTAGCGGCAATCAAGGATATTTTCAGAAGA
CTTGAGGAAGTTGAAGCACGAAATCTTCCACTCCACAAAGCTAGCTCTGA
AAATATCATAACTGACAAACAATTGAACCTGATGAGTAGTGAAATTCGAA
AAAGTCTGCACTCTGAAATTGATACCCTTAATCGGGCCGTTCGTCGATAC
GAAAAACGCGCTTCTATACAAACGATACAAACTGATTCAAAGCTCCAAGA
ACTTGAATCTCGACTGCAGGATACTATTTCTAATACAGCTATGGCTGCAA
AAGCTACCAGAAGTCAGCGGATCCAAAATTATCAAATAACTACCACTATC
ATGGGATGGGCCGCAACGACTTTCATTTTTCCGTTTCATGCATTTGGTAG
CCTAGTCAGGCTACCAAGAAAGATAATGATGAGTTCCACCCAAGTCGGAA
AATATATGATGCCTCAGCAAAAGAAACCAGTTGAGAAAGGACTGAAAGGT
ATGAATGTTAAAAAATCTTTTAGTAGATCTAGCCATTCAGTGGAAGGAGA
CTGCAAATGCTTTGATGATTAA
>Bg_POA_contig_12267_gene-0.0
ATGACTATTGAGGCAGTCTTACAGATCCTTTCGCTGTTCAATAACCTAAG
AAGCCAGGTCGACGCATTTGTCGCTTTTCGTTCAGGCCCATTACTAAATG
AGTCAACTGCCCAGTTTTTGAGGCATTTTGAACAGGCATTCCATAGAATG
CCATCCAGGGAGAGAATTGAAAAGGAAGTTGAATGCACGATTGAATATAA
TTTGCAGACGCATGCGAGTATGGTCTGGAATTCTACAGTGCAACAAAATG
ATGCCTTTCCGCTTCACAATGCACTTTCTATTGCTTGGATAATTGCTGAA
AAGCAACAAAATTGGATGGCTCAACTATCTTCCCGTCCTATGGATCGTGA
AGTTCTCTCAGTGTTTAAAGATCCGCTCCGTGAGATACAGGACGATAAAC
CTGCAAATCAATCACCTGTGTTCCTAAATCCAATATCCTCGGTCAACGCC
GCAAACGCACAAACTGTTTGCTACAGTTGTGGGAAAATGGGTCATTTTGG
TTCAGATTGCAGAAGCGAAAAAAATTGGGAAATTCTAGCAAAAATTATAC
TTTTAAGGAAAATTATGGAACATTTAAAGCGGAAATTGAACAACAAACAC
CTCAACACTCAAGATACAAAAATCCGGTTGCAAATACGATGA
>Bg_POA_contig_12755_gene-0.1
ATGTTAGTCGACTCAGATGAATTGTTAAACGACGTGGAAAATGAGAAAGA
AGATGGCAATGTACACGATATTCATACGGATGAAACAGTTCTTCGTGGCG
ACGATGTAGAGACTATGCGAGAGCTTGTTTTGCCACCTATACAAGAGCAA
CCCGAAATTCTAGAGAATAAATCATACAGTTGGCAAATCACAGATTGGAC
ACAGCTTCCAAGGAGACATCGCTCACCTGTATTCTGGTGTGGGGGCCACC
CATGGCGAATTTTAATGTTCCCAAAAGGAAATAATGTTGATTATTGCTCA
GTTTATTTAGAACACGGCTACGAGGAAGGCTCAAAGACTGGACCAGTTCC
GCAAAACTTTACATGTTGCATGCAGTTTGGTTTTGTACTGTATAACCCTG
ATGCTCCAACATGTTATATTCACAATACAGCTAATCATCGCTTCACCAAA
GACGAGGGTGACTGGGGATTTACCCGGTTCGTTGAGCTACGGAAGTTGTG
GAATGCGCCATGGGATAATCAGAATAATTATCTAGCGCCCGGCGAAAGAG
CGATTCTAACTGCATATGTGAGACACGTTAAAGATGAGACCGGCGTTTTA
TGGCACAACTTTCAAAACTATGATTCGAAGCAAGAAACAGGCTACGTCGG
CTTGAAAAATCAAGGCGCAACATGTTATCTTAATTCCCTAATTCAATCTT
TATATTTCACCAATGCCTTCCGCAAGGCAGTTTATCAAATACCAACTGAA
AATGAAGAAACTCTAACAAACAGTGCTTATACACTTCAGCGGCTTTTTTA
CCAATTACAAACCTCAAAATGCGCCGTTGGTACCTCTGAACTCACTAAAT
CCTTTGGATGGGAGACAAGGCATATATTTGAGCAGCAAGATGTCCAAGAA
CTCTCACGAAAACTGATGGAGCGCATGGAAGAAAAAATGAAGGGAACTGA
GGCTGAAAAAGTCTTATCAAAACTATTCAGTGGCAAGGTTCGGACCTATA
TCTCATGTATCAACGTCGATTACGAGTCTCACCGACTTGAAGACTTTTGG
GATATTCAATTAAATGTGAGCGGAAACAAAGATCTTGAGACAAGCTTCCA
AGATTACATTCAGGAAGAGATCATGGATGGAGAGAATCAGTATATGGCAG
GAGACTTATACAAGCTCCAGGATGCTAAAAAAGGTGTCATATTTGAGACC
TTCCCTGACGTCCTCCATTTACAGTTGAAGCGCTTCCAGTATGACGTCGA
GCGAGATGCTATGATGAAGATCAATGATCGATATGAGTTCCCCGAAAAAT
TTGATGCGTCGCCTTACTTGGCAGATAACGCAGATAAATCGGAACCTTAT
ATTTATCAACTTCATGGCGTTTTGGTTCACAGTGGTGACTTGAACGCTGG
ACATTATTACGCTTTTATCAAGCCAGAGAAGAACGGATGGTTTTACAAGT
ATGATGATGACAAAGTTACCAGAGCAACTATTCGAGAAGTCCTAGAAGAC
AATTATGGCGGCGAGTTTGCATATCCTAATGGTCAAGTTCCTTTAAGGAA
GAACAAGCCACTTATGCGACAGAACAACGCTTATATGCTGGTATATATTC
GGCAGACCCGTTTGGATGATGTTCTTTTCCCCGTGACGAAAGACGATACC
CCTGCGCATCTACAATACAAACTTGATGAGGAAGCAAAAATTCGAGATGC
TCGAAAAAAAGAACGTGAGGAGCAGCACTTATATTTAGTAGCCCGTGTTA
TTACAGAAAATACGCTACGAGAGCATGGTGGTACAGATCTTGCCGTTATT
AATTCAAATGAATGGTCAAGTCCTGGGTCTGCATCCTACTATCGTCTTTT
GCGAAAGTCTTTGTTGAAGGAACTGATTTCACAAGTAGCTCGTGATACAG
GCGTAGAGTCTCAACGTGTACGCATGTGGGCTATGGTTGGTCGTCAGAAC
AAAACTGTTCGTCCTGATCAGCCCATACATGATATAAATGTTACTATGGA
GGAAGCATATCAAAAAATGGCTGGCAACAAGAATGGAGAATTCCGCTTGT
GGGCAGAAGTTGCTGAAGAGGTTGATTCCGAAGGCAATGCTATATGGCCA
GCTAGTCCTGGTCTTGTCACCAATAGAGCTCTTGCCAAGTCTGATTTAAT
TATCTTATTCCTAAAGCACTTCGACATAAGAGCTCAAAAACTCAGCTGTG
TCGGCTATATATATATAAACAGGGAGAAGAAAGTCGAGGACCTAGTACCG
ATAATTTTAAAGAAAATGGGCTGGCCAGAAAGGACGCTAAACGGAGACAA
GTTACAGCTGACGCTATTTGAAGAGATCAAGCCTACCATGATCGAGCCGA
TGAAAGCCAAACAAACCCTGAGAGCAGCAGAGCTTCAAGATGGTGATATC
ATATGCTTTCAGTTACCATCCAGCGAGGTGAAGCTCGACGAGGGGCTCTA
CTCGAAAAATGGAACAAGTATCCACGGCAAACTAGGCATGCTCGATAATA
CCCAGTCTGAGAAAAGTGTATCAACTCTTAACTCCTCAAACATTGATTCC
ATTCGTTCGCCTCAGGATTACATTGAAGATGCGCGCTTCTTTTATGATTG
GCTATCGAATAAAAGAGATGTAGTTTTTAGTCCTCATCCCACCCGGAATC
CAAACCCTGAAGTCTATTCACCTTTTACCCTTACTATAAGTAGCAAGTAT
TCATATGATCAAATGGCTACCAGGGTAGGGCAGCATTTGCGGGTAGATCC
TACTCATATTCGATTTTGGACGACTCATGCCGGAACTGGTGCACCAAAGA
TAGCCGTTAAGCGCGTTCAATCACAAAATGTAACTTCTATTCTCAGCCCT
CCGTACAGCTCACTGTCAAATTCGACTCAAAAGTCAGACGCACTCTTCTT
TGAGATACTAGAAATTAGTTTATCCGAGTTGGATACAAAAAGAGCTCTAA
AGGTATACTGGCTAAGCGAGGGAATTTCAAAGGTGGAAGAGTATGATATA
CTCGTTCCCAAGAGCGGTAATGTTGAAGATTTGACCCAAGCCCTACTGAA
GAAAGCGCAGCTTGATGATGAGGAGACTGGCGGTCCTATCCGCGTTTATG
AAACACACAGCAGTAGAATCTACAAAGTCATCGGGAAAGAATATCAAGTT
TCGAGCATCACAGACTACGTCAATGTTGTCGCTGAGCGTCTACCAGCCGA
AGATCTTGAGCCCAACGAAGCAGGAAATTGGGTGTTTGCATTCCACTATC
AAAACGAGCCAAGCAAAACCCACGGTATTCCTTTTATTTTTCGCACTATA
AACTGTGAAAAATTTTCGGACACTAAAAAGAGATTGGAAAAGCGGACTGG
TTTTAAGGGTAAGGTATTTGAGAAAATAAAGTTCGCAGTTATTGCTCGTG
GATCGTTTGCAAAACCTTTGTATCTCAGCGATGACCATATACTCGAAGAA
CATATCACCCACCATGATGACATGCTCGGGCTTGACCATGTTGATCGGTC
TAGAGGGGTCAGAAATGGTGCTGTGGACTTATTCCTCAAGTAG
>Bg_POA_contig_12755_gene-0.0
ATGCCTGCAAAGAGAAAGGTGACCTCAACCACCACAAGTGTTAACAAAGC
TAGCAAAGAAACAGCCGCCTCGACACCCGGCGCATCTCGAGTTCTCGATG
AAAGTGATTACGAATCCTCTAATGCTAGTGAAGAAGAGAATGAACAAGCC
AAAGAGTTAAAAACCCAGGTCTTAGCTAAACTTGATGCTCAGTCATATCA
GACACAACGAAATAAAACTTTAATCAGGGGACGAGATTCTGCAAGTCAGT
ATTTTGGTGATCATGATTACTCGTACCTATCATTAAAGCCAGACCACAAT
AATCGACCTTTATGGATCGATCCATCCAAGGCAAATATTATATTGGAGAG
CTTCTTACCTCTAGCATCACACGCTCAAGATTTCCTAACTACAGTGGCGG
AGCCTCAGTCGCGGCCACAATTTCTGCATGAGTACTCTCTAACCCCACAT
AGTCTGTATGCTGCAGTATCAGTTGGCTTAGATCCCCCAGACATTATTAA
TGTCTTGAATCGATTATCAAAAATGCCTATTCCAGAAGGCATCAAAGATT
TCATAACAGGATGTACTCATAGCTATGGAAAAGTAAAACTAGTGTTGAAA
AACAATAAGCATTTTGTGGAGAGCTCAGATCCTAATATGCTACAGCAACT
CTTGAAGAATTCAGTCATAAATAGCTGTAGGTTCCAAGGTGCTGAAGCCA
TAACAACTTCTGTAGCACCGAAGATGGGTGCACTTGTCATACCTGGCACA
AAAAACGCTGCTGGTGTACAGCAGACTGAAGCTCAACGAGTCGAGCCTAA
ACAAGCAGATTCTGTCAGCCAGGAAGACATATATGCTACTCTGAATGAGG
AGGATGATGAAGATGAGGCAGAAGCAGTTCACTCTTTCCAGATTGCGGAT
GATAGTGTAGAAATTGTTCAGAAAGCATGCTTGGAAATGTCTCTGCCAAT
ACTTGAGGAATATGATTTCAGGAATGATGATGCCAATGCAACCCTTGACA
TTGATTTGAAGCCTGCCGCTCAAATCAGACCATACCAGGAAAAATCCCTA
AGTAAAATGTTTGGAAACGGGCGAGCCAAAAGTGGACTGATCGTTCTTCC
TTGTGGCGCTGGAAAAACGTTGGTTGGCATTACTGCAGCCTGTACTATCA
AGAAAGGCGCCATTATTCTGTGTACTAGTTCTATGTCTGTTTTTCAATGG
CGCCAGGAGTTTCTGAAGTGGTCCAACATTAATCCCAATGATATAGCTGT
CTTCACTTCCGATAACAAAGATAAATTTACTGGTAATACTGGTATAATCG
TTACCACCTATAATATGGTAGCCCAGAAAGGCAAAAGGTCTTACGACTCT
CAAAAGATGATGGATTTCCTCCAGGGTCGAGAATGGGGATTAATGATCCT
TGACGAAGTGCACGTTGCACCAGCTCATATGTTCAGACGAGTCACCTCTA
TAATAAAAACTCATTCAAAATTAGGCCTGACCGCCACACTCTTACGCGAA
GACCAGAAGATCGGTGACTTAAATTTTTTAATTGGCCCTAAGTTGTATGA
AGCCAATTGGATGGAGCTTGCAGAGCAAGGACACATTGCCCGGGTTCAGT
GTGCGGAAGTTTGGTGTCCCATGACGACGGAATTCTATACCGAGTACCTT
CGGCTTCCGAAGTCTAAGCAGTCACTATTGTGGATTATGAATCCGAGGAA
ATTTCAGGCCTGTCAGTTTCTAATCGACTATCACGAGAAACGAGGTGACA
AGATCATCGTCTTCTCGGATAATATATATGCACTCACAGCATACGCAACT
AAGCTTCGAAAGGTCTTTATTCATGGTGAGACGAGCAATGCTGAGCGCTT
GCGTATACTTGAAAATTTCCAGCACAATGACCAGGTCAACACGCTCTTTC
TTTCCAAGATTGGGGATACCTCCCTTGATCTTCCAGAAGCCACTTGTCTT
ATCCAAATTTCTTCTCACTTCGGTTCACGTCGTCAAGAAGCCCAGCGCCT
CGGTCGAATCCTCCGAGCCAAACGGAGGAACGACGAGGGCTTCAATGCCT
TCTTCTACTCTCTCGTTTCTAAAGACACTCAAGAGATGGTGTATTCATCC
AAACGCCAAGCCTTCCTTGTCGATCAGGGCTACGCTTTCAAAGTTATTAC
CCATCTTCAAGGTATTGAACAACTCCCAGAACTTGCCTTCACTAGCCCAG
CTGAACGCCGAGAACTGCTCCAAAACATCATGATTCATAACGAAGCTGAT
ACTAGTAAAGACTATGAAGATGTTGATGATCTGTTTCACAGGGTCGACGG
GACCGGGCGACACGCCATTAAGAAAAAGGGAGCTCGTCGAACGGCGGGCA
TGTTGAGTGAGCTAGCTGGCGGACAGGATATGGCATACATCGAACAAAAC
AAGAGTATGAATAAGGAATTGAAAAAGAAGAAAGAAAGTAACCCCTTTTT
CAAAAAACTACAGCGTGATCAACTAAAGCGACGCGTGGCTCTTGAGAGCG
ATCCTTAG
>Bg_POA_contig_1881_gene-0.0
ATGCAAGTTGCCACGTTTGAAACGTCTGATGCCGATCAATCTCCTGAAGA
AGCGTCCTATCCTGAGGAGAATGTAGCGCCTGAGATTCATATCGATCCGC
AACTTTTAGAACCTCATTCTCAGCAAAATCTCTTTAGGCCATTAACTCCC
AAATGTGTCATCTCTGAACGAACTTATCACACCGTATGCAAGGTACCTCT
CAAACCAGCCGCTAGTGAAAGTCCTAGCAAGCCTTCTTTAAAAAAGAAAA
GTAGCAGCGTTTCTCGATACACCAATTCGCATCCACTCGCTTTAGCTGCT
ACGAGTGGTAATGGCTCCTACCTCGGTAGAAGAGAAATTGCTCAAGATGA
CTTCTACCCAGAAGCATCTGTAACTCCATTGGAGGTTGTCGACTGGTCAA
ATCTAGGGACACCAATTCGAACTAATCCTGTCAATCTAGACCCGTCTCTA
TTAAAAGGTGCTGTAGTATTTGTAGATGTCTATACCGCAGAGGGTGCTGA
TGCGAGTATAATTTTCATGGAGATACTAATACAAATGGGCGCTCGATGTG
TCAAGGCCTGGAACTGGAGTGGGAATTCCGACGACGGCAAGATAGGAATA
ACCCACGTGGTCTTCAAGGATGGTGGAAAGCGAACACTTGAGCGAGTACG
CGAGAGTAACGGTGTGGTTAGTTGTGTAGGAGTTGGATGGGTCCTTGACT
GCGAGCGCGAAAACAAGTGGCTAGATGAATCGCCGTATCTCGTCGACATA
GAGGTCAATCCACGAGGTGGCGCCCGTCGGCGTAAGAGCATGGAGCCCCG
TGCACTGGCTAACCTTCATGGCACACTTGTTCCTACTTCGACGCCGCTGT
ATCAGCGAAATTTAGGTCGGGGCAACACCAAAAATAGCCAAGACGTCGAG
GAAACCCCTATGAATAGTAAATCTCGTCGTCGCGATTCTACTCAATGGAT
CCATAGCAATGTAAGTAGTTTCGAGGAGGAAAATGAGGCGCCAGCCGACT
CAAATTCCAACTCGGAAATCTTCTCTCCATTTGCAGACACTCCAGGCGCA
CAAACACCCTACTTCTTGCGCAAGGAACACCTGGTACAGAAGACAGCGCC
TGCCAAGCGATTCGACGAGCCCGAGCAAGAAGAATATGATGATGGGAAGG
GTGCGAGTAGGAAGGTTATCGGAGTCAATTATTGGGTTTCAAATTTAGTG
CGTAGAGCTGTCGGTGGGAAAGGGTCAGAGCCATGTTTGGGAATCATGAT
GGCTCTTAGTCGATGGTGTACAAGCGGGTCTGAAATTGATAGGCGCAATT
CATCTACTCCATCAGACAAGTCTGCCGTGATTAGCACATAA
>Bg_POA_contig_1881_gene-0.5
ATGGATAAAACTCAACCCAAATCTTGCCGGCCGGTCGGCCATGGTGAAAT
ACCCAGCGATACTGCGAAGGATAGCCCGCCCCTATATCACGACTTACCTT
CAGCGCCAGCACACGCTGAAGCATTATTAAATAACAGAAGCTGGAGCTCA
CCTCCAAAACTTGCATGGTCTTCTCACAACCTCTCTCATTCTGAGATTCG
CACTCTTGCTCCAAATTATTCGAACAATGCCGACGCTCTCTATGATATGA
TCATTGAACAAGCATCGTACCCTCCTACATACTATGTTCAAATACATGGC
AAGCACAATGAGACTCAACAATCAGGGGCCAAGCAGACCAAGGAAGAGAT
TACAGATTTCTTCTTTCGAATCAACATCTCACATCTCCTAGGTCCACTCG
GTAGCGGTGAGCTTGTCAGTCTCCCTAACAATAAACGTGGCTACAGAGGG
ACTCGTATGCCAAGGTTGAAGCCTGAACTAGACGATCTAGAGAGTAGAGA
TGCTGTATTTGAGTGGTGTCAAAGATATGTCAACGATGCAGCCAGAGTCA
AATCTTTTACACTGGTCCGCGAGGTTCTAAATCTTGACACTAATAAGCTA
TACCAGCTGATCCGCTCGGCCATCACAGATACCAACTATTGCGGCCAAGT
CTACATTACATTTCCCTCGACGCATTGCAAACTGATCGTCTACTCTCCTT
GTAGAGTAAATATGTGGCGGGTTAATACTTGGGCCCGCTGGTTCTGCTAT
CTGTCATTTCTCTGGGTATTCATCTGGCCAATCTTGATATTCCTTACCTG
CCGATACGAGATTGTTAAGTCAGTATTCTACTACGCAGATTCACCTTACA
GCGATGATCCAGATAGAGCATGCCAGATAATGAGTGAGGCTGAATGGTTC
CGATTGTGGCAGAGTTCTATCAAGAGAGCTGTATCGACCAAGGTAAACAC
GGGTGATGACGGCGTGCTACCAGAGGAATATAGAGCTATGACCGAAAGAA
TTTTTTCACACAGTCCCGAAACAAATAACCCAGCTGAAAATAGATTGAGA
AATAAGCCCGACATGACACCTCACAATCCGCGATTCGTCCTTGATGCGGA
GAGATGGGGAAATGACAACTGA
>Bg_POA_contig_5356_gene-0.0
ATGATCTCCGTCTTTACTTTCTCGGTCATTACGATTCTTAGTATATTGGC
TTCGAAGCCCGTTCTTGCCAATTCCATCTCAAGAGACACCATTTTCAATT
GTGGTGGAATCAAATTTACGTACCAGGAAGCCTCAACCAGAGTTTCGAGA
GCCTACATCGAAAAACAAAGAGATATGCCAAGTCAAGCGATTCGTGGACC
AAAAGCCTATCCTATTGAATTCAATCAACTGGGGTATCAAGATTGTTACA
TCTACCCTATCAACCCAGATTTTAATTTAAATTGGGAATTTTTTAGTAGA
ACTTCTGGTTCCGGATCTAGGGCCCCTCGTCAGAGCTACCCATACATTAA
TAGATTCATGGTGGTGATGGGTAATGCAGATGAACTTATGGGCATGGTGT
GGAAAACGGGTGATGATTACAATGTGTGTCAACAAACTACACATAGAGTA
AGCCGTATCGGAGGCGCAAGCGAAATGAGCGTAGACGGTGATACCCCAAA
CGCAAGCGAAATGAGCGTAGACGATGATATCCCAATCGCAAGCGACTCAG
GATCTTCATACAACGGGTACTACTGA
>Bg_POA_contig_4949_gene-0.4
ATGGCCCCTCTTACCCTAGGCGATCTCCGTATCACAGGTCCAGCCCTCGC
CGCCTGTCTCTACTTTCCTAAACAACTAGAACACCTCTTATCTCCACGAT
CAAAGGCATGGATAACCTCACCTCTTGTCGTAAGGACCCTCGCCACACTT
ATAGGGCTTGATCTGCTACGGAAGACGAGCAATATGCTCTCACAGCGTGT
GTCCAACAACGGCAAATGTGTCAAATTCATACCCAGTAATGAACTGGTTT
TAATAACGGGTGGCTGTAGCGGGATAGGATTATTAATGGCCAAGGAATTC
GCAAAACGCGGAGCGAAAGTTGTGATTGTGGATCTAAACCCTCCACAGGA
GACTCTTCCGGATAACATACACTTCTATCAGTCCGATGTAACTTCTACAA
GTGCGGTCGGGGTAACAGCCTCGCTGATTCGAAAGGAACACGGTGATCCA
ACAGTTCTCATCAATAACGCAGGAGTTGGCACATTACAACCCATCCTTGA
AGGCGATGAGAAATCTGTTCGAAATACATTCGACGTCAACACAATATCTC
ACTTTTGGACAACCCGAGAATTTGTTCCGGCAATGGTCAAGAAGAATCAC
GGTCATATTGTCACAATTGCTAGTTTGGCAAGCTATGTTGTTCATGCACT
CAACGTAGATTATTGCTGCAGTAAAGCGTCTGCCCTTTCTTTTCATGAAG
GGCTATCAAGTGAGCTGCGAAACATATACAATGCACCCAATGTTCGAACA
ACTGTCGTTAACCCGTGTTGGATCCGGACACCTCTAATCGAACGACTTAT
CAATAGCAAGCAATGGCGAACCCCAGTAATGGAGCCAGACTACGTGGTAA
AGATTATTGTCGATCAAGTTGTAGCCGGAAAAGGCGGCCAAATCGTACTA
CCACCGAAACTAAACTACGCAACAACAATCCGAAGTTGGCCTTTGTGGAT
GCAGACTGGGCTACGTAACTGGATCGGCACAGAGTTGAAAAAGGTTAAGG
ATTCCCTCGAAGGAATCCCGTCTAGCTGA
>Bg_POA_contig_4949_gene-0.1
ATGGAAGCCGAAGCACTCGCAAGAGATGAAATCTCCGCCGAAACTACTTC
CCGAACCGTCCGGTCCTCGCAGCACGAGAATCCTGCGCCGCTCGGTCTCT
GCGCCTTCGCCATCACGATCTTCGTCCTGAGCCTGACAAATATTCATGTC
CTCGGGGCCCACAAAAATAGTCTCGTCATCGGATTGGCCTTTGGATACGG
TGGAATCGTGCAGTTGCTGGCAGGAATGTGGGAAATATTCATTGGTAACA
CCTTCGCCGCAACTGCCTTTTCATCCTACGGCGGGTTCTGGCTTGCCTAT
GCTATCATCAACGTGCCCGGCGGCTTCGGAATTAGCGAAGTCTACACTAA
CCATAATGACGGTGCTATCGAATTTAACCATGCCGTCGGATACTTCTTAG
CTGGCTGGTTCATCTTCACCACTCTCCTACTGATCTGCACCTATCGTACC
ACCTTGGCATTTTTTGCTCTCTTCCTAAATATTGACATTGCCTTCTTCTT
GCTAACCATTGCTTACTTTCTTTCACATCCTGACGGCTCACTACCGCATG
CGTGGGTTATTAGCAGTGGCTATTTCGGATTGGCCGCCGCCTTTCTGGCG
TGGTACAATGCACTGGCTGCAATTGTGGATGATAGGTCGGTTGCATCTCT
TTCCTCGGCCCTACCATCATTTCCTGCTACTCCAATTTTTTTTTAG
>Bg_POA_contig_4949_gene-0.0
ATGTACCCACTACATGAGTGGTCAAAATTTCAAACTGAGCCGTCTTTGTG
TATAGTCTTCTGGGAAGGCCTAGCCTTTCTCCATGTCATGCTTTATCAGC
GCTCGGCTTGTGCCGCCACGAATAAAATATCCATCATGTTGGCAGGAGAA
TTGGAGTTCTTGGCCTGCCAAAATTTCCCACAACTTCAGAATTCAGATGA
TTCAAAGTGCCTGAATCGGTCAAAAGATTGGGGTTTAGACTGA
>Bg_POA_contig_26909_gene-0.0
ATGAAACTCTTCAGTATTACCAACACGGTTGTTACTTTACTCCTCGCGGC
TCCCGCAAATTCCATGTATAGCAGACCCACTGGATATCCAGTGTTAGGTG
TACCAGCGCATAACAACAAAATTAAGTTGTTTTGTGACAATGCTATCTAC
GAAAATGAATACCTTGTCAGTGTTTTTGAACATGCCTATCAAAACCTTCA
CAATGGTTTTGATTATCCGATTCCTTTCAACGATGCAATTTATCGGAGAA
ATGGGCCATATTACATGTTCCCACTCCTCCAAGGTGGCACAATATACACC
ACTCAGGCCCATCAAAACCATTTTTTGATATTCAATCAGGCAGGACAGAT
TATGGGTGGATATATAACATCTTATAACCCTGATGGAACTCGGGGTAGAC
CGTGCAACTGTGAAACCTAG
>Bg_POA_contig_11339_gene-0.0
ATGGCTGCAATCCTCCAAACGTTCCCAAGTCAATCTACTACCATAACCAT
GCTTCAGGCCCAGACTTCATCCTCCAACATATTACAATCTGCGTCTCAAA
ACAAGTCCATTCAGCACGCGAGCAATCAAACACACGTGCAAAGAAATAGT
TTTCATGGAATGAATAGTGGGATTGCGTTCTCCAACTACCGTGGCACAAC
CTCAGTTGCTACAATTGCTCCATATGCCTTCACTAGCACGCCAGATTTGA
AAGTACCGGGAAAGAGTGTGACTAATAGTTTTCTCCCGCGACACGAAAAC
GAAAGCGTAACTCTGATGCCCAACAATACAGGGGAACTTGGAATTCGAAC
ACGGTACCCTACCGAAACATCCTTAACCACAAGTTCAACGTCCTCGGACT
CCTCCGTAGCAAATGTATCTGCCAAGCAAGTGAATGAATTCTGCGCAAAC
AAGAATACGGGGGACATAACTCCAGCTGGATCATCGCCTTTACAGAGCTT
GATGAAACCTACACCAGGTCGCTATCGTCGCGGGCAGAACCAGCGTACCG
AATCTGTTAATTTTCAAAGCTCGCCGTTAATCGAATTCAGTACGAGCAAT
CCAAGCCTACAGCCAACCGTATCATTCACAGAGTTTAATTTACAAATGCC
AAACCTACCAGAATTCATAACCAATACGGCAAATGAAGAAAAAGGTCAAA
TTCGTGCTAAGGATACCTACGACGCAAAAGGCAATCGTCGCCGGAGCACC
TCAAATATATTTTTTGGCGAGTCTTCGTCATCACTCTCATCTGGGCGACC
GCACTCTCATGATCGCCAACCTGTTGTTGGGAGCAATAGGTCAGCTCACT
CCCAAAATCATTCCATTAGTTCTATCAGTGCTTCAAGCCGCCCGGAACAT
ACGCACGAACGCCTCAGAAGCGAAGAGAGCTTCCTTTCCATGCGAAGTAA
ACCGATAAAATCTAGCTCGACTAGGCGAGACGAGCTTCCTCCCGCGGCAA
AAATCTCTCCACTTACTACAAGCTCACCCGAAAAACTACGAGAAGGATTA
CCCACCCTAGGGCAACCCAGCATTCCTCCCCGCGCCTCATCCACAGACGC
TTCAAAGCGAGTCCTGAACCCATCACCATTGTCAAGGCCCACAGCTTCAA
ACCATGAATCTGCTACTACAAAAGATTCATTCGCGTCTACCGTCAATGCT
GCACTCCAACGACCTTCTAATCCAACCTATGCACAGGTTGCAAACAGCAA
CTCTGACAGTCCTGCCGCTGCCCAACTAGAAGCCCTAAATGACCGAGATG
GGAAAAAGGGTAAAGCCTTTCGTCTTCGGCGAGCATTTTCGTTTGGTAGT
GCTGCAGAATTATTGAAATCTTCTGTTGAAAGTCAAACTAACCGAGGCTC
TGCCGACAGCGCCAAAGTAAGCGATCAGAAATTTGTAGAAGCCATGGACG
CTGAACAGGTTAAAATTGCTCAACAGCAAGAGGCAGGAGGAATAGGGTCT
GGGATATATTCTGGTCAGGGTAACGTATTTAGCGGATCCACCGACAATAT
TTCCATATCTTCAACCGCTTCTTCAGCTTCTATCATGATAAGAAAAATGG
GCAAAGGTATGAAAAGGTCAACAAGATCCCTCGCAGGACTCTTTCGCCCC
AAGTCAGTAAGTGGGGTATCTGTGTCAAACTCAGCAGTAGATGCAAGTGA
AGCTCAAGTCTCAATGGTTCAAGTTGAAGCCGAGCGTGAGACAGTTAAGA
AAAATATTACGACTTTCCTTCCAGAATGTTCTATTGCACCCGAATTCGAA
AATTCGAGGAAAAGTATCGTAGGAAGCGAGAAAGATCGTGCGGAGGTTTT
ATTTGCGGTAAAGAAAGGTATCCTAAAGAGATCTGGTACAGGTTACAGTA
AATCATCATCACTATCGGCACTTCCACATCAATCGGGAGAAACTCCATCA
CCAGCTCTCAAACCTAATAATGAATCCCCAAACTCAACTGCACCTAGTAC
GCCCTCGGACGATCGAACCGGCCATCGCTCAGGTGGGTCACTACCATTCG
TGACCAGTGATTATTTTACAACTCCGTTAAGATTTCAAGGTCTATCGAAA
AGCCACCCAGGAACTCCTCAAAGCTCTGCTGCCAAACGTAGTGCTACATT
CAGCCCTCGGATTCAATTCCACGATACGTGGCCCAGTGGCGAATATGATC
GACGAGGCGAAATAGCAACTTGCAATCGCCTAACACCAATCCTTGCTCAG
CAGATAAAGGAGGAGTTAAATACTTTCAAAATGGAGATGGAAGTTCACGA
AACTTCTAAGGTCTATACACATTTCTTTTAA
>Bg_POA_contig_2633_gene-0.0
ATGTTAGAACAAAATGAACCATCAACAATTGCTGGCAACAACAAGAAGTT
GCGCAAAAACCTCGACCTACAGACAATTTTCAATGAAAAGGTCAAACTCC
AGCTTGAGCAGCTCAACCACGCTGTAGCAGCACAGACTGATATCGTGGTA
TATCACATCGCAAAAGAGAGTAAGAAAGTAAGCTCTCGTATGGACAGAAT
CTCATCCAATCTGGCAAACTTAACCAGACTTGTACCCGACCAGTCCGAAA
ACCACCCACCAAAGTCTCCGTTCCCGGAGGTATTTTCTACTCCAGCTGTC
CGACTCGACAGGGGTAAGGCTCCGGCAGAGCCAGTCTCTTTCATGCCGGA
CACCCAGGAAAAATTCTACCCTTTGCAAACTGAACCATTTGTTTTGTCTC
CTGGCGAAAAGTTTGTCAAAGAAGCCTGGCCGCAGGCAATCCTTCCGCAC
GAGATAAGACACGAGGCCTACACTAGCATAAAAATTAAGTAG
>Bg_POA_contig_12255_gene-0.0
ATGCGCTTTTCCAAAATCGCCATCATCTTTCAAAGCGCTAGTCTATTCGC
AACAAGCCTAGCTGTCCTAGGAGCACCGCACGTAGATGAGGATCGAAAAG
GATTTATTTGTGGCGACAGATTATTTTCGGCAAGAAATTATAATGAAGAA
CGACAACAAACGTTCAACGATGCTAACCATGGCAAATTGGAAAAAATTAC
TGCAAGTACCGTTTATAATAAGATCAGGAAACTCCCGAAACCAGATTCGT
TAGTGTATGATATTAGGGACTCATCATCATATTACTATCATATGCTCTCA
CCATATGAATCTGCAGACTCACGAGATCGTGTTTATGTTACAAGGTATTA
TCTGCTTATCGATAATTTTGGTCGAGCCACTGCTATGACAATGGATAAGC
AGAGAAAAGGCATGGAGTCATTAACGGGTGAGCTAGCATTTTTACTGGCC
CAAACATTTTGCACTATCCAAAAAGGACCAGTCGGTCAAGAAGGATAA
>Bg_POA_contig_6024_gene-0.0
ATGTATGCTATGCGGCAGAAATGTCGTCCAAAGCATCAAGTCCTCATTTT
GAATTGTTACCCAAGAACCACCAAAGGCGCAGTCGATGTCAAACCAAATT
CAAGTGAGCTCAGCTACCTGCTATACTATGCAACCACACGGCGTAGCAAG
GTGCAAAAAGTCGGCGCATTTTTGGAAAAGAAAACTACCAGTGATGTTTA
CAGGGCGAGAATAGGGAACGTGCAAGTGACCCTTCAAATTTTGACTGCTT
TGATTGAAAAAGCACCTAGAGATTTACCTCTATTCGCACCCTATGTTCTT
CAACTTCTGAATATTATCCTGCGGGCGCATGATATCACGATGGTCGAGTC
TTCGCTCCCAACTTTTGAATCTTTTTGTCAGCATCATGATGAGGCATTAA
TTTCTGCCGATCAAGAATATCTACGTCAATATGAAGAGATAATTAATTTA
TACGCATCGTTCGCGTCGACTGGAAGATCTCCAATAAACCCTGATACGAG
TGCGCCGATTCGACTGCGATGGAGAAGTGTTGGACTACAAGCTATCAAAA
GTATCGTCTCATCAGAAGCCCCAGCTACCGTCGCGACAAGGCAATTGGAT
TTAATAGTTCCCACTCTTTTAGAGAATGTATGGTCAGAACAATCGGAATT
CTTAGACTTGCTTGAGCAGCGAGTTCAGTTGGAAGAGTCCATTGATGAAC
AACGTTTATCGCGCCAAAGAACCAGTGTTGCTACAGTGCCGTGCACAGAA
AATCCGATGGATGGAAAAATTGTGATTTCCAGCACTACAGCGGATGCTGA
TAAGCTTGCCGAGGTTGACATAGGGGTGCTTGCAGTAAAATGTTTGAAGC
TTATTTTCGTGGTCAATAATAAATCTCAGATACATGGAGCAACGCTAGCC
ACACTTAAATTTATTTTAGATTCCGTGAAACAAAATGCAAAAGAATCATT
TTCAGCTTCTCGGGCAATACGTATCTTCCAAACGGCCACTAGCTGGGCTC
CAGTCCAAGATCGTTACATCATTCTGGTTGCTGCTATGGACAAATTGATT
CAAACCCCTACGAATGGAGAGAATATCGAACAAGAGCTCATTCTTGCTAA
AATGATAGACGCTTTGCTCAAATCTGACATAAACCTGATCGGACTAAGTG
TCATGGATGTTTTATTAGGTTTAATACACCATGTCCTCCGGGTCCTTCAG
CTAAGAAAACGATCAAATCACCAGGCTAGTGATTCAGTAGAAAGTAATTC
CCGCTCTAACATCTCCACCAATACGTTCGCAGAGGATACAAAAAAAACAA
CATCGCTGCGGAAAAAGCTCTTGGACAAACTTCAAGATTGCATAGGTAAT
CTAGCCACTCATATATATTATGCCGACCAAATTTCAGACATGGTTTCTGC
CTTAATATTTCGACTTAAACCCAGCTCTACTCCTAGTATTACCCCACTGG
CTCCTATTGGAGATAATCCAATATGTGCAACAACAAAAGGGCCTTTAATT
TGTGAAGATCCGTCCGATCTACAATCCGACGTTATTTTTTTCTACGATAT
CGCTAAACTCAAGGCTCTCGAAGCTATTAATTCCATTCTTATCGTTGCAG
GCCATCGAAAAAGTATGATTGGTGGAGCGAGCCATGCTAGAAATAGTGTG
TCAATACAAGTTTGGGAAGGAACGCAATGGCTTCTTCGCGACAGTGACTG
GAAAGTACGAAAAGCCTATGTGGCAACGTTACAGACTTGGATGAAGTATG
AGATGACAAATGCTGATCTTCTTGCCTCTTGGGCAAATAAAGATGGGTTT
GTATTGCAATCTGGTAAAAGAGTCATTTCGAATACAACTCAAAAAGAGAA
AGCAGCTCTCAAGGTACCTGCCAAAAGTAACTTTTTAGAACTACTTCACG
TTGCTATTTACGAGAATGCACTGAAGAATGTTGGTAACGAAGATGATATT
ATTCTTTTACACAGTCTTCTCACTAGCCTAGTAGAAAAACTAGGTGTAAA
CGCTGTTAAAGATGGTTTACCTATGATCTTTTGTTTACAATCAGATATAC
CGGGACTTGAGACATCGCTTTCTAAAATTCACATCGATAGTTTGTGCTAC
GGATACTTATGGGCCTTATGCGAGAAGTTTAAATTGGCACCTTCACCGGT
AGAACAAACTGTTCGTCGCGAGATAAAACAACGTCAAGAGAAAATGCTTT
GGGTTCCAAAAATTTGCTACCCTCCCATTGACATAGAACAGATCTGCGAA
CCGCATCACTCAAATTCCTTACAGCCATCTCAACTTGAAACGGCGAATTT
AACGAAAATCCAAGCTTTCACTAATCGTTTACCAATGGTTGAATTAATAT
CATCGTCTTACATGGACTCTATAAGCTCGCAGCCAATCAACTCTCCGACT
TTGACAATTCGTAATTCCAATCAAACTTCGCTGAATCAGCCCAGATTTGA
AGAAGATGCCTCGTTACCCCAGAAAATAATTGACCAAATGATGTTTCAGT
GGAGTCGCGAGGCTGTGATGGCCGCAACTAGTGGTGGTAGCAAGGCAGCA
TCAATTAATGGTTCTAGGCAGGGTAACAACACTGCTAGGCCAAAGAACTT
TCTTAGCATAAATGAAGCTAGTAGAGCAGAATCATTACTGGATCGTCACA
TCTACCAGCCCCCTCAGCGACTAACGAGTCGGCCTGGGTCAAATTGTGGT
ACAACTAGTGGCCTTGGAGCCTTGCCAAAGACTCGGCACAATAGTAGACA
ATCAATATCAAACCCAAGCGATTCCAGCCACAGTTCTATTCGGAAATTTG
AACAGTTAAAAAAAGCTTTAGTACGTTTTGAGGTCGGCCCTACTGAAAAC
CAGACAATGGGCAATCGAATATCGAGTAGCGCTAGTAGCGAAAGCATGAT
TAGCTATGACTATACGGCATCTGAGATATCATTTAGTCCTAGTCAACAAA
ATATATCACCCATAAAACGAATAGTCTCTAGAAACGAGCCCAATAATAGA
AGGGCTAGATCAAAATCACGAGATGGCGTGAGTCGGCGAACTCGACACCT
TCCATTCAACATATTTTCAACCAATACAGGACAAAATACGACCGATGATA
TTAAAAATATAGATCCTACTTCTAGTATGAAAATGGCCATCCATCCACGC
TTTGATGAAAGTATAGTCACACAGAATCATATATCTTCGGACACTAGTAA
TGCACACGATATCCACGACCAACTTTTGATCCGTGGTACCTTATACCCGA
GCTGGGGTGCTGAGGGAGACTTTTCGGCTAATTTGGAAACTTTCCTCCAT
GAAATTGAAATTGAATCCCATGAAGTACCTGGAAACGTTGGAACCCCACG
CCATTGA
>Bg_POA_contig_12998_gene-0.0
ATGACCGAAATATCCGATAAAAATCGCGGGAATCCCGTCTCCATAAATAC
TCTGGGCATTGGAAGACTTCAAGGCAAGAATGCTATAGTGACGGGAGCAG
CAGGTGGTATAGGGCTTGAAACGTGCATATTATTTGCCAAAGAAGGTGCA
AATGTTCTATTGACCGATATATCAGAGCCTGCTCTTAAAAAGGCGTATTC
GAAGCTCATAGAATTGGTGCCTTCTGCTCTCAGAGTTGAGACCAAGTTGT
GTGATGTTTCTAAAGAGGCAGATGTAAAGGCTATTGTTGACCATGTCGAC
TCATGGGGAGGTGTTGATGTTATGTTCAATAATGCTGGAATTATGCACCC
CAATGATAGCGACGCCATTAATACACCGGAGAATATTTGGGACCTGACTC
AAGCTGTCAATGTTAAGGGTGTCTGGTTTGGTTCCAAACATGCAGTTATG
TCGTTACGAAAACATGAGAAACGCAAGGGCTCTATAATAAATACTGCCTC
TGTAGTAGCTCTAGTAGGATCGGCAACACCTCAGCTTGCCTATACTGCAA
GTAAAGGCGCAATTTTAGCAATGACTCGAGAGCTGGCTATAGTTCATGCT
CGTGAAGGTTTCCGATTCAATTCGCTATGCCCAGCGCCTCTGAATACTCC
CCTGCTACAAGACTGGCTCGGAGACGACCAGCAAAAGAGAATGCGGCGAG
AAATCCACTTCCCGTGTGGTCGCTTTGGGGAATCTATTGAGCAAGCAAAG
GCTGTTTTATTCTTAGCAAGTGATGATTCTAGCTTTGTTAACGGACAGGA
TTTTATCGTCGATGGTGGTATGACGAAAGCATATGTCACCCCGGAAGGAC
CCCCACTCGCAAGCCCTAAGAACAATGCTCTAGTTTCTGGGCCAATCGAC
GTAATCTCTAAAAATTAA
>Bg_POA_contig_25951_gene-0.0
GTCAAAGGCCCCGTACGTAAACAATTCACGCCACCCAAGAATGGCCAAGA
TACCTCGCAACTCCAAGAGCCGCCCTCAGGTGCTGTCAAATCGGGATCAT
CTGACATTCCTATGCCAGATGCAAATGCGTCAACATCCTGGCCTACTGAA
TCAATGAAACACTGTGAAGACTTGATCGGCCAGTTCTTAGAATCCATAAC
CGACGTGTCTTCTCTCAAGGCGGAAAATAATAAGGCAACATTGAGGCTCG
AACTCTGCAAGGAAAAATACACCAAAAATATCTGCCATCACTCGAAGTTC
CCGAACCTCAAAATGACTCTTCAGAATGAAGTTGAAAGAGCAAAAGAAAT
AGTTGATCAGATTGACGAAAGATTAGTACAAAGAGACAACACTTTGAAAA
AGGTGGCAAAACAATTAATTCCAGTCCTAATTCCTGCAGTTACAGCGCCC
GGCAACAAAGACAGTAAAGATAGTGAAGAAATAATGTTGTTCGAAAGGTC
GGAAAAGACAATAGCCAACGTACAACAGCAGTTTCTAGAACTACAGCGTG
AACTCGGCCAACTCTCTAATGAGCGTAAAACTAAGGAATTGTCAATGGAA
AAACAAATCGCGCAGCAAAGTGAAAAGATACAGGAGATGACAAAATCTGA
CTTGGTGAGACAAAAAGAACTCTCTGAAGTTAAAGCCCAGCTCCGCACAC
TAAACAATGAAATTTCAGTCTTGAAGCAGGATACAAATACTTCTCGCAAA
GAAATAAAGACCTATAATAAAATTTCTGACGGAGCAGTTAAGCATTGTAG
TAATCTCGAGAAACGCTTAATACGGATAGATAAAGAACTTCAAGAGAAAG
TTGAGCGATTCGAAAACAAAACCGAACCGATAGAATCGCTGAAAACTAGC
ATTCGCATCCTTCAAGACAACAATGAATCCAACTCTAAGGCCTCAGAAGT
TAATAAAATTTCTGTTGCGCTCAAAGATGCAGTCGAACGCATTGATTCAC
TACCAAATACAGCATCTTATGCAACATTATCATCCAAGATCGAGACTTTG
GAAAAAGAAAAGGTGCCCAAATCATTACTGAACCAAATTTCAAACCAGAT
ATTAAACCAAATTACGAATCAGTTGTCCAAGCAGATATCCACTCTTGCAG
GTCAAGATGTTCCAAATCGCTTAAAGATTCTCGAAAGCAAAGCTTCCTCA
GAAATAGAGTCACACTCAATCAACAGGTCCGATATCATGGCTATAGAGGA
AAAGATGGAATTATTATCAAAGTTAACGGCAACAAATGCCAGTATACAAG
TAAAGCATGATGAACTTTCGAGCGTGCGCACTGCTACAGAAGAACTTCAA
AAGTCACTCAGTACGGTTCAAGCAAAACTTACAAGCTTACAAGAAAGATC
TCCTCAAACACCATCTGCCGGCTTTCTGGATGCGAGTTCTGAAAAATATG
TAGAGTCTAAAATTATCAAATTCCTTGAGGATCCCTCAAAAAAAATTAAA
GAACTTTGCGAACTATTCGCTGCGACCAACCATTCTCTTGCAAATTTGAC
CGCCCGTGTAAACAATATCTCCACTGGTCACCTTGCACAAGCAATTTTGG
GTAGACTTTCAGAAACTTATCCACACATCCAAAATGTAGAACAGTTATAC
GTATCTCATGGAGCAAAGTTACGAGAGATCGAATCCAGATTAGAATTTCT
CGGTAACCAAGAAGCCATCGACGGGCAATCTGCCCTTTCCAATATTAATG
CGATAAAACATTTGAACTTGGAAGTTGAAAAAATTTGGGCCGATGTTTTG
AATGCAAACTCCAATATAATGAAGCTAGCTTCCGCCACAGATGAGGACCG
AAGGTACATTTCCGAAAAGCTCACATCTAGGCTAGACTCTCTTGTAGACT
CTACAGATCTTAACAATCACAAGAACGAGCTTTTCTATCAAGCTAAAGGT
CTAGTCGAAAGAGGGATCGAGGAATTCAGCAAAAAAATAATAGCTCCTCA
ATTAAACAAGCTATCAAAAACTTCAACACTTGACGCGTCTATTGAAGCAA
CTCTTGAAACCCGAATTAAAAATCGTGTATCTGAAACCCTACTAGAGAAC
GAAACTGCACTCTTTGCCAAGATTGAAGATGATATCGCCGCATTGAAAGA
CATACTAGAGGCTCAAATGGAAAAAGACCTACTGGATCAAAAGAGAGAAC
TCGAAGAGCTTGTCATCGCTCAGGTTGATAGAAGTTTGGTCTCAAAGCGT
TCTGATCTAGCGAAGGAACTATCAAGACGAGTTGATACCAAAATTTTTAT
TGAGGAGCCGCGGGCTTCACCTGCCCTCGGTAAATCAACTCCGGTGTCAA
CGCCAACTCTGAGTTCTTCCAAGAATCGCCGTCAATCCTGTGACTCCAGT
GTATCGAATGATGTCAACAAATCATCATCCATAAAAAAGCACGCTGCTGA
GACTTCATCAATTCAAGATGATCAATCAAGCAGGAGCAAAAAACGGAAAC
TCCAAAACGCAAGATCCTCAAAACTCAGCTGTCTCAGAGGAAATAGTATT
CCCGCTTTAAAGAAAATAGCTAACGCTCCTACCGCGGCATCAGAGAGGAA
GATGCGATCTGAAGCGCATCCTGAAGAAAATACGGGGGACAAAACGAAGC
AAAAAAAGAAGGAATAG
>Bg_POA_contig_25951_gene-0.1
ATGTTTACCACTAAAAATTTATTCTCAATTATTGAATGTCCACATCAAGA
AACTTGCGTCCTTCCAAGATGCATTTTCAAGCACTCAGCTCAACATGTCC
TAGATGTTGAAAATCAGATCAGCTCAGAGGTCCAGCATACTTCCGATGAC
GCCTCTCTGAGTAGACAGAACGTTAAAAGTAACTTAAAAGAAATAAGAAA
TTTTGAAACAAAACCTCCAATACCATCCAATAGTACATCTAAAAAACGGA
ATCTAACAGATTGTGAAATAAAATCTACACCAGCAGTGAGAAGAAAGACC
GAAGTTGGAAGTGTAGCTATCGTGAAAACTCCTGCAATCGTATCACCTTC
AATATCATCTCCACCTCTCAAAAATGAAGCTAGGCCTCTAGCTGCCAAAA
ATATCAAGACAGAGGCTTTGAATCCTCGGGCTCTTAAATATAAAGCACCG
GCATCTCATGATATGCGCTACCGCCTTCTACGAGCTCTCTACGACCAATT
TTCTCGTCTCAACTCTGAAGTTGCCATCTCTAATGGCACCTCATCTACAG
AGCTAATTCTCTCTGAACAAGCCCTGATAAAAAAAGCTCTAGATATTGAA
GAGGAAGCATCTACTTCTCCATCTGTGTACTCAAATTTAGTAAAAAATAA
GATTTTAGTTTATAAGCGAATGAGCCTCAAGCAATGGATGGAAGAGCTAG
CCCAAAATATCGCACGGGCAAAAACTGTAGAAGAACCTCAAGCGAGTCAA
GTCGGGTGTTCCAAACGTAATAAGGCCCCACAGACAATTGAATCTGGATT
TAGTCTCGAGGAAGAGCTTGAACTACTTCCCCAACTATATTCTATTGTGA
CTGATCTCTCTAAGCATGGCTATATTACGGCTTGTCCGACTGATGAAGAG
ATTGAATTTGCCCGAAAAGGTGTCGAAGCCTCAAAAGGTTGGGAAGTTTG
TGATCGATGCAAAAGTCGGTTTGAAGTCTTTCCTGGACGCAGAGAGGAAG
ATGGCGCTTTAACTTCTGGAGGTCAGTGTACGTTTCACTTTGGAAGGCCT
TACACCCCTGAGAAATCTACATCAAACCCCAAAGCGAAACGTGATAGGAA
ATATCGTTGCTGCGAAGAATATCTGGGTGATTCACCTGGATGTACCACAG
CACCATGTCATGTCTTCAAGATATCAGAAGTCAAGCGACTAGCCACTATT
CTAAATTTTAAGACTACACCAAGCAATCCGACTTTACAATCAAAAGTACC
AGTGTGTGTAGATGGAGAGATGGGGTATACAGTACATGGACTTGAGCTTA
TCCGCCTAACAGCAACGTCTTGGCTCGATGGTAGCGAGTTGTTCGACGTA
CTCGTACGCCCTTTTGGACCAGTTCTCGATTTAAACTCTAGATTTTCTGG
TGTCTATCCCGAAGACATGGCTAATGCTCCTCCATGGACATCAAATACGC
CTACTAATAGTTCAAAATTACACATTGTACAATCGCCAGCTGAAGCTCGA
TCATTACTCTTTTCTTTCCTTGCTCCAACAACGCCTCTAATCGGGCATGG
GCTAGAAAATGATCTCAACGCTATCCGCGTGATTCACCCTACACTTATCG
ATACTGCACTTCTCTTTCCTCACAAAGCAGGGCTGCCTTACCGAAATAGT
CTGAAAGCTCTCACACAAACTCTTCTGGGTCGTCAAATTCAAGGAACGAG
TCAAAATGAAAGATCTGGACACGACAGCAAAGAAGATGCCAATGCCGCCG
GTGATCTCGTTAAGTACGCCCTTAAAATTAAAGGGGAGAAGTTGAGAAAG
TCTCAAGTGACAAAATCAACTGGATAA
>Bg_POA_contig_20421_gene-0.0
CCATTGCTAGTGGTAGACGCATGGCAAGTGCCCTCAGGTATTGCAATACT
AGCACTCACTCCGGCTAAAGCAGGCAGTATTCTTGAGCACAAAGACACCA
TTGCCACACGATTTGGTAATACCACGGTAGAAATACAGGAAACTTGGACT
ACATTTGTTGTGGGGCCTGTCCCAAAGAAGGTTGTCACTTTGGACGGGGC
TGTCAACCAAGTCGAGGGCTTTCTCCATTCAGAACCTGCCAAATCGACCA
TAAGAGATACAATGCCTATCCGTCATCTAGCATGGACTAAACTCTCAATT
GAATCTGCCAGCCCAGACAGTTATACACGAATTCACGTCCCACAAGCCAA
GGCGCACAAGTTCCCATCACGAATGCAGCTATTTGGACAAGCCACAGGCG
TACAACGCGTTCGACTCCGAAGCCATCTGACCACCTACAGCAAATACTTT
GGCTTCCACGCTACCAGGACN
>Bg_POA_contig_15217_gene-0.0
CCGGAAGACTCTGAATACCACAGCCAATCAACCGACTTCGAGGTGCATAG
GAACTGGCTAGCTATAACCAATTCCCTTCCAATTGACAAATGGTACTATG
AGAATACATCAACATGGACCCTAGACTACCCGCCGTTTTTTGCCTACTTC
GAGTGGCTACTATCGCTATTTGCGGACATGATAGATCCAGAGATGACCAA
GATAGTAAATTTAGGATACAACAGCTGGAAGACAGTTTACTTTCAACGAA
TGACAGTTATTATAACAGAACTAGTTCTTGTATATGCCCTGCACATGTTT
GTCAAATCCGCTCCGATAACTTCCCGGCGAGCATCTCATGCTGCGGCACT
CTCAATTCTACTATCACCTGGACTTCTGATTATCGATCATATTCACTTTC
AGTATAATGGTTTCCTGTATGGCCTCCTGATACTATCTTTAGTACTGGCA
AGGAATGAATCAACAACCTTGGCTAGTGGAGTTCTGTTCGCAGCTCTCCT
ATGTTTCAAACACATTTTTCTTTATCTCGCACCCGCATACTTTATTTATC
TACTCCGTAGGTACTGCCTTGGAACAAGAAATCTATTCCGAATTAGATTT
AAAAACTGTTTCAAGCTCGGGATAAGCATCTCAGCTATATTTGTAGCTGC
ATTTGGTCCATTTATATATTTGGGACAAACTTCACAAGTAATTAGTCGAA
TGTTTCCTTTTTCCAGGGGACTTTGTCATGCTTACTGGGCGCCAAACTTT
TGGGCTATTTATGGCTTCACAGATCGTATACTGATACACCTGGCTCCATA
CTCTGGTTTCTCAATCAATCAAGATGCGATTCAACATGTAACGCGCGGCT
TAGTCGGAGACGTTTCTTTTGCTGCTCTTCCACAGGTCACGGCGCGCACA
ACTTTCATCCTTAGTGCAATCTTTCAAATAATGCCCCTCATAAAGCTCTT
TCTTGATCCTACTTGGGATACCTTTGTCGGTGCAGTCACTCTAAGTGGAT
ATGCTTCGTTTATTTTTGGTTGGCATGTTCACGAAAAGGCCATTCTGCTC
GTTATTCTACCTTTCACCCTTATTTCATTGAAAGATCGCCGCTACCTCGG
TGCTTTTCGTCCTCTAGCAGTTGCGGGACACGTATCGCTATTTCCTTTGC
TCTTTACTGCAGCCGAGTTTCCCATTAAAACTATTTACACATTGCTTTGG
CTCCTTGTATTTCTTGTTGCTTATGACAAATTAGCACTAGCGAGCAAAAA
TTCTAGAGTCTTTCTCTTCGATCGTTTTAGCCTGTTATACATAGCCGTAA
GCATCCCACTCGTCATTTATTGTAGTTTCTTGCACGCTTTCATTTTAGGC
GAGAAATTTGAATTCCTTCCATTGATGTTTACAAGCACCTACTCTGCTAT
TGGCGTTATAGGTAGTTATCTAGGGTTTATGGTGGTATTTTTTACGAGTT
AA
>Bg_POA_contig_15217_gene-0.1
ATGCCTGTCATGCAACTTTACGCAAGATTCTTCTGTTTAGGGTTGAGCAC
ACTCGTTGTCCAGACTAGGGCCGAAAGTCTTGTAAGTGACCTTAGCTTTG
GGCAGACTAGGCTACCGGTAAACAGTCAGGAAATTCCAAATTTTCAGCTC
ACTGGAACACCCAGCTCTCCAGAAATCCTCTCTAATAAGATAGTACTCAC
ACCTCCTACTCCAGGAAATGTGCGTGGAGCAATATGGTCTCAGAAGACCA
TGTCTCAAAATTATTGGAAACTCGATGTTGAGTTTAGAGTAAGTGGGCCT
GAACGGAGTGGAGGAAATACACAAATATGGTACGTCAAGAATGGTTACGA
GAACGTGGGAACTGCTAGTTTGTACACTGTGGGAAAGTTTGATGGCTTAG
TGTTGATCATCGACAAGTATGCTGGATCGGCAGGAGTAATTCGCGGATTT
CTAAACGATGGAACCACAGAATTTAGATCTCATCACAACGTGGACAGTCT
AGCATTTGGACACTGCGACTACTCTTATAGAAATCTTGGACGAGCATCTC
GAATTACCGTTTCTCAATCTAGCTCAGGCTTCCGTGTAGAGGTAGATGGA
AAAAGTTGCTTCTCGTCTCCTCGCGTAACCCTTCCGGCCGGAAATAACTT
CGGTATCTCAGCGGCGAGCGCAGAAAATCCCGATTCCGTCGAAGTGTTTA
AACTATCGGTCTCGAATAATTCAGGGGAGGACGAAAGTCTTAAGGCTCAT
AAAGATGACTTAAAGGCCGCCGGAAATCAAGAAGTCAAGGACTCGGCTGC
CGAGGCTGAACAGGCTAGTAAGTATACCTCGAGCCGTCAAGCCAACATCG
AACAGTTTGCAGATGTTAATGCGAAGTTACAATTGATGATGATACAAATG
AATCGAATTAATCAAGCAATTACTACTCAACAGACTGAAAACTCAGTAAA
GCAAGAAGAGATACTTTCTCGGCTGAATGTCATAGAAAAAACTTTTGGTG
GCTTGAATACGATCAATGAACACCTAGAGGAAGTCAAACGAGATCTTGAT
GATGTCAAACATGAAATGCACGAAGCATTAGATGACTATATGCATTCCAT
AAGATCACATACCGCAGAAAACCATGAGGAGCTAATGGCCACCCATGAAA
CGCTCCACGGCCGCATGAATATGCTCGGAAGTTTTACGAAGTTCGTTTTT
GTTATCGTTGGCAGTCAAGTCTTGCTAGTTTTAGCATTTATTATGTACAA
GAAACACAAGACAAGGATACCAAAAAAGTTCATATGA
>Bg_POA_contig_33691_gene-0.0
AGAATAAATTCCATTCGCAAGCGAATTGAGTCGAAGGAAATCGAGTTGGA
ATATTTGAGACTACTCGTAAATTCAATACTCTCTGATGCCAGTGACATTG
AAATATGGAAAGAATTGACTGATCTCTTGGATATTTTCGAGCCCTACACG
GCAATGGGGACGAGCACCACGTCGTTGCAATACCCTGATTCTTATCACAG
GGAAACGACGGCTCCACTCACAGGTCGCAATCAGACTATGGATAAATTGA
AAGAAGCACTTCGGGTAGAGCTGACAGGAACCATTTTCGAGGATGTTGAT
GGCTTTTACAAGAAGTACTTCGAAAATCCACTTTGGGCCAGTCAGTGTAA
GTCAATTGCGGACAACTATGTGAACAGGAAACAGAAAGGACGGTACCAAT
TCCCGAAGAAACCAACAGAATCCAATGTATGGAGATGGATAAATAAGGTT
CAAAAGAAATTTATTGAAACCTACAAAGCTGAACCTATAACTTCAAGTGC
CGAA
>Bg_POA_contig_7310_gene-0.0
ATGCCAATACTAGATAGTACTATTCTACACTTCGAAGATGTTCTCGGGGC
GTGGAAAAATGGAATCGAGTATACAATTGCGAGTCGAACAAATGATGATA
CGAGGCCAATAAAAGTCCAGAAAGTCGCTCAACTCCCCGAGAATCTTGAA
TCACATCTCTTGACTTTACCTTTACATCTACAGGGAGACGTTTATGTGAT
TGTCTCGATTCTATCAGGAAAATTTCTTGCGCGCATGTATTACAGCCGCA
TGATAGCGCCTTTGTTAGATGCCATGGGCATTAAACACCAGGCACTATTT
ACTACAACTAGTCAATCTATAAAGGAATTTGCTGCCCAGTTAACTGGAAC
CGTTATTCTTCTTAGTGGAGATGGGGGAGTGAACGATCTAGTCAATTCAC
TTAGACGTCGTATTACCCTAATTCTTTTCCCGCTAGGAACGGGTAATGCG
CTGTTTAACTCATACATCCAGGACGGAATCCAAGCTTTAATCCGAGGGTA
TCCGCAACCATTACCAAGTTTCCGCGTCTATTTCGAGGAGGCCTCCATGG
AGGATAAGCCAGTCGAGTCAATTCTCGGAGTCGTGATTGCAAGCTATGGC
TTTCATCCCGTTTTGTTACATGAATTTGAAAAAAATCGGGAGCTCGGCGC
AGAACAATTCGAGAAGCTAGCTGAAGAACTGTTAAAAACTCCCATGAAGT
TTGATGGAAAGATTAATGGAGAGGAAATGAAAGGTTATGCAGCGGCAACT
ATGGTTAAGAAGCTAGACGAAAGATTCTGTGTCGCAGTAGACAACAGCTT
TAGACTAATTCATCTCGACACATCAAATTTAATGAAAGGCTATACTGATG
GTTTAGGGGCACGGAAAGTCGATAAGGTTGAGCTCGAGGGAATTTTTGGG
AAGATGTGTGTCGATGGCCTACTTCTTGACGTTCAGGGTAGAGCAGTGAT
TGAGGAGGTAGAAAGCATTGTCGATTTGGTTATTTGA
>Bg_POA_contig_10397_gene-0.0
ATGCGTTTTTCTTACTTGACCACAATAATTCAAAGCGCAAGCTTCCTCGT
GACTACTGTCTCTGCGTCCAAAACGGGTCATGTACCAGAGAGTGACAAAG
TATTTAATTGTTTAGACCGACAAATAGAAGGAAGCGATTTAGAAGCAGAA
AAAGAATATGCAAGAAAACTTATTAAACAGGAAAAATTGCATCCGATTCC
GGCGTCGGAGATTCAGAGTCTCATTGATGGACAAAGACGTAACGACTGGC
TAATGTATGATGACAACAAAACAACTAGACACTATCGCTATAGACTGGGA
TCGTTTTCAAATTGTGAGCGTCAATTACCCCATCAAAACGATTCATTATA
G
>Bg_POA_contig_56_gene-0.0
ATGCCGTCATCGGCACAAAAAGGCCTCTACAACCCTGCAGTACTTTGCTA
TCGGAACTCTTTATTGCAAGCACTCCTTCACTCGCCTAAATTAGTCAACT
GGCTTCGAAGCTATCACAGGGCAACAACACGCATCTCATGTCCTACATCT
TGTGTCGCGTGCCGACTACTCTCGGTCTTCAACTCCTACTGGGGTAGCAC
ATCTAAGGACTTGCGTATTGCAACCAAAGAACTCGATAGAGCCTTTATCC
TAGCTGGATGGCAGAACGGGAGGACCGGAAGGCAAGAAGATCCAGAAGAG
CAACTTGTATGGCTCGCTAAAGTGCTCTCTGAGCAACTACCCACAAACCA
ATTTAGTGCGTTCGAGGCTATATCTCGCTTTAAGCTCAATTCAAATACCA
AGTGCTCCTCATGTGGTTATCTCTCTATAAATAGGGGAGAAATCGAAGGC
ACTCTTTCCATAGATTTGCGACCAAAGATCAAGAATGGAACAATAACAGA
CTATCTCAGGCCATATTTCTCTTATTGGGTTGAAGACTTCAAATGTGACC
GTTGCTCCTCCAAATCCCCGAAACAACGAAACCGCAAAATTTGCCATCAG
CCCGATACTCTCGTCATTCAACTAAAACGGTTTGGATGGGACGGTCAGAA
AGATAGCTCAACTATCCCATTTTCGCCAAATCTCTCACTCAATCAATATC
GAAGTGAGGGCAATACCTCTGACTGTGAGTATGAGCTCACCGCCATAATT
TGCCACATCGGTGTGATGAATTCAGGACATTACGTATGTCGAGCGAAAGG
TCCCGATAGGCGCTGGTTGAAGTTTGATGATCTCAAAGTTTCTAAAATGA
CCGTCGAACAAGCTATCAACCCTGGTACGAGGAATGGATGGACTCCATAT
TTACTATTTTATCAGCGTGCTGCTAAGAATCTACGGCGCTGA
>Bg_POA_contig_3404_gene-0.0
ATGTCGGATCCAGAAAATAATCACAAATCTAATTCAGAGGCTAAAGACCA
TCAAACCGAATTAGACGATCTTGAGTCAGAGGTATGGCCCGAGACTAAGC
ATGGGAATATTAATCATTATGACCATTCACCTCAGAATTTCACGCTAGGA
TACAGCCTTCTACTTGCAGAGCTTGCTTCTGAAAATGAAAGATTCTGTGC
ATTTCAGTCGGTAGAAAATTATCCTGATCAATTCATTGGCAACACCAATA
GACAAAAAGTTGTTGATGCATATTTCGGTCAAGGCAAACTTTACAAACAG
TCCTGGGAGCTCTTTTACATTTATGGATTAGATGAAAAAGCTCAGAAACC
ACTTGTTCTCATAACTACTCGCCAACTAACTCACTTTCTTGAGAAGATAA
ACACTAATTTGGCGACCAAACTTACTATTCCCAGTGGATCCAAAGGAGCT
TTTGAGGTGAGGTTTGAAAATGGGATGCCTCGACCACGATATTTGGGCAT
CGCCCAAAGCAATAATACATTCGAGGAGCTTGTTCAAAACATACCCCTCA
GAGACTACAAGCCAAGCGGAGAGCAATATATTTCTGGGGTAAATAACGAA
AAGATATACCAAGAATTTAAAGAAAAATTGGTGCTTCTGTCCAATCCACC
TTCTGTGAAAAAGGCATCTCGGAAGAAGAATTCAAAAGAAAAAACCAACA
ATAAAAAGCGAGCTTGGAACAATTCAATAAAACGTGTCCAGAGATATCTT
GGTATCCGTTTTGCCGGGACCGAGCAAAGTAATGCCCAAAATGACACCAC
AAACTCCGGCTCTAATCCTGATAGGCAAGATAATCCCATGCAAATTACTG
CAGATCTTGGCTCTAGAGTCTATTTTGATCCTGAAATCCCAGCAGTATTT
CCAACAGAGGACTCAGTTGTGTTCATCTGCGTAGATGTCGAAGCTTGGGA
ACGTAACTCGAAGATCATAACTGAAATTGGGTTTGCCACACTAGACACTA
AGGATATCGCATCAATAGCCCCAGGGGAACGAGGAACAAATTGGATGAAA
GCTATTCGCCCTCGACATTTTCGTATAATCGAGCATAAAGATTACATCAA
CAAAGACTTTGTAGTAGGCTGTGCTGATCGATTCGAATTTGGTAAGAGCG
AATTTATTAGCCTTAAGGACGCACCACAGGTCGTCTCTTCTTGCTTCAAA
CATCCATTTTCGAAGATAGAAGATAGTCCAGAAGATGATCTTCCTAGCCG
GAAGATTGTTCTTGTGGGTCACGACGTTTCCTCGGATGTTATCTACCTTC
GAAAACTTGGTTATGACATTTTTAACCTTTCTACCTTGAAGGAAATGATA
GACACTGCGGAAATGAATCGTTACATGACACGACAACTAAATCCACAAAA
CTTAGGGGCTGCTCTTTATAGTCTGGGTATCACTGCATGGAACCTCCACA
ACGCGGGTAATGATGCCGTGTATACAATGCAAGCAATGATTGCACTGGCA
ATCAAGCAAGTTGCTGAACGGGAAAAGCAAAAATCTAGTGGTGAAAAAAT
CACTCAAGGAGTAGCTGGTATCAGAGTAGACGAAGAGGGTTGGAGCACCT
CAGGAAACCTGAGTGATGGGGGTGAACCAATATCAATTTCACTTCTAAAA
GATAAGCTAAATGAGGAGAAACAAAACCCTAAAAAGGGCAAGTCTTCAAC
CCCAGCCAAAACTGTGAGCGAGCCCTGGGAAAAGGTCTCTCCTAGTAAAG
AAGCCACTTATCCAAAGTCTACCCGGAATCAATGGCTTAGCAATAGCAAG
ACTAACCCATATTATGGTACAACTGGCACCAATGAGATAGCTCAGTCAAC
CTCAGATAGAGGTAGAGGACAGGATCGATCACGAGTACGGAGACGGGGAA
GAGGAAGAGTAGGGAGAGGGGGGGGTTGGGTAGTGTCAGAAGGTAGTGGG
CAAGGTTGGAGACAAGGAGGATAG
>Bg_POA_contig_6005_gene-0.0
ATGACTGACCGCAATGATTTTGTTCCAGGTACTAGTATCGGAAAAGAGCC
CGCCCCAGACAAACTGACTCCTTCTGTTGCCACCCAAAGTAACAATTTAA
AGCAAGCATTTGCCAAATGCTGGATAACTGTCAATGATATGGACATACCC
GCCGTCTGTTATGCCGAAAAATCTTGGTTTATTCCCTCTTCTTTGTCTCT
CTTTGAAATTCTCTCGAACATGGAAGAAATCCTTTCTGGAAACGAAGAAC
TACGCTGTCAGGGTCCCAGTCGAGATCGAAATAGTCGGCCCCAACAAGTG
TTATTTCTGAATGGATATGCAGCTGATCACTTGAGGGCCTAG
>Bg_POA_contig_6005_gene-0.3
ATGCAGTTCTTAACAATAATTCTCGCTGCGATGGTTCCCGGGCTCATGGC
TCTTCCTTCAAGGCTCGTCATCGTCCAACCAGCCGGAAATCACGTTATCA
ACGACAGAATCTCACACAAGCTAGAGAAACTTTCTTCAAATAATGATATC
GAATATGTAGAGAAGGAGTTAAATGATACTCACGTCACGGAATTTTCCTC
AGTGAACAGTGTTAATGATAAAGTCCTTCGCCTGGATCTCAATTCCAATA
TGACCAACTCAACTACAACCATTCTCTTTCCAGTAGAAGATTAG
>Bg_POA_contig_4762_gene-0.0
ATGTCTCTTCTACTACTGGTCTTGCTATCCGCCATTGCTTCCATTCGGGC
TAAGACGCACACTTATAACTTCAACATTACATGGGTCAGGGCGAACCCAG
ACGGTGCATTTGAGAGACCAACCATTGGAATCAACCATAAATGGCCTCCA
CCCATTATCCAGGCCGTTAAAGGGGATCAAGTGATAGTTAACGTAGAAAA
CCAACTAGGTAATCAGACAACAACACTCCATTTTCACGGTCTACATCACA
ATGGAACTGCAAACATGGATGGTGCCGCCCAAGTTACACAATGTGGAATC
GCGCCTGGCGCTCGTTTTACTTACAACTTTACTGCAAATCAAGCGGGCAC
CTATTGGTATCATTCTCACGATAAAGGCCAGTATCCAGATGGTCTTCGAG
CGCCTTTTATTATTACAGACCCAGAATCGCCGTATAAGGCTGATGAGGAA
GTAATACTATCGGTATCAGACTGGTATCACGAAGAGATGTCGACTATTAT
CCCCAGATTCTTGAAGAAGACTAATCCTACTGGTGCCGAACCAGTTCCCC
AGGCTGCACTCATAAATGATACTCAGAACCTAATGATATCCATTCTACCA
GAAAAAACTTATCTCTTCCATTTGATAAACATGGGTGCCTTTGCAGGACA
ATATCTCTGGTTTGAAGGCCACAATATGACCATCGTAGAAGTAGATGGAG
TGGCCACTATTCCGGTAGAAGTAGAGAAACTTTACATCTCAGCAGGTCAA
AGATACAGCTTTCTTCTCAGAACAAGAGCAGATATCTCGAGGAACTACGC
AATTGTTGCGAGCATGGATACTGACCTCTTTGATATACTTCCCGATAATT
TGAACTGGAATTCTACGGGATGCCTGGTGTATGACGTAAAAAACCCTATT
CCTCAGCCTGCTACAGTGCAAACGTTCGATTTTTTCGACGATTTCAACAT
CGTTCCATTGGACAAAATGCCATTGTTACCACCTCCTGATCGAACCATAG
TTTTAGACGTAAAAATGGGGAACCTTGAAAATGGAAGGTCATACTCCTTT
TTCAATAACATCACGTATACTCACCCAAAAGTTCCAACGCTATACACGGT
TCTGTCAAGCGGTAATTTAGCTACAGACCCTCGTGTTTATGGTCAGTTTA
CTCACTCGTATGTCCTTGACCGGATGCAGACAATCGAAATCGTGATCAAT
AATCTTGATAGTGGTAAACATCCTTTTCATTTACATGGCCACAATTTTCA
GACTCTCGTAAGGTCCGGAGATGGGTCAGGAAGCTTCGATCCCACCGGTG
TAACTCAAGCAGACTACCCAGCTATTCCCATGAGACGCGATACTGTACTC
TTGTATCCTCATGGACACATGGTGATTCGCTTTCGTGCAGATAATCCCGG
AGTCTGGATGTTTCACTGCCATATCGAGTGGCACATGGAACAGGGTCTGA
GTGCCACTTTAATCGAGGCACCCTTGGATGTCCAAAAGCAGCTTACGATT
TCAGAAAATCATCTTGAAAACTGTAGACATCGAGGTATTCCTACTTCAGG
TAATGCTGCGGCTAACACAGTTGATTTATTAAATTTGGATGGAGCAAATG
TGGCACCGGGACCATTACCAGCAGGATTTACCGACCGTGGCATTGTTGCC
ATGTCTTTTAGCTGTCTTGCTGCGATTCTTGGTCTGATAGTGATTTCATG
GTATGGCTTGGCAGATATGGGAGAGGCAAGCGTAGATGAGAATCAATCGC
CATACGTCTTTGAGGGGGATTTATGA
>Bg_POA_contig_4762_gene-0.2
ATGTCGAACCTCTTCGCAGTGCCCGTCTTCTTTATCGTCTTCCGAGAGAC
TTTGGAGACTGCTATCATAGTTTCTGTGCTCTTGGCCTTTCTGAAGAAGA
CAACCAACGATCCTGATAGCGACAAAACTGTTTACAAAAGACTTGTCCGA
CAAATATGGCTGGGTACAGCTACTGGACTCCTGATCTGCATAATTGTCGG
TAGTGGACTGATTGGCGCCTTTTACACGCTTGGAAACAATAGTTGGGAAA
AATACGAGTATATCTACGAGGGTTCCTTTGCCATAGTTTCGTCTCTTATC
ATATCAATTCTTGGTGCGGCTCTTCTTCGTGTTTCAAAGATGCAGGGAAA
ATGGCGTATCAAGCTAGCTAAGGTCTTAGAGGATCGAGCGCTTACCGTTG
AAGGAAAGCGGGCTAATATCAAACGCTGGTTCGGGCAATATGTCTTGTTT
ATGGTTCCCTTTGTTACTATCATGAGAGAGGGGCTGGAAGCTGTTATTTT
TGTCGCGGGTGTATCATTTTCCGCACCAGCAACGGCAGTACCCCTCGCCG
TAGCTGCCGGCCTGCTTGCAGGTGGAGTTGTAGGCTGGTTGATTTATAAG
GGTGGAAAATCATCGCAACTTCAAATATTCTTAGTTATATCTACTGGGCT
TCTCTACCTAGTTGCCGCTGGACTTTTTTCTCGCGCTGTCTGGTTTTTCG
AACAATACAAATGGAACCAGGCCGTCGGCGGTGAAGCCGCTGAAATGGGA
GCTGGTCCAGGCTCGTACGACATTGACCAGACTACATACGGATCAGTGAT
CTCTTACAATATTTACTGGATTACTGTCACTATTGGATTTCTCCTCATGC
GTTTCAAAGAAGTCCATGGTCATCTTCCGTTTAGGAAGACCCAAATACCT
GATTACAATCAAAATGAATGCGATAGTGACAGAGGAGACATAAAAAATCA
CGCACACACAAGCGTCTTTTTAGCCAAGGTAGCACGAATAGAAGAACAAA
GATGCAGGTCTGCATATTGA
>Bg_POA_contig_3584_gene-0.0
ATGCGAAGCTCTTTTGACAATGACTCCAATGACTCAAGCTCGGAAACGAC
GAGTGACAACCCGATATCCACTGTAACCAGCGATATTATCCTTCCAGGCT
TCAAGCTAGTAACTGTAAAATGTGCTGAAATACGAGAACGCCGACAACTA
GCTGTAGCCCTATCGCCATTCGGAAGACCAATCCACAAGTTCGCCTCGAA
CTGTGCAGAGTCGAATGAATTTGGTGGGGTGCTGACAGACTTGGACCTTG
CTACTCTATTTATAGATAAAAAGTCACAGAGAAAGCTGGAAGTAATGACA
GGTACCATCGAGTTTATGGCTTTGGAAATCATGGAAGGAAGCTGTGCATC
CCCCGGAGCTGTTGTCCAACACACGTACCGTCACGACCCTGAATCTTTTT
TATATGTCCTACTATGGTTGTGCATACATTGTGGATGGAAAAATGATATA
TCTCCACATATGGATTATCTAAGGAAATGGAATTCTGGAACAGTTCGGGA
TATTTACTCTCAAAATGAAGGTCACCTTCATAGGATACCTTTTGAAAAAA
GCATTTTGAGTAAGTTTTCACCAATATTTGAGCATATAAAGACTCTTGTA
TCCACCTTCAGGACGACATTATTTTATAAAAATAAAGTATTCACGACTGG
TACCGCATCGGATCATAACACTTTGTACGACCCAATCGTCGAGGCACTCT
AA
>Bg_POA_contig_9246_gene-0.5
GAATGTAAATTTAACAACCTGGTAGAAGGTCAGTTCTCCTTTGAAACAGC
CCCCTTGAAACACCAAGATGCCATACTAGGCTACCCATGGTTGCAAAACC
TAAACCCTCACATTGATTGGATTACCGGTAAAATAGAAAGCAACAATCTC
CCACCAAAAAACTGTCCCAAGAAATCATCAATCAATAAAACAAGGCCACG
TATTTTTCTCTCTGATCTCCGCATTGTAGTTCAACGCCATGGTGCACTCC
TACTTAGTAACGGTAAGGCCATCTCTAAAACAAAGCACGTTTGTGAACTC
ATGCGCAAACATAACGGCATTATTCAACAAAACAACAGCAACACCAATAC
TCAGAAAAGGACTCCAGATATCAATTGGCAACATCCATACCACGCCCTCA
AATTCAACACTCTTTTGAAAGAACACAAACCCGACATCAATCAAGCCCTG
CCTAACCACTATACAAAATTTAAACATGTTTTCTCAAAGCCGAAAGCTGA
AGAACTAGCAAAAAAATATCAAATGTGGACTGCAAGATCATCCTGA
>Bg_POA_contig_9437_gene-0.0
TTTTACAACTATTTTTCTCAATTTCTAGAGGGCGCCCATCGGCAGGGAGA
AGATTTTTCTGACCAATGTTATCTGCTGTGCAGCTTTGTTGAACAGTGTA
GAAGGTCGCAGTCCCCTATTATAAAGAAAAATGCCACAACCGAAAAAGTT
GGATATGAACTATTCTGCTTGTTTCTTGAGTTTAGTGAAAAGAACTTACA
CCGATCGATGCGTCGGGTTCTTGGGCTAGTATCAACGCTGCTCGCGTGCA
ACCCCGACGATGCAATATCAACTGCCTTAAAAACTTCAATTTTAAAACGA
ATTCTATCAATTATTTGCCATAAATCATCGAAGCCTTTTGTGAAGCTAGC
TTTCAAATCACTAGATTTTTTCTTGGGGAAAGGTACAATTTTAATATCTG
AACTCATCTCAATCTATCGAGAAACTGTTCCACTTCCAAAAGCCAATCTA
AGGACTGAGGGCGACATCTTAAACGTTTATTGGGACTCTTTAATTTCTGA
AATATTTGCATGGATGTCTTTCCCTGAAATATCTTCTACAGCTGGCAAGC
TGCTTGCGATAATTTTCCAAGAGACCAGGAACTGTTCTCAAAACTTCGAT
CATGTAAAACTTGGCCCTATTTCATGGCAAAACTGGATTCAAAGAGCTTT
ACAAAAGGAGCCAGAACTATTAGAAAATTTGAAGAATCACCTATTACCAA
CCCTCTTCAGCTCAGACAGATCAGGCTCGCTAGAATTTCTCGAAGATCTT
AACAGAAAGATCACAGAACCACAATCCCAAATCAAAGAAATCGATACACT
AATTCTTCTTAGACTAGCCGCCCTTGAGATTGGTAAAAAGATGGACTTGG
TCACCGAGCCAGCTATTATGCTATTCAAAACACCAAACAAATCATCCCCA
TTCATAGTCCTCCAAGAAAATTTACTTGAACCCATGCTTAGTCATATAAG
CCCTGTTGTTCGCTCACTATCATATTCTGTCTTGGTCTCTTCCGCATCTC
CTCTCAGACCATTTAGCCCACTTTCTATCCAAATAATTAAGTCAAAGTTT
CATATTTTCCACTCTGATGCTGATGTCAAGTTTCGTAATGAGATTTTAAG
TACATCAAAACAGCTCATAGAAAGGCTTAGGGGATCAACCACCTTTCTAT
ACAAGGAAATAAATTCTAGAAAGTCTCAGCTAAACAATGGTACTCCACTC
GACACCGAAGTTTTGTATGCTCTAGAACAAGCTGAAAGCTTACTACGCCA
TCAGAGGCATTTCATAAGGTGGATTCTTGAGTTCTTACTGGAGGAATTAG
TTCCAACCGCATCATACCAACGTCACTTTACATCACTTAAGGCAATTTCT
CTGTGGATTAGTTCTGGAATCCTGAAAAATAAAATTGACTTTCAAGCCAA
AAAAGCTAATAACGAAACAGTATGGTCATTTTTTGTCTTCCTTTTCTCAC
CAGAGACCTTGAGACTCCTTATGGACCTTCTTGTAGATCCCTTTGAAGAT
ATACGGAACCTTGCCAGTAGCATCTTGGAAAATTGGCCTTCCTCCTGCAA
ATTACAGGAAAAAACAAGCTCATTACATAAATTCTGGAAGGAAAAAATAG
TTGTCTTTCCAAAGTTCATCCGTCAATCAAATTATTCATCTTTAAATCCT
GAGCTCCACCTAGATCACGGCGAGCGAATTGCTATTCTAGAAAACTTTAT
AAAAAGAATCGAAAGTATCTCAAACAAAACTGGCCGTGCCGACTACGCAG
ACGGACTAGCAAAAGCTTACAAGCTTTATTATTCTCTACAACTATCTGAT
TTAGAACGAGTTGGACTCCTCGCTGAGCTGTTAGAATCACTAGACAGAAA
GGTGCACATAGCCGAGAAAAGCCTTGCCCAAGCTGTTCAAACTGCTCCTA
TTCATGGAAATTTTGCCACACTAAATTTAATATGGGAAAGCATAAACCTG
GAGTCGCTTTTACTGACTACAGACCAAGTTGATCGTAACTGGCTCTTTAA
CTTACAAGCACGAATCGTTGACATTTGTTCCCGAATATGGATGGTAGTAA
GATCTGTGCTTTGTAATGATTCTCCGGAAGGGCATATTCCAGATGAAGAC
TTCGAATCCGAAGGGGCCTTTGTTTGCTTACAAACACAAGTTTCTACAAC
AAGACGTTCTGCTGGGATACCTTCTATCATAACAGCTATTATGTCAGGTA
TGGCAAAAAACGACTTCGAGAAGACGTTTGTAAGGCTTCTTCAAATTGCT
GAAAATGAACTTGAATATTTGGAAGTAGACCAAGAGCAACTTCCACAAGT
TCATGCTCTCAATTGTTTGAAAGAAATAATTAAGTCTGCCAACACAAGTG
CTAAAGTGAATGCCCATATATCAGACAGCTTTGAGGTTGTTGGAAAAAAT
ATCGGATCTCCTATATGGGCTATTAGGAACTCATCTTTAATACTGCTTCG
GAGCTTAATTGATAACCTGATGGGTACTAATGATTGTAAATCTGCTAGTG
AGACAGGATGGGACGGTAAATCTATAAAGATTCAGTATGAAAAATACCCC
ACACTATCACGCATGCTCTTGCAACTACTACAGAATGAGAAAAATGTCTT
TAATAAAGATAATTACTACGACCCTGCTGCACTTCCTGCTATTGGAATCA
TTCGTCGTGCAGGACCTCCACCTGAACTTCGTGAAAATCTCTACAACTTA
TTGTTTGAGATCCTCAAAAGTAAGGTATGGCACCTTCGAGAACAAGCAGC
TAGGACAATTTCAATTATTCAGGAACACGCTACTGAAGTTGAAACGGTTA
AAAAACTGTTAAATCATCCCGGGGTTTCATCAAACGAACAGCATGGGTCG
ATTCTCACCGCGAAGTTCATAGTTGAACGTGTTTTAACCACATCTTACCC
ATTGGATTGCTTTATTAATCTATACATTCAAATAAATCAACTTCTATGCA
AAACCTACAACCCGTGTGTACTCTCAGAGTATCTTGGTATGGGGAATATA
GTCTTAAGGCATATTTTAACTCACTCAGATTTAAATAATGAAGAAGAATC
ATATAGACATATATTAAATCTCTCAGAGAAGTGTTGGAATACCGATAAAT
CAGAAAACTTTGTGCAACATCTCGAAAAACTTGCATTTGGGTCGGCATCC
ATCCTGTTCAGATGTTACCAAGAATACTTCAAACAAAATATTTTAATTGC
GATTATTTCAAAGGACAAAATTACTGCAATAAATGCAATAGATTCGACGC
GGAGATTTGGCTCTGACATGATCGTTGCAATTCTAGAGCACATTATGTCA
GCTTGCAAAGATAAAATTCCTAAAGACTTTTTTATGGAGATTTATCCTGT
GTTAATACGAGTTCTGGAGATTAATAGTGAAGCTGATGTTCTTTGCTGTA
TCCTGGACATTACGTCTCTTATGTTAGTAGCTAACAGAGGGGATTTGACG
ATAGGAACTAAGATGTTTCGGTCCTTGGTTGAGAAACTCGATGCTTCAAT
CATTACAGTTTCTAAATTAACTCCAGCTCTGATAAACGCAGGATTGACTT
TCAGCGGCTTTTCTGCACTACGAAGACTTAGCTCGCCTTCACTTTCGCAG
TCAGAAAAAAGTGAATTTATACAGAACTGGACAAAGGCCTTAGAAAGAGC
AAGTCAACCCAATCAGAGCTTTGATTCGCGTCATGCAGCGGCTCTTGCAA
TTCAAACGTTTCACACGTTTAGCCTTACGAACCTTGACCAGATTGAAATA
AAGCAAGCTACGCCTAAGCTTGATTTAATCCTAGTCACTCTACTAGTTGA
TGATGACGAGGAGATACGACACACAGCAGCATTGACTGTTTCTAGCTTTT
TAGGGCGCTCTTTGGCTCCTTTGGCCGCCTTAGATGACATGTTTAAATAT
CGAATTCCGAATTCTTATCAGTCTGACCAATTCGGCTGGCACTGCCTCCA
TCATATCATTACATTTTATCTTCCAGCATCATTAGTTTTGCCAATAAATT
CAGGGCATGCACTTAGAAATGCTTTATCCGATGATAACTCACTCTTTGCT
ATCGAGGAACCAAATCTTTTCATAGATCCATGTAAAATGGTCAATTACTA
TAGCAAAAGCTTACTTGGGTTTTTTTCTAATCCTAATGCCAAGGTAAAGA
CTTGTAAATGGGGGGTCCCATCTGAATTTGAAACCTTGGTAGATTGGGCC
ATATGTGGATTGAGGGAATTGCAAAAAGTAAACCTTGCCCGAGAAGTCTC
TAACAGACCTTCCCTGTTAAAAGACTCTAAATCGTCAATGGGACCTGTAT
TTGTTATGGTTTGGAGAATAATAGCTTGTGGAAAAATCGCCCAATCCATC
TGGCAAAACAATAGGTTTTTAATAAATAGATTCAAAGAAATTTCTACTGT
AGGAAATGATGTGGTGCAAAGATGGTGCGAATATCTCACAGAAATCGATG
AGGGGTTAATTAGGATCTCTTTTCGGCCTGATCTTCATGAGTCGTTGCGT
CGCCTCGCCGCTGATGACGGCCCAATGTACAATTTTGCCTGA
>Bg_POA_contig_9437_gene-0.2
ATGTCAATTTGGGACAAGCTCTCTGGACGGAAGTCTTCTCCATCAAATAA
AAGCTCAACTGCGGCTACTTCTTTCTCAGACCCTCTACTAGAACCTTTCC
AATCCTCTTTCGACCCACAAGATACTCAAGATGTATCCTCACTACTCACG
ACCCCTTCATTCTCCGACCCTGCTCAGCTTCATCCCCTTGCTGGTCTAGA
CCAACAGACACTTGAGTACATATCGCTTGAAGATTCTACGCTCTCCGATC
TGCCCGGCTCACAGTCAGCTTTGCCATCACGCGGATGGTCAGACGACTTA
TGTTATGGAACTGGTGTTACTTACCTTACAGCTTTGACTGTTGGTGGGGC
CTGGGGCTTGCAAGAAGGATTAAGGAGATCTCACGGACAGCCTCCAAAAC
TACGTTTAAACTCAGCTCTCAATGCCGTAACTAGGAGAGGGCCGTTCTTA
GGAAACTCTGCCGGCGTAATAGCTGTCGTCTACAATGGCATCAACTCTTT
CATAGGACATCTTCGAGGGAAACATGATTCTGTCAACAGCATTGTCGCGG
GTGCTCTAAGTGGTATGGTCTTTAAAAGTACCCGTGGTATTCGGCCGATG
ATGATCTCAGGAGGAATTGTAGCAAGTGTTGCTGGAGCATGGGCTGTTAC
CAGAAAAGCCATCTTTTAG
>Bg_POA_contig_19833_gene-0.0
ATGGGAAATATATCTGTAGGATTTCAGTCAACAAATAATCCCGTTCGTAC
CAATAGTTATGTCGGAAATCATGTTGACCTGACCCAAAATAATACGCACT
CCTCAGGTGCGCCTAGCTCATATTCCCAACCAGTCAAGCCACAGGACGAG
CTGAAAGCTCTTCTTCAAGGGGCTCTAGAGGATGAAGAAGATCAGCCCGA
TAAAAAACCATGGAAGAGAAATTTACAATCAAAAGTTGATGATGTGACTG
AAAATCTGAATAAACTAGAACTCAAAGAGAAGATTGCTGTAACCACCGAC
GACGAAGAAGAAGAAGAAGAAGAGGAAGAGGATGACGGCACAATCGAAGG
CGTTAATGTAAAACTCCTCCCTCACCAAGTTGAGGGGCTTGAGTGGATGA
TAAGTAGGGAGCTTGGAACTAGCCGTAAGAAAGCACGGGTTTCAAAGGGC
GGAATTCTCGCAGATGATATGGGTCTCGGCAAGACACTTCAATCCATATC
GCTTATTCTCAAGAATCCCAAGGCTACAGATGATGAGAGCCTCGGCGAAC
GCAACAAGCTCACGAGTGTAAAGACGACCTTGGTGGTTGCACCTCTAGCC
CTAATAAGACAATGGGAAGTCGAGATAAAGGAAAAGATATCTGAACCTTA
TACACTCAAAGTCTGTGTTCATCATGGACCTCAACGAACCAAACGCTTCC
AGGATCTTGGAAAGTATGACGTCGTGATAACAACTTATCAAATACTTGTT
TCCGAATTTGGAAATTCTTCTATGGAAGAAAATGGCCGCAAAGTCGGCTG
TTTCGGTTTACACTGGTATCGTGTCATCTTGGATGAGGCCCACACAATCA
AGAACCGTAATGCGAAGGCTACGCAAGCATGTTATTCTCTACGAAGTGAC
TACCGCTGGTGTCTCAGTGGTACGCCCATGCAGAATAGCCTCGACGAATT
ACAGAGCTTGATTAAGTTCCTAAGAATTAAGCCATACGATGATTTAAAAA
CGTGGAAGGAACAAATTGAGCGCCCGATGAAAAATGGCGATACTGTGTTA
GCCACAAGGCGTCTTCGCCACTTTCTCCTCATTATTATGAAACGTCGTAC
TAAAGACATTTTAAAAGTTGACGGGGCACTCAATCACGGAGGCAAGCCTT
CCGCAAATGGGCAAAACAATTCTACTGGATTCAAAGTCACGGAGCGTAAA
ATCGTCAAGATTTCCGCAGAATTCTCAACCTATGAACGCCAACTATACGA
ACGAATTGAAAAACGAGCCAGTAATAATATTAAGAAACTTATCACTGGAG
AGGTTAGCTACGCCAGCGCTCTTGTCATGTTATTACGACTAAGACAAGCG
TGTAATCATCCATCGCTCGTCATTGGAGAGCTCAGCTCGGAGAAAGATGC
TATTGACACTGCAAACTCCAGGCCTAAGGATATAGGTGCAGAAATCGATG
ATGTGGCCAACTTAATCGGCGAAATGCAAGTTAATGCGAAAAAATGTGAC
ATATGTCAGCTTCAAATTAGTAAAGAAGATTCTATGAGAGGGGCTCTTCG
ATGTTCTGGATGCGAGGAAGATGTGAAGGATATAATTAAAGACAACAAGG
TATTACCGGATCAAGAGATAACCGAGACATCTAGATGTTCCAATCGAAGA
CGAAATCAAAACGCCCCTCCAGTTAGCAATTACAAATCTGATGATGATGA
TGATGATGATGATGATTCCCTGGTGCTAGAAGACAGAAATGTTCCAACCA
AAGCCGAGATTGCTGGTACAATTGATGACGAAAACCCATTGGGTAGAAGC
GAATGTCTCGTCTCTAAAGATAATGAAGCATCTCATGACTCTAATTCAGG
CTCGGACCAGGAATTTGACTGCAAGTCTAAGTCTTCTAGCATATCACGGC
TAACAAAAGCGGCGACCTCAACTAAAATCACCCAACTAATCAAGATACTC
AAAGAGGAGGTTCATGAGCACAAATTCATTGTATTCTCACAGTTTACTTC
CATGTTAAACTTAATAGAGCCATTCTTTCACGCTAACGATCTAAACTTCT
CTCGATATGATGGAAGCATGAGAAATGATTTGCGGGAGGCTAGTCTCTCG
AAACTCCGCAATGACAAAAAATGCCGAATCTTACTATGTAGTCTAAAATG
TGGCTCCCTTGGACTAAACTTAACAGCTGCTACTCGGGTAGTTATACTTG
AGCCATTCTGGAACCCATTTGTTGAGGAGCAGGCCATAGACCGCGTGCAC
AGACTCACGCAAAAGACGGACGTAATAGTTTACAAGATTACGATATCCCA
TACGGTTGAAGAGCGCATTTTAGAACTTCAGGACAAGAAACGCGCGCTGG
CCAATGATACTATTGAAGGTGGTAAAAACGGAGGAGTTTCTAAACTGGGC
ATGAATGAGATCATGCAGTTATTCAACTGCGACGCCGATCAAGCAGTTCC
TTTATCGGAATACAAGACTTACAAAGATGAGATGGGAGAAAAAGGGCTCT
CCAAAAGAGTTCCCCGGCCAAACGGCACTAGCGGGGAAGAGCATAAGCTG
TATGGTCGTCGATGGCTATAG
>Bg_POA_contig_2958_gene-0.0
ATGGATAAACTCGGCGCCGATAACAGTTCAGGGAAAGAGGAAGACTCCAC
AGATGAAGAGTCCCTTGACGAAGAGGATTCTAACAAGTCTAATTTGAATC
GTGAAGAGCGTCGTGCTGCAGCGAAAGCGAAGAAAGAGGCAGCAATCTTC
AAGAGGAAAGCCAAAGTTATCGAGTCTGGTGATTTACCGACTAGTTCCGA
AGATGAAAGCCAGGGTGAAACTATGCAATCTAACCCAAACCACACAAAAG
CATCGCGGAATCAAACCATGCCTTCAACGGAAATGGCAGAGATGAATAAG
AATGTGGAGGAACTTAAATTATCTACTAAAGGAAGGCCAATGGCGGAACT
GAGTCGTAGAGAGAGGGAAGCCGTGCAAGCGCAGCAAGCTAAAGAAAGAT
ATCAGAAACTACATGAGGCTGGAAAGACAGACGAAGCAAAAGCAGATTTA
GCGCGACTTAAATTAGTTCGAGAGAAAAGAGAGGCAGAAGCAGCTAGAAA
ACAGGCAGAAAAAGATGAACGTGAGAGACTGGAAAAGCTCAAGAAAGCTG
AAATTGATGCGCGTGAATCCAAGAGAAGGGAGGCTGCATTGGGTCCTGCT
AAAGGTAGGGGTAAATCGAAATCGTAA
>Bg_POA_contig_21346_gene-0.0
ATGAAGATCCCGTCTCTATTGTATTTGCTTATAACAAGCCATCAAATCTG
CAAGTTAAATGCATATTACCTCAACTATGATTTTATCTGTGAACACGAAA
TCATACCATACGAGAGGATTGCCTCATTAATTGAAGATGCCTGTGTTAAT
CTTCTATTTGCAAAAGAGAAGCGTAAATTCCCTGTCGTCTACAATGCCTC
TAGTACCTTCTATATCCACGATGCTAGTTTCTTTGCCTGGCCCATCACAG
CGGACGGTAGATCTGATATCAGATCCCCCGGAAGGCTTCGATTACTTATA
GATTCTAGCTGCAAATTTATCGGAATCGTCATCTCAATTAGAAATATACC
TGATAGACGCTGCTATCAACCGGTGAAATCACCACGCGAGCTCGACTATT
TTTCGATCACTGGTCCGATAAAGCTACCAGTCTTTCGTGGCCACAGGTGT
AAGAGCAAAATCTTCCTCGATTCTAATTTAAAATATGTCGTTCAAAAGTC
CATCAATTACTATGATTCATGGAAATCTAAGGGAACCGAAATTAACTTTT
ATTATCTTGAAGAAATTAACAATCTATTTGGAACGATGGTTTACTTGTGG
CCCAGCAAGATCGCTACTAATCTAACTCATTTCTCAGGTACTTTCATATT
TTTCCAAACTGATATGGATGGTAGCCTGATAAATAACTAG
>Bg_POA_contig_21346_gene-0.2
ATGGTCTACAAAGACAACGAAACTTGGGCGAGATGTGATGAGCTTTGGGA
AATGGAACCAGATTCTATCCAGTCTTCGGATCCTACTAGAAATTCTATTG
GAGAACGGCTTTACCATGGTGTGAGTGGATTTAAATGCGGTTCACATGAG
TATTCCCGCGAGTCAGTAAATAGCCACATGCACATGGTCTGCAATTACAT
CCAAAATAAAGACTTATCTCCGAAGATTCTTAAAAAATTTCTTAAAACAA
GTTTAATACTACTTGAAATAGGCGACTTTCAAGTGTATAAAAGGAATCTA
CAACTACTAGAATGGTCTGAGGTTTCCGGAGGTGAGAGTGCACCTGGGAA
TAATGAATAA
>Bg_POA_contig_33438_gene-0.0
ATGAAAATACCAATCTCTGATTCCGTAACGCAAAAATGTTCCACGCCTCA
TTTTTCGATAAGTAACTTTGGAAATAGATCGACACCCGAAACAATATCTC
ATGCATCCAGGAGTAGGAGTATTAAAGTCAAAAACAGACGAAAACTTTAC
TTAGACGCACACCCTAGTTATTTCACATCTATTGACCTAGAACTTGCCGA
TCCACTACTTTATGACAGATGTATACGAAAGTTTCAGTCACCAATAGAGC
GTGAAGCAGATGGAAAGAAAAAGGGGTACTCTGGAGTTCTTGAGGCAGAT
CTGTGGCGGAGTGAAGCCAAAATTGCTCAAATGGAGGAAACTCAAGAAAA
CATGATCACCTCCGGTGCGTCAAATAGAAGATACTTACAACTAGCAACAT
TAGTTGAAGATGAAAGGAAGCTCGAGACCAAAGAGGAGGGTTGGGAAAGA
TGGTTATACGTCATGACTTTACGCTTTCTAGATGGGGAAGATGAAGACTT
TGATTATAGAGAAGTGGACGATAGCGATGAATGGGATTGGGTGGAAAGAA
GAGAGATCGAGGAAGCTTGGTTCGATGCAGAAGAACCAGAATGGTTAAAT
GAGGATAGGAGCCGTCAAGAAGATACCGGTATTCAGGACTTCTAA
>Bg_POA_contig_16294_gene-0.0
ATGAGACGAATATCAGTCTCGCCAAAATCAAGAGAGGTAGCAGGCGACCC
ACACGAGAAACTAGCCCGCAATCAAACCATTGGCAGGAGTGAAGCTATCA
TCGGTACTCAGAAGAGATCCAAAACCGACTGGATGCCTCAAACTCAACGT
TCCCGTTATGTAAGGACTGGAGGGATCCTACTTTTTGTAGGCTTCTTGTT
TTACTATTTCCTACCCCATCGAGCCAGTTTTTATGGAGAAGTCACCAAGT
CGGAAAATGCGCAAATACCCTCTGACCCATTCACCGAGACAAATAAGTGC
ACAAAGCCATATGAAAAATCGAAGCCACTCATCCAGTATGTCCTAATGAT
AGATGCTGGTAGTACGGGATCTCGAATTCATGTCTACAAGTTTAACAACT
GTGGACCCACTCCAGAACTTGAACATGAAGAATTTAAGATGACGGAAAAG
AAGTCTGGTGGTTCAGGATTAAGTTCCTACAAGACAGACGCCGAGGGTGC
AGCAAAAAGTTTAGATGTTCTGTTGGATGTAGCGATGAAAAATGTTCCCG
ACAAGTACAAGGCTTGCTCGCCTATCGCCGTTAAAGCAACTGCCGGTCTC
AGACTGCTCGGCCCAGAAATGAGTCAGAAAATACTGGATGCAGTTCGAAC
AAGGCTAGAAACTGTCTACCCATTTCCTGTCGTCTCTAGTACAGAAAATG
GAGTCAGTATTATGGATGGTAAAGACGAAGGTGTTTATGCTTGGATCACA
ACGAACTATCTCCTCGGAAAAATTGGTGGTCCAGATCATCATAAAACTGC
AGCGATCCTTGACCTCGGAGGCGGATCGACTCAGATCGTCTTCGAACCCG
ATTTCCACGGCTCAGTTCCGGGCAAGCTCAAAGATGGCGAACACAAATAT
ATCCTCTCATTTGGTGGAAGAGTCTATGAACTCTACCAACACTCACACCT
TGGCTATGGCTTAATGTCAGCTCGTGAGGCAATCCACAAAACATTGATCG
AGGATATATACGCTGGAAATCCTACAGACTCTTCTTGGGTTTTCCAACCA
ATTGTAAATCCATGTATTGCGCCTGGAATGAGTCGTGTGGTAGACATAAA
ACTTGATGAAAATCATCAGCTTGGAGGGAAGTTAACTGTTAATATGACAG
GCCCTTCTTCTGCTGCTCCGGCTCAGTGTCGTCGATTAGCTGAAAAGACC
TTGTACAAAAAATCCGTATGTGACCTAACACCATGCTCTTTTAATGGGGT
ATACCAACCGCCATTATCAACTACTTTTGCCCAAGAAGATATTTACACAT
TTTCCTACTTTTTTGACCGCATAAATGCTCTTGGAATGCCGGATTCATTC
ACACTGAAAGAGCTACGTCAAATGACAGAGAAAGTATGTGGCGGGGAGTC
TGAGTGGGAATTATTCTCAGTCGTTCCAGGAGCATTAGCAGAGCTGCAAG
GCCGGCCTGAGCATTGCCTTGATCTTAACTATATTATGGCACTCCTTCAT
ACAGGATATGAAATGCCAATCGAAAGAGAAATCAAGATAGCGAAGAAAAT
AGACAATAATGAACTCGGATGGTGTCTAGGTGCAAGTCTTCCTCTCCTGA
GTGAGAGATCAGGATGGGAATGTCGTGTCAAAGAAGTATCATGA
>Bg_POA_contig_5387_gene-0.0
ATGCTTTCCGCAACTCCAAAGGCACCCGAGGGGAACCAAAAGAGTATCTA
CCTTTCCAGGAGATATGTCGAAGGTTTAATCTCTGATGGAAAAACAATTG
TTATATTCGAAGGAAAAGTGCTGAAAGTCGATGCTTGGTTAAAGTTCCAT
CCTGGTGGTGAAAAATCTATTCTTCATATGGTAGGCAGAGATGCCACTGA
TGAAATCACAGCGCTACACTCGGCACAAACTAGACAGAGAATGGAAAAAT
ATTGTATTGGAAGAATCCAAGGTCCCTGGAAGAACTTTGTACCTCCGATA
CAAGGCGGTATCTTTAAAAGATTTGATGATGACAACTCGGATATAGAGGA
GGAGCTACAACATTCACCGTCAAACTTCAGCCGCTCTAGTAGCTCTGACA
TCTCTATACAGTCCTCATCTGTGTTTGACGACGATGGCCTAAACATCCGG
CCACGTAATCAATCTACGAATTTGTCACACTCATCAATAAGCTCTCTCGT
CGAATCCTCTAAAAATATATCACACATGGATTACCTTACAAAAGAACTCA
TTGATTTAGACCTTGCCAAGTACCCGTCTTTAGATCTTGCTACCCAGTAT
GAGATTGTTCGAAAATACCGCAAACTACTCCAGAAACTACATGACGAGCG
TTTGTTTGATTGTAATTATAAAAGTTATGCCATTGAAGCTTGTCGGTACG
GACTCCTACTTTCTTCAATGTTAATATGTCTACACAATGGCTGGTACGCC
ATCAGCGGGATCTGTCTCGGGCTCTTATGGCATCAACTCGTCTTCACCGT
TCATGATGCAGGCCACATGGGGATCACTCACAATTTTACATTGGATACTG
TGATTGGAATATTTATTGCAGATTTTATTGGGGGTCTTTCTCTGGGATGG
TGGAAACGAAATCATAACGTCCATCACATTGTCACCAACTCTCCTGAACA
CGACCCAGATATTGAGCATCTACCTTTTTTCGCAATTTCTCACCGGTTTT
TACAGTCATTGAGATCTTCCTTCTATGAGAGGATTATGTGTTATGATGCC
TTTGCTCAATTTGTCATTCCTTATCAAGCTTACCTATACTATCCACTTCT
AACCTTTGGTCGTTTCAACCTCTACTTCTTATCTTGGGAATTTCTTCTTC
GAGGTTTAGGGCCCAAAAAAGGCCCTGCTTGGTGGCATCGATGGCTCGAG
TTGACTGGACAAATATTCTTTTGGTACTGGTTTGGTTATGAAATTATGTA
CAAGTCAATCCCGAATATCTCAAGTCGCATTACCTTCTTGATGCTAAGTC
ACATGGTGACTATGCCACTACACGCACAGATAACTCTATCTCACTTTGCT
ATGAGTACGGCAGAGCTTGGTCCTCAAGAATCTTTTCCACAGAAAATGCT
TCGGACTACAATGGATGTTGACTGTCCCCAATGGCTCGACTTCATACACG
GTGGTCTTCAATTTCAAGTGATACATCATTTATTTCCTCGAATGCCACGG
CATAATCTTCGACGTACCCAAAAGCTAGTGCAAGAATACTGCTCGGATGT
AGGGATCCCTTATGCTCTTTATGGCTTTATCGATGGAAGTAAACAGGTGA
TTGATCGTTTAGAAGAAGTGAGTAGACAGGCTGCCATAATTTCAAAATGT
CAGAAAAGTTTTGTTGGAAAAGGAAGTTCATTACACCTTTGA
>Bg_POA_contig_17500_gene-0.0
ATGGAGGACCCCAGACCATTAGATAATAACAATGAGGCTTTCTTCCTATC
GAGTGCATTTAAGGAGCTAATAGGTATTTTTACTGTTGCGCTCAAGGATC
TCCTAAATGGTATACCAGTAGCTTTTAGAGACCTCAAAAGTCTTCTTGAA
ACTTCGTATGAGACGCTCAGGAGCTATGAAGACTTGCCAAGTCTTGTCAA
AGATTTAGTCATAGAAAAACCAGAGAAGTTAATTAAGAGTTCATTCGTGG
AGTTATCCGGAAAGGCTCCGTCCCTGGTGAACTTGATATACAAAGATAAG
CTCAATTTCAAAAGCTTCTTTACAAAACCAAGTACTTCGGTAACTTTGTT
GAGATTTGTCAGTAATGCACTTAGGCTAAGTTGGTCAGCAATTATGGGCA
CAAACTTTTTATTGACATTGTCAATATCCATCTTGCTTTCTACCTTGTGG
TACTGTCACAAACGGGGAAGAGAAGAACGTGAAAAACGCGAGGCGGGAGG
CGAAAACTAG
>Bg_POA_contig_5046_gene-0.0
ATGTATCTGAATAGAATACCTTCGAAATTTGTCTCTAGTCGATCAATCAT
TCAAATATCCCATGCTTCATCTAGATTATCTAACACTCGGCTGGGATTCC
CTGGATCATCTCAAAATAGTTTAAGGGCTAAACACTCACAATGTACGCGC
TTATTCTCAACCACTACGCGATCACGCCTCCGGGATTATTTCCCTGAAGC
TGATCATGAGCACATTAAGAAGACTGAGGCTGCTTGGCCTCATCCCAACT
ACCCTAAAGAACAGATGCTTACAAATATATCATACGCTCACCGAACTCCT
AAAGACTTTTCAGATCGCATAGCTCTATATTTAGTTCGATTTCTTCGCTT
CAGTACCGATCTTGCAACTGGCTACAAGCATGACCCGATTACGGTTAATG
ATAATGGTGAAAGAGTTATGACGAAGCCATATCGAATGAGCGAGCGCAAG
TGGCTTATTCGAATGGTATTCCTAGAGTCGGTCGCAGGAGTTCCAGGTAT
GGTAGCCGGAATGCTCAGACATCTACACTCTCTTCGTCGACTAAAGCGTG
ATAATGGCTGGATTGAGACTTTGCTCGAAGAAGCTTACAACGAGAGAATG
CATCTCTTAACTTTCCTCAAAATGGCTAAACCAGGCTGGTTCATGAAATG
CATGATAATAGGCGCTCAAGGAGTATTTTTCAACAGCATGTTTCTTTCTT
ATCTCATTGCACCCCGTACATGTCACCGATTTGTCGCATATCTTGAAGAA
GAGGCTGTTCTTACATACTCAACTGCTATCCAAGATATTGAAGCTGGATT
ACTCCCTAAATGGACCAATCCAGAATTTCGAATACCCGATCTTGCTGTTC
ATTACTGGAAGATCCCTGAAGGGAATCGTACGATGCGAGACCTTCTGCTC
TACATCCGCGCGGATGAAGCTAAACATAGGGAGGTTAACCACACGCTGGG
TAACCTCGACCAGAATGATGACCCAAATCCTTTTGTTAGCGAATATAAAA
ATAAAAACGCCCCGCACCCAAGCAAAGGTATTGAACACATACGACCAACG
GGTTGGGAACGTAATGAGATTATTTAA
>Bg_POA_contig_5046_gene-0.1
ATGGATCACTCTCACCACATGCACATGAACCACGATCACTCAAAAATGCA
ACAAGACCATTCCCACATGCACCATGGCGGCGGTATGGATATGGCTCAAA
GTTGTAACATGAATATGCTCTTTACATGGGATACTTCGAACCTTTGCATC
ATCTTTCATTGGTGGCACATACGGAGCCCCATAACTCTCGCATTCTCATT
ACTAGGTGTCATAGCTGTGACTGCTCTATTCGAAGCTGTACGTGCGGGAA
GCCGGAAGTTCGAACAGATTGTAAAGGAGAAGAAAGGAGGTGTTCCAAGT
CAGTACCTCCGTTCATTTCAGTTCAGACACAACTATGTCGTTTCCTTTCC
GTCTGGTTTCCTAATTCTCCTGATGATTAAGACTCAAAATATGATTTAA
>Bg_POA_contig_30179_gene-0.0
ATGGCGCTCCCCGACGTGCTCGAGTCGCACGCATCTCAATTTCTGACAGA
AGCCTTGCCTTCGCCGCGAACGGCAAAAGGTCGCGCGGTCAAATCGAATG
GATCGAGCAAGGAGAGAAAGGATCCGTCGGTAACTCCTCAAAAGTTTCGA
CGGTTTTTCACACCACGAAACCTCGATAGTCCCGATACGAGCTCGGCTAC
CAAGGCCTTGTACCAAATCACACGGCCTGGCTTCAACCAGAAAGATGTGA
GATCAAGTCCGGCCCGCCCCTCCAAAAGTCTTTCCCTCCCGGAAAGTGGG
CCACCCAGCAGCCCATCAGAACATTTCATGAGAGAAAAAAAGAGGAGAAG
GATCGAATTTTCGTCACCCGTCACCCCCAGAATATTATTTTCTCCACCAC
ACATTCCCCCAAGTACACGAGCTTGTACCGATGAGGAGCATCGATTGCTC
TCTTCTCCTGGCAAATGGCCTGCCCAGTCGCTAGGTGGAGATGAAGTCAA
AGATTTACCAGAGGGCCCTCCACTTTTTACTAAAATAACACCTGTAGCCA
GTCGGGGCTTCGCGGGACAGCTGCTGGACAGAAGTATTGGGAGTGCCTCA
CTTGGAAGACGGCGGCATTATGTCGCACTGATCAATGACTACCGAGATCA
TACAGCTTCTTTCTACAGCCAAAATGATGATACGCATGCATGTGTAGGCC
TCGAAGGACAGGAGCGTACGATACCCTTTTGCACAGCAGCATGTAATAAA
AATAGTCTCGTAGCAATCGGTGATGAAGATGGCTGTGTCCGACTACTCGA
AACTGAGAATGAAGAAAATTCAAGATTCAGTGATATGTTTCTAGGCTTCC
GTGTCCATAAAAACGCTATCATGGATCTGAATTTCTCTAGCGACGACTTA
CGCCTAGTGACTGCTTCGGGTGATCAAAGCGCCCGAGTCGTAGACATGAA
CACACAGACGACAATCTCCATCCTCGGAGCGCACACGGGATCACTAAAAC
AAGCTCGATTTCAGCCTGGCTCAACAAGTAATAACGTCATAGCAACCTCG
AGTAGGGATGGTAGCATCCAGATATGGGACCTAAGATGCACAGGTTATGA
GAGACCATTAGTTGAAATCAATCATTCGACCGACACTGAGCGACTGCCTT
CAGCAACCGAAAAGATGCATTATGGCGCTGTGGTCAATAGCATATATGAT
GCTCATAAGACCTTCTCTAATCTCATCCAGATTCCTGGTGTACCGGAATC
ACCTTCAAAAGGGGAACCAGTCGGACGTATCGGAGACGTATCAGTGACTG
CTATCCAATTCTTGTCGGCCGAACTAAATCATTTGCTCACGTCTGCCTCG
GAAGCCAACTCGTCTATTAAGCTTTGGGATATACGGTTCCATCAAACCAA
TCGCCGCCGCCGAAATCAATTACCGCTCTCTTCGACTGCCCAACCGCGTA
GTCACAATCAATGGCGTCACTTTGGGATATCTTCCCTCAGTATGAGCAGC
GATGGCACTAGACTGTACACCCTGTGCAAGGATAACACTGTTTATACGTA
CTCTACTGCGCACCTGATGATAGGTCAGGCCCCCCACCTTCAAGTTTCCG
ATCAAAGCCGGTGGGGAATGCCCCAAACCACGGGAGAAGGTCTCGAACCC
TTGTATGGATTCAGGCATCCCAAGTTCCATGCCTCCTCTTTTTTTGTCAA
GTCAGCCGTGCGTGCGCCTACTGGAGGGAGGTGTGAAATGTTGGCAGTGG
GGAGTAGCGACGGCTGTCCCATACTGTACCCGACCGATGAAAGATATCTC
GGACCCAACGCTCGAGAGAGAATCTCGCTGGCTCCAAGCAGGTCACGAGG
GCGAGGGGATGATGGGATACCAATTTCCACATGTGGCACTGCTCTGATAG
GGGGCCATACCCGAGAGGTCGGTCCACTTGTCTGGACAAGGGACGGCGCG
TTGGTAACTGTAGGTGATGATTTTTTGGTTCGGATATGGCGGGAGGGAAG
TATTGCGAGGAAGCTGAGGGTGGATGGGGAGAGTGAGGGTCGGAGATGGG
GCTGTGGCTGGGCCGAGGTAGACTCCAAATATGATGAAATTGATACGTGA

>Bg_POA_contig_4134_gene-0.5
GGCCGAAGATTTCTAATTTGCCCCGTGCACAAATACTGCAATCGTTCCCT
CACAACTGAAGGTGAAGCTACGCATGTCTCCTCAGCGCAAAGTGATTCCC
CAGCATCAGACACTTCAACAAAGACTCCGTATCCTCAATTGAAACTGGCA
AGTCGATGGGCACCGGAAACCAAAAGGAAAGGCCCAAGTGACTATGTCGT
ACTTAAAACTGTCGCAATAAGAACTACTACCAAGAAGACAACCGCAGGAT
TGGGTGCCGTATTATCGCATCAATATCATCCCAACGAAGCTATATGGAAC
CCACCGAAACCAGAAGACGTCACATTAGAAATGCTGATGGCAGCCCAGAC
ACATCTCGGTCATCATACGAGCCTGTGGAACCCAGTAAATCAACAATATA
TATATGGGATAAGACAAGGTGTGCACATAATATCACTCGAAGCTACTGCT
GCATACCTGAGAAGAGCTGCTAAAATTGTCGAGGCCGTCTGTTACCGCGG
CGGCATCGTGTTATTTGTCGGGACAAGGAAAGGTCAAAGATCCGCCGTAG
TAAGAGCTTCCGAACTAACTATGGGCTGTCATATTTTTGAGCGTTGGCAG
CCGGGCACCATCACGAATGGCGACCAAATTTTGAGGTCATGTAGAATCAA
AATATTAGATTCCCTCGATCGGCCAATTGAAGTTAATGAGGATAAACTTG
AGGGCCATAAAGCCTTGAGACCTGATCTTGTTGTATGCTTGAATCCGCTT
GAAAATTATATCATGCTCCATGAATGTGGAACAAATAACATTCCTACCAT
CGGAGTAATCGATACTAATGCTGATCCTTCCTGGGTTACTTATCCCATAC
CCGCCAATGATGACAGTATTCGTGCAGCGCAAGTCATTTCTGGGGTCCTT
GGTCGTGCTGGAGAGGCGGGAAAAGAACGCCGTCTCGCAGAAGCAAAAAT
TGGTAAAATATCGTGGTCACCTTCGTCAGAGCTTTCCAAGATTCTGGATA
AAGCTACAGACACAGCTGAAAAAGTCATCAACACGCGGGACCAAAAGAAT
AACCCAATAAATCAAGTCAAAGAATCTTATGTCGAACCAATTCGGGATCC
AGAGTGGCGAGCAAAAATGAAAGATGATAATGATGAATTGTAA
>Bg_POA_contig_573_gene-0.0
ATGCCAGAACGAACCAGTACAGCTAAATTGCACAAACGTAGTGCTCATGA
ATCACCGCACCCAAAGCTACTTAAGAAAAGAAAAGAGGAAGATGCTAGAC
ATATCGGAGCGAAGTCCTCAAACACGCCTGAGGCGTCCTTCACCATGCCA
GGCGCAACTCGGCGGCTAAGAAAGAGGAAAAGTACGATGTCGCAAAAATT
TACAAATACTATTGGCTCACCTCTACAATTATCTTCTTCTCCAATACTTC
CTAGCGCAAATTTACCAGATAGCGCAACAGCCTATGTACTCTCTTCTTTT
GATGTCTTTTCGGCTCGTCCAACAATCAAACACATTGCCAAATCACCACG
ACTAGCCAGCTCTACCAGTAATATACACGATGCAGATCCAGAAATAAGAC
GAAACATCTACTCGGCAGAACCCATGAAATTCGGTAGAAAGGTTGACAAT
CTAGCAGATCAGTTAACTGCTCACGAACTTCGTGAACTCATGGACAGGGA
CCAAAAACGAAAGGAAAAGAAGAAGATAGCCAATATTATAGAGACAGAGA
GACGACTTGCCAAAGAGAGAGATATTCCTAGTACAAGTGATCCCCCTGTG
AAACAGGATCACGTATCACTCAACATTAGAGAGGACAAAAATAAGGGGAA
AGTTGACGAGTTTAATCATGCGACCGAAGCTGCTATACTCCGCCAGAAAA
GTTTCGTCAGGTTCGAAAAAGTGGGTGAAAGACAAAGCCGAGAAACCCTT
TCGGTAAGGCCTGAATCGCTGAAAAGAGACTCCACTCCAGTCGATAGATT
TATTACAAGCACAAGTCTGGGCGATCCAGCTCGAATGTCTTCTTCTCGGC
TATCGAAGGCTATAAGTGAGCCAGTTAATGGAGGTGCTGCTGGGAAAGTA
AGAAATGACCCTTCACAATCTTCGTTGGCCGAAAAATATTCTAAAAGATT
GAGCCTTTGTCATATCCTAGCGCAGCGAAAGGCTACAGCATCCGCAGTGC
CTATTCCTCCAGACAAGTCGGCTCATCAAATACTTGAATCTAGCTCCAAA
TCGCCACAATCTTGGACTTCATTCTTCAAAATTCGTAGTCGGAATAAGAG
AGTATCTTCTCCCAAGTCATTCTTCGCCACGTCACGAGCGTCAGCACCAT
CAGAAACATTAAATCCGATTGAGTGCAGCTCCAAGCGATCCACCTCAAGC
ATTCCCCAGTATACAGTATCAAGATTTCGAGAGGATCTCCCAGAGCTACC
AATTTCTCCGCCAGATTCTCGCGTACAATCCCTTGAAATCAAAGATGCAA
TCACAATTACGAAATACAATGAAAAAGGCGAAACTTGCACAAAAGACTGT
CAAACTCGCAATGAAACTCCGATTGAAATGTATCGGCCTCCATCGAGTAT
AAATCGACAAAATGAAATAATGAATGGCATGCATAGAGCAGTTGACGCCC
CTTCTCCAGAATCTAACGCACTATCACAATCTCTAGCATCCATTGATTCA
GAAGGATCGTGGCTATCTAGTGGGAGAGGTGGATCAAGGAGAAATTCACG
AAGGGCACATCAGCGATCAACCAATTCCTCACTATCTCTCAATAGAGGAT
ATCAAGACTTACACGAATCTACAGATGAGATTAGAATCGCTGACGAAGAC
AATCACTTCCGCACAAGCCCTGTAGACAGAGAATCAATGCAATATTCTAT
GGCCTGGAACCATGATCATCTTGGCACGTTCTCAGAGAATACCAAATGGG
GTGCAGTAGGGAGACGACCCAACTTTGTATACCGCTGTGCATCTGCCCGT
AGATCAAGAGAGGGTTGTCTGAACGAATTCGAAGAAGATGAATCTACTCA
ACAATCGGGTGGAAACCGAACAGATAATAATGTAAACCCATATCTTTTAT
ATCGAACCACCAGCTCAGGCTTGCATAGAGCCTTTAGCCTTGATATGGGC
CAAAAACAAAGCCTGCACCAGGGAACTGGAAATTCCAGATTTCTCCATGT
AGATCGCAAATGTTCATGA
>Bg_POA_contig_573_gene-0.7
ATGGACACTGCTTCATCTCATTCACCCCAATGGGTTCTTGATTTGAATTC
TATACCCCAAAAGCCAAAGTTCTATTCTACCCCAGATCCTCCAGGTTATA
CTAGCACGTCCCAAAAGAAGCATCAATCACTGTCAAGAAACACGGAATTT
ACGCCTCCAAGCCCTGCCGAGAAAGATGTATTGAAGCTTAAAAAGGCATG
GGAGCTGGCTCTCGCCCCAGTAAAGCAATTACCAATGACTGCGTTCATGA
TGTACATGTCTGGGAACACTTTACAAATTTTTAGCATCATGATGGTTGTT
ATGGCTTTCAAGACACCCTTTATGGGCTTACTAGCTACCAATCAAGTCTT
TGAAAAGTTTGAGAGCGATGGGACTAAGTCTCAGTTAGTAATGGTCAAGG
TTGTATATATTACTATGCAACTATTAGCTCTTGCACTCGGAATATGGAAG
GTCAATGGAATGGGCCTATTACCCACGGCTAGATCAGACTGGTTAGCTTG
GGAGACCGTAAGGAGTCCAGCAGAAATTGCAATTCCAGCGTTCTAG
>Bg_POA_contig_573_gene-0.1
ATGGTTGTCTACGAGGTCACAAGTGTCAGCGAGTTTGATGATGTATGCGA
TGAGTATCCCAAGGTCATCGTCGCAGCTACTGCGGACTATGGACCGTGCA
CAGTTATGGAGCCCGTCTTTTCACAGCTCTCCGACCAATTTTCCGAAATC
CACTTTGTCAAAGTTGACACCGATATGATCCAAGACCTGGGTAAGAAGAT
GGGTGTAGAAGCCATGCCGACATTTATATTCTACAAGGACGGCAACAAGG
TACACGAGGTTGAAGGAGCAGATCCGGTTCAATTGGAAAAGCACACCAGA
TTACTTAAGTCGTCATAG
>Bg_POA_contig_7229_gene-0.0
ATGTCTCTACCTACAGAAATTAAACAATTCCTAGAGAAGAATCCATTCAA
CGACACTCTAGAAAATTTCCGTGATTCTTACAAAGCAAACTTTTTATCGA
CAGGCGACAAGGTTTTTGACAGACCAATTGGACCGAATGTAAATAGGAAT
CCTCTTATATGTTTGATCGATTGTTTGCGCTTTCAAGTCTACAAAGAACA
GTTCTGGTCCAACGGGTTCGATAATCTCTACTCAAGAATGTCATACATTT
ACGGCTGGATGGATTCGACCTTGTTCGATCTCGAACCGTTCGAACCATTA
GCCACATTAATCTTAGGTTATGCTCCTGACCTTCAAGTATGGCGATCTCT
CATGCAACTCATCGACACGCTTGAATCTGTCATGAAAATAACTGATGAAC
AACAAAATCATCTAGCTGCAGAATCAATGTTTAGGCGTGTCGGATCATCA
CATGATCGATCCAATAAGACTATGGAACAACTGAAGGAAATGATGCGCCA
GGAGCTGTCCGGGTCGGTTTTCATGAACGTGAAGGGTTTCTGGCAGAAAT
ATTTTGGAAAGCCTTCGTGGGCGAAAAAATGTGTCTTGATGTCACATAAA
TATCAGGAACAATCTGCGGAGAAAAAATTAAAGTTCCCAAAAATTCTAGA
CGAAGCCGAAGTATGGAAATGGATGAAAGCTGTGGGAGAGGAGATAAACA
ACCCATCAAACACCACTTTGAACTTATCTCAAAAGGATAAAGAAAAATCT
GTCCCAAAAAGATTCATGCACGCCGCTGATGCAATGCAGTGTCATACACT
CACAGCGGGTAAAATAGAAGGAGGTCAAACCGACAGACAACTGGACTACT
TCATAAAGCGGCGAGATCTTCCCAATAGTGATCGTCATCACTGGCGTGAT
ATACTTGTGGTTGGAGAGCTGACTAGGTCAACAAGGTCGGCTTTTCTCGA
TAAGTTTCTACAGCTTTGTGTTTACATGAGCGAAGTGTTCATGGCCCAGC
CTCTCCGCCGGTTTGTCCACGGATTTATTCTGTTCGGGCCCTATTGCAAG
TCCAAAATAAAAGTTGGCAAAGCCCAGAAAAGGTTTGTCCATGTCATAGC
AGCCTACATGATGATGAGCGACGAAGAGCACGGTATTGATCCGAACATCC
GATATGACGAGGAAGACCACATCATCATCAATATAAAGGTTCCAGAGAAA
AGGTTGATGAGGGAGGTCACTTTTGAGTCGCATTCGATAGAACGTCAGTC
AACACTCATATCTAGGGGCACAACCTGCTACCCATCTGTGGACCAAAGCT
TTGTTATGAAATTCTCGTGGAGGATTTGTGGGAGTACCTCGGAGGTAAAA
CTGCTCGAAATTTCACAGAAAGTAGTCGGCATGGTAAAACTTTTGAGATC
GCGAAACTTCGTCAAGATAAGCACACTTCGTAGGGGACTAAAGTTTACTG
AGGAAATGGTGAAATGTACTCGACCCGGCGAAAAGATCTTAACCACGCCA
TTAGTATACGGCAACAAAACTACGAGTATTCTAAAGAAGATAACAAGCAA
AGTAGGATCTCTAAAGCGGAAGAGCGAGTCAAGTCACGCTACTGATGAAA
CTAACTCAGCTAGTAAAAGAACACGAGGAAGTGTTCCTGTGGTCGAAATT
AGATCATCAATGACTGGAACGGCCATGGAGTCAGGGACTATAATTGTTGC
CGATAACAGTACTCCTACTCCCCAACGCTCTTTACGGAGAAGCACTCGAG
TTGCGGAGCTAAAATCGAGTCAATCTATTGGGATGAAACGTAAATCACTG
GAGAGTACAGACGTCAACAATCGTATCAAAAGACTTCATCTTTCAACCAA
TGCGGACCAGACATCAGATAACGACGACGAGATGCTAAGCACTTGCCAAA
AAATAGGAACAGTAAAATGTGCTAAAATACGTGAACGTCAACAAGTAGCT
GTAGCCCTATCGCCATTCGGAAGACCAATCCACAAGTTCACATCGGTACT
TGAGATGGTCACCGGGCTTCGCGATGCTATTAAGGCGCATAGGTCATTAC
TAGTTGACGCCAAAATCCTACATCGCGACATATCAGTGAATAACATACTT
CTGAAGAACTGTGAAGAGTCGAATGAATTTTGTGGGGTACTGATTGACTT
GGACCTTGCTACTCAAATTATAGATAAAAAATCACAGAGAAAGCAAGAAG
TGATGACAGGGACCATTGAGTTTATGGCTTTGGAAATCTTGGAGGGAAGC
TGTGGATCCCCCGCTACTGTTGTCCAACACACGTACCGCCACGACCTTGA
ATCTTTTTTCTATGTCCTACTATGGTTGTGCATACGTTGTGGATGGAAAA
ATGAAAAGTCTCCACATTTAGATTATCTGAAGAAATGGCATTCTGGAACA
GTTTGGGATATTTGCTCTTCTAAGGAAGGTCACCTTCATACCACTCCTTT
TATAAAATACATATTGAGCAAATTTTCACCAATATTCGAGGGTATAAAGA
CTCTTGCAAATATTTTCAGGAAAACATTATTTTATGAAAATAATGTATTC
ACAACTGGTACCGCATCAGATCACAACACTCTGTACGACCCAATCATCAA
GGCATTCGAAGTTACCATTGAAGAGCTTAAGTCGTAA
>Bg_POA_contig_6370_gene-0.0
ATGTGTGGAATTCTCGGTCTTATCCTCGGTGACATTGATGAGATCTCGGC
TACAACGGCCGCCGCTGACTTGCATGATGCATTATATTATCTCCAACATC
GAGGTCAAGACGCCTGTGGTATAGCTACATGTGCATCCGGTGGCCGTATA
TATCAATGTAAAGGAAACGGAATGGCAGCCAAAGTATTTCACGATGGATC
ACGAGTTCAAGATCTACCTGGATTTATGGGACTCGGACATCTAAGGTACC
CAACAGCTGGCAGTAGCGCAAGTGCTGAGGCGCAGCCATTCTACGTAAAC
AGTCCATACGGAATTACATTTGCGCACAATGGAAACCTGATAAACGCGGA
AGATCTCCGCAAATATTTAGATAGGGACGCCCACCGCCATATCAACACCG
AGAGCGACAGTGAACTTATGCTTAATATTTTCGCAAATGAGTTGAATGAA
ACCGGCAAAGCTCGTGTTAACGAGGAAGACTTATTTCGTAGCCTCGAGAG
AATGTATGGTAAGTGTATTGGAGGATGGGCTTGTACAGCCATGCTTGCAG
GCTTCGGCATTCTTGGATTTCGTGATCCACATGGCATTCGTCCTCTAGTA
TTAGGATCTCGGAAATCTCTTACTCATCCTGGAACCACAGACTACATGAT
GGCATCCGAGTCAGTTGCGCTAAGACAGCTTGGATTTGGTGAGATCGTTG
ATATACTCCCTGGTCAAGCTGTAATCATTCGAAAGGGGTGTGTCCCTTCA
TTTCGACAGGTTGTTCCCCAACTTTCTTACTCACCTGATATTTTTGAATA
TGTCTACTTCGCCAGGCCAGACACGATAATAGATGGAATTAGTGTTTATA
AAAGTCGTGTCAACATGGGTTACAAACTGGCAAACACGATAATTGAAACA
CTTGGAAAAGAAGCGGTAAATAACATAGATGTCGTCATTCCTATTCCCGA
GACCTCAAATACCTCTGCCGCGTCTCTTTCCGAACGTTTAAAGATACCAT
ACTGTCAAGGGTTTGTCAAAAATAGATACGTTTTCCGAACGTTCATAATG
CCAGGTCAAGGTACTCGGCAGAAGTCTGTTCGCCGTAAACTTAGTGCAAT
TCCATCCGAGTTTGCCGGTCGTACCGTGCTGCTTGTTGATGACAGTATTG
TACGTGGTACAACAAGCCGTGAGATAGTTAGTATGGCTCGCGAAGCCGGT
GCTAAGAAGGTCATTCTGGCTTCAAGTGCGCCGCCAATTACGCATGCCCA
CATATACGGCATTGACCTCGCCTCACCGCTTGAGCTAGTCGCACATAACA
GAGATCGTAAAGCTATAGCCGAACACATCGGCGCGGAAGAGGTTATATAC
CAGTCACTTGAAGACCTGAAAGCCGCCTGTGCTGAACTATCGCCCCGGGG
ACTAGAGCAGACATTCGAGGTTGGGGTTTTTTGCGGGAAATACGTCACAC
CCGTCAATTCTGGCTACTTGGAACAACTTGAACGCCTCAGAGAGACACCT
TCCGTAAGAGACAGACAAGATATAAGGTATACTATAACTTCTTAA
>Bg_POA_contig_20842_gene-0.0
ATGGCTATCGATCACGATAGAGGTGTCATTAACATACCTGATCGTCAAGA
TGAGGTCATATATGCTTCGTTGGTAAAGGCATATGTGAGATCTGACCGCT
TGGAGGGTGCCTTAAAATTTTACGAAAAAATAATAAAATCATGTGTATCA
AATAATGTTTCTCTATCAGAAGTTATTATTTCTGAAGGTGTCATTCAAGG
ACTTATCGAGCGTGGATCTTTTTCTAAAGCTCTTAAATGGTCAGAGACTC
TTACGACTGCTATGAGGTCTATGTCAATGTCTAGGATTGCAACCGCGGCT
GCCGACGCCGGAGATAAAACTACGGCCTCAATAGCCTATTCTCAAATCGA
TAATGGGTTTTCTGATCTTCCTCTACCAACTATGGCCTTACTCGCATTAT
GTATACGTGATGGCGATATAATAACCGCAAATAACTATTGGAATGTTCTG
TGTAACTTAAACACAACGATCGACTCATCTTTTATCGAACCAACTGCAAT
GTTCGCCGTTGCCATGATCGGCTCTGGACGAGTCTTCGAGGGCCTCTCAG
CAGCAGAAAAAATGTTTGCTCGCATTAAAGCTTATTCTACAGATAGATCT
GGGCACCTTAACGATGAAATCAGTGAAGGCATGGATTTCATACACAAATT
TATGTCTTCTCGTGGTATACTAGATCCTTCGCTTGGCTTATCCGGGCAAT
GTGAATATCATCAAGCTAGTTCTGAATTTTACAAAATAGCACCCAATCAC
CAGGAACTTATTGATCCATACGCTGCGTCAACAGATTTTAAAGGCTCAGC
AATAATTTCAGACGAGCTTAAAAGGGCTAACGGGCGTGGAAAATATTTTG
GGTTTAGCGACTCATTTCGTCGACTTCAGAATATGCGGCATGCAGGACGT
CATCCACGATATATTGTATACGCTAAACTTATAACTGTCGCTGCTCGCGA
AAAAGGACTGGATGTAGTTCATCAAATATTAGATATGGCGCGTGATGACA
TACCAATACTGCACCAGTATCCAATGGTCCGTTATGGCTGGGTATCGATT
TTAGATGCCATGGTTGGAGCATGTCTCACTCTCGGAAATCGAGTACTCGC
AGCACAGTACCACGATGAGCTTATATCGATTGGAGCATCCCCCACGGCTA
ACACTTTCGGACTTTATATCACGACACTAAAAAACTCTGCCAAAACGTTG
GATGAAGCAGCTGATGCTATCAGCATTTTCAATCGTGCCAAGAGCGAGGG
GGTTCAGCCTTCATCATTTTTGTACAATGCTCTTATCGGTAAGCTAGGAA
AAGCCCGCCGAATTGAAGATTGCCTTCATTACTTTACAGAAATGCGTGAA
CTCGGAATCCGTCCCACAAGTGTAACATATGGCACAATTGTTAACGCTCT
ATGTCGTGTAAGTGATCAAAGACACGCCGAAAAACTATTTGAAGAGATGG
AATCCATGCCAAATTACAAAGCTCGCCCAGCTCCATATAACAGTCTAATG
CAGTTCTTTCTCTCCACTAAAAGAGAAAAGAGTCGGGTTCTGTATTATTA
TGAGCGAATGAAAAGAAGGGGAATCAAACCAACAAATCACACATACAAAC
TTTTAGTTGATGCTCACGCAACTCTCGAGCCTATCAATATATCTGCTGCT
GAGGCCGTCCTTGATATTATTCGCAGCACTGGTCAACAACCAGAAGCTAT
TCACTATTCATCACTTATTCACGCTAGAGGGTGTGTCATCCATGATTTGA
ATGGTGCGAAAGATATATTTGAGTCTGTGATGTCAGATCCTTCCATCACC
CCTCATGCATGTCTTTATCAAGCTCTTTTCGAGGCTATGGTTTCCAGTAA
TTGTGTTCATGAAACTGAGCCAATACTTCTTGAAATGCCCGATAAAAAGG
TTGAAATTACACCATATATCGCTAACACTCTGATTCTTGGCTGGGCTAAC
GAAAAAAACATTGATAAAGCAAAACAGATCTTCGGGATGGTAGAGCGCGA
AAACAGAGAGCCTAGCACCTACGAAGCTATGACCCGAGCTTTTCTCGATG
TCGAGGATCGCCCTAGCGCTATAAAAGTTGTCCAGGAAATGCAGAGCAGA
AATTATCCCAATGCAGTCGCCAATAAAATTTCCGAACTTCTGATGGATAA
TAATCCTATAAATTCTACTTAG
>Bg_POA_contig_15067_gene-0.0
ATGTTACCGCCAGTCGAGGATGCAATACTGACAGATAATCCAAAGTTCGC
TGCACTTTACACTTCTCTACAGGATAGCTTTCTTTGTCCCGATGGCACTA
CTAAAGTCTATGCCGTTCAGAAAGAGCGAAAGGCATTGTTAGAGTCGTTG
GAACTAGGTTATCGTCGTGCCGCCAAGTCAAATCTTCTCAAGTCGGCCCT
GGGTAACCTTGACATCTCCCCAGCGCCAACAGCTACCTCAGCTGCGAGCC
GCCCTTCCGCAGCGTTTAAACAACATCCAGCCGAGCTTGTCGAGTCGATC
CATCTACTCTCTAGTGTTCTCCATCTTAAATCGACCCCTATTTCACCATC
AGCAATAAGGCTTCTCGAAACATCTACGCTCTGGACATCTATTTCCAATC
AGCTACCTCAGATTGGCGCACTAATTTCCTCTCATCTGCAAACACAGGCA
ATCGCTCTCTGTCGTGTATCGAATCCCAGCTCTAACCCATCTTTCCTTCA
CCGGGCAATCCCAAAGCTCGTGCCGATGGTGCAAGCCCGACAGAAAAATA
TCAAGGAAAAAAATCAGGAATTGAACTTGAGGCGCGTTTTGCTTGTTGGA
AAAGTAAGAGAATTACTATCCCTTCATCACCATGCATCAGAGCTGGTCAT
AAATCATTTGGAGCAAGTCATGTACGGCTCCGTTTCTCGAAGTCTAAAGA
CGAAGTCCGAGTATTTGAGTCTGACCGCGCAGCATCTTGAGCTCGAATCA
AGGAGTAAATACATCAGGGGTAATAAAATGGTTTACACTGATGATGTTAA
GAACGCCCTGAGTGAATATCAGAGGTCGCTCCGTGATTCAAGAGAGCGAC
TAAAGGAGAAGAAAAGAGACCTAGAGAAATTACTCGCGGGCTATGGATTA
GGGGAACCGGATGGAGATAAAAGAAAGATTATGCAAAGCATTGCCGATAA
GCATGCTGACCTTGAAAAAGAATTCAAGGAAGTTTGGAGAGACATAGAGA
AGTTGAAAGGAAAATAA
>Bg_POA_contig_17510_gene-0.0
ATGCCAGTTGCCGCAATAGAAGCACTTATACATCTTCTCTCCATAACTCA
AATCACAACGATCTATGAGACGCTCGATCTAATCAATACTCAAAGCGCCC
AGCTCAAATCTCAGGTACCGAATTCAATATCCCTTTCTGCTGGTACAGAT
CTCTTTCAACGGTATCTACTTAACTCGCTAAAACCGGCTTCGGGAGGGTG
CAACTTTGAGAATGTAAGACAGCATTTACTTAGTAATGGCCGGCTATTTG
TCAATCGGGCCAAAGCAGCGCGTGAGCGGATCGCACAATGTGGTGCAGGA
TTCATTGCGGATGGTAACGTGGTCCTGACTCATGGTGGAAGTAGAGTGGT
AGGCCAGCTGCTAAGCAAAGCAGCTGAAGTTAATAAATTAGGTGGAAATG
TACGATTCAAGGTCATCTACTTGATGAACGAGCCTGATACATCAGAATCG
CAAGCTATGATTTCAAATTTGAGGGCCAAAGGCGTACCAGTGGCAACGAT
AAGTGAAGGTGCGGCGGGATATGCTATGGGAATGGTAAGTTTGGTGATGG
TCGGTGCAGAGGGCGTTGTTGAGAACGGGGGCATCATATCTCGGTTGGGA
ACCTACCAAATCGCTTTACTCGCAAAGGCTGCCGGAAAACCATTCTATGT
TGCAGCTGAGAGTCACAAATTTGTTAGGTTATATCCACTGGGTCAGTACG
ACCTTGGAATCGAACAAAACATCATCAGATTCGAAACTGAGGATGAGATA
TCGCCATGCAAAGGTGGATCTTTAAATATAGATGAGACTGTTGCAAGGTC
TCTAGTGGACTTCACTCCCCCTGATCTTATCTCGGCTTTGATCGCAGAAA
CAGGCGTTCTAACACCTAGTGCTGTCAGTGAAGAGCTGATAAACGTTTGG
TGTTGA
>Bg_POA_contig_6251_gene-0.0
ATGGCTAATTCAACGCAATTTGCCTACAGGACGCTCAAGGGGATTGGCCT
GGTGAACGCTGCTCCGTCATATCAGCCTTTGCCTGGATTTAAAAGACCCG
AAGGTAATTGCCGGTGCTGTGTATACTCGCCTTGTGGTCAGTACTTTGGC
TGGGCTTCGACCGAAGGTGTCACTGTTGTTGATGCTACTGGGGGGAATGT
GATCACTACTCTCAGCATCCCTAATGTCTACGAGCTCGGATTTTCACCTA
GGGGATCTTACCTGATCACCTGGGAGCGACCGTCAAAGGATGAAGAGGGA
AATGCCGTCAAGAATCTTAAGGTCTGGAGAACTGTAGAGGAATTACCAGA
AGGTTCCGCGAAGAATGTTGTTGGCCGCTTTGTGCAGAAATCACAGACAG
GCTGGAATCTTCAATATACTTCCGACGAAAAATACTGTGCTCGAGTCGTG
ACAAACGAGGTCCAGTTCTATGAGAGTGTCGATTTGGGAACTGTCTGGAC
CAAGCTGAGGTCAGAAGGCGTTGCTGATTTCGCCATATCACCAGGAATCA
ATCACTCTGTCGCTATTTTCGTTCCAGAACGTAAAGGTCAACCAGCTGCA
GTGAAAATTTTCAATGTGCCTCAATTTACTGCACCATTGTCGCAGAAGAC
ATTTTTTAAAGGTGACAAAGTTCAGCTCAAATGGAACCAGCATGGTACTA
CACTAGTAGTCCTGGCGCAGACAGAAGTCGACAAAACTGGCAAAAGTTAT
TATGGCGAAACAACTCTCTATGTATTGAGCTCAAATGGTGGCTTTGATTC
CAGGATAACTCTTGACAAAGAGGGGCCTATTCATGATGTTTCATGGTCAC
CGAACTCGAAGGAATTTGGGGTCGTCTACGGATACATGCCAGCTAAGACA
ACAATCTTTAACTCAAGGGCTATTGCCACCCACTCATTTTCATTATCCCC
TCGCAACACAATCTTGTTCTCGCCGACCGGTCGTTTTGTATTAGTTGCAG
GATTTGGGAACTTAGCTGGTCAGATGGACGTCTATGACCTGGAGAAAGAC
TATAGAAAAGTGTGCACTATTGAAGGCGGAAACCCAAGTGTCTGCGAATG
GAGCCCTGATAGTAAGTACATTTTGACCGCCACAACCAGTCCTCGGTTGC
GTGTCGACAACGGTATTCGCTTATGGCACGTCGGAGGTAGCGTCATGTAC
AATGAGGATATGGAAGAGTTATATCATGTCACATGGCGGCCACAGCGAAG
TGAAAATTTCCCGACTACAGATCTCCTCAGTCCAATTCCTACCCCCCATG
CTTCTGCATTGGCGTATCTTGGTACTGTTAAGATACCATCCAAGCCAGCT
GGTGCCTACAGACCTCCTGGAGCAAGGGGAACTGTCACGCCGCTTCACTT
CAAACGTGAAGATGAGGGGGGAGCTGCCTATGTCGTCAGCAACGGTTCAA
TGCATATGAATGGAAACGGATTTGGCAGAAGTCGTCGAAGCATACCCGGT
GCCGAGACTATCGAGAATCATCATCCTGGTTCCACAGCAGTAGCCGGCGC
TGAAGGGGATGAAAATCTTTCAAAGACAGCACTGAAGAATAAAAAGAAGC
GAGAAGCCAAAAAAGCGAAAGATGCCGAGGCCAAAAGCTTTGGATTTATT
CCCAGCGGTACGGACGAAGCTAATGAGAATCAGTGCCCGGAGCGTCGTGA
TCGTCGTGAACATGTACGAAGCACTTCCAAAAATCAACAAGATTTTCCTG
TAAGCTCTCTACACCGCCCGCGAAACCACATACATCAATCTGGGGCTCCT
CGACTCTTCCTGGAATGGTATCTCCTGATATTAATAACTCCGATGGTGTC
AGCCAGTACTCCAAAAAGCTTCGTGCTTTACAGAAAAAAATGCGGGCCAT
TGAAGACTTGGAGATGCGTCTGGCTGGCGGGGAGAAGCTGGAGGATACGC
AACTAA
>Bg_POA_contig_6251_gene-0.3
ATGTTCGACCATCGGACTCTCTTGATTCTTCTATACAGCTCCGCCTTTGC
TCTTGCTTCGCCTGTTCCCGCCTGGGGAGAGTATAAACTCAACACACAGT
ATCCACCGTGGCCATCACGGCCCTGTGCAGACTTTGGAGCGAGTGCATGC
TTTGACGGCGAAGGACGTCAGGACCTACTCGTCTCGCGCGGCATGGTAAG
TCGAATTGAAACAAAGGGCGAAGTGCTAGAGCTGAAGTAA
>Bg_POA_contig_2653_gene-0.0
ATGCGATCTCAAAATACATTTCGAGGCTGTTCAAAGATAACAGACTATGA
GCAGCAAGGTAAACTTGGGGAAGGAACATTTGGCGAGGTTCACCGAGCAA
GATCTAAGAAGACGGGAGCTATCGTTGCACTCAAGAAGATACTGATGCAT
CATGAGAAAGATGGGTTTCCAATTACTGCACTCCGCGAAATAAAACTTCT
GAAGCTTTTGTCACATCCAAACGTTTTGAGACTTGAAGAAATGGCCGTTG
AGCATCATTTACGAACTGGTGATAAAAAAAAGCGTGCTATAATGTACATG
GTAACTCCATATATGGACCATGATCTTGCTGGTCTACTTGAAAATCCCAA
TATTAATTTTACTGAACCTCAGATAAAATGCTACTTACTTCAGCTGCTAG
AAGGCCTCAGATACCTACATGACAACCACATACTACATCGAGATATGAAA
GCAGCGAATCTACTCATTAATAACAAAGGAATATTACAAATTGCTGACTT
TGGTCTTGCGCGACATTATGATGAAGCTGTCCCTGTTCCTGGCGGCGGAG
GTGGCGAGGCTCGCAGGGACTATACAGTCTTAGTTGTTACTCGTTGGTAT
CGACCGCCAGAATTGCTACTTCAGTTGCGAAAATACACTTCGGCAATCGA
TCTGTGGGGAGTAGGTTGCGTATTTGGTGAAATGCTATTAGGCAAGCCCA
TCCTTGCCGGTGACAGCGACTCAAATCAACTTAAAATTATATTCGACTTG
GTCGGAACCCCAACGGATGAAACTATGCCTAATTGGAAATCTCTACCAGG
TGCCGAAATATACAAGGTGTCTAGTCTACCTCAGAATTCTGGATCCTTGT
CACAGAAATTTAGAGCTTATGGCTCAGGCGCTATTTCGCTTTTAAAAGAG
CTGTTGAAGCTTGATTGGCGGAAGCGCATTAATGCTATTGATGCCTTGAA
GCATCCATATTTCCGAAACAGCCCACTCCCTGCAAAGCCTGAAGATCTTC
CTTTTTTCGAAGAGTCTCATGAGTTTGACCGTCGGAAATTCAGGAGTCAA
CAAGCTGCTTTACCTCCTGCCCCTAAGGGAGGAACTGTAGGCATGGGTCA
GCTTGGTGTATGGGACGGTGTGCCAGCAGGAAGTAGCTCTACAAATAACT
CTGAAAGCTACAATGCTTTTCATCAAGCAAACGCAGCTCGATACCCCCAT
TACAATAACCACAGGGGCAGTATTCAACGTGGTAGAGGAGAAGACCGAAG
AATAGCGTGGTCTCGTCCCCACGATCGCTCAGACAGTAGACTTCCACCCA
GACCTCCACCCGCGGACTACAGCAACATCTATAATAATAGTCGCAGCGGG
GAACGATCTGACGGATGCCGTCCTCAGTCTCGGGATTATGAAAGAATTCC
GCCTCGGGGTCGTGGTGCCCCAAACATTGACACTTACGTTCCAAGCTATG
GTTCTGACAGTATACGACATGATGAACGAAGATCTCGAGATAGAGAAGAG
ATAATCGGATGCGAACGCTCACGTGACCGCAGACGGGATGAACGCGATGA
TAGACGCCTTGATCGGGAAAGAGCGCTAGAACTTGGCGAGCGTGGCCGAA
TTACAAGGACGAGAAGCCGAAGTAGAAGTCGAAGTCGAACCCCAGCTAGG
ACCTACGATAGAGATAGAATACGGAGGAGAGAATCTGCTTCTACTGATCG
AAAGGAACGTGAGAAAGATATATATCGCCGATGA
>Bg_POA_contig_4620_gene-0.0
ATGCGCTTTTCCAAAATCGCCATCATCTTCCAAAGCGCTGGTCTATTCGC
GACAACCCTTGCAATCCGAGGAACGCCGCACATAGATGAGTCGCAAAAAC
AATTCCGTTGTGGCACGCAAGATATTTTCGCAGGCGATTACAATGACGAA
GTTAAAATAATAAATCCGAACGTTGAAGATAAAAAATTTGGAAAAGTTAG
AGTAGAAAAAGTTCATGAGATTATGGGAAAACTCTCGAACCCAAAGTCGG
TATGGTATGATGATGGGCGTGCATCATCATATTACTATGGTACGCTCAAC
ATCCCATATAAAGCTTCAGCAATACCAGAGGAAAAATATTTCATTAGGTA
TAATCTCTTAATCGATAATTCAGGTCGAGTCAGTGCTATGACAATGGAGT
GGCAGAGAGGTGACGCGATCTGGTCGTTACCGACGGGTGAGAGTGCATTG
ACACGTTACTATATCTTTTGTGAGATCCATAAAGTACCAATTCATCAACA
AGGATAA
>Bg_POA_contig_14546_gene-0.0
ATGAGCTTTGTGCCTATAAATCCACGGCCGATGCTGCAAAATCTTGTGAA
CGAGGAGGTTATTATCAGACTAAAATGGGGCCAGACGGAATACAAGGGAA
GACTCGTCAGCACTGATAGCTACATGAACATACAGCTATCTGAGGCGGAG
GAATGGATTGATCAGAAAATGACCAGTGTTCTCGGACAAGTACTCATTCG
GTGTAACAATGTTTTGTGGATCCAGGGCGTGAATCAGAACAATGGCAGCA
AAGATACCGTGATGGGAGGTTGA
>Bg_POA_contig_21912_gene-0.0
ATGTCATCTGTCACAGAAACCCCATCGTCGGAGACAGCTCATCATTCCAC
AACCACAAAAGCCCGACCCGCTGCTTTGCCTAAACAAACTTCTACCCGCT
TGACTGCACCAACTGCTGCCATGACGGGCGCAAACAGTGAGGAACCATGT
CAATTAGTTGGGACTGATACACTGATTGCACCTCAAGGAACAACATTGAC
ATCGGGCGCAGGCGCTGCAATAATAAATGGCATTTCGCACGGATCAAACC
TTGCCAGCAAGACAGGTAAATCGATCGAAAATGACCAAGGAAATAGCCAA
GAACACAGAATCGAAGCCGAGCAATGGCAACTACAAATACAAGCCCTTCA
GTTGCAACTCGACCAAGCTCTACTCCAACACAATCAATTGGAGGAGCGCG
TACACGAGAGTGATGAGCGCATAGAAACTTTAGAGAACGAGAAACGCGAG
GCCCTAAGGCAGAAGAGAGAAATAGAGACTATCTACGAAGCCGAGCAAAG
TTCAATGATGAAGCAACGGGAAGAATCATCCACTCGCGAGGAAGAAATGC
AGGCAATCATTCAAAAGCTTAAAGAAGCCCTGAACAGTCGACCTGAAAGA
GATGATGACATACGGATTTCCCGGCGATCTAATAACCAATCGCCCATCCT
CGATAGTAACCAGTTTGCCCCCTCTTCAGACTCTAATCGAAGTGACTCTC
GTAACAATTCCAAACTCTTGCTACAAAAAGACCGCCTCATTGAGTCGTTG
CGTCTAGAACTGGCTGAAGCACAAATTAAGCTGGTAGAAACTGAAAACAT
GGGTGGCGGTCGCTTGCAGGCAATCGAAAAACAGTTGCTAGAAGCTCGCA
TGACCAATGCAAGGTTGATGGAAGATAACGAAAGCTATCAATTGCACCTG
TCCGAAAAGCATGTGGGCAGAGACGCTGCCAAAGATGACTTTACTAGCAC
TGCCGCACACAACCTTGACGCATTGAGTGCCCTAGAAGGTCGGGTTGCAC
CTTCAAATCTCGCCGAGGACCTTCCTAGGTTGAGAGAAGGGGAAAGTAGA
CGCCTAGAGTCCGAGTTAAAATCTTCCCAGGATCAGAATAAAGCCTTAAC
ATTATATGTAAACAAGATAATTGAGCGTCTTGTTCAACACCCAGACTTTG
AGACGATTATTGATCAGACCTCAGAATTCAGACCAGGACTGAACTTTTTG
AGTAAAGACTTGCCGCCTGTACCGCGGGAAACTAATGGGGCATCTATTCT
ACAACGTGCTAAGACTGTAGCAATGGGTGGTACTCGGCGTCAACGTCCGC
AGTCCTTTATGCCACCGTCAACGCAGTCTTTAGTTACTGATCAAGGAACG
GCCCCAAGTATTCCTTTAACTAATAACCGCGCGAGTAGCTATCGTAGCAA
TCGACCCAGGAGCGAGCAGTTTACGTCTGGTGTCACAACCAGCTTTGCCC
AACAGATATATCGGAGCGGTCATACATCTCCTCCCCTCGGTCCACAATCA
CCACGTCCCTCTCCATCACATGTTACCTCATCTACACCACACACCCTTCC
AAACACCGTAAGCCGCGCGCCATCTTCCGGACAAGTTCCGACGGCAGCAA
ATATCCCTGGTATGAAGAGCGAATGCAGTAGTATTAGTGGCGATAGTGGC
GAAATGCAGACTTCGACGAGCAACTCCCCCCCAAGAGTAGAAAAGGCAAC
CACATTTGCAGGTAATAAACCCCGGCCATTACGGCTGCTACGTGAAAATA
CATCGGAAGAGGAAGCAGGATTGAAGAATTCAAAGAGAGCCAGTTGGATG
GGATGGGCATTTGGTAAGAAAGAAGATGCTCATGCAGTGGAAAAGATCCA
TGTATAA
>Bg_POA_contig_21912_gene-0.1
ATGTCCCATCTCCGCCGTATTATTTTCGTTGTCGTCATCATCCTTACCAC
TTACTTCGGTGGAAAGATAATTTACAGACACCTTGACCCACGAACGACCA
TTTGTGAGGAAGACATCGAGAATGATCATTGGATTGCGACATCCAAGCAC
TGGCTTGACCGGCAGGTATGCTGGCGCCTTGGTCTATGTGGTCTCGCTCA
CTGGCGTCCGGATCCAGCAACTAAACCATGGACTCGAAGGCGTGAGGTGA
AAAACTACTGGCAGACAGATGAGAGCGAAGAGACCGGTCAAAAGATGTTT
CATGACGATTCTCGGAAAGATGTTCCCGGTTCGGGAAGACCGATTGATCC
CGGAGATGAAGATATTGACGAGGACTCTTCTGTATTGAAAGATATTCCCG
GATACATACTTGATCACGCACCACTCATCCATCTCTACTCGGGTGAAAAA
TTTTGGCCTTCAGACATTACCGAACATCTCAAGTCTACCACACCTTATCT
AAACTACACTAAGTTAAACATCTCTACTTCTCAGCACACGCCCTACAATC
TACACGAGCTAGACAAAATATATAATAGCAGCTACTTATTCATGCAAAGC
ATGGACGATGTCGAGGAGCGCCCAGTCTGGCTCGGTAGCGCTCATAGCAA
ACCAATACCCTATGAAGATGGAAGGGGAGAGGACCCTGAAGAGAAGAACG
AACAGAAATCTACCGATTTTGGAAGCGCAGCATACTCTAACGGAGAAGGG
GAAACATGGTACGACGCTTACCACCTAGATTCAGGCTCATCAAAGGCAAT
CATCCCAGATAATCCTCGCTCTATTTCCCACGGCAAAATTGAGATGCGCA
GGTCGCATGTACAAAGGTCGCAACATGCCGAAAAGTGTTCTAGTCTTCCC
TTGGACGCTATCAAGCTAAGTGGTTATTCCAATGCTCCTAGTATTCTTGT
GATTGTTGACAAAGGTTTGGGTATTGTGGACGCTTTCTGGTTCTATTTTT
ACTCGTACAACCTTGGAACGACTGTTTTTAACATTCGCTTTGGCAATCAT
ATAGGTGATTGGGAACATTCATTAATTCGCTTCCAAGATGGGGTACCTAA
GGCAGTATTTTTTTCTGCTCATTCAGGAGGGCTTGCCTATGCTTGGAAGG
CAGTTGAAAAGGCAAAAGGCAGAGAGAAAAGGCCTATTCTCTACAGTGCT
GTTGGCAGTCACGCCTTGTATCCGACGCCCGGAAATCATCCGTATATTTT
GCCTTTTGGCTTGCTCGCCGATGTAACTGATCGTGGACCACTATGGGACC
CAGCACTAAACTATATGGCCTATTACTATAATACCTCTATAACTCATAAT
GCCAATGCACGCTCTAGCAACAAATCCAAACTCCCTATTAACTCGACCTC
GCCTGATCCTAAATCAAATGCCTTATTTCAGCCAGCTTCATGCAATCCCT
CCGCTCCTCTAGGATGGTGGTGGTACTCTGGGCGCTGGGGCGATAAATTT
TATCGTTTGCGGGATTGGAGACAGTGGCGTTTTTTCGGTCAATACCATTA
TGTCAATGGACCTTTTGGACCCCGATTCAAGAATCTCGGGCGAGCAAAAG
TTTGCCAGAGTGGCCATTTTTGTCGAATTGTTGAAGACCTAACTGACGGA
AGAAGTTGGGTTGGGCGATAG
>Bg_POA_contig_18653_gene-0.2
ATGTCCACATTTAACCGTCATTCCAATCATTTCGAAGTAAAAAAAAGGCT
GCATGTGCATTGTTCTAGTCAGCCCGAGTATATTGATCATGATTCTCACT
CACCGCCTGTATGGATCACAAATTCGAACTCCACGCGAGTACCTACTCAC
CGAGAGTCAATGGTTAACATAAAGCGTATCTTCGCACGCAACAAGCCTAA
AAGTTTTGATAATCTCACCCATCAGTCTTCGTTTGAAGAAGTCAAGGTCG
TTCATAAAAATACTTTAAGATCTTTGAAAGCTAGCACCTCTGCAAGCCAC
CTCTCCAAATCTACGTCTCTGATCCAACCCCAACTCCATAATAAGCCGAT
CAAAAGCGATGACCACCCCAAAAGCACAAGTTATTTAGACGGGAAGATAG
TGACTAAATCTAGTCTTGACTCAAGGAAGCGGTATTCACAACCTATGCTA
GAATGGGAGGCCCCACGTCTATATGAGGCATATCCTCAAGCTCTAAAATA
CTCTTTCCTTCCAGCATCGACCTTGTCCGCTGAAACTATTCTACGTACTA
GCAGTTATCGACAGAGTAACAAACTATCCCGTGATCTCCTAGGGCAAAAC
TCAGATCAACACAATCTTAACTGTGCAGGTCACCAAGTGGATGGCTTGAT
GCGAACAAGGATTGTAAATTCGAAATCTCTTCACAAGCGAAAGTCAACCA
GAGTGTTGGAGAAGCTAGAGTGGACGAGAAATATATACGTCCTAGTTCCA
TCGGGCTACTTACTACAATATTCAGGAGCGGGCCCTGTAGATCGGACTCC
CGAGAAAATAATGAAACTGGAGAAAGATTCTGTTGCATTCGCAAGTGATG
TGATTCCTGGAAAACATTGGGTTCTCCAGGTTTCCCACGCTCTAAACTCT
GATGGAACCTCAGCTGATACCCGCTCTCTGCTCTCTCGACTCACTCAGCG
GGGTTCTGAATACAAGAGGGTTGCCACAAGCTTCCTTTTGGTTCTCGATA
GTGCTGAAGAACTAGTATCTTGGATTACCATTTTGAGAAAAGAAATCAGT
AATCTCGGAGGAGATGCACATACACCGGAGGAGACCGAATACTACCACGA
AAAGCCCCTTCCATCTTTAGCATTGTCGAGTCGCTGGGTTCTCATCCACC
GAAATTCTGATTTGTTGCCTGACGCTCAGCAGTTAAACACCACCTCTGCA
AACTCGAAATCGAATACAACTGATAGATGCAGGGCGGGAAGTATTTCCAG
CTCAAAGTCAGGTCGTCAATCACCTCTACCCTTTCGTCCATCAACTAGTG
ATTGTTCTACTCCCAATAGCTTTATTTCCCACGATGGAAGAAGGCTACAA
AGTCTCAGTGGCAGCCAGCATCGCTCTTCTTATATGTCTTCTGGCCAGCG
CACTCTCTTGACATCACCAGGATCATCGCCATGCCGCTCGCCTAATATAG
ATTCGTGCGATAGTCATCATTTCCAAAGATCAACCAAAGACTCAAATTTA
AACCCAATCTGGGCAGATCTAGCTGAAGTCCGGAAAAACTCAACACCAGA
AATACCTACGGAGCTTGAGCAAGATTATTTCAATTTTAACCGAGCTAATG
AGCCATCATCTGGAGCTCTACCACATAGCTCTACGTTGACTATTGATCAC
TCACACAAAAGCTCTTCATTTAAGGAATTGTCACCCTATGCCGGCCTCAC
AGCTTACTCGACCCGAAAACTTATGAGCCCCTCTTCAAACCCATCATCTA
ACTCACCCCACATCCTTCACCCCCACTACCCAAAAGACTCTTCCAAAATC
TCAGACTTTCAACCCACCAATCGGAATTCACGAAGAACATCACAGCAAGG
CCCCATCTACAGTATCAGTCCTTCCGCACGAGGAGCGGGAGAGGCAATAA
AGCTATTTCGAAGTACATCAGACCTGCGTCTAGAAACTACGGCGAAGACT
ACACAAGTCAGATCGAAGTTTTCGGTCCCGCCTCGAGGTGAGCTAGATAG
TAACGTCTTCCCTTTCAAGCTCTCTCATGGTACACGCCGCTCGCGGCCTC
AAGTAGAGTCGCGGTGTCAAAACAAGGCAACGTCTGCTTACGAAGACGAT
GATGGCGACTTCATCACCATTAAGCCATCGCGCAAGGCGAGTATTGCTCG
CGCTATTGATGCGCCCAAGATGCGACGAGTCTCGTCGGACGACGGGCCTC
TAACAACACTCGACTACGCACATCACATTGCGCATCAACTCGCCTCACAA
TGCCACTGGCGGCCAAGTAAGTCTGCGCATTCATCATCCTCATATTATAT
CAAGCCGGGTGCCTATTGTTCCCGGGGCGCGCCCTCGCCCGAGCCGCCCC
GTGCCACTGCACGACCGCGACGCTCGCTGCTCAATATTCTGCAGAGTTCG
CCGCCTATGCCGCCACCGAGTTGTGCACTACCTCCCCTGCCGACGGCGAG
ACGCAGGGGCCGAGCGACGGAATCCGGCGGTGGTGGGAAGGGGGAGGGAG
GTCGGGCGGCTGTGGGTGGTTGA
>Bg_POA_contig_18653_gene-0.4
ATGGCTCCCCGAAAATCATCCCCCTCGCCCCAAATAACCTTCCAGGCGCC
TCCGGGCCACAAACCTCCTACGCCAGAAGAGATCAAGGAGATGCAGCGAC
AACTCGAAGCCGATGCCGCCAGAAATGGCATGACGGTGCCCGAATTCATC
GAAATGATCAAGGCTCAAGTCAAGGCGCAGAAAGAGAATAAGACGTCTCA
AGGTCAAGGAGAAGATGATGACGAACTACTCAGCCAACCCATCAAGCCCG
GCCCACCCACGCCCGCCGCCCTCGCCGTCGCCAACTTCCTCAAGGGCCAG
GATTTGAAGGTGCGCTCCTGTATCCTGGATGGCCAGCGAAAGGATATGTT
TAAAGGCAGGCCGCCGGCTTACAGAGCCCTTCGAGCCCTGCAGTCACCTG
CCTACGAGAAGGCGCGCAAGAAGAATCCCATCTTACCGGAAATCACCGAC
CGACCATCCCTCGAAAATGCCTTCAAACTACTGCCCATGTCTCTACTCGC
TCTCCGCGTGAGCAAAGTAGATCCGAGCAAGAGTAAGGATGGCATGCCGA
CATCTTCCAAGAAAAATCGAATCAAGGGCCTTTGGACTGTCGAGATTGAA
CAGCACCAAGAATGTCGCGAAGAACTATATTTTGTCTGGCTCTTCGAGGG
CTCGCAACTTAAACAAAAATTATATGCAGCTGGCGCACTGGCCGTAGTAT
TCACCATCGTCATGTTTCCTCTATGGCCCATTCAACTACGCATCGGAGTA
TGGTATTTAAGCTTGGGAATGATGGGACTACTTTGTCTCTTCTTCCTCAT
GGCCATCTTCCGGCTAATTCTATTCGTCATCACCATGTTTACCCATCCAC
CTGGGCTATGGTTGTATCCCAATCTCTTTGAAGATGTAGGATTCATGGAT
AGTTTCCGGCCAGTGTGGGGCTGGCAAAAGGCCAAAAAAGGGAAGAAAAA
GGCCAAGGCAAGTGGTTCCTCCAACGCTGGTGCGACCATGGCAGCCATGA
CGGGACAGCCGCCGCCCGCCAGTGCAACGACCTCCTCGGCCGCGCCTCAA
ATAGATGTATCCAACTCACCACAGAGACGATTAACGCCCAAGGTTGAAGA
TGCCATAGATGAGGATTAA
>Bg_POA_contig_18653_gene-0.0
TCTCTCCTCAGTCGTTATGCCTGGCGCGGAGCTTTAGTTATTCCCTCCGA
CTCCAGCCATTTTCCCTCCCATCCCGAGCTGATCCTGATCCGCACAGTTC
CCGCAGACCGGCGCTGGGAAATTATTATGCAGAGCACGGCTGGCCTGTAT
CCCTGGAACCTCTGGCATCCTGGACCAGGATCTGATCCAGATGAATCTCC
GGATTCCTCAATCTTGTGGATACTTTTGCAGCTCGCGATGGCTGGTCCCC
GCAACGTCGTCAGAGTCACTGGCAGGCCGAATCGCAAAGAGCTGCCGCCC
GGACAGATAATGGTTCTCAGCACGTCACTACTTCCGCAGAGAGTCCAGCA
ACAACATCACCACCCCGCACTGTGA
>Bg_POA_contig_5209_gene-0.0
ATGGGCTGCATATACGCCTTTTTTTCATATGCCGCTCAGCATTTGGCGAT
TATCAGCTTGGGCCCACAAAATATCATGTACAACGCCTACTCGCACTCAA
ACCCTCAGTTTCCGACAGTACAACCGCATCACGATATCTATTTTATCGAA
GGTGAAGCGCTCAGTCAAAATACAAGAATTGCAGCCTATTGCTCTCCCAG
GCTATCGAGTGAACAAATTCGGGGTGAAATAAAGCAAAATTTGGTTGAAT
CTACGAAGAATACCAGATTAGTATCTTTTGGCCATGACATACCTCAGAAT
AATTGTCTGGCAAGAATCACAAGCCTATCTAAGGAAAATGTAAACCAGCT
TTCCAAAATCCTCGAAGCGAGCCATAGACAACAAATATGTACAAGCCATA
TCATAGCCAGCCTAGCCTTTATTCAAACAATTCAAGTTCGTGGAGACTAT
AGTTGCTTTGCTCCAGAAGCCAATAATGGTATCATTGGCGTCGATGCTGA
TATTCCGTTGAACATGGAAGATGTCGTGGCTAAAGATGATGTGATAGCAG
GCAAAAACTCCGGCAGTAAAACAACGATTCTTTTATGGTATCAAAAACAT
CTACATTTATTCGAACGTGACAGTAATTCTGATAAGGGATGGGTTCCAGT
CACTACGATTGGATCAGAGCTAAGCAATGGTAAATTAATACTCGACTTCA
TGAGAGCTCAAATCTTCCGCGCCCTACTAAAAAAAAGCGAAGAAAATATC
AATTTTTATAATGTAATTCTACAAAGCTTACAACTGCCAGAAGAAAGAAA
TAATCTGTCAGTAGCAACTAACGTCAGATCCAGTTTCAAAGATAAAGATA
CGAGCTTCATCGACGAAAGATCACTCAAGATATTAATAAAGGGTCCATTG
TGCCGAGCGAATCGTAGTCGAGGATGA
>Bg_POA_contig_4693_gene-0.0
ATGTCTGACCCATCGACACCAGTCATTGACCCAAATATTTCACTGCCTCG
TTACACGCTGGGGTTTATTCTCATTGGATTAGCTTGGGGTTTCACAACAC
CTTTCATTCGGCGAGCTGCACGCACCCACAAGCCTTCCCCTCACCCGATT
TTAGATACACCAAAAGTAAGGAATAGTCAGGTTCAGAACTGTATATATAA
AGCTTTTTTTGGAGTATTAGACTTGTTAAAAAATCCGAAATATGCAATAC
CTTTGGTTGTGAACTTAACTGGGTCTATCTGGTTCTTCTTGTTGATAGGC
CAGGCAGAATTAAGTCTCACCATACCTATCACCAACTCCCTGGCCTTTCT
TTTTACAGTGGTTGGTGATTGGTACGTAGACGGAAAGATAATAAGCAAAT
ATACGTGGGTTGGAATGGCACTCTCTCTCGCAGGTATTATTATCTGTGTA
CAAAGTAAGAGCAAATGA
>Bg_POA_contig_4900_gene-0.0
ATGGCGCCGCTGCCGGGAACACCACGGCAGCGGCCTACAACAAGCAGACC
ACGATCCGCGCGCCCAAAATCAAGTGACATACACCAAGATGAACCATCTT
CGGCTAATAGCTCATCTGAACCTCCTCATAAGAAGCGAAAATATATACCT
GGTGGTCCTGGAGGAGGAGGTCGATATGTTGATGAAGAAGGAAACGAGTT
ACCAGTCGGTGGAACTGGACCAGGTGGGTACAACTATATCGGATCCCGAG
GGCGTGTTGGTCGACAAAACGCTGCACTAGGCCTTATACCTGAAGTTTTC
AACCGAAGAGACCGAGGGAGTCGCTCCAGATCTGTGCTTCCACAATCCAA
GACCACTTCCATGAGGTATAGCTCTGCCGCTCAGGTTGCAGCCGTGGCAC
AAAGTGATGGCTTCAAACCCCGAGAAGAGCGCGCATGGGAAGAGTTTCAC
CCACATCTTGATATTGATGTTCCGTTACGTGCATTCAGCGCATCTGAAGT
CGAGGGTGTACAAGTAGGAGCAACATTATCATCGGAGAAATTGAGAGAAA
GTCAAGTTAAAGAAGTTGAGGGGTCTAATACCAAAAACGGGGGCGTGTTC
ACCAATCCAGCGACCAACGGTTGTGTACCAACATTTTGTATACCTGGCAC
TCCCGGCGGTGGTAAGCGGCGTCCAGGTCGACCGCCTAAAGATCCTGTTG
CATTCTTTGCTGCCAAAGCAGCTAAATTGGGGAAATGTTTTAGTATTGGA
ACCCTAAAGATACCGAACTCTGCAAATACATCAGCTTATACCAATCCCAA
AGAAAAACTAACTCTACCCCAGCCATCATATCGAAAGTCTAAAACACTGG
CTCGATTCGAAGATAGGGCTCTTGGACTGGTAAAATATGTCGATAAGTCA
ATGGCTAATATCGGATACCAAGAGAGTGATATTTTCATACGTCCTGAACG
GACTCTTATAAAATCTTCCGATGTAAATTTTGAAGAAGATTTCGATCTTG
GACCAAGCTGCAAAAGCGATATCGACGGGATTACGATGAATAATTTAGCG
GGGGTTGGACGTGTCGAGTACGATATGGACGAGCAAGACGATAAGTGGTT
AGAAGCGTACAACGTTGAGCGAATAGCTTCAGGTGTGGATAAAATCCAGC
GTGAAATCTTTGAGATAACTATCACAAAGATTGAGAAAGAATGGCACAAT
CTCGAAAAGCAGATCCCAAAGCCAAGTCCAAGGCCACCTCAAACTCACAG
GCCTAGATCTAGCTCTGCTGCCGCTGTCAATGGTGAAGCTCAAGCTGGCG
AAGAACAAGACAGCAAATGTGCCATTTGTGACGATGGAGATTGTGAAAAC
ACAAATGCCATTGTATTCTGCGATGGGTGTGACTTGGCTGTACATCAAGA
GTGTTATGGTGTTCCATTTATTCCTGAAGGTCAATGGCTCTGTCGTAAAT
GCCAGTTGATTGGCAGAGCATTCAAACAAACAACATCTTCCAAGTGGGCT
CATCTGCTGTGCGCCATGTGGATACCGGAGGTCTCTCTTGGAAATCATAC
CTTCATGGAACCTGTTATGGAAGTCGAAAAGGTGCCAAAGACTAGATGGA
AATTGAATTGTTATTTATGCAATCAGCGAATGGGTGCTTGTATTCAGTGT
GGCAACAAATCATGCTATCAGGCATTTCATGTTACTTGTGCTAGGAAAGC
ACGCTTATTTTTAAAAATGAAAAATACACACGGTACACTTTCGGTCTTGG
ACGGTACCACAAATATGAAGGCCTACTGCGACAAGCATTGTCCAGCTGAT
TGGATTAGGGAGAACGATGTGATAACTGCTACTCGGGATGCACGAGTTTT
TTACAAGAAAGCCATGCGTGGGCGGTTATGGGCTGACAGTCACGCATCGG
CTTTAGAAATGGCCGCGAATTACTGCCAAGCTACTCCTGAATCCCAGCAA
GATGAATCACGACTAACAGGCATTAAAGTGACTTTAAATCTTGGCGATAG
CAAAAAGAAGAGTAATCAACCTCAGAAACCAGTATGGAAGCTACCTTCAG
GTGCTCCTGTTATTCCTTTCTGTGTATTTGAAAAGGTCGAGAAATCACTT
GGTAGATTTAACTTTCAGAAACGCAAAGACTTTACGGCAGATGTCTGCCG
ATATTGGACACTCAAGCGAGAAGCCCGTCGTGGTGCAGCTCTTCTTAAAC
GTCTACAGCTCCAGATGGAGACATTCTCTTCTCTAGAGATTACTCGTCGA
AATTTTGCTGGCATGGGACCAGCAGGGAAACCTAGACTTGAAAGAAGAAT
TGATTTTGCAAAAAATCTCATGAAAGATATCGAAAACCTCAAGGGCCTTT
TAGAAGATGTTGTCAATCGTGAGACTGAGAAACTTGATGCAGCAAAGCTT
GAGGCAGATTTTGTCGATACAGTCTATTTTCCAGTCGCTAAGCTTTTTTC
TCCAATAATTGAGCATGCCCTAACACTTGACATCAAAAATCTGTTCACAG
AAGATCTAGTACATTTACAGCAGAAAGTCGAGGTTAGATTCTTCACTACA
GTATTACCATTCGCCAAGAATCTAAGCGATTTATTCCGCCACCGTGTCAC
CATCGGACCCAAGCTGGAACCTAATATTGAAGATTCATCATCAAAGTCTA
AAAAATCATTATCTGATATAAAAGAGCGTAGGAAGCTTGCAAAGCGAATT
CTTAGTAAGGCTGTTCAGCCACAGCTCGAAAACGCAATCCGAATGGAGTC
AGAGATTAGTGGTACACCAGCTGAAGATCAGATTATGGAATTAGTACAAT
TGCTGGATTCTGTCTGGCAAATCGAGACACAATATACTAAAAAAACAAGT
CATCCGACAACCTTTAACACTTCACCTAAAACTGCCCATGTAATTGATAA
TATGGGTCTTTGCTCATTATCACCTGAGAGCTCGAACAAAATTATAGAAA
ATCACTTCCACAGTGACACTGGTACCCTCAACTCCCACAGAAAAAAAAAA
GTAGAACTATGTGTAAGTTCTACTAACACCAAAGTCAATCTAAGCTCAAT
AAACTCAAAAATGGATGCGACTCATGGTCAATTTGAGATTGCTAATGGTC
CGATTTCACGACTTGAGTGTCCGAAAAGTGCAAGCATATCACCTAGTAGC
GTTGACTGCTCTCTAAGAACAAAAGATCCACATCCTGGACCACCTACTCC
ACCAGTATCCAACAGCGATACTGGTATACTTCAAGATGATGTTTTAAGCG
CTGGAGGCGTGCCATGGGTATATAAAGATTTCAAGGTTGAGGGAACAACA
GCTCTCCCGGAGAAAACCCCCAGCTTTCCAAGTGATTCATCGTGCGATTG
A
>Bg_POA_contig_2243_gene-0.0
GATACTCAGCTATTCGGCGCAGACAAACAAAATCTTTTCCTGGTGCCTTG
CAGAAATTTCGTGCCTGAGCGTTTTAACGGAAAGACCGGGCGTGATCGTG
TAGTCATTGACGCTTACGGCAAATTCATGGGTGTTGTGTATGATACCAAT
GAAGAGGATTCCTCAATTGCGCCCTCCTACAAAAAGTGCATACCATTTTT
AACATACGACGACTTAAAATTTGAGCTGATTCTTCGCAATAAATATACAT
TCATTGGATATGCATGCGGCTCGAATTATGTAAGCGTCGAAGTAGTGAAT
AGAATAAAAGATGATTGTTTGAGGTTAATCAATTCATCAATACAAACTAG
ACCTGAGAAAAAGGCACGAATATCGGAATCTGATTTCCAGTCAACAAGTC
GTCACACTTTTATTAATTATTCAAAGAAGAATTATGATAATCGGAATATA
GCCCGACGATTCAAATACAGAGTAGATTTCGATCCGACATGCAATTCTTT
GCAAATCGAACCAGCGATATGTAAGAATTCTCCAATGTGCCCATGTCAAA
AAACATGGACTTTTAGACCACCACCTAGTGACATCGCGGCCAACGTACCA
TTCGATCTTCAGCCCCCTAAAAGGCATGAATTTTATACTTGCCGACGCAA
GACATTCCGGATTTTATGCATTCAAAATTATCTACTTCATATTTCTAATG
TTTTGAGTAATATTTCGCTTCCAAGCAATGAAAGCAACCTGTTAATGCAA
CATGAAAATCTTTTCCTGTGGCCCATATTTTTACCGGAGAAAAAAGGAGA
TAAAGAAATTCACGAATTTTTTGCAATAGGATTGGATAAAAATAAAAATT
TTATTGGAATGTATCATGCTTACTCAAATATTTTTGAAAATAGAACATAC
GATAAATGTCCAAACTTCGAAACTTTAGAAGCTCGTCTCCGGAACTTGCC
CAGGCCTGAAACAGACAGAGGAAAAAGATAA
>Bg_POA_contig_18930_gene-0.0
ATGAAGATATTCTCGACATCTCTCGGAATAACTCTCGTCCTTCTGCTCAC
CTCCACTCCTGCTCATACGCACACAGGAGACTTCTTCTGTGGTGACAAGA
AACTTTCCGTCATTGAAGTCGTGGCCGCTGCTGAAAAAGCTTGCACCGGC
CTTAGGAACGTGGAAAATTCTCATGTGTTCCCAGCTGCGTACAGTGGCTC
TGTGACCTTTGATATCGGCGACGCTGTCCTTTTTTCCTGGCCCGTCGAGA
AAAGTAGCGGGCTAAACTCCAAAGCACTGTTTGAAAAATTGCGTGTCGTT
ATTAACGCGAAATGCAAAATTGTCGGCGTCGTGATGAAGAACGAAATTTC
TGGTGATAAACGCTGCATTCGATCTGTCAATAGCCCTCTTGCCCTTTCTC
TCTCTTCCGGCATCAACAACAACGAAGAACCAATTATTTATGGCTACTAC
TGCAGGGATAGATTAATTACTCAGAGGACCGTTCTAACCACTAAAAATCA
AGCCATCAGACTTGCCAAACATAGAAATCTATTTCACGATAATATTCCTG
CCGCGGAAAAATTGACTCTGAATCAAATGTTCAATACAGAGGTTACCGTC
TTTCCCGTTGAGACGTCCAACTCATTATCTGACAAACAGCGCGTATCCAA
CACTCCATATCAGGTCGTGCTCAATAAATCTTTCGACATTAGAGGCATCG
TGCACAAGGTCAAGGATAAATGGATATCATGCGAGGAAGTTTGGCAAAAA
AAGAGAGATAACTTCCGACTATCGGGCCTCGGTATAAATAGTATGGGTGA
ACTGCGTGCCAAAAACCTAGGAGCGTACAAGTGTGGAAATTTGGAGTTTT
CTCCTACTTCTATAAATAGCCACATACAGTCCGCCTGTCATGCAATGCAA
CATCAAAATAGTGCGAGAGAGAAGGAACCTGACAAGTATCCACTCTTAGT
TAAGAATCATTCTCTACAGCATAGTGGATCGACTTTGATGTGGCCTTTGC
GATTACCTGAAGAAGGCTCGTATAGCATGCATGAAAGACAGTTAAATACC
TGCATGATCTTCATCGACAAATCATGTGGATTCCTCGGCATTTCTCGTCA
CACTCCCAACGAGGACATTCCATGTCTCCAGTCGAAGCTCCTGCCTAGAT
CAAGGATAGGATGA
>Bg_POA_contig_24177_gene-0.0
ATGAATTCTAGATCTCCTATCTCGTCTACAACATCAACTGAGCGGCGGCG
TGCATCTCGAACCGCCAGCGTGTCCTTGAATATATCTAGTATAGAGCAAG
GTGATTCTGTTGCCATATCTTCAATAGCAGAGAGCCAGATTGACGAAGAC
ATCGACATAAATTGGGTACAAGATGCGGCTAAGGGACAGCTCCGTCGAAA
ATTTCGGCAAAGAGAGGCTACCGGGGTCTTCAGAACTAAAGGTAAAAATG
GATGGCGCTTCAAAGTTGCGGATTCGTTCGAAGCAGCTCATGGTTGGATA
GTAGTCACTCTGATTGGTATTGCGATCGGTATGAACGCTGCGTTCCTCAA
TATTGTAACAGAGTGGCTTTCCGATATCAAGCTCGGATATTGTACAACAG
CTTTCTATCTCAATGAAAATTTTTGCTGCTGGGGAGAGAAAAATGGCTGC
GACAATTGGCATCGGTGGAGTTCATTCGCCATTAATAATTATATTATGTA
TATCATATTTGCTGTTCGACATCCTATATTGGTGCGTTTATTTGCTCCAT
ATGCAGCTGGATCTGGAATATCAGAGATAAAATGTATTATCGCCGGGTTT
ATCATGAATGGCTTTCTGGGATTTTGGACGCTTATCATCAAATCTGTGGC
CCTCCCTCTCACTATTGCTTCGGGGCTGTCTGTAGGCAAAGAAGGTCCAA
GTGTGCACTATGCTGTGTGTACAGGAAATGTGATATCAAGAATCTTCAAA
AAGTATAAACGAGATGCTTCCAAGACGAGAGAAATACTTAGTGCTTGTGC
GGCGGCAGGTGTTGCCGTCGCCTTTGGAAGTCCTATAGGCGGGGTTCTTT
TCTCACTTGAAGAAATCTCATCCTACTTTCCAATGAAGACATTGTGGAGA
AGCTATTTTTGTGCATTAGTTGCTACTGCTGTACTCGCCGCAATAAACCC
ATTCCGAACGGGTCAGCTCGTCATGTTCCAAGTCCATTATGATCGCTCAT
GGCATTTTTTCGAAGTTGTCTTTTACATCCTCATCGGTGTATTTGGTGGT
ATTTATGGCGCGTTTGTCATAAAATGGAATCTACGAGTTCAAGCATTTCG
GAAGAAATATCTCAAAAATTACGCTATTCTCGAAGCTACTCTGCTGGCCA
CCGGAACTGCCATTATTTGCTACCCGAATATTTTCCTCCGAATTGATATG
ACGGAGAGTATGGAAATTTTATTTTTGGAATGTGAAGGAGCCGAGGATTA
CCAAGGACTATGTGACCACAAAAACCGATGGGAAATGGTATTATCGTTAA
CATTCGCAACGATTATACGGATGTTATTAGTCACAATCTCATATGGATGT
AAGGTCCCAGCTGGAATATTTGTCCCTTCCATGGCAGTTGGAGCTTCATT
TGGACGAACTGTCGGAATACTGGTACAGGCGCTACATGAGGCTTACCCGA
CATCTATTTTTTTTTCTGCATGTCAGCCTGATATACCGTGCATTATACCA
GGTACATACGCTTTCCTAGGTGCAGCAGCAGCTCTAAGCGGGATAATGCA
CATTACAGTCTCAGTTGTTGTAATTATGTTTGAGTTAACTGGTGCCTTAA
CCTACATTCTTCCGACGATGATAGTTGTTGGCGTCACAAAGGCCATCAGC
GGGCTTTTTGGAAAAGGTGGAATCGCCGACCGAATGATTTGGTTTAATGG
TTTCCCATTTTTAGACAACAAGGAAAATCATACATTTGGGGTACCTGTAT
CCTATATTATGACAGGTAAAGTCATAGCTCTTCCTGTCAGAGGGCTCACT
ATTAAAGATATTGAACAACTTCTTCGGGAAGGTCAATACAAAGGCTTCCC
TCTAATTGAAGATAGAAATTCCAAAATTTTAATGGGCTACATAAGGACCA
CCGATCTCCGTTATGCTATCGACCGAGTAAAGACAGAACGTACAATCAGT
TCCACCACAAAATGCTATTTTAACTCAGATCCTGCTAAATCACCTGTGTG
TAAAACAACATCTAAATCTTCTCCATCAACAAAGATAGAAGATGTAAATT
CCTCATCAGTCGACCTCAGTCGATATATTGATCCGACACCAGTTAGAGTA
CACCCGCGGTTGCCACTTGAAACTGTCATGGAACTCTTTCGCAAGATTGG
GCCTCGGGTAATTCTTATCGAATACCGTGGAAAACTAGTTGGCCTAGTAA
CTGTTAAGGATTGCCTCAAATATCAATTCAAGGCTGAGGCAAGCGATATC
CCACGCGTTGAACGACGCAATTCTGAATTAAAGGAATGGTTTCAAACGTC
GATTAAGATGTGCAGCAATTTATTTTCTACGATATCGCTATGGGATAATT
ATGGGCGTATCCGCATAAGATCGACTGCTAATACCAGCCAGAATAACTTA
AGAGGCTCTTCAAGCGACGTTTCACCAAGTCAAGATAGCTTGCTCGATCC
CACTGGTGATCCAAGAACTCATCATGATGATGGAGAAACCTTTGAATTAC
GTGATAGATAA
>Bg_POA_contig_35155_gene-0.0
ATGCATGTCAGCACATATCTCGGCGCTGGCATGACCATCGCAACTGCTTT
TGCCCTCGTTGTCCCAGAGATTGCTGCTGATTCCAAAGAAATATCCAACC
TTCGTTCAATTCTCTCCATAATCCCGGCGCAAAACTTAACTCAAGATCAT
GTCATTGTCTTCGGTCTGAATGAACAAATTAAAGTCATCTCCCGCGCCGA
ACTTCAATCGATCATGGGCGATATTCCGATAGCTACTGAGGAGCAGCATA
ACAAAAACTTTTCCACCCCAATTCCCGACGTCACGGAAACAGGGCCTAGT
CGAACCATCACTCGTCGCTGTCCGATAGACACGGTCTGGTCCATGAATCC
TGTCGAGGTCTTCGTGAACTGGGATGTTCCGGTATCTAATGTTGTCCTCG
CGCCACCCACGAGTAGTGTTTCT
>Bg_POA_contig_16505_gene-0.0
ATGACAGATTTCAACAAGTGGAAAGTCATTGACCTTAAATCGGAATTAAA
AAAACGCGGTCTCTTACAGACTGGAATCAAAAGTCTACTAGTTGCTCGCC
TGAAAGAAGCCGAGAATAAAGAAGGGTTTGAAAGTGAAGCAACAATCCAG
CACGATTCAGCGACTTTAAATGGCAGTTCTGGAACCGTAAACTCACCAGA
AGCTGTCTCCGCAGAATTATCAGCAGATTCCCCTCTCGACGCACCGGCAC
GGTCCGATTCTCCCGATGAGGAATGGCCACAGCAGGATACTGTTACTAAT
CACACTGGTCAAAACTCTTGCTCAACCACATCGAAAGATCAGATAAACAA
GTCAATTGTCCATGATCAACTCGCTCATGAGGAAGAGCATACTAACGCGC
ACAAAGACGAGCCGAAATCTGTCGAAGAAAATTCCGACGACCGACAAAAA
CGAAAGCGTAGATCGCAAAGTCCAACACCATCCAGCAAAGAAGTATCGAT
GAAGCGCCTTCGGAAAAGTGACGAATTTCTTCATGAAGAGACGAATCTCG
AGTTAGAAACACATAATAAGCAGAGTAATGAAATTTCAAACTTAGAAGAC
CAACCCAAGCCTGAACATCAGAATTTGACTTCATCCAACTGCGAAAAAAT
CGATCACGAAGATGAAATGGCGCAAGAAAAGTCAAACGACAAATCCTTGG
AGTATCATACCACAAGCACAGAGCAACGTGACACAATGAAGTATGAAGAA
CCTTACAAGCAAGAAATTGTTTCGTCCGAAACAACTGATACATTTACACA
TACTCGCCGTGATAGTCGATTTAAGGGACTTTTTAACAAAATAGACGATT
CTAATGATTCAGATCCGGGCCACGACAACAATACTGAATTGGAACGTGCA
GTATCCCCAGCTATACATCCTGCAACATCTGCTCTTTACATCCGTGACAT
GCAGCGCCCCCTGAGTCCTCAACAATTTAGGTCTCATCTATCTGCACTAG
CAGCACCTCCTGGACAAAGCCCCGATCCCGATCGTATCCTTACTTTCTAC
TTGGACCCTATCAGAACTCACGCTTTTATTTCTTTCAGCAGTATCTACGC
TGCTTCTCGCGTACGCATCGCGCTGCACTCTCGAATCTGGCCAGATGAAC
GTAATCGTAAGCCACTTTGGGTAGACTTCATACCAGAAGATAAGCTTGAA
GAGTGGATCACTTTAGAACAAGAAAGTAATACTGGAGGGCGATCAATGGC
CAAGAAATGGGAGGTTTTCTATGACATGAACGAAAACCGCGAAGTGACAG
CCAGCTTACAGGAAGCCAGCAATGCACCTCTACCCGCACAGCGGCCCACT
TCTACTACCTCTCATGTTTCCTCCAATCAAATCCCTGTGGGACCCCGTGT
CGGAATTGACAGCGCGCCATCTGGGCCCCGAACCAATACCCAACAAACCC
AACCTGCTCACGTCGACGGAGATAGTTCCAAACTTAATGAACTGTTCAAT
TTTACAGCCTTTAAGCCAGTCCTCTACTGGAAACCTGTATCTAGAGATCT
CGCTAATAAGCGTCTCGACCGTATTGAAGACTCATATTCATCAGAAGTGA
AAGCCGGTGGTCGAGTCATGGGTGACCCCCACCGCTACACATTTGAGGAA
GGTGACATGTTAGTAGATCGTGGGGTAGAGCTTATTCCTGGCTTACGACC
ACCGCCTGGGTATCGTGCACCAAGACCTGGCGGTGACAGAGGTGGATTTT
CCGGCGGGCTTGGAGGCTGGGGGCGTGGAACTAGAGGTGTAGGAAGATAC
AGAGGTCGAGGAGGCGCAAGCTACCGAGGCGTATCAAATGAAAAATACGG
CTACGGATTCGATACCCACAGTACGCGTGATTATGCTCGGTACTAG
>Bg_POA_contig_19151_gene-0.3
ATGGCCTCGAAATCCGAAAACGTCAAATGGGTAGATGGCCTCAGGGGATG
TGCGTCTCTTCTTGTCGTTTTCACGCACATAGCTCGTGCCTTTGATGTCG
ACCTCTTCCTCCCAACGTCTGCCGAAGGCGCAGCTCCACGCATCCTACAA
TATCCCTTCTTCCGAGTTTTTACTCAGGGCCGAATCGGTGTCTCCATCTT
CGCGCTCGTGACGGGATATGTCTGTGCCTTGAAGCCAATCCGGCAGATTC
GATCGGGCAGTCCTGAATCCGCATTCAATTCTATTTCACGTAGCGCTTTC
CGTCGTATTCCTCGCCTCGTTCTACCAACCACCATTGCGACAATACTTAT
TTGGCTCTTGTGTCAGCTAGGAGTTTTCGAAGTCGCCAACCATGTACAAA
GTACTTGGTTGAATCATTCATCACCAAAAGCAACTCCATACGTGGCGCCT
GCATTAAGGGACCTCATATACAATCTAACTTCAACCTGGACAAAAGAATT
CAATATCTATGATATAAACCAATGGACTCTGTTTCCTCTCTTGAAGGGCA
GCATGTTAGTCTACATTATGCTTGTAGCTTCAGCGTATTGTAAGACAAGG
TATCGAATGATCGTGGAGTTTTCTCTATTTCTGTTCTGCTACATAGCAAA
AGATGCCACCTTTGGTATGCTATTCTTTTTTGGTGCTTTTCTCTCCGATC
TTTCTCAACATCCATCACACAACCATTGGCTCGCCAATCATAAATTACTA
TCATGCGTACTTTCACCTCTTCTCATCGTATCTGGCATGCTACTAGCGTC
TTATCCTGAGAATAAGGCTGAGTGGGCGCATTGGTCTGAAATATTGCGCC
AAATGGCAGGCTACATTTTCCCTGCGGACAACGAGACACCTCGCTACTAC
TCTGGTCTGGGCCTTATTTTCATCTGCATGGGAATTCACATTTCAAATTT
TGTCAAGGACGTTCTCTCCCATAGGTGGCTACTCTGGCTTGGCAAAAACT
CCTTCGCTGTATATTTACTTCATGGAACTCTTCTCCGCACTATATTGGTT
TGGATGTATTTTGGTGTTTCAATTCCCGCCGACATCATCCACGAAGATGG
TACTAGCGAGCCAGGCCACTTACCATACCCAGGTCGTCTTCGTTGGTATT
TTTGGATGCCAATTTGGTTTTTCATCCTCTACTCTATTGCGAACCTGTGG
ACAAAGTACGTCGATCCATGGTGCGCGAAAGTCACCGAAAGCCTTGTGAA
GGTCGTATTTCATGAATCCTCAGATGACTCTACAGAAAAAGGTCTCATCC
CTCACTAA
>Bg_POA_contig_19151_gene-0.0
ATGGGCTCTGATAATCCCCACAGGGCCCAACAGCAGAGTAAACCAGTCAT
CCATGCCTGCCAGTACAAGATTGGAAAGACGCTTGGCTCAGGTTCATACT
CTATAGTTAAAGAATGTGTCCACATCGAAACAAGTCGATACTATGCCACT
AAAGTTATCAACAAGAGATTAGTCTCTGGTCAAGAGCGTACGATACGCAA
TGAAATAGCCGTTCTTAAACGTGTGTCTATGGGTCACCAAAATATCCTTA
CACTTGTCGACTACTTTGAGACGTCAAATAATCTATATCTCGTTACAGAA
CTCGCCCTCGGTGGCGAGCTCTTCGATCGAATCTGCCGGAAAGGTTCTTA
TTTTGAGTCTGATGCTGCTGACCTCGTCCGCGCGGCTTTATCAGCTGTTG
CATATCTACACGATCACGGAATTGTGCATCGGGATCTCAAGCCAGAAAAT
CTCTTATTCAGAACCCCTGAGGATAATGCCGATCTACTCATTGCGGATTT
TGGCCTTAGTCGAGTGATAGATGAGGAACAATTCCATATCCTAACTACAA
CGTGCGGAACCCCAGGCTATATGGCCCCTGAAATCTTCAAAAAAACTGGC
TACGGAAAATCCGTGGACATTTGGTCCATTGGCGTTATCACATACTTTCT
ACTCTGCGGTTACACACCATTCGATCGAGATTCAAACCTAGAAGAAATGC
AAGCAATACTAGACGCCGACTTCAGCTTCACGCCTATTGAATATTGGCGT
AATGTTAGCCCCCAAGCCCGAGAGTTTATCAAACGTTGTCTTACAGTAGA
CCCGACAAAACGTTTGACTGCACATCAGGCACTGTCCGATCCATTTGTTG
CAGGACTTCAAAAGGGCAATGATCTATTACCCACGGTAAAATTAAACTTC
AACGCGCGTAGAACTTTACATGAAGCAATTGATACGATAAGGGCTATTAA
CAAGTTGCGCGAATGCCAGAGCGGCACAATGGATGGCTCATTTTCTCATA
AACCTGCCCACGGTGCTAAGCCACTTAAGTATCCTCAAAACGAGACGCAG
CCTGCCACAAATGGCACAATTAATGTGGCCGAAATTCCAGCTAGTATAAA
TAAAGATCAAAATGTGCGCGGGATTCAAGACAGTTGGATTCCCATGGAAA
TTAAGCTCGAATCTAACGTGCAGCCACAAACAGTCACAAAGCTACCAAAA
GGTCTCTGGAGCGCCAAATAA
>Bg_POA_contig_19151_gene-0.2
ATGGCTCGTACGGAATCTACAATGCCCGAGGTGGTGGTGCGTCGGATTCG
GACCAAATATCACTGGCCATCAGTACAGCTGAATTCATGGCTGGCCATCA
TGCTCGTAGGGAGCTCAGCAATTCTTGGAATTTTTTCGAGCTTCATTGCA
ACACAGCGCCAGCTTAAGATTGGAATTCCCTGGTATTTCCCCTATTGGGT
CACTGTCGGAACTTTGTCTGTTACCTTTATTTTGGGAATGTTCTGGTTGA
TAGCGCGACGACAACTCTTGCCTGGTATCGTTATAATGGGTTCATTTATA
TTACTCATTCTTTGGACAGTGGGATTGATCATGATCAGCCTCCAACTCTG
GGGCCCTTCAGGGAATGTGAACACCAATTGTCAGCTTTACGTTGAGAACC
AGCCAGTTACGGGAGTCAGTGTTCAAACATTGGCATGGCTCGAGCAGCAT
AGTATTTGTCAAGCCTGGCAGGCAGCTTGGTCGTTTCAACTTATTGGTTG
CACTTTCCTCCTCTGGATGCTCATTATGGCCTACCGAGTCTACCGAGATC
ATGTGTAG
>Bg_POA_contig_10862_gene-0.0
ATGGTACTCTACAAATTGGTGGTTCTAGGCGACGGAGGTGTTGGAAAAAC
TGCTCTGACGATTCAGCTAACTCTGCAGCACTTTGTCGAGACTTATGATC
CTACCATTGAAGATTCCTACCGGAAACAAGTTGTAATAGATTGTCAATCC
TGTATGCTTGAAGTTCTCGATACTGCCGGTCAGGAAGAATATACGGCACT
GCGAGATCAGTGGATCCGTGATGGTGAGGGCTTTGTCCTGGTGTACTCCA
TCTCTTCTCGATCATCCTTTACACGCATCAATCGCTTCCACAATCAGATC
CAACGTGCTACGAATGTAGACATGCCTGTGCCTATTATGTTGGTCGGGAA
TAAATCCGATCGAGTCACAGAACGCGAAGTTAGCACCCAAGAAGGCTGCG
CTCTCGCACGCGAGCTTGGCTGTGAATTCGTCGAAGCGAGCGCTAAGAAT
TGTATCAATGTTGAAAAGGCCTTCTATGACGTTGTCCGCCAGCTACGTAG
ACAACGTCTTCAGACATCAGTTCGAACTAATGCCGGCAGCAAGGCCAAGA
CAGGTGCAAGCGAAGAGAGAGGTGCAGCGAGAGATGAAGGAAAAAGCTAC
AGAAGCAAAAGAAGAAAATGGCTGTGCATCATCTTATAG
>Bg_POA_contig_4673_gene-0.0
ATGGGAACTTTGATAGACAGATTTGAAGAACATGATGGCCCCGTAAGAGG
AATTGACTTTCACAAGACACAGCCCCTCTTCGTGTCCGGGGGTGATGATT
ATAAAATAAAGGTTTGGTCATACCAGACACGTCGATGTCTTTTTACCCTT
AATGGGCACTTAGACTACGTCCGAACTGTTTTCTTCCACCACGAGCTTCC
ATGGATCATCTCAAGCTCAGATGACCAAACGATCAGGATTTGGAATTGGC
AAAATAGATCCCTTATCTGCACCATGACGGGACACAATCATTACACAATG
TGCGCTCAGTTCCACCCTAAAAATGATTTGGTTGTTTCAGCCTCTCTTGA
TCAGTCTGTAAGAGTTTGGGACATTTCAGGATTAAGGAAAAAACACTCTG
CACCAAGCTCAATGACCTACGAAGATCAAGTGACGAGAAGCAACCAAAAT
CAAACTGATATGTTTGGTAACACTGACGCCGTGGTGAAATTTGTGTTGGA
AGGCCATGACCGAGGTGTAAATTGGGTAGCTTTTCATCCTACCCTACCCC
TGATCGTTTCTGCCGGTGACGATCGACTAATCAAGCTGTGGAGAATGAGC
GAAACAAAGGCATGGGAGGTTGATACGTGTCGTGGACATTTTCAAAACGC
ATCTGGCTGTCTATTTCACCCACATCAAGATTTAATACTCTCGGTGGGTG
AGGACAAGACAATAAGAGTATGGGATTTGAATAAACGTACTTCTATTCAA
TGTTTCAGGCGAGAAAATGACCGATTTTGGGTCATTGCTGCCCACCCTGA
AATAAATCTCTTCGCCGCAGGTCATGATAACGGTGTTATGGTATTCAAAC
TGGAGAGAGAGCGTCCCGCATCAGCGGCATACCAAAACAACATTTTTTTC
ATCACGAAAGATAAGCACGTTCGATCCTACGACGTACAAAAGAATCTTGA
AAGTCCGACGCTACTTACGTTGAAGAATCTTGGAAGCCCATGGGTCCTCC
CCAGAACTCTATCGTACAATCCAGCAGAGAGGGCAATCCTAATTACTTCA
CCCGCTGAGCATGGGTTTTACGAGCTAATCAATCTACCTCGAGACGGTTC
TGGCTCTATGGATTCAACTGAAACTAAACGTGGTCAAGGAAACTCTGCTG
TTTTTGTTGCCCGTAATCGATTTGCGGTTTTTAACGCTGCTACTCAACAG
ATTGATATCAAAGATCTTTCAAACTCGACTACAAAGACGATCAAGACTCC
AGCTGGTACTATTGATGTTTACTTCGGAGGAACGGGAAATCTTCTCTTGC
TCACAACTACAACAGTCTATTTATACGATATCCAACGGAAACAAAATGTT
GCCGAAGTAGCTGTTGCAGGAGTGAAATACGTGATCTGGTCTAATGATGG
TCTCTATGCTGCACTACTGAGCAAGCATAATGTCACTGTTGTTACGAAAG
CTTTGGAGCAAGTAAGTACACTTCACGAAACTATCCGTATCAAGAGCGCC
GTTTGGGATGATGCAGGTATACTTCTTTATTCAACGTTGAACCACATTAA
ATATACCTTGCTCAACGGTGATAATGGTATTGTTCGAACACTTGATCAAA
CAGTGTATCTAGTTCGGGTCAAGGCACGTACTATCTACTGTCTTGATAGA
AACGCAAAGCCCAAGGTGCTAAATATTGACCCTACCGAATATCGCTTCAA
ACTTGCACTAGTTAAAAGAGAGTACGAAGAAATGTTGCAAATCATAAAAA
CATCATCTCTTGTTGGACAAAGTATTATTTCCTACCTCCAAAAGAAAGGC
TATCCTGAAATAGCTCTACAATTCGTGCAAGATCCCCAAACTCGCTTCGA
ACTTGCTATAGAATGTGGTAATTTTGATGTGGCGGTTGAGATGGCCAAGC
AGCTAGACCGTCCCGCGCTATGGACTAGATTAACTTCTGAAGCTCTCACT
CAAGGTAACCATCAGATCGTGGAGATGACCTACCAAAAGCTTAGGCAGTT
TGACAAGCTTTCATTTCTTTATCTCGCTACTGGTGACGAAACTAAGCTCA
ACCGAATGGTGAAAATAGCCGATCACCGAGGTGATTTCACTTCTCGGTTC
CAGAATTCCTTGTATCTTGGAGATATCAACGATAGAATCCAAATGTTCAA
AGAGGTTGAACTATATCCTATAGCACATGCTATCGCAAAATCCCATGGCC
TCGATGAGGAAGCTGAATCAATACTCGAAGCTGCAGGCTTAACAGAAGAT
AAGGTCAAACTTCCGCCTATTGGATTCCACCATCAAATTCCTAAACCAAT
CGTCTCTACATATAAATCGAACTGGCCAACAAAAGCAACACCACAATCAT
TCTTCGAGAAGGCTCTGCTTGGCCAGTTAGAAGGTCTTTCGAATGACAGC
GAACTAAATGAGAATTCCAATAACTGTAAAATTGAAGATCCAGAAGATGA
TAATAGATTAAAACTTAATGACCACCTGATTGATGCCGAAGAAGATGATG
ATGCAGCCGGCTGGGACATAGGCGATGATATCGTTATACAAACCGAAAAT
GACATGGTTCAGATCTCTGCGGTTAAAGGAGGCACTGGAAGTAGTGAAGC
GGACTTATGGGCTCGCAACTCGCCTCTTGCTGCTGATCACGTTGCCGGTG
GATCCTTCGAGACAGCTATGCAACTTTTGAACCGACAACTCGGTGCTGTT
AATTTTGCACCGCTAAAATCACGATTTTTAGAAATATACCAAGCGACAAG
ATCTTATCTACCTGCTACTCCGGGCTTGCCGCCTCTCGTTAATTATGTCC
GAAGAACTATAGAAGAGACTGACACTAAAAACCTCCTTCCCATTATACCC
CGAGACATTGAATATCTGGCTACGAACGAACTCCAAAGTGGTTACACAGC
AATGCGAACAAACAAGTTGCAGGATGGAGCCGTTATTTTTCAACGAATTT
TACATGCACTTCTTTTGAATGTTGTATCAAACGCATCAGAAGTAGAAGAG
GCAAAGAAGCTTTTAAAATCAGCAAGTGAGTATAGCCTTGCTATAAATAT
TGAACTGTCACGACGCAGTCTTGGATCTGATGATGATATCACAAATTCAC
CAGAAAAGTTAAGACGAAACCTGGAACTTGCAGCATATTTCACCATCCCT
AAGTTGGAAATTCCCCACCGGCAATTAGCGCTCACTAGTGCTATGAAGAT
ATCATACACCAACAAAAATTTTAGCTCTGCATTAAGTTTTGCTAATAGGA
TTCTTGCGAACGGTGGAGCAGCCAAGCTGCTAGAAAATGCACGGAAAATT
AAGGCCCAATGCGAACGTAATGCCAACGATGTACACGATGTCGATTTTGA
TCAGTTTGCTGAGTTTGATATCTGTGCTGCCTCGTACACGCCCATCTACT
CTGGCTCAATGTTTGAAGTTTGCGCTTTCGACGGGAGCAAGTACCAATCT
AAATTTAAAGGCACAGTTTGTGCAATTTGCGGCGTTTGTGAGATTGGAAA
GAGCGGGAGTGGGCTGAAACTTTTTTCGTGA
>Bg_POA_contig_30845_gene-0.0
ATGTCACAGGGAGATCGCCCACAGCTATTACCAGTGCCTGTCCAGTCGCA
AGAATTCAGTTTCCTGTGTCATAATGCGCGCAGGCATATGAAAAATGATC
TCATGCCATTAGTTCAGACGGCCAATGAAAAACTGGACAGAGGTGGTTCA
CTCAATGAATATCCTATACGATGGAATGCCTTAGAATACAACATTGGCGG
AATGTACTATATTTATCCTATTACAGCAGACGCCGAAGTAGATTTTGTTG
TATTCAACAGACACGGGGTAGTCATAGGCGCAGTGCACTCTGCTAATTTC
AATACCGGAAGACGTTACTTTGCATGTGTCCTTGAACTTGTAACTGTCTC
CCAGTACATGTCCCTGACACATATTAATTTTACTAACAATGTTTATTTGT
AG
>Bg_POA_contig_8797_gene-0.0
ATGCAAATATCAATCATATTTCTTGTTCTGCTAATAACCGGACTCATGGC
CGCGCCTACAAAGCCATTTACCACCAGATCAAAGGATCGTCACATGGCTT
TTCAAAAAATTGGGAGGAACCTCGAGAAACTCAAATTTGAAGGCAGCGTC
AATAGCTCTGAGAAGGTCAAAGGTAAATATATTAATGAGCAGGCTGTCAG
TAAGAGAGATGCTTATCAAACTCTTCGCACAGGTACAGCAGGAAAGTCGA
CGATCAAAACTTTGATTGAAAAGCAGCTTGAATTGTTTCCATACTTCTCG
GTATCGTCAAAAAATTCGGCTCACATGAACGAGGGAATATCACATAGTCA
TACCAACGGAATTCCCCAACAAAATCCCTCGAACTATCGAATGGATTGGC
AACATGGCTTTCCAAAACTTCAGTCAAAAATCAGCATCTGA
>Bg_POA_contig_32246_gene-0.0
ATGCACTCACTACGTGAGTGGTCCAAATGTCAAACTGAGCCGTCTTTGTG
TATAGTCGTCGGTGAAGGACTAGCCTTCTCCGTGTCATGCTTTATGAGCG
CTGGGCTTGTGCCTGTCACGAATAAAAATTCATCATCATCATCATCATCA
AACTCAAACCTCCACGTCAGGTTTTCCGTCCCACAGACACCAAAAATAGT
CCATGCAACATAA
>Bg_POA_contig_6646_gene-0.2
ATGAGCGAAGGCAAAGAGCGCAAGTTTCCGAAATATACTAGAATTACTAT
TGATACCTCTGCCGTCAACAGCCCGTCTCTCACAGCCCTATCAGAGAACG
ATGCTCTCACTACTATCAATTCATATCAAAGTCAAACAACTCCTACGAAC
AATGTCCCCCCTCACACAGGAACTGATAGACCAGAATCATCTTTCCACAG
CCCATCACCGTTGACAAGCTCGACAAATTGCCCACCAGTAAGCGAATCGC
GTGTGAACAAATTGTTAAGTAGTCGAGGAGGAGAATGTGTACCTCCATCG
CCTAGCATTTACATATCACCAAACCCTTCAAAAGGTGAAAAATCTTCTAG
TTTTCTTGCCGTTCCAGGGTTAAGATCTCGGCAAAACTCGATCGAATCAG
AAGATAACAATAATTCATCCACAAACTATAGTGGAGACACCGTCTCAAAT
GTACCAATAGAGCATCGAGACGATGGCCCAACCCTTACAAACGAAGAGAT
AATGAAGGATCCTGAGGCCCTTGCTCCCGACCGCGGAAACGAAGAAGATT
TCGTCGTTGATGAGAACCCTTTTTCCTTTTCCCAAGGACAACTGAACAAA
ATAATTAATCCAAAGAGTTTATCAGCATTTTATGCGCTAGGTGGTCTGGC
TGGATTAGAGAAAGGCTTGCGATCTGACAGAAAAGCGGGTCTTAGTATTG
ATGAGACAATTCTATCGGGATCGGTATCACATGAAGAAGCTTTATCTGCT
GCTGCCGCTAAATCTTCCTATGATCACACGACCGAATCTAAATCATCCCC
AGATCCATTAGGATCTGCAGGCTCTAGTCACTGTAACAAAGATTCATCGA
AGTCCCTAGAGAAACAATTTAGTGATCGAAGGCGGGTTTTCAAAGACAAT
AGATTACCCATAAAACAGGGCAAGAGTCTAATGCAGCTGATGTGGATTAC
CTTCAACGATACCGTATTAATTCTTCTTTCGGTTGCTGCAGCTATATCAC
TCGGAGTAGGACTTTATCAAACCTTCGGTACCAAGCACAATGCCGCAAAT
CCTCCTATCGAATGGGTAGAGGGAGTTGCTATAATCGCTGCCATTTTAAT
CGTGGTCATAGTTGGTTCCTTGAACGACTGGCAAAAAGAACGTCAATTCG
TCAAACTCAATTGTAAGAAGCAAGATCGTGATGTTGTCGTAATTCGCTCG
GGTAAAACAATGGAGGTCTCTGTGTTTGACATATTGGTAGGAGATGTGAT
GCAACTAGAATCTGGCGATATGATTCCCGTGGACGGAGTTTACATTGACG
GGCACAACGTTGTTTGTGATGAATCTCAAACCACCGGAGAGTCTGACCTG
ATTCGCAAGCATCCTGCCGATCAAGTCTACATGGCTATTGAAAAAGATTC
CAACTTGCGTAAATTAGATCCCTTCATTTTGTCTGGTGCAACGGTTGTTG
AGGGTGTTGGTACATTTATGGTCACTGCAACTGGTGTCAACTCTAGCTAT
GGGAAGACCCTTATGTCACTACGCGAAGATCCAGAAGTTACACCTCTACA
GTCAAAGCTAAATAAGCTTGCCGAATGTATTGCTAAGCTTGGTGGAGGTG
CCGGTCTATTGTTATTTATCGTCTTATTCATCAAGTTTTTAATACACTTG
CCAAAGAACGACGCGACTGCAACAGAAAAGGGACAACAGTTCCTGCAGAT
TTTTATCGTCACCGTCACCATCATTGTGGTTGCTGTACCAGAAGGTCTCC
CTTTAGCTGTAACTTTGGCTCTAGCTTTTGCGACTACTCGAATGTTAAAA
GATAATAACCTTGTACGTCACTTGAAGGCTTGTGAGGTCATGGGAAATGC
GACTGCCATCTGTTCTGATAAGACCGGCACTTTAACCCAAAATAAAATGC
TTGTAATTGCTGGGACACTCGGTATTAATGCCCAGTTTGGAGATATAGTG
AAACCATCCAAAGACGTAAACCAACCTGAAGATGACGGTGCTACCTCGGA
ATCCTTTGGAAAAACTTCTCCACACGATGTTATATCTTCCCTAGATACAA
CAGTAAAGAGAATGTTAATACATTCAATGGTCGTAAACTCAACAGCCTTT
GAGAGCGAACTTGATGGAAGTAAAACTTTTGTTGGTTCCAAGACCGAAAC
CGCCTTACTTCAGTTCGCAAATGACTACATGAGTATAGCCCCCATCGATC
AGGAACGTTCAAATACGGATATCGTTCAGATATACCCATTCGATTCAGGT
AGGAAGTGTATGGGTGTCGTCGTGCGACTTGACGATGGGAAATATCGGCT
ATACGTTAAGGGCGCATCAGAAATTCTTCTGCAGAAATGCACGTCTATAA
TTCGAGATCCCACCGAGAAACCAATCAGCACTATTTTGACGGATAGTAAT
CGTGCAGTTCTTCTCAACGTAATCGATCAATATGCAACACGCTCACTACG
AACAATTGCCATAGTCTACCGGGATTTCAACAAATGGCCAGTCAATGAAG
TCCAAGCTGGGCGAACTGACCACAATGGTGTCAAATTTTCGGATGTTTTC
AAGCAAATGGTTTTCCTTAGTGTCGTCGGGATCCAAGATCCAATACGTGA
TGGGGTGGCACTAGCTGTAAAGAAATGCCAGAATGCTGGTGTCTTTATCC
GCATGGTTACCGGAGATAATGTTAAGACAGCCAAGGCAATTGCCACTGAG
TGTGGTATCTTCACAGAAGGCGGAGTTGCAATGGAGGGTCCTGACTTCCG
AAAGTTATCCAAAAGCAGTATGGATCAAATCATTCCACGATTACAAGTTC
TTGCCAGATCCAGCCCAGAAGATAAACGCATACTTGTTAAACGTCTCAAG
GAACTTGGCGAAACCGTAGCAGTTACTGGTGATGGTACTAACGATGCACC
TGCGCTTAAAACTGCAGATGTCGGATTTTCTATGGGTATTTCGGGTACTG
AGGTTGCTCGTGAAGCATCTGCAATTATTCTGATGGACGATAATTTTGCG
TCCATTGTAAAAGCTATGATGTGGGGACGTGCAGTTAACGATGCAGTAAA
AAAGTTTCTTCAATTTCAAGTGACTGTCAATATCACGGCCGTCCTATTAA
CTTTTATCACAGCTGTCGGCAGTAATGAAGAAAAATCTGTTCTTACAGCG
GTTCAACTGCTATGGGTCAACCTTATCATGGATACTATGGCAGCTCTAGC
TCTTGCAACTGACCCACCCACGGAATCTATTCTCGACCGGAAGAGTGAAC
CCAAGTCCGCTCCTCTTATCACCATCGCTATGTGGAAAATGATTATTGGA
GAATCCTTATACCAGCTTATTATTACCTTGGTTTTGTATTATGGAGCTGC
TTCCATTTTCTCTTATTCCTCGCAACGTGAAATAGGGCAAGTTTCAACTC
TTGTATTTAATACATTTGTATGGATGCAGATCTTCAATCAGTGGAATAAT
CGTCGCCTCGACAATAAATTCAACATTTTCGAGGGAATCACCTCCAATTA
TTTTTTCATAGTGATTAATATAATTATGATCGCAGGACAAGTTATGATAA
TTTTTGTCGGCGGGAAAGCTTTCAATGTCGTTCGTTTAAGTAAGGCCCAA
TGGGCATACTCTTTGGTACTTGGGTTCCTTTCTATTCCGATTGGTGCAGT
CATACGACTCATTCCAGACGAACTAATTGGTCGGCTTAATCCATCGAATC
TCAAATCTCGACCAAAGGGGCCACAACTTACCATCTCAGATGAAGAAGAA
CAATTCCGTTTCCCCAGACCTTTAACTGACGTAAGAGAGGAACTTAGCTT
CCTCAAAAAAGTTAAGGGTGGTAGATTGAATAATTTAAAATTTGCTATTC
AAGACAAACGTGACCAGTGGCTGCCACGTTCTAGAAGCGGATCACGATCT
CGTAGTAATTCGACGACCCCTACACCATGTACAGATTCACAACGCGAGGA
TAGCTCTATTATCCCACAATCGAGCACTGAAATACGCAAACGGACCCGCT
CAAATCGGTCCCGTTCTAACTCTGCACTTGGAGCTACTACGGTCATGGCT
GGTATTATTGCAGGGTCTGTTGGAGGATGGTCACCGATCGAAAGATCTGT
TAGTGATAACGACTCAGTGCGATTTTCACGAAAGCCAGACTTGGCATTAA
GTGAAGAAGCTAAATCTCCTTCCATGACTAAATCAGATCATTCTATCATT
GAAGGTCAATTCTTAGAAACCCCAAGCACGTTCAGCGGGGAAACATCATA
G
>Bg_POA_contig_6646_gene-0.0
ATGAAAGTCATCGAAGTCATAATAGACGTGAGTAAGAATTTAAAATCTGT
GGAGAATCAATTAGGGGACGAGAGTTTTAACTCAATAACTGGCCTAAATG
GAAGCGGAAAATCAAATATCCTAGACGCAATATGCTTCGTCTTGGGGATC
ACAAATATGGCTACCGTTCGAGCACAGAATCTTCAAGATCTCATCTACAA
GCGTGGGCAGGCTGGCGTCACCAAAGCCAGTGTCACGATTGTTTTCGATA
ACCATGATACCAAAAAGTCGCCTATCGGCTTTGAGGAGTACTCTCAGATT
AGTGTCACGCGCCAGATTATGCTTGGTGGTACGAGTAAATATCTAATAAA
TGGCCATCGGGCGCAGCAACAGACTGTACAGAACCTTTTTCAATCTGTGC
AGCTAAATATCAACAATCCTAATTTCCTAATCATGCAGGGAAGAATTACC
AAGGTTTTAAACATGAAAGCCGTAGAGATTTTGGCCATGATAGAAGAAGC
CGCTGGTACGCGCATGTTTGAGGATCGAAGAGATAAGGCGTTTAAGACGA
TGGCAAAGAAAGAGATGAAGGTCCAAGAAATCACTGAACTCCTGCGAGAT
GAGATCGAACCGAAGTTAGAAAAGTTGCGAACTGAAAAGCGTGCTTTCCT
AGATTTTCAGCAAACGCAGAACGACTTGGAGCGCTTGACTCGAGTTGTTG
TCGCCCATGATTATATAAAGAGTCAGGAAAAATTAAAGCAGTCTGCGGAA
TCTCTGGAAACCAAAAAACAATGTACAAAAGATTTGCAAAAGAATGCTAT
CAAGCTGAAGAGTGAAATTGATCACCTCGCCGAGGATGTCAAAATTTTGA
AAGCCCAGCGAGATCAAGAGATGAGAAAAGGGGGGCAAGCACAAGCTCTG
GAAGAACAAGTCAAAAAACACTCTCATGAATTAGTCCGCTTAGCTACCGC
CATAGATCTTAAGAAATCTAGCGTAGTGGAAGAGACAGAACGTAAATCCT
GCATCCAAAAGACTGTCACTGAACTCGAATTACAGGCAAGGCAAAAAGCT
AAAATCTACGAGGAAATTCAAGCCAAATATGATAAGGCAAAAGAAAAACT
CGTGAAGCAAGGTGAGCAAGCTGAGACGAAAGAAGAACTCCTTCAAACCT
TGCAAACGGGCGTAGCCTCAAAAGAAGGCCAAGAAAGCGGATATCAGGGA
CAGCTTCAAGACGCACGAAATAGAGCTATTGCCGCCTCGACTGAGCAGGA
ACAGGTCAAGCTCAAAATTGTACACCTCGAAAAAAAGTTAAAGGAGGAAG
AACCACGAGCCAATAAAGCCAAAGAACTAAACTCAAGTCTACTGGAAGAG
CTTGAGGGCTTGCGATCACAGGCTCAAAGGTTGGATAAAGAATATAAAGA
CTTTGGATTTTCTCCCGGACATGAAAATGATCTATTCAAACGTGAGTCTA
CTCTACGCCAGGCAATTCAAAAACTTCAGGAACAATCGGATGAGATGAAA
CGAAGGGTAGCCAATATAGATTTCAACTATGCCGATCCCACGCCGAATTT
CGACCGTACAAAAGTCAAGGGCTTGGTAGCCCAACTCTTTGCTCTAGATA
AAGAACGGCCTGATACGGCTACTGCTCTTGAGGTTTGTGCTGGAGGGCGA
CTTTACAACGTGGTTGTTGACAATGAAATGACTGCTACTCAGCTACTCCA
GAACGGAAAACTTAGAAAGCGTATTACCATAATTCCGTTGAACAAAATTG
CAGCTTTTAGGGCTGCTTCAGAGAAGATCGGAGCCGCTCAGACTGCCGCT
CCTGGAAAGGTAAATTTGGCTCTATCGTTAATCGGATTCAATGATGAAGT
CTCCACCGCCATGGAATACGTGTTTGGAAACACATTGATTTGCAACGACG
CAACGACGGCAAGGCGTGTCACATTTGATCCGGCTGTTCGCATGAAGAGT
ATAACTCTAGAGGGAGATTCATATGATCCGTCTGGAACACTTTCCGGAGG
GAGCGCCCCAAATTCAAGCGGAGTTCTAGTCACTCTGCAGAAACTCAATG
AACTAAACCATGAACGAGATCTTCAAGAAAAAGAACTTTCAGATCTACAA
GCCACTATATCTGGAGAAAAGCGACGGCTTGACAAATTTAAAAAGATAAA
GCAAGAACTAGATCTCAAGGCACATGAAATTAAGCTATATGAGGAGCAGA
TCAATGGAAATTCTTCGTCATCTATTATTCAAGAGGTTGAGAATATGAAA
GACACGTTAGTCCGATTGAGAAGTAATCTTATTGAAGCGAAGAAACGACA
AGATGATGCTGAGAAGGATATAAAACGTATTGAAAAAGATATGAAGGACT
TTGATAGCAACAAAGATGGCAAGCTTGTAGAGCTTCAAATATCTCTCGAT
ACCCTGCGAAAATCTCTCGCCACTAACTCTGCGACAGTTAAGGATCTACA
AAAAGAGCTACAAGGCGCTCGTTTAGATTCTGAGCACATTGAAAGTGACC
TTACAACAGCTCAAGAGCAACTACGGGACTCCGAACAGGCCTCGAACAGT
CAAGAAGGAGAGATCGCAGCATTAATCTCCGAACAGACTCACGTGCAACA
AGCTTATAATGCGGCTCAAACACAGCTTGAGGAAGAGCAAGCCAAACTGG
TCGGGTTTAATGATGAGCTACATTCACTTGGCGAAGCTTTAAGATCAAAA
TCAGCTCGTATTACTGAAGAAGGACTAGAAATGCAAAAATTAGCCCATCA
AGTCGAGAAATTTCACAAGGAACAACAGGCTGCTGTCCAAGCTGTGGCTC
AGATGGAGAAGGAACACGAATGGATAGTGGATGAAAAGGGAAATTTTGGA
CGGACCGGAACGACTTATGACTTCAAGAGTCAAAATATTGCCGAGTGCAA
GGCATCCCTTCGGAATCTCAACGACCGGTTCCATGGTATGAAGAAAAAAA
TCAATCCGAAAGTTATGAATATGATTGACAGCGTGGAAAAGAAGGAGCTT
GCATTGAAAAACATGATGAAAACAATTTTTGCTGAACTGCTGCCTGGCAG
TTTTGCCAAGCTGGATCCACCCGAAGGTAAAACCATCAACGAAGGGCTTG
AGGTTAAGGTCTCTTTAGGAAAAGTATGGAAGCAGTCGTTGACCGAATTT
TCAGGAGGCCAGAGATCATTGATTGCCCTCTCATTGATCATGGCGCTATT
GCAATTTAAACCAGCCCCCATGTATATCTTGGATGAAGTAGATGCGGCCC
TCGATCTTTCACATACACAGAATATTGGACGTCTCATCAAGACGAGATTT
AAGGGTAGTCAGTTCATTGTAGTGAGCTTGAAGGACGGCATGTTTCAGAA
TGCCAATCGTATTTTTCGTACGCGGTTTTCGGAAGGCACCAGTGTAGTTC
AGGCCTTGACGGTTAGTACATTCAGTCCACCATAA
>Bg_POA_contig_6646_gene-0.9
ATGTGTATTTCCATTGGGGAAAACAACGGAGAAAGGATTCAAGACACCTG
CTCCAAGATATCAGACCTCGACCTGAGTAGGAATCTCATTCGTGACTTCA
AAGAAGTATCATACATATGTCGTCAGCTGCCAGATCTCAAAATGCTCCGG
CTCAATGGCAACCGTTTCTTCGACAATATCCCCCTAGATGCTGATATGAG
TTCTACCGATGGTACTTTCGGGTTTTCTATGATCCAAGAATTAGAGCTTG
ACCAGACTCTCTTACCATGGGAATCAATTGCTATTCTAGGGTGTTATTTT
CCACGTCTCACTATTTTAACGGCCTCTTACAATTACTTCACACAGCTAGC
AGTAACATTGGATGCCAAAAACCTTGTCTCTTTGAGCTTGCAATACAATA
AATTTAAAAGCCTTCATGATATTCATCCGCTGTCAAAATTAGAATCTCTC
CAGACACTTCTTCTCAAAGGCAACCAAATTTCAAAAATTAACGAGAGCCA
AATTTCCACGCCTATAGTCCAATTTGGCATGAACCTATGCAATGTAGATC
TTTCGTATAATTCCATTGATTCATGGAACTTTGTCGATGCACTACCATTA
GTGTTTCCTGGCCTCACAAATTTGCGGACAATGCATAATCCCATTCACAA
CTTCTCACATGACCCAGCGTGCACCAGAAATGAAGATGTCTATTTGATCA
CAATAGGACGCCTACAAAGCCTAACGACCCTTAATTACAGTAAAATTAAT
GCGGCTGAGCGAGCTAATGCTGAAATTTACTATCTTTCAACAATAGCCAA
GGAGGTAACTGCGGCACCAGAACATGAGCAAAACGCCATTCTCGCACGCC
ATGCCCGCTTCAGAGACCTCTGTAGCAAGTGGGGGGAGCCTGATATGAAT
CGCCCGAGTCAATCTTCACTGGATAGCCGCCTCATACAATTTACATTCCA
TCGGTCTGCATTAAACGACGGTATGATTAAAGATGTGATCTGGCGGCGAG
AGATCCCAAAATCTATTGATATCTATCGCGTCAAAGGGATGGTGGGGAAG
ATCTTCGGGGTTTCCTTTGATAATCTACAGTTGGTCTGGGAAACAGGAGA
ATGGGACCCCGTCGCAGATTATGACATTTCCCTTGAAATGGCCGTGGAAG
GGGATACGAAAGAGACTTCAAGTGAACTTCCTTCCACGAAGGCACTCGGT
CGTTGGGTTCAAAGGGAAGTAGAGATTGGGAATAGCACAAGGCAAATTGG
CAACTGTGTTGATGGCTCAGAGGCGACTGTACGCGTCGAAATTTCAACCG
ATGTCTGA
>Bg_POA_contig_6646_gene-0.5
ATGCACCCACTACATGAGTGGTCCAAATATCAAACTGAGCCGTCTTTGTG
TATAGTCGTTCGGGAAGGACTAGCCTTCTCCGTGTTATGCTTTATCAGCG
CTAGGCTTGTGCCCGTCACGAATAAAATTTCTATATATCCAGAGATCGTT
GCAAAATTGGGACTTGATCACCTACCTCATTGCTTCCTTAATTTTGTCAC
AAGTTTGATTCCTGAGTATCGATATGGTCTCTTCTTCCAAAATTAG
>Bg_POA_contig_12695_gene-0.6
ATGTGGATTCTTGAATGTTCCGGGAATGACCTGAAAGGAAAAAAAATTTG
GCTTCGTCCAGGAGCAAAACTACACTTCGGGCGAACAGATATCAATGATA
GGGGACAAGTTATAGTGCTGCCGCACAAGACTATCTCTCGAAATCATTTG
ACAATTGAAGTGAACCATCCAGAACAATGTGACTTTTTTACCCCCTGTAA
TCGATCAAAGATCGTTTTAAAGGACCTCAACACAAAAATTGGCACCCTTC
TCAACGAAAAACAAATAAGAGGGATGATTGTCCAATTGGATGAACCCCAT
AATATCATCCAACTTGGCCGTTACGAACACAAATACTACATTATCTGGGT
ACCTGTTAATCTTACCTTTGCCTCCGATGCTAAAGATTACAACAAAGATT
TATTCACTCTGTTATATCCGTCTTTGGGCCCACTTGATATAAAGATACTT
GCCGATTATGAACGCGAACATACCACACATGTTGCAAGCGAAAAACGAAG
TACTGCTAAAACCCTTCATGCTCTTATTGATGGGAAGCACATAGTACATT
GTGAATCATTCGTGAATGCTCTCATTTCAATTACCTCATCACAAAATACT
GGGCTGGAACTTGATTTTGACGGGAACTTCCCCAAGACGATCGAACATTT
ACCTCCAAAGGAAGATAAATTGAAACAACAAAATGATACTGATTTTTACC
CCAATACAACGCGTCAGAACATATTTAAAGGGTATACTTTTATATTTTAC
GAAAAATTTCAATTTCTTGAGTACAATCCTCCAATTATTGCTGGTGGTGG
AAATGCTCAGTTTCATGAGGTCAAATCTCACGAAACGAAAGTTAATGAAT
TTGTGGGCGTCATAAAATGTATTAGCCGCACTCGAGAGCTGAGTGAGCAG
AAGAGCCCAGGAGAGGTTGGAGGACTGATTATAGTTGCCTTCAATCCGTT
GAGAGGATCAGACTCAGAATGGTATGCAGAATTTAGGAAGCAGACATCCC
AGATCTTGCGCTGTCAGTTTATTGATCAAGATGAGCTTTTCGATGCAGTT
TTGAAGAACGATTTAAGTACTCTACTATGTCATAGGTACGAGGATTTCGA
TAATGCCAATAATGAGATAAGCTCTGCACTAGGTGGAAATAGTACAAAAA
TTATACAACATACCCCGTTTGTTGAAAGTCAGAAATTGGCGATTTCTTCA
TCACGTAATGGCGGAAGAATTCGTAGAAATGGTCGCTCCAAGATGATTGG
ATTTGATGACGACTTCTCTGGGATACCTGGTCCTTCTAACCTTGCAAACA
ATCTATCCACAAAAAAAGCTGATTTCTCTCGGGCAATAGAAGAATCCCAG
TCTCAGAATACAACTTCTGTTGAACATCACACCGCAATAGAGACTTCTGA
GTCTGGAGGCCTAGCTCTGTCAGCAGATCCCGTGGATACAGTCTTTAAAT
CAGAACCTCAAACTCCTAATGGACGGAAAAGAAAAAATGTCACGTCACCC
ATGGCAAATAAATATGATGGTGGTTTGTCAAATGTCGAACAATCAACACA
TTCACAGAAGCGGAGAAGAATCTACAAAACCGAGAGCGAAGACACTCATA
AATCGATATCACCGCACCCTAAGAGTTGGTTGAAACAGGGAAATACTACC
AAGATAGAAAATGAACGTAGCCAAACTACCGAAGTTGAATCAGGAATCGA
AGAAGCTAAAAAAAAAACGCCAGGACGCCAAAATATCGAGGCAGAATACA
GTAACAATCATGAGCGAGAACTCCTTGAAAATAAACTAGGTGGTCTCGAA
ATAGCCGAAATCCGCAACAAGATACAGATTGAAAAAATTAATGTCAGAAT
GATTAGTCAAGACAGGAAAATGACAAGTCTACCATCCAGTCATTGTTGGG
ATGCGCGCTGGAATGGAAGGAAGAACTTTAAAAAATTTCGTCGAAAGGGA
GAACCGGGGAATGTTAAAGGCTTTAACAAAGTTATTGTACAGCTTGTGGA
AGCTAACAGTGGAGAACCAGAATTTGGTAGCGATTTATGGGATGATGAGG
AGTTGACAAGCTTAAATCATACACAGAAAATAAAGGAAAACCAGATAAAG
AATCAGGACCCGTACTTGTCTGACTTTAATATGAAACAACAGCCACAAAC
ACTGGTACAGACCAAGGATCGTGAAACAATTCAAACTCAAAACTTAGGTG
CCAGCTATCGCAAACGTGCAGCAGAGCCAATGAGAGGGAAAGTGACTAAA
GCGAAAAAGCCAAGAATAACAATTATTGAAAATGAGCGGGATGAGAGTGA
GGATAGCGATGATGATCTAAAATTCCGATTCAGAAAGTAA
>Bg_POA_contig_12695_gene-0.5
ATGTCAAAAGCTGCGGCCATGAAAGTCACAATTCTAGCGGCGAAAGATTC
CTCTTACACATGCGTCCCCGATCGTCCCAATCCACATTTGCAACAACCAT
TACTAACAGAGATCAGAACAGTGAACCTAGCTCCATCATCTCTCCGTACT
CCTCTTCGGCCTAGAGATAAAAATGTGGCTATGAGGGTGCAGCCTAAAGT
CCCAGTTACATCTAGAAGTGCTAATGGGAGAATGGCTCATTACGACAAAC
AATCCAAGAATTCTAGACCGCTCGCTCCATCAGTTCTTTCCGCCCCCGAG
CGATCTTCTAATCGTGCACCCTTGACTCCACGGGTAGCTGGCTCCATCAA
GCCATCCGGCTTAGGTCTACGGCCACAGCGAGGTGCTCCACAACCATGTG
TGCAAGAAAAGAACAACGAGAATATCACATGTACGCCCACCTCTAGAAGC
TTAAATAACGTCACTCCGAGATCAGGCTCTCGAAAACTCAGAGTTGACAG
CGCTAGTACGACTCCCGGATCTCTTCCTAACGAGACTTTAGAGCCATCTC
TTTCTACTGATTATACACTACCTCTGCAGGACGCTTCTAGCTCATTCCCA
GCAAGTCTGGTATGCGATGAGCAAATGTCGAAGAAGCAATCTATACTCTC
GAGCCCTATTTCGAGAATTGGCGACGTGAGCTCCAAACTAACCAAGGAAA
AGGAAGCAAGGTTCTCTGCCGACAAGCTGAAAAGTGCCGCCAAGCCTCAT
TCAAGACCTCAAGTTCAGTCAAAAGGTGCCCTTACATCCTTCCGATATGC
AAATGGGGATTATATACCATTTAGCCAGTCAAATGTGAACGCTTCAGCTA
TTGGGAACCCGGCACTGGAAGAGCGAAGTATGCCCAAGTTTTTTCATGCC
AATGATGTTCCAGACCTTTCCTCATCGCCTGCTGCCTATCTTCCACCCCC
AAGGTCAAGCTCAGCCCATTCAGTGTCCTCTCTTATGAGCGCAGTAAAGT
TTAGCTCTCATCTATCAAATAATAACCACACACCCACATTCTCGAGACCA
TCATCACCGTCTAAACTGAATCAGTCCTCTCCCGTGTCACAGCTAAACTC
GCCAATAATATCATTAGAGTTTAATTCTCGGCTGCATTCAAATAGCGGTT
TACCTATAAAAGTAACCCCAATTCATGAAGTATTGAGACCTCATAGCCAA
ACAGACGCCATACTTCATCGTACTGAGAAACCATTGGATTCTGAAGCAGC
AGGAATGGAATCAAAGTCATTCAATAAAATATACGTAGAAGAAAACATTG
AAGTTTCGAACAGCTATTCTAACTCCGCTAGTGCGTTCCTGAGATCTGAT
CTTCCCAATGAACCGCAAATTTTGAGCGAGCAGCACAGTTCAACTAAGTC
TGGCAACTTACTGGAACAACAGAATGAACTTGCAGCTAAAGCAAGAAGGG
AGCGGAAAGTGCTCGATTTAGAAATTACCAACTCGTCCTTGTCAGCAATT
AACCGAACATTAGAACGTGAAATGCGGAAACAAACAGCTGAGTTAAGACG
ATACAGGAGACTCAGCCGATCAGGCCGGTTCAACATCTCAAGGTCCGGCT
CTTTGTGCACCAGCTCTGTTGCAGGTGATTCTGGTCTTCCTGCATCTGAT
GAAAGTGAAGAGGAAAGCGAAGAAGAGACCACTGATGCATGTGATGAATA
TTCAGAGGACGAGACTAATGACACAGGTTCTCTTTCTCCTAGTGCAATAG
TTGAGAGTGATCTACGTCACCGAAAAATAGATGAAAGAAGACTCAAACTC
GATTTTGCTAAACACCAACGACTTCTCTTCGACAGTCGTAAATTGAACCA
GACACTTAAGAGATGTTTGGGCCTCACTGAGGATCTAATAGGTAAAGGGA
AAAAAGCGCTTGAGCATAAAGTAACTCTCTGCGATGTTGAGCTTGGCGGA
AGGGTTCTGACGGGAGAGGATGTTGAGGAAACCGAATATGAAAATGAAGA
AATAAGTGAACTCGGTCTTCAGAAGTGA
>Bg_POA_contig_12695_gene-0.1
ATGACTGTCGTAGATACCACTTATTATGATGTATTGGGTGTCAAAACAGA
TGCTTCTCAGCTGGAAATAAAGAGAGCGTACCGCAAACTTGCCATTCTCA
CACACCCTGACAAAAATCCAAATGATACCGCCCATGAGAAATTCCAAGCC
ATTGGTGAAGCTTACCAGGTTCTATCTAACATTGAGCTCCGCAAGCAGTA
TGACAAATATGGAAAAGAGCGGGCACTACCTTCGGAAGGCTTCACCGACC
CAGCTGAGTTCTTCGGGACGATTTTTGGCGGGGAAGCTTTTGCTGACTTG
ATTGGGGAAATCTCACTCATGAAGGATCTGACTAGAACTATGGATATCAC
GATGGCTGATGGCGCAGAAGAAGAAATTGAGGCTGCTTCGGGAGAAGATG
CTGCCAAAGGGGATGGAGTAAAGGAAGAAAAAGCTCGAATCATCAGCGAA
GCTACATTAAATTCTCGAGAAGACGCACCACCAACCGTCTTAGTATCGGA
AGATACAGAACCAACATCTCATCCCGTAAAATTATCGGAAGAGAAACCGG
TGCTTAGCACCACCACAAGTGGTACGTCCACGCCACGAAAAGGTCAGGGT
ATTCCATTGCGGCTTGCAATTATGGATAAAGCAGATGACGATGGAGGAGC
TATGGTAACGGAGGAGGAAAAGGAACTTCGGAAAAAAGATAAAAAGAAGG
CAGGGTTAAGCAAAGCGCAGAGAGAAGAGCTAGCAGCATATGAGAAAGAA
AGAGCAAGAGTGAGACAAGAACGGGTAGATACACTTGCCAGGAAGCTTAT
TGATCGTCTCTCTATCTGGACAGAAACAAATAAGGATCCTGATGTCACCA
GAGCTTTTCAAGAAAAGACCAAACTTGAAGTTGACGAACTGAAAATGGAG
TCCTTTGGTCTTGACATTCTTCATGCTATTGGGGCTACATACATACAAAA
GGCAACGGTCCTTTTAAAATCTCAAAAGTTTTTCGGCATTAGTGGCTTTT
TCAGCAAATTAAAAGATAAGGGTACGCTTGCTAAAGAAACTTGGAATACT
ATTAGCTCTGCTATTGATGCACAAATGACAATGGAGGAAATGGCGAAGAT
GGAGGAGAAGGGAGGTGAAGACTGGACAGACGAAAAGAAGGTTGAATACG
AAAGGCGAGTAACTGGTAAGATCTTAACGGCTGCCTGGAAAGGTAGCAAA
TTTGAAATACAAGGGGTTCTACGTGATGTCTGTGATGAAGTCCTTAACGA
CAAGAAGGTGCCAATGAGCAAGAGACTGGAGAGAGCGCAAGCACTGATAA
TTTGCGGCGAGATATTCCAGAAGGCCCATCGTAACGAAAAAGAAGAAGGC
GAATACATGGCCTTCGAACAGCTTGTCGCTGAAGCAGCTTACAAGAAGGA
GTCAAAGAAGAAGACAAAGGAGAAAGAAATGAAGCAAAATCAGACGACAC
AAGATGCAACTGTCACTGACACCCTGAATGTACCAAAGGTCTAA
>Bg_POA_contig_12695_gene-0.0
ATGACGAGTAATCCCGTCTTCTTAATATGGGGTGGAAAAGGATGGATTGC
TGGCCATTTGAAGACCTTACTAGATAGTCAAGGAAAAAAAGTGTACACTA
CAACAGTTCGGATGCAAGATAGAGAAGCTGTTTTTTCCGAACTCGAAAAA
TACAAACCAACACACGTCCTCAACGTTGCTGGCTCAACTGGAAGGCCCAA
TGTCGACTGGTGCGAGGATCACAAGGAAGAAACCATGAGAAATAATGTGA
TCGGGACTCTAAATTTAACAGATTGCTGTCTCATGAAGGGGATTCACATA
ACTGTATTTGCAACTGGCTGCATCTACAGCTACGATGATGCGCACCCCAT
TGGCGGCCCAGGATTCCTTGAGACTGATAAATCGAACTTCTCAGGATCTT
TTTACTCCATGACCAAAGCCCATGTAGAAGAGATTCTCAAGCACTATTCC
AATGCACTTGTGCTACGTTTACGAATGCCAGTCAGCGACGACCTTCACCC
AAGAAATTTTGTCACAAAGATCACAAAATATGAACGAGTCGTTGATATTC
CCAATTCAAATACAATTTTGCATGATCTTTTACCTGCAGCTATTCTCCTG
TCTGAGCACAATGAGGTTGGTATCTATAACTTCACTAATCCAGGTGCCAT
TTCCCACAACGAAGTATTGACTCTATACAAAGAGTATGTTTTTCCTGATT
TTACATGGAAGAACTTCAGTTTGGAAGAGCAGGCTAAAGTGATCAAGGCC
GGACGAAGCAACTGCAAGTTGGACACGGGAAAGCTCGTGACAAAGCTCAA
GGAGTATGGGTATGAGGTTCCCGAAGTCCACAAAGCATATGCGGATTGCT
TTAAGCGTATGGCACTGTTGGGAAATAATTAA
>Bg_POA_contig_12695_gene-0.2
ATGGAAGATAATGACCGTAAAGCCATGCCTCCACCTCCTCCCCCGCCTAA
AATAACCCTCTCACCATCGACCTCTGGGACACTTGCGTGTACGACTAATC
TCACTCAATCTCCAATTCCGAGTAATTCCTCGATTGAGGATACAAAAATC
AATACTGTGTCTCGAACATTGAATTCTCATGATACTCCTATCCATCAAAC
TACGCAGGAAACCCAAATTCGCAACCGTACGAATATTGTCCCGTTGGCTA
CTATTCAAGGGAAAACACAAATCGATGTCCGCTCTTCCACAGAGAAGAAT
TTTTCATCTAGCCTCTCCTCGCTACCAAAAGGATCACTGACTGGAATAGC
ATCGTCTCCATCACGCTCAAACCTATCTACGAAACCAAGCAAGAAAGTTC
TACTAGCTCCCGGCCACTCTCCCCTAGATTGGGCACTTCTTATAAATTCC
GATGTTAATCTCACAGGCCTAACCCCCGGAACACGGCCATACATTAAAGT
CCCTCCGTCTCTTCTGAAAAAGTATACAGGTCGTAAGGGCCAAGATGCAT
GGACAGTATTGAGCGGAAAAGTATATAATATCACACCTTACCTACCTTTT
CACCCAGGTGGAAAGCCAGAGCTACTTAGATGTGCAGGTCGTGATGGAAC
TAGGCTCTTTGCAGAGGTTCACCCGTGGGTGAATTGGGAAGGTATGCTTG
CTAAGTGTGTGGTTGGGATTGCCGTGGATGAAGATGAAATGCGCATTTAG

>Bg_POA_contig_21810_gene-0.0
ATGGCCGTTATTGATGTGGCCACATCCGTCACAACATGTCGAAGCGTAAC
CCATGAGAATGGTAAAAGTCTTCTTCAAGAAAGGCATACAACCATCTTCC
CCAAATCTTCACCTATTCATCCATTTCTCAATACAACGGCAAAGCTTCAA
CCACTTTCCCGAATTCGTAGGAAAAAAAAGTATTGTCACGTCGAAGCTGC
ACATTCAATCCCACGAACTTCATACTTGAGCCACGACTCTCAGGTTTCAC
CGAGTTTTTTGGGGTTTAGAAATCTGATGGTGATTGTTCTCATCGCTGGA
AACCTCCGATTGGTGATAGAGAATTATACAAAGTACGGTGTTTTGATATG
CATACAATGTCACAACTACCAAACACAGGATATCATCTGTGGTGTCGCGC
TGCTTTTCATCATCCCTTGTCACCTTCTCCTCGCCTATGTTGTGGAGTTG
AATGCTGCATATCAGGCAAGGACCATGTTACGGCAGGGTAAAAACCGAGA
AGGGACTGCTACGCCTGGTGGAAGTTATGTCGCTTCCGACAAAGAAAAGC
GTGCATTCCAACAGACTTGGCAGGTTATTGCCTGGATCCACGGTATTAAT
GCTTCGGTATGTCTGTTGATGACGTCTTTTGTGGTTTACTATTACATTCA
CCATCCTCTCATTGGAACTCTTAGCGAAATTCATGCTATCATAGTCTGGC
TGAAGACAGCCTCGTACGGACTTACAAATCGTGATCTTCGCCATTCATAT
TTACACCCATCAAGGCGGGAAGAGGATGCCCTCCCACAAATCTACGATAA
ATGTCCCTATCCAAACAACATTACCCTCGGCAATCTTACATACTTTTGGT
GGGCGCCCACTCTTGTGTATCAACCTGTATATCCTCGAACCCCCAGAATC
CGCTGGATATTTGTGGTCAAACGTGTAGCTGAAATAATATTTTTGAGCGC
TTTCATATGGATAGCATCTGCACAGTATGCTGCGCCCGTCTTACGGAATT
CTCTTGACAAGATTGTGACATTAGACATTCCATCTATCTTGGAACGCCTG
ATGAAGCTTTCCACCATAAGCTTGGCGATATGGTTGGCTGGGTTTTTCGC
GTTTTTTCAATCATTCCTCAATGCCCTTGCTGAGGTGATGAGGTTCGGCG
ATCGGGAGTTTTACACAGACTGGTGGAATAGTCCCTCACTTGGTATTTAT
TGGCGCACTTGGAACAAACCAGTCTATCAATTTATGAAGCGACATATATT
CTCCCCTCTGCTTGGAAGGGGCTGGGGATCCTTGAAGGCTAGCATAGCTG
TGTTTACATTTTCGGCTTTGCTGCACGAGCTACTGGTGGGTATACCAACG
CACAACATTATTGCAGGGGTAGCCTTTTTCGGCATGATGATTCAGATTCC
ACTAATCGCTCTCACAGCACCTCTGGAGACGATGAAGGGCGTCAGTGGAA
AGATAGTTGGTAACTGTATTTTTTGGATTACATTTACACTGATAGGTCAA
CCCTTAGCTCTGCTGCTCTATTTTTTTGCGTGGCAGGCAAAGTATGGAAG
TGCAAGTCAAGCAGACTCAGCGACGAGGATTTAA
>Bg_POA_contig_26575_gene-0.0
CAGTTTAATACACTTAACCCAAAAATACTCTCATCAAGCCTCGTTACCGT
CACTACGGATCCAAACTCAACATGTCACACTCTAAACCCCAGCTCAACGG
TCAACTCGTGTCAACCATTGCCTTTTTTGGATCCTCCGTACTTCGATTTC
CAGGTGCAAGATCAGCAAAACTTTGCTCCATTTCAAAGCCTACGAAGTCC
AAAGCTCCCTAGTACCTCCAAAACTCAAGCCTCCGTAGGACCAATATTTT
GCTCTACCACTCAGACTGTCACATCGGCTTTGGAAAATTCTACCACCACA
GATATAGAGCGTAAATATCAGAATGACCTCAAGGAATCTTGTTCACAGGT
TCCAAGAACTTTGTTCTGGGATTCCAGTGCAGGGATGGCTGACGTTAATC
TATTGGAAGAATTCTCTAGGGTTGAGAGCGATAATGTTGTGTTGGATTCT
AACTTTCTCATGAACCCACCGCCACTAAACGTAAAAAAGAATCAGTCCCA
CGCGCATACGCCACCTGTAAGCTTCTCTTGCACCAAATCAATCCCTACGA
AGGATCTATGTCAAGAGTTCACCAAATCAGCCTCAAATTCATATGTCTTT
ACCAACACAAAATCATCGTGCATGAGGAATTCATCACCCGACTTCAATGA
TATGTTTGATTTTGCCCATTTTCCGCAATGCAATCTTGACCACCCATCTA
CTGATGAAAATTGGATCACCCTAGCTACCTCGATAACTGATAGTACTCAA
TCAGTCTCACACTTAAACTTATCACCTCTTATGGAGGAGATGAAAGTTTC
ATGCTTACCAAGGTCTAGTCCATATGAACCAGGCACCAAACCTTCATCGA
CAGTCGTTTTACAAAGGCGTGGAAAATACCGGGAGCCAATTTCTGTAGAC
GATCCTAATGACACAGTTGCTATCAAAAGAGCTCGGAATACCCTCGCCGC
CCGCAAATCCCGGCAGCGAAAAATGCAACGGCTTTGGGAACTTGAGGAGG
AGATTTGCAGGCTAAAGAACGAGCGCGATCACTGGAAAACAATAGCTTTG
AGACAGTCCATGTAA
>Bg_POA_contig_24938_gene-0.0
ATGGCTACCTCGGCACTCGCTATCCGAGCCCAGCTTGGTCGAGCTGCGAG
ATATTATGGAAACCCAACAAAGAGCTTACGAAAACCTCGGCAGACACTGT
CAAACAGTTCGGTCCTCCAAATCTACGCCAAGGGTCTCAATGTCAACCAG
CGGACTTTCCATGATAATTCGACCGACAGTCGTCGTCCCTCGACGACCTC
TGAGGCCCATCTTCCACTTGATACATTCGCCAGACGGCATATTGGGCCGT
CAGAGGATAGTATTCAAGAAATGCTGAAAGCTTTAGATCCTCCAGTAAAA
AGCCTAGATGATTTTGTGAAGCAGGTCTTGCCAGCAGACATTTTATCAAG
TAAAACCCTGAAGATAGATACTGAACAATCTGCGCGTAAAGATGCCTTTA
CGGAGTCCGAAGTATTAGATATCTTAAAGAAAAAAATGGAAAACGAGGAA
TTTAAATCAGTCAGGACTTACATCGGCTGTGGATATACAAATACCCTAGT
ACCGGCGGTAATCAAAAGAAACGTGCTGGAAGGTCCCGGATGGTATACTA
GCTATACACCCTACCAGCCTGAGATATCTCAGGGTCGATTAGAATCTTTG
TTAAACTTTCAAACTCTAGTCTCTGACTTAACTGCGCTTCCCATTTCGAA
CGCTTCTCTGCTAGATGAAGCTACTGCTGCGGCGGAGGCCATGACGCTGT
CTATGAACACTTTACCAACTTCAAGACAAAAGAACCCTAACAAGACATTC
TTTGTTAGTCATCTTGTTCACCCACAAACAAAGGCTGTTATACAGAGTCG
GGCTCATGGTTTCGGAATAAAAATTGTGATCGGTGATGCTCTTGCTAATG
ACGGAGAAGAAATAAAAAATATTGGCTCCGATCTCATTGGGGCCCTTGTG
CAGTATCCTGATACTGAAGGAGGAGTAGAGGATTTTAAAAGACTTGCTGA
GATAATTCATCAACAGGGTGCAATTTTCAGCGTCGCAACTGACCTTCTGG
CACTTACAGTTCTTACGCCACCAGGGGAATTTGGAGCAGATATCGCTTTT
GGTAGCTCACAAAGACTAGGAGTACCTCTAGGCTTCGGCGGTCCTCATGC
AGCATTTTTTGCCGTTAACGACAAGCTCAAGCGGAGAATACCTGGACGAC
TTATCGGTATATCTAGAGATAGACTAGGAAAGAAGGCTCTGAGGCTTGCT
CTTCAAACTCGAGAGCAACATATCCGACGTGAAAAAGCTACTAGTAATGT
TTGTACAGCTCAAGCTTTACTTGCAAATATGAGTGCATTCTATGCTATTT
ACCATGGTCCCCATGGCCTGAAAAATATTGCAGAGAAGATAATCGCTAGT
GCTCGTGCTCTCGAAGACGGCCTCAGAACGCTAGGTCTTGAGACAGGAAT
TCGAGGCAAGGGAAAAGACGGAAAGGTTCTATTCGACACCGTTATAGTTC
AAGTTCCGGGCTGTGCTCGTGATATTCAAAGCCTTGCGTTGTCGACTCAA
AAAATTAATTTGAGGCTATTTAACGAGGATCGAATAGGCATCACAGTTGA
TGAATCTGTTAACGCCTCTGACTTGAAAGATATCCTTTCAATTTTTAGCC
TACACATGAAAAACCGTGGTTCAAGCTCAGCCGACACAAGCAAGATGGTT
GAGCCAGTATTAAAAAACCAACCTCTTGATATTCCGTCTGCATTAAAGAG
ATCATCAAAGTACCTCACTCATCCTGTATTTAATTCTTATCACTCTGAGA
CGGAGTTACTCCGGTACATCCATCATCTGCAATCTAAGGACCTCTCATTG
ACTCATTCAATGATTCCCCTAGGATCCTGCACCATGAAACTAAATTCTAC
CAGCGAAATGATTCCCGTCAGCTGGCCAGAATTTTCAAATGTTCATCCAT
TTGTACCAGAAAACCAAACTAAAGGCTATAGAAATATGATTAGCGAACTT
GAAGCTGATTTATCAGAGCTAACTGGTTTTGACGCCGTTTCTCTCCAACC
TAACTCTGGCGCTCAGGGTGAGTTTACCGGGCTTCGAGTCATTTCAAGGT
ATCAACAGGACAAGCCTGGCAAAAAACGCGATGTTTGTCTTATTCCTGTC
TCAGCTCATGGAACAAACCCTGCTTCGGCAACCATGGCCGGTATGCGTGT
AGTTACTGTCAAGTGCGACACATCCACAGGAAATTTAGATTTAGCCGATC
TCAAAGAGAAATGTGAAAAATATAGTGATGAGCTTTCAGCAATAATGGTT
ACATATCCCAGCACTTTCGGAGTATTTGAGCCAGAAATTAAAGAAGTTTG
TAAACTTGTTCATGAGCATGGTGGTCAGGTTTACATGGACGGCGCAAATA
TGAACGCACAAATTGGACTTTGTACTCCTGGCGATATTGGTGCGGATGTC
TGTCATCTAAATCTACACAAAACTTTTTGTATCCCTCATGGTGGTGGTGG
TCCAGGAGTTGGTCCCATAGGAGTGAAGGCTCATTTGGCCCCATTTCTCC
CTGGTCATCCTATAATCAAAACTGGAGGTGAAAATGCCATTGCACCCGTA
AGCGGCGCACCTTTTGGTAGTGCCTCTATCTTACCAATTAGTTGGACCTA
TATTAAGATGATGGGTGGACGTGGCCTAACCCATGCGACCAAAGTTACTC
TCCTAAATGCCAATTATATTATGTCTCGTTTGCGTCCGCATTATCCCATC
CTTTACACTAATTCTAACCTCCGCTGTGCTCACGAATTTATACTGGACGC
TCGAGGCTTCAAAGAAACATGCAAAATTGAAGCTATTGATATTGCAAAGA
GATTACAAGATTATGGATTCCATGGTCCAACCATGTCATGGCCTGTCGCA
AATACATTGATGATTGAACCTACAGAATCTGAAAGCAAGGCAGAACTTGA
TCGATTTATTGACGCACTTATTTCTATACGGGCCGAGATTCGGGATATCG
AAGAAGGCAGGGCATCAAAAGATATCAATGTGATGAAAATGTCACCTCAT
ACTCATGAAGATCTTATTGTAGGCGAATGGAACCGTCCCTATAGTCGTGA
GCAGGCTGCCTATCCTCTACCCTGGCTTAAAGAAAAGAAATTCTGGCCCA
CAGTAACGAGAATCGACGATGCATATGGTGACACTAACCTCTTTTGTACT
TGCCCTCCTGTGGAATCGACCTACTGA
>Bg_POA_contig_15238_gene-0.2
ATGAGTTGGTTCTGGCGTCGACAAGACCAAGACCAAAACAAATCAGATGC
ACTTCGAAAACTCGACGCAGATCTAAAAGATTTTTTGAAGAAAGAATCAC
CCACCACCAACAAAACACCATCCTCCTCGCCAGAGTCCACAGTAGTATCT
GAACCTGCGCCTTCACGCTTGCCCAAAACCTATACTTCTGAACCAGCGGA
GACCACACCTAAAAAATGCCCGACGCTGTTTCAAGATGGACGATATGATT
ATCTGTGGAAAACATACCAAACTCCTGAGGAGATAGAACACCATGTCAAG
TCAGACCAGGAAAAAATCGACGAGGTACTCGAAGGGTTCAAATATCGACG
GAATGAGATTGCCAAGGCAGCGCTAGAAAATTGTGCAATGGAACAAGCTG
CTGTCAGTGACTGCTGGAGCAGTGGAGGCGCTGTGGCGCGCCTGACTTTA
TGTCGCGCCGAGAACAAGGCGCTCAACCGATGCCATGTAATGCAATCTAA
ATTTCTGAAAGCTCTGGGCTACCTTTCAAGCTTCGATCGCCCTTTGGAGG
TTGATGAACAAATTCAGATGCATGCCGATTCTCTGTACCATCGGATGTTA
GAACAAGAGGAGGCCATGGAAGCAGCTAGATCGGAAGGAAAGCCAGTACC
CACCTTTCCGCCTCTCCTATCACAGAAGCCAAGCGTTGATTGGAGAGCAG
AAGCCGAAGTTGCACGCAAAGATGTTGATGATGCTCAACTTCAGCCTTCC
GACCTGAAAGAGTCTATTCGCGGTAAATTAAAAGAAAGATTGGAAGGTCT
GACGCCAGTAGAAAGAGAGGTCGAGGAGCGAGCTATCCAGGCTGAGATTC
GGGCGGGCGAGCAGTTAAGTGGGAACCTTACCAGCATTTATGAGAAGCAG
AATGAAGAGAGAAGACTCCGAAAAGAGAGAGGAAAGGAAACAGTGGGAGA
CAAGGTTTCTTCCATATTTGGGATTGGGCGATGA
>Bg_POA_contig_15238_gene-0.0
ATGTCCGGACATAAACTACCAGCGCCAAACTTTCCACGAATTGAACCCGC
CACAAACAGCTCTGATGGCAAGAGTTTTGCGAAATCAAGTAATAACGACA
GACCACACTCTCCCCGTATTGACATGCTCACAACCTCTGCTGCAAGCCAA
TTGCGCATCGGTGGTAGTGCTACTCGCTCGACGAAGAAGAAAAAATTCCA
GCCCTTTGACATTTACCAGGATGACGAGTCCGCTCTAGCGACAAACCTTG
TTGATCAAGTAGTATGCAATGTCAACTGCAGCATTGATGAGAAAGTAATC
GAAGAAGACACTGACGCAAAGGGCAAGGAAAATATACCACCCAACAACGA
CATTGCACTTAATGCAATTCGGAGCCAGCAATATTTTCACAGCGAAAATA
ATACAATGAAGAAGCGTAGAGCATCATCAAAGCTTACTTCTAAAGCAAAA
CGTACTCCTCTCGTAAATCTTGCCTTGGAAAGATTTATCGTGCCAGGCGG
TCTCGATTATCCTAGAAATGCGAGGCCAACGGCTGAAGTTGGCTCGTATG
ACTGTATTGATAAGGCCACTTATGCTCTTAACAAAGCTCTTATAGGTGGC
TAG
>Bg_POA_contig_15238_gene-0.3
ATGCCCATCTGCGAACCAACTCAACTAACGTTAACCACTCCCAGGCTCGC
TACCACGCAAATCATCAAGCCATCTGAGAATAATGAGATACTTGTTGCTC
AACGCAAAAACCGTCCCACATCTCCCCACCTAGCTATCTATCGACCGCAA
ATCACTTGGTACTTATCGGCACTTAATCGCATCACCGGCTGTGCCGTCTC
TGGTGGATTTTATCTCTTTGGCATGGCATATTTATTCTCGCCCGTGTTTG
GCTGGCGCTTAGGGAGTGCCTCTCTAGTGGCAGCCTTTGGTGCTCTACCC
CTCGCCGCCAAAATCATATTGAAGAGTTTAGTAGCTTTACCATTCACATT
CCATTCATTCAACGGAGTGAGGCATCTAGCCTGGGACATGGGAGTTGCAT
TTACGAATCAGGCAGTTATCAAATCTGGCTGGACTGTGGTTGGTCTCAGT
CTAGCTAGCGCGTTGGCTTTGGTGGCTTATGTGTGA
>Bg_POA_contig_7205_gene-0.0
ATGTTACGGCGTCTGCTCAAAAAGCTCCTACGAAAAATCAAGAAGAAGTT
TTTCAGTGTACCAGATACCAACCCAACTGCAAACGATCCTCCACCCGTCA
ACCACTCAAACAAGCCGGAATCACAATTCAACCCGAATCCTCAGTGCGAT
ACTGACAATCATGAGCCTAACCATCACCATGGTGTTAACCACCCTGAACC
TAACCTGACTTACTGGCAACCCCTTTTTGATCCGTCGATACCCACTCACA
CATACTTTGAGCAAGAAGTCGGCGCTCACGGCTGGGGAAACAACGAAGCA
CAAATGTACACCCAAAATCTCGCGAATTGTTTCTTCACTCCCGATAACAA
GCTTGTCGTGCGCGCCATTTCCCAGCCAAACGCAGCTGATGACAAGTACA
CTTCAGCCCGCCTCGTCTCGCGACAAACTTTGGCGCGTGATCGAGGGTGT
GTGACGGCTAGCTTGACTGCTCCAAGTGCACCGGGCATTTGGCCGGCTTT
CTGGATGCTGCCTGCCAAGCCAAGCACCTGGCCCGTAGATGGAGAGGTAG
ATATCTGTGAACTTTGGAATGGAAATGCCTTGAATCATAGCTGCGTCCAT
TGGGGCCATTACAACGATCAGGATAAAGAGAAGCACCGTGTCATTGAAAC
GACCATGAACGCTCCTACCGCCTTACACCAATATTCCTTTGTCTGGGAGC
AGGAGCCAGGTGGTGCAGGGGGTCGAATGTTGTGGTATATTGATGCGTGT
CCTGTCATGCGTGCTAGCATCCCAGACGGCATTCGCCCTTTGCGGGACTT
TCAGATTATCTTGAATGTTGCCATGGGTGGTAATGTCTGTCAAGATCGAT
TGCCGGCTGAGGGCGTCTATGACTTGGTAGTGCATGATCTCAAGTTGATG
GAGGAACCACATGGGGGATGGGAAGCTTTCAACCGAGACTGGGAATGCAC
AACTGAGGGCCATCCTATGAAATAA
>Bg_POA_contig_19318_gene-0.0
ATGAGTGGTCCGAATGTCAAACTGAGCCGTCTCTGTGTTAAGTCATCGGG
GAAAGACAAGCCTTCTCCGTGTCAGGCTTTATCAGCGCTGGGCTTGTGCC
TGTCACGAATAATAATTCCATCCAACCATCCATCCATTGAGCTCGCTTTG
ACAAGTACTGTCATCTCACACTTTGCATCACAATTTCGTAGGAAAATTGG
CATTCAAGAGCCTCGGGTTTAG
>Bg_POA_contig_32577_gene-0.0
AGTCTTGACGTATATCGTGAACTCGCTAAGAAGCACAATAAAATCATTAT
TCGATTCACAACGGAATGGTGTCAACCTTGTTGGGTTATTGCTCCAGCCG
TTCAGAGTCTATCTGATATACATAAAGACGTCCATTTCCTAAGTGTCGAT
GTCGACAATGCCATGGACCTAAGTGAGGAGTTTGAACTCAAAGCCATTCC
ATCATTTTTTTCCGTCAATAAAGGCAAAATCATGAGGTCAGTTGAGGGAG
CGAATCCTCAATTGCTTATCCGTATCTTAGAAGAATTAGAGAGATTATAA

>Bg_POA_contig_1603_gene-0.0
ATGAAGTTTGCCCTTGAACTAGATCGGGATCTCGTTCCAGAGTGGCGTGT
CAAGTATGTCGACTACAAGGCCGGCAAGCAACATATCAAAGGAATATTGC
GAGCCATAAATCGTCTAAATGCAACTCCGCGATCAGCACATCCCTATCCA
AATGAAGGGAACAGAAGTAATACAGCATTCTCATTATCACCGTCTTATCA
GCACCCGTCATTATTTCAAACTCTCGATGAATTCAATATTGGTCCAACTG
GCCAAAATGGACCAGAAGACCAAGAAAAGATACAAAAAATGATATCTCCT
CTGACAATCCCCCCAGTTGGAAAATTTACAAGACCATCACCTTCCCCTGG
AAAAGGAGGTATAATCGTAAGTAGTCCTGTTGAGAGAAAAGTCACTCAAA
TGAAGACAACGACACTTATTATGTATCCGCAAGGTCCATACAATTCACTA
ACGGGAGATGATGGAAAATTCTACAACTTCAGAAGTCGGATGCCTGATAG
TCCAAAGTCATTTCTCAGTACAATGTTTTCTGTAGGAGCCCCCCTTTCCA
TATCTGATACTCGTCGAACAGATGTAGATATTGGCGCACATGATCTACTA
CGGTATCGACAAAACGAATTCTTCAAGTGGATGGAGTTAGAGCTGGAGAA
AGTTGAGACATTTTATAAAGCTAAAGAAGAAGAAGCAAATGCTCTACTCT
CGGTGTTGAGAATACAGTTGTGTGAGATGGAAACCCGAAGAATATATGAG
CTAGCCCAGGCAAGGAACCTTAGTGCCTTCAGTCAGGAGGCCCACAATGA
TGATAAATCTGGCAAACTTTCAAAAAAAACGTCAACGGAGAGAAAAAACA
AGCCATGTGAGCCTCGAGATAGGCTGATGGCTTTCCTGAGTCCAATTGAG
ACATTAATCGGGGGAGCAAGAAACTTCTTATCTGGATCAGGACTTCGTAC
GAATGTAAAGGCACCTCAGGACCCGAATAATTCCTCTTTCAGTCAAACAG
ATCCAAAGACTGGAAAAGAGAGTAACGCCGATTCCCTAAGAAGACCACAA
TTTTCTGGCAACGTTCCATATCGTACCGCGAAAAGGAAATTAAAGCGTGC
ACTTCTTGAGTCATATAGAGGCATGGAGTTACTAAAATCATATGCATTAC
TTAACTGTACCGCCTTCAAGAAAATACAAAAAAAGTATACCAAGGCTGTT
GATGCACCCCATCGCCTATTTAATTTATCTGAGAAAGTAAATCGTGCCTG
GTTTGTGCAGAGTCAAGAGCTAGATACGCAAATTCATGCTGCTGTAGACC
TCTACGCCAAACACTTCGAACATGGTCACCACAAAGTTGCCTATGGAAAA
TTGAGAAGATCTTTAGCGCGAAGAGCATATGAATCAGCACACGCATTCCG
GAATGGTCTTCTGTTTGGAATTGGATCTGTCTTTTCCATCCAAGGACTTA
TTTCGGCACAGAATATGACCAGAAGCTCAGATCCACTTATCCGAACACAA
ACAGGTTTCTTACTACAAATTTATGCAGGTTATTTTCTCGCACTATACCT
TTTTGCCTTTTTTTGTGTAGACTGCTGTATTTGGACCCGAAACAAAATTA
ATTACCAGTTCGTGTTTGAATTTGATCCTAGATGCACAGTAGATTGGAGA
GAACTGGCAGAATTTCCTTCTGTCTTACTCACATTGATGGGTTCATTTCT
CTGGCTCAATTTCTCTGGAGTCGGTAGTCAAGTGATGTATATATATTATC
CTGTCTTACTAATATTTTTCACGGTTCTTCTTATATTTTTACCTGCACCT
ATTATATTTCATCGAGGCAGAAAATGGTTTGCATACTCACATTGGCGCCT
ACTACTAGCCGGATTTTATCCGGTAGAATTTCGAGACTTTTTTCTAGGTG
ATATGTACTGTTCGCTCACCTACTCTATGGCTAATATAGAGTTATTCTTC
TGTTTATACTCACGACACTGGACTGATAATACTTGGAAATGTGGCTCTTC
TAATTCTCACCTCCTGGGGTTCTTCACTATTATTCCGGGTCTATGGCGCG
CTTTACAGTGCTTAAGACGATACTATGACACCCGTGACGTATTCCCGCAC
CTGGTCAACTGCGGAAAGTATTTCTCGACTGTTGCATTCTACACTGGTCT
CTCATTCTATAGGATTAACCATTCAAGCTCTAGACTTGCCTTTTTTCTGG
CTGTCGCCATACTGAATTCAGTCTACGTTTCAGTTTGGGATGTCTTGATG
GATTGGTCTCTTTTACAACCGAATTCCAATAAACGTTTCCTTCGTAATGT
TCGTGGATACAAGAGTGTTTGGTGGTATTATGCAGCAATGATTCTTAATC
CAATTTTGAGATTCAACTGGATCATTTATACCATTTATACCGATATCCTA
GGTCATAGCACCTTAGCAACTTTCCTTGTGGCTTTATCTGAAGTGACACG
ACGAGGTATATGGGTTATATTTCGGGTTGAGAATGAGCACTGTTCGAACG
TTGCTCGTGTCAAGGCCTCCCGCGATGTACCCCTCCCATATATAACTTGT
GCCGAACTAGCCGACATAGACGAAACAGAGGAAATTGCAGCAGATCATAT
GGGCGACTCAACAGCTATTGAAACTTTGGAAGCGTCTCGTTCGAATGGCA
GTAATTACGTTCGGCGGGGCTTCACGAAAATCATGGCCGATGCGCACACA
AAAGATTTCGAGAAGAAACATAAAACTATTGGAAGCCCAGGTATAGTTGA
GCCAGATCTACCAGATGATAGTAGTAGTGAAGATGACGACGAGGACCAAT
CGAATAATGAGAAAGAAAAACAGGTGGTCATGGAAATGGCATCTTTGTTA
CTGGAGCGAAGGAATGGCGCCAGGGAGTCAATATCTGAGGAAAATGGCGT
TGAGAATCATGAAGCAAACATGAGCAAAGCCTAA
>Bg_POA_contig_13880_gene-0.0
ATAATTGTCAAGCTGAATGCGTCCGAGAGAAGAAAAGAAGAGCTTACCAA
AAAAAGCTTGCTGTGGGGTGTGCAAGATTTATCAGATCCTCCTTACGAAC
ACCGAATGACAGATTGTGCCTTCCGCAGGCCTCAAGTGAGGCTCATCAAG
GATTCTAAAATAATTAATTTTACAGAGCGAAACTCTGTCCGATGTCGCCA
ACATGCATATTTTGAAGACGTCGCTGAGAACGTGGGCAATGAAAAGAACG
ATGAGCTAGATAGACTGATCACGCAGATTCCCAAATCGTACGCACCCAGA
ATTACGCCAGAATTACATTGCTGCTGCGACAAAACTGAATGCGCCTTCGC
CAAAAAGAATCAGATTGTCGTAGAACAACTGGAAACCGAAATACGTACTG
CTGCTCAGATCGGCCAAGCCCTTCTGGCACGACACGAGCAATACATGCAC
AATGCCGAGCGCGACTGGCTTGAGATGGACATGAAGCAAGAGAAACTTGA
AGATGACAAAAAGGAGCTTGAAATACAGAACAAGAAGAAGCAAGAAGAAA
ATCGTGGACTATACAACCAACTAGAAGAACTTAATTGTTCAGTTGCTAAG
TCCGAAGCTTACATCAAGGCTCTTGAAGAGACTCTAGATTCTACAAGGTA
CGAATTTAGACGCTTGCAATCTCTAGCTTCTAGGACACAAGAGCTAGAGA
ACCAACTTGCAACACTCGAACAAGAGCAAGAAGTCCTTCAGAGCACAATA
TGGACTACTCAGGAACTCGAACAAAAAGCTATCAAGCGGTGGAAGACTGC
TGAACAGAGGCTGTTGAACCTTCAGGAACAAATAGAATTCATTGGTAGCG
AAGCTAAGGAAGAAAAAAAAAGACATGCCGAAGTATTTGCTCGAACGAAA
AGACATGAGGTCATCGAAAAAGATTTGAGTATAACTGCAGCACGGCTGAA
AGGGGCGGGAGCAATATCATCACTGTTAGAGAGAAATAATCAGAATGTCG
TATCGCACTTCGCAAAGGATATCTTGCAGGACAATTTGGATCTTCAAACG
GGAATGGCTGAGCTGCGCCAAATGCTGCTAATCTCGAATGACGAGGTACA
AACATTGCGTGAAAGATTAATGCAGCATCAAATATCAGATAACTTTGAAT
CGCCCACTCGTGCGCCTACCCTAAGATCAGAACTAGCTCGGGGTAAAGAT
ATAAAATCAACCGCTTCAACGCAATACCTACACATTCATCATCATTATCA
CGCTTTAACAAAAAGAGATGATCCTCGTAAGCATAAGAGAAAGCGAAACC
TCAATGGGAAAAGCTTCGATAATTCGCCGGATCCACTTCAACTTCAAAAT
CACCCACAAAATAATAACTATCCGGTGTACCCAAGGTCACCAGCAGCCTC
AGGTCCAAAGACGCCTCTCAAAAAGCGCTGGTCTCCGCAAATGTTTCAGT
CTACGGAGCTTTCGCCTTCATCCGCAACTAGTTCGTTGCATTCTTCACTT
CGAAATAGTGCAACTTTTGACAGAAGTACCGATTTTAATCTATCAAGTCC
TGTTTCTCCTGGATCCAGCCTGGATCATCAATCGCCATTGTTTGATATGC
AAAAGAAAGATAATAATGGCATCGATCCATGTAACAGGATAACTTACGTA
AACCACAATGATGAAATTAAATCCCTGGAATCTCGATCGCTTCTGTCTCG
ATTAAATAAATCTACATCAAAGCTCAATAATACACAGGATCCTAACCCTA
GTGATCTTAATTCTCGAAAAACATGCAGACCAGAACCTATATATAAATTG
TCTCATGAATCATTAATACCTATTTCAGGTATTAGTATTCACACATTAGA
ACCTCAATCATCTCAGATCCATACTTTTTATGGCCAAACTCTTTTCTACC
CCCGACCAGGACTCCCCAGTATAGTCGAGCCCAGAAGAACAATTACCAGC
TCTTCTTTTGTAACGGCCTCCCCCGTACTAACTCAACAAAATCATCAAAC
CACGTCTACTTTTCTAACAGCTGTTCTTATGAAACAAGTCAATATTGCTA
GCACTGAACGCCTTGACTCCAGAAGTGCCCCCTCTATGGTTTCCAAGAAT
AAGTTTAGTGGCTGGGTTCGCGGTCGTTTGAAATACAGTCAGTGTAGTAT
CACTGATCCTCACTCACTAGACTGCACAAACGCATTATTTGCCGGTATAG
AATCAGTTAAAACGTCGCGCGCATCCTCCGTTCCTGCTAGTAGACTGCGT
GGAGTCAACCAAAAAGGTCCTGTACCAGGCTTTGTAAGGAAGCTTAAGGT
TCTTCCAACGCAATCGTCCACAGTAGAGGGGAACCATTACGGACTTTACA
AAAACTTGATCGAAGACTCTGAATTATTACCGCTTTAG
>Bg_POA_contig_8345_gene-0.0
ATGACGTCTCTGCCTAACATCTCCGGGGTAGAAACTTCTTCTCACCCAAA
TATACTTAACGTTCATCAAGATATGGATCGCGACAACGTATCATGCAAAG
GTTGTGGCAGCGAGGCGTATCTTTTGTACTCCAAGAGCAAGGCGAGTTTG
ACCTATGAAAACCCAGATTCTTCTTTGGAGGTCTACTTACATCCTACATC
ATCAGCGAAAGAAAATATTCCAGGATATTTAGCTCTTCTCTACCAAGGGT
CGTCCATCGATATGCACTCAATACCATCTACCCCAAAAAATAAGGACCTC
TTCTTTCTTGCTTGGCTTCCCGAATATACTCTTGGCGAAACTGCTCATAT
ATATGCTCAAGTTGATCTTATGGAGAATCAGCCACCCTTAACACATTCAT
ACCTTGTACCTATACCACCTATAACCTCAAATATTACACCATTAGAAAAT
TCTACCTTTGCAGTATCACTTTCGTCCATTTATAGTCTATTTATACGTCC
GCCAAGCCAAGGCTGGTGGTTTGGAAGTCTGATTATCAATACAAAAACTG
GTAATTCTTTTCCTGCTTTGTTTTTTCACGACTCGGAGTGCCAGAGCACT
ATATCACAAAAAAGAAAACTTGTTCGGGAGAATTTTGATCCATTTGGACT
GCAATGCGAAATATTCTGGGGTGGTAGTGAAGTGCTTAGATGGCTGAACC
AATATGTTGATGTTCAAAGAAGTTCCGCAGAGCTAAATATTTATCTTGTT
GATGCATCTGCTGAAGATCGACAAGCATTTGGCGGGGAGTCAGTAACAGC
TACTTTCTCCAGACCAAATGTAAGGGAAAATAGCGCTTTAAACACAGCAG
GCTTAAATTCAAATCAATCTCTGACTTCACGAGATCTCCAATCAGACCCA
CTTTCTAAATTCGTCAGAGGAGCAGCCTGGAACCTCATGGAAAAACTAAG
CAGGGTAACAACTTTTGCTCGTAGAACTACTGACTCTGTAGTTGAAAATC
CAAACATCCCACCTCAAGTAAGGAGACTTCTTCGAAATCCCGAGGTGCAG
ACACTACAAGATGAATTTGATAGTGCAAGGATATACCTTGCGAGATGGGC
CATGGGAATAGTTGAACAAAGTGACCAAGATAGAAATTCAAGAATTAGTA
TGGCTAGAGAGGCGTTAGAGATTGAGGCAACAGATGTTGGCGATTTTGAG
CTATTAAATGCTGAAAGAGAAGCGCTAAGCTTACAGCAAAAGCGAAAAGT
CGTCACGCTCGAAGATTGGAACGAAGTAAAAGAACGAATATTTTATGGTG
GTCTTGACGCTGAAGATGATGTTAGAAAGGAAGCCTGGCTCTTTTTACTG
GGTATCTATAGCTGGGACTCTACCAAGCAGGAACGAAAGGCTAAAGCCGA
TCATCTTAATGATCAATACGTAAAGCTGAAAGGGGCCTGGTGGAAACGTC
TCGTCAATGAAGATGGTGAAGGAGAAATAGGAGACTGGTGGCGTGAGCAA
AAATGCAGAATAGAAAAAGATGTTCATCGAACTGATCGATCTGTGCCATT
ATTTGCAGGGGAGGATATTCCTCACCCAGATCCAACGAGCCCTTTCGCAG
ATGTCGGAACCAACGTTCATCTTGAACAGCTAAAACATATGCTCCTCACT
TATAATGAATATGATAGTGATTTAGGGTATGTACAAGGCATGTCTGATTT
GCTTGCCCCGCTATATGCTGTGTTACAAGACGATGCTATTGCTTTTTGGG
CATTCACAAAATTTATGGAAAGAATGGAGCAGAATTTTTTTCGGGATCAG
ACTGGAATGCGGAAACAGCTACTCACCTTGGACCATCTAGTTCAGTTAAT
GGACCCCAAGCTATATTTCCATCTTCAGTCTGCGGATAGTACAAATTTTT
TCTTCTTTTTCAGGATGCTACTAGTATGGTTCAAGAGAGAATTTGCTTGG
GAAGACGTGTTAAGGTTATGGGAGTGTTTGTTCACTGATTACTTGACCTC
TAACTTTCATCTTTTTGTGGCTCTCGCCATATTAGAGAAGCATAGAGATG
TTATTATGGAGCATCTAAAGCGATTCGATGAAGTATTGAAATACGTCAAT
GAATTATCATCAACGATAGACCTTGAGTCAACTCTTATTCGTGCCGAGAA
ACTTTTTCGTCGTTTCCAAAGACTTGTAGAATCCATTGACAAGAAAGCAA
ACTTTCCTGCTCCTCAAATACGCCGCCGCATCATAGCATCTGAATCGATA
AATGAGTCATCAATATCTGTTTCAAATGCTAGCAGTAGTGGGATTGATCG
CTTAGGTACTGAATTTGATGTCCCTAGTATGAGAATTCATGAAAACTTAG
AGCTGGAAGATAGCAAATCTAAAAATCAGGACCAGAAATTTAGTAGCAGT
GTGCCTGATAAGAGAACAGCGTTAAATGAGAGTCCCCAAATTATAAGTCC
GGAATTACGACAACTTCTAAGCAGGGAAATTAAAGTTATGCCAAAACATG
TAAACACAAAGGATATTAGAAGTTAG
>Bg_POA_contig_31834_gene-0.0
ATGCAATCATCGCATTCATCCATCAAATCGGCTCGAAGACAGCGGACAGG
CCGCCATGCTGGCATAGCGACGCCTCCATCGCCACGCACCTCCGATGGCT
TCAAGAAACAGCATCGCCGTAAGTCCAGCAAAGATCAGAGCTTTTCGGAA
AGAAAGCTACGTCGATCTTCGGCAACTCAGAAGATACCTTGCCAGGGACT
CTCAAAGGGGAATACAACCGGTCGCAGTGCCAGTGTCACTGCCACTGCCG
CTACAAGCAAAAGTGTGCGCACGGCCAAGAATGAAGAACCTGCATGGGAT
ATGGAGGCCTTTCCTCAATTTTGCTGTCGTCTGCGAGACCAACCTGGCAT
ACCTAGTGTCGCATCGTCGCGCTTCACCTACAACAACTACTCGCCAACCG
TGAATCTCAGAAATGAAGGTCCAGATATTCTTCCACGATATTCGCCGACC
CCGCCTTACACGGCCCCCCATCATCCGACTCCTTCTTCCAATCAAGCACT
AGACTCATTGCGCTCTCTTGCTACGGCACTACCCCGCATTAAAGACAGCT
CTTCCCCATCGGTGCCCCGGTCCCGAGCAGGCTCTGGCTTTTGGAGCCAT
GCATCCTTTACAAACAAAGCCAGCAGCAAGCTAGGACTCGAACCTTCACC
TCCTACTTATATTGTTAGCCAGGGCCATGGTCCAGTCTTTAGTAGCAAAA
ATGTTGGAGCCAGAACGGATTATTTTGCTTCGTACACTGGATACATGAAC
TTTAGGAAATGGGATTTTCCCGACTCCAATCGGCCTTTGCCTCAAAGAGT
CCCCACAGCTGGCTGTGGTCAACGATCGCGCAGTATCGATTTAATTACCC
CCCTGGGAATTTGA
>Bg_POA_contig_18376_gene-0.0
ATGAGTTTCTCATCACACATTCAAATAGCAGTGCTAATTTTCTGCGTAAC
ACTTATTTGCCCTTCCATCTCGCATTCTACGGAGAGAAACTATTTAAACT
ACATTTCAGTCCTTGAAAATGCTCAAATAAATACAAATTCGCGTCGAGTA
CACGCCGGCTCGAAGTTCGACCTTGAATTCGATCTGCACAATGGAAAACA
AAGAATACGTCTGACACTAGCACCCAATAATGCCGTGATCCAAGATGGTG
CAAACGTCCAGTACCTGGCCCCCGACGGTTCGCTAAGAACGACAGAGATA
CTAAATCGGAGCGAGTACCGAGTGTTCATGGGTGATTCTTGGACAAGACA
TGACGGAGATCTCGAATGGACTAATGTCGGATGGGCGAGAATCGTAGTTC
AAAGAGATGGAGAAAATCCAATATTTGAGGGCGCCTTCCGAGTCGATGGA
GATCATCACCACATTCAGACTCGTACGCACTTTATGCAAACCAAACATGA
GCAAGATCCAAATTTAAAACTATCTGACGATGAATACCTGGTCGTATGGA
GAGACTCAGATATTTCGCAGGATTTGAGCATGAGTCACGATGGAAACCTA
CATAAAGAGCTTAAAAGAGAACTTATGGGCGAGAGTGATTGCTCCGCTGA
TGGGCTAAGCTTTAACTCCCAGATTGACCACCCTATATTCAGCTCTATGA
AAAAACGAGATCAACCCCAATCAAATATTTTTCGAAATTTAATCGGCAGG
CAGATCGATGGTCAGCTCGGAGGAAATTCTGCCGGTGTAAATCTTATCAG
CTCAATTGGCTCTACATCAGGATGTCCTACAACCCGAAAGGTAGCCCTAG
TCGGGATTGCAACCGATTGCACATATACTGCAGCATTCAGTTCTACGGCG
GCAGCCAGGACAAATATCATTAATGTCATAAATTCTGCCTCTCAAATCTA
TGAGTCGAGCTTCAACATAACTCTAGGCCTCCAGAATCTCACTATCAGCG
ATGCATCTTGCCCTATGGCTCCATCGGCTGCTGCCCCGTGGAACATCAAA
TGCAGTGATTCAGTAGACATACAGGACCGTCTAAATCTCTTCTCTGCTTG
GCGAGGTGATCGAAACGATAACAATGCATATTGGACCTTACTGAGTACTT
GTGGCTCTGGATCTGCTGTTGGCCTTGCATGGCTCGGTCAAGCTTGTGTA
AATACGGCTCAAGTTACTTCTGCTTCATCAATTAACGAAACAGTGAGTGG
AGCAAACGTTGTGGTTAGAACTGGGACCGAATGGCAAGTCGTAGCTCATG
AGACTGGGCACACGTTTGGAGCCGTCCATGATTGCACTTCTGCATCCTGC
AATGATCCTATGACAGTTGCCTCACAACAGTGTTGTCCTTTAAGTTCTTC
TACATGCGATGCTGGTGGAGCTTACATAATGAATCCCAGTACCAAAAGTA
ATATTCAACTTTTTTCACCCTGTACGATTGGGAATATCTGCTCTGCGATT
GGGAGAAACAGTGTTAAGACTACGTGCCTGACTGCAAACAAAGGGATTAC
TACTATCACTGGTAGTCAGTGCGGAAATGGTATCGTTGAGCCTGGAGAAG
ATTGTGACTGCGGGGGAACCGCTAGTTGTGGTACAAACCCTTGTTGTGAG
CCTAAAACTTGTAAGTTTAAAGCTAGCGCGGTTTGTGATTATAGCAATGA
AGATTGCTGTAATACTAGCTGTCAATTTGCATCAACCGGAACTATATGTA
GGGCATCTACAGGGAAATGTGACCCTGAAGAGAAATGCAGTGGAGCGGAT
GCATCTTGCCCTATAGATGTTACTGCACCAGATGGAACCAATTGTGGTAA
TTCTTTAACTTGTGCCTCGGGACAGTGCACTTCGCGTGATTTGCAATGCA
AAACCTTAATGGGTGTTTTTACTCAGGGAAACGATACTTATGCGTGCTCA
TCCAGCGGCTGTCAAATATCTTGTGCCTCCCCGGAGTTCGGATCTAACGT
TTGTTACTCTATGCAGCAGAATTTTTTGGATGGGACTTCTTGCCAAGGCG
GCGGTAAATGTCAGAATGGACAATGCAACGGATCAAGCGTTGTAAAAGAG
TTTACGAGCTGGATAAAAAAAAATGGCCGTCTTGTTATAATTCTAGCCTC
TGTAATTGGTGGATTTTTAATCTTTATGCTTCTCTCATGTTGCATAAGCG
GCATAAAGAAGAGTAAACGTCAAAGGGCAGCAGCCGCTCTTAAAGCCAAC
AGGCCTAAAATGTCAGATACCGACTTTCAAAATTATAATTTTCGCCATCA
AGGATGGAGTAATTCAAATCATCAACCATCTAGGCAAGTAATGGAACGAA
GTCCAAACCCTCAGGCAACCACTCGGTGGGATAACAAAGGAATATCGGTA
CAACAGCCACAGTCAGCTTGGCAGAGTGGTATTGTCTATAAGTGA
>Bg_POA_contig_17022_gene-0.0
TGTGTCGGTCTAAGTGATTCAGTTGGGACTAACAAATTCCCGGCTTCGCT
GGACGGCTCGAAGTTGTTCCAAATCAAAGATGCCACTCTCTTTTCGTGGC
CACTCGATTGGTTGGGTGAACATGAAGATCCGATACCTGATCATATGACT
TCTAATGACTCCCTAGGCAATGCTGGAAGTCATCGGGTTATCATAGGCCC
AATGTGCGAATTAATTGGTGTAGTCAGTATAATCAACAATTCTTATGAAA
AGTGTATTCAACCTCTAAACCCTGAGCATGCCCGGACTCTTGCTCTTGAG
CTCGGCCTAGAAAATCCGATCAAGTTCTATGGCATTGATTGTAATGGATA
CATATTTTTGCATGATGAAGTGAGGCAAAGTTATACCTCTCTCCGTATCA
AGCATCCCGCCCACAAAGCTTTGAACAATGAAGGGCCTTCGGGACAATTC
ACGGAACACATCTCAGCTCCAACCGACGAAGAAGTTTGGTCGTGGCCGAT
TGAATATGTTCCGGATAATTACTCACCTCAAATTAATCCACAAATTAAGT
TCCGTGGCGTGCTGGATCGTACAGGAAATTACAAGGGGTTAGTATATTTC
ATTGGAGGCGATTGGAAATGGTGCCGACAAGTTCATCACATTGATACAAA
ACCTCCAAGATTATCTGGCAATCACGAAGCCTCATTTGGCGATCTTCTCT
TCAGCGTGTCAAGTAGTGTTAAATGTGGCGATCAAATCATCACCCCGACT
ACGATCAAAAGCCACATGCAACCAGCCTGTTATCGAATTCAAGCTCTGAA
AAAACCAAGCAAGAATTTCAAGTATCCCCAGTTATCTACATATCTTCAGT
GTCAATCAAGATCCACATGGCTCTGGCCTCTCAGACGTCCAGAATTGCCT
ACCGACCAAAAACTAGAGCAAGTAAACCATCAGTCAATCGTTCTGGGAAA
CGACTGTGCATTAGTAGGTATCTATCATCTCGTGGCTACCGAGCTGGTAG
ATTGCCAGCAACTGGAGACACCGTCACTATCATTAGGATTGATCACTGAG
GCTTCCTCAAGTGAGTGGTATCCCCGGAAGCGAAAATATACTCGTATTGT
GTAA
>Bg_POA_contig_5182_gene-0.0
CATGTATATCACCATGACATCTTTCTCCAAACTTTTCATGGCTTACGCCT
TGTTATTTTTATCCTAGCTTGTAGCAGCCAAGCTCTTTCGATTCCGACTC
CAAAGACTTCCGACCTCATCAAACGAGATTCGAATACAAGGCATGTTGGC
TTTCAATGTTCGTCGTCTCAGGTAAATCTCAGAAAAGTAAGATCGACCAT
GAAAAGACTCTGCGACAACATCAGGAGACGGAAGCAACAATCCGGATTCT
TGCTCTTTTTCATTGACTTCTTCAAAGACCCCCTTTCTATCGTTCCATTC
CCTGAGACGGAGAAATTCGGGTTTCCGAAAGATACGTAG
>Bg_POA_contig_3535_gene-0.3
ATGTCTCTTTCACGAAAAATTCGTATAGCTATCGATAGGGGTGGAACATT
TACTGATTGTATCGGAAATCCTGGGACCGGTAATGTGAAGGATAATATCG
TTGTAAAACTGCTCTCGGAGGACCCTTCTAACTACGATGATGCGCCTCAT
GAAGGTATCAGACGAATTATGTCTAAGTTCAGAGGAAAAGAAATTCCACG
AAATGAAGTCATTGATACGTCTGATATTGAATCAATTCGAATGGGCACAA
CTGTAGCCACTAATGCTTTATTAGAACGGAAAGGTGAGAGGATAGCAATG
ATCGTAACTAAAGGCTTCAAAGACTGCTTAGAAATTGGCAATCAATCACG
GCCTAAGATTTTTGACTTGGCCATCAAGAAGCCAGAAATTCTTTACGAAA
AGATTGTTGAAGTTGACGAAAGGGTGACTCTTGAAGATTACAGTGAAGAT
CCAACCAGATCTATCAGCAAAGTAGATCAAGAAAAATTAAGGCACGAGAG
AACGAACATTGAGCTAGTAAAGGGCTTGTCTTCAGAAATTATTCGGATTA
TAAGTCGCCCTCAGGAGTCTACTATTCGGAAACAGTTACAGGATATATAT
GATATAGGAATACGCAGCATAGCCGTTTGCTTAATGCACGCTTTTACATT
TCCTAACCATGAAGTAATAATAGGACGAATTGCAAACGAAATTGGATTTG
AGAATATATCTCTAAGTCATGAGCTTATGCCAATGATAAAATTTGTTCCA
AGAGCCACTTCTACATGTGTTGATGCCTATCTTACTCCAGTTATCGAGAA
ATACATTGCAGGATTTCAAAGAAGATTTAAACAAAATCTAGAGAATAAAG
ATGCTCAGAAAGAAAGTAATACCGAGACTAGATGTGAATTCATGCAGAGT
GATGGCGGCCTCGTTCACGTCAAAAATTTCTCAGGGCTTAAAGCTATTCT
TTCTGGACCAGCCGGTGGAGTTGTTGGGTATGCTATGACTTCTTATGACT
CGGCGACAAAGATACCAGTGATCGGTTTTGACATGGGTGGCACCTCTACT
GATGTGTCCAGATATGGCTCTGGGAGATATGACCATGTATTTGAAACTAC
CACAGCGGGTGTGACAATTCTCTCTCCGCAGCTCGATATAAATACGGTAG
CCGCAGGAGGTGGTTCGCGCCTATTTTTCCGTAACGGGCTCTTTGTAGTT
GGTCCAGAATCCGCGGGGGCTCACCCAGGTCCGGCTTGTTACCGAAAAGG
AGGCCCTGCAACCGTGACGGATGCAAACTTAGTGTTAGGACTTCTCCGCC
ATGAGTTTTTTCCAAAAATATTCGGTAAAAATGAAAATAAAGGGCTTGAT
GTTACAGCAAGCGAAAAAAAACTCAGGGAGCTCGCTGAGCAGATTAGCAA
AGAGACGAACAATCCTATAAGTGTTGATGAAACTGCATATGGCTTCTTGA
AAGTAGCTAACGAGGCAATGACGAGACCAATTCGCTCGCTGACAGAAGCA
AAAGGCTATGATGTATCAAAACATCGTTTGGCAACATTTGGTGGTGCAGG
TGCTCAACATGCTGTAGCAATAGCACAGAGTCTTGGGATCCGGGAGATAC
TTGTACATCGTTATTCATCTGTATTATCTGCATATGGAATGTCTCTTGCT
GATATTGTAACTGAACGGCAAGAGCCAGCATCAGAAATATTGAATGACGA
TGATTCTGTAAGTGACTCACTTGAAGAAAGAATTCAGGGCTTAGGTCAAC
AAGTGATTGCCGAACTTCGTGGGCAAGGATTTGATGACAGTTGCATAGAA
ATCGAGCAATATCTTAATATGCGATATAGAGGCACTGAATCAGAACTGAT
GATCATGAAACCAAAGATTGTGAATACGAATAAAAGAGGTCTTAAGTTTT
CCTTTGGAAGAGCTTTTATCGAAGAGCACCGACGAGAGTACGGATTTGAA
ATACCAGACAGAGAAATAATTGTTAGTGATATTCGAATTCGTGGCATAGG
TAAAAGCTTTACAAACACCGATAAAACGGTTGATAACCAGCTTGAGGAGA
TTAAATTTAAGGATTTATTACCCGGAGAAAAAGAATTCAAGAAATCTCAC
ATATACTTCAACGGGCATCGTCAATTAACTCCTATCTACGAACTTGAAGG
ACTCGATGTAGGTGATAGGATTGTAGGACCGGCAGTTATTGCGGATCAAA
ATCAAACAATCGTCGTTTCTCCAGGTACAACATCATTAATAATTAATACT
CATATAATCATCATCGTTGATAAGAAAAACACCGAAAATTCAAATAAGCA
GAATAATTTGACCGAGGATGTTGACCCGATTCAACTTAGTATATTCTCCC
ATCGCTTCATGGCCATAGCGGAACAAATGGGCAGGGCCTTACAGAAAACA
AGCATTAGCACTAATATTAAAGAGCGACTTGATTACTCATGCGCTTTATT
TGATGCAGATGGAGGACTTGTAGCTAATGCCCCACATCTTCCTGTCCACT
TGGGATCTATGTCAACCTGTGTACAAAAACAGGCTAATATTTGGCGCGAT
AAATTAGTTGAAGGAGATGTGATAGTATCCAACCATCCGGTATTTGGCGG
AACTCATCTTCCAGATATTACGGTTATAACCCCAGCTTTTGATGTATCAA
GAGAAAAAATAATATTTTATGTAGCGTCAAGAGCTCATCATGCAGATATA
GGAGGCGTATTACCTGGGAGTATGCCACCTTATTCTCGAGAACTCTATCA
AGAAGGCGCAGCTATTAAGTCGGAATTATTAGTCAGGGCCGGAATATTCA
ATGAAGCACGCATCACCGAGCTCCTGTTGAAGGAGCCTGCCAAATACCCT
GGCTGTAGTGGAACAAGATGTTTGAAAGACAATTTATCAGACTTAAAAGC
ACAGATAGCGAGTAACAAGAAAGGGATAGACCTTATCTCGGCGTTAATTG
AAGAGTATGGAGAGAATACCGTAAACATTAATATGATGAGTATTCAGAAA
AACGCGGAATCTAGTGTTCGGAATCTCCTAAAGGATGTTAGTAGACGTTT
CGAAAGTCAAGAACTTTTTGCCGTTGATTACATGGATGATGGAAGCCCAA
TTGAGCTTCGAGTTACCATAAATGCAGACAAAGGAGAGGCAGTGTTTGAC
TTTACTGGGACCGGAACTGAAGTATACGCCAACACAAACGCTCCCATTGC
CATTACTTACAGCGCCGTTATTTACTGCCTTCGTTGCCTTATCTCGCAAG
ACATACCACTCAATCAAGGATGTCTAAAACCCATCCAAATTATTGTTCCG
CCGAGATCGCTCTTATCACCATCTGAAAAAGCTGCAGTTGTTGGTGGAAA
CGTACTGACGTCTCAGCGTATTACTGATGTAATACTGAAAGCTTTCAAAG
CATGTGCTGCGTCGCAGGGTGACTGTAATAATCTAACATTTGGTTTCGGT
AGTAATAGCGAAGGACAGAACGAAGTTAAAGGATTTGGCTACTACGAAAC
AATAGCCGGTGGAAGTGGGGCCGGTAAAGACTGGCATGGCGCTAGTGGCG
TGCATACACATATGACCAATACGCGTATTACAGATGCTGAAATATTTGAA
CGACGCTATCCTGTACTCCTAAGAGAATTTTCGCTACGGAAAGGCTCTGG
AGGCGCTGGGAAGTATCGAGGTGGTGATGGGTTGATACGAGATATAGAAT
TTCGGAGATCAGTCCAAGTCTCAATCCTGAGTGAGAGGCGTGTCTATCAC
CCATACGGTATGGCTGGGGGTAGGGATGGCGAATGCGGTCTTAACATCTG
GGTACGTAAGGTAGTGAAGAGTGACCCCCACCATGTTGACGGGCCACTCG
ATCAACATTCGAGCATCTCAAAAGATATCGCGTACGAAGAGCGTAGAATT
AACCTTGGGGGGAAAAATACAGCTGCTATGCAGGCAGGTGAGAGGATCAT
CATCTATACGCCGGGTGGTGGCGGATGGGGTGTAGCTGACTGA
>Bg_POA_contig_3535_gene-0.0
ATGAAAGGAATGGAAGTAGACACTGTGTCCAACGACAGTATCACACCAGA
AAATACACCTATCATTTCTGCGCCGTTCCTAATTAATGATGCCTTTGAGC
AAATAACCAGCGGCTCCCTGAATTTCCTCTCCGTTGCATCTCCAGAGGCA
ATCGGCGGAGTTGCCGTCGTGCTTGCCATTTTTACTTATTTAGTGCTAGG
AAGAATTGGGCTTGTCCTTTTAGGAGTTTTGGGGGGTATCGTCCTACATG
AAACCTGGGAACGACGAAATGCAGGTGATAATTTAGATGCGCGAAATGAA
AAGTCACTGGATATTATAAAGAGGTTACTTGACAATAGATCTCAACAGCA
TAAGCTCGAAAATTATTACACTAAGAGTAGGACGGAAAATGAGAGCTCAA
CCAACATTCCACCAGAGACAGCGTCGGCCATCGGCGAACTCGTTGATGCA
ATTATCAGAGATTATGTGGAATGGTGGTACAATCCGATTAATCCGAAAGA
TACTTCATTTGCAAAGGCCTCTCGCCAGACATTAAATCGATTTCTAACAT
CAATTTACGCTCATTTGTCTAACAAGAGGGCTGCAGATAGTTTTCTCGAC
TTTCTTACCAACTGCTCCTCTATGACAATTGTTTTTCTTACCGAGCTTTC
AACCGCACTATCAACATCATCAAAGCCTGTGGAGGAAGCTGTATACTCAT
ATTTGTCTGCAAATCCAGACTCGAGTCTCGCAAATGTGCTAAATGAACAG
AATCAATCCAAAAAACTCAAAATGATAACTGTAGATCTTCTAAGAAACTT
CCTGGAGAAGTCAACTCTTGAATGTGAACCAGCCAAAACATTTCTAACCG
AGATTATCAGTGGTTTGGTTCTTGAAATGGCGCTTAAAACATGTTCTAAA
CCTGAATGGATAAATCAGTGGATAGTGTTCCTACTGGAGGATGGGGAACC
GAATTTAAGTCAAGAGATTGAAGTTGATATGGATAATAGCAGTGAGCGAC
AACGTAGTCCCTTTTCCAATCTGGAGAATGATATAGGATCCTGCCGAGCT
CAATTGTCATCAGAAATAAAGAAGCAGATTGCATTGGGTGTGGAAGATGA
TGCCATGAGTGAGGCTTTAGAAGAAGTAAAGCGTCTCTCGAATTTAATCG
CTGAGGAAGACGCCAAGAAAAAAGGTGCCTCACGAATACAGTCAGAGGTG
GATGCAAGACTTCATGCCACCCTGTCAGAGTTTACCCCCAAAGACGTGCA
GTCGGAGCCCTTTGTATCGAGAAAGAGATCTAGTCGCTTATCTATATCTG
AATCGACGAAAACTCCTGAAACCAGCCCTTCAAATCTAGTCAGGCTCGAC
ACATCACGGACACCTATAAGAACACGCGAATCATCTGTATCACCAACAAT
ATCTCTCAATAATTCTTCTTTCACAAATTTCGACCAAATTCTGCCTTCAA
ACGTATCATATGGTATGCAAGATAACTTTCCGTCTTCAGATAAGAAGCCT
ACACTTCCAACACTGCACAACGCGAACATTGTCGTATATGATGATAGCCC
CATTAACGATAAAGGAAAACTGCGTAATAAACCCATTTTAGAATACTTGA
TACAGATTGAGCCGGCAAGCTCTGATTATCCGGGGTGGATGATAGTTCGG
CGCTACGCTGATTTTGAGATCCTTCACGAAGTATTGCGTAGGATTGCACA
AGTCTCAGGTGTTACCGCATTTTCCGAACAACATCAAGCCCTTCCTAGCT
GGAAGGATCACGCTAAGAAGTCTCTGAGAGGTGAACTCGAGCGTTACTTG
CGAGACTCTCTTTGGTACCAGCCACTAGCCGATAGCGAAGGTATGAAACG
CTTTCTTAAAAAAGATCAAGAGCCCCAAACATCTGGATTACCTGTTAAAA
ATGGATTTCCTGGCTTAGGATGGCCTACTCCATCGGCTTTCGAAAATATG
GGCAAGGGTGTGCTAGAAGTTCTTACTAGCGCACCTAAGGGTGTAGCAGA
GGGTGGAAAAGCTATCACAGGAGTTTTAAACAATATTGGGAACCTTGGTC
ATCGTAAATCGACAGCCGGACAATCATCCCACAGCGAGATGTATAACACA
GCTCGATTTTCGGTTCCTTCATTTCCTCGGTCGGAAACTACCAACTCGTT
CGCCTCACTTCAAGCAAATCGGACGAGCGAAGATAGCGCTAGATCATCTT
TTCCTCAAACACAATTCACAAAAAGTTACCCGGCAGATCAAAGGACAGGC
TATATTCCTTTTGTCGAAGAAGAAACTATGCAGGAAACTCGGTCATCATC
ATCTACAAGGTCTTCTATCAGCGGGCGTAGAGGTACTATTCATCACGATT
CAAGTAGAGCTTCATCTCGAAAAGATACCCCTAATTCATCACCTGTACAG
AGCTCCTTATCCCTGAGCTCACTTCCTCCTTTACCTGATGAGATACCCGA
TAACTATGTGGCCCAGAGAGAAGGTTATTCAACAACAAAAACCCGTACGG
GTAGTAACCACTCCAAACGTCGCTCATCATCATGTACTACATCCTCGCAT
CAGTGGTCAGATCGTCAAATAGGGAGGAAAAGTAGTAGTATCACATTAGA
ATCGCCGATAGCCCGCAAAGTCCGTCAAGAGTCTACGCCGCTGACAGAAT
CTGAGACAAAAGTTGCAGTTGAACTCATATTTGCTGTAATCAACGAAATG
TACACAATATCCTCAGCATGGAATATTCGTCGAACGCTTCTTGCAGCCGC
CAAAGCCTATTTTCTCAGGCCTGGAAATCCATCTTTGGCACAAATTCGAA
GCTTGCTGCAGGACTCAGTCATCTCAGCCAATACCTCGGATGCTAGTATT
GCTGCACACTTACGCAAGGTAAGGGAGAACTGCCTTCCTACAGAGGATGA
ATTGAAGTCGTGGTCGGGAGATATGTCGGAAGAAGAAAAAGAAAGGTTGC
GCGTAAAGGCTCGGAAGCTCCTGGTTGAGCGAGGCGTTCCCACAGCTTTG
ATGGGGGTCATGGGGCAAGCTGCTACTAGCGAAGCGTTGGGTCGTATCTT
CGACTGCATGCAGATAGAGGAAGTTTCACGTGGTTTGATGTTTGGGTTTC
TATTACAGGCACTACGTATTATTACACATTAA
>Bg_POA_contig_3535_gene-0.1
ATGGTCAACAATTCCAAGCGTATCCGCGGAAAAAAGGATACCTACGAATC
CGACGATGGATTTGTCGAGAATGAGGCACCGCCCTCGAAAAAATCCAAAG
GCAGGAAGGAAACTAATTCAAAAGATACTTGCGGCTCAAAAAAGGCTTGG
GAGCTTTCTTCTGGAAAACAACCTAGATTCATAGAAGTGACCGAGTTTAA
AGGGGCTAATCTCGTAAATATTCGAGAATTCTATGAGAAAGATGGTGGGC
TTCTACCGGGAAAGAAGGGGATTTCGTTAAATATTGATCAGTACAAGGCC
CTTCTCCAAGCCATACCTGAAATTAATGCATACCTGAGAGGGAAAAATAT
CGAAATTGATACACCCATTATAGATCTTAAATCAAAAGCTCCGGAGGGGG
AACAGACAAAGCTAGAAAACAACGTCGAGTCAGGAAGAAACAACAGCGAC
ACCCCATCCGACTAA
>Bg_POA_contig_38982_gene-0.0
ATGCACCCACTACATGAGTGGTCCAAATGTCAAACTGAGCCGTATTTGTG
TATAGTTGTCGGGGAAGGACTAGCCTTCCCCGTGTCATGCTTTATGAGCG
CTGGGCTTGTGCCCGTCACGAATAAAAACTCATCATCATCATCGTCATCA
TCGTCATCATCATCATCAATAAATTTGGTAGAATATCCTGATCATTACGG
CCACGTTTTACTCCCATGA
>Bg_POA_contig_7201_gene-0.2
ATGTTGTATAGGACTTTCTCAGCACAAACCAGCCCGTGGTCATGGATCGC
ATCATTGAAAATATCGGTACGACAAACATTTGGCCATGAATTCGCTGTTC
CCCCTCGCTGTCAAGCTTATCATCAGATGCTACAGCCTCAACATGTCTCT
TTTATGACACAGCCCGAATCAGCACGTAGGGTACGATACGCACGCGTGAG
CGTAATGATGACACACCTAAAGCCATTTACGCTCTCGAAATTTCAGCACA
ACTCAAAGGCTATCTTTAACCCACGCAAAGATGACGAAGGGAATGAGATG
TGCCTTGAAATCACACCGCGCGCCTCAAAGCGTCTCAAGGAGATCATGAC
CCAAGACGCCAATCCGAACCTAGCACTTCGTATACAAGTTGAGAATGGTG
GTTGCCATGGCTTCCAATATCTAATGTCCCTCACGACTATCCCAAACATC
GAGATTATGGCCGGAGTAACTGTAAGCCACGGAGAACAGCACTCCGCGCT
AGCGCTGTCTAATACGAGTCAGGGATCAAATTCAGTCAGCAACTGTCAGT
CCAACTACACCAAAAAGGAAATAGATCAAACAGCCCCTTTGGATGAGGCT
GACACTGTATTTGCTGCCTCCGATGGGACTAATGCCAAAGTTATTTTAGA
TGGACCTAGTTTAGAAATACTAGCTGGAAGCAAGGTTGATTACACCACTG
AACTAATTGGGAGCCAATTTAAAATAGTGGATAATCCTCTAGCTACGAGT
AGTTGCGGATGTGGCACTAGTTTCGACATAAGGTGA
>Bg_POA_contig_7201_gene-0.0
GTATGGTGTGCTGGACAACAGACTAACTTCAACAGATCCGTCCCAACTGT
GGACCAAATTCTGGTGCCAGAGACTCTTCTTAAGAAGCGTAAAAGTCAAG
AGAAGGCTAGAGAAGAGCGAGCGACAGAAATCGAAAATAAAAAGAAGGCC
CAAAAGGAAAAGCGCGGCGTGATATTTAAGCGTGCAGAGAAGTACGTGAA
GGAATATCGCGACATGGAGCGCGAAAAAATCAGACTTTCTCGCCTGTCAA
AACAGGAAGGAACATACTTCATACCAGCCGAAGAGAGACTAGTGTTTGTA
GTACGCATAAAGGGTATCAACAAGATTGCACCAAAGCCTCGAAAAATCCT
ACAACTTCTGCGCCTTCTCCAAATCAACAATGGAGTATTTGTGCGAATGA
CAAAAGCTACGCTTGAAATGCTCAAGGTCGTAGAACCATGGATAGCCTAT
GGATACCCAAATCTCAAGACCATCAGAGAACTCATTTATAAGCGCGGATA
CGGAAAAGTTGACAAGCAGCGTATCGCCCTCACTGACAACTCAATCATCG
AAGAGAATCTTGGGAAGTTTGGCATCGTGTGCATGGAAGACTTAATACAT
GAAATTTTCACCGTCGGCCCAAATTTCAAGAGCGCTTCGAACTTTTTATG
GCCATTTAAGCTTTCAAACCCTACCGGGGGCTTCAGATCCAGAAAATTCC
GACACTACGTGGAAGGTGGAGATCTTGGAAACAGAGAAGATAACATAAAT
GCATTAATACGACAGATGAACTAA
>Bg_POA_contig_7521_gene-0.0
GCATCAAGACCAAAGAATTTTAAACCTTCATTAGAAAGACAACAGAAAGT
TGATACTTTTCTTGAAGACCCAATAAATATTGCAAAAGTCGATGCAGCAT
TAAGAAAGGCAAACGATTTTCGACAGAAGCAAAATTTGGACTCCCATCAA
AATTCGGGTCATCTGGTACCAAAAGTTCAAGCAGTAGCTGCAGTATCAAC
CGCGTCAATTTTTTCGCAACCAACTCTAAACTGCTCCAATTATCCTCTTA
AAAATTCATTTATTCTCGATTCAGGTTCTGACGGGCATATCTGTAATGAT
TTTTCAAGATTTTCAAACTATTATTCGAAGCCATCTACAGCAGTGGCAGG
GAGTGGACAGTCAGAAATACTGGGATATGGTACAATTTTCATGCAGATTT
CAACAGGACTTTTCCAACTAAATGAAGTGGCATATATTCCATCCTTTCAC
ACATCTCTTGCATCACTTACTAGGCTAAAATCTGCTGGAATTTCGTGGGG
TCTACAAACAGGATGCATTTTTACATCAGAAAAAACAATTTGTTTTACAA
AGAAATTATTCAACCAATATGTTATTGAATATAAAAAATTGGAATCATCA
TCTACTACATCATCATTTTCTACAAAGGGTTCAAACATAAAACCTATGAC
ACCAACAGAAATTCAAATTTGGCATGAACGACTTGGACATCCATCCAACC
AGGTCCTCGAAAAGGTCTTGGAGAATAACTCTTTCTCAACATTGCATATT
GGAAAAGAATTAGAGAACTGCGAACCTTGCAGAATTTCTAAAGCTAAAAA
AAAGATTGCGTTCCTCCTCAAAGATGATTTTACAAAATTGATTTTCTTTT
ATGCACTCTCTAACTCATCCGCCCAAGAGCTTGTAGGTTGTATCGGTAGT
GTTCAGAGATATGTAAAAACACAATTTTCGCTTGATATATGTGTCATACA
TCGAGATAATGACGTCTCTTTAAGACATGAATATCAAAATTTTATTTCGC
ATCACGGAATCATAGATGAACCTACTGCACCATACACACCTGCTCAAAAC
GGCTCTGCTGAGCGTTCAGGGGGGGTAATTTCTACAAAAGCGCGCACAAT
GCGTATTTCTTCGAAGTTGCCGGAATTTCTCTGGCCCGAGATATGGAAGA
CGGCAGTGCATACTTATAATCGCCTTCCTCATCGGAACTCTAAAATGGGA
CAATTAATATTCCATCATCTTCGGACCAAGTCAAATACAATGAGGATAGC
CGGATCACTCCAACAGTAA
>Bg_POA_contig_27605_gene-0.0
ATGCACCCACTACATGAGTGGTCCAAATGTCAAACTGAGGCGTCTTTGTG
TGTGGTCGTCGGGGAAGGACTAGCCTTCTCCGTGTCATGCTTTATGAGCG
CTGGGCTTGTGCCCGTCACGAATAAAAATTCATCATCATCATCATGGGGA
CTGGCGGTTCATTGGACGTCGATCTGCATTCCACATGCCCCATGCGGACC
ACATCCCGGCCCTAGGTTCAAGTGTCAGAGATTTCTATTAGATAAGGTTA
GAATATTATTCAAGTCTATACTGAATCTAAGGCTAGAAAAAAGTGTTAAA
AGCTGTACGGAATTTCTATTACCTACCATACAATTATCTTATTCAAAACG
TCGAAGTGCGCCCTTATTCAGGTAG
>Bg_POA_contig_9578_gene-0.0
ATGGGGAAAGACAAATCAGAAAAGCGCGACAAGAAGGAGAAAAAATCTAA
ACGCAGTGAGACCGATGGAGTGAAAAAATCGAAAAAAGATAAAAAGCCCA
AACTCACCGAAGAAAATATTAATGTTGCATTTGAAGAGGCTGTGAAAAGC
ACATTGCCTACTGCACCAACTCCTGAACTCGAAAACAACAAATTATCAGA
GATTGTCTTAAATTTGAAGCCAATTGGAAATCTAGTGCCATTTGCAAATC
CATTGGCAGACGAAAAGGTCACCAAGAAAGTGCTTAAGAGTGTCAAAAAA
GCTGCCAAAAATAAAACACTCAAGCGTGGGGTGAAAGAGGTTGTTAAAGC
GTTAAGAAAATCTCCACAAGGTGTAGAAGCCACTTCTGCGACAGGCGTCG
TTGTACTCGCAGCAGATATTTCGCCAATGGATGTTATATCTCACATCCCA
ATACTCTGCGAAGACCACAAGGTTCCATACATATTTGTTACTAGCCGGGC
TGAGCTTGGCTCAGCAGGAAATACGAAAAGACCGACCAGTGTAGTAATGG
TTTCCGAATCACGAGTTGGCACAAAAAAAATCGAGAAAATCGATGGCGAT
GAAGAGTTCAAAGATGTTTACAAACAACTAGTGACTCTTGTAGAAAAGGA
GTCTAGAAATGTTAAAATATAG
>Bg_POA_contig_18645_gene-0.0
ATGCGCCCTCTCACGAAGCCACAGCGAAATCTCGAAGATGGTCCAGAGTT
AGCACCAAGTGACGTTAATCATGACTTGTCGTTAACTCCCCTACTTCTCG
AGCACTTTAGCGGCATCTTTGACACACTGCGAAAGAAAGAATTTACTCTC
TCTAGATGTAGCTTTCAAGCCTGGCTATCCGCAGTGCAAGAAACACCAAA
TATTGTTCTAGATCAAGAGGAATATGGCTTTGATGACTGGTTACAAACTA
CATATCAAACTGGTACGCTAGAGGCCCTAGGGAATCCCAAACCCAAAGAT
CTTACGAAACCACTCAGCAATTATTACATTAGCAGTAGCCACAACACATA
CTTGACTGGCAATCAATGGTTGTCCAAAAGCCAAACATCTGCATACAAAA
AAGTCCTCCGACGGGGCTGTCGGTGCATTGAAATTGATGTTCATAATGGA
GAGTCTAGTAATAAACCTATCCGAAGCTTCTCTCGAAAACCATCCATGTC
ACCGGAAAATGTCCAAAGTAGCGATACCGGCTCCACCGCCTCCACCAAAG
CCTCTTCAATGATAGAAGATTGGCATTCCAAAGCTGAAAGAACAAAGCAA
AAGCTAGGCTTGGGAAAGCTCTTCCACCCAAATGATTCACAACCAAGAAA
CGATGTATCAAGCTCTGCAGAATCCTCGAACTTCCCCTCTCGAAACTCGT
CCTTTCGGCAAAAAGTCATCCCGGGAGAGCCGATTGTCAAGCATGGCTGG
ACGCTCACAGCACCAGTCGGGTTTAGAGCAGTCTGCGAAACAATTGGACG
CGAGGCTTTCGTAACTAGTGAACTGCCAGTCATAGTTAGCCTGGAAGTGC
ATGCCGACCATGAGCAACAGGAAGTAATGGTGGATATTATGAGGGAGGAA
TGGGGTAGTATGCTAGTCGAAGCACCGAGCAGCGACTACAACCCCCATAA
AAGCATTCCCAGACTCGAAGAGTTTAAGAAAAAGATATTGGTCAAGGTCA
AAAAAGGCCGTCCGGACAAGCAGGAATTATTGGTTGTATCCGGTGATGAT
AGTAGTCTTCCAGCTCACTCCTCGACAAAAAACCTGGCCGACGGAGGCTC
GGCTTCGGAAACGGAAAATCTTACATCGAGCAGCAAGAAAAAACCAAAGG
TCTGTGAGAATCTTGGCAAATTGGGAACCTATACGCAAAGCGAACATTTT
ACGAGCTTTAAAGATCAATCGGCTAAAGCACCTTCGCACATTTTTTCAAT
CAGCGAGTCAGATATCCTCAATCTATCCAAAAGTCAAAAGTTGGAAATGT
TCACCCACAACCGCAGCTATATCATACGAACTTATCCGAGTCCCAAAAGA
ATTGACTCTTCTAATCCAAACCCAACGACTTTTTGGCGTCAAGGCATCCA
GATTGTAGCGATGAACTGGCAAAAACTTGACGATAGCATCATGCTGAACG
AGGGCATGTTCTCTGGCGAGCAAGGCTGGGTGCTAAAACCACCGGGATTC
CACAGTGACGCCAAGGGAATAATCCCCTACAAGAGTACCGAGCTAAATAT
TACCTTGCTGGCGGGGCAAAATATCCCCATTCCTCCTGATACGACTGTGG
AAGAATTTCATCCCTACATCAGTTGCGAATTGCATGTCGAAAAAGAAGTC
TCTACTGTTGGCGACGGGAACACTAGCTCTAGCTTTAAACTGAAATCACC
GTATCAGCAAGGAGACCTTTTAAATTTTGGCAAAGGGTATTTGATGAAAT
TTCATAGTAGCGGGAGGCTGATTGAAGAGATCAGTTTTCTGAGGTTCAAA
GTAGAAGATTCACGCTACATGCAAGATAACTTGGCAGGTTGGGCGTGTAT
CCGTCTAGATCGCTTGCAGCCGGGATATCGCTTTGTGCGTCTACTCGACG
CCAAAGCACGTGCCACGAGGGGCTTGTTATTTGTTAAGATTGAAAAATGG
TACAGCAAGTAG
>Bg_POA_contig_18645_gene-0.1
ATGGGTTCATCTCGAACGGGTCCACCGCAAATGGGCCAACTACGGCCAGA
ACAGCAAAGAATAGATAGAGAAGAAAATGGACGCGAGCAACCAATTTCTA
ACGAAGAAGATGAAGTATTCGACAAAGAGGCTGAAATGATTAAAGCAGAG
GAAAAGATTCGGCAAGCATTTGCTGATGTAGAAAAAGCAAAGAATCTGGC
TTCTAATCCTCAAGCTAATACCATTGTGCCTGAGCCACGTATTCAAGAGA
CCGTCATGCCTAGACCAATAAAAAATATCGTAAGACCCGCGGGTGGGCTA
CCGGCGGGCCCAAAGATGAGAAGGGGTTAA
>Bg_POA_contig_10157_gene-0.0
ATGCCAGGTAACACCAACACCAATCACAATGACGGTGAATTTGCGAATGC
AAAGGTCAAGAAGGCTGATAAGGCCAAAAATTTTCACTTTAAATGCAAAA
AAGATGGAAAAATCAATGATCTCCCCAATCGAGGTAACACCAGCAACAAT
TTCGACAATGAAAGCAATTGCATCAAGAAAAAGGAACCAGAGAGGATGAA
GAAGATAAGACACATCAAGGGAACCAATTCAGACAATGACTTTGGCAAGA
CATACATCCCGAATTGGGCAAAAGGATCAATTACTGAAAGTAGCCGTATC
TCAAGGGCGCTGATGGATCTCAGCAAGCTGTATAGCAACCCCCAGGACAA
TTTTTGGAGCCAAGCACTATGA
>Bg_POA_contig_3416_gene-0.0
ATGTCTGATAAACGAGAAAAAACTCCCAGTCAGGTTACGCAACCTCTTAC
AAAAAATTCACCCAATAACTTCTCCGCTCGAAGACTAGATAACTTACCGT
CAGTTTCAATTAGCGAGAGATGTTTAAGAAGATTGGGTGCTAGAAGAGAT
ACTATACGGGCGGGGAAGTTTCAGAGATTTACAAATGAAACTATCGGAGA
GGATGGACAATCAATGATTGAGATGGAAGAAAGATTTTTAATAGAGAAAG
ACTTGAGAGAATCAGGCAGTGACGAAGAAAGCAATGAGCCAGCCGAAAGA
AGCTTACTTGGGGCTTCAAAGGAAAAAGGAAATGGTATAACGTCGCCGAT
ATCAGTTCAACCCGCTTATCTTGTCTCTGTTCTACTATTCATGATTCTAG
GCTTATTTTTTTGGCAAACGACATGGCCAAAAAGAACTGCTCCTGCCCTC
CTATCATTGAAAAATAACGGTACAATGTCTTTTGCCCCTACGACAATCTT
AATCAGCTTAGATGGCTTCCGCGCAGACTTTCTTCATCGAGGTATAACAC
CTAGGCTTAGCTCTATGGTCAAGGAGGGCGTTTCCCCTCCATACATGCGA
CCAAGTTTCCCTTCCGTCACATTTCCAAATCATTATACCCTTGTTACTGG
TTTGTATCCTGAATCACATGGAATTGTCGGGAATAGTTTTTGGGACAACG
AATTGGAAGACGAATTTTTTTACACTAATTCAAGTGCTTTAGATCCTAAG
TGGTGGGGAGGAGAACCAATATGGGTCACTGCGGAGAAGCAAGGTATGAA
AACAGCAATACACATGTGGCCCGGGAGTGAAGCTCATATAATGAATGTTA
AGCCTACCTATTTGGACAAATACGACAGGAATCTGTCCTTAACTGGAAAA
TCTAATAGAATTTTGGATCTTCTTGATATGCCAGGATTTGAAAACGACGA
TTCTATACTCATGAGACCTCAATTGATTGCTGCTTATGTTCCAAATGTTG
ATGCTGATTGTCATATCTACGGACCTGATAGCAACGAGGTTTTGGCCTCA
ATATCCGAGGTTGATAACATGGTAGAGAAGGTGTTTATTGGGCTGGAAAA
GAGAAATTTGACAAAAATTGTTAATGTAGTGATTGTATCAGATCATGGGA
TGGCAACAACCGATGTTAGCCGAGTGATTCAACTGGAAGACCTGATAGAC
CCTGATCAAATTGAACACATTGATGGATGGCCTCTTTATGGAATACGTCC
TAAAGGGGAAGTTAACGAGATGTACAGAAGGCTTTCAACATTGGCAGAGA
CGAATAGAAATTTCAAAATTTACCTAAAAGATGATAACTTGCCAGAGAGA
TATCATTTTTCTAACAATAATCGGATTGCACCTTTATGGATAGTGCCGAA
TACTGGATGGGCTATTGCTACAAAGAAAGAATTTGATGTCAAGGAGTCAA
TACGGAAAGGCATACCGTATCATCCACGAGGCTTGCACGGTTACGATCAC
GAACATCCCTTAATGCGGGCAATATTTATCGCCAGTGGACCTTCATTTAC
GCATCCACCTAACAGCCTTTTGGAGCCATTTCAAAATATTGAGGTCTATA
ACATAATTTGTGACACCCTAGGATTGACACCTCGACCTAACAATGGTACT
CTGCGTTTAAAATTAGTTCCAAATGGCCTAAGCGCCTCCGAAAATAATGA
ATCTGAGCAATCCAACACAGAATCAAAAACAGCTTCGATGTCTCTGACTC
AGTATATTTCTAGCTCTGAAATACTTGCCTCCAGTAAATCAGTACCACTT
ACTACTGAAGTAACAGGTGTTGCAGCCACTGAGGTTCATGAAACAGCTGT
AATTCCAGAAGTTTCGAAATCTCCTGAAATAAACAAAAGTTGGATGTCAG
AAAATCAAAAGGAGTTGTGGGAATGGCTGAGAACAAATTCAAACCACATG
AAGGGATGGCTGAAGGATTTGGCTGCGGGAAATTGGTGA
>Bg_POA_contig_19810_gene-0.0
ATGAACTTTGCAGGCTCCGAAGGTCCTCCCTCAAAAAAACGACGATGTTT
CTTCAGCGAATACCCAAAAAAAACGCCTGATAATCAGTCTTCAAGTATCG
TCGATAATGGGGACAACTCTAATCCTATTATACCAGAGAAGAAAATAGAT
AGTAAGGTATCTGCACAATGTAGACCTCAAAATAGCTACGTTGGGGATAA
TGTGGAACATAAATTTGAACAGGAGACATTCGAAAGCTTCGTGGGGGACA
AAGTAGCACCTAAAGTGATGCAAACTCTATGGAATTCATGTGGCAACGAT
ATAGAAAAAGCAGTCAACATGTACCTGGACGGATCCTGGAAAAAGACGAC
GCCAATACCAACAATAACTGATGCAGGATCCAGCGTGGAAAATTTGACCG
ACCTTGATGAAAATCCAAAAACTAGTCATCAGAAAGCAGCTTCAAGTCCG
ATTCAACCTCCGTCTAGCTTAATATCAGAATGTCGCTATATTGGTGCATT
TGGGTGTGAGGGTTGGGCAACTAGAAGTGGAACGGACCTTATCAAACATG
GAGATACTGTTCGGATCGAGAGGCAAAAAATACAAACATCCAAAGCTTTT
TCTAGCAAATCTAAAGGAAAAATAGCTCCAGTAACAGCTTCCCCTAGACT
TAATTTCGCTAATTCTAGAAGGATAGATGTCCTTGTACGGTTTACAAACA
TTAAGGGCGACGAGATCGGTCGAATATCCCAAAATTATGCTGATTGGATT
TCTACTCTGATAGATCAAAGGATTTGTAAATTTGAAGGAACATGTGTTTA
CGCTCCGGAAAGGCTGAGATCTGGAGATACACTATTCCTGCAATTACGCT
GCTCATTTCTCCGGACGGCATTTGAAAGTACTAAGTTTAATTTAACGAAA
TTTACTGGCCTAGCTTTATCCGATGAAAGGGAAGGTCTTGAAGAAAAGCA
ATTGCGATTGAAGCAATTCGCTCTTTTAAGATTATTCAAGGAGATAAATC
TAATGCCATCCCAGGCATCTGGAATGTCGGAGAAACGCAAGCAGGAAGGG
CTTCTGAAAGGAGCAGAGTCTACCGAACAATACCAGAGATTAGAGCCTGA
AGTTCTTTCGAGTTCTGAGATCCCTGAACAAAGCACTGAAGTCGAAGAGG
ACGAAGACGGAAAAGAACTGGAAAAAGATCAACTTGATACATTATATAAG
AAGGCTCAATTCATTGACTTTGAAGCGGAAGCAGCAGAACCAGCAAACTC
ATTTGCCTTGAGCCTAAGACATTATCAGAAACAAGCCTTACACTGGATGA
TGTCAAAGGAAAAAAATGAACAAGACGCAAATAGAGAAATTTCTATGCAC
CCTCTCTGGGAAGAATACACATGGCCGGAGAAAGATATTGATGGCTTGGA
TTTGCCTTTAATGTCTAATCAAAAGAAATTTTACGTTAACCCATACTCCG
GTGAGCTATCTCTCGACTTTCCAGTTCAAGATCAGCACTGTCTTGGGGGC
ATACTAGCAGATGAGATGGGCTTGGGCAAAACTATTGAAACGATGAGTTT
GATACATTCTCACCAGTCAAAAATAGTCACAACACAGGAGAAATTGACAC
CAAATGCTGGCAATTTTCTCTCCAAAATATCTGTCAGTCCTAAAATGATG
AAATGTGCACCGTTTACGACCCTAGTTATTGCACCGATGTCACTTTTAGC
TCAATGGCAAAGCGAGGCAGAGTTTGCGTCTAAAGAAGGAACAATAAAAG
TCATGGTCTACTATGGAAATGATAAAATAGCAAATTCAAATATCCTTTCG
TATGCAATGAATGCTTCAACATTTCCAAACATGATAATTACAAGCTACGG
AGTTGTTCTTTCTGAATACAGCCAAATTGCGGCAAAGAACACTGATCGAC
CATCGCATCTATGCTTATTCTCATTGAGATATTTCCGCGTCATTTTAGAT
GAAGCACATTACATTAAGAACCGTCAGAGCAAAACTGCCAAGGCATGTTG
CTCGATCGAAGCTGAACATCGTTGGGCTCTGACTGGGACACCAATTGTTA
ACCGCTTAGAGGATTTATTCAGTCTCGTTAGATTCCTTCGCGTCGAACCA
TGGTCTAATTTTTCCTTCTGGCGCACATTTATAACGGTGCCTTTTGAATC
CAAGGAGTTTGTACGTGCTCTTGATGTAGTCCAGACGGTATTGGAGCCAC
TAGTACTTCGGAGGACTAAAGATATGAAAACGCCATCTGGCGAATCTCTT
GTTCCTCTACCACTCAAAGTAATCAATATTGTGAATATTGAACTCTCAAA
GTCGGAAAGGGAGGTTTACAATCACATCTTAACTCGAGCTAAACGGACAT
TTGAAGCTAACATGGAAGCGGGTACAGTCCTAAAAGCTTATAATAGTATT
TTTACACAGATTTTGCGATTACGTCAATCTTGTTGCCACCCGGTCTTAAC
TCGCAATAAGAATATTGTAGCTGAAGAAGAAGAAATGGCCGAAGCTAATG
ACACTGCTAGTGGATTAGCTGATGATATAGATTTACAGTCATTGATAGAA
CGCTTTACAGCAGATACTGATGACCCAGCTGACATGAATACTTTTGGAGC
TCACATCCTTCAGCAGATACAGAATGATGATCAAAGCGAATGTCCTATCT
GTTCAGAAGAGCCCATGATCGATCGGATTGTCACGAGCTGCTGGCATTCA
GCTTGTAAAAAGTGTCTACTTTCATATATAGATCATGAAATTGAAAGACA
AGAGACACCTCGCTGTGTAAGTTGTCGAGAAATTCTTAATACTCGTGACT
TATTCGAGGTGATACGGGATCATCACGATGGCTTGCCCAAAGTTTCTCTT
CAACGATTAGGTTCAACTTCTGCTAAGATTGGTGCTCTAATAACCCAACT
TAGACGTCAAAGAGGAGAAGCACCTGGTACTAAATCGGTTGTATTCAGCC
AGTTCACCTCATTCCTCTCGCTTATAGAACCAGCACTTGAAAAAGCTGAT
ATTCCCTTTACACGACTTGATGGGTCTATGTCACAGAAGGTACGAGCCGC
TGTTCTTGCCGAATATGCTTCGAGTAAAAAGGGGAAGGTTTTATTGATAA
GCTTGCGCGCTGGTGGGGTCGGACTAAATCTAACCATGGCAAAAAGAGTT
TACATGATGGATCCATGGTGGAGTTTCGCAGTCGAAGCCCAAGCTATTGA
TCGCGTTCACCGTATGGGTCAGACCGATGAGGTCAAGGTTTATCGGTTTA
TTGTTCAGGACAGTGTGGAAGAACGAATGTTGAAGATTCAAACTCGAAAG
AACTCATTAGGCATGACTAATGATGAAGAGAAAAAGTTACAACGTCTTGA
AGACATCAAGGAATTATTATCATAA
>Bg_POA_contig_24075_gene-0.0
ATGCAATATACTTACGGCATACTGACGTGTTTTCTACTTTGCTTGGCATT
TAATTCTTTAGTTCTAGGAACAAACTCGGAATCTGCACTTCATGACCAAA
CCCCTGACCTCCATGAGCGAAATTCTCAACCAGACATGGCCGATACATGG
GATTCCTTAGTCAAAGCATTAGGAGTATTACAAACTAATTATTTCCAAAA
CTGGCCTGGTGTTTGGCCAACTGCGATTGATTGGACGTCTGCAGTTACGG
GAACTTTAATCTTTGGGGTTATGACAACCTTTTCTACGTCTCATCCAAAG
CCTATGTCGACGACTGCTGTCGAAAATATGATTAACCAACGCTTTTCTCA
GATGACTGCGTCTTTCTTTGGCCAAAATACTTTAGCTCTACGAATGGAGG
CGAATGATGACATGTTGTGGACCGTTCTAGAGTGGTTAGAAGGAATAAAG
TTTATCGATGAGTATTCCTCACATTACTCCTCTGAAATAGTTGGCGACAG
CTGGTACGCTCAGCAGTGGATCCCAACCTTTGCACATAGGGCGCGCATAT
TTTGGGACCAGGCGTCTCAAGGCTGGGATACCATCCTCTGCGGTGGTGGT
ATGACTTGGAATCCAAGATTAACTCCCTACAAGAATGCTATCACCAACGA
ACTCTACATTTCTGCATCTGTCGGAATGTACTTGTACTTCCCTGGCGATA
GTGACGTTTCTCCATTTAGAGTGTCCGAGTCTAATGTTTCCGTATCAGAT
TTCCCTAACAAACCACGCGACCCCAAGTTTCTAGCCGCAGCACAGGACGC
GTACCACTGGCTGATTCACAGCAATATGACAGACTCTAATGGGCTTTACG
TAGATGGTTTCCACATCTCCGGCTGGAAATCTAACCAGACGGTGAATACA
AAATGTGATGATCGAAATGAGATGGTTTATACCTATAATCAGGGCGTATT
ACTTTCTGGTCTTTCAGGCCTATACCAGGCAACAGGTGATCGCTCATACC
TTGATGATGGCCACAAACTAGTAAAGAATGTGATTGCTGCGACAGGCTGG
GACCTTGAGAATTCTAAGCCCCGCGAAGATATCCCAGAAAATGCAAACGA
GCCAGGATCTAGAATTTGGTATGGACTTGGTCAGCTTGGTATTTTAGAAG
AAGCCTGTGATTCTTCTTCAGCCTGTTCCCAAGATGGCCAAACTTTCAAG
GGTATTTTCTTTCATCACTTAACAATATTTTGTTCACCGCTACAAGATCC
TCTCCAGGTGCCGGACGGCGTTGATGACAGTCCTGAGGAAATTTATCAAT
GGCACAGTGAAAATTGCGACAGCTATGGCTTCTGGATCAAGCGAAATGCC
ATGGCAGCTCTCGGTACTGTGAATTCGCAGGGTAAATTTGGAGCTTGGTG
GAGTGCCGCAGCTAATGCAACGTCATCATCATTAACGAATACCACACCAC
TACCGGCCATGGCAATTGACCATCGAAACAATGGCATTCCGTCCGAGTGG
AATTTAGAACATCCCGATAAAAGTTGGAGCAACAACAAGATTGATACTCT
CAGGCGTTCAAAAGGTCCAGGGAGTTCAGATCTTAATGACCGAGGAAGGG
GTCGTACCATTGAAACCCAAGCTGGGGGCATGAGCGTTCTTAGGGCTTCA
TGGGAGCTGGTTGACTTTCCTGGTATACTGGCAAGTCGCGTTGCCAGCAG
GTCTAATCACATTAACACTCACATTCGACGTACTTCTCATTCAGAGTGCG
ATAAGGTTTGTTCAAGCAAATCTCGAAATTCTCATGCACTACGACGCTTT
TAG
>Bg_POA_contig_13184_gene-0.0
ATGGCTACCGCGTCCAGAGGCTCCTCTACATGCGCTGTAGAGCCCAAAAA
ATCCGACGATGCCTCCGAATCCCAATTCAATCCTGACTGGCGCTTCTACT
TGGCCTTTCTCACTCTATGCACCATTTCCCTCACTGCTGCGCTTGATGCA
ACCTCATTATCCGTCGCTCTTCCCATCATCGCTTTAAGATTGCGCGGGTC
CGCTATTGAGGCTTTCTGGGCAGGAACATCTTTTCTACTCACCTCCACCG
TCTTCCAACCTAGCTATGGTTCGCTCTCACACATCTTTGGCCGGAAGCCA
CTACTTTACATTGCCATGTCTTTCTTTACTCTCGGCGCCGTCATAGCAGC
CATGTCTAGAAACCTGACCATTATGCTAGTCGGCAGGAGTTGGCAGGGGC
TTGGGGCTGGTGGAATCATCAGCTTGACGGAAATCATCGTGACAGATCTC
GTACCATTGGAAGAACGCGGAAAATGGTTCGGTCTTATCTCAGCCGTATG
GGCCATTGGTTCCGTATCTGGTCCAATTATCGGAGGCGCCTTTGCTCAAA
GTGTCTCATGGACCTGGATATTTTGGATTAACATCCCTATCATTGGTCTC
GGATTCATATTCGTCACATTTTTTCTAAAGCTCAATCGAGCAAGAAACGC
TTCCTTCCTCGCACAGCTCAAACGAATCGATTATATAGGAACTTTGATAT
TCGTCGGCTCACTTACTAGTCTATTGATTCCTCTTACTTGGGGTGGCGTC
ATGTATCCATGGACGAGTCCGCGAACCGTCGCACCATTAGTTATCGGGCT
TGCCGGTCTAGCGGGCTTTGGTCCATATGAGTACTACATAGCAAAAGAAC
CTATGGTGCGACTTTCAATATTCGACAACTGGACATCCCGACTCGTTTAC
TTCCAAACATTTGTCCATGGTATCGTCCTTTGGTCCCTCCTATACTATGG
ACCCTTCTTCTTTGAGGGTGTCCGCGGCTTTTCCCCCGTCATAAGCGGTG
TAGGAATGTTCCCCGAAACTTTCACCATCGCACCAGTCGCTGCAGTCGTC
GGAGTACTAGTATCCATCACTGGGAAGTACCAATGGGCTCTTTGGAGTGG
CTGGGCTCTTACAAGCATTGGGTTCGGGCTCCTCTACCTCGAAGACGCCA
AAACTCCCAACCTGATATGGATATTCCTCAACATTGTACCCGGCTTAGGA
ATGGGCATATTATTCACCAGCATGGCACTAGCCATTCCAGCCGCATGTAA
ACCGATTGATATGGCACACGCAGTCGCTTTTTTCACCTTCTTCCGTGCGT
TCGGAAACTGTGTCGGAGTGGCAATAGGAGGATCAATATTCCAAAATCAA
ATTAAGCACAAATTAGCGGCATATCCACTCCTATCTGATCTAGCCGAGCA
GTACAGCCAAGATGCAGCAGCCCTCGTTGAAATTATCAGAGAAATGAAAG
ATGGACCAATGCGAGAACAGCTCATGGAAGCTTATGCTGAAAGTCTCCGG
GTATTATGGGTTATTATGTCCGGTCTATCTTCATTGGCATTGATATCAAA
CTTCTGGGTAAAAGCCTACACTTTAAAACAGGCGCTAGTAACAGAACATG
GCTTCTTACGAAAGAAGAAACCAAGAGACATTGAGACTTCGGCAATGGGT
CACCCGATTGAAATGTCAGGCTCAGGCCCCCTAACGGACGAGAGAGGGTG
CCGCGTACCCAGTAGAGGCGGTAGCTCTTTTGATGGGCACAGCGATGAGG
TGATAGGTGAGATTGAAGCAGCTATTGAACTGAAGAGCGAACACTCACCC
GAACCCCCGCCTTTTGGACCGAGGAATGAACTTAGAGGAAAAGATATGAA
TATTAATTGA
>Bg_POA_contig_1311_gene-0.0
AAGCATGAATCTATCTTGAACCCTATCACGGCCCTTCAGTTTTACCAGAT
AGACCAAACGAAATTGCTTCTTATTGTCGGGGAGGGTCCCTATCTCAAAG
TATATGACGCCGAGACATCACTGCTTATTCTTCAATACCGAGTGTTTTGT
GAGCAAGTGATTCATGGAATTTCAACATTAAGCAAAAGGGATGATGCTGC
GGATAACAGTTTTAAATGCTTGGCCATCTGGGGCGGGAAATATCTTGCCC
TTATACCCAAAGGACGTTTTGAATTACTTCTAGATCAAGCATCGAGTGAT
ATTATCGATCTAATCACGCTGGTCCCGGACTGGATCTTGGATGCTTCCAT
TTCTCCGTACGAGCCATGTAGCTGCGCCTTAGTTACTGCTCACAATTCTA
TTATTCTGGCCAATTTTAACCAACAATCATGCCGACTTGAGATGAAAACT
ATATTTCCGCCATCAAAATTAATCTTATATTCAGCTCATCTTGTTTGGGA
GTCTCAGCTGCACGTAATTGTTGCTTCCGGTACGGCATTTGGTCAAATTA
TTGCATGGAAGTGTTTCGTTGACGGAACGAAGACGAATATTTGTACTCTA
GCTGGCCATGAAGGTTCAGTATTTGGTATAAAATTCTCCCCTGCTTTCAC
CCATCCAGATGGCCGGATCACACGTCTGCTTGCGAGTTGCAGTGATGATC
GTACCGTAAGGGTTTGGGATTTTATGTCGGACCATGATACATTGACTGTC
ACGGAAACGTTGGATTCGAAGAAAACAGGTATAGAAATTATGCATCAAAA
CCCTGAGGATTCCGGTAATAAAGCCATTGCCGCTTTCATGGGTCATGCAT
CTAGAATATGGGAAGTCCAATTCCTATTCTGTGGTCTGGTACCTGATGGT
CAAATTTTAGTCAACTTGCTCTCATTTGGAGAAGACGCGACAGCCCAGAT
ATGGGTCTTGAGGCTCAACTTACCGTTATCTCACACTAAGGAAGTGATAG
CCAACTCCCAAAATGTCGATGCGAACTTTGAGACTACAGAAATAATTCAT
CATAAGTCCTATGAGTTTCATTCCGGCAAGCATATTTGGTCATCGGCTTT
GTACAAGGGTGCTGATGAGTGGCTTTTGGGTACGGGAGGTGCGGATGGAA
AGATTGCCATATATCCTGTACAGGTATTTGACGACTTCGTACTTTTATCG
AAATTGGCCCTCAAGACTGATTCCCCAGATCGACAAAGTATTGCAAGCTC
GTGGACACTTAGTGATATCTTATCTTCCCTTAAGAAAACCAGCATTGAAA
TTAAATTCGAAGAAAATCAATCGGACAAAATAGTCTTTAAAGATACCTTT
AACCGCTACATCTTTCTATCAGCCACAGAGATTCTTGTAACCACCACTTC
GGGCCATATCTTTTTTGGCCATATTTCAAGTCAAATTTCGTGGACAAAGG
TGTGGGCACCAGAATCTATTTCCATGGATCTACGGTCATTTGCCGTCGTG
AAAGGTTTTTCAAATAGAGGCATTGGCTATCTCGCAGGAACTGGCGGCAC
GATATATAACTATAGAGCAAGTCTGGGTCTGTCTATATTTGGCAGTGTAG
ATGGGAAGGTGGCTGACATGTTCACTATTGATGATAAAAGTAGCCAACTC
TATGGGCTGCTAGTCACAACTCTCACCAAAAAAACAGCCACATTTTTCCA
GCTTGATCGAACATCACACGAGATAATGAAAACTTCGAATATAGGTTTAC
CTTTGAAATTTGTCGTAACTAGTGTTTGTGTTGCCAATCAGCTACTTATA
CTGGGCTCTAGGCTTGGCTCTCTAATTGTTTACGATCCTAAAAAGCTTGA
GAAACCCCTTGAAATATGTAATGTGACACATGAGCTTAGTGGTGATGCTA
TAACAGCAATCATTCCGCTCGCGCCTGCAGGACTCGAAAACAACACCGAA
TACTTCTTAACGACGGGAAGAAATGGGTTCTACTTTATCTTCTCGATAGC
CTCTCGACAGGACCAGGGCAATATTTCAAGTCTTGTGCGGATTGTTCATC
ATGGAACCCCGCCATTTGGACCCATTATCGACAATGCATGGTTTGAAAAT
GATGAGCTAATACTCTTTGGTTTTAAAGGTAAAAGGTTTATCGTTTGGAA
TGAGACGAGACAACTAGAGATAATGAGTTGTGACTGTGGTGGGGCACATA
GAAGTTACGCGTATTCTTCGATGCATAATGGCGGAGGCGGTCACTTCGTC
TATACACGATCTTCTAAACTATATATATTAAGCCACGAAGGTCCATCGCA
CAAGATTTTGAAACGAGGAGCTCATGGTAGAGAAATTAAAGCTTGTGCTA
TATCCTCAGATCAACAGCTTATTTCAACGGGGGCTGAAGATACATCACTT
AGAATCTGGCGTTATGATGGACTTGCAGCGTTAGAAGAGCGCCTTCAATG
TCGAGCTTTGGTTCAGAAACATACCACAGGTATTCAGCATCTTCAATGGA
TCGGATCAAAGTATCTCTTGAGCAGCGGTGGCAATGAGGAATTTTTTATC
TGGGCCGTAACAACAATACCGAATTTCGGGGTTGGAATTATTTGCGAAGG
TTCTTGGCCTGATCACAGTGAGGCCGGAAACCGTAGGATAACATGTTTTG
AGGCGACTATTGTACCCACCGGGTCGTCGGAAGATGGAATTATCTTTAGT
TTGGGAATGTCAGACTCAGCTATCTACAGCTACTATTACTCTAAAACTCA
TGGATTTTCCATATTATCAAAGGGGCAGTATACATCATCTTGTATAACTC
AGATCCGACAGATCAAGGTTTCTACCAAAAGTATATGCCTTGTGACAGCT
GCAACTGACGGAATTCTGACACTTTGGAACGCTAAAATAGCTGAAAAAAA
GTCGACGCAACATGATCCGGTAAACCTTGTGCCGTACAATTTCCAGAGAC
TGCACCAGGGTACCATCAAATCTCTTGATATTCGACTTAATAAACAAATA
ATGATAGTATTGACAGGCGGAGATGATGGAGCTCTTGTAATTTCTGTCTT
CAATTATCTAAGTCTATATGAAGAGCCTAGCTCTTTTCGATTAGATGGGG
CGCATTCAGCAGCTATAACATGCCTATCAGTTCTTCACAACTCGACAAAC
GAAATACTGAGACTTATGACGACAAGTAACGACCAGCGCGTCAAAACCTG
GCATGTAAATATCCTTGACAACTTTGAAGAGAAAGACCATCACAATATAT
CCCTTGCCATTCAACTTGAGCAAGATCGATACACCACGGTGGCAGACGCA
GGTGGCTTAGTCATTATTGGGGAAAGCGGTCCAATGGAGGCTTTGATAGT
TGGAAATGGGATGGAGGTCACAAAAATTCCCTCGATGCTTCTATTGTAA
>Bg_POA_contig_19474_gene-0.0
ATGAACGCAATTATTCTTCATGTCATTGGGGACGCTCTTGGGAATGTTGG
AGTAATCATGTCAGCCCTGGCTATCTGGTTGACTGACTATCCGGCTCGTT
ATTTTGCCGACCCAGCCGTCTCTCTCTTTATCACCCTCATTATCCTGCGA
TCAACTATCCCTCTGACCATTGCTACAGCCAAAATACTCCTTCAGGCGAC
CCCAGATCATATAGAAGTTCCTGATATCAAAGACGATATCCAGGCGTTGC
CGGGAGTTGTTGGCTGCCATCACATTCACATTTGGCAGCTAAGTGATACT
CAAATAGTGGCATCCATGCACATACAGCTTGATTTCTCTATCAGTGAGAC
TTCGGAACAAAAGTACATGGACATCGCTAGAGCAGTTCGAATATGCCTAC
ATGCCTATGGTATCCACAGTGCAACTATCCAGCCGGAATTTTGTCTTATC
CAGGAACATGTGCACGGCCCTGATCGGAACAAAAAGATCGGGCTAGGTGG
ATTGGACGGACAGATTGCATGCAGTCTCGACGATAATACTTGTTTATTAG
AGTGTGTCGAGAATTGCCAGGGTAAGCCATGCTGCAGCCCCAAGGCTAGT
CCCCAGTAG
>Bg_POA_contig_28388_gene-0.0
ATGTTAATTTCAGATGTGGTAATGGCGTTACTGTCCCACATACATCTATT
TCTGAAGCCAAACGAAACGCTATGTCAGAAATACATATTTCATCACAAAA
TAGAAATCAATTATTACATGATCATCTATATGATGGAAAACACTTTTCCG
GGGGCCAAAAAACTCTATACCAATGGGAAGTCAATGTGCAAGATAATTCA
GAATCTCCAAACGGTCTGTATATCCATTTAA
>Bg_POA_contig_2160_gene-0.0
ATGGCGACTAGTGACACGAAAGAAAATTTTTGGTTGCGAAGAAGAGAAAA
GAGAACAAAATTGAAGTCTCGACCGATGAGTCTCATGAGAATTTTAGGAT
ACTTTGGACGCCGGAATTCATCACAGCAAAATGCGAGGAAAAACAATTCA
GTCTGGGTTTTCGACAATACAGCATATATGAATGAACGAGGAACATGGGA
AGCTGAATTTACCGTGGTAGTGTTCAACCACAAAGCTGCAGTGGGTATGA
CCAGCGTTGTTGCAGACTTCGCCGAAAGGTTCGGGCTCGGAAATGGCAAC
GAGGCTAAAGCAGCCATACAAAAACGTCTTATACCTTGTACTCGCTCGGT
AATCCCAGGAAGGGTTGTTATTATTGATTTTAGAGACCAGAAACAGATAA
GAATGAGCCCGGGTAATCTCGATTGCATCAGCAGCGACATCAAAAGTATA
CCGGAATCTAAAAGTGGAACAATAACAACAAGCAGAGTGCGAGATCCCCC
GGAATCAGAGGGAATACTTGAGATGAAGACATTATATGCTGGACCCGAGG
GATGGGGTGTTATCTCTGATATCGATGATACAATCAAGCTGACCCAAACT
TCCGATCCAATGGGATTTCTACACGAAACTTTCGTTGCTGAACCAAGCCC
TATTAAAGGGATGCCAGAGTTATTCTCTTACATTCAAATTTTGATAAGTT
ATCCATCCTTCTTCTATTTATCTGCATCACCGTACAACCTTTATCCGTTC
CTCCATAAATTTCGGCAGAAATACTTTCCATACGGTACAATTGCTCTTCG
TAATATAAGTTGGATTGATCCTACATTTTTACTATCTAACTTTACCCTTG
GAATTCAAACCTTCAAAATCGACTACATGAAAAAATTGCATTCTTGGCTG
CCTAATCGAAAGATGATTTGTATAGGGGATTCTACCCAATCAGATCCAGA
AGCATATGCCGAATTATATCGGATGCATCCAGGTTGGATCAGGCTCATCC
TGATCCGAAAGGTGACGAACATTTCATCTACTAGTATTGGGAGTAGAAAT
GAAACTATAAGGTTTAGCAAGGCATTCAAAGGTATTCCGAAAGAAGATTG
GTTTGTATTTGAGTCTCCGGATGAATGTTATTCTATACTACAGAATACTA
GTTTGGAGAGTTGTGGGAATGATTTACTGGGCGTATAA
>Bg_POA_contig_28271_gene-0.0
ATGAAGATACACTACATTGGCATAATCAAAAATGAAGGCAAGCCATGCCA
CGAGCTGGTCGCTGAAAAGGATTTGAGTGCCTACTCCCGCTTCACTAGGA
ACAACTACGCTGAATTCATGACTCTCTTCAGCAAAACCGTTGCTGAGCGC
ACACGGCCGGGTCAGCGACAAGATGTCGAGGAACAAGATTATACATTTCA
CGCCTATGGCCGTAGTGAAGGTGTTTGTGGCATCATAATTAGCAATCACG
CATATCCCGCTCTTGTCGCGCATCAGCTTCTCTCAAAAGTATTAGATGAG
TTCTTAGCTTTGCATCCTCGCTCCGAATGGGCTACCAGCACCCCAGCGCT
CTCGTTTCCCGCTCTCAAGGATTACATTGTCAAGTATCAAGATCCACAAC
AGGCAGATAGTATCATGAAGATACAAAAAGAGTTAGATGAAACCAAAATT
GTCCTTCACAAGACAATTGAGAGTGTTTTACAGCGAGGGGAGAAAATTGA
TGATCTGGTGGCTAAAAGTGACGGCCTTAGTGCGCAGAGCAAGATGTTTT
ACACACAAGCAAAGAAGCAAAATAGCTGTTGTATTTTAATGTGA
>Bg_POA_contig_1005_gene-0.4
ATGCCCATCAATCAACCCTCTAATCAAATCAAACTCACCAATGTTTCTCT
AGTGAGGCTTAAGAAAGCCAAGAAACGGTTTGAAGTGGCTTGCTACAAAA
ATAAAGTCCTTGAATGGCGCTCGGGGATTGAGAAGGACCTAGATAATGTT
CTACAAATCCATTCAGTCTTTCTCAACGTCTCCAAAGGACAAACGGCTCC
CACAGCTGACCTTGCAAAGGCCTTTGGTCCAGGAAAAACTAATGACGAAA
TTATACTTGAGATTCTTACAAAAGGAGAGTTACAGGTAGGCGAAAAAGAG
AGACAAGCACAGCTCGAACGTGTCCACAATGAAGTCGTCAGCATTATTGC
TAGTAAGCTGGTAGATCCCAAAACGAGAAGGGTCTACACTACTGGTATCA
TAGCGAAGGCATTAGATATGTTAAGCTCTCAGAAGTCACTAGCTCATGAC
GAAAAAAACACAAAGTCTTCTACCAATGAAGAAAGCCATGAAAACCCAAA
AATCAAAGAACACATCTGGACTGGTGTCGTTGCCACCAAAAGCTCTAAAA
GTCAGGCCCTAGAAGCCATGAAGGCACTGATTGCTCATCAACCTATTCCC
GTAATAAGAGCACGAATGAGGCTCAAAATCACTTGTCCAGCAAGCATCGT
CAAACAAACTTCTAGATCTTGTAAGCTGAAACGAACTGAAAAGAACGAAG
ATCCTAAAGATACTATTTCTGATCAGATTCTGGGGTTTATTGAACAAGTT
GAATCCCAAAAAACCAGTGGAAAGGAGTGGGAGGTAACAGGATTCGTGGA
GCCTGGTGTCTACAAATTATTGGGAGATTTTATTGGCGACGAGACAAAAG
GCCAGGGAAGAGTAGAAGTACTAGATATGGCAATAACTCACGAAGAGTGT
GAAGGAAACTTTTAG
>Bg_POA_contig_1005_gene-0.0
ATGATTGGATATGGCGTGGAATTTGAGTCACTTGTTTTCAACAGAGGCAT
ACAAAGTGCAGTTAGCGTGACTGGCAACGACGATCACGATGACGATGTAT
TTGCGAATCCAAAAGGCAAGAGGGCTGATAAGGCCAAAACTTTTCACTTT
AAAGGCGAAAAAGATGGACAAATCAATGATCTCCCTGATCGAGGTAATAG
CAGCGACGATACAGACAATTGCATCAAGAAAAAGGAACCAAAGAGGATGA
AGAAGATAAGACACAGCAAGGGGACCGAGTCAGACGATGACTTTGGCAAG
ACATACATCCCGAACTGGGCGAAAGGATCAATTACGGAAGGTAGCAGTAT
CTCGATGGTGTTAATGGATCTCAGCAAGCTGTATATCAACCCCCAGGACA
AGTTTGGAGCTAAGACTATCAAGTGCTCAAGAACAAGCTGA
>Bg_POA_contig_15058_gene-0.3
ATGCCCGGAATCTACCATAGCACGCCCAGCTCTGAAAACAACTCTACCCT
CGCGTGCTCGACAGTCCTCTTCGTCATCACCTTCCTCGGCGTTGGATCTT
TGCTGTTCCACAAGCTCTTCCCTCTTGTCTCACAGCAAACAGAAAAATCT
TTCCACCTTCCCCACGACGCGCCGCTCAGCCTACGAGAAAAACAAGCCGA
ACATGACGCGAGACTTGGCCGGCGTCGTATCGTCGCTCTCTCATTTTCGG
CTACCATATCTCTCGCTACTGTGCTAGCTGAATTAATACTCTGCGAAATT
TCGAACACCCTAGACCCTCGAGCTAGAGCTATTGCGCTCAAGGTGGTCGT
CCCAACCCTCATATTTCTCCTCGTTATCCTCATACCATTCCTGGAATTAC
AATCTGCCATCTCTGCTACTGGCTGGTCTTTTCAACGGACGTCCAATGGA
AAGCTGCGAACCGTCCCCTGGCTTCTTCAGACCTTCGGCTTTCTACTTTG
GCTGACAGGCTTCTGGTTGATCGGTAAAGGAATTCCTGGTACATACCTAT
ATGCAACAACTCAAAATACGCCCAAAGGCTTGACTGCTGCCTGCATAGAG
CGTGTTGGGATCATCGGCATTTCTCTGATGGCGCTGCTATCTGGATTTGC
GGCTGTATCTGCAGCCTGGCATACGTTTGGCACCAAATTAAGGGTCGTCA
GCCAAGTAGATCTATCCCGTAAACAAGTAGGCCTTGATGCCACTAATGAG
CTTCTCGCTATCAAACGTAGTCGTTTACGAGCGTTACAGCGAAAGTTGAA
CAATCCACCCCAGGAAGATTTCATCAAAAAAGTAATGGGAAGTCTTCGTT
GCTCTACAGATGGACACGAAGTCAAGAGTCTCGAGTTGGAAATATCAGGA
CTCGAATATATGGCCTCGAGTCTCTCAGCTTCTCTTAACCTTCTACAAAA
TCGGCTTGATTACCAGCGACGTGCATCTTCGCCTCTCGGAAAGGTACTCT
TAACGCCTATTTCATATGGCTTCTCGATTTATGGCGTCTATCGCATTGCA
AATATCATACTGTCTAATAGCCGAAGAATCCTTTTTCCATCACCTGAACC
AGCTGCATTTGCCAACTCTCATACGGACCCGGTTAATCGCATACTCTCGC
TCATGTCCAAGCACGTAGATCCCACCATAAACCAGCTGTCTTGGTCTCGT
CAAATCTCGTTTCTTTTGACTGGAGTGACTCTACTCGCAACCTTTAACTC
CGTTCTCACCACCTTTCATATGCTCACCAAATTATCGCCCTCTCTCCTGC
TTCAGACACAGGCTAATCTTGCGCTCCTGATAGCTCAGATCAGTGCAACC
TACGTAATCAGCAGCACCTTACTTTTGCGTAGCAACTTGCCAAATGAGAT
AAAAAGCGTTGTGAGTGAGGCTTTAGGAAGTCCTCTGGAACCGGAGTTTG
TGGAAAGGTGGTTTGATGCTTGGTTTCTTTTAGCTTGCATCGGAACAGCT
GCTAGTATCTGGCTTGGTCGAAAGTTATCCTGTACCAGCGAATGGCAGGA
TATTGGGTTCGAAGGAGATGTAGAGCTAGCGCAGAAGCGATCATGA
>Bg_POA_contig_15058_gene-0.0
ATGTGTACGGCCAGTAAGCCTCCAAGACGGCCTCTCATCGTTATCTTAGG
TGCGACAGGAACGGGAAAGTCTCAATTAGCCATCGACCTCGCCAAACGCT
TTGACGGTGAGATCATTAATGCCGATGCCATGCAGATGTACGTCGGACTT
CCGATAATTACCAACAAAGTAAGTCCAGAGGAGCAAGAGGGAATCCTACA
TCATCTGCTTGGCCATATAAAACTCGAGGAAGAAACTTGGAGAGTAGATG
CCTTTCAGAGCGAAGCCAGAAAATTACTGCAGCAAATCCGGAAGAGAAAC
AAAATTCCCATTGTTGTGGGAGGCACACACTACTACGCTCAAAGTCTATT
GTTCGAAGATTCACTCCTCGGTGCGAGAGGGTCATGCGAAGTATCCGGGA
AGTCATCCTCCGACATTGAAATTTCTAAAGAATTCCCAATACTCGACGGA
CCGGCAGACATCATTCTGAAGAAACTTAAAGAGGTTGATCCGATAATGGC
TGAACGATGGCATCCAAACGACATTAGAAAGATACGAAGGTCCTTGGAGA
TTTTTCTTACTACCGGAGAGAAAGCTTCGGATGTCTATGCCAGGCAAAAA
AATATTGCGAATATCTTGCTTGAAAAGGAAAGTGACACGAACTTTGCCAG
TGATCACCTTGATACTGAATCCACACTACTATTTTGGGTTCATACCGATT
CGAAAATATTGGACCAGCGACTTGATGCTCGTGTGAAGAATATGATGAAA
GCTGGCCTACTTGAAGAAATAAAATGCATGCATCAATACTGGCGAGAACA
ACAAGAGGTTGGGGTAAATATAGATAAGACGCGAGGTATTTGGGCTTCAA
TTGGTTGGAAAGAGTTCAATCCCTACCTCAACGCTCTCAACAAAGGAAAT
GATATTGAACAAACTTTAGATCTTTGTATTCAACAGACTCAAGCGGCCAC
ACGAAGATACGCCAAAAGACAAGTACGCTGGATCCAGCTCAAACTACGAC
CTGCATTAGCAAAGTGTAATTTATTACGTGATAGGCTATATCTTCTCGAT
AGCAATGATACCTCCCGCTTCCAGCAAAACGTTTCAGACCTTGCGGCTAG
AATTACATCTAAAATGCTGGCTGATGAAGACCTTCCATCTCCACTAGAAC
TCTCAGCTATTGCCAGGGACGTACTGGGCGGTGTGAAGGAGAAACCTGAC
GTCTGGTTCCGAGAGAAGTGTGATATTTGTCAGGTTAAAGCGATGAATGA
GATTGAATGGCAGTTACATCTCAAAAGCCGCAGGCATCGTACAATGCAGA
AAAGAAAAATGAAAGAAAATAAAAGTATTGGATTATTAGGCGGATAA
>Bg_POA_contig_15058_gene-0.2
ATGTCGAGATTATCAGTCGAAGACCATCGACGCCTACTGGACGTCCATGG
CCAGACATCACCAGGGCCATCGACTCCCAGCATATCACGCCGTTTCATCG
TCGGTCTGGTCCCCTTGTGCTCAATCTTCCTCCTCGGATCCGGGGTTTGG
ATTGGGAGGCACCTAAGCGTGCAGCTCGATATTACATGTTTGGAGTATAC
GCAAAAGTGGTCCCCGATCATGGAAGAAGTCGAGCCATCATACCATACCG
TCCAGTTTAATGGCTCTCTCTTCAAGGAAAATATCTTCCGCCTGCCGGCC
AGTCCCGACGTCGACGCGGCTTGGGATGCGCTCGGTATTAATTATCGGGC
ATTGGCTCTCCCAAAACAACAGGCAGCAAGGTCAGGCCTCTCGCCTGGAC
AGGTCGAGATTAACCCTGTCTACGGCGGTGGTTTTCCAACCAACGTTGAA
GGTCTTCATCATCTTCACTGCCTAAATCTCGTTCGCCAAGCCCTCTACTA
TAATATAGACTACTATCGTGCCCAAAAGCAGGGCGCCTTCGTCAATGATG
AGAACGTCATTCGTCATCATATATCACATTGCCTCGACATTATCAGGCAG
CAGCTTATTTGCACGCCGAATACGAGCTTACTGGGACAAGTCTGGTGGGA
TCCGAAGGCGCCGAAGGCCTTTTTCGATTTTAATACTGAGCACAAATGTA
AAGATTTCGAGGCCATTCGTAGCTGGGCCGAGAAGAGGCAGATTTCGGAC
CGCGTTCCCAACGATTTCTTGCTTCGTCCAAACGGTAAAATTTATGTTCA
TGAAGAGATACCCTGA
>Bg_POA_contig_1843_gene-0.2
ATGAATTCCCCAAGTCATGCGGAAATTAACATCCTCACCTTCAATTGCTG
GGGCCTCAAATATCTAGCCAAGTTCCGCAGCGAACGCCTGGCGGAGATTG
GCCGTTGCATCGCAAGCGCGGATCCTGTGCCGCAGATTGTAGGACTACAA
GAATGTTGGACTCATCAAGATTACCAAAGTATCCGACGAGAAACTAGACA
TATTCTCCCCTTTGGGAAGTTGTATCACAGTGGAATATTCGGCGCTGGAT
TGGCAATTCTGTCTAAATGGCCAATTGAGGAGACTTCTATGATTCGGTTT
CCACTTAATGGGAGACCGACTGCTTTCTTCCGAGGTGATTGGTTCGTGGG
AAAGGGTGTTGCGCATGCATGTCTTCGATATGGCACCGACGCCAGTGAAA
TTATAGAGGTGTTCAACACTCACCTACACGCACCCTACGAACGGGAACCA
AACGACTCCTATATTTGTCATCGAACGGCTCAAGCATGGGAGATATCAAA
ACTCCTTCGTGGTGCTGTCAAAAGAGGACATCTTGTTGTGGGGCTCGGAG
ACTTTAATATGCTACCTAACTCTTTAGCTCATCGTCTCATCACAACACAT
GCTCCTGTCTATGACTTATGGCTCTCGTCACATCCAGAATCTGCTCGGGG
AGCTGCCGGAGATGAAGCTGGAATAGACCAACGAAAACTTCTTCCAACGG
CTGAGTTTAACATTGTTGAAAACGGTACGACGTGCGATAGTGTATATAAC
ACATGGCGGTGGGAAAAAAGCCAGCAAAAGCTACTTGGCCCTAACAGTCA
GGTAATAGAAGTACCCAGAGATAAAATTGACCTCAAGGCTAAGCGGCTTG
ACTACATATTCGCTAGCTCAATTAGCAGTTCAATTAGTCCAACAGACGAC
GATTTATGGACAATTAAATCTATCAAGGTCGGGTTGATGTCGAGACATCC
AATGCTACAATGTTCTCTTAGCGATCACTTTTCTGTAGAGGCAACTCTTT
GCAGAAATCGAAAAAATGAAAGATTAAAAAACAAAGACGACACTAATGAT
AACGAAAACGATTTGCCATCATCGTCCTCCAACAAAAACTGCGCTTCTAA
TGAGTACAAATCTTTTCTTCCGTTGAATGTATACGATGGAGTCCTTCGAT
TAATAAGCCAGTATCGAATCCGCGAAAGACGACAGCGCAGACTTCGTCTC
GGCCACTTTGTCTGTTCATTTCTATTCACAGTCATTTGTCTACTAGTCAT
CTGGTGGGCGCCTCGAAATTTTGTTACTTTTGTAATATTGCTTGTGAGCA
CATTTGGATTAAGTGCTGGCGTTATCGATGGATTAATTGGTGGACTTTTT
GTTGGCAGCGAAATCCGTGCTTTGAAAGAATTCGAATGGGAGATAAGTAA
TGCCCGTGCCCTAGCTTGTGGAGAAGTTCACTTCGTCATAGATGAGAGTA
TCACTGACTGGTAG
>Bg_POA_contig_1843_gene-0.0
ATGAATTGTATTCTTGCATTTCTCTTGTACACAGGAGCTAAACTTCAGGA
TAATAGGATACATCCGGACCGGAAACATGAACACATCGAAAGTCGAATCG
CCTTTCTAAGCCCAAAATCCCAAATATCGCACTACAGCGTTCATAAATTT
AGAAAGGCCGTCGTATTTCCTTCGTCCAATGACGCCGATATTTTTGCAAC
TCAGACCAGACTAGATGACGCCAAAGACATTAAGGAGAAAAACCCCAGGG
CCGGTACATACGTTAAGGCGTACTGCTCATTCAAGTATGAGGGTTATGAA
ATAGTACGCGAAATCAGCAGAACTCTGGAAAATTGGAATTTACATACGCA
CACTAATTTTGGCATTAGCCCGCTAAAAATTGAGAATTGTCTAAAAAAAG
CTAAACCCCACATTGAAAATGAGAGAACAAGGAGCCCGATATCATTAAAA
GCTCTCTTGGAAGAGAAAACTTGTGACGAAAATCTAATATCTCACCTGGC
CTATGCTTGTAAAATTGTCGTAGGTGGGGAATACAAGGACTTTGCCCCGT
GGGATAGAGGACAAAAACCAGATATTATTGCTGATGTTGCCATACAAATG
CAGAACGTAATTTACAAAAAGGAGATCTTCATGGAGCATCCGACAGATTA
TTTACATGTAGGACTTGTTTGGTATCGGGGTCATCTGCATCTTTTTAAAT
TGGGCGAGCGAGGGTGGTTCGCCGAAACGGACTTAACCTGTGAGATAGGA
AATGGAACTCCGATAATCCAGCACGCGATGCAGAGCCATCAACAGTTAAA
ACAGCTCAAAGACTTGTCTGAGCAATTGTCTTTCGGAAGTAGCGAAGGCA
GCTCATCCCAGATTCCGAGCAACTCGTATCTCGCTTCCGTTGTCTCCGAG
AAAATAATTCGTGACCATATAAGTGAGATTTTGATTGAAAGGCTTGAGTC
TAGAACTGTGAAGGGAATAATATATGGAACAGCCGAGTGGAAAACACGTT
TCCCGAAGAATATTCTAGGGTATATGGGTCAGTAA
>Bg_POA_contig_5307_gene-0.0
ATGAGCGCTGGGCTTGTGCCTGTCACGAATAAAACTTCATCTATAATAAC
GACGAAGGGCTTGAGACGAAACTCAACACCTGTCAGCGGTGTCCCCTACG
AACCTCCAGCTCTCATTGTAGATTCTGCAAAGCCGAGAGTGAGTAACACC
GTGGTCACTTCGATGAGGATTCCCAATCGCACTCGCCGTCTGTACAGTCT
TCACATCTCAGCCCATCCCCCCTAA
>Bg_POA_contig_16934_gene-0.1
ATGATAAACCCGGAAGAAAATATTACTCCTGGTAGACAAGCATTTCGAGT
GCAATCGGCTGCTGAATTAATAGGGAATACGCCTCTTGTCAGACTAAATA
GAATACCCCAAAGTCTTGGAATTGAGGCTGAAGTTTATGCAAAAGTTGAA
TTTTTAAATGCCGGTGGGAGTATCAAAGACCGCATAGCTCTTCGCATGAT
CGAACAAGCCGAGAAGTCGGGAAGGATCAAGCCAGGTGATACTCTGATTG
AACCAACGAGCGGAAATACTGGTATTGGGCTAGCCCTTGTTGGCGCAATT
AAAGGATACAAAACGATCATAACCCTACCCGAAAAGATGTCACCAGAAAA
AGTGGCTGTACTTCGTGCGCTCGGAGCAACAATAATTCGTACACCTACAC
AGGCCGCCTTCGATTCCCCAGAGTCACACATTGGTGTTGCTAATCGTCTA
CTGAAGGAAATTCCAAACTCACATATTCTTGACCAATATAGTAATCCGAA
CAACCCTCTAGCTCATGAGCTCGGCACCGCAGAAGAAATTTGGACGCAGA
CGAACGGAAAGGTAAAGGTCGTTATTGCTGGGGCAGGTACAGGTGGAACA
ATAACAGGCATATCCAAAGGGCTCAAGAAGCATAACGCAGAGATCAAGAT
TGTTGCAGCTGATCCATTCGGGTCTATTCTAGCATTACCTGAGACTCTAA
ACCAAGAACACGCAAATGAAGCCTACAAAGTCGAAGGTATTGGATATGAT
TTTATTCCTAATGTCTTGGACCGACAATCGGTCGATCTATGGTACAAAAC
AGACGACCGTGAAGCCTTTACATTTGCCAGGAGACTAATCGCTGAAGAGG
GACTTTTAGTCGGCGGTAGCAGTGGAAGTGCTATGGTAGCTCTAGTCAAA
TGTGTCAAAGAACTCGGGCTTGGCAAAGGAGATACGGTGGTGGTGATTTT
ACCTGACAGCATTAGAAGCTATCTCAGCAAATTTGCCGATGACGACTGGC
TAGCGGCTAACGATCTTCTCCCGCCTCCCTTTAACAATTCGCTGCCTACT
CTTGATATGAAGAGTGTCTCAAAAACAGATCCATATTTTGGCGAAACAAT
TAGGTCTCTCAGGTTAAAGCCTGTGACTTCAGTTCTGGCGGAAACACCAT
GTGCTGAAGCCGTAGAAACAATGCGGGAGAAAGGCTTTGACCAGCTTCCT
GTTCTTGCGACTGCAAGTGGGAAGCTCGTTGGGCTTGTAACCCTGGGAAA
CCTTTTGAGTTGGATAAGCCGTGGCCGAGCAACCGGAAAAACGCCCGTCT
CAGATGTCATGTTTGACTTCTCAACCGTACCAGAAATAGTGACAGATCCA
AGAGACATAAGCCAATGGGACCACACGCCAAGCTCAGGCAAATCTCGAAA
AAATATCAGTGGGAATCGACGGGAAAAGCGCCAATACATCGAAATCACTA
TGGAGACTCCACTGTTGGCCCTTGCCAAGTTTTTTGAATGGAACAGCGCA
GCTATTGTAACTGAGAAAGGTAGCACGAGTAGCAGAGATCTTTCCAAACC
TCTAGCTGTAGTCACGAAAGTTGATCTACTAAGTTGGCTAGTTAAGCAAA
CTAAAGTCTGCTAG
>Bg_POA_contig_16934_gene-0.0
ATGTTCTTTATCTCAAAGCTCTTCCTGAATAGTTTGCTGGTCTTTTTTGC
CCACGCGTATCCCGAGATTACCAGTCCGGCTGCTGGTACCTCGTTGCCAG
CTGGTGTCGCGTTCACCATTACTTGGATCGATTCCGGAGACGCACCAGCA
ATAGCAGACCTAACTTCCTATCAAATAAACTTATATACAGGTTCAAACAC
AAATCCTCAGCAGATCTATGACATCGGTAAAGGCGCATTTAGTGCTGGTA
ATACTATGACAGCAACTGTCCCAGTTTCCATAGGAGAATCTAAAGAAAAC
GCATACTTTCTCAGTCTAGTATCTACGGCAGCTGCAGGAAAAACTATGAC
TAGCTTTTCCGATCGATTTACCTTCACTGGAATGACCGGTACCTTTTCAC
CAATAATTAATAGTGAACTTTCAAAAGTTTCAAGTACTGCAGGACCACCT
ACCATAAACAACATTGCTGCACCTATAGCCGTCGCCGATGTTGCCGAGCC
TCCATTAGAAGAAGGGCAATGGGCTATACCTTACAATCTTCAGACTGGTC
TCACAAAATTCGCACCTATGCAGCCCATTCCACCCACTGCTATAACTGCC
ACAAACATAAAACCGCTCTGGCCAACTTCTTCTGTCGAATTTGCACTGAC
ATATTTACCAATTCCGAGCCAAGTGACTACACTTACTCAATCCCAAACAT
TCAGTGCAAATAGCCATGCGAATACGGGAGCTGCAGCATCTAATCCGGCT
GACGATATGCAAAGATTTCTAAACCGGTGGAAAGACTAA
>Bg_POA_contig_25625_gene-0.0
GAGATTACTTTGACAACAACTCTCACCACACAAACTTCAAGTACTACTGA
GATACCAAATACTACCGAACCGCCATCATCAACTCAAATTTCGGAAAGTA
CTACTACACCACAGACCGATGCGGTGACAGCTTGTCACTTACATGGCGAC
ACACAATACTGCTTGAATGGAGCTGGTGCAGAGGTGAGAATTGTAGCTAG
CTCAACGCCAACTCCAATTCCTACAGCCTACACTGGCTGCCACTCGCATG
GATCTGAAATGCATTGTTTAGATCCTTTTGGTTCAGAGGTAAAGGCTTTG
ACTTCTGAAACAACTGGTACTGCTATCCCCAAAAAAGGCGGCCATTCTGG
AGGCAAAAATTGCCACTTTCATGCCGGAGTGGAGCATTGTACCTCCACTG
ATGGATCCGAAGAAAGAGACTGCGGGAGGGTAGATCGAGACTACAACGTA
AACCTTCGTATAGGCTTATTATTTGTAATCTTGATAACCAGTGCAATTGG
TGTCTTTACCCCAATTTTACTGAGTAAATTACTCAGTGTTCAACCCACTG
GGATAGTTTTCACGATTATCAAGCAATTCGGTACAGGAGTTATAATTTCG
ACTGCATTTGTGCATCTTTTGACGCACGCCGAATTAATGTTTGCAAACAC
ATGCCTTGGCGAGCTTAAGTATGAGGCTACAGCGACATCAATCGCTATGG
CAGGCACGTTTATGGCTTTTGTAGTAGACTTTACTTCGCACCGCCTAGCC
CACTGGCGACAGACTAAATTTCTTCCGACCCAAAATGACGAAAAATGCAC
GAAGCATGAATCTGACAGTTCGACAGACAATCCACCTGAACTTGCTGCAT
TTTCTCATCACAATCACAGTATTCCTAGCGGTGCACTTGCCAACAATGCC
ATTTCTTTGCTTATTCTAGAGGCTGGTATCGTATTTCACTCTCTTTTGAT
TGGCATAACACTTGTTGTCGCTGGCGATTCCGTTTTTATCACTTTATTCA
TCGTCATAATCTTTCATCAAATGTTCGAGGGCTTAGCTCTTGGCGCTCGA
ATCGCGGCGACTAATAACGACCAGGGTATTAGCGCAAAACTTTTTGTACT
CCCTCTAATTTTTTCATTTATAACCCCTATTGGTATGGCCATTGGAATTG
GCGTTTTGCAAACTTTCAATGGAAATAACCCTAGCACAATCATCGCTCTT
GGTACTCTCAATGCGTTTAGCGCCGGTATCTTGATATGGGTTGGATTTAT
TGAAATGTGGGCTGGTGACTGGGTTCATGGCGATCTAGCCCAGGCAGGTC
TGGTCAGGACGCTCGTGGGTATGCTGAGTCTCATAGCTGGTTTTACTTTG
ATGGGTGTCTTAGGAAAATGGGCATAG
>Bg_POA_contig_5487_gene-0.0
ATGGATTCTAATCCATCATCGGCACTCGTCAGCCCCGGAGGGGCTCTTAA
TCCAAGGTCGCTATTTCCCCAAGGACCTAGCTTCACACTTGATAACTTTG
CAAGTAAAGATTTCATAGTAAGAGACTTTGTGGAGGAACTCGCTCAAAAT
TCCGTACCAACTAGTCGGAGATCAGGAACTGGAATTCAATCATTTGACCC
AAAACCAATGATCAGGACCTTTGAGACAAGCCTCTCTGATGAATTGCGGA
AGCGAGAGACCGATTTGTTAACCTCTGTACGGCGAGCCGAAGTCTCTTAC
AACCAGACCCTTGAAACTCTAGGTAGAAAACTTGACCAATCAATCAATAC
GTTTGAGGCCTTAGACATATCACTCAATAATCCTACAAAGCCTCAAATAA
ACTCACGAGGTGAAAAACTTGTCGGCGATGGAAACATCGCTGTTCAGATT
GGGGAAAAACTTGAAGAGCAAGATAAGCAACGCCGTCGGGCGCTAGATGC
AAATTTTTTAATTCAGTGCTGGATAGAGGTTAGTGATGCTGGCCGTTTAA
AGTCATTGGAAGACATGATTCAATACCAAGGAAGTGGTGAAAACAAAGCT
CGCTGTGCGATTCTTGCCAGGCAACTCATGAAAATGAGTCAGATCTTAGA
TCCTAATTCCTGGACGCAAGACGACAAAATAAATACAGCTAACAATATGA
CTAACGAAGTCAATAGAAGTCAAGGATATAACACGCGTGAGATAATTGAG
AAATTTTCTGAAGTATTAGAAAAGGATTTGTTGAAGCAATTTGATGATAG
CTATCGAAGACAGAACTTCGATGAAATGCTAGAGTGCGCTAGAGTCATGC
ATGATTTCAACGGAGGATCTAGTGTTGTAGCGCTGTTCGTTAATCAACAC
CAATTTTTCATTGATAGAAGCCAATTAATAACTGAAGAAGTAACCACCGA
CAATGAAATATGGGACAAACTAGCCGATCCAGATTCAGAACCGCCGGAGG
TCGAACCAAGCCTGCGATCCTTGGTCGATGAAATCAGAGTGGTCATGCAG
GAGGAATCTTTCATTATAAGGCGGGCTTTTCCTTACTATGAGCTTGTTCT
AACTAAATTTATACAAAGGATATTTCAACAGTCAATTCAACAACGACTAG
AAATGGTACTAGAGAAAGCTAATACTATTTCGTCGCTCGCCTTTCTTCGT
TCTCTTCATGCTTCTAGGAGCTACATTAGTAATCTTATTGAGGATCTAAA
AGCCCATGGCTTGACGGAACATCCAGAACCTTGTTCAGTTCAAACAGTTC
TTACGCTTGACCAACAACTGGATGAGCTCTTCGTTCCATATCTTGTAGGA
AACTCTTACATTGATAGGGAACGTAAAAGCCTAACTGAGCTTAAATCCTC
ATTATTATTCAAGTACACCCTATATCATTCAAGAAGGAAAAAGGTTCCCA
CCGGGTTTATGGCTTCACTCGCTCAACAGGGTTCCCAATTGCTTTCAGGG
GTCAAAGATGCATATATTGATCGTTTGGACTCTTCAGAACTCACCCCAAC
GCAAAAGGCGACATTGCTTAGAGTTGCCGATTTACGTGATACAGACAGCA
CCCATAACAAGAATGAGATCGACGTGACTGATGAAGATGGAATCTTGAGT
ATTCCAAACGCCAGGCGAATGTTAAAATGGATAGCTGAAAGTGTTAAGCG
TGCGCTAGAACTTGGAAGCGGTAGCGAAACTCCCAAGGATGTCTCAGTGC
TATTAAACTTGCTTTTGACGAACATAGGGCAGGTGTACGTTGAGACAACA
CTTGACGCTATAAGTGACCAAGCAACCTCACAAGAGACCTCAAAGGTAGA
GCCAGACCTTGCGTATATTCCATCGCTACGACCAGCTATTATAATTACAA
GAACAATGTCACAATTTATCAATACGGTACTCATACGCTTAGCAGAGTCA
AATACCACAGTAAGACGAAACATGGAGATACAGACTAAGGCCTGCGTGGA
TAGAATTGAGGCGAAAACAAATAGTATTATTCAAAGCATACTCACGATTA
CAGTTAATTGGATAAGTAAGCTATTAGCAAGCCAGAAGAAAATGGATTTT
AAACCCAAAGATAGTGACCTTATCGAAACTCTCCAGACAACAACTTGTCT
TTTAATAAGTACTTTTATATCCAAAATCTCATCCTTAGTTCCTCAGGCAA
TAGACGGCCGTAATTTAGAGGTTTTTAGCAACCTGTTAGCAATTAACATC
CGAGATCTCTTATTTGAGCATTTTAAAAAATTTCAAGTCAATGCTACGGG
AGGTTTATTTATAGCACAGGATATGTCAAAATATGTCTCGACTTTAAAAA
GCCTACCGTTAACTAAAGAAACAGAAAGCAGTGTAGAAGTTCTAAGCGAG
ATCGGTAACATGTTCATCATTGGACCCGAGGCTCTTCGCGAGAGATCGCG
AAATCTCCAACAAGGAGGTGTAGGAAAGAAATTGCAAAAAGCAGATTTTA
GAGCCTTTGTTATGAAGCGAGATGATTCCGGAAGCGTTGGGGTTCAAAGT
GTTCTTGCAGGATTGTAG
>Bg_POA_contig_5487_gene-0.1
ATGATGGTCAGAAATAGCGAAATCGAGTCCTACAGAAATGATTCTAAATC
AAAGCGCCAGTTATATACGAAAGCAGAAAGAGAACATTTAATAGCTCCTT
ATCTACCTGTGCCGCACGCGATTTCGTCAAGCCAAAGCAAAAATGGTATA
ACATTGTCGAATCGAAAAGACAATCCAAAATCTCGTATGAGAATTGGAGC
ACACAATTTTCTCCGGGCACAGCTCCACATCCTTTGTTTTGCAGTCGTAC
ACATATTCTTTTCTGTCTATATACGTTGTAGAAAAATCCATCATGCAATA
AGAGATAGAATACTTGCTATTCTCTACTATCATCACCATACGCCAGAGCT
AATTCAGAGGGATGTGAAAGGACTTAACCGCTTGCCCAACCACGTTAGCG
TTATATTGCATCTTGATGATGGAAGACGAGGCATTGTCGGATTAGAAGCC
CTCGTAAATGAAGTAGCTGAAATTTCAGCCTGGTGTGCCTGTGCCGGTAT
CCCTATGCTCTCAATATATGAAAAGACTGGTCTTCTCAAAGGTTACATCT
CTGCTACCCACAGAGCCATAACTGAAAAATTGACGTCGTACATGGGGAAC
CAGCAGCCGACATTGTCACTCCGAGCACCGCACACCTCTTCTATCGAATC
ACCCATTAATACACCAACGATCGAAATTTCGAGCTCCACACAACTCCTGA
AACATATGTCTGTGCTCCTACTTTCTTCCGAGGACGGACGAGATTCTATT
GTTGATTTGACCAAAACGTTGACAGAAATGGCGCAGCGCTCAAAGCTCTC
TATGAGTGATATAAGTACTGACTTGGTCGACGCAGAAATATCAGAAAGCG
TTATGGGCGAGCCTGAGCTGTTAATTCTTTTCACACCTACAGTTGAACTT
TTAGGGTATCCTGCTTGGCAGATACGACTTACAGAAATATTTCATGTAGA
GGACAATGAAGGTGTCGGGTATCAGGTGTTTTTACGTGCATTGTATAGCT
ATGGAAATGCGCAGATGAGGTTTGGTAGATAG
>Bg_POA_contig_12685_gene-0.0
ATGCTTGACCAATTCTCACCAACTGCACCCGCCAAAGTTCGAGTAGTACT
ATTACCTATAGGGCAGATTAAACGGTCAAGGTTCTTAAGTTTTGTTAAGA
GACTTCAGTCTGAACACACTGTCTACCTCGCAGATGTCAGCCCAAATGGC
CAGCCAAACAAAAACATGTTTTCGCCTTTGGCTTTTCAAAATGGAATTAT
TGTGTATGATCTAATGAATTTTCATCCTTCCGATTTAAGAACCACCTTAT
CACCGCTCGAGCTTTACCGAGAACCTCTTGTCATTCTTTCTTTGGCAGAT
GGTGCAGGGCTTTATGAAACTACAAACAACGAAACTGGGCAGGGAGGTTT
CCAAGAAAAGGAGAATTTGCAGGTTCGTAATTTAGTGCAGGAGTTTAATC
AAGATTTGATGAACATCAAAGACCGATATGTTAAAGCTCTAGTTCATCAA
GTATTAATTTTTGACTACGTATCTAACAGCTCCACTTCAAAATTACCAGA
CGACATAGTCGCCGTGCCTCCACCTGAAAAATGTAATATAACTACCATGA
AAACGATCATGTGTGACGTTTCTTCTAAACTTTTAGCAAATATGACAGAC
TTAGCAAAGTCAATACAAGAACTAAGCGCACTTGATTTTTCCAGCACATC
AATCTCCAATCAGGACTCTAATCAGATTATCCACTCATCTACCAAATTAA
AACCTTCGACAAGGCGGAATTCCGAATTAACTGTATCCGAGAAAGCTAGC
ACATCTCCTACTCGGACTTTCGACCGAAATCATACCCGAATGTCTATGCC
TATTGGCACTCTAGAAGCTAAAATCTCGTCGAAGCTAGCAGGCCAAACAA
AGCCCCCCACTAAAAGAACATCATCAGATCTTTCTACGACTTCCGAAAGA
CTGAAATCTATCTTATCTGGAGACGCTCAGAAATCTTACAGAGCTAGCTC
ATCGCGACTTTTTTCCCCTGATGAAGCTAGTGACAAAAGCATTGATCCCG
GGATACAAAGCGAACGTTCGAAAAGTAAAGAGAAGGGTCGAAAACGAATT
GCTATTGGTTCACTTTACATGCAAGCGGGTCGATGGTCTGATGCGCTCAA
GGACTTGGTGGAAGGGGCTACCATTGCAAAAAATACACTTGACCATCTCT
GGCACGCAAAGGCTTTAGATCACATAATGGTCAACTTACTCATGCTAGCT
TGGCGTGGTCTTGAATTTCAAATACCTCAAATTTGCTATAACTCGGGGGA
AAAGCTTTTCTCGTCAAGCTCTAATGAAGAAAATAATGCTGCTAGTCGTC
GCGCAAGCCGGTTACGATCGCTGGCTTTTCTTTTCCCGGAATTAACCGAC
AGGATCTTGAATTTATATAATAGAGCTGCTACTAATACCGGTGAATCACT
GCCTCAATTTTCTTACTCAGAATCAGTTATACGATTTTCTAATTTTTTAA
CTGCTATCCATTTGAACGGGGGCATATTAAATGATGATATTCTTCAGCAG
GCTGTTATAGGTATTCCGTCTGAAATAGCCCCTAAAATTCCGACACCCCG
ATTGAATATTCGCCCATCTAGGTCCGAGATAGCAACGTTACTATTTCGAG
CATTTCCTACAGCATCAAGCGACAGTTGCTCTGTTGTCGATAGAAGTATC
ATTTTGAGTGGAATTGCAGCGGTTCTGAGCTCTCTTGGTTATCGCCGAAA
AAAAGCCCTTGTAATAAGAGAGTTAGTTTCGTACCTAATTCATGGTCTAA
TTCAGGCCCGGATCAAGGGCGCTGCTGAAATGGGGGTTCACCCTGCAGCC
AGTCTAGCTGCTCTTGGCTCAATCCATCGCAAGAATAGCACAGAAGATTT
TCTTGATCTAAATGGAGATGATATTGAGGTCGGCGTAGATGCGTTTCTTG
GATTGCTCGTTCAAAGCTATGGTGTCGTCTCTTTTTCAGCCAGCTATGAT
CCGAATGGAAAAATTGATGATTCGAACGAAGCAATTATATGCAGAATCTT
AGAAAACGCTTCTTTACGGAGCTATGGTAATTATAAAATGAAAATGGACG
TACTGCGCTCATGTTTAAATATTTCGGAAGCATTACCGGATTTTCGAGGT
ATTCTCAAATTTACTACAGATCTCTTAAGGACGGCCGGGAGTGGTGTAGC
CCCTGGTCCTCGGTGCAGAGATGCTTCTCCATTTATGAGTTGTGAGGAGC
AAGTTAGACTGGCAGCAAATATTTCACGAACTCTTAACTCAGCCAGTAAC
CTTGGCATAGGTAATCTGGAAGCAGAATATTGGGATGAATTCTTGGTACG
TGGTGTTGAAGTCGAGGCCCTTCCCAAAAGCAGGCTTCCTATTTCACACA
CTTCAAGCGAGCTACCAGGTTGTACAACAGATGTCACTTCGCAAGAGATC
AACCCTTTTATATATAATCCATTCCTAAGAATTCCCGACTCTGGGGCTGT
TGAATGTCTTTTGATTGCTGGTGAGACTGCCACCTTTAAAATTACCCTAC
AGAACCCCTATGAATTTGAAGTTGAGATAGAGAGTATGAGACTTGAATCT
ATTGGGATTGAATGTGACTCGACATTACAAAAAATGGTTATTGGTCCCTA
CCGGACTCAAATACTCAGTATATCTGGCCATGCGCAAGACCCCGGTCAGA
TCAAAATTCTTGGATGCTTTATCAAGATTCGCGGGTGTCGGGAGCGTCGT
TTTCCTATCTTTGAAGACCCTTGGTCACCACAAAGAGAAGCAAAAATTAG
AGCGATTGGTATTTCTAGTCTCTTCAGGTCAAAAGAAGCAAGTCCTATTT
CTACCTCACAAAGCTCTCTCAACACCCTCTCGAATGTTATTCCTCCGAAG
CCAAAAATTGTTTCATTGAATGTGATAAATAAGCAACCGGTCGTAATCGT
CAAGCACACCACATTAACACAGTCAGCGCTGATGGTTCTAGAAGGGGAAC
AGCAAGTCTTTTCGGTCACACTTCAAAACATTTCGGTGGATACACCCGTA
AACTTATTATTGTTTTCCTTCAAAGACTCAACTCAAGAGCCTCTGCAAGC
GATTTTGAACGATCGTAACTCGGAGGTCACCGAACTTTATGAATGTGAAC
TGATACTTACTCGTAAGCAATCGCTGCGATGGAAGAGAAAGGATGACGCA
ATGCCCTTCATCGCGCCTGGAGCCATGGCTACATTTGAAATTGAAGTCTT
TGGAAAACCGGGTCTCACTAGTGCCGTCGTCCAAATTGACTATGCTCATT
TAGAAGCTCCGGTGGCAGAAATTCAAGGGAAGTTCTACACTCGACAAGTT
AGCGTACCATTATCAGTGACTGTGAATTCAAGCATCGAGCTAGTAGGAGT
GGATATAGTACCTTTTTCAAGTAGCATACCTCGATCTCTTTATGCCAATT
TTGGCTTACAGAAAAAGGGGGAATCTTCCTTTAAATCAGAAGATTATTTC
CTCCTTTTGTTAGACTTTAGAAATACGTGGTCAAATCAGCTTACAGTGTG
CATAGAGATTGCTAATCAGGGATCTATTGAAGAGCAAATTCTTACCGGGA
AGACATCGCGGATCATGATTCCTGTTAGACGTATGTTCGTGGATCATATT
TCAGCCCCTATACCATCTCTGAATCCGTCTCGCCAGCGACAATTTGTAGT
CGGTACAGGAAGCTCGTGGGCTGGATCCGAAAGGGCAAAACGAAAAGCGT
TTTGGTACAGAGAAGAACTTTTAGCAAGTATTAATGGTACTTGGCTCTCA
AAGTCAAGCCCTCATAGGAACGGTGTTATTGACTTACGATCCATGAAACT
CACCACTAGCATGATAGAGTCTATTAAATTTGATGACCTTGATATACATC
TCAGTATTGGGTCAAATCTACAGGACAGCAAAGTAGAACTTTCAACTGGT
AATTTTGCAGAGCTTAAAATCCAAATCATTAATAAAACACCAGAATCAAT
ATCTTCTATTCTTCGGCTTCAGCCATCAATGCGAAATCAGGCGTATAACT
ATTCACAAGACATTTCTAGGCGGTTTGTGGTAAACGGCTCGTTGCAACAG
TGCATACCAAAAATACCTGGCGGGGGTAGTATTGAATTACATGTTGGTTT
TATAGTTCTCGCGCAAGGTGAATATGAGATTAATGCTATGTTGGAAGAGA
CTCGTCTCACGGAGTTAAAGGATAATGCTATCTCAACTAAATCCAATGTT
GAAACACAAGCTAGCGGCTCAGACACGATTTATGTTGGTCTTGGAACAAA
AGAAATACAGACATGGCGCCTGAGAAAACCACTTTTTATTGTTGTACGAG
ATCAAAATATAGCAGATGATGAATGA
>Bg_POA_contig_6722_gene-0.0
ATGGAGTCTGACGATACCATAATTAAAAGAGAAAATACACCTTCGACTGC
AACCTCAATATCGCCAATTCCAAACAAGCGTGGCCATGTGGAAGATCATG
GATCTACTATAATCTCTAGCCCCAACCCTGAACTTCGAGCTCCCAAAGCC
CAGGAAGAGGTTCCTAGCACACAACGTGCGTTGAGGGTTAAGAGGGAATC
ACTCAAGAAAAGAGAAGCTAAAGGCGCATCGGGCAATGACACTAGCACAA
AGACCAGTCCCGAACGTGCTTCAAACAAAATTAAAGAGGAGGACATCACC
GAAATTGGACCCCTCCGATATAAACTGGCGACTATTCCAACGTGTGCAGA
TTTTAAGTCACCCCAGGCGCCCGGATTCACGGCCATCGAGCGGAAGAAAG
CTCCAAATGGCACTCTAATCCAATTTTGTGAAACATTCGATCATGTCTTT
AATAAAAAAAGCTTTAATTATACGAGTGCCGTTCCAGATCCCATATTCCG
CCATTCTCTCCTTTTCCGCCAGTCAGAGACACCCCCCTACATGGCACGGT
TTAGTCTTGAAGATAGTGCCTCAAATATATTGATGGATCAGGAGGCAAAA
CACATCACCACTGAGAAAGGATGGAGGTCTGCCAAAGCCAATGTGTACAT
GCGGGAAGGAAGATGGTACTGGGAATGCAGAGTTACATGCGGTATCCCCA
AATTAGGAGCCTTAGATACCACGGGAACTTCCAACCCGCACGTCCGAATG
GGTATTGGGAGACGTGAGGCAACTTTAGATGGACCTGTTGGATTTGATTG
TTATAGCTACGGGCTTCGTGACGTAGGCGGCCAAAAGATTCATATGTCTC
GCCCTAAAGACTTCTTCGCAAAGGGCGAAGAAATTCGGGAAGGAGACGTA
GTTGGTTTTGAAATCAACCTTCCGTCTGAAGTGATCCACCGCAAAGTTGT
TAATGGCACATATAATCCAGAGAGTGACAACGAGGAAGGATACATCCCCA
GGGTTGAGAGGGCCGATATTATTCGCGATCGCGCCGCCATAAAAATAAAA
GACTATTGGGTCTTTGAACAAGCTGCCTATGCGCCAGGCAAAGAATTAGA
AGATTGGTACTCACCCGCTCCAACTGCCTTCAAGCACACCATGGAGCCCT
GTCCTAAACATCCACTGATACCTTTGCGCACTCTTCCTCATTCTAGTATC
AAGGTGTACAAGAATGGTAAGCTAATAGGTACGGCCTTCGAGAACCTATT
TGCTTTCCTCCCACCCGCTTCCAAGCCGGCTGTTGTTAAAGACATGTTTT
TCCGGGAGGGTCTTGATGATGGTACTTTGGGTTACTATCCAACAGTGTCG
GTCTTCCAAGGTGGAGCTGCCGAGGTTAATTTTGGGCCTGACTATTGGTT
CCCTCCCAAATTTGAACAGATTGACGATCAAGAAGATGAGTTAGAGAATA
ATCAACTCTTACCGAATTCACAATCCAATGTTAGATCATTAACCGAACGT
TACGAAGAACAAATAGTCGAGGACATTGTCGCTGATCTTATTGATGAAGT
CTACTTTTGGATGTTGGACGGAGGGGCGTCTGGTACAGATGATGCAAGTC
TAATGCTTCACACCGGAATTCAGCTACCCAATAGCGGCTCAGACGACCAT
ATAGAGCCAATTATTCATGATGAACAGTTGAGTTATTTGAAGTGA
>Bg_POA_contig_8574_gene-0.6
ATGTCACAGCTCCCTGATCCTACGGTAGATCTTGATTGGTCTTGCTATAA
AGGATCAATCCAGTGGTATTTCGGCCAAAATGCAAAAAATTACCCCGATC
GAATATGTGTCGTGGAAACCAAATCTGCAGAAAGTCCCGAGAGGTCTTTT
ACTTACAAGCAGATCTATGAAGCCTCGAATACGTTAGCACATTATCTCAG
TGATGCTGGCATTCAAACTGGCGATGTCGTTATGATCTGGGCTCATCGCT
CTGTAGATTTGGTAATCAGTATTATGGGCACCTTGAGTTCCGGTGCAACA
TTTAGCGTCCTGGATCCCGCTTACCCTCCATCAAGACAAAAAATATATCT
TGAGGTAGCCCAGCCCCGCGCACTAATAAATATTGCGCGTGCTACTGAAG
AGTCGGGACAACTAGCACCTCTTGTTCGGAACTACATCGATAGCAACCTT
CAATTAAAGGCTGAAATACCGGCCCTTCGTCTCGGTGATGATGGTACATT
ATATGGTGGCGGTCCCGAGTCGCAGGACTTGTTTTTCCAGACGAGTGTCA
AGGCTTCCTCGCCACCAGATGTAGAAGTTGGTCCGGATAGTAATCCCACG
CTTTCTTTTACTTCTGGTAGCGAGGGAAGGCCCAAAGGAGTGCTCGGCCG
CCACTTTAGCTTGGTATATTATTTTAGCTGGATGGCTAGTAGGTTCAATC
TCAATTCCCAAAGTAGATTTACTCTGCTCTCGGGCATTGCACATGACCCT
GTACAGAGAGATATATTCACCCCGCTTTTTCTCGGGGCTCAACTTCTTGT
ACCATCTAAGGAGGATATTCAGCATGAAAAACTAGCCGAATGGATGTCTG
AGCAAAAACCTACAGTTACACATCTAACACCTGCCATGGGCCATATTCTT
GTCGGAGGGGCAGAAGCTGAATTTCCATCGTTAAAGACGGCCTTTTTTGT
TGGTGATGTCCTTACTAAAAGAGAATGTCAAAGTCTACAGCGCCTCGCTG
TAAATACTGATATTATTAATATGTATGGAACCACCGAGACACAAAGAGCC
GTAAGTTTTTATGAAATTCCTAGTCGGGCCAAAAATCCCAAAGCACTAGA
CGAAATTTCTGGTAATATTCCTGCTGGTAAGGGAATGAAAAATGTCCAGA
TCTTGGTTGTAAACCCAAATGATCGGTCAAAGATTTGTGGTATCGGCGAA
GTTGGAGAAATTTACGTCAGGGCAGCTGGATTAGCCGAGGGATACAAGGG
AGACGAGGCGATGAATGCTGAAAAATTCTACATGAATTGGTTTGTGGACA
ATCAAAAGTGGGTCGAAGCCGACAAGTTGAAAGCAAGAGACGAGCCCTGG
AGAAAGTACTTCAAGGGACCTCGAGATAGACTCTATCGCACAGGGGACCT
CGGGAAGTATCTTATATCTGGAGATGTGGAATGCACAGGACGTGCTGATG
ACCAAGTCAAGATTCGGGGATTCAGGATTGAATTAAATGAGATCGATAGT
AATCTTGGCCAGCACACTTTGGTCAGAGATTGCAAGACGCTCGTTCGCAG
AGACAAGGATGAGGAACCCAAACTTGTTAGTTATATCGTACCAGAAATTA
GACAGTGGTCTGAATGGCTCAAATCGCATGGCTACGAAGAATTTGATGAT
GAGGGAGTCGACACTGGACCGACAAGATATTTTCCCAAAAAGTTTAGCCG
TCTGCAGGCAGAGATTAGAACCTTTTTGAAGTCACGATTACCAGATTATG
CGATACCTACTGTATTCATTATGCTCCAGAAGCTACCACTTAATCCTAAT
GGAAAGGTCGACAAACCAAACCTGCCGTTTCCAGATCTTGCGGAACAAAT
AAAGCGAACCACTTCCGAGGATTTAATAAGATGGAAATCTCTGACAGATA
CAGAGCAAGCTGTCGCAGCTAGATGGGCTGATCTACTTCCTGGAATTAAC
GCAAAGACTTTGACACGGCAAAGTAATTTTTTTGACCTTGGCGGACACAG
TATTCTGGCACAGCAGATGCTACTTCGCATTCGTCGAGAGATGGATGCAA
AAATTTCTATAAGTAAACTGTACGAATTTCCTAGTTTAGAGGGGTTTAGT
GCCCAAATTGAAAAGTTATCAAGTAAATCTCAAAGTGGAGAAGAAGAGAT
AGGCGACTCAGAGACCCTATACGCGCAATCTTTTGATGAACTTGTTAAAT
CTCTTGCATCTACATATCCTACTGCTCAAATAGAGAAGATACGTGACCTT
CAGAGTCCTACGATTTTACTTACTGGTGCAACCGGGTTTCTTGGCGCATA
TATCATAAGGGATATTTTATCTCGCACCAAAAAGGTATTCAAAATAATTG
CTCATGTTCGTGGCGTTGAAAGCACTGAAATGGCCTTCGTTAGACTCCGA
GATTCCTTAATAGGGTACGGTATCTGGCAAGATACATGGCAAAATCGTAT
CTCTTGTGTTGTTGGTGACTTATCCAAACCAAGATTAGGAGTATCTTCAG
CTACCTGGGAGACTCTTGCTCATGATATAGATATTATCATTCACAACGGT
GCTACAGTACATTGGGTCAAACGTTACAGTGAATTACTAGCATCAAATGT
TATCTCCACGATCGATGCCATGTCTCTATGCAGGGAAGGAAAGCCGAAAA
TATTTACATTTATTTCGTCTACCTCTGTTTTGGATGCTGATTATTATCTC
TCCTCATCGCAACATAATGTCATAGCAAATAATCACGGGGTTCTCGAAAA
CGATGACTTACATGGCAGTCGCTGTGGCCTTAAGACCGGATACGGACAGT
CAAAATGGGTATCAGAGCAGCTAATACTCGCGGCAGGATCTCGTGGCTTA
TGCGGATCAATTATCAGACCCGGATATATCCTCGGTGACGACAAAACCGG
CGTCAGCGTTACAGACGATTTTTTAATCCGTCTACTTAAAGGATGTATCC
AACTATCTTCGCGCCCTCGTATCACTAATACCATCAACGCTCTACCAGTT
AACCATGTTGCTCTTCTGGCGGTGGCCGCCTCACTCAATGTGCTGCAACC
ATCGATTTCCGGTACCACGAATCATATTCACGTAGTCCATGGTACGGCTC
ATCCACGCCTGAAAATGAACGAATTCCTCTCTTCCCTTGAACACTATGGT
TATTTCGTTCCCGAGTGTGATTATGATGTGTGGAAAAAAGAATTGGAGGC
CTATGTCACTACCAATATTGTCATTCCGGACGACGAACAACACGCACTCA
TGCCGCTCTTTCATATGTGTATTGATGATTTGCCCAGCTCAACGAGAGCG
CCAGAGCTTGACGATCATAATGCAAACCGCGTGCTAAAAGATGATGCCTG
CTACTGGACTGGTATAGATAGCAGTGCCGGTAAAACCGTGAGTCAAGAAC
AAATTGGTACGATATTAGCGTATCTCGTAGCCATCGGCTTCATACCCAAG
CCCGTTGAAAACCGAGGTAATAAATTACCTACCCTAGCCATGGCGTTAAA
TTTGGATTCGTCAAGGGGCAAGATCGGCGGAAGGGGAGCAAGATAA
>Bg_POA_contig_8574_gene-0.0
ATGATTTCTGGACAGTCCTCTCGGGAAAGAGACGTCATGGCCCCACGACA
CGACATAAATCGAGTTTCGAAACCAGCTCGACAAACTGCCCCGACAAATA
ACACCTCATCATACAGGACATCGCGAATCAACCAGAGTATTGAAGATGAG
CAAACACGAAAATGGGTATTAGAAGAAGATAATTTCGTACTTAAGCAGGC
CAAAAAAAAATCAGAGATACGGGTGAGGGAGGGAAGAGCTAAAGCAATTG
ACTGGCTCGCCGTCATTTTACGGGTCATAGACCCTGATAGAGATTTACTT
GATGATGATGAAGAGGAAATCGAACATGATGCGATCGATCCACAGAGTGT
TTTTGAATGTCTAGACGACGCACAACTTTCCGAGTTAGATAAAGATATAT
CGTCATACCTGGCATTAGAAAAAAATAAGACAAATCTAGAATACTGGAAA
ACAATGCAGATAATATGTAATGATTGGCGTCAGAAGATCAATCCCCTCCA
TGAAGGACGTGCGATTGGTTCTGTCGCCTTGGATGTCGACAAATTACTCG
GCTCAAAAACATATGAACAGCTAGTAGAATTAGAAAAAAAGATTAGAGAT
AAGCTTCGATCCGATGAACCAATCGATATCGATTACTGGGATCACATGCT
TCGGAGTCTCCTTCTTTGGAAAGCGAAGGCAAAACTGAAGAACGTCTATC
AGTCTGTATTGGAAAGTAGATTTTTAATCGTGCAGAAACAACGCAAAGAA
GATGCAGAAAAAGCTAGGAATAAACTTCTTGTGCTTCTTACAAGCTCTAT
TCCAATAGCAGAGAGTTGTAAACAAGCCAACGTTCAAGGTTTACAAACCC
AAAGACAGCCTTTCTTCCCTTACTCCAAGACATTTGATCCTATTCCTCCC
TCTATTCCAAACAATCTGGAAATTCAAGACGATTCCATCGATGAGAGTAC
TTTCATTAAAAAAATTGTTGGTGAACGCGAGAGGATTCTAAAAATGAGGC
ACGCCACACCTCACTTATTTTCGGCTGAAAGAAAACTACTGCCAAATAGT
ACAGCTTCTGCAGCAAAAAACAATAATTTAACATCGCAGAAGTGTTCGAC
AACAACCATAGATGATTATTCACAGACAACCAAGGCTCTATACGATAGAG
AAGTTGCTCGTGGTATTGATGAAGATGAAGAAATTTTCACCGGAGAAGAA
GTAATCACTGCTGTAGCTAAGCCACAGTGGGCGGATAAGCACAGGCCGCG
AAAGCCCCGCTATTTCAATCGCGTGCAGATGGGCTATGAGTGGAACAAGT
ACAATCAAACACATTATGATCACGATAATCCACCTCCTAAAGTTGTTCAG
GGGTACAAGTTTAACATTTTCTACCCTGATCTCATCGAGAAGGCCAAAGC
TCCAACTTTTAAGATCATCCGCGAGAATGGCCGTAAACGTGGTATGTCGT
TTGCACCAGCTGGGGAAGAAGACACTTGCCTTATTCGATTTATCGCGGGA
CCTCCATACGAAGACATTGCTTTCCGTATTGTAGATAAAGAGTGGGATTA
TTCTGCTAAACGAGATCGTGGTTTCCGCAGTAGTTTTGACAAAGGTATCC
TTCAACTTCACTTCCAATACAAGAAGGTAAGCTTTAAAAACTGGCTTGAA
TATTCCACCTGCTAA
>Bg_POA_contig_8574_gene-0.3
ATGCTTAACTCGGCCTATCAAAACAGCTCTTACTTCCAAGGAGTCAATCT
TCATGAATTTCCTGCGATTACATTTTGTCCTCACTACTATTTACCGAACA
TCGATGCAACTAAGTCCTCGCTGGAGCAACTACAGACAGATTATAATCCT
GATTTTCAAATAGCTTCACCTCAGCAAAAATCCGAGTATCTAGAACATTT
ACCCAAAACAACAGCTCAAACAATTCTCTCAGACGGATATATTGGCAACG
CTCAGACTTTTAATCCACAAGCTTCAATGGGTTGGACCGATGCTTTGTAT
GCAGACAAAAATGTTGAGTCTGGGGAATGTCGATTTTTAAAATTTTCAGA
TTGTAATAAAAGTCTTAGCGATTACTCTACCGGTTTATCACTCGAGAATT
TCACAGGTTGCGAACCACACAACTTTTCCAATTCTCAAACATTTCTTGAC
TTCACCAGCAATTTCCCTATTGCACCGAAGTATCAAAGTAATATTTTAAC
CAGTCACTCTCAATTCCAAAATCTTATGGAGGATATTACAGGGGGCTCAA
GAGCCGATAACTCCAATAAATCACACAGTATGATCTATAAAGTCGAAGAA
ATTCAAAACAGTATTGAGAGCTCCTTACCTCAATATCAGCTTACAGGCAC
TGAAAATGATGCTCCTTTTCCTGCAAGTTCTACGACTGTTAGTTACAATA
AACAACCTTGCGAGTCATACGCTAGGCTTATCTATCGTGCACTAATGAGT
GCGCCGAATTACCGCATGGCATTGCAAGAGATATACCAATGGTTCCGTGA
AAACACAAATAAGGGGACTAATGAAAGTGAAAGTGGTTGGAAAAATAGTA
TTAGACACAACCTTTCAATGAATGCCGTATGTGACCACTTATAG
>Bg_POA_contig_8623_gene-0.0
ATGAAGCATACCTCCAACCAGTATGCTCCTCTTAGCTCTCATCCTCAAAT
TACAACAATTTCCATGAACGATTCAATCAAAAACTACTGTTACAGGCATC
AACCAAATTCAAAATGTAGAAACACGGCCGACGAGCCATCTATGGAACTT
TTGCAAAAAGAACTTGAAACATATTCGCAGGCTGACCAAAAGAGTATTTC
ACTGGTTTGGTCTCTCTTCTCTGCCGCACCTGCGAAGTGTAGACACCTCA
TGCTTCAAGGCATTCTAGCACATTGTTGTTTCCCCCAGCTATCATATCTC
TCTACCGCTGTCAGAGATTTGATCCGCATAGATTTTTTAACGGCGCTACC
TTCTGAGATTTCGGTAAGAATATTGTGTTTTCTCGATACGAAATCTTTGT
GTAAAGCTGCTCAGGTGAACAAAGGATGGAAAATTCTAGCAGAAGATGAT
GTTGTCTGGCACCGAATGTGTGAACAACATATTCATAGAAAGTGCACCAA
GTGTGGATGGGGTTTGCCATTACTTGAACGAAAAAAACTTAGAACATGGA
AGCGCCAAAAACAAATGCACACCGCCGATCGTAGATTAGGATCAAACTCG
CCAGTCCCTCAAAGTTCGGATATTGGAAACGATAGTTCTGCAACCATACA
GCTGTCTCCGAAGGTTTGTACAAAAAGAATGGTCGACGAGCTTGATTCCG
ACAGTTCTGTAGATGAAAGGAGCTTAACTCAAACTCAATGGAACCAGAAT
CACGACGTAGTGAAACCCAAATTTCGGCCGTGGAAAGAAGTTTACAAGGA
TCGTTTTCAAGTTGGGTCAAACTGGAAGTATGGTCGCTGTTCAACAAAAG
TATTTAGGGGTCATCTAAGCGGCGTGTCATGCCTCCAATTCGATGATAAT
ATCCTTGCTACTGGATCCCGTGATTTCACTATCAAAATATGGAACCTCGA
GAAAGCAGAGTGTATTCGCACGCTCCGAGGACATAGGTCTGGTGTCGAAG
CACTTCAATTTGATAACCAAAAACTTATTAGTGGAAGTCTTGACAAAACT
ATTCGTGTTTGGAACTGGCGAACAGGTGAATGTATTAATCAATACCTAGC
TCATCAATCTGGTGTTATTGCCCTTAATTTTGTAGGAAACTTACTCGCTT
CTGGATCCATGGATACAACTATAAAGGTCTGGAACTTTGAAGATAAATCA
GTATTCGTTCTTCATGGTCATACAGACTGGGTAAATGCCATCAAGGTAGA
TGAGGCTTCACGAACTCTTCTTTCTGCCTCCGATGATCGATCTATACGTC
TCTGGGATCTCGATACCCGTCAAATCATCCAGGAATTTGATGGACACGTA
GGACAAGTACAACAGGTTTCATTTTTACCAGTAGAGTTTGAATTTGACGA
TATCGAAAATGCGGAGCCCGAGGACGGTAGTACTATAAGCATTACTTCAG
ATACTCATTCTCGCTCCCCCACTCTACCAACTACTTGGTATGATACGTGG
CCAGCTACAAGATCAAAGCCTCCACGTTATATCCTTACAGGAGCACTTGA
CTGCACTGTACGCCTATGGGACGTTTCTACTGGTTTATGTCTACGGACTT
TTTTTGGCCATCTTGAGGGTATTTGGGCGCTTGCTGCTGATACACTTCGA
GTAGTCACAGGGGCTGAAGATAAGCTCCTTAAAGTCTGGGACATTCGCAG
TGGAAGATGTGAGAAAACGTTTTCGGGCCACGTCGGGTCTATAACTTGCA
TTGGGCTGAGCGATAGTCGGATGTGTACGGGCAGTGAAGATTCGGAAGTT
CGAATGTACAGCTTCAAACATGAGGAAAGCGGAACTGTCACCACTACGCC
GGCCAGTCTAAAAGATTTTGCACAATTATAA
>Bg_POA_contig_4807_gene-0.0
ATGGCGCCCCCCCCATCAACATCTCTCCCTCTACATCAGCGATTGCTACA
GCTTGCACAAACTTTACAATGTAAGTTCCCTTTTAAACACGTGGCTTTAC
TATTCAGTATCACAAGATATGCCTATTCCTACGTCACCTTCAACTATTTC
TCTGGGATTGCCAAATTTTCTTACCGTGCTACATTCTTTTCTGCAGCAGC
TACGTATGGAATTGTTGTTTACAAAGCCTTTCGTGCTCGCGCCAGGGCTA
CTGGAAAACAAGTTACCAGCCCGATCGTCATAGCTGCTGATGAAAATGTA
CAATATCTCGTCGATGGAGCTTCTAAAACTGCCACTAAACCAAATGCTTG
GGCTGACGGAATAGGTCGCTTTGTGAAGGAATATTACGATTCTTCCATGG
GACTAGTTGCCTCTCTTGAAATTGCGCTCTGGGGTCGTATATTTCTTTCT
GCAATATTTTTCAGCAAAGGGTCCTGGGTTTTGCTTGTCATCTACACGGT
TTTCCTACGTACACGATATGCGCAGAGTAGCTTTGTTCAGAACCAGTTCA
GACATTTAGAAGCACGTATCGACAGTCTAGTCGGAGCTCAGTCCACACCA
TTGACTGCCCGACAAGCTTGGGACGCTCTCAAGAGTGGGTTAAAAACATT
CCATGATGTGACTAATATAGCTAGAGATACGGGTAGGGTACCCGCTCAGA
AGAAAGCTTCTTAG
>Bg_POA_contig_2837_gene-0.0
ATGGGCATGCAAGATCTTATCCAGGGAGAAGCTGAGCTTGATGACGAGGA
AAATGAAGACTCGTTTGACGAAGAGACTGGGGAAGTTCGGCCAAAAAAAG
GAGTTTCCACCGGAGACCTAGATGATTCCAGTGAAGAAGAGGATGACGAT
GATGAGGAGGCAGCTCGTGCCATTCGCGAAGGCTTTATCATTGACGACGA
CGATGATGAAGAACCTCATGATCGAGAGCGACGTCGTCGAAAGGATAAAA
AACGCCGACGTGCTGAGCGCGAAGAAGAAGAAGCGATTCTAGACGAAGAA
GATCTCGATCTCATTGGAGAGGCTAATCCGGATTATCAACGCAAGACATC
ATCTGCACAGCCTAAGCTCAAGCGCCTTAAACGTGGACACCGCGGAAACG
GCGAAGAACGAAGCAAACGTGGGCTTGAACAAATATTTTCTGATGACGAC
GAGTTAGATGGGCCTCCTGCTAATGAATCCAGATTTGCTCGGCCGGATCA
TCATCGAGTAGATGAATTCGCTGATTTTATCGAGGAAGACGATCTTGAAG
ATGAAGATGAGAGACAAAGACACCAAGAGGAAATGGAGGTTGCTCGTCCG
CGGGAAAAAACCTACGCAGTCGGGTCTGACGCCACCGGTCTAGACAAGGA
TGCATTGGAAGATATGGAAGCTATCTTCGGAAATGGAGAGGATTACGACT
GGGCACTAGCTCTTGAAGATGAGGCCGAAGCCAGAGAAGCTGGAGACCAT
ACACTTGAATTAAAAGATGTCTTTGAACCTTCTCAATTATCCGAAAAACT
TCTTACCGACGCTGATAATACCATCCGATGGGCTGACGAACCTGAACGTT
TCCAACTCGATAGAAATCCCTACAAACATGTCATTATTTCCGAAGAGCAG
TTCAAGGAAGAAAATAGATGGATAACCAGTCTTATATGGCCAAAAAAGCA
ACTTCCAAACGAACTTCAGGTTCCCTTCACCAAAGCTATAGGCAAAGTAT
TGGAGTTCTTTGTGGTTGATGAGGTCGAGGTACCATACGTTTTTCAACAT
CGAAAGGACTATTTGATACACGCAACGAAAACCCTTGTCCGTGGTAATAA
CGGTACAGATCAAGATGAATTTCAAGTTAGTGCTCAGAAGCTACTCAATC
AAGATGATCTCTGGCGTATTTTGGAACTAGATTTAAAGTTCAGGGCACTT
GTCGAAAAGCGAAACGTGATTGAAAAAACGTACGAAAATTTGAAGACCAG
AGCAGCTATAGTGGATAAGACCGTAGAAGATATGATACCAGTAGCTGCGA
CTATGGAAGAATTACAGGATATTCAAGACTATGTCTACTTTCACTACTCC
TTGGAGCTGAAAGATCTTAATATTAGCAACAATGACGCAAAGGAAAAACG
ACGCCCTGGCAGCAAGCCCTCCATGTTTGATCGTATTAGGAAAGGAAAAG
TTTATAGCCTACTTCGTGCATATGGAATCACTCCCAACCAGGTGGCTCAG
AATGCTTTACGGGAAGGGAGAAAACAATTCACTGAAGATGCTTCTGAGTC
TCCTATAGACTTAGCAGATGCTATAGTTACTGAAAGTGAATTTAGTACTG
GAGAACAAGTTTTATCAGCTGCTCGACAAATGTATGCAGAAGAATTATTT
GCTAGCCCTCGTATGCGTAAACACTTTCGGATGAGCTACTACATGATGGG
TGCCGTGCATTGTTACAGAACCGAAAAGGGTCTCCGGAAAATAGATGAAC
AGCATCCTTACTATGAGCTAAAGTACCTGCGAAATCAGACATTTAGCGAC
ATTGCCAACAAGCCCGAAATTTTTCTCAAGATGCTCAAGGCTGAAGAAGA
GGGACTTGTCGAGGTCAAGGTCTTACTACAGCATGAGCGCGAATTCAAAA
AGCAACTTTTTTCTGAGTTCGCATCAGACAACTACAGTGAACTTGCTGAT
GCATGGAATGACGAGAGGCAAAAAGTTCTTGAATTAGCATTCACCAAACT
GGAGCGAATAATCACAAAAGGGGTTAAGGAAAGTATGAGAACTGAATGTC
AAGATTCGATCCTCAAGATCTGTCGGGAAGAATATTCCAAAAAACTAGAT
CAAGCTCCATATCAGCCTGCTGGTATGTCGTTAGGAACAGTTCCTCGTGT
TCTAGCTCTTTCTAGCGGAAATGGTGATCCAGGACGCGATGCAGTTTGTT
GGGCTTGGGTAGAGGAAGATGGACGTGTAGTTGAAAATGGAAAAATTAAC
AACATACTAAGGGATGAAAGGGATCGACAAAAGTTTGTTGATTTGGTACA
TCGTAGGAAGCCTGACGTCGTCGGAGTATGCGGATTCTCAGCTGAGACTC
ACAAACTAACCAATACACTCCGCGATATCGTCAATGAGAAAGGACTACGA
GCTGCAGAACTTGACGAAGATGGAGATGGTGAAGAAGATTCAGCTAGACC
CCTCGATATTGTCGTTGTAAACGATGAAGTAGCACGACTATATAAAGATA
GCCCACGTGCAGCTAGCGACCACCCAGGGCTACCTCCTCTCACTAGATAT
TGTGTCGCTTTAGCGAAGTACATGCAAAACCCAATGAAGGAGTATGCTGC
TCTAGGAAAAGATATTGTATCCTTATCATTTCACCCTTGTCAACAACTTC
TACCGGAAGAAAAGGTACGGAAAACATTGGACACAGCAATGGTAGACATG
GTTAATCTCTGTGGTGTTGACATCAACGAGGCTATATCTGATCCATATAC
AGCTACATTGCTCCCATATGTCTGTGGATTGGGTCATAGAAAAGCAACTG
CCGTCCTTAAAACAATAAATACAAACGGTGGCGTCGTTAACACAAGGGAT
GAACTCGTCGGAGATCTTGATCAGCAAAAGCTTCCTGTAGTGGGCCCAAG
GGTTTGGAATAACTGCGCTAGTTTTTTAATGATTGTCTATGATAGTTCTA
GCCCAAGCTCAGACTATCTAGATAACACTCGAGTTCATCCGGAAGACTAC
GAGTTGGGCCGTAAAATGGCAGCCGATGCACTAGAGCTGGACGAAGAAGA
TGTTAAGGTCGAAGTAGATGAAGGTGGACCAGGTGCAATTGTTCGTAAGC
TAATTAAGGAAGATGGACAGGAGAAAGTCAACGACTTGATATTAGAGGAA
TATGCAGAGCAACTCGAACGCAACTATAATCAACGGAAACGTGCAACACT
CGAAACTATCCGTGCTGAACTTTTACAACCTTACGAAGAATTGAGGAAAG
ACTTTGCGATTCTTAGTAACGATGAAATTTTTACTATGCTAACTGGTGAG
AATAAGGATTCTCTTCACGAAGGAGTGACTGTTTCAATAAACATAAGGGT
CGTCAAGGAAGACTTCATCATTGCAAGGCTAGATTCGGGACTTGAAGGGA
AGGTAGAGGCACAAGAAGGTCCTAAATCGAATATGCCTCTAAATCGCTTA
TTCTCTGTTGGTCAGACAACTCAAGCTAAGGTTCTCGAAATTGATCGGAG
CAGCTTCACCTTGAGACTTTCATTACGTGAAGAAGCACTACGAATGCCTA
ATAAAAGGCCCGTGGATCGTGATTTTGGGACTTGGGACGTAGCTCAAGAA
AATAAGGATAAAGATGAGCTCCGTGAGAAAGATAAAGCTACTGGCCGATC
TCGGAGGGTTGTCAAGCATCCTCTCTTCAGACCGTTCAACTCTACGCAAG
CAGAAGAATACCTTGGATCACAAGCATCTGGTGACGTCGTAATAAGGCCT
TCTTCTAAGGGTAATGACCATCTCGCTGTTACATGGAAGGTGTCAGATGG
TGTGTATCAGCATATCGATGTTCTTGAGTTACAAAAAGAAAACGAGTTCT
CTGTTGGTCGTCAGCTTAAAATTGGGGGGAAATACACTTACAGCGACCTC
GACGAACTCATCGTGGATCATGTCAAAGCTATGGCCAAGAAAGTAGACGA
ATTGAAAACACATGAAAAGTTCCAGGGAGGTAGCAAGACAGATACAGGTG
AGACATACATTCTGATCTAA
>Bg_POA_contig_2837_gene-0.5
ATGTCGGAAAGCATCGGTCCAACGCGGACACTAAAACGTAAAAATGTCAA
AGGACTTGCACTGAGTGCACCCCCTCGCATTGTTACACCATCAGAAGGTG
ATTCACAACTACCGGGCAGCATTGGAGGTGAAAATGTCCGGCAAAGCTCA
CAGTTGGAGATTGGTATAGAATACAAGCTGGATTTAAAGCGGGAAGACTT
AGAAGTTTTGAAAGATCTTGGCCACGGGAATGGTGGGACTGTTAGCAAAG
TTAGGCACATGGCAACTGGAACAGTCATGGCACGAAAGATAATTCATGTC
GAAGCAAACAAAGAGATGAGACGCAGAATTGTCCGAGAACTTCAAATCAT
GCATGAGACTAACTCCGAATATATCGTCACTTTCTACGGAGCCTTTCTTA
GCGAAACCAACGATGTAATAATGTGTATGGAATATATGGATGTTGGTGCT
CTAGATCGTGTTTCCCGGAAATTTGGCCCTGTTCGTGTTGATGTTCTAGG
AAAAATCGCAGAGGCTACGCTAGGTGGACTCACATATCTCTACACCAAAC
ATCACATCATGCATCGGGATATTAAGCCTTCCAACATCTTAATAAATTCT
AGGGGTCAAATCAAGCTATGTGACTTCGGAGTTTCGGGAGAACTGGTAAA
TTCCGTTGCAGACACATTTGTTGGTACTTCCACATACATGGCACCCGAAA
GGATCCAGGGCCAAAAATATACAGTCAAATCTGATGTGTGGAGTTTTGGT
TTATCAATAATGGAGCTCGCTATCGGAAAATTTCCGTTTGATACTAGTGA
GCATCTGTCCGACGATGAAGGTGCGCCGGCAGGAATTCTAGACCTTTTGC
AGCAGATTGTGTATGAACCAGCACCAAGACTCCCAAAAAGCGAAGCATTT
CCACAAATTTTGGAAGACATGATCCAGAAATGCATGGCCAAGGAACCACA
AGAACGACCTACTCCCAAAGAACTCTATGAACGAGAACCTTTTGTTCAGG
CAGCCAAAAGAACACCAGTGAACTTAAAGGAATGGGCGGTTGGTCTAATG
GAGAAGGATAATCGAAAATCTCATTTAGGTCCTCAACTCTCTCCCTCGAG
CCAGCAACTTCTGCGGTCATGCGATTCTCCAACTGCTTTACGTTTAAACT
CTCCGAACAACGCTCTACCAACTCCCACATCCGGCGACATTCCGATCGGC
GGAGATGTTCGATCGGCGGCCACTTCACCCATATACGACGATTCAACCAA
TCATTCGAGGCCATCCAACAAGAATAGTAGTTCACAGAGTCGTAATCACT
CTGGTAGTAGCAGCCAGAACTCTAGGCTTGTCTCGAATAACTCGTCCACC
CTTGCCATACCCGACCGTCATAGTAATATCCCCAGCGGGAAAGGCGTTGT
TTTTACTTCGACAAAACTCCCAATAAGACCTGCTCCATCAGGACCACTGC
CGCCACCTCCAGTGCCTAGGAAAGAAGGTACAGATTCCGACCTAAGAAAC
TTGAACAGAAGGCAGGCAACTTTTGGAAATAACGGCTATGGGTCAGGATT
TTCAAACTGA
>Bg_POA_contig_313_gene-0.0
ATGAATGGAGAATCAAAAACAGAGGATGTTCAAACTGATAAGGCCCATAT
ACCGACGCCAATAGATACTACGGCTGATGTACTGTCCGAACCTGCCCCAT
CCTCTGCGCCTGCTCTTAAAACTATTGAACGGAATAAAGCCACACCCGAT
AAACTTTCTTCCACTGATGCTGACGCCAACCCTCCCCATGCGGAAACAAG
TATACCTACAGAACCTATCATCGGGCCCAACAACATCGAAGTATCAAAAC
TATCATTTGCACCATCAATAGAAACTCTTACCTCCCAAAAGAGCTCGGTC
TCCCCAATTCAGGAAATCACTAAGCCCACTAGAATGCGAACATGCTCTCC
TGTTGCTACGATTGAAGAACTGAGAGATGAAAAAATGACAGACTCTGCTG
TGCCAAACGACCTGAACAATGCCCCTACTCATGAATCTAATGATCCTATC
CGAGACGTGTCGTCTCCTCAGCAACTGCGTCAACAAGATCACCCTGAAAG
CTCGTCATCGCCTTCCAAGAATAAGGTACTAGATAATTTGCCGGATATAG
AGCATCACGATACAACAATGTCAGACGTCTCTGAAAGATCCTCTAAAATT
CCTCGCGGACGTGAAAATGATGATGAACAAGAACCGCTACCCAAGCGCAC
AAAGATAGCTGAGGAGTTGAAACCCTCCAAGAACCCATCAGTTTCGCGAG
AATTAGACAAACATAGTTCCCCTACCACTAAGGAGGATAATATCAAGGCA
CCTATCGCTACGACTAAGATAACACCTTTTCAGTCCAAGGAGTTGGTAAA
AATACTCAGAAACATTTCGAGAACCAACGCGGGCAAAAACTTCCGACAAC
CTGTCGCGGTCCTCTGGCCCACCATCGCTGAAAACTATGCAGCTAAGATC
TCCAGTCCTATGGACCTTTCAACCATCGAGAAAAAACTTAAAGACGAAGT
CTATCTCTCTATTTCAGAAGTTAAGAATGACGTGCATTTAATATATAACA
ACTCAGTCATTTTTAACTCTGCGGAAAACCCGGTGACTAAATGCGCTATG
GAAACTAGAAACGCACTTTTTAGCAAATTCTCAAGTATTCCTCCCGAACC
TACTCCACCGGTTAAAAAGGAGAAGAAAGTTATCAAGCGATCCAACGCAA
CGCCCGAACTCACATCTAGAGTAACGACTACCAAAAAGCACCCAAAAGAA
ACTCAGTCATCCTTAGCTCAATCCAACTCACAGGCACCAGCTTCAGCTTT
TGCGTTAGATCCGGTCACCAACACTCCTCTGATACGACGAGAATCTCTAA
AAGGTGATGGGGGTCGTCCCAAGAGAGATATCCACCCTCCAAAAAATAAA
GATTTATCTTATTCAGTGAGACCTAAGAACAGAAAACATCTTGCAGAATT
AAAATTTTGTGAAGAAACCCTTACTGAACTGCAAAAGACAAAGTATAGTA
GCATTAGTCATCCTTTCATGGTTCCTGTCGATCCGGTGGCACTTGGAATC
CCCAACTACTTTGCAATAGTAAAGAAACCAATGGACGTCTCAACAATTGC
GAAAAAGCTTAAGGAATGCCTGTATTTAAACGCTAATGATTTTGAGAAAG
ATATTCGACAAATATTCATCAACTGCTACAAGTATAACCCTGATGGAAAT
CCGGTGAGGCAGATGGGAAAAAGCTTTGAAGAAGTCTTCAACAGTTTCTG
GTCAAAGAAAGAGCAATATATTATCGATAATACTCCTTCTGTAGCAACTC
CTAGCGATAGAGATTCTGAAGAGGACGAATCGGAAGAGGAAGAAATCCTC
GACGCGGCATCAGTTAACGCGTCTTTGATGAGCCAAAAAGAAAGACTGCT
TGAAGAGCAGTCTAAGCTTATCAGTATGATGGGTGCAAAGCATAAAGACG
AAGGATTGCTTCAAATGCAGACTGATCTCGTCGAGCTTATCCAAAAACGA
GTCAAGGCAGCAGAAGATCAAGCTCGTAAGCTCATGAATAAAAAAAAGGT
AACAAAAATTGCCAAAAAGCCCGCTCCCGTGAAGAAATCGGCGCCCATAA
AGAAGCCAGTAGTAAAGAAAAGGTATCTCGGAACCCTGGAAAAAGAAACT
ATATCTGCTGGACTTGGATTACTTCCTGCTCAAATTATGGCTACAGTAGT
TGATTTGATAAAGACAGAGCGCCCAGAACTTGAGGATGCAGGTGATGAGA
CAATGGAACTCGATATTGATAGTATTAGCGATAATATTCTGTGGCAAATA
CATGCTCTAATAATGAAGCATGTTCCTGAACTTGAAGCCCAGATACGGGA
TTCAATGAGTAGTGAGCCCCGTCAGACCCCACGAACCGCAAAACCCGCCA
CGAAAAAAAAAAACAAGCCCATGAGCAAGCATGAACAAGAGCGCAAAATC
GAGGCTCTAACGAATCTTGATTCGGAGTTTTCTCGCGCCGGGTTCGGGTC
ACTTGAACCCACTGCACCTCAATACCATAGCTCTCCTCATCAGGAAACCA
ATGCGAATATGGGCCCTGAATCTAGTGGTGATGAAGATTCAGATTCTGAA
GAGGAATAA
>Bg_POA_contig_313_gene-0.1
ATGTCAACAAAGCGAAAGTTGCTACAGCAGCTCGCTCAACCAATGCTCAA
GCAAAGTGTGAAGGTGCAAGGAAAAGGCGCGCTGAATGAATCGAAAACAG
TTGTATCTAGTGGTACAGAAACATGGTCAGCGCAATTACCACAGTCTCCG
AATGAGAACATGGTAGGTACTTTAAATGTAGAGGGAGAATATGAAGTTGA
GGCCAGCATTGCCGATGATTCTACTGAAGAATTAGACGTGGATATGGATA
ATCCTAGCCCTATCGCTGAGGATGTAGCTCATCAAGAAACTGAACAATCT
GGCGAACCATCTTTTGGTGATCTGGTCCGGGCTAACGTTTCCGAACCAAT
TGATGTCACTCGCGCTTTTGGAGATCCCCATTCAGCGACAACAAAGTATC
CCACAAAAACATTACAGCCGCCAACTGGCGCGTCACTAGGTGCTGTCTTG
ACTCAAGCATTGCGGACTAATGACACAGCTCTACTAGAGACATGTCTCCA
CACCTCTGATATTCCAACAATACGTGGCACAATACAAAGACTCGAATCTC
CTCGCGCGGCCAAACTTATTTTAAAGCTAGCCGAAAGACTGCACAAACGA
CCTGGCCGAGCTGGCAATCTATTGGTTTGGGTACAATGGACACTCGTTGC
TCATGGAGGATATCTGGCCACACAAAAAGACCTGGTACAAAGTTTAGCAG
AACTTACAAAAGTTATTGACAGAAGATCGAGAGGGTTACAAAGCGTTTTG
GCGCTCAAGGGAAGGCTTGATATGCTCGAAGCTCAGATAGAGTTCCGCAA
GAGTCTACAACCACATCGTAGACAGCAAAGTGATGATGAGGATGAAGGTG
GAGTAATTTACGTCGAGGATCAAGAAGAACAACCCCTTAATCCAAACTCC
AAGTCGACTTTCGAAGCTAATGGAACAGTCGACGGCACCTTTGATAGAAA
AAGTGACATATCAGTGAATATGCTAACGACAAACGAACTAATTGCCTATT
CTGAAGATGAAGATGAAGATAGCAGTGATAATCAGGACCTTATTGATGAT
GAAGCAGAGGAGTCAGACGGCGAAACAGATGACGAAGACGAAGTTGACCA
TGATGATGAAGGTTCTATCTTAGAAGAAGGGGAAAGTGATGCTTTGCCCC
CTTCGAAGCTTGCGCGCGCCTCGAATGTACATTCAAAAATAAACTAA
>Bg_POA_contig_313_gene-0.4
ATGCTAAACGTGCTCAGTATGCCGCCCGTGCGCGCCTGTCTCTTTGACAT
GGACGGCCTTCTTATTGACACCGAAGATATCTACACATTGTGCCACAATC
GAGTCCTCGCCAGTTATGGCGCTGGGCCTATGCCTTGGGCCATCAAGAGT
CAAATGCAAGGGAGGCCAGCGATTGAAGCAATACCTTACATGCTGAATAA
ATTGGGCCGACCCGATATTCCCATTACCGAGTACACGACTAAACTCGCGG
CGCAACAGGTGCGCGAGTTTCCAAAGGCTCGTCCCTTACCTGGAGTCGAG
AAACTATTGACACACCTGTCAACATCTGGCTCTACCAGCTTGCCCGTCGC
CCTTGTTACAAGTAGCAGCGAAGCCCATTTTCGTCTCAAGACGGCTCACC
TCGTCCATATTTTTGATCACTTCCCGACACCGCTCCGTATTCTTGGAGAC
GATGAACGTATCCCCAATGGCCGAGGTAAACCTGCCCCTGATATCTACAC
AATAGCCCTCGCCGCGCTCAATGATTCACTCCCGAAAGATCAGCAGTCTA
TCCGGCCAGAAGAGTGCTTGGTGTTTGAAGATGGTATCCCTGGCGTCTTT
GCTGCACGTAGAGCCGGTATGCGGGTCGTTTGGATACCGCATCCAGATCT
TGCCGATGAATACAGGGGGCGTGAAGATGTAGTTTTGACAGGCCGCATCG
CTGAGTTGTCTGGTAACGACAGTCAAAGTTCTAACAATGATTGTCATAAT
AAGGTTGTGGAACAAATGGCCGAACAACTGGATAATTTAGCCAACTTCCC
CTTCAACAAATACAACTTTCAACCTAATTTACCAGTTTCCGAGGTCAGCA
ACTTCACTGATTAA
>Bg_POA_contig_20075_gene-0.0
ATGAACATTGCTAGCTGGTCATCCATAACTCCAGCCTACACCACTGTCGA
CCGCTTATTGGACGACGTCTTCATGCACATGGCAACATGCGACTTTTCCA
CCTATCTTCCAGAAAAATCTGAAGCTCCAAGGACTACGATTGACGCAAAC
TTTGCAAAACCCAGCCCCACGAAGAATGTGCGGGCGAAACTTGGGCGCAG
AAAGACTATCTTAGATGACGGAATACACCGCCGAAAGCTTGCCATCTCGG
AGCAGGACTCAGCAAAGCCTGGCCTCTCGGCGAAGACGGGCCATTCTCAT
AAAACCCATCGTCCCGTAAGTTGGCATTCTACGCCGCACGTAAAACAGCA
CTTGCAAGACTCGCCTACCTTCACTGGGTCAAGTTGTGATGGAAGCATCC
CCTTTTCATATCCGAACGACATTTCTACCACTTCACCATTCAATCAAACA
CCATCAGATATCTACGACGCTCGCTCCTCTATGCCTACCACCAAATATCA
GTCGCCCACCTATCTCTATCAAGATCCCGCACCCTTTTTCCCCTACACTC
CGGTCTATCCACAGAATCAGCCGTTCGAAGTCATCCCGCAACCTGGTAGT
TGCGATTCATGCCTTCCCCTCGCTGCAGACGCTCCTTATCCTTATCAGCT
TAATTGGGGAGACCTTTCTTTACAAACCATGGACAATGTTATGACGACAC
CTCCTACTCCCCACGATCTCAATCCCCATCAACAAATATTTTCCTTCCCA
CAAGAAGACATGCTCCCGCCATACCACCACCCTCTATCTGACGAAGATAG
CGGCGGCGAAGAACTTATCGGAATGGGACTTTATGATAACCCTGAACCAT
GCAAACCTGTGTCATCAGAGCTCTCCTTTGATGATTATCGCTCGTGTTTC
ATGACACACCATACCGGAAACAGTCGCGGCCAATTTCTTTATTCGCCCGG
AAAGGGTCTCAAACTTGAGGAGACTTGGAACCCCCCTTCTGATAGTGATA
ACGAAGATGAAGATACTAGAGATCAGGGTCATGACGATGTGAGTAGTGAA
GTGGGTCAGGTTGATGGGGGAGTTTTCGCCGTAGCTGTAAGCGACGCACA
GTCTCCAATGATGTCTCAGAATGGTCGATCATATTTTGCTTCTCAAAATT
GGACATAG
>Bg_POA_contig_16682_gene-0.0
CGTAAGACTTGGCCGCTGCACAATAGTAACAGTGTATATATACAGTGGCT
ATGGAAGTACTGGTGCGAACTCGTCGCGGAATCTGATTTGGATGAGTCCA
CACTGGACGTCAGATATAGCAACAAACCATTTCATCCTGGTTTAAAACCA
CTCACAAGAACAAGCGACGTTGAAAACCTCTTGCACCTGCAAGAAATTCA
GTCGGCGCTGATACAAGAGGGTACATATTACCATTTATGGCCCCGGAGAG
TGTGTCACCTGTTTCAGGGTGATTTCAGGCAAGTCAACTCGTTCTGTAAA
ACCCATCGACCGACCTGGCCAATGACGGTTGAAGCGAATCTACAGATCCT
CTCGTTATCAAATAAGTTGCGAAGTCCTGTAGACGCTTTCATCGCTTTCA
GAACTGGCCCACTACAGAAAGAGTCCACTGCTCAATTCCTGAGGCATTTT
GAACAGGCGTTCCTTCGAATTCCGACCAGGGAACGATGCAATAGAGAAGT
GGAATATACGATTGAATACATATTACAAAGTCATGCTGGTGTGGTCTGGA
ATAGTCTGGTCCAGCAAAATGATGCGTTTCCCCTACAC
>Bg_POA_contig_2069_gene-0.0
ATGCAATCTTGTTCATTCTTCTTGGTCAGGAGAAATAGGTCTGTTAAGAC
TTCTCTCAGCTCCATAACTTCACTCCACAAAAATCTAGCAAGTCCAAAAT
ATCAAATCAATAATTACACCTGTATAGACGCTGATGTCGTACCTCACGCA
CACCCTACTTTAAATAACGGAAGAAAAAAAGAAGAGATTAGTGAAATTAA
TAAACATTATGATCTCCCCCTAAAAGCTTCATGGAGACGAGGAAATACAC
ATGGACATCGATACTGGGCAGGTGATATACTTACAGACTATCTTAATTTA
CGCGATCCCTCACTAAGGCGAAATTTCTGGAATAATATCAAATCTGAAAG
CTGCGGGACATTATTGCCTACTATACTTGTACATTTTTTCCATACATCTG
ACATCGAAATTTCATTGAGAACGTCGTTGGACGATGATATATCTCGTATC
GCTCTATCAACATTAAAATCAAAAAACCTCTGCTGGGAGGATGTTGAAAA
TTGGGCTTACATCCTCTCTGCGCAGAGTACCGATGACGTGGCGAAGCGAA
TCTATGAATCAGATAGCCATTTGCAAGAGTTTTTATTGCTACACGTAATG
AATTCTGATCTCAGTTCAGCAAAATCCCTAGATATGATATTTTCTTGCGT
GTGGGATCTCATCCTGAATAAACGATCCTCTAAGAAAACAAGATTATTAC
TGAGCAGTAGAATGAATCAACCCTCAAGACTCAATGAATTCATGCCTCCA
AGTTTCGAACGAACCAAAGATGATGGGCCAAAACAAGAATTATCAGCCGC
TTATATTGACCGATTTACGTTTATTGACTTAGCCAGACGGTTACTAAGAC
AAGCTCGAAGGATCTGGCCTGCTTCAATGTCAAACGTGGCGCTTATGGCT
TCTTCTTATACTAAAAGCTTAGTTGAAAGGGCCAACTGTAGTTCTCACTC
ACTAGACTCACATCTGTCCAGACAACTATGCAATATTGTTAACATTCTGA
TGGTCGAATTATCATATCAGACTGTCGTTGAACCTTACAATCAGATTGTT
CACAATTGGAACGCTCAAAAAATATTGTTGAAGCTAGCTACAGAATTTCG
GCCTGCTTTAATCCTGAGTCACTCTAGTTATAGGGCCATAGTCCAGGTTC
TTGCAGCCCATGAAATGACTCCAACTGAAAAGGATAACGCCATGAGGCGT
TCACAAAACTGGCCTCCGTGGATTGTTGCTAAACACGGCATGGATGTCAA
TTCTTCAACAGACAATGTATCTAGCCGAGTTATCGCAGGAATTTATCGCA
TGAATGAAGCTGGATATAGTGGGGGCTGGCTGGACGACGCGTTGAGAATT
ATTGGTGGCCAGGATTTTGACGGTACACCTACAATCCAACAAAGGAGGAT
TCTTCCTTGGCCTGTGTCGAATCACGGAAAATCAAATGAATCTAATCCAA
ACGTCTGGGCTGCCAGAATTATGGCCACTCGTAATGTACAAGAAGCATGG
TCTGCCTTTGTAGAATTTAAAAAAAGAGGTGGAAAGCCTACCCAGGATAC
GTATTTGGCTTTGTTTGAAAAGCTCACATACCAGCTAATCGTTGGAGGGC
GAAATCGTGAGCACAACCCTACACCCGGCGACGGAAAGGAAGTTCTGCCT
GTTCCAGATAATAATTTCAACGAATGTTACAAAAAAAATCTTGAGCCACC
AAGTATCCAACGTCTATATGCCGAAATGCTAAATTCTGGCCATCGTCCTT
CTGGAAGGTGTTTGAAATTCCTCGTTCGTAATTCTAGAACTCCGGATGAG
GGTCTTCACTATCTTATTGATGGTGGTTTAAGTATAGATACTCTTGAATC
CCTCAAGGCGTTCTCAAATTCACCAAATTTGATCAATACGCCTCTTATTC
CCGAGTCAATTTTGGTGGAATTTCTTTATCTAATCTGTCGTTTTGTCCCT
AGAGCTATCAGGGACCCAGTCCAATCGGGTGCGAGCAAACAAAATCCACG
GTGGGTCGTGAGGCAACTGGTCAGTAAATCTTTTTACGGAATCTCACTCA
ATCAGCCATTGCGCTTAGCTGCCTACATCTTGAGTACACAAAAACCTAGA
ACTCAATTACCGTGGTATATTCTATTTCGAGCACTAAGCCGTGAAAAAAT
TATCGTTTCGTTAGATGTCAATGATCATTCAAAGAATGACATACTTGCTT
GGAAACTCTTTAGGGCGTCTTTTGCGGACTTCTCAAATTGCGGTCTACGC
CTCAACTCGCGTGGCTTTAGCATGCTCTGTCATGGAGTCCAGAAGTACTT
TCGGGCAGTAGCTAGGATAGAAAGTGGAGACGAATCTGCAGATGTTTTGG
AGGCGCATCAACTTATTAAGGCCGAGTTTAAACGAATTGCTAGGACAAGC
CACTTCCAGGAAAATTTTCAAAAGTTGTATGAACCAATTCGTGGAGTCCA
CCTTCATGCTTACATCCGATGCTTGGCCCTTGTGTATGATTATGAAGAGA
TTGTATTGACTGTTCAATGGATGGTGAATCATGCGAATGAACTTGACGAA
ATTTTAAAACAGGAGAGCAAGGGTTGTAAAGGGACAAGATATGAACCACA
TCTCAAAGCATTAATCTCTGGTGTTCACAGTTGGGAAGGATGGCCAACAG
ATGACGAGGTCGAAAATTACAGGCAAAAATCGCGTTCAGAAGAATATATT
TCTTGA
>Bg_POA_contig_2069_gene-0.5
ATGAATGGCGTTCTTAGCCCTCCCTTGATTTCGGAACCGGCAACTACCTC
GATAAATTTGTCTTCCAAAAGAAAGCGTGACGACAATGTTCTTGACTCCG
AAAATGCAGCACTACCCGAGATGTCTACGGCGGAGTCGCTAAATTTAATC
AAGGATCTAGTTGACGTGTTGAAAGTAGATGATCCGACTCCATCAATATT
AATGCACCCTCTCTCCAACCAACCTCATATAAATGGCTCTATAAGCAAAC
GTCCTAAGATTGAAGAAATTGGAGAATCGAGGCCATCTATCTTATCCCGA
CTGTCGGCAAAAGCATACAGTACTGTCGATCAAGTTCTTGAAGATATCGA
CTTGGCGGCTCAAGATATTTTAGATTCAAAAGAATTGTTGAATGAAAACC
TCTCATCAAAATTTTCCGCAATCCCTACAGTCCTACCAGAATTAATACTG
AAGGTTACGGCCTTCAAGAAGAAAGCCCATGATCTAGTTGAAAGGGAGAA
AGAGTCGTGGAATCTTAGCCAAAGGGCTAAATCTAAAGTATTCCGCCAAA
CTAATGTCCGCTCGTCAGCATCGGATGGGAATCCCGATATGAGCTCGAGC
ACTCTTGGAAATAGACTCGTTCTCACGCTTTTTGGAAATGCGCCAACACC
TAAGCAGTTATTCTCTGGCCTTCAAATACCTACCAAGATTAATGACGGAA
AAGATGAGGTGGTCGAATCTATTCAAGAAGATCGCTTGCCTAATGGAATT
ACTACCACCCGGATCATTAAAACAAACTCCTTTAGCAAGAAACGCACTCA
AACACTAGGTGAAGTATTCCCGACCCCTTCAACCGTAGTTGCCCCGATTC
CACCAAAACCTTCAAAAATATCAACCACAAGATCGGCGAATGTTGGTTGG
TACTGTCCGGAGTCTCTGGATGTCGCATCACAAGCGCCTAGTTACTCTAC
GCAACAGATATCCTGTGGCTCGTGGATTGACTACGGTAAAGTTTCTAACT
CTTCTCAAAGTACAAAAATGAAGCACAAGGAGAAATCAAAACCTCTTGAA
AATATAAAAGCCCTCTCACTCGATACTGACTTGGCAGAAACAAATTCCAG
CAACATTGAAGCACTGTTCCGAAGTGCCTACTCAAGCTTTGCACCCACCA
AGGATGATACCGCTTCTATAGCCCCTACGGGACTCTTGAATCGTATGTGG
TGGCAAGAGGTTGGCAAAAAATCCTATGGTCGGTTAATCGAAGAAGCAGA
AACCAAGTATTTGCACACTACTCTAGAGGATGAAAATATTAGTAGCAATG
GAACTGATAATGATTTACATACATTCGAGCAGGGCCTTAAAGAGATTGAA
AAAATCCCCATCGATCCCGATCTAGAAGCTGAAATTGATTCTGGAAAACC
GTGCTGGGAAAAAGAAGTGAAAGAAATCCTAGACAGCATATCTGAGCTGT
TAGAAGTTTTGACATCTTACCAGCGAGTTCGACACTTGTCGTTAAATTCT
CAAAATCGTCCTGCCGCTTTAATCTCAGCAACAGACACCAATTTTCTCGG
AACACCCCTAAAACCGAGTGACTCGGAGCAAGCTATTTACGAAATATTAA
AATCGCAATTGACTATGATGATTTCTACTCTTCCACCTTACGCTGTGGCG
AAGTTAAGCCCTGATCGGCTAGCAGATCTAGGAATCAGCACGAAGCTAGA
AATTAAAGTAAATGATTGTAAGGGTGTGATGGAAGAGGATGAATGCCTCT
CGCGGTCTAAAATTACCGCTGCAAGTAGCACATCTAACATTAACTCTCGT
ACTTCTAATAATCGTAATGGTAATGGGAACGCAACACCTAGCTCACATTA
TGGAAGTCAATACGCCTCATCTCAACCTCGTAGCTCTATGACTCAGTATT
ATAACTCAGCTCAGGCTTCAGCTGGATCGCCTGCTTCTTCCTCAACTCCT
TATCAATCCCAGCGAACCTCATCTACCGGACCTTATCGTTCCACTAGTTA
TAGCGGTTTATCTCATTCAAATCAGGCCCCTAGGACTGTGCAGCAGCAGT
ATGCTCCGTCAGGTCAACAACCTTCATACTTGCAATCAGCGTCAACCCAA
AATTATCTTCGTGCGCCTAGTCAAAATTTTCACCAGCCCGCAAATACACA
AGCAAATCGATATTCTGGTCAGCCATATCAAAACCAGGCACAAGCACAGA
ATGGCCATCAGATATCGCGTCAAATTTCCCCACAAAAGCAAATGTATAGC
TCACCAACAAACACCGGTCAGACACAAGTAACCCGTTCCCCGTCGACCCC
TTCAATTTCACAACCATCCCAACTGTTTGCAATTTCATCGGTAAGTTCTA
CAGCGAGATCACCGTACTCACAACAGTCAACGAATCTTGGAAGTGCTCAG
CCATATAGCACTTTCATGACTCATGAACAGCAGCAGAGTATGATACAACG
ACAACAGGCCGCTATGGCGAGTCAGAAACAAAACGCGCAAGACCAGGCCA
GGAATGCGGCACAATCGAGTACAAACGCGGACTAG
>Bg_POA_contig_2069_gene-0.3
ATGACCGCCCCAATTTTTTCTGGCATGCCCGAGCCTCTGCAGACACCAGA
TACACCGACTGAAGCTCCTGGCACTCCAAATTCAACTATCACATCACTGT
CGACCCTTTCGACGACTGCATTCAAGGATGGTCATCGCGGAAGTTCCTTT
CCTTTTCCCTCACAAGGTCACCATCGACACTCATCTAATATTCTCGAAGC
TGAGCGGGCTGATCGCATTTCTCGCCTCGCAGGGCTGGAGCGTGTCTCTG
CCCTGCGTGGGACCGGTGCGGGGCAAATGTCGCTAGGAGGGCAGAACCCA
GGTTATTTTGATCACAATGGAAATCCTGTATATATTACCAAGATGAGTAC
AGTGGGGAGTGCAAGCGCGACCGAAAGTGTTGGGGAGCAGACGACAACCT
GGGCCAGCGGGAGTTTCAGGGAAGATGAAGACCACATGAGCGAAGAAACT
ATAGATGATCGAGAGCGATACTCAACACCTACTATGGATGATGATCATGA
TCGCGATGGCGATTGCATGAGTGATAATCAGAGCCTAGTCGGCTTCGGTG
AGGGAGCAGGAAGCACAGTTTCCGGACCAATTTACGTCAGAAGCCGAGGC
GTCATGAGTCAGAACCAGAGTGGCCCAGGGACTCCAGTGCATTTAGACGT
CGAGAGACAACGGAAAGAAGCTAGGATGGTAGATGCCTTCACGGAAGAAA
GTTTGAGCCATTGCTACACTGACACCATCCGACGAGCTGAGGGTAAAGAA
CAAGCAGAGAGACTAATAAGAGAGAGAATCGGTGGTAATTCAATTACGCG
GTGTCTGGGAAGCCCAGACGAAGGTAGTAGGGGGTCAGGAAGGTACCAGG
AAGATGAAAATAGATAG
>Bg_POA_contig_6249_gene-0.1
ATGCAGTTCAAGCACTACACGAAGTGTATTGAGCCAGCGTACCCCTCCTT
GGGACGCTATCAGGGGCCAGCAAAGATCCTACAGCCCCAGTATGCAAGCT
GCAGGCATATGACGGTCCGCCCCAAATCCACGCTCCAAGTTAGTTCCTCT
CAGTATATGACATCTGCTGCCATACTCGTTCCATCCCTCTATGACATTCC
GCTATCTATAAATCCCTTCAAACTCATTCTCTTTCTATCATGTCTCGTCC
GGGCTCAGCAGCAGCACTGGCAGATGGGTAAGCAACAGCACAACTCAAAG
TCCAATGCGAACGAGCTAAAATTTCTTGAATCCCTAGGCATAACTGAGAA
AAATAGATATGTCCAATCCCTTACACCTAATCAACAGAGTCTTCCTACTT
CTTACAACAATGATAACGATGCGAGCGCCATCGCAACTTTGGCTCCGGCA
GAGAACGCCGTTGCAGCACCTCTCTCGCGACTACAATCTAGCAGTAAATC
TGGATTATCATCGCCGCAAATTGCGCGGAGTCTGCAGGACTGGGAAGTAG
AAGACTTCGTTCTTCTGGCGACCATCGACGGTAAGTTGCATGCTCGTGAT
CGCAACACGGGTAAGGAGAAATGGGAAATATCACACGAAAAACCAATGGT
GCAAATCAAGTACAATCCAAAAAATTTGTCAGACGCCATAAGGAGTAACA
TTCCTATTGCTATTGATGACTATCTATGGATACTTGAGCCAAACAGCGAC
GGGAAGCTTTTTATTTATCGGCCTTTTGGTCCCAATTCCGGTATAATAAA
TACGGGCCTCACTATGAAAAAGTTAGTGGAGATGGCGCCATATGGGGATG
AAGATCCGCCGGTAATGTACACTGGAGAGAAGAAGACAAATCTTCTCACA
ATAGATGCCAACACAGGTAAGGTACTGAGCTGGTTCGGACCGATGAATTC
TTTAGTGACGAAGGATACCTGCTACGTTGATAATGAAGCCAAAGGAGGCG
AAGACAAAAAGTGTCCAAAAAATGCAATTTTAACACTTGGTAGAACAGAG
TATACCGTCGGAATTTTCGGGAGAAAGGATGGTCATCACATAGCAACTAT
AACTTATTCCGAGTGGGGCCCAAACAACTATGATCAGGACCTTCAAAGTC
AATATAGACAAAATGCGACGACACTCGATAATAAATATATCTATCCACGG
CACGACGGGCACATCATCGGAATTAACTGTGAGCGGAATACCGACAAAAA
CAAACCTAGCTTTCTATTCCATCAGAAGTTTCCTTCCCCGGTCGTTCGTG
TATTTGATGTCGCTCGTCCATGGGGTTCCGACAAGACCGCACCGGAGCTA
GTCATACTTTCCCAGCCTCAAGCACCTTTTCTTGAAGATAAACTATCAGA
TTCAACCCGTTCAAGTAGTGTATGTCTAAACCACACAGAAGATGGGAGCT
GGTACGCTATATCTGATATATCACACCCACTGATTTCTGGTGGTATTCAA
CAAGCGCGGTGTAATCTAGAAAGCTGGTTAGATCAGCACCCAAACTGGAA
TATATTGAATACAACTCAAATATCTGAGGCTCTTGTTGGTTTACACCCGA
TTGAATCTCTGAAGTCTGAAGAGGCTGGTGAACTATTGAAAATTTCTGCT
CCAGCTACTAAAGAAACTCGTACTGAGTCCGACAACGAGATTACCCCTGA
GTCTATTGAAGAGATAGAACCTCTTGAAAAGATATGGAAACTGCCCCGAA
TCGCAGCCCACAGTCTAATAGAATTTCTCAAGAATCTAACGCTTCTTCTT
TTATTGCTCGTCTTTGTAATAATTAATCAAAGGAAAATACGTGTAGCCCT
TGGCAACAGTTTCAATAATAAGGATAGAATGCCCAGATTCCCCGTAATTA
CCAACAATATTCTAAAAACTCTCACGGGGATTGGAATTTTCTCTAATATA
TCGCACGAGAACCTCTTCAAGATTACGACGGTAGACCCTGCAATCGATTT
ATCGGAAAATAGCCCACAATCTTCTTTAGCTGCTGTTCAAATACCAGAAT
TAAGTCTTGGGCTAATAGAACCAGCTACCTCCGTGGAACTTACCACTCAG
GTTCAAGTAGAAAGCCCCAGAAAGAAAGAAAAGAAGGCACATAGAGGACA
TCGTGGTGGTGTAAAACATAAGAAAGGTGCTCGGAATAATGCTCGAGAAG
GAACAACAGGCACTAACGCTGAAACAAAAAACCAACCGTCAGTAGGACAA
ATTGTAAAGGAGACTCAAGAAATGTACCCTCCCACTAGAATTGAGCCAGA
CATACAACATATGTCAAGTAACCCACAAGAAATTTCTGGACCTCTAATTC
GAATCGGGGCCTTAGAAGTCAATACAGATAAACTCATTGGGACTGGTAGT
AATGGAACGATGGTTTTCGAAGGGAAATTTGATGACAGAGAAGTGGCCGT
GAAAAGGATGCTCATTCAGTTTTTTGACATTGCTCTCCAAGAAACTAAGC
TATTAAGGGAAAGTGACGATCATCCTAACGTCATTCGTTACTTCACTCAA
CAACAAGCTGCTGGATTTCTCTATATCGCTTTGGAGCTCTGTCCTGCATC
TCTCGCTGATGTCATTGATAAACCCCATAATTATCGGGAGCTTGCATTAG
CTGGTGAGAAAGACTTGCCAAATGTTCTTTATCAGATCACAAATGGTCTC
CGTCATTTGCACAAGTTACGAATCGTGCATCGCGACCTGAAACCTCACAA
TATACTCGTTTCAATTGATAAAGATGGAAAGCCACGTCTTCTTGTATCAG
ACTTCGGCCTGTGTAAGAAGTTAGAAGGCGAACAATCTTCATTTCGGGCT
ACAACAGCACATGCCGCTGGGACATCTGGCTGGCGTGCACCAGAACTGCT
CCTTGATGATGACGCCAGATATGGAAATCTTGCACTTGTTGATGCAAGCA
CTGATGGAAACTCTGACTCCATAGAGCTCGGCACCAGTTCTTTTACGAAC
CGTCGTGCAACTAGGGCCATAGATATCTTTTCTCTTGGTCTCATTTTTTT
TTATGTTTTAACAAAAGGTGGTCATCCATTTGACTGTGGGGATCGCTTCA
TGCGTGAGGTAAATATAAGAAATGGAAAATATGACCTGAGATTACTTGAA
GTTCTAGGCGATTACGCATTCGAAGCAAAAGATCTCATCAGAAATATGCT
TGCCGCCGAACCTAAACATAGACCACAAGCATGTAGAGTCATGGCCCATC
CTTTCTTCTGGTCTGCTAAAAAAAGGCTCAATTTCCTCTGCGACGTTTCT
GATCATTTCGAAAAGGAGAAACGAGATCCACCTTCTCCAGCATTGCAAGA
GCTTGAATGTTACGCTGCTGATATCTGTGGTTGTGACTTCCTCAGGCTCC
TTGGCAAAGATTTTGTCGATAGTATGGGAAAGCAGCGAAAGTACACGGGA
TCTAGATTGCTAGACTTATTAAGGGCGTTGAGAAATAAGAAAAATCACTA
CGAAGATCTGAGCGAAAAGCTCAAGAAAGATATCGGTCCCTTACCTGAGG
GTTACCTTAGCTACTGGTCACGGAGGTTTCCACAATTACTAGTGGTTTGT
TGGTCGGTTATTTATGATTTGCACTGGGATAAAATCGATAGATTTAAGGA
CTATTATGAGCCTATCGGAAATGAAAGATAA
>Bg_POA_contig_6249_gene-0.5
ATGGCACCTAGCTTTGATCACCTCCCTGACCCAGAGGATGAGGATTGTGA
TGAGGATGAGGAGCTTGATTTTTCTGATCTTAGAGAGAGATTTGAGGTCC
AATTAGAGCAAGGACTAGACGCATTCGTTGTAGTTGATGGGCTTCCAGAA
GTAACGGCGGAAACCAAACCCAAACTCATCAAATTCTTAAAGCGTAAACT
AGACGTCATTGGGAAGATTAAAGAGGATTCGATTCACATGCCGCTTGGAG
GTGATGGAAAATCAGAAAAGTTTGCATTCGTCGAATATGCTTCAGCAGCT
GAAGCCCTTCTCGCATGTAAACAGCTTGACGGTGTCCCTCTAGACAAGAA
ACATACTCTCAGAGTCAACAAATTGACAGATATTGAACGTTATGGACGGG
AAGGTCGCATTGATGAGAACTATGTTCCTCCTAAAATTGAGGAGTTTCAG
GAAAAAGATCACTTACGATCATGGCTCGCAGACCCAAGTGGGCGAGGAAG
AGATCAATTTGTGATGTATAAAGATGACCATGTACAAGTTTTCTGGAACA
ACGAAAAAGATCCCGCAGATAGCATTGTTGACCGGCAGCATTGGACTGAA
TCTTTTGTTCAATGGTCTCCTCAAGGAACATATTTGACTTCAATGCATCA
ACAAGGTGTTCAGCTATGGGGTGGGCCTAAGTGGACGAGACAAAAAAGGT
TTGCACACCCGTACGTCAACTTGGTCGATTTTTCTCCTGGAGAAAAATAC
CTAACCACCTGGTCGAATCGCCCTATTGTTATTTCTGAAGAGGGTCACCC
ATCGCTTTCAGTTGACGATGACGGGAAGAACTACGTTATTTGGGACATCG
AAACTGGAAAACCGCTCCGATCATTTATAAACCTAGAATCCCCAAGCAAT
GGTATAGATGAAACTGGGCAACCTACAAAAAGGAAAGTGGTTTGGCCTGC
ATTCAAATGGTCCGCCGATGACAGGTACGTGGCTCGACTTAATCAAGGGA
CCTCAATCTTCGTCTACGAGCTACCAGCCATGAACGCACTCGACAAAAAG
CCTCTCAAGATTGATGGAGTGATGGACTTTGAATGGGCCCCGGCTTCACC
TCACCGAGACGGTGTCAAGACTTACGAGCAACTTTTCTGTTTCTGGACAC
CTGAAATTGGCAGCAACCCAGCAAAGGTCGGTCTTATGAGCATTCCGTCC
AAGGATATTGTCCGAACTCTCAATCTTTTCAGTGTTGCAGACGCGAAACT
TCACTGGCAATCAAATGCAGACTATCTCTGCGTTAAGGTGGATCGACATT
CAAAGTCAAAGAAGTCTCTAGCTACCAGTCTAGAAATTTTCCGCGTTCGG
GAAAAAGAAGTTCCAGTCGAGGTAGTTGATACAATCAAAGATCCAGTCAT
CAATTTTGCTTGGGAACCGAAGGGCGATAGATTTGTCATTATCACTACCG
CCGAGGCTGCACTTCCATCAGCTGTTCCGCCTAAAACATCAGTCAGTTTC
TACTGTCCTGAAAAGGTTAAAGGGGCTGGTGTCGGCAACTTTAAGCACAT
AAGAACTAACGAGAAAAAAAACAGCAATGCCATTTACTGGTCTCCGAAAG
GTCGATTTGTCGTCGTTGCTACCGTTCACTCTCAACAAAGCTATGAAATG
GAGTTCTACGACATGGATTTCGAGGGTGAAAAACTAGAAAGCGATAAAGA
TCTCACAGCCAATCTACAACTCATGAATACTGCTGACCACTATGGTGTCA
CCGATATAGACTGGGACCCCACGGGACGCTATGTAGCTACGAGTGCTAGT
GTATGGAAGCAAGCTATGGAAAGCGGCTACCACCTATATGACTTTAAAGG
CGAACAATTACGTGACGAGCCTGTGGAAAAATTCAAGCAATGGTTATGGC
GCCCACGTCCTGCCACGCTATTGACCAAAGAAGAACAAAAGGCTATCCGT
AAGAACCTACGGGAGTACAGCAAAGTTTTTGATCAAGAGGATGCTGATCG
TGGTGCCTCTGCCGACCTTGCCGTCGTTGAGCACCGCCGACGTCTTCTGG
ACGAATGGCTATCATGGCGATCAGGAGTAGAGGAGGATGCGCAGGGGGAA
CGGGATATTCGAGGTTTACCTTCAGATCCAATCGAGGGTCTTCTTGGAGC
TGTAGACGGGGAGGATCAAATTATTGAAGAAATTGTTGAAGAAATTGTGG
AGGAATACGAAGAGATAATTGATTAA
>Bg_POA_contig_6249_gene-0.0
ATGGCATCGTTTAATCCAACTCAGATATTTGAAGATGGCACTACAGAGGA
GAAGGGTGAAAATGCTCGTCTTTCATCCTTCGTTGGAGCCATAGCAGTTT
CTGACTTAGTGCGAACAACCTTAGGGCCTTACGGTGGTGACAAAATTCTT
CAAAGCGCCTCATCGGGCGAGATTATGGTCACAAATGATGGTGCAACCAT
CCTTAAAGCAATAGCACTCGACAATGCCGCCGCCAAAGTTTTAGTAAATA
TTGCCAAGGTTCAGGATGATGAAGTTGGAGATGGAACCACATCAGTCACA
GTTCTAGCCGGAGAACTCTTGCGGGAAGCCGAAAAGCTTGTAGAAAAAAA
AATACACCCACAGACAATCATTGAAGGTTATAGGATTGCAAGCCAGGCAG
CTCTCGCAGCTCTCGAAATGTCTGCCGTAGACTTTAGTGATGACAAGGAA
AACTTTAAAAAAGAGCTCAAAGCTATCGCTCGGACAACCCTTAGCTCTAA
GGTATTATCACAGGACAGAGACCATTTTGCGGATCTTGCTTGTGACGCAG
TACTACGAACAAAAGGCTCCTCAGACCTCACTCAAATCCAAATAATTAAA
AAAGCAGGAGGAAAACTTGAAGACTCGTACCTCGATGATGGATTTATATT
AGACAAAAAAATTGGTGTTAATCAACCTAAAAGACTCGAAAAAGCTAAAA
TTCTAGTCGCGAACACTGCTATGGATACAGACAAAATTAAAATATTTGGC
GCACGTCTAAAGGTTGGATCTACAGGAAAGCTTGCTGAGTTTGAGAAGGC
CGAAAAGGAAAAGATGAGGGCGAAAGTTGAAAAAATAAAAGCACACGGAG
TAAATTGCTTTATCAATAGACAGCTCATTTACAATTGGCCTGAACAGTTA
TTTGCTGACGCTGGCATTATGTCCATTGAGCACGCAGACTTTGATGGCAT
TGAAAGACTGGCGTTGGTGACGGGTGGTGAGATAACATCTACTTTTGATC
ATCCTGAACAGGTTAAATTGGGACAATGCGATGTTATTGAGGAGATCATC
ATAGGTGAGGACACTTTGATCAAGTTCTCAGGAGTAGCTGCTGGTCAGGC
CTGTACGATTGTGCTCCGCGGTGCCACTGAGCAGTTGTTAGACGAAGCTG
AACGATCACTACATGACGCTCTTGCAGTCTTGTCACAAACGGTCAAGGAT
CCCAGAACTACACTAGGAGGAGGTTGCGCAGAAATGATCATGGCCAATGC
TGTGGATTCTGCTGCTCTAAAGGTTTACGGTAAAAAGCAGCTAGCAATGG
AAGCATATGCTGTCGCTCTTCGTCAGCTGCCTACGATAATCGCCGATAAC
GCTGGTTTTGACTCCAGTGATCTAGTCACAAGACTACGAACGGCTATCTA
TCAAGGCATGACTAGTTACGGTTTAGATATGCGAACTTCTGGAGGCCAAA
TAGCAGACATGCGTAAGATGGGTGTAATCGAAAGCTACAAGCTCAAGAGG
GCCGTGGTTAGTTCAGCATCCGAGGCATCTGAGTTACTACTGAGAGTTGA
CAACATCATCCGTAGCGCACCCCGAAAGCGCGAGAGATAG
>Bg_POA_contig_4072_gene-0.2
ATGGCTTCTGCAAATATGAACTTCACGGACAGAGCAAGCAAAGCTCTAGC
CGACGCCTTAAGGATAGCACAGTCTAACGATCATCCACAACTTCTGCCCT
TACACCTCGCCTCAAGTCTCCTCGACCCCGCACCAGATGAATCCAAAGAT
CAGCAAACCGCCAAAGTATCAAACGGCACATCACCACTTTCGTTGTTTCG
ACAGGTAATTGAGCGCGCTCATGGCGATGTCCAGGCCTTTCAGCGTTCCC
TAAACAAAGCAATCGTCCGGTTGCCAAGCCAAACACCGCCTCCTGACCAA
ATTTCAGCTTCTCCAGCATTCACCAAACTGCTCAGAGGGGCCCACGAGTG
CCAGAAGACTCAAAAAGACTCGTTCATAGCTGTCGACCATCTAGTATTGG
CATTAGTTGAAGACGTGTCCGTACAGCAAGCTTTGAAAGACGGAAATATA
ATCAACACTAAAGCAATCCAGGATGCAGTTCAACAGATTAGAGGCACGAA
AAGGGTCGACTCTAAAACTGCTGACACTGAAGAAGACTTTGAGAATTTGA
AGAAATTCACAATTGACATGACGGCCATGGCTCGTGAAGGAAAAATTGAC
CCAGTCATAGGCAGAGACGGAGAAATAAGACGAGTTATTCGAATTCTATC
CAGAAGAACTAAAAATAACCCAGTACTTATCGGGGAGCCCGGGGTCGGAA
AAACTACTGTTGTTGAGGGTCTCGCTCAGAGAATTGTTAATAACGACGTT
CCGGACAACCTTGCTGCTTGCAAATTACTCTCCTTAGATGTTGGATCACT
AGTTGCTGGTAGCAAGTATAGGGGGGAGTTTGAAGAGAGAATGAAGGGGC
TTCTGAAGGAAATCGAGGATTCTAAGGAATTCATAGTCCTTTTTGTCGAC
GAAATGCACCTCTTAATGGGAGCAGGCTCAAGTGGAGAAGGTGGTATGGA
CGCGGCTAATCTTTTGAAACCAATGCTAGCAAGAGGTCAGCTTCACTGTA
TTGGAGCCACTACTTTAGCGGAATACCGCAAATACATTGAAAAAGACGCA
GCCTTTGAGCGAAGATTTCAACAAGTCATGGTGAAAGAGCCATCTGTTTC
AGAAACAGTGTCCATCCTACGAGGGTTAAAAGATAAATACGAAGTATATC
ATGGTATTACAATTTCTGATGGCGCCATAGTTGCTGCTGCTTCTCTAGCT
GCTCGGTATCTTACACAGCGTCGATTGCCTGATTCTGCTGTTGATCTGAT
CGATGAGGCAGCTGCTGCTGTCAGGACTGAGCGAGAATCACTTCCAGAAG
CACTCGACAAGCTTAATAGAACACTACAACAACTAAACATTGAGATACAT
GCCCTGAGTCGAGAAAAGGATGATGCATCTAAAGCGAGACTCCAACAGGC
TAAGCAAGATGCAAGCGATATTGAGGAAGAACTTAGACCCTTGAGGGAAA
AGTATGATCAGGAAAGGGCTAGGGGGAGAGCCATACAGGAAGCTAAGATC
AAGCTTGAACAGTTAAAGGTTAAAAAGGATGATGCAACTCGTCTAGGTGA
TGATGAACGGGCAGCAGATTTACAGTATTATGCCATTCCCGAGCAGGAAA
AGTTCATCAAATCTCTTGAAAAAGAAAAGGCAGCTTCAGATGCAGCATTA
TCTGCATCAAGCAATCCTGAATCTAGCGGCTCGCTCATCACTGATGTCGT
TGGTCCTGATCAGATCAATGAGATTGTTGCTAGGGCGACGGGAATTCCAA
TAACGCGATTAAAGACGACTGAAAAAGAGAAGCTGCTCCAAATGGAGAAA
GTCCTTGCTAAAATTGTAGTCGGTCAGAAAGAGGCCGTGCAAGCTGTATC
TGATAAGATCCGTTTACAGAGGTCAGGGCTAAGTAACCCAAACCAGCCAC
CCAGTTTTCTCTTTTGTGGCCCTTCTGGAACTGGGAAGACACTCCTCACC
AAGGCTTTAGCTGAATTTCTTTTCGATGACCCAAAATCTATGATTCGCCT
CGACATGTCAGAATATCAGGAACGACACACTGTTAGTCGCATGATTGGTG
CACCTCCTGGATACGTTGGACATGATTCCGGCGGTCAACTTACTGAAGCA
CTTCGGCGCAAACCATTTTCCATTTTACTGTTTGATGAAGTTGAAAAGGC
TGCCAAAGAAGTTTTGACAATTCTTCTACAGCTTATGGATGATGGTCGGA
TCACAGATGGGCAAGGACGCGTTATTGATGCCCGTAACTGCATAGTTATA
ATGACATCAAATGTCGGAGCTGAATTTTTACAACGATCAACCACAAAAAG
CGGGAAGATTGACGACACTACTAAAAGCTTGGTGAAGGCTACCTTGGAAA
ATCATTTCCTTCCCGAATTCCTCAATAGAATCAGCGCAACTATCATCTTC
AACCGACTGTCAAAGGGTGAAATCCGTAAAATCGTTGAGCTGCGATTGGA
AGAAATCCAGAAGCGTATGGAGCTCAACGGTAGAAATGTCAAGATTGAAT
GTGATATGGAAGTCAAAAATTGGCTGGGAGCTGCCGGCTACAGTCCTAAT
TATGGTGCTAGACCGCTTTCAAGGCTCATAGAAAGTGAAGTCCTTAATCG
GCTTGCCATAATGCTCCTCCGCGGCAGTATTCTAGACGGTGAGACGGCTC
GTATCACCTTAGAGAAAGGCGCGATAAAGGTATTACCAAATCACGAGTCC
CTGGAGGATGGCGCTACCGAGGAGGAAATGGAAATTGATTGCGTGGAAGA
TATAGATGGTAGTCAAGCTATGGACCTATACGACTAA
>Bg_POA_contig_4072_gene-0.7
ATGGTACTCTCGAACGAAGGCACCGTGTCGGGCATGGCCGATAGCTCTCC
GCCAGTCCCTTCTTCTCCTGAACACACTGTCGCTGTATTATCTCAAACCC
AAAAATTGCACGGTAGAGCCTTCTATGAAAGCCTGGGATCACCAAAATTT
GTCCTTGCTCCCATGGTGGATCAATCTGAGTTTGTACGCGTTTCTTTTTC
ACTTCAAACGTGGCGAATGTTGACGCGCTCCTATACGCCACCCTCATGTC
GCAATATCCTTGCTTACTCGCCCATGTTTCACGCTCGAATGTTTGGTACA
ATACCAAAGTATCGTGATTCGCATTTCCAGCCCCTTCGTACCTCACTCAC
TTCCGATACCCCTCCTCTCGACACCGAGCATTTTCTCGATGGGAATCCCC
AATACGACCGGCCCCTCTTTGTTCAGTTTTGCGCCAATAATGCCGAAGAG
TTTCTCGCTGCAGCGAAGTTTGTCACGCCGTTCTGTGATGCAGTTGATTT
GAATTTAGGTTGCCCACAAGGGATTGCCAAAAAGGGACGATATGGTGCTT
TTTTACAAGAGGATCAACAGCTTATTTACTCACTTATCAACACATTACAT
CAAAAGTTAGATGTACCCGTGACAGCCAAAATTCGCATACTTGACACTCG
GGAAAAAACACTTGAATATGCGCAGAATTTGCTCAAAGCGGGTGCTAGTA
TTCTCGCTATACATGGTAGAACGAGAGATATGAAAGGGCATAAAACTGGA
CTTGCTGACTGGAAGACAATACGTTTTCTTCGAGAAAATCTTCCTAAAGA
GACTGTTCTCTTTGCTAATGGAAATATACTAAGACATGAAGACATCCTGC
AGTGTCTCCAGGAAACTGGTGCGGATGCTGTGATGTCTGCTGAAGGAAAT
CTCTACAACCCCACTATCTTTGCTGAAGCTCCACAGCCTCACGAAGACAA
CTGCGAGTATTGGAGAGGAATAGATGGGAATGGTGGGTGGAGAGTAGATG
CAGTATATAGAAGGTACATTGATATTATCTATAAATATGTCTTGGAGATA
GAAATCGGAGGAAAAAAAGAATCAGATGATGAGGAGGGACCTATCAAGAA
GAAACAGAAAACAGGGAAGGTCGAAAAAACAACTAACCCCAACTTACTAG
CTATGCAGCCTCATCTTTTCCACTTGTTACGGCCTTTAGTTTCTAAGCAT
CATCACATACGGGATACATTGGCAAAATGTCGAGCAGGCGATTTGAAATC
ATATGAAGCGATCTTGCAAATGGTCGAGGAAGTGGTTCGTTTCGGATTGG
ATAAATATCACGCGACTCAAGGTAGAAGCTGGAAAGATGAATTCGAAAAA
GATGAACGACTGAAAATTGTACCAGAAAACGAGGAACAAACAGGAACAGG
AAACGATCAACTCCGAGTTGAAAGCTCAGTTGACATAGTAAGGGAGTGTA
AACGGCCGTGGTGGGTCGTGCAGCCACATATACGCCCATTACCGCAGGAA
GCACTAGCCAAAGGCAGCTGGGCCCTAAATCGAAAAGAAAAGGCTGCTCA
ACTCATGAATCTTAGCAACACCTAA
>Bg_POA_contig_4072_gene-0.0
ATGAGACTTTTAAAGGCCACGGAAATAGCTCGACGTGCTGCACAAGCACT
TAATGATGCCAAACAAACTGTCACAGTTAAGAAGAAAAAGCGATCGAAAA
AACCTCCATTTGAAGGCGGCCAACAGATATTCATCTTCTCACACATTCAG
AGGAATTTAGTCGCCTATTCTCTCTCTAGAGCTCTAAATGCATGTCAGCA
CAATAATGAAACTCTTCGCTTTATTCCCTACAACGGAAAGAAGACTGTCC
CAGCAGCGCTTCGGAAAGATTTATGGTCTCCTTTTGCCACTATAAGTTTC
CCTAAAGGATGTGGGAATATAGGTCGCTCTGTCTTACAAAAACTACGTGA
ATATCGGCGACGGCATGAGCACGAGTGGGGTGAGGAAATCACCAAAAATC
CTGAAAATGGGTACTTCATCGCCAAAAAAAAGCGGGCCCGAAAGTTATGT
GATCAAGTTGCAAATTCAGTAGCCGATATAGCATATGTACTAGGAAGATT
AGAAGCCCGAGGATCCGATACCAACGATGAAAAAAAGGAAGCTACTGACC
TTAGTATAACGACACCAAGAACTCAGGACGTATCGGAACAGACAGACGTA
ATTCCTTCTTATTCCAGTCCAAAATATGAAAACATAGGTCTTGTTGGTGA
GGGATCTGGAAAGCCCGTCCAGATCCATTGGCGAGACATCAGAATGACTG
AATTTGCCCAAAGCTGGTCTACTAATGTTGAACACGGCATATTACCATGG
CAAAATAATTATCGAGATAACGATATTGCCTACGCTAAAAAGCAAGTGCG
CAATGAAGAAAAAGTTATGAAACGATACCAAGGAAAAGAGAAAAATAGAC
ATCCAACACGAGAGGAATCGACCACAAAACAGGTGGCAAAGCAGAAAGAT
AACGATATCACAGAAAAGTTACTGGCTTAG
>Bg_POA_contig_5156_gene-0.3
ATGATCGAAAACGACAAGTACGGCAATGGCCCTGAATCCGACTCCGATTC
TGGCGCTGGCTCTGATTACCATGAAGACAATACGGTACAGCCAATAAAGT
CTTCCCTTAAAAGTGTAATGCAAATAGCACCGGTAATAAAGGCTATTTTA
CCACCGCAGACAGAACCTAAGGATCTCGATGTAAAGTCACTGACTCCTCT
TACTCCTGAAATTATAGCAAGGCAAGCTACCATTAATATCGGGACTATTG
GACATGTGGCGCACGGGAAATCAACAGTAGTTAAAGCTATATCAGGAGTA
CAGACCGTTCGATTCAAGAATGAATTAGAACGTAATATTACCATTAAACT
TGGCTACGCTAATGCAAAGATATTCAAATGCGATAACGAAGAATGTCCAA
GGCCGGGATGCTTCAGAAGTTACAAAAGTGACAAAGAAGTTGATCCTCCT
TGCGAGAGAGATGGCTGCTCTGGAACATACAGGCTGCTCAGACATGTCTC
AGGATACAGCTTTGTTGATTGTCCTGGTCATGATATTCTCATGAGTACCA
TGTTATCTGGCGCTGCAGTAATGGACGCCGCGCTGCTTTTAATCGCTGGC
AACGAAACTTGTCCACAACCGCAAACTTCAGAGCATCTTGCGGCCATTGA
AATTATGAAACTTGATAAAATTATTATCCTACAAAACAAAGTCGATTTAA
TGCGGGAAGAGGCGGCAAAGGAGCATTTCGGATCTATCAACAAGTTTATT
CGTGGAACTGTCGCCGGAGGAGCACCCATAATACCGATATCGGCCCAGCT
TAAGTTCAACATTGATGCTGTCAATGAGGCTATTGTGAACACTATTCCTG
TGCCACTTCGGGATTTTTCAATGGACCCTCAGATGATTGTCATCAGATCC
TTTGATGTTAATAAACCGGGTGCAGAAATCGAAGAGCTCAAAGGTGGCGT
CGCAGGTGGTAGTATTTTACACGGTGTTATCAAGCTTGGCGATGAGATAG
AAATAAGACCCGGAATTGTAACACGTGACGATAAAGGAGCCATAAAATGC
ACGCCCATCTTTAGTCGAATTGTTACGCTCAATTCGGAAAACAATGAGCT
TAAATATGCTGTTCCTGGTGGTCTCATTGGAGTTGGCACTCGAATCGATC
CTACTCTTTGTCGAGCTGATCGTCTAGTGGGCTTTGTTCTGGGATTGAAG
GGTCGTCTCCCAGATATTTACATTGAAATCGAAGTCAACTATTATCTTTT
GCGTCGTCTATTAGGAGTCAAGACCGCGGACGGTAAACAAGCCAAAGTGG
CAAAGCTAGCAAAAAATGAAGTACTCATGGTCAACATTGGATCAACGGCA
ACAGGAGCTAAAGTAGTTGCTGTTAAACAGGACGCAGCCAAGTTAGTATT
AACCAGTCCGGCTTGTACTAATGTCGGGGAAAAGGTTGCACTTAGTCGTC
GTATCGAAAAACATTGGAGATTAATTGGGTGGGCCACGATTGCCAATGGA
TCTACTATTTCTCCCAGCATTACATAG
>Bg_POA_contig_5156_gene-0.0
ATGATGGCAAGTAGAGGCCTTCCCTCACATCTGGTCCAAAATTTATCAAC
TAGATCTAGCTGGAGGAGACCTATGGGATTACAACAGTACACCACTAGGC
TTTCTAGCACACTGTCGCGAACAGAAAACCCGAAGGTCTTAAAGGCTCTT
TATCGCGATGTCTTTGACAATCATGAAAATTTTAGCTCAAGTCACCTGTG
GGCTATGATTATGCGCCGCAATTATTTTCAGTATCGAGAGTTCCGATCTG
CAGCTCGACAACCCCGCGACCATCATTTTGATACACTCAAGTTTGTTCGA
CGTTTGCGGGAGGAAGGTTTCACTGAAGCACAGTCAGTTGCTATGATGAA
AGTTCTCAGCGATGTCATAGAAGAAAGTATTCGAAATTTGACGCGTACAA
TGGTTTTACGAGAGGATCAAGCCAAGGCGACTTACACTCAGAAGGTTGAC
TTTGCAAAGCTTCGTACTGAATTATTGTCTGCTGATTCTACAGAAACTGC
GACAACTCGGGCAACTCACGAGCGGCTAACCAATGAACTTGCCAAGCTAA
ACAGTAGATTGAGAGACGAGATAAATCGAACGCAGGCATCAGTCAGATTA
GACCTTAACCTCGAAAAGGGTAGAATAAGAGAAGAGGCAAACGTACAAGA
GCTCAAGATCAAAGAAACAGAAACCAAAATTGAACAAGAAGTGGCTCACC
TGAGAGAAAAGCTAGAAGGAGTTAAGTTCCAAACTCTTCAGTGGCTTATG
GGAGTCTGCACTGGTATAAAAATTGCTAGCTTTAGGGTATATGATGTGCT
AATAATATACAGGTACAGCAGCACTTATATTGGGTGCTTGGAGACTATTG
ATGTAGGTGCTTCAGTAGCACACTCAATGTCTGGCAACTTGCAAATAAAC
TACATTTTTAATGTAAAAAAAGAATTCTATGGATTACTTAGTATTCTTGA
TTCACTTGGGTAG
>Bg_POA_contig_21255_gene-0.0
ATGCGTAACTGTCTGTACGTGCTAACCTCATTTCTTGATCTTATGAACGG
AATCAACATTAAAAATTACCATTTCGTCATAAATGGAGACGAACCGCAAC
TTCAATACTTTGGAAATACGAACATATTGAAAGCAGGAAATTTGGCGCTT
ACAGGCGCCGTACGAAATATGAAGTTTACTGAATTGTCTCCCATGAATCC
TCAAATGACTTGGGAGAAATATTGTGCGTCGAATGAAAAGATTTCTGGCC
TCTACCGATTAATTTCCGGTGAAGTCAGTCGCCAAAAAACAAAAATGAAA
GGCTTGAGTATCGAAATGTCTCCCTCATACCAAAAATGTATTTCTGAATT
AGAGAGAAAGATGAGAATTGAACCTTACATAAGTCTCTTTAAGGTCAAGA
TCGGAGAATGGCCGTCTTGTACGGTAAAGCATCTACTGGATCACATTGTT
ATAGAGAATGTAGAATTACTAGCTTCCGAAAATAAAAAACGTCGAATAAC
GAAATCCAATCTGCTCATTATAGGGGATAGTCCCGTCACAGTAGGAGAGT
TATTAGATTCACCTGAGCCGGCCTTATCTTTGATATACAAAAATCGCGAG
ATCCACCTTGTCAATATCGCTGGATACCTAAAGGTTCTAGAATGGTCTAA
TATGTATAAAAGTTTAATAATCTCGCCAAGTCTCGGAGATAAATCAAGTA
GATACCTCTTTCTGATGTTACAGATAGCCGAAACAAAAACAAATATCATA
CCGAGTCCTGATCTAAATTATAAACCAATTCTGTTACCTGTGCGAAGAAA
CTCCCGGGAAGAAACTTTTTAG
>Bg_POA_contig_13117_gene-0.2
ATGGTCAAATCAGATTATTCTCGAGACTACTACGACGATCTAGAACTGCG
TCCAAATTCAGATATCACCGAGATAAAAAGACAATACAAGAAGCTAGCTC
TTGTGTATCACCCGGATCGAAACATAGGAAAAAGTAATTTAGATGCTGCG
AAATTTCAACGAATTCAGTCTGCATACGAAGTCTTAATAGATCCTCTCGA
ACGGGCCAGATATGATGTCAATCACAGGCTCGATAGCTCAAGCAGTACTT
CAGGTAGCCAGACAAGCTATGGTCAACGAGGAAATCCATGGTCTAATGTC
GGAAAATCTTACCCCCCCCCTCCGAAACCACCAACGGCACGTAGCCGACC
AGCCCCCTTTGCAACAAATGGTACCCGGCGCCATGAAAAGTTCAAGACTC
CACAGCAGTCTGCGTATCAAGCATCTCAAGAGGGTGCTCAGGCACGCAAG
GCTACTTATGAAGCATGGGAAAACACAAGGTGCCAACAAGGAAGTAACAC
AACAGAGCCAGGCATAAGGAAGACGAGCGCAAAACCAACCCCTCCGCCGA
GATCAAATCATCAGTCAGTCCGAGAGGAAAAATTGTACAATTCACCGAAG
AATAACATACCGCAACGCAAAAATGGGTTCATGCCAAGTACGCCTGGAGG
TGATGAGCTTCCAGCTCCAAGAGGCGCGTATTCTGCATTTAGCGACAAAT
CTAGACCTCCAGTTCCACCGCGGAGCCCTGGGACTGATCCTCTACAAAGC
TTCTCAAGCAAATTAAATTTGGAGCCTTCACTTGAGCCGCGAAAAAGTAC
TCCCTATGCCACTCAAGGAGGTGAGAAATTCGATCCTTTCAACCACAAAA
AGGATATCTCAGTCGAATCAGGATCCTCGAACAGAGCAAGAAAAGAGTCA
CCCACAAATGCCCCCAACCTTCCTCCTAGAGCAAATACTGAGACTAGACC
ACCTATGCCACACAATAATACTCCGTCTGAAGAAACTTCAAATTCAAAGC
CCCATAATTTCTTTGCTACTGATAGTATCAAAAAATCGCATGAATTTGAT
CCAGAGACAGCACGTAAGTTATTGGCAATTGAAAGCTTAAGAAAACGCAG
AGTAAATACTTTGAAGAGCCACATTCTAACAATTGTGTCCAAGGCGTTCA
ATCACCACCTCTTGGTCAATCTGAAGCTTCAAATCAAGGCAAGAAACCCA
ACATGTATGAAAACTTCACTTTTCACCATTCCTATTTCCGAATATTTTGG
TCACACAATTATCAAACTCCGACAGTTTTGGATGAAATCTTTAATTAACC
CTCTATCAAGCAGTCTAGTCAAGTGA
>Bg_POA_contig_13117_gene-0.0
ATGCCACAAACCTTTATGCCAACTTCGGTGCCAAAAATGATGGCAGGCTC
GATCGGTAACCGCAAGAGAACTGGTCCTAGCTTTCGAAATATCAACAATA
ATGATACCGCAGGTGTGGATACAAGGCCCAGAAAAAGTGGCAATCAAGAT
CCAGCTGGGCACACATCTTCAACTCAGGATTCTTTGGCAAACAATAACCC
CATCCCCGAACCTATGGATATTGATACACCTGTACCTTCTGCAAGTAACT
TTGATCCCAAAATGCAACCTGATAGATCAAAGATCAAGCAAGCCCCCCAG
AAACGTCGAGTCTCTCATCCTGAAGCCTCGACCCGAGACAATCTCCACAC
TGCAGCTTTGAAGATTAAATTTTCCGATCTCAAGATCAAAGATCTCATTC
TTGACTTTCCAACACCGCCTGTAGCGCCTATTTTGCCTCAGGTTCAGAGA
TCGGACGAAAATAGCTATCTCGAATATGAATCGAAGTTTGATCGATACAT
GATAGAATGGGATCAGTTTGATAAGAAGTACTTACTGCATCTCGTAGCGC
GGAAAAATCAAAATGAAAATCTGGGTGAAAGACGATGGAAGAGGAATGAG
ATAGAAGCTTATCGAGCCACCGTCAAGGAAGATCAGATTGTGTTAAAAAA
GTGGGCAGAAGCAAAACAGATGCACGAGAAAGCATTAACAGATAGGATAG
CCGTCAGAGATATCGTGAAAGAGGTTGATGTCGGTGAATGA
>Bg_POA_contig_6821_gene-0.4
ATGGCTTCTAAAAGGAAGGCATGTGCGATGGCACCCTCGACCGAAGAACC
CGTCGATCCGGCAGATGAATTAATGTTTCTTTGCCTCGGAGGAGGAAATG
AAGTGGGAAGGTCTTGTCACATTCTCCAGTACAAGGGAAAAACGCTGGAT
GCTGGGCAGCATGCAGGCTACGAGGGACTTGCCTCATTGCCTTTCTATGA
TGATTTTGATCTCAGTACAGTTGATGTGCTACTGATCAGCCATTTCCACG
TTGATCACGCTGCATCTCTGCCCTATGTCCTCTCCAAAACCAATTTTAAA
GGAAGAGTCTTTATGACACATCCTACAAAGGCTATATACAAGTGGCTCAT
CCAAGATAGTGTGAGAGTCGGAGGCGCATCTTCAACTTCTCAGCCAGTGT
ACACTGAAGCAGATCATTTATCCACTTTTCCACTCATTGAGGCTATAGAT
TATCATACGACTCACACTATATCCTCTATACGTGTCACACCGTATCCGGC
TGGTCACGTTCTCGGAGCGGCCATGTTTCTTATTGAGATAGCAGGTCTCA
AAATATTTTTTACAGGCGATTACTCTCGAGAAGATGATCGACATTTGATT
TCTGCAGAAGTACCTAGGGGTGTCAAGATAGATGTTCTTATTACTGAATC
AACCTATGGGATAGCTTCACATGTTCCACGTATTGAAAGAGAACTCGCGC
TCATGAAATCCATAACTGGCATTCTCAACCGTGGAGGTCGCGTTTTGATG
CCTGTTTTTGCACTCGGACGTGCTCAGGAACTTCTCCTAATTTTAGACGA
GTATTGGGGTCGAAATCCTGAGTACCAAAAGATTCCCATTTACTACGCTA
GTAATCTCGCTAGAAAATGTATGCTTGTCTACCAGACATACGTTGGGGCC
ATGAACGACAATATAAAGCGCCTTTTCCGGGAGAGAATGGCGGAGGCCGA
AGCATCGCCCGATGGATCAGGCAAGGGTGGTCCTTGGGACTTCAAATATA
TTAGGTCACTAAAGAACCTTGATCGTTTCGATGATGTTGGTAGTTGTGTT
ATGCTTGCAAGTCCAGGAATGCTACAAAATGGTGTCAGCAGAGAGCTCCT
CGAAAGGTGGGCACCGAGCGAAAAGAATGGTGTCATTATCACTGGATACA
GCGTCGAAGGAACTATGGCAAAACATGTCATGCAGGAACCAGATCAAATA
CAAGCAGTCATGAACCGGAGCAGTGTTGGTGGCGCACGTCGGGGCCCTGG
TGGAGTGAATGAAAAAGTCATGATTCCGCGTAGATGTAGTATTCAAGAAT
TATCATTTGCCGCGCACGTTGATGGGGTAGAGAATAGAGAGTTTATTGAG
GAAATCGCCGCTCCAGTTGTGATCCTCGTTCACGGTGAACAACACAACAT
GATGCGTCTAAAGTCAAAATTACTATCTCTCAACGCAGAAAAAACGACAA
AAGTGAAAGTATTCAGCCCACGAAACTGTGAGGAATTAAGAATACCTTTT
AAAGCTGATAAGACGGCTAAAGTGGTCGGCAAGTTGGCATCAATTCCACC
TCCAGATGTAAATGGAAATCAATCCCAACTTATAACTGGCGTCCTTGTTC
AAAACGATTTTAAAATGTCACTGATGGCACCTGAAGACTTGCGGGAATAT
GCTGGCCTAACCACTACCACCATTACCTGTAAACAGCGATTAACCATGAC
TGCTGCAGGGATTGAACTCATCAAGTGGGCCCTGGAAGGAACCTTTGGAA
GTATAGAAGAAATCTCAGGCACCCGTCACTCAAAAGCCTATTCGAATGAC
GACAAACATGTAAATGGATCGGAAATCAAGTTAGAGGAAGCATCCTGCCA
GATAACTTCGTACCTTATTATGGGATGTGTCAGTATTCATCACTGGAAAA
GCGGCGAGATTGAACTCGAATGGGAGGGCAATATTTTGAACGATGGAATC
GCCGATGCTATTATGGCAGTTTTATTTTCCGTGGAAAGCAGTCCCGCGGC
CGTCAAGAGTTTGTTTCTCTTTCTCCCCTAA
>Bg_POA_contig_6821_gene-0.6
ATGGCTCAGCAACAGCAACCTTATTTGGCTCCTCCGCAAGGCTCTGGATC
TCCACCTCTCGGCGACGCGTCCTCAGTGAGTCAGCCACTGTTTGGTAGCT
TTGCAAATAAGAGACCTCGATTGTCTCCCAATAACTCTCAACCAAGCTCA
CCATATGCATCTCAATCACCCTACACTCATACGCCGCCTCCTCAGTCCAC
TCATTCACCTCATTTCGCCAACGTCTCCATTCCTCCACAGGCATACACCA
CTCCCTACTCAAATGGTCACAATAACCCTAGTATAAATATTTCTCAGGTG
CACACAAACAATCAGAATGGTCATCAACACAATACATCTCATCCCACTAA
CAAAAATAGCTTCTCACAGCAGCCAAGCTTTAATAGCAATTACACAATGG
GCTCTGGTACCATGGGCCCACCTTCGAAGCCGATAGAGAAGCCGAAAGAA
GAAAGTATTGATGTTATGGATGTTCTTGGAGGAACTGGTGTCAATCTGCG
CGAAGAAGAACAATACACGTTTCAGCTATATAATGAGTCGTTTAACAGTA
TGATCACTGGCTCACATCCGGGAACTATATCCTCTAGCTACAGTTTTACC
CAGTTTCCACCGGCAGACGAGGCTTCATTCTATGGTGCTGGACCTGCCAA
TGCGATTGGAGAAATAGATACCAGATCTCAAGACGAGTACATTCAGAAGG
CAGCCGACAAGGCGTGGAGGGATGCAGCGCGAAATCTCCATGTATCAAGG
CAACGCGAACTAGATAATCCATTCTTACATGTGCACTTAGTCCATGCAAA
GTTGCGGAAAATGGCGTCTGAACACGGAATAGAATTAAATACAGATAACA
AGGGAATGATGGGAATAATGACTCGTCCGCATGCTTTTTCAGAGAGAGAT
TTAAAGGTACAAACGGCGGTAGGGCCCGATGGAATTTTAGTGACGACAAA
CGGTAACTTTCTCCCATACGATTCAATGCTAGTTGATCAACTTGCACTCC
TTTCTATCGCTACTAAATACCGTCTACAAGGGCTCGTGGAAGACGCCATC
AAGCTTGCTAGAGGTCGGCGAATTGGGGCTCATGGATCGATACCTCAGGA
GTGGACGGAAGTTGTAGTCCCCTACAACTATGAGGGCTACACAAGTGCTG
GTGAAGACAACGTAAGGTTTGGGTGGGAGAGCGCCGTCAGCCCGTGTCCA
AATCCGTTAAAGCGCAAAATTACCAACGAAGTAATCATCGCATTACGGCG
TCAGGCATTAAAGGAGCGGGAGGCTGAAGAAGTTCGATTAAAAAAACGCC
TGGCTCGTACAACCGGAGTCAACCCTGTTAGCAGACAAGCTTCTGTTACA
CCTGGTACCCCCGGCTCTGTTGCGCCCGAAGTACCTGATAAAACGCAAAC
AAAAAAGGAACAAAAAAAAAAGGTTGAGGCTAAGGTCAACGAGGCTGCCA
GTCACGCGGCGGCAAACGTAACTACAGCTCAGTTTCTTGGAGGCGGCGGA
GGACTTTTTGGAAAGAAGAAAAAGTATAGCTGGATGAATCCCGCGCCAGG
GGGCGGCACCAGCTCCTCTAAGCGTATTGGAGCGCAGGGAAGTCCTATCA
TAGGAGGAACAAGCAATGCACCTGTAGAAAGACTCACTGTAGACGGTGCA
AGAAGATTAGGCACGTGGCGCGAAGATCGAGAAAAAGGAGCGGGCGTTCA
GCTACGCGACTGGATCACTGTCCTTGAACAAGATGGGCATGAAAAGAAGG
CCTTGCAAATCGCATATATGAATCTTGACAACTCGGACCCAAAGTAG
>Bg_POA_contig_6821_gene-0.0
ATGATATCTGTTGCTTATATCGATCCTGGAAACTATTCAACTGGAGTGGT
TGCGGGAGCAACCTTCCGATTCAAGTTATTGTGCGCTGGTTTGATGTCCA
ACATCTTTGCTATTTTTTTGCAAAGTCTCTGCATCAAATTGGGAAGCGTC
AGCGGCCTTAACCTAGCTGAAGCATGTAGAGCTTTCCTCCCTAGATGGTT
AAATTATTTTCTATACGGGCTAGCTGAACTAGCGATTATTGCAACTGATG
TTGCCGAAGTAATAGGAAGTGCTATTGCAATCAACCTATTGATCCCAAAA
ATACCTCTGGTACTCGGCTGTGCCCTATCAATCATCGACGTTCTATTCAT
TTTAATTTTCTACAATCCAAATGGGTCAATGAAGTATCTTCGCTCGTTTG
AGTGTTTTGTTTCTGTACTCGTTCTTGGTGTGGTTGTATGCTTCTGCCTT
CAGTTAAGCCTCATCAAAGATACATCTGTGGCTGAAGTCTTTCGAGGATA
CCTTCCGTCCCGAGAAGTCTTCAAATCTCAAGGACTGTACCAAGCTTGCG
GTATTTTAGGTGCAACAGTCATGCCACACAGTCTCTATCTCGGTTCTGGC
TTAGTACAACCACGTCTACGAGAATATGATGTCAAGTGGGGAATCATTCC
TCCGTCAACTAGCTCTGAGCTGGAAAATAAATTGCCTTATCAGCCCTCGC
CTTCGGCTATTAAAGCTTGTCTTAAAATGTTTATTATTGAATTAACTATT
TCCCTTTTTATATTTGCTCTTTTTGTCAACAGCGCTATTCTCATCACTGC
AGGCGCCTCCCTCTATGGTACTCCAGTCGGAGAAGCCGATCTTTTTGGGA
TTTATAACCTCCTCTCAACTAATCTTTCTTCAGCTGCAGGTACAATATTC
GCTCTTTCCCTTCTTCTAAGCGGGATAAGTGCCGGAATTGTAGGTACCAT
CTCTGGTCAGATGGTTGCAGAAGGCTCACTGAACTGGACACTTCGACCAT
GGCTAAGAAGACTGATTACAAGGAGTATTAGTATAGTACCAAGTATTGTC
ATTGCCGCAGCTGTTGGCAGAGAGGGACTTAACGATGTGCTGAACGCTTC
TCAAGTGGTTCTTAGCATAACTCTTCCTTTCATTACGGCCCCCTTGATTT
TTTTTACATGCCGGGATCGCTACATGACTGTTCGTTCTCCGCAATATTGT
GATGAGGTGGTCACTAGAAATGAGCTGGTTAATCTTGAGAGAGACACACC
ACAGCCAGAGTTGAAGATGACTAATAATTGGGTAACAACTACAGTTGCGG
TAATTATCTGGCTTATTATTGCGTTTATGAATGTGGCAAATTTGGTTTTG
CTCGGGAAAGGTGTTGGTGGTTAG
>Bg_POA_contig_1469_gene-0.1
ATGGCGGACCTGAAGTACACTAATGCTACTCTCGACCTTGACGCGGTTGA
AGGTTTTGATGTTAATCAATTGCCGGACTACGATCGCGAATTTATATCTG
ACGAACACATAGCTGCATTTGCAGCAGCATTAGGAGCACCTGAAATAGTT
TTATCACCGAGTGTTGGAGAGCTAGGCGAGAAATCAGGCTGTAGCTACGC
CGAGTACACGAACAATGAAAGATCGAACATTAAGGATGATAAACATTCAA
ATGGAGACAATATTATCACCGGCCGAAATAATATTTTCATCACGGCGCAG
AATGATTGGGCTCCAGTAGCTCCAAAAAAAGTACCAGCCCGCGGAAACAA
GAAAGGCACAGGAAAACGAAGAGCGAAAAAAAATCGTACGAGTGATGAGA
CGAGAGAGGGCCATGCATACACACTATTTAAATGGCCTTTTCTAGTCATC
GTTGTGGCTTGGATGTTTGCACTTTCCTCTAGTTACATGTTGACGAGGCT
TCACGTATGGCTCTACGAGTACTACATCAATTGGAAGGGTCGACGCAAAA
ACTTACTGAAAGACCTTCAGAGTGCAACCAACTTTGCTGACTGGGTTGTA
GCTGCGAATAAATTGGATGAGTTTCTAGGAAATGAGTTGTGGAAAGTTGA
TGATGTATATGCATATTACGACTATAAGACGGTTAGGCGTGTCTTAGAAC
AGATTAAACGCTACCGAAAGAAGATTGACGAAGTTAGCGATCAGAAAGCC
CTAGACGAGAAAACATTACATCAAATTAAGGGTACTGTTGAAGATCTTAA
GGCACTGATATGTGCCTGTGTAAAAAATAATTTCGTAGGAGTTGAGAACT
CCCGATTATATTCACAGACATACTTCGGTACCAAATATCTTGTCCAAAAA
TTTATCAATGAGGTCGAGAATGCACTTTTACTTTTAGAAAATACCCCTCA
CCTTAGCAAAGAACATAAACGGGCTTTATTTAAACGATTGCATACTAATT
ATGGGCGGACAGCTCTCTGTTTATCAGGGGGTGGCTCGTTTGCATACTAT
CATTTTGGTGTAGTTAAAGCTCTATTAGATGCAGATTTATTGCCAGATGT
TATCACAGGAACTTCAGGGGGTGCCCTCATAGCGGCAATGGTTGCTACCC
ACACAAACGAAGAACTCAAAAAACTTCTGGTACCGGCTCTGGCGGAAAAA
ATATCAGCATGCTCCGAACCTTTCAAAACTTGGTTCCCAAGGTGGTGGAA
GACAGGAGCTCGATTTGACTCAGTTGACTGGGCTAGGCGTTGTAGTTGGT
TCACGAGGGGAAGCATGACTTTTAGTGAGGCGTATGATAGAACAGGAAGA
ATCCTGAACGTTTCTTGCGTCCCAGCTGACCCTCATTCTCCAACAATTCT
GGCCAACTACATTACTAGTCCTGATTGCGTTATATGGTCAGCTGTTCTAG
CATCCGCTGCAGTCCCCGGTATATTAAATCCAGTTGTTCTGATGATGAAG
ACCCAAGAAGGAAAACTAGTTCCTTACTCATTTGGCCACAAATGGAAAGA
TGGCAGTCTCCGAACTGATATTCCATTGAAGGCACTCAATTTACATTTTA
ATGTTAACTTTAGTATCGTCAGCCAAGTTAATCCTCACATTAATTTATTT
TTCTTCTCCTCTCGCGGCACGGTTGGTCAACCTGTCACACATCGCAAAGG
TCGTGGCTGGCGTGGGGGTTTCCTTGTTAGTGCTTTGGAGCAGTACTTAA
AACTAGATCTCAACAAGTGGCTAAAAGTGATACGTGCGCTTGAGCTACTT
CCACGTCCACTAGGCCAAGATTGGAGTGAAATCTGGCTACAACAATTCTC
GGGCACCATTACTATCTGGCCTCGAACAATTATTTCTGACTTTTGGCGTA
TACTCAGTGACCCAGATCCCAAGGATCTTGCACGAATGTTACACGTAGGC
CTGCAAAGCGCTTACCCAAAGCTAAAATTTATTGAAAATCGGCTGAGAAT
TGAACGAACTATTGAGCGTGCTCGACGAATGACCCGAACAGGATTTCAAC
AGAGATCAAGTATAGAGAGTATGATAAGCAAGGCCAGCTCACGTGCCACA
ATGCGGCTCTCAGAGGATTTAGGCACGGAAGATGAGGGTAGTTTCACTGT
GGAAGATGAAGAAACTGAGCATGAGACAGGTAAAATTGATTCTACGTAG
>Bg_POA_contig_1469_gene-0.7
ATGGGCGCAGGTGCGGATATTCTTATCTACGCAAAGATTACAGATAACAA
GATAAATACTTCTAGCCCAGAGAATTCATCTATAGTCGATGCGCTAGTCT
GCAAGCCCATCTCTTCATCATCTGAAAAGCATGGCTCAAGTCAAAAAAAC
ATAAAAGAAAATGACTCGAGACGAGAACAATCTATCAATAAACCTATTGT
CGAAGCAAAAGACATGAACTCGTCTAGTGGGACTCAACCTAAAGAATTTG
AAGAATGCAAGAACCATTGCGACATCACTCCAGGAGGTAGTCCGTGCCGA
AAGCGACAAAGAGTCTATGGCGACAGATTTATCCCTAATCGAGAAGGGCA
AGACCTACAAGCTAGCTTCAGTTTGCTACAAGATGAAGGTTCACCGACGA
CTCCTATTAAACAAAAGAATCGTACACCACACGGAGAACTCCATTTTCAA
AAGACGGAAGAAGCAAACAGAACATTCTCAAAACTACTACGTTCGGAAAT
ATTCGATAACTCTATTCCTCAGTCCTCTTCTTCCAGTCATATCTCTGATA
TATCACCTTGTTCAAAAACTGCACATGACCCCACGAGATCGCATACTCCC
CCTAACAATGCCTCGAATCTATTGCTACCAGCTTCACTTACCCCATCAAC
ACCACACAAAAATTTATTCTCTTACATATCACCCCGACACCATCCAAACA
TCGCTGGACACCCCACCCCATCGAGGACACCCCAAAGTAGACATGGTACT
ACTCTTAGTCTAAGATCCGAAGTTTATAATCTTTCACCTGTCCGGCTCGA
GAGCCAAAAAATATTACTTAGCCCTAGGAAGCTGCCTCGACCAGTCAGTA
AAGTTCCTTACAAAGTTCTCGACGCACCTGATCTAGCGGACGATTTCTAC
CTCAACCTTGTCGACTGGGGTAGTAGCAATAGTCTAGCAGTTGGTCTTGG
AAGATGTGTATATTTGTGGAATTCTCAGTCAGGACAGGTAAATAAATTGT
GTGAACTCACCGATGACACAGTCACTAGTATATCCTGGATACAGCGTGGC
TCACATATCTCTGTTGGAACTGGAAAAGGGCTCGTCCAAATATGGGACGC
AGAAAAAGTTCGAAGATTACGAACCATGACTGGACATACGGCCCGTGTTG
GCTCGCTTGCTTGGAATGATCATATTCTGACATCTGGATCTAGAGATCGT
CTGATTTATCACCGTGATGTTCGGGCTCCTGATCAGTGGCTTCGAAAGTT
GGTTGGTCACAAGCAAGAGGTTTGTGGAATAAGATGGAACTGCGATGACG
GTCAGCTAGCTTCGGGAGGAAATGACAACAAACTTATTGTCTGGGATAAG
CTGAACGAGAATCCATTATGGAAATTTAACGACCACACCGCAGCTGTCAA
AGCCATTTCATGGTCACCTCATCAGCATGGACTTCTGGCTTCTGGAGGCG
GAACTGCAGATCGCCGAATTATATTTCACGACACCCTGAAAGGAACCACA
ATCAATGAGATAGACACAGGCTCTCAAGTGTGCAATTTAGCTTGGAGCAA
AAATAGTAATGAAATTGTCAGCACTCACGGCTACTCACAAAACCAAATTG
TCGTTTGGAAGTATCCTAGTATGCAACAGGTTGCATCACTTACAGGACAC
ACTTACCGTGTATTATACCTTGCTGTGAGCCCAGATGGCAGAGCCATTGT
GACGGGTGCAGGAGACGAAACACTACGATTCTGGAATATATTTGGGCATA
AATCAGGTCAAGAACCAAACGGGGAGACTGATGGAGAAGGAAGTTTAGGG
AATTGGGGAATAATTAGGTGA
>Bg_POA_contig_1469_gene-0.3
ATGTCGCAACGTACCTCAAAACAAAACTTTAGGGTATCTACGCCCGTAGA
AGATAATATAACATTAATCGATAACTGCGATACTCTTACCTACACCTCAA
CTATGAATTCTTCTCCACCAGGACCAAAAGAGAAAGTCCCGGCGCTTAAT
TCGACGATGAGAAAACCACAACTGTCAAGACAATTGTCATTCTCTGAGAA
CAACTCATGTCAAGAAGACTGGGAGTCTTGCTCGACCATGGATAAATTAA
CGCTCTTCGATATTTTAGGCAATTTTCCACTTCCTCAGCAGCTAGAGAAG
ATTCAACGGAATCTTGCCGTCCAAAAAGAGAAGGTTAAAAGGCAAAGAGA
TGTCCTAAAATCTAGAGGATCATACGCCAAAGAACGTGTTGTAGAGGAGT
GGAAAAAGCGTGTACCATCTGCAGATGAACAACTGGAGAGATACCTAAGG
CTTATGCGAGAGAATGTGGATAGGCTCGGAAGCCATTGGAACGATAACAC
AGCTATTACGTTCCGGGAAAAAATTTCATTCATATGTGGTGTCCTTAATG
TCCTTATCAGTGGATATTTAATCGGAGCATCACCCAACTTTTTCCATGTT
TGGTATACTCTCCAACTCTTCTACTTTGTTCCGATCCGATTTTACCTCTA
TCGCAAACAGGGGTATCATTACTTTTTGGCTGATTTATGTACCTACTGCC
TCGCTTTCGGTAATAATGCCATTGCCATAGCTATGTGGAGAAACTCTTTA
GTGTTTCACAGTTTTGATAAAGTCACCAGTCTATTTGTCCACATCATGCC
ATGTGTTACTCTACATTGTCTAGTACATCTTATTTCCGATACCGAGCAAA
AAGAACGATTCAACGCGGCTTGGACGATTAAAAACTCACCTCCTGGATCA
CCAGAACATTATTCTCTCCTTGACATGACACTCTGGTCAACTGTTCCCTA
CGCCATTTGGCAATTATCGTATCATTTTTTAATTACAATTCGTCGTCGCG
AAAAAATTGCCGCAGGTAGACCTACATCATTCACATGGCTACGCAAATCT
TACTCAAGAACCTGGATTGGAAAAATAGTTCTCTCTCTTCCTGAATCCCT
ACAAGAGCCCACATTTATGGGTATTCAGTATTTTTACGCGCTACTAACTA
TGCTTCCTTGTCCAATATGGTTTTGGTATCGTCATGCCTCAGCATTGTTT
CTCATGGCAGTGTTTTGTTGGTCTGTCTACAATGGCGCTACATACTACAT
TGACGTATTCGGAAAGCGTTTCCAGAACGAGCTTGAATTAATGAAGCAAG
AAGTCCAGAAATGGCAAAATAGCGCCGAAGCCTCATCTCATGTTTCAAGC
CTTGATTCTGATGATGTAAAGGGAAGCTATCTTATAATTGAAGACCTCAA
TTCCACACCAAGTCGCCAAGTAAAAGACGAGAAAAAAACGTCGTTTAATG
CGGGTGATACAAGCACAGCGCTGGAAGTAGAAAGAAATAACAAGGCTAGG
GAAAGAAATAATAGAGAAAGATAG
>Bg_POA_contig_1469_gene-0.0
ATGTGGCTCATAGACTGGTTCTGGGACGTCCTCGCTTCACTCGGTCTGTT
GAATAAGCATGCCAAGCTCTTATTCCTCGGTCTCGACAACGCAGGAAAGA
CTACACTATTACACATGCTGAAGAATGACAGAGTTGCGATTCTCCAGCCC
ACCCTTCATCCAACTTCCGAGGAACTAGCGATCGGAAACGTCAAATTTAT
AACATTTGATTTAGGAGGCCATCAACAAGCCCGTCGTCTCTGGAAAGACT
ACTTCCCCGAAGCCTCTGGAATTGTATTCTTGGTAGACGCCAAAGATCAT
GAGCGCTTGTCTGAGTCTAAGGCTGAGCTAGATGCACTCTTAAGCATTGA
AGAATTAAGCAAAGTTCCATTTGTGGTCTTGGGAAATAAGATCGACCACC
CAGACGCCGTCAGTGAAGATGAGTTGAGACATCAGCTGGGGCTCTACCAA
ACCACTGGTAAGGGCAAGGTTCCTCTTGAGGGAATCAGGCCTATTGAGAT
CTTTATGTGCTCAGTCGTTATGAGACAGGGTTACGGTGAAGGTATTAGAT
GGATGGCACAATATGTGTAG
>Bg_POA_contig_5756_gene-0.0
ATGGCTTACGCCTCTTTTTTCTTTCTTCTGGCTTCTTGTAGCCATGCTCT
TTCGATTCCTTCTCTAGGCATTAGCGACATCATAAAACGAGATTGCGGCC
CGAGACATTTCGGCTATCAATGTCTCTCGACACATGTTGATAGTAGGGAA
GTCGTATCGACCATGAAGAGTGCCTGTAGTCACATCAAGAAACAGAAGAA
TAAGAATGGGTTCCTGCTTTTTTTGATCAACCTCTTCACCGGGTCTACTT
CTGCCCAGCCGTTTCTTGAGGCTGAGAAGTTTGGCTTTCCAAAAGATTCG
CTGATGGATGTCGTGCAAGAAGTTATTCCTTTGACCAAAAGTCATAACTT
TGTCGTATTCACGCCATCGAAATGCGAATTTCTCGGAATGGTGAGCGGGA
ATGCTGATTCGGCAAATGGTTCATACACGAGTTGTGATAAAGCTTCGTGG
CCAGAAGACAGGTTGGAAGTGATGGACCATCAATCACTTGAAGGATACGA
GGCTGAAGCATTAAATTGTTGA
>Bg_POA_contig_1132_gene-0.8
ATGCACCTCATCAATACCTATCATCTACTCGACGCTGCATTTGTAGACAC
ATGGAATGAATGTACACAGGCACCTACGAGTACAACAACTTATACCCTTC
TTCAGGAACGCTTGAACGTCGCTCATCCAATCTCTATGGCTCTCACAAGT
ATCCAGAAAGCTGATATCCTAGTGACACAACAATGGTTGCGGCTTATTGT
ATGGCAGTCTTCGATGCGACAAGGCTTACTCTCCTCAGCTTCCCCCGATG
AATCTATGACATTTCATTACCCGTTTCGTATTGCACATTCACTTCTAACA
GCAATTTCCTCACTTCCATCTACAGCAGTTGATGTACATGGAATGGGTAT
CTTTGAAAAGATATTTGAGATTGCTAATACTACACTTGATGTTATACAAG
CATGCGGCACTGGATCTGAGATGGTGAAATATGGCATTTGTCAAGATCCA
TTTGGTGTATTTGTAAGGACGCTTTCCTCGACACCCAAATCTCAGAAACA
ATACGCAAATTTGCTTTTGGAGAAAGTAACCGAGAAGCCCGAAATCGCTC
GTCTTTCCAGTGGTCTTTGGAGAAGTAATTTAATGCTACCTTGTTTGGCA
GATGGTCTTCAGGAAAGCCTTATTCTCGTCGAAAATAATGGTGCCGCTTC
TGGATCAGTAGGGGTGCAGGCATGGAAGGGTAGCATCATTGGCGAGGTAT
GTGATGATGTTAAAGTTCAAGTGTCTAGACAATATACGCCCAAAGATGTA
GCTGAAGTTTCAACATTCGTTAATATTGGAGGCAGAAAGTCTTCGTGGGA
GACAAACATGAGCACACAAGCACTTGAGGAATTTGACGAGGAAATAGGAA
AGTTGAATGTCACGTGA
>Bg_POA_contig_1132_gene-0.9
ATGCCGCTGGTATATATGCCAGCCCTCAGGGAGTCAATATCTCGACCACT
TGAGATGGATGAAAAGAACTTGATTTACTCTTTGTGCGCCCTTACTTCGA
CTCATATGTCGGGAAAAATAATCGTACCTCCAGGTCCACAGTCATGGGAT
ACTGCTGGGTGGTTCTTCTTAGACCAATGTATTTCAGTGCGACAGTCTTA
TGATTTTGTAGAAGATAAATCACTTTCAGCAGTCATATCATCTTATTTTG
TCTCAACAGCATTTTTTGAGCTGAACCAGAACCGGAAATCATGGTACTAT
CTTCGTGAATCCTTGACCATGGGTCAAGATTTAGGATTTCATGATGAAAG
CTCATATATAGATTTATCCCCCGAAGAGGCACTGTGTCATCGACGAACCT
TCTGGATCTTATACGTAACTGAGAGGTATGTAAATTTTGATTCTTCTACA
GAAGAACCTTCCATAATCTAA
>Bg_POA_contig_1132_gene-0.0
ATGCACGCACGACATGAGTGGTCCAAATGTCAAACTGAGCCGTCTTTATG
TATAGTTGTCGGGGAAGGACTAGTCTTCTCCGTGTCATGCTTTATCAGCG
CTTGGCTTGTGCCCGTCACGAATAAAATCTATCCATCTACCTCTATCTAC
ATAGACAGTTCAGTTTCACATTTGGACCACTCATGTAGTGGGTCTATTCG
TTGA
>Bg_POA_contig_10748_gene-0.5
ATGGGGTTTAGGCTGGCGTGGTATGTTTCGGTCTCGGCACTCCTTGCTGG
AGGTGTGGTCATTTCTGCTTTTCACCAAAGGTCAAACTTCTACTCAACCT
GCGTCTACTTGGCACAAAGTAACTTATGTCTAATGATACTGATTAACCTC
ATGCTACTAGTCTACGGAACACTTATGTACAGCCTGCAAAGAATATGCTT
TGGCGAGTTAAGACCTATTGAAATTGAACAACTTTATGAGAAAGGATGGT
TCGCCGTAACCGAGACGTGTTTAGCTATGACAATCTTTCGAGAAGAGGTT
GGAGCTTGGTTCTTAGTAATGTTCGTCGGGCTTTTAACTGGTAAAGTATG
GGGTTGGATTGGTGATGGACGGGTGGAGATTTTAGGACAACAACCGCCTT
[truncated: 8,744,151 more chars]
