# Supplementary material for: Rapid turnover of effectors in grass powdery mildew (Blumeria graminis)
Source: BMC Evol Biol. 2017 Oct 31;17:223. doi: 10.1186/s12862-017-1064-2 (PMC5664452; doi:10.1186/s12862-017-1064-2)
Supplement: Supplementary file 1 — 1) Genome assembly of B.g. poae (Bg_POA). 2) Genome assembly of B.g. avenae (Bg_AVE). 3) Genome assembly of B.g. growing on Lolium (Bg_LOL). 4) CDS databases of the 5 ff.spp. analyzed in this study (5 files: *all_CDS_last_annotation_200). 5) file with all effector families in B.g. Each line correspond to a family and all member are listed. The gene names correspond to the name in the CDS databases (candidate_effector_gene_families). (ZIP 72153 kb) [file 12862_2017_1064_MOESM1_ESM.zip › Bgh_all_CDS_last_annotation_200]

>Bgh_supercontig_000038_gene-0.2
ATGCAAATCTTCAGTCTCATCTCATTCGTGGCTTTTCTAAGTCATCTGGT
GCCTGCATTTGCCGCTTCAAATTATTTGTGCCATCATGTTGTTCTTGATG
GCCGACACATACAAGCAAGTCTTGATTATGCATATAATTATCAAATGGGA
CAGGCTGTTGGAGAATATGGCCGTAATGAACTGTTTGCCATCGGAACTTA
CCCAGCTAGTTATACGACCATCAACGGAGAAATTAAAATCCAAATCAAAA
TAGGAGTTACAAAAAACAAGAAAATTCTTTATGTAAGAGCTACAAGTGGC
GACAAAGAGGTAAAATGTCGTCCAACAGATTTGCCGGCTACTGGCTACAC
AGAAGGCCCTCCATCTACATAG
>Bgh_supercontig_000038_gene-1.5
ATGGATCATACAAGAGATCCATGTCCTTGGGTGGCATTAAATGATTTTGG
AGGCGCTTTCTGCATGGGGGCTATAGGTGGTGCAGTATGGCATGGTGTAA
AAGGGTTTCGAAATTCACCATATGGTGAGCGAAGAATTGGGGCTATAACA
GCAATCAAAGCACGCGCGCCAGTACTGGGTGGCAACTTCGGTGTCTGGGG
CGGTCTATTCTCAACCTTTGATTGTGCAGTTAAGGGTATAAGGAAGAAAG
AGGATCCATACAACGCCATTATCGCGGGATTCTTCACAGGAGGTGCCTTG
GCCGTAAGAGGTGGATTTAAAGCTGCGAGAAACTCTGCTATAGGATGTGC
TTGCTTACTAGCCGTTATAGAGGGCGTAGGAATTGGATTTCAGAGAATGA
TGGCAGAGAATACAAAATTAGTTGTTCCTCAACCACCTCCGTCCGAAGTA
ACAGCTAGCAATCTATCAGCCATATCTACAGCGTAA
>Bgh_supercontig_000038_gene-1.0
ATGAAAATCTTCAGCCTTATTTCATTGGCGGCTATTCTTAGTCATCTGAC
GCCAGCAATTGCCAATCAAAATTACAAGTGTCACGACCAAATCATTGGTC
CAATTCCCTTAATGGAATCTGTCAACAATGCATTTAAATATTATAATGAG
GAAGCTAAACCAGGACCAGCGGACAAACTTTTTATTCCATCAGCTTTTGA
TCTAAAGATAAAGTATAAAGACGGAACATTCGATGTCAAAATTGAAGTCG
GAGCGAACAGCCAAAAACAAATTATTTACGTAAAGGCTTATTGTCAGGGC
AAGACGTTTGATTGTACTCCAACAAACGAACCACCCACCTATAATAAACT
TCAGCCAAAAGCTGAAAATACTAAAATGTAA
>Bgh_supercontig_000038_gene-1.6
ATGAAAATCTTCAGCCTTATTTCATTGGCAGCTATTCTTAGTCATCTAAC
GCCCGCAATTGCCGTGCCAGCTTACAAGTGTCATGAAAAAGTCCTTGATC
CGATTTTCATACAAGGAGCTATCGATAAAGCATTTGCAGATCAAAGGATG
CCAGTTGTTGCCGGACCGCCGGATAAACTTTATGTTATGGCATCTGCGAA
GCTCTTGCTAAGGTATAAAACAAAAGATATAAAAGTCAAATTTGAAATCG
GAGCGAACAGTCAAAAGGGAGTTATTTACATTACGGCTTTTGCTGGGGAC
CAGACGTTTAAATGTAAAGAAACAACAGAGGCACCCGCCAAAATTCAATA
TTAG
>Bgh_supercontig_000038_gene-2.0
ATGCCTCCAATCAGTAGAATTACAAGGGCCGCAGCAAGACTAGCAGCAGG
CTGCTCAGAATCAGTAAATACGCCTGCAGGACCTCTTCCAACAATTGCAC
CAAATCGAGTCTCAGTGCCACCGAGAAAACGCAAAGCACCCGCTCTTGAA
CCTAACCAAGCCTCAATTCATCCTGCACTAGACCAAACAAAAGCTTCGAC
AACTCGTCGTTCCAAAAGACAGAAAGTGGTAGCAGTAGCAGAAGCAGAGC
GAGCTACCTCAATCTCAACACCTGCACAAGCAACAACTGTAGTAGCACGT
CGAAAAAAGAATAGTAATCAAGCGGCTATGTCGAGTCCTGGTGATTCCAG
TGGCGCTTCTAATGATCCTCCGACCGTAACTTCGGGGTCTAAAAGAAGGT
CATCCCGAAATAAAAAGAACGCACAAGAACAATCTAACAATACCACTAGC
TCTAGCCGTCAAACAAAAAAAATAATGAATTATGCCAAAGAGAGTGAAAC
GAGCATAGCTAACAAAACTACCGACACTCCCTCTCCTGAAGCTGATGGTG
GAAGTGCTGAAGAGGAAGAGGAAGATGAGGATGAAGAGATGCCACGAGAC
TACGAAGATGAAGATCCTTTCAGTGGATTCGGCGTACCCGGAGGTCCTCA
AGGAATTTCCAACACACTTCGGGCGTTGAGTACTATGATTTCAGGAGTTT
CCTCCAGGCTGCGAGATATACTGAACAACCTAAAACAAAAGGAGGACCCT
TCCATACAGCTGATTGCACTACAAGACCTCTCTGAGATACTTTTGGTATC
AACGGAAGATAATCTTTCTGGACACTTCTCACCCGATGCCTTTGTGAAAG
AGTTGATATCTCTTATGCAACCTACTGACTTTGATGAGGATAATACAGAA
ATTATGCTACTCGCCTGCCGCTGCATTGCGAACTTGATGGAAGCATTACC
ATCAAGCATTACTAATGTCGTCTATGGTGGTGCTGTCCCTGTTCTCTGTC
AAAAGCTTCTAGAAATACACTTCATCGATTTAGCTGAGCAAGCATTGAGT
ACACTTGAAAAGATTTCTGTTGAGTATCCTGCATCAATTGTTAGAGAAGG
CGGATTGACGGCATGCCTAACTTATCTTGATTTTTTCGCTACAAGCACAC
AAAGGACCGCTGTAACGACCGCAGCTAACTGCTGCCGAAATATTCCAGAG
GATTCATTTCCCATAATACGCGACGTAATGCCAATCCTGCTAAATGTGCT
CGGCTCTAATGACCAGAAAGTCGTCGAACAGGGCTCACTTTGTGTATCTC
GTGTCGTAGAAAGTTTTCGGTATCACCCAAAAAAACTTGAGGAACTTGTT
AGTCCCGACCTCCTCAAAGCAATTCTCCGACTTCTTCACCCGGGAAGTAC
GAACCTCATTGGTCCCAACATTGCGACTCAATTTCTACGGGTTATAGCTT
TCACTGCGAAAGCTAGCCCTACTCTTTCAACAGCATTATTTAAGATGAAC
GTTGTAGAGACGTTATATCAGATACTGACTGGCGTATCGCCACCTAGCCC
ATCTGAAGATGTTGCATCGAAGTTAGATAGCGTTGTCATTATGCAGGCCT
TGATTCATAGACCACGTGAGCAAGTCATTGAAACCTTAAATGTTGTTGGA
GAGCTTCTACCGGGAATTCCACGGGAAATAAACAATAGTCTTGAGCGATC
GACTGAAATAGATACGCTAACAACAACCTGTGAAGCTTCAACCTTAAGTT
CTGGCAGGCTATCTTCAAGAGGAAAGCGGCTTGAGTTGTTAGAGGGGTGC
AAGATAGAAGTTAGGCGTTTTGCTATAATTCTATTTCCTACTTTAACGGA
TGCTTTCTCTAGCACTATTAACCTTAGTGTACGCCAAAAGGTCCTAAGTG
CACAACTTAAAATGCTGTCAAATCTTGATAAAGATATTTTGGTAGAGGCA
TTGCGATCTGTACCATACGCCTCTTTCCTGGCCGGTATATTGTCCCAGCA
AGACCACCCATCTCTCGTCACCTTCGCACTCAGAGCTGCAGAGCTTCTTA
TACTTCGCCTCGACGATATATATCGCTATCAATTTTATCGAGAAGGTGTA
ATAACAGAGATCTCGAGATTAGCCACAAAGTTTTCTGAGGAGACAGTTCA
AGCAGTTGAGAACGCATCAGAAGCTCCTGATGTTTCGATTGAGCAAGACA
CCTGCAACGACACGAGCAAAGTATCTGAAAAAAAGGACACAGTCGCAGAA
ATAGTTGAAGATGATGATAACTCCTCTAATGGTGATGAAACAGCAGAGAA
TGAGAATGATGAAATACATGATGATAGAAGCCCCTCACCAGCTAGCTCTC
GCGGATCTACTATGTCTCTTGAAGATCCGCCAAATCAGAATAAATCTGAT
GTACTTGCAACACAACAAGCTGTTGCCCGTCATGCAAAGAACTTCCTAGA
TCTCCACGAGAATGAAAAAGCCAGCATAGAAATGAAGCAAAAAGCTACAA
AAATACTTGCAGACCTTAAAAATCTCGCATCAGATATTGAGGCTCACTAT
TTACACGGAGCTCCTGGAAACGGCATTGATCTTTTTACTGCACTTGCATC
ACATTTCGATGGCGATGTCCTAGAGAGTGTTACTAGTGCCGAACTCCTCG
ATTCAGAGCTTGTTCGGGTTTTACTCGATATCTTTAATAATTCGGACAAA
AACCTCAGCAATGGAGCTCGTTCCGCATTCCTACAAGTCTTTATGAACCA
AACACTAAGTAGAAAGTCCAAGGTCAAGAAAATAGAGTCATCTGCCACTC
CCTTCAGCATTCTAGTGCATAAGCTTCAAGACTTACTCAGCCGATCTGAG
CATTTTGAGGTTGTGACTGTTCATCAAAACACGTTTGATGGAAATAAAAG
CAGCGCAGCTTCAATGCTTGCTAAACAGATACGGCTCAAATTGGTTGCTG
ATGAGAGTTCAGAGATACCCCGGCCGTATCGAAACATTATGGTATCTATC
CATGCCATAGCAACTTTTAAGGCCCTTGATGACTATCTACGCCCAAGAAT
CAACCTATCTGAAAATCCTCGAGGGTTGCGAGCACGTGATAGCCTGTCTG
GAGCCCTTGCCGCATTGGCTGCGGCTGGAATGGCTAATCCTTTTGCTGGC
ATGCCTCATACTCGTCTTGCGGATCGTGGAATTGGATCCGCAACTACAAC
TGATACTTCATACTCAATGCCTTGGACATCTAGAAGCTCTCGAAAGCCTG
ACCCAAAAGCCAATCCACTCATAAACTCTACTGGGTCGGGAAATCTAGCT
TCGAACGTTCACGATTGTGTAACTTCTCGTCGATCAAACAGACGCCAAGC
AGCCACTGAAGCTCCTGCCTCTCTACCATTGCAAGACGATAGCATAACTA
ACACATTAGAATGTGTCGACGAGAGACAGTTTACAGACGATGAGGATATA
AATGATGGCACTGGACTGGATGCAATCGTCGGCAATATAGAAGAAGAAAT
AAGTGAGGAAATACCCGATCCTGCTGCGGTCAACTTAGAAATTGTCGCTG
GAGAAAAGACGACCACCCGCAATGAAGATGGAGCTCAGTCTACTGCACCA
TCGCACAATAATTTCAGTAATCGTCGCAGAAAGTCTACAATACAATCCTC
GCCCGTATCACAGACTCTAACAACTACGAGCTCTTCGTCTCGGCCAATGT
CATACGCCGCTGCCATTCAATCAGTGCCCCAAGACTGGCACATTGAGTTT
AGCTTAGGTGATACTGTCATTCCCAATGAGACAACTATTTATAGAGCAGT
TCACAGTAGAAGTACCACCATTGAGGACCATAGTAACAGGAGTCTATGGT
CGGCAATTCACTCCATCAAGTTTAAGCGAGTTTCCGGACCCCCTCCACCA
GAGCCTAGCTCCCTCTCCCAGGCGCCCGAAACCATTCCTGAGCCTACTGC
ATCTGGTATTCCAGCTTCCCTAGACAAACAGCCTGCGACTTCATCTATTC
TTAGACTACTCAATATACTCCATGCTCTGAATTCAAACCTTGATGATGTT
CTAGCTGAGAACAGAGAAGCACTTAAGCTTAATGTGGAGTCGCTATCTCA
ATTTGTCAACACTAAGCTTACTGCAAAGCTTAATCGACAACTAGAGGAAC
CACTAATTGTCGCAAGTAATTGCCTACCTAGTTGGAGCGAAGACCTTGCT
CGTTGTTATCCATTTCTCTTTCCATTCGAGACACGGCATCTTTTTTTGCA
GTCAACATCCTTTGGCTATGCACGATCCATGACTAGATGGCAAAAAGCTC
AATCAATAGATGAATCGCGTCGAGAAAGACAGCGTGACGATCGACCATTT
CTTGGACGTCTTCAACGTCAAAAAGTCCGCATTTCTCGATCAAAGATTCT
TGAATCTGCTCTCAAAGTCATGGAGCTGTATGGAGCTTCCCAGAGTATTC
TAGAAGTAGAATATTTCGAAGAAGTTGGAACAGGACTTGGCCCTACGCTC
GAATTTTACTCGACAGTTTCCAAGGAATTTTCGAAAAAAAAACTTCAACT
ATGGCGAGAGAGCGATAGCAATAACACTGATGAGTTTGCATTTGGTGTGA
ATGGCCTTTTCCCGGCTCCAATGAGTGAAGAACAATCATCTAATGAAAAT
GGAAAACGCATTCTTCACCTCTTCAAAATGCTTGGCAAGTTTGTGGCAAG
GTCAATGATAGATTCACGAATTATTGATGTTTCTTTTAATCCTACATTTT
TCCGTATTGGTGATGCTTTCAAGACAGTTTCACCATCTCTTGGAGCTGTA
AAGGCTGTTGACCCTCAGCTTTCAAGTTCCTTGAAATTAATTAAAAGATT
TGTGATGGCTAAAAGAGCCATCGATATGAACCCAGTACTCACTGCCATCG
AGAAAGTTGATCAATCCGAAAGATTAAAAATTGATGGGATTTCTATTGAT
GATCTAAGTCTTGACTTTACTCTACCAGGATACTCATCAATAGAACTATT
GCCTGGTGGATCCAAAGTCGCCGTAACTATTGATAAAGTGGAGCAATATC
TCGATAAAGTTATTGATATGACACTAGGAAGTGGTGTACAAAGACAAATA
GATGCATTCAGAGCTGGTTTCACACAGGTTTTCCCTTATACTGCCTTGAG
TGCTTTTACTCCTGACGAACTAGTTATGCTTTTTGGCAGAGCCGAGGAGG
ACTGGTCTCTTGAAACACTGATGGACTCTATCAAGGCGGATCATGGCTTT
AATATGGATAGTAAGAGTGTACGAAACTTGTTGCAAACTATGAGTGAGCT
CGACCTTCCTACGCGTCGCGAGTTTTTACAATTCACTACTGGCAGTCCCA
AGTTGCCGATTGGAGGCTTCAAATCTCTCACCCCCATGTTCACTGTGGTC
CGCAAACCAAGTGAAGCTCCTTACACCTCTGACGATTACTTACCTAGTGT
TATGACATGTGTCAATTATCTGAAGTTGCCGGATTACACAAATCTAGAAA
TTATGCGTGAACGAATGACAACCGCAATTCGGGAGGGGCAAGGAGCTTTT
CACTTGTCATGA
>Bgh_supercontig_000038_gene-2.1
ATGAAATCTTTCAGTCTTATTTCATTGGCAGCTATTCTTAGTCATCTGAC
GCCCGCAATTGCCATTTCATCTTTCAAGTGTGGCGAATCTGTCATTGGTC
CGGCTACCATACAAGATGTTATCAATAACGCATTTGCTACTAACCAACAG
TCACTTGTTCCAGGATCGGATGATAAAGTTTCTCTTAAAACATATTTTGA
CGTCCCTGTAATGCTTAAATCAAATCAAGTCATTGTCAGATTTGAACTGG
GAGCGAACAGTAGAAGGGAAGCTGTTTACTTAATAGCCACTGTTAATGGC
CAGAAGATTCCATGTACTCCAACAACAGAGAAACCTGATTATAATGAAGT
TCTGGCAAGATCTTAA
>Bgh_supercontig_000038_gene-2.5
ATGAAATTTTTCAGTCTTATTTCATTGGCGGCTATTCTTAGTCATCTAAC
GCTCGCAATTGCCATTTCAGCTCACAAGTGTGGCGACAAAGTCCTTGGTC
CGGCTACCATACAAGAAGTTATCAACAAAGCATTTGCTGCTCATCAAAAG
CAACCTCCTACAGGACCGGCGAATCAAGATTTTTTTAGAGCATCTTTTTC
CATCACCATGTTGTTTCCATCAGAAAAAGCCACCGTCGAATTTGAACTGG
GAACGAACAGTAAAAAGGAAGTTGTTTACTTAAAGGCTTTTTTTAATGGC
GTGACGTTTCCATGTACTCCAACAACAGAGGCACCTGATATTAATGGACT
TCAGTCATAA
>Bgh_supercontig_000038_gene-3.4
ATGGTGATGAAGCGCCTTTGGTGCTTCGCTGTCATCACAGCCCTAACCTG
CAATGCGATCGGTGAGCCATTCACAAAACTTCATGAAGCTGGCAGGTGCG
CTATACGCGGAAATTGCGGAGGTGGATCCATATTCTCGCCACCAATCCCC
TGCTCCTACAATGGTCAAGCTGAAGAACCAGCAACCGATGTACGGGAAAA
GCTAGTGGAATTGTGCGGGTCTAAATGGAGTTCTGGCCCTGTGTGCTGCG
AAGAAAGCCAGATTCAGTCACTGTCGGACAACTTAAATAAAGCCAAAAGT
TTCATATCTGCCTGCCCTGCATGTAAAGAAAACTTCTACAACCTCTTTTG
CACTTTTACATGCTCTCCAGATCAGTCTTTGTTTCTAAATGTTACTGAAG
CTAAAGCCTATGGAACAAAGCTTCAAGTAGCAGAACTTGACCAACTTCTA
GATACAGAGTATGCTTCTGGATTATTTGATAGCTGCAAAGATGTCAAATT
CGGACCAACAAATACAAATGCCATGGACTTCATCGGAGGAGGTGCAAACA
GCTTTGTCGATTTTCTCAACTTTGTTGGAAAAAAAAATCCACCCTTTGGC
TCACCGTTTCAGATCAATTTTCCCGATCCAGATGACTATAAAGAAAAGGA
TATGAAACCACAAACAATGATCCCAAAAGAATGTGATGATGAAGATGAAA
GGTTTCGATGTGCATGTGTTGACTGTTTGAAAGTCTGCCCTGCGTTGCCT
GAAATCCCACGTCACGAATCTTGTCATGTTGGTCGTCTCCCATGCTTATC
TTTTGGCGCAATTACAGTTTACAGTATCTTGTCACTATTTTTTATTATAG
TTATGTCTACTCATGTTGTACGGATAAAACAGGCCAGAAGAAGTGAGCAC
TTGCGACTACTTCAGGACACATCTCAGTGCGACGAAGATGACGATGAAGG
TGACATGATTCACGAAGGTGACATGTGCAATCGTCCATATAAAATATACT
GGCTTAATACTCTCTTTCATAACTTTTTCAGTCGGCTTGGCTACGTCGCA
GCTAGGTTTCCAGGAGTGACGATACTAAGTTGTGTAATAATTGTCGGTAT
ACTTAGCCTAGGATGTATTAATTTTGAAATTGAACGAGATCCGGCCAGGT
TATGGGTGAGCCCAAACTCTGCTTCTGCTAAGGAAAAGGCTTTTTTCGAC
GCAAACTTTGGCCCCTTCTACCGCGCTGAACAAGCTATCCTAGTCAATGA
TACCGGATCAAGCGGACCTGGACCAGTCCTAAGTTTCGAAACTCTCCAAT
GGTGGATTAATGTCGAGAAAAGAATTAGTAAAATTAAGGGTCGAGAAACT
GGTGCTACTCTGGATGATGTATGCTTTAAACCTACTGGGGAAGCGTGCGT
AATTCAGTCAGTGTCGGCATATTTTGAAAACAATATTAGTAAATGGACAT
CTTCTACTTGGAAAGCAAGGTTAAAACATTGTATCACATCTCCAGTCAAC
TGCCTACCCGATTTTGGACAACCTATTGATCCAGCCATGATTCTAGGAGT
TGTCGACAATTCAACGAGTCTGTTAGACTCTCCCGCCATAATAACTACCT
GGGTTATTACAAACTACGCCGAAAAATCTACTGAGCTCACTAAAGCAATG
GATTGGGAGGTGTCGATGCGCTCTACTCTACTGGAATTGCAAGAAGAAGC
TGTATCCCGTGGGCTTCGTCTATCTTTCTCTACTGAAATCAGCCTTGAAG
AAGAATTGAACAAGTCTTCGAATACGGATGCCAGAATTATTATCATAAGT
TATCTTATAATGTTTTTCTATGCATCTTTAGCTCTAGGCTCCAAAGTGTT
ATCTTTAAGATCAATCCTTCAGAATCCAACAAAGCTTTTTATTGAATCCA
GATTTACTTTAGGAGTGGCAGGAATTCTCATAGTCTTGATGTCAATCTCG
GCATCGATTGGTCTTTTTTCCGCGATTGGTATCAAAATAACCTTAATTAT
CGCAGAAGTTATCCCGTTTATAGTTTTAGCTGTTGGCGTTGATAACATTT
TCCTCATTGTTCATGAGCTTGAAAATGTCAATATTAGCCATGCCGATGCT
GATATTGAATCTCGGATCGCGAGAGCTTTAGGTCGCATTGGCCCATCTAT
TCTTCTATCAGCTGTCACAGAGACAATCGCATTCTCACTGGGCACATTTG
TAGGTATGCCGGCTGTGCGTAATTTTGCTGTGTATGCAGCTGGCGCCGTT
TTCATTAATGCAATTTTGCAAGTGACTATGTTTATTTCTGTGTTAGCTTT
AAATGAAAGAAGAGTTGAGGATCGTCGAGTTGATTGCTTTCCCTGTGCCC
GACTGAAAAGCATTCAGCTTGGGAACAACAATGGCTTTGCAAATGGAGTA
ATTCGTCCATACGAAGGCCATGACGAGAGTTTCTTGCAACGTTTTATCTG
CAAGAACTATGCTCCGACGATTCTGGGTAGAAAAGTAAAGGTATTGATTT
TCCTCATTTTCATGAGCATTTTTACAGCTAGTGTCTCTTTGATGCCCAGA
ATAACCCTAGGGCTTGACCAAAGAGATGCAGTTCCAGCTGACTCCTACCT
GATTCCATACTTTAATGACATATATGACTATTTAAACACTGGGCCTCCTG
TTTATTTTGTCACCCGTCAACTCAATATCACGGAGAGGGCTCACCAACAA
CAAATTTGCTCCCGCTTCACAACTTGTCACCAGAATTCACTGACTAATAT
CCTTGAGCAAGAGAGAAAACGTCCTGAAATTTCTTACATAGCTTCCACAC
CAGCGAGCTGGCTTGATGATTATTTTCGATGGCTTGACCCTACTCTTTCA
TCATGTTGCATCGAGTCTAACCATGCTTGTTTTGAGAATCGCAGTCCACC
CTGGAATATAACTTTATACGGTATGCCAGAGGGAGAGGAATTTGTGCACT
ATTTGCAAAAATGGATTGCAGCGCCAACAAACGAAGATTGTCCACTTGGA
GGCCAAGCACCTTATAGTACCTCGCTTGTTATTGATACCGAAAGAGGCAC
AATACCAGCCAGCCATTTCCGCACAAGTCATACTCCCCTAAGGAGCCAAG
ATGACTTTATATCAGCTTATGCCTCAGCCCGTAAGATTTCTGATGAAATA
AGCAAAGCCAACGATATTGAAGTTTTTCCTTATAGTCTTTTTTACATATT
TTTTGACCAATACACAACGATTATTCAATTAGCGGTTTCTCTCCTTGGAT
CAGCATTGGTTCTTATTTTACTCGTTTCATCAATTCTACTTGGGTCCTTT
AAGACCGGAGCTGTAATTACTATCACAGTTACTATGATACTAGTTGATAT
TATTGGAACGATGGGTCTATTTATGATACCTCTTAATGCTGTTAGTTTGG
TAAACCTAGTCATCTGTGTTGGTATTGGCGTGGAGTTTTGCGCTCACGTT
GCACGAGCTTTCATGTTCCCCACTCGTTCAATCATGGAACGCGCTCAAAA
TAAATTTCATGGACGAGATGCTCGTGTATGGACTGCACTCGTTAACGTGG
GAGGATCTGTATTCTCTGGAATCACAGTCACTAAACTACTCGGAGTAATT
GTTTTGGCTTTTACTAGGTCTAAAATTTTCGAAATTTACTACTTTAGGAT
ATGGCTTGCTCTGGTTATCTTCGCTTCCACACACGCCTTGGTATTTTTAC
CGGTGGCATTGAGTGTTCTGGGAGGAAATGGATATGTTGATCCAAAGAGC
GATGGAGGCTTGGAAGAAGATCTGGCGAGTAGGAGATACCGTAATTTTCT
CCCTGACGTGGACGACTCTGATGACGAAGATTAG
>Bgh_supercontig_000038_gene-3.0
ATGTCTGCCGAGAAAATAATCAGGAAGCATTCTATAAAAGCAAGTTCAAT
TCATACGCCAGCTTGTCCAGGAAAAAGAGTTTATGACCCTAAACCAGCAT
TTTATGTAGAGCATAAGCTCAGCCCATGTACTGCAACGGCGTCAATGTTT
GTATATTCTCAGGGAAATATCATCACATGCGCACAACGTGACACTCTAAT
CGTGGAACAGCGATTTCTCCAACATACCGAAGAAGTTCGTCTTTTAGAAG
CAGATACTGTCAGTGGAAGAGGAGACGGAAAGCTTGTTGTTAGCTATGAT
TCAGGAAAAACGGCAATCGTGTGGGATTGCACCACCGGAGATGAAATGGC
TCGATTTTATTCGCAGGAAAATCTAACGGTAGCTGCCTGGATGCGAAATG
GAAATATTGTGTTTGGAGATGAGCTGGGAAATGTGATCTTATTTGAGCTG
AGTACCTCTGAGAATTTATATGTCAAGACCATCGATCAAGTTTCGATCAC
AGCTTTGGCACCTGCAGTGGACTGTAGAACTTTTGCTATTGGCTTTTCAA
ATGGATCACTCTACATAGCGACCCTGCAACCCTGCTTTACAGTACTTCAC
GACTTAACTAAACCTAAGATTACAACATCTATTACCACATTAGCATGGCA
TGCCTCGTCACCACGTCAAAAATCTGTTCTCCTGGCAACCCAGTACTGCG
ACGGTAACCTCCGTATCTGGAGCATCCCGAAATACCATATCTGCACTGAG
ACAGCGAAGGTAATGCGAATTTTACAGCGCACAGACAAGGTTCAGAATGG
ACCCCATTGGTCCGCCTGGTCGAAAAATGGACGGATAATTCAGTTCTGTG
AGAGGGAAACTTGGTCATGGGACGTGCGAACAAAAAACGTCACATATGAG
GCCGTACCAACACCGGATATTATAAAAGGTCTAGCTATCTATGGCCCGGG
TGCAATCTTGTTTACGTTAAGCCATAATAATTCAGTACAGCAATTCAACC
TAAAATCATCGCCGCATATAGTGGCCAGCGTTCAGCATTCCACAAACAGA
ATACCATTATCAATACAAATACCTGAAGAAAAGGAAAGGAGGAAAGATAT
CCTTAAATTTTCAGATGAGAGAGGTACTACTAATATGCAAACTGGCGCTG
GTAACTTAGGAGGCGATCAAAATGAAATTATCACAGCTTCATCGAGTAGT
TCGAGAGAAAACTATGGATTAGAGGACTCGGAAAATTATACGACATCACA
TTCAGAAATTTTAAGCCCAATTTCAGTCAGGAGTCAAGTATCGAAAACTT
CGAGATCTTCTTGCGGATTACAGAATATTTCCAATATGTCACGTGATACA
GCTGATGAGACAAGTATTTCCACAGGGTCATCATTACATTCATCGCAAGG
ATATTCACTTGACTCAAGTCGCGGTAGTATATCACCTAGTTCTTCAAGCT
CTCGATCTAATAATTCACTTAACTCCCCTTTTAAAAATCCTTACTCACAC
CATAAAGCCCGACAAAACCATATTCAGCCTTCAGATCTATTCAAATATAC
AAATTACAGGCTATTTAATGTAGTAGACCGACAACAAGAAGCCCTAGATA
CTTCAAAGCTATCGAGCCATGATTGCCGAAGACAAATGTTACGTATAATA
TTCGGTTGGGATGGAGAGGCCGAAGGATTGATTGAGGATGAAATCAGTAG
GCAACCATTCGGATCAGTATCACGCTTTCTTTTGGCGAAATGGCTTGGCG
AAATTGATATTAATATCATGTCTCCTATGTCAGAGTCTATGACTTATTCT
GATTGGATGCTACTTGCTTTATGCGGAATCAACGGAGCTAGTAGACATGA
AAAGCAGAACAAAATTGCTAGAGCTTACGTCCAGCGCCTGCTGAGAGAGG
GTGACATTCATACGGCTGCAACATTCATGATTAGTTTGGGGGATAAAAAT
GATGCAATCGAAATCTACGTATCCCACAAGAGATACATGGAAGCTCTCAT
CTTGACTTGCTATGTTTTTCCAGCTGACTGGCAAAGGCAAGCTCAATTAA
TCAGGAAATGGGGCGAATGGGCTGTTCAACATAGTCAGCATAATCTAGCC
ATCAAATGCTTTTCTTGTACCGTATCTGAATTCACACAGCCATGGTATTC
TCCTGGCTATCATGGAAACAGATTTTCAACACTACAGACAGAAATATGCA
TGCAAAGTCCTCCTGAGTCCCCATCATCAGCTCATGAACCTCAGACTTCT
AATACGAAGACTTCCGCACTAAAACTAATAACATCTTTTGAGGGAGCTTC
AGGGAAAATTTCATGTTCAAGAATAAATGAACACGAAAAAAACTTGAATG
ATACAGTATCCTCATTATCAGAGAGCGAGTTTTCTCACGTCGCTTCCCTT
CGATCTGAACCCCAAAGCGCCTACAATACACCTGCATCTGAACGCACAGC
TACGCCTGGCGGTTTTCAGCGACAACGACTTCCTTCCATTGGAGAGATGC
ATTCAGATAATTTCCCTCTTGGTAAAGCGGATAATCCAACTAAACCTAAT
TTTTCGAAAGGCAACTCTGAGACACTTAGAAATCAAGTGCACAAATTACA
TGAAGCTGTCAATTTTGAAAAACCAGGCTCGAAACCTAAGAATTTCAACG
CGAAAATTCCGATGATTCAAAGATCGCGAAATTTTTTGATTGCTCCTCTC
TCGCTTTCCGCATCATTAGAACCCTCTCTCATGTCTCAAGCAGCTCGTAA
TATAAGCGAAAGCTTCGACGATCCAAAGAATGATAAGCTGGAAATCTCAT
GGCCACCTATGGAGGACATTATAACAGGAGATTATATGACCTCACCTGGC
TCCTCTATTGCGTCTTCAAGATGTAGGAATGAAAAACAAAATAGTGTCGA
CTCTCTTGTCAAAATCGCTTCTAAGCCTCCTGAAATAATAACACCCAGAT
CCGAAAGAGAAGATAGTCACTCTGATCTAGTTCAGACAGACAATTTGGCG
CCAACTAGTCAAATTATTGATTATTATATTGATGCACTTGAGTCTGCACA
GTATCAGTTTAAAAATGGAGAGAGTCAAGATTTAAAGCTTAAAAATAGCA
GACCTTCAGAATTTGTTGAAACGTCCACTGGAAAATCTAAGTTTGACGGT
TTTATAGAAGATAGAGAGTCATCAGTTACTCAATCCAAAAAAAACTTGGA
GTCCTCGCTATTATTTTCAAAAGCTACTGCTGGCAACCTACCTGACTTCA
GCTCGAATAGTCCAAGTAACAACAAAGCTCATCTTAACACTAGAAATCAA
GTAGTGAGTAAGAGACGACCAGCATTAAAATCATCTTTTAGTCAAGATAC
CCCGCCGTCGTTACTGAATGACTCATCATGGATAAAGCCAGAAATTAATG
CGACTAGTAATAATGGAATTCGTTTATTCCCCGATACTGATAAAGTAGGC
GAAGATAAAAAAGGTAAAGGTAATTATTGTGAAATGCCATCTTCACTTAT
GAAATCAGTGCGACATTGTGACAATGACAAGGATAATAATGAAAAATATG
ATTTTAGCGATGAAGGTTTAATGCATAGCGATGACCAAAATTACATAGAG
TTTCCGAGTAATAGCAGAAATGTATTACGCAGTCGTGGATTAGGAGGTAA
ATAA
>Bgh_supercontig_000038_gene-3.9
ATGACCGTTCCAACCCTCACAGGTACGCCAGGCTCTAACGCTGATGCATC
CATCAATGGCAGCAACAAATCTCTTTCTACAAAAGACAAAGCATGTCCAT
TTTGTCAACAACAATTTACCTCCTCTTCTTTAGGTCGACACTTGGATCTC
TACATCAAAGAGAAGAACCCCAAACCTGCGGACGGTATACATGATATTGA
GGAGATTCGCAAGCTACGTGGGGGTATCACAAGAAGACAGCCGCGGAATA
GTATGAATAAACGAGATTATCGTAATATGTCAAGGGATACTCCGGGCACT
GCTGAGCGAAGAAGTCCAAGACCCGGCAGCGAGAGAGAGAGAGAGAATAA
TCGTAGTCCGAGTATACGAAGGGAGGATGGTATAAATGAACCTATACAGA
ACGACCAACATGGAAGTAGGGCCAAGCTATCTACATATACCAATCGCGGA
AACTGGGAAAATGCAGGCATGACTAACAGCATTCTGACTCCATGGAGTAG
CGACCATCGAAGCTGGGACGAAGAGGATAGAGACAATATAAGAAAGCCAG
ATACCAGAAGTCTATCAGTTAGTAGGAAGATACTTGCTAAAACCGGCATT
GAACAAAAGCAAAGGATGATAGACGCACTTGATAATGCAAAGGCTGCCGA
ACTTGCTTTGCGTGAAATAGTAGGCTCATTAAGAGCAGCTAAACAACAAA
CCCAGGGCTCATCTATATTTGACTTCGACCCATTAACGATGGATTTCCCA
GCCCTGTGCTTACATTGTCTTCCACCACCACCAACATTACACACAAATAC
TCCCATTCCATCCCCAAATTCTTGGTCACTCTCGCCTCCAGAAGAAGCAC
AATATCAAGCTCTCCGCAATCATTTCGCATCAGCCTTTCACAATTACCGA
ATATCCCTCTCGGTAACAATCCCTCCTTCAAATATCGAAGCTATCTACAC
CCCCTCAGCTCACTCTAATATCTACTCTGACACCCGCTCTCTCGGTGCTT
CTATTGAATCTGCGACGAACTCGCTAGAAGGCAAAGTAAATTCACATCTT
CAAGCAATCTTTCGAGCCTGGCAAGCCCTCTCAAGCACAAATCGTGCAGA
AATTTGGAACATATCCCTCGCTCGTAATATTGCTTTAAAGAGCAACCAAA
TTGACAGCATGAAACGAAAAATTGAGGCGATATCACAAGACGCATCGCAT
CTGAGGCAGCAAATAGATGAATTAAACAGAATGCAACAGCCACGAGAATT
TAGAACTGCACCTCCGCGAACTACACGTATTGAAAGTGAGACTATAAATG
TTTTAGGAGAACGAATTTTAGGAATGGGTGTTAAGGTCAGGTTAGATCCT
GAGAATTCTACTAGTGGTAACTCGTGCCAAAAACGAAGTCCAGGACCCAA
TATATTTGATCAAAGCGTCCATATCGATACTATAATCGAACGTTCAGTTG
GGCGCTGGAAAAATATCGTTCGGGAAACACGCAAAAAAAGTAGCGAAATT
AATGACGTTGGTATTGAGAGGGGAGCGATCACGCACCAGGGTTTGAGCGG
GGAAAGTATAGTTATTGGGGACAAATTCCAATCATCTGGCATGCCAATTC
CCAACGAATGGGAGAGGCATAATGAACCAGTTAAAAATGGTGCTGTAAAC
GCTGGAGTTGGTAGCGACGCTGATGCCGATGCTGATATGGAAGAAGATGA
CGGGAGTAGCTTTGTGGAAATGGTTGATGCACCGCCGACTTTACGTGCTC
AGCTCCGTGGTCAACAGTTGCATCTTCAATCTCAAAATCATCCGTCACAA
CATCATCAGCAGCAACAACACGTCAGAGATCAAGGATTTCGATTGAACCA
TGGAAATGGAAATATTGCTAGGAATATCTCAGCAAATAGTCCGTGCCCTA
GCACGAGCGGAGGCCATCACAACCCAACTAACAGTCCAATACAAGCTCAG
AACAGTAACTAG
>Bgh_supercontig_000038_gene-3.23
ATGCATTACGGTATCTCTGCCCGCAAGGAGAAGCTGGTCGAGCCAAGTGC
GCATGCAGTGACGCAAGAATTTTTGGCTGAGTGCCGATTCGTGGCAGCTG
GAATGCGGCTAAATCTATGTCATGAGGGAATCAATCCGGCAGCAGATTCA
AATAATTTAGTGGAGCTGCGTGGGTGTAGGAGAGTGAGGGTCAATGACAG
TGGGGCTCCTCTGTCTACAGAAAAATCTTACACTGAGCCTATGATAACTC
GGAGACCTCTCAAGTGCTTTCTAACTGTGACCAAGCCTATCCATTTCACC
ATGTCAGACTCAGCCGCGCCGCTGCGTAGTTTGAATATCAACAACATCAA
CCCGCGCGTTAAGGAAGCCAAGTATGCCGTGAGGGGAGAGCTCGCCGTCC
GGTCTGAGGAATATCGAGCACAGTTGGCCAGGGGTAATCATGAGCTACCT
TTCAATCAGATAATATCCGCCAACATAGGAAATCCTCAACAGCTCGGCCA
GAGGCCGATAACTTTCTTCCGTCAGGTTCTCAGCTTACTTGAATACCCTG
CCCTCTTGGAGAATGAAGATGTACTCCTCAAACAATTAGGGTACAAGGCA
GATGTTATCGAACGAGCAAAATGGTTGTTAAAATCTGTAGGCGCCATTGG
TGCCTACAGTGCTAGTAATGGTGCGCCTGCCATCAGAGAGAGCATCGCAA
ATTTTATAGAAAGACGAGACGGCCATCCGGCAGATCCCAAGGACATTTAT
CTTTCAGCCGGCGCCTCCTCTGGAGTGAACACCTTGCTAAGCATCATATG
CGCAAAGCCCACGACGGGAGTCTTGGTGCCAATTCCACAATATCCCCTGT
ATACAGCGACACTTTCAGTCTTGGGGGCCAAATGTGTTCCATACTATCTT
GATGAATCAAAGGGATGGGGAACTGATGTTGAAGCTATCAAGGCTGCATA
TAAGCAGGCCATTTCTGAGGGCACAGACGTGAAAGCTATTGCCATTATTA
ATCCTGGAAATCCGACAGGTGCTAGTCTATCTATGAACGACATCAAGGCA
GTAATCACCTTCGCTGCCGAAGCGAAATTGGTCATTCTAGCAGATGAGGT
CTATCAAACCAATGTTTTTAAGGGTGAATTCTACAGCTTTAAGTCTGTCC
TGCGAAACCTACAAAAAGCTGTTCCCAAGGTTTATGATAATGTGGAATTA
GCTTCATTACACAGTATATCTAAGGGCATGGTTGGAGAGTGTGGACATCG
TGGTGGATACTTTGAATTAGTTGGCTTTGATGCAGAGGTTCAACAAGAAA
TATATAAGTTTGTTTCCATTGGATTATGTGCTCCAGTTGTAGCTCAATGT
CTGGTGGAATTAATGGTGAACCCACCACGAGAAGGTTCACCTAGCTACGA
ATTGTATCGACAAGAATATGATGGAATCTTTAACAGTCTTAAGACGCGAG
CCTTTGCCCTTTATGAAGCTTTTAAAGAAATGGAGGGTGTCGAGTGTGAC
GAACCTCAGGGCTCCATGTATCTCTTTCCCACAATAAAGTTGTCAAGTAA
AGCCATCGAAGCCGCAAAGAAAGAAGGCCGTTCTCCCGATGAATACTATG
CTTTTCGACTACTCGAGGCTACCGGTATTTGCGTCGTCGCTGGCTCTGGC
TTTGGTCAGAAAGAGAACACTTTACATTTCCGAACTACCTTTTTAGCTCC
TGGCACCGAGTGGGTTAGCAACATTGTAAAATTTCACCGCGAGTTTATGG
CCGAATTTAGATGA
>Bgh_supercontig_000038_gene-3.10
ATGTCAAATCTCATATCTGAGCGGAAGCCTGAAGAGGCAGAAAATATAAC
TACTCATCCTTTCACATGCAATACTTGCCAGGTGGCTTTTCGAAATAGTG
ATTTACAACGAGGACACATGCGCAGTGACTGGCATCGATATAACCTAAAA
CGGCGGATTACATCCCTTCCCCCAATATCGTCTGAAATATTCACAGAAAA
AGTTCTTCATGCTCAGGCGATTTCAACCGCAGCACTAAAAAAGGAAACCT
TTGAAAATACTTGTTCTATTTGTGCCCGGACTTACTTCAGTGAGAACGCA
TATCGAAATCATATTGGAAGCCAGAGACACAAGTCCAAACTAGCTACAAC
TAAGCATGATAATGAAGATTCCCACTCAGTAATAAGCTCGACCTTTTCAC
TCGGTGAACCAGTAGCAGATCTCAAGGTTAAGGAAATAGTGAGTGATAAT
GTGCAGAACATTGGTGAAGCAATAAACAATATTGAGTTGGGGAATCGGAT
ATCCATCCAACAAGTGGAGAAAGAACCAAAAACAATATTGCTGGAAAAAA
ATGAGATCTTTAACAAAGACCCTTTCACTCACGCCAAGGACAAAAATTTT
GAGGAAAAATGTAACCAAAACCGCTGCTTATTTTGCAACTTCCTGTCCGA
TAATCTTGACCTTAATGTCAAACATATGGAAAAAGTACATGGTATGTTTA
TTCCTGAAAGACCATTTCTAGTTGATCTAGAGGGACTGATTGACTCTCTT
TACGAGAAAATGTTTAAATACCATGAATGCTTCTACTGTAAAAAGTTGAA
GACGTCTCAATTCGGTCTCCAGACACATATGAGAGATAAAGGTCACTGCA
AGATTCCCTTCTTTACTGAGGAGGAGCAACTTGAGATAGGAGAGTTCTAT
GATTTCACTAGTACTTACTCGGGTACTGAAAGTGAGGCTGAAAGTGAGGA
AAACCCAGGCTCTAAATTGGAGCAAAACGATGCTGACTCAGAGCTGGATG
AAGACGATGATCGCGATGGCTGGGAAACAGACTGTTCAGGATCAACCATC
AACGTATCAAAACTTACAAAAAAGGACCACCAGAAATCTGAGGGGTATTC
AAACGATACTCGCTTAGAATCCTGGTCTAATGACGAGAAAAATAATTTGG
TTTCCTATTACAATGACTATGAACTTCATCTTCCTTCTGGCCGGACTGCC
GGTCATCGATCTCTAAATAGGTATTTCAAGCAGAATTTACATAACCATCC
ATCACCAATGGAACAACAGGAGGAACTTGCCATTAAGGCTATCAATATAT
CTGGTTTCAAGGAGAATTATGATATAGATTCACAGAGCTCAGGGAGAAAA
ATAATCAGAGGCCCCTTAATTCGAAATAGCGATGCTCTCGGAATTGCTGG
CATATCTGCGCAGAAAATAAAAGAATTGAGCACACAAGAAAAACGCTCGC
GTAAAGTAGAAGAGAGGGGTAGAAGACGTAATGAGTGGCTTGTTAACAAA
CAAAACAACTCACAAAAACATTTTAGGGTCAGTCAAACAAGAGAGTTATT
GATTTACTTATATTTAACATGTTTATCTAGGATCCTCTCCTCCAATGATT
ACCATTCATTTCCAAGCAAGCTTGAAATAGTCAGATAA
>Bgh_supercontig_000038_gene-3.26
ATGTCCAAAAAGCTCGAGATAGAAGTAGCTAGCTATAAAGAATATTTTTC
AAAACAGGCTGCACAAATACAGGCTCTTAGGGAGTACTGTCTGAGGATAG
AGACACGAGATAATTTAAAAATTGAACTTCATTCAGCTCTAAGCGAGATC
TCAGGACTTAGGGATATATTTCAAAGCGTTAGAATGGATAACGCACAGCT
AATTGAAGAGTCTTTAAATAATAAAAAGACTATTGAAAAATGTTTGCAAG
ATTATGAAACACAATCTAAAGAACTTGGGACTAAAGATTTGCGGCAAAAA
TGCTTATTAAGCAATCTAGATACATCGAAGGAAAATACTGCTCTTACAAA
GGCGCTAGGCTATCCTAAGCGTAAAGAAGATATATTTTCATTAAGTAAAG
AAACTTCACATATATTTGAGCCAGTTATAGAAACAGATGAAGGTATTAAT
GATAAAAAATTTCAAGAATCAACCATGGAATCAGAGTTTAAGCCTGTTGA
TGATCTTTTGGGCGAGAAATTAATAACACAACAAAAAAATAAAGGATTTA
TCAGCCAAGTTTCAAAAAAAATGAAAGCTAATACTAACTTAATGATGTCA
ACAGGCAATTACTCTCAATGTTGTACAAATGATTTTCCTCAATTACTAGA
TGGGAGTGAGGTGGAAAATAATTTGTCAGTCGGCAAAGAATATCCAGTAC
ACTCAAATATTATATCTGGTTCATTCTCTCTAGATGATATTGATACAGCA
ATAGAAAGTGCTCCTTTTTCGCTAATTCAGGAAAATGAGATAACAGCTAT
GTTAATAGATATTGCTGGTGATCCAGCTCCTATCCAAATGTCTGAGGGAG
AAAAGACTAGATGTGGATCTAAACGTATCAAAGACCCACTCACTTGTAAG
CAAGTTACAGCTGATTCCTCACCGTCCACCAATCTAGGATATGATGAACT
CGATGAACCTTCCTTCAAGAAACAAAAGTCAGGATCTTGGAAAGTAGCTC
CAAGCATACAGAAAGTGAAAAAGCAATCAGAGTTATCAAGACCCAAAAGA
AGCTCTCTAAGATGTAAGATTGAGCAGATAAGTCACCCTAAATTTTGTTT
TGAAAACCGAAAAAAAAATTCAAAGTGTGATAATCAGTCCTATACCCAAT
CTATAAAATCAGATAACTGCAAATCAGTGCCAGCCGAAAGTAATGTCAAG
CAAAGACGCCAAGATCCAATTGTTTCAAAGGACACCACGGTAGCTAAATC
TGGTGCTGAAAGAATAACCAGAGGACGCAACCAATCAAAGCTGGATATCA
CGTACCCACAGCCTAAAGAAAATAAAGCTCTTAAATGA
>Bgh_supercontig_000038_gene-3.5
ATGAGTATTTCAAATAAGGCACCAGCCCCGTCGCGGTCTGGAGGTAAAAG
AGGTGCAAAAAAGCCTGCACCTGAGGAACCCGAAGAGCCTCTCTTGGTAG
ACTCAGAGGATGAAGAAGATGATGGACTACCTGATAATGAAGAGTCCGCA
TCTAAACTACTCAATGAGTATCTTAAATCGGTTGGCGGAAAAGATCTTAT
ACTCGCTGACTGGGCAGAAAAAAAGGCGCTCGCCGAATCGTCCAAAAAAG
GGAAAAAGAGGGGTAGAAGCAGCCCATCTAGCGTAAACAACAGCGTAAAG
CGTACTAGAAAAAGTATCAAACACCCTGCGTCCACCTCTCCGCCCGCAAG
TGCTATTGCTGCCAAGTTTGAACCGCCGTCCGGAAGTTGGGAGGAAGAAG
TTATCGCAATCGATGCTTGCGAAGGCACGCAAGGTAATGTCATTGTATAC
TTGACTTGGAAAGGTGGACATAAGTCCCAGCATCCCCTAGCCCAAATCTA
TAAACGATGTCCACAAAAGATGCTAAAATTTTATGAAGATCACCTGCAAG
GAGTCCCTATTATCACTTATAGACCAATGCTAACCAACGCAGAGTTTTTA
AGAAGTCGGAGGACACCGATTAGGGGGCTTCATTCACGAAGCAATTTAAG
TTTTCGCAGCAAGAGAAAGATATTCCAGTTGGGTACGATGGTTTATCTGA
TTGTGAATGCACTTCACATGGCCGCATCTTGTATACATGCCGTCAGGGAT
CCCTAG
>Bgh_supercontig_000038_gene-3.2
ATGAAAGTCAACAACTGTGTATTCGCTCTATCATTTTTCTCATTCTCAGT
GATGGCAATGAAATCCGAAGGAAAACACAATGTTCCGATGGAATCACTCG
GATGTTTGTCCGATCTCGGCATAGACATTCATCAGAATCAAATAATCGCT
AAGAAAGTTTTTGATCAGCTTTCCGAAGAAGAGATGGAATTATTTCTTCA
CAACAAGCACGCAGAAAAATACCAAGCCCATAAAATCGAAATCACGAAAA
CGAAAAAAAGTAGTGAATTATATGATTGGCCGGTATCATGGAGCAATGAT
TTCTCAGACGCAAATCGGATGAATCAGAGGGCGATAAAGCAGAGAATTTC
TAACGTCAAAAACCTACCTATCAGTGATGAAAAATATCTAGTTCTGGAGT
ATTTGAAAAAGGATAAGTTTATAGAGTTGAAGGATGTCGCACAAGTCACG
AGTAACTCCTACAAGCTTTATTTTCGGAGTAAAGTGGCGAAGATAAGGGG
AGCAAAAATTTATCACCACCGCAGTCAAGCTTGCGCCGCCAACTTTAGAA
ATGTTAAAAGTTTTTAA
>Bgh_supercontig_000038_gene-3.13
ATGAAAGTCAACAACTGTGTATTCGCTCTATCATTTTTCTCATTCTCAGT
GATGGCAATGAAATCCGAAGGAAAGCACAATGTTCCGATGGAATCACTCG
GATGTTTGTCCGATCTCGGCATAGACATTCATCAGAATCAAATAATCGCT
AAGAAAGTTTTTGATCAGCTTTCCGAAGAAGAGATGGAATTATTTCTTCA
CAACAAGCACGCAGAAAAATACCAAGCCCATAAAATCGAAATCACGAAAA
CGAAAAAAAGTAGTGAATTATATGATTGGCCGGTATCATGGAGCAATGAT
TTCTCAGACGCAAATCGGATGAATCAGAGGGCGATAAAGCAGAGAATTTC
TAACGTCAAAAACCTACCTATCAGTGATGAAAAATATCTAGTTCTGGAGT
ATTTGAAAAAGGATAAGTTTATAGAGTTGAAGGATGTCGCACAAGTCACG
AGTAACTCCTACAAGCTTTATTTTCGGAGTAAAGTGGCGAAGATAAGGGG
AGCAAAAATTTATCACCACCGCAGTCAAGCTTGCGCCGCCAACTTTAGAA
ATGTTAAAAGTTTTTAA
>Bgh_supercontig_000038_gene-4.2
ATGGAGCCTGGCGAATACCTCACTAACGTAATATCCCATCTCACCGAATT
GTCCCAGAACAATTTGACCTCAATTAGCTACGAGTACTTCGTGCCTTTAT
TTCCAGTATCAAACATTCTTAAGATAAAGCTCCAAAACTTAGAGCTTTTA
TGGAGAAAAACGGGCAAACTAGTGTATTACGACCATGTCCGAGTCCAGAT
ATGGGTATTCCTCAGTAGTCCAAGTACTCAAGAATGTGAACTTCAGTATT
CTGATTCTTCAACCTCGTCCAGTACACAAAACCTAGATGAAATAGGAGAA
TTTGGTCACCTACACAAGAAATCTGGCACATATGAACCTGCGACTTTAGC
AATGAACGCATCCATGTCAAGTATCAACTCTCCAATCAATAGCCTATCTT
CTACCTCGCTAGAGAGTCCTAGTAAAAATTTACAGGCCAGCAGTAGTCGG
ACTTCTTTGGCGAGCCTGACTATCCACTCGCCACGTAAGATTTTGTCAAG
GATTTCCGAGACCAAAGGAACTGAAGTGAACAGCGATAATGTTTCACGAG
AAGAAATCCATCAGTATTTTATATCTGCTGTACTTGAGTCCATGATGTAC
TTTCTCTGCCGGGATGGCGGATTCATCCCATTCAACTCCAGGACGCTGAT
ATCAACAATCCGTCAGCCTATTCCCTGTCTTGAAAACTCTAACATGGTTG
AATTTACTACTCTGGATATCAGTCTCACCTCTATGGGAACTATAATGTTA
AAAGCCCATTTTAATGTGGCACAAAGATTACGTGGAATAAAAAATCTGTT
AAAAGATTCAAACGAGCCAGATCAGTTACAATCAGGGGATCATCTCTGGC
TTGCACCCTGTGGAAATTCTGCAAAGTATTATGGCACTCTTGCCTGTGAT
AATGTAGAGACTTTTGGATTGGTACTGGATGGGAAAAGACATATTCTTGA
TACAATCTCTAAAAATATCGTTAAAGTATGGCAGGTTAGATTTCTCGAGT
GGTTAAAGTATAGAGGCATGGATTCGATAGCAATTGAATCGGGGGGCTGG
GTATTAATTCAAATATTAACGGGCCATTCTCCATATGCCAACATAGAACT
CGAAAAGATCCCAATTCTTGTCGATTCAGGTGCTGTGCCGTGGCCATTAA
TACTATGCTTTCGAAATCTCACTCAAGATAAAACTGGTAACCTAAATAAG
AGCTTGGACGCTGTCCAATGTTATGATCCTATTAAATTTGCCGAAGAATG
GTATAGTTCTCAAGAGAGAGTTAAAATAGTAAACCAGAGACAAAAAGAGA
GACATGGAGCGGAGGTTTCATCAAAGGAGCGAACCAACCCCGAACTTCCA
ACAAGTCGATACCATAAAAAATCAATGGAAGCAGTGAGAAAAGAAAGTTC
CACAGGTAATATTTATCCTACTCCGCCAGATGCTCTTCTTCCTCCGACTG
TGATCACACCCTCCCTCGAAGAAACTGAATGTACGCCCGAAAATGCTAAT
AGCTGCGCACCTATTGAACCTGATGATGTGGGTCCAAATATCAACAATGA
AACTCATTTTAGCTCAGAATCCTGGGTTTCAGCTAGCAAAAAAGACCAGA
ACCCAAGTATAAATTTTTCTGAAAATTTTTCTGAGAATGACATAATTTTC
ACAGATCATGGCGGTGATATGTTTGGAACAGACATCACTGATGCGGATTT
TAATTTTTTCGATGAGCCCGATATAGAAATTGAACATACAAATAAACAGA
CCCCTATTTCTAACTTTCAAGCAACAATTAAAGAAATGGGTGAGACTCAA
ACTTCAGAAAACGCTGTTGCAGAAGACCGTCAGCTTACCATTTCGGATAA
AAATACTGTCCAAGCTGTAATTTATAACGAAGCGCAGGAAAATATTAACT
CAGATAAGTCAGAAAGTCTTCAAGAAAAACCATTAAACCTTCTGGTAGCT
ACGGCAAGTCAGATATCGCAGTCCCAACCATCTACTTCAGCAAATTTACA
GCATGTCAACGCAAGATCACCTTTCAGTAAGGAGATAATATTCAACAGGC
TGAAGATAGAACAATTACCAATAAGATCTGAAAGTTTGAGAAGACTTAGT
ATCTTCGATAGGATTGATTTTGAACCATCAATTTTATCCATAAATAAAAA
GTACGGACCATCGGGGCGATACAATATTATTCCAGAAGTACGCAAACCAT
CTATTTTAGAACCATCAAGCCTACCAAGGTTAGATGTGCTCGCCAGGAAA
AAAAATATCAGAGTTGAACACAAACATATAGAGACTGACCAAGACCCTTG
GGTTAAATTTTATAAAGAAATCACAAATGCATCAGTATCACAGGAAACAA
AAGATAACTCCACAGATCTAGACCACCGTGCTACAACTCCGGAGGAAGAT
GGTTCTATTTCAAATACCGAACCTGAAATTTTTTTTGGAACATCCAAAAA
GAGGAAGTGGGAAGAAACTGAAGGCGATACGATCTCACCATCAGAAAATA
TAATTCGAGGATATGCGCAAGCCGCCTCCCCCCAGTCCATCAACGACCCT
ACTGTATTTCTTTTTGAACCATATCAAGTTGGGTGGCCGCATGAATCCCA
CTTCATCCTACCAGAACCTACCGCTCGCTCTGATGAGCTCACAGACATTG
AGCTTATTGAGACGACACAAATATTGGCAGATCAAGCATTGTCGGGTAGA
TTCCAACTTCCCGGAGTTCCTAAGCATGATTTCTTTCCAGACTTTCAAAA
TCGAATTTCTGTAAAGAAAAAATTACACTGCATTACTGCTGCTGCTCAGA
AAATTTTCTGTAATGCTACTATTTGCACTTTACGCGACTTTCTGGATGTT
CAAGGGATACCTATTTCAAATCAGGTACTGCGCCTACCCCCTCGACCCAA
CACAAATCAAAAGGGGTTTCCAGGAACAAATGTGCGATCTAACGACTTAT
TTCCGATAGATTCACCTCACCTTGAAGTTCGTCGAGCTGATGCTGGTATT
TCAGTTCTCCCTTCTGCCATTGGATTCTGGGAAATATTTGGTCTAGGTCC
ATTTTCTGGTGTTAAAAACGTAAGAGCCGTTTGCGTTCATCCAAATTTTG
ATGGTTTAGCAGCAAGCTCCAACACTCTACTCGATCGAATGAGGGGATTT
TACGAATCTGCTAGATTTGGTTCGCACGATAGAATAATTAGCCCAGATAT
CGACAATGGGTTGATACCTTTCACCATCAAAACATCACAGCCAAACTACT
CTCGTCTATCAGCGCTGAAGGAGATGACCGAAAATCTGAGCAGAACTCTC
TCGCGTTTAACGATCCAAAACATAAATTTAGTCGTATATTTTGTTTACCC
TCCTAATGACGGTGATCTGCTCGTTCAAATTTGCGCCGCTTTTCATCATC
TTTTTAGTATGTATCGAAAATCATTAATTGAAAGCAAAGTTGCTCCAGTG
AACGAAATTGTTTTACAACTTATTCCTCTTGATTTTATTGCATCCCCAAC
ATCACTCGCAGTACCCCGTCCATCAGAATATTTTGGGCTAGCGCTAGAAG
TGTACGATCGTTGTATCAACTTTGAGTCCTCAACAATGCCGGCCATTACA
TTGGAGCCTCCACTCCTCAAGTCTATTGATTTCAAATTAACATCTAACCC
ATCCCCTTCATTACTCCATGAAAATAGCTGCCTACATATTGCATACGCTA
AAAGTATCGATAATCGTTGGATAACAGCAGCCTGGATAGATAATCGGGGA
ATTCAGCAGATGACTGCCTCTTATTGTCTAGGTAGAAAAAATAAAACGAT
CACAACAACTTTCGCCGAGGTAGCTAATGAAATATGGGAAACAACCCTTG
ACTTTATTTCCGATCAAAAGATTCAATGGCGACTCATTATAGCTAGAGTT
GGAATTATGGATCTATCAGAAACTGAATTCTGGACTGGCCTTGCTGCGGC
CGAAACAAATGCCAAAATTAGTCTCACACTTGTTACTGTTAAGACGAACG
TTTCTTTAGAAATTATTCCTTCGTGTATCTCCTTACTATCAAATGAAGCG
ATGGGTATAAAAAAGAGCGCTCCAATTTTTAAAATTCAAGGATCACAGTC
CTCTTGTGGTATCCCTGAAAACACTACTACAACAGTCGACGCAGCCAGTG
AACCAGATCTCAATGCGCGATTGATCGATTTGACCGATCAGACTTGGGGG
GCAGTCTTATCGCATAGAGTCAATAACTCTAATTCCCTTGAGGAACTTAA
TTTGGCCCTTGTAAGTGGCTATCTTTTTAAACGTGGAGGCACCAATCCAG
AAGATCCACCAGTTCCCATGGAAGTCAATGTAATATTCAGCGAAGTAAAT
GGAAACCCACGTACATTCCATGAAAATCTTCTTAAAGAAATTCTTGGATA
TTATCGGTGTCTAGGAACTCTAGCGAGGGTTAGGAGAGTCGTGGATGTTA
ATAAGGACATTAGACCGTGGCACATCGCTGCAGTTGAAAAAGCTGTTGAG
GCCTTGTATATGTTAATGTGA
>Bgh_supercontig_000038_gene-4.7
ATGAGTTGTGACTCTAATTCGACCGAGCCTATTGATGAGAGGATGTACGA
GACAACGGATAGTTCCATCGACACCTTTTCAAGGCCATCAAATACGACAC
CAGAACTTGCTCACCACTTGGAAAACCACTGTTCCATTCTCGCTTTGGCT
GTTGGCGATCATCATGTCTATGCAGGAACCCAAGATGGAGAGATTGTAGT
TTGGTCTCTAGCATCCTACGAGATTGTTAAACGGATAAAAGCACACACAC
GATCTGTCCTATGTCTATTCCTCTCCGCAGATGGAAAGCTTCTCTTCTCT
AGTGCCGGAGACGCTATAGTGAATGCTTGGTGTCCTACGTCTCTCAAACG
GCTGCATCATATCTATAGCACCTATGATGTTGGTGACATTTTCAGTGTCT
CACATTCAGCTCAGTTTGAAATGGTGTATTTAGGCTCTCAGAACACAAGT
ATTCAATGGTGCAGTCTGAAAGATTTCGACTCAAGGATTCCTCCCAATCC
CGATAATCATCCCGACAGGCGTAACCATAGATTTTTTGATTCTGTTGCTG
GTGGTGGTTCATCAACACCCCGCTCGCCAAGCACTAAATGTTTAGCAGAA
AACAACACATTGCTTGAGATTAACAAATCGCACATGGTACAATATGCCCA
TTTCGGCTATGTCTACTGCATGCTAATGGCCCGGGGGGTCTCGCAACTTG
TTGGAACAAACGAAGATATTTTAATATCTGGTGGAGGCGATGGCACTATT
AAGCTTTGGCAGCTCAGCCATGACCAAGACAAAGGGATCAAAGAAATTGG
TTGTCTTGGTGAAGATGATGCCGAATCAGTTCTATCTATGGCTTTAAATG
GGTCCTTCTTATACAGCAGTAAGCTCAAAGGTATCATTGAACTCTGGGAC
TTAGACACGAAACAAAAAGTACGCGTGATTAAAGCACATGGCGGCGATAT
AACAACGCTACAAATGGGGTGGGGATTCTTATTTAGTGCTGGGTCTAATG
GATACGCAAGACAATATACCACTATTCAATTAAATCACCATCGAGATGAA
TCTATTCTAAGTCCCTACTACCAATGCGTTAGCCAGTGGCAGGCGCACAA
TGGTAGAATAATGGCATCTGCTATGACCATTTATCAAGGCCAGAAAATAT
ACATAACTGGTGCTAGTGACAATTCTATTTCTTTTTGGAACATAACTGGC
TGCGATCCAACTGAAAAACAGCTGGAAGCATCAACTGAGAATCAACTGAT
AAAGTCTCTTCAGGAATTTGTATCTTTCAAGACAATATCATCAAGGACAA
TTCATGCTGAAGATTGTAGGCGTGGCGCTACTTTCCTGCGAAAACTTTTT
GAGAAACATGGTGCACAAACACACATGCTCAATAACCAAAATAAATGGAA
TCCTGTGATATACGCCAAGTTTAAGGGAAATCCAAGTACTTCTGCAAACC
GTAAGAGGATCTTATTTTATGGCCATTACGATGTCGTTCCGGCCGATGAA
AAGCATCAAAACTGGATGATCAATCCATTTGAGATGAAAGGTATAAATGG
CTACTTATACGGACGCGGAGTCTCTGATAACAAGGGTCCGATTATGGCCG
CGATATATGGCGTACTAGACTTAGTACAGGAAAAGAAACTTGAGTCAGAC
ATCATCTTTCTCATTGAGGGCGAAGAAGAATCTGGATCTCGAGGATTTGA
GTTTGTAGTACGAAAAAATAAGGAATTAATAGGCCATATCGACTATGTCC
TCCTCGCCAATAGCTACTGGATCAATGATGAAGTTCCATGTTTGACTTAT
GGTTTACGTGGGGTTATTCATGCGACTATTACCGTTAAAAGTAAGAATCC
GGATGTCCACAGCGGTGTAGACGGCAGTCATATGCTGGATGAGTCTTTGT
TCGACCTAACGTCAATTCTCGCAAAACTGAAAGGGCCACAAAATCGAATT
CTGATCCCTGGATTCTATGACAGTATATTGCCACTTACGGCTGCCGAAGA
GCGGTTATACGACGACATTACGGAGACTCTGGTCCAGCACAATCCTGAAA
TTAGATCTCGCGATGCTCTCAAAGCTTCATTAATGGCTAGGTGGCGAGAG
CCCAACCTAACCATCCATCGATATCACGTTTCTGGACCAGAAGGATCATT
AATATCATCTCAAGCTCACGCATCTATCTCTCTTCGTCTCGTCCCGAACC
AAGAAGTAGAAGATATTATTAAATCTCTCAAATCATTTCTCTTTGATACC
TTTGATCAGCTCCACTCTCAAAATGACCTCGCAATTAATATTGATAATTA
TGCAGATGCATGGCTTGGTGACCCTAAAAATGCAATCTTTCAAACATTGG
AGTCTGCAATCTTGGATGTTTGGAGCCACGCGGAAGAGAGAAATGGCATA
AAGTCACCAGAACCAAGTCCAGAGCTTCTTATGACTTCTGAAAGCCAAGA
AAAGTGTTCAGCTGTCGATTTAGAACAAGTCATTTCTCAAATGTCATTCA
ACGTTGGCCCCAACTCTGAGATTCCTACATTATCTGAGAAAATAACACTC
AATGAGCCTGGAATCAAGCTACCTAACGATGCCGAGAAGCTAAAAAAGAA
GTGTCACAGGCTATTGTATATACGGGAAGGGGGTTCCATTCCCTGCACTC
GATTCTTGGAGAAGGAATTTAATGCACCTGCAGCCCATCTACCCTGCGGT
CAGGCCAGCGACTCGGCTCATCTAAATAACGAACGTTTACGGATCAGTAA
TCTTTACAAAAGCAGGGAGATTTTTAAACGGGTGTTCTGGGAGTTGCCAC
GTAAATAG
>Bgh_supercontig_000038_gene-4.6
ATGAAGCTCACTAACTCTAACGATATATTAGTATACACAGTTTCGGGAGC
ATCTACAGCAAGACCTCTGCCTGATTGGCTAGCTAGAAAACGGAAGCGCA
GTTTGAAAAATGATCCCGAGTATAGCAATCGGGTCGAACTACTTCAAGAC
TTCGAATTTGAAGAAGCAAGCACTTGTATTCGGGTAAGCGAAGATGGCGA
ATGGGTTATGAGTACTGGAACGTATAAACCTCAGATTCATACTCACTGTC
TTCCCCAATTATCACTATCCTTTGCGCGACATACCACCTCTCTCAACCAA
TCTTTTATTCTACTCTCATCAGACTATTCCAAGTCTATTCACTTACAAAC
AAACCGAACGATTGAGTTTCACACACCAGGAGGCTGTCATTACCAGACCC
GTCTACCAAGATACGGCCGTGATCTTCAGTACGCTCGGCATTCAGCTGAA
GCATTAGTTGCAGCTGTTGGTGTCAATTCGGAAGGAAATGGAGAAGTCTA
TCGCCTCAATCTTGAAATTGGAAGGTATATGAAGCCTTATCAAATAGATG
TTGGCGAAAACGACTATAATGCGACTGGAGGTGACGCTTTACAAGGTGGT
ATCAATACTGGAAGTGTAAATGCAATTGCAATTGCGGAGGAAAGTCACAA
TCTGCTAGCGTTTGGAACATCAATTGGCTCAGTTGAGTTTTGGGACCCTA
GATCCAGGAACAAAGTTGGAACTCTGTCTAGGCAAGGTGGAGAGATCACA
GCTCTAAACTTCGACAGGTCAGGACTGTCCCTTTTAAGCGGCTCTTCCGA
GGGGATCATTCAGATCTATGATTTGCGAAGGTCAGTGCCTATTCTTCACA
AAGACCAAGGCTTTGGCTATCCAATAAAGACCTTGATGCATATTACAACA
GCATCTGGTGAGAAAAAAGTTCTTTCGGCAGACAAACGCATAATAAAGTT
GTGGGACGAGCAAGATGGCAATCCCTGGACGTCAGTTGAGCCAGCAGTAG
ACATCAATTCCGTGGCCTGGTGTAAAAATAGTGGTATAATTTTGACAGCC
AACGAAGGTAAACAACAGCACGCATTTTTTATTCCTCAACTAGGCCCCGC
TCCAAAATGGTGCTCATTTTTGGATAACATGGTTGAAGAGATGGCTGAGG
AAGCTCCTGCCGAAACATATGACAATTACAAATTCTTGACCCTAGCAGAC
CTGAAAAAACTCAATCTCAACCATCTCATAGGCACTACGAATTTACTTCG
CCCATACATGCATGGATACTTTGTCTCTTCGAGACTCTACGAAGAGGCAC
GACTGATTGCTAATCCTTACATGTGGGAAGAAGAAAAAGCCAAGAAAATA
AAAGACAAGATCGAAAAAGAAAGGGCTAGTAGGATTAGAGGTAAGAAAGT
TAAAGTCAATCAAAAACTGGTGGACAAAATGTACAAGCGACAAGAAAGAA
GAGAAAAGGTTGATAAAGAAATGGGAATACTTGGTGATGACCGATTTGGA
AAGCTCTTTGAGGACGAAGACTTTCTTGTTGATGAGAAGAGTAGAGAGTT
TCAAGCTCTTAATCCTAGCACTAAAATTTCCGACGAAAATAACGCCAAAG
CTACCTTTGATGAAGATACCGATGATGATACGGACGAGCTTGTTGCGAAG
ACTACGGCTAAACCTGAACCTACAATGCGTATATCATCTTCATCTTACAA
GAAATCGGGACATCAACGACTCGATAAACCCTTGGGATCCAGAATTGAAC
GTGGTAGTCGTGTTAATAAGCTCAAAGGAAATATTGTTGGGGAGCGTCAA
GTAACATTTGCTCCAACTTCAGGGATAACCAAGAAAGATGGTCGCAATGA
CGAAGAGTTTAAGCCAAAAGTCAGACGCGATGATGGCAGACGGAGTGCAT
CCGGAAACACGTTCAGAAAACTTTAA
>Bgh_supercontig_000038_gene-4.5
GTCAGAATATGCGTATGTGGAGATGAGCAAACGGGAAAGTCAAGTCTTAT
AACGTCTTTGGTGAAAAACGTTTTCGTTGCGAACAAAATACAATCCGTTC
TTCCCCAGATAACCATACCACCTAGTATAGGAACCCCCGAAAATGTAACG
ACGGCAGTTGTTGATACATCAGCTTTACCACAAGAACGTAATACTCTCAG
AAAAGAGATACGAAAATCAAACGTCATACTACTCGTATATGCAGATCACT
ACAGTTATGAACGCGTGGCTCTCTTTTGGTTACCATATTTTCGCTCTTTA
GGAGTTAATATTCCAGTAGTACTATGCGCTAACAAGTCGGATTTGACTGC
AAATGGGAGTAATACGGCCCAAGTAGTTGAAGATGAGATGCTTCCAGTGA
TGGCAGAATTCAAGGAGATTGACTCTTGCATACGGACGAGTGCAAAGGAA
CATCATAATGTTAATGAGGCTTTCTTCCTCTGTCAGAAAGCGGTGACCCA
TCCTATTGCACCTCTTTACGACTCAAAAGAAAGGTGCCTCAAACCAGCTG
CTGTAGCTGCACTAAGAAGAATATTCTATCTCTGCGATAGAGATCAAGAC
GGTTTTTTGAATGATGACGAAATAAATAACTTTCAGATCAAGTGCTTTGA
TAAACCCCTCTCCCCTGATGACCTCGAAAATATCAAAATTACAATACAAA
GAGTATTTCCAAATTTAGACGTAAGAAAAGGGATCGACTCTAGAGGTTTT
ATTCATCTTAACAAAATCTACGCGGAAAAGGGGCGGCATGAGACAATTTG
GATTATCTTACGGAAATTTCACTATACTGACAGTCTTAGTCTAAAGGAAA
TATTCCTTCATCCAAAATTTGAAATTCCTGATTATTCTTCCGCAGAACTC
AGCCCAGCTGGCTATCGGTTTTTTGTAGATCTTTTCCTCCTTTTTGACAA
AGATAATGATGGTGTTCTGAACGACTATGAGCTTGACAACCTCTTTGCTC
CAACTCCAGGTCTTCCTCAATTCTGGCTAGAAACTTCTTTTCCGTCATCT
ACAGTACGAAATGAGGCAGGATACATTACTCTTCAAGGATGGCTGGCCCA
ATGGTCCATGACTACTTTTGTTTCGCCAAATACAACACTTTCTTACCTCG
CATACCTCGGGTTTGAGCCAGCAGCAGGATCCCGAACTGCAACCACATCT
GCGCTAAAGATAACAAAACCTAGAAAACGTCGGATTAGAGCTGGAAGAGT
CGAGCGCAATGTAGTGCTTTGCTACATACTTGGTGCACCGTCTTCTGGGA
AATCATCACTTCTAGACGCTTTTTTAAATCGCCCTTTTGATAATCTCTAC
AGGCCAACAATCAAACCCCGCTCCGCAGTTAATAGTGTAGAGTTACAGGG
GGGTAAACAGTGCTACCTCATTCTTGAGGAGCTCGGTGAACTCGAGCCAG
CGATACTTGAAAACCAGGCAAAGCTAGATTCCTGCGACTTAATATGCTAC
ACTTATGACTCCTCAGATCCAGATTCTTTCTCGCACATAGTATCATTACG
AAAAAGATACCCACATCTAGACGACTTACCATCAATCTACACAGCTTTAA
AAGCCGACCTCGATAAAACTACGCAGCGTTCGGAGTATCAGCCCGATGAG
TACACAATGGATCTTAATATGAATGCACCATTACATGCAAGTGTAAAATG
GAATAGTATTAGTGAGCTATTCATTACACTAGCAGAGGCGGCTACAAACC
CTAGTTTTGGGTTTCCCAAAAATGAGGAAAAGCTTGATCGCACTGGAATA
TACTTTGTACTAGGTGCTACATCAGCAGCATTATTGGCAGCAGCAATGAT
TTGGAAACGATCGACAAATGCATTATGA
>Bgh_supercontig_000038_gene-4.0
TGGAGTAGATGCCTCAAGTATGGAATAGGATACTGTGATGGATATGAAGC
TGTCACAAAGTCGGAGGCCTCCCAAAATAAACGAGTATTCCGGTTACAGC
CAAACATTGTTCCAAAGCCAGCTTTAAGAGGAGATCCAGTGGTAGAAGTT
TTTGGTAGCCAAGATGAATTTACATGTTTCCGAACCTATTGCGAAGAAGT
CGCACCACGGCTTTCTCTATCAAATCAATCTATGTGGCAGCAGTTACTTC
TTCAAGCGGGTCAAAATTATCCCTTCATACGCCATGCCATAATCGCTATG
GGAGCTCTAAACCGGGCCCTACAGGTAGTAGGAATGGGAATTATTCAACT
AAGGCAGAGAAATTATATGGAGGCGGACGTTCCAAAAACAGATCTATCTG
TAAGGTTAAGTACTTTCGCTCTGGAGCATTATGGTAAATTTTTGAGGGGC
GCTAAAGGTCAAATATCAATGTCAACGAAAGAAGATGAAGCTAGAAAAGC
CCTAATAACCTGTATACTGGTGGTTTGCATAGAGACGATGCAGTATCACC
ATGGAAATGCAATTATACACGCGCAATATGGACTCCGACTCATGATGGAG
TTCACCAATCGCTTTGTTGGTCCAAATCAAATAGATGGATTATCGTCTCC
AGTACCATCAGTCATTGAAGATGAACTTGTCCAACAATTTCAGAGGCTGG
AGTTGCAGGTAATGGCAACTTATGACGCGAGAACACCTGAAGATCATTTC
AAATTGAAGAAAGAAGGTGCCCTGACCCTTCAGAATATGCCGGGAGCCTT
CCTGAGCATTGAGCAAGCAAAACTTTACCTAGACCTCATTATGCGACGGG
CTCACCATCTCATGGGGACTTCAGCCGCTTATCGCCCCAGTTATGATAGC
CACGCTGGAAATACTAAGCGAAATCCGGAAACAAATTTTACTGTTCCAGA
GATGACCTACACAACTTGGGCTGATGGTGTCCCAGATGAGTATCACATCG
AACAGGAGCTGTATGAAGCAGAGAATCGTCGCTGGTCGAAAGCCTTTGAG
CCAATGTTCCGCATGGCTCTAGCTAACATTAATCATTCAAAATCTATACC
AATACTACTGATGAGAATACATTCGCTGAATTGTACCATACGACTCGGTA
CTCAAATGGCATCTTCAGAGCTCGTATTTGACAAGTACCTTCACCAATTT
GAAGAGGTGCTCAAGTACTCTGAAATTTTACTTAACCATCCAGATGGCCT
CCGCTTTTTTGGTTCAGGTTATCTAAACATGGATATCGGCCTAATTTTTC
CTCTTATGACTGCAGGTCTAAGTTGTCGTGATCGATATCTTCGTCGCAAA
AGCATTAGACTACTCACCAGTCGTTCGTGGCGCGAAGGTCAATGGGGTAG
TACAGGCTCTGCTATTATCGCTATTTGGTTGATGGAAGTTGAGGAGAACG
GTGTTGAGGGCGATTTTATACCAGAGTGGGCGCGTGCTAAACTTACTGCA
ATGGTAGCGGACTTTGATAACCGCACTTTGCATCTGTGCTGTATACGCGG
AACTGGCGAGAACGCCACTTATATTCAAACTAATCGAAGTTGTGATGGTA
CCATGTGA
>Bgh_supercontig_000038_gene-4.1
ATGTCACGTCAGAGTTTGGTTAATCAATCACCGAATGTTCGGTCTCATGC
GGCGCATGGTACCTCAGATCGGGCCGCAAAGACAACAGTAACCTTACCGC
CATATGACTCCCAATCCTATCCCCTTTCTCTAGCTGCTAAGCGCAAGCTG
GAAGAACTCTATTTGCACCATGACTATACTAAAAAGCAGAAACTCGGTGC
CCTCGAAGAAAGATTAAATTCTCAGGATAACATGAAGGAGAAGATTGAAG
GAAAGCATAAAAAAGAGGAGGAAAAGACTCTTGAATTACAAAAGAAAGTT
GAGAACATCACGGTTAGAGCTGAGCAGGCATTAAGAGATTTAATCGACCT
CGGAGATGAACTAAGTATTCAACCTAGTATAATGCAAGAAGTTGCCGAGA
AGGTAAATTCGATGCCTACTAATACCCAGACCCAGAAACGAGGATCTGAT
TCTGTAGGGGCTTCTCATGAGGCTGAATCCCCTACACAACCTGCGGGTGT
GCGATGTGTCGATATCCTTCGAGCCATCAAGGAGAAGCACGCGAATGAAT
ACGAAAATAAAAGCATGCGAGAGAAATATGCCGAAAATAATGAGTATGCA
AACTTTAAAGGTATGATTCATGATGCACAAAATCAAGGCCCCAACGCTCG
AGTCCTTGAACATCCGAAATTTTGGTTCCCTGTGAAAGCATTAGACGGCA
ATGGCTCTTCTCGCAAAAGCCAAATAAATCGCGATGATGATGAAGATGAC
GAAATAGTCATGACTGGCGTGACGACAAGCCTTAAGTGCTCATTTACACT
ACAATACTTTGAAGAGCCATACAGCAACAAGAAATGTAGCCACACCTATG
AAAAATCTGCAATTTTGGATTACCTAAGGACCGAAGGCGCAACTAATAGT
CAGCCCAATCGACGTGGACAGAACAAGGGTCCTAGGACGATTACTTGTCC
AACTCCGGGATGTGCAACAACACTCACGCCCGATGACTTTTTTCTGGATG
AACGCATTAAACAGCAAGTAATCAAGGCGAAGAAGCACGAGGCTATGGAA
GATGAAGACGAGTCAGATATCGATGAGTCTTGA
>Bgh_supercontig_000038_gene-5.8
ATGTTAGTGGTCCGCTCTGTGAATACCATCGTTCGAAATTCTCACGCGAG
AGCTCTCCGTGTTTCCTCGATCTCCTCTTGCTTCAGCCCCAGATCCCTAA
CCGTCAGCCCGAGGTATAGAAAACAAGGATACTCATCTCTCTCAGACAGC
AATTCCACCCGTTCAGCTGTTGTCCAATTACTTAGTAACATTGGATCCAA
GCGAGAGGTCCAACAATATCTATCACACTTTAGTTCTGTTTCGTCACAGA
AATTTGCCGTGATTAAGGTTGGTGGGGCCATCCTTACAGAACATCTCGAA
CCACTCATCTCGGCTCTTGCATTTCTAAACCATGTGGGTCTTTTTCCTAT
AGTTGTCCATGGTGCTGGGCCACAACTCAACAAGCTCTTAGAGGATGCTG
GAGTGGAATCGCAGTTCGAAGAGGGAATCAGAGTTACCGATGGGAAGACA
CTGGCTGTGGCGCGAAAGCTATTTCTAGAGGAAAATCTCAAGCTTGTGGA
GAGATTAGAAGAGATGGGTGTTCGAGCCCGACCAATAACGGCTGGTGTCT
TCTGTGCCGACTACCTTGATAAAGAGAAGTATAAGCTTGTGGGCAAAATT
ACAAGTGTCAACAAGGCACCGATTGAAGCCGCTATAAATGCCAATTGTTT
GCCAATATTGACCTCCATGGCTGAGTCCTCGGATGGTCAGATTCTGAATG
TCAATGCAGATGTCGCGGCAGGCGAGCTCGCACGAGAGATTCAACCACTA
AAGATTGTATACCTATCAGAGAAGGGTGGCCTCTTCAACGCAGACACGAA
GGAGAAGATTTCGGCAATCAACCTCGACGAGGAATACGAGCACCTAATGT
CACAGTGGTGGTGCCGCTACGGAACTCGCTTAAAAATCAAAGAATCAAAG
CAGTTGCTCGATCAGCTACCGAAAAGCTCAAGCGTTGCAATCATTCACCC
AGAAGATCTTCAAAGGGAGCTTTTTACGGACAACGGCGCAGGAACTCTCA
TCCGTAGGGGTAATAAGTTGATAACGGCTGATAGATTATCGGAATTTGAA
GACATCGAAAAAATTAAGGATGTACTAGTCAGAGATTGTCAAGGTCTTGA
TGCCAAAGTAATAGTCGGAAAGTATGTTGACAGTCTTGAACAAAAAAAGT
TCAAGGCTTTCTTTGACGAGCAAATGGACGCTCTTGCCATTGTATCGCCT
CTTACATACAATCCCACACTTGCAAACCTAGGTATCTTCAATGTAACAAA
AGCTGGGTGGTTAACGAACATTGCTGACAACATCTTTGCCGCGATAAAAA
AAGACTACACCAAGCTAGTCTGGACTGTCAATGAGGATGATGAAAATCTA
ACTTGGTTTTTTAATCAGGCAGAAGGAAGTATGTCTTGGGATGGGCACGT
AATGTTCTGGTACGGCATTGAAACGGCAAATGAGGTCAAGGATCTCATGG
CGGAGTTTTCCAAGCATGGCTGTGCGATGTTTAATGATTTGAACGCAAAA
CTTCCTACTCTTGAGACCGTTGAAAAAGCGACAGATTCTTTCCTCTCTTC
CTCAACATCTTCAGGTGAACAGAAGCGAAACTATGCGACAGCTGCTCAAA
AAACCTTTTCGAAAACTCAAAATACCCCATCAAATGCACATGGAATTGTT
ACTACTACTAATCCGAATCCCCCATTTGGGAGAAGAAATTCTTCGAATAC
ACAACCCGCCAAAGTAGCATTGATTGGTGCTCGTGGATATACTGGACAGG
CTTTGATTACTCTATTAAATACACACCCTAACATGGACCTCTGTCACGTC
TCATCTCGTGAGCTTTCAGGTCAACGATTAAATGGTTACACCAAGCGAGA
TATCACCTATGAAAATCTAAGTGTCGATGATGTGCGACGCATGGAAGAAA
GTGGAGAAATAGATTGTTGGGTCATGGCTCTTCCGAATGGCGTCTGTAAA
CCTTTTATCGATGCAGTTAACGAAGCACAAAAAAAAAGTCTTATCATCGA
CCTTTCAGCAGACTTCCGTTTTGACAATCATTGGACTTACGGTCTCCCAG
AATTAGTCAATCGCGCCGAAATCGCTCGTGCCGTCCGAATTGCAAACCCC
GGATGCTACGCAACTGCTGCCCAGATCGGTATCGCACCATTGGTCCCATT
TCTAGAAGGCCAACCTACTATTTTCGGTGTTTCTGGCTACTCAGGTGCCG
GGACCAAACCTTCGCCCCAAAATAACGTCGAAAACTTGGCTCAAAATATT
ATTCCCTACTCATTAACTGATCACATCCACGAACGCGAGATCAGCGCACA
TCTTAATACCTCGGTAGCCTTCATACCACACGTTGCTTCCTGGTTCCAAG
GTATACATCACAGTATTTCCATCCCTCTCCGCAACACTATGACTAGCCGA
GATATTCGGCAATTGTACCAAGAGCGCTATGCTGGTGAGCGCCTTGTGAA
GGTTATTGGTGAAAGCCCTAGTGTAAAGGCTATTTCTGGTAAGCATGGAG
TTGAGATTGGCGGGTTTGCTGTGCACAGTTCGGGGAAGCGGGTAGTGGTA
TGTGTCACAATTGATAACCTTCTCAAGGGAGCCGCCACTCAGTGTTTACA
AAATATGAATCTCGCCCTTGGCTTTGCAGAATACGAAGGAATTCCATTGG
AATAG
>Bgh_supercontig_000038_gene-5.0
ATGGAACCATTGAAAGCTTACCAAACCTCGGGAAGTGATGTTGCAAAATC
CGACAATCACGAATGTATGTCCACAACTACTTCCAAGTCACATGAACATC
ACCAGAACTTCGACATATCATCGCAACGGTCTGAACAAAAAAAACGATCG
AAAGATCCGCAAGCCTCGAGGCCTAGAAAAGCTAGGCTTAGAGACTCGGA
TCCTGAGACTGCAACATCGACCAAAGATGCATCCTCTTGTCTGTCAACTT
CTATTCAACCAACACTTGCTCCATCACCTTCGTTTGAAACCAAAGTTCCA
TCAAAGACTATCATGGTCGATTCAGATGTAAAAATTGTACGATCACGGAA
AAGCAATCCTTCAAATCAAGAAGAAGCATCTGAATCGGCACCAAAGTGCG
CAATTGACAACGAAAGCTTCCAAAATTCTACCAACAGACGTCTATTCGCA
TCTCATGGCATGATGAAACTACCAGACCTGTCTAAACCTGCTACATCATC
ATTACCGAAATCACATCGTCACTCGCCCCAACGAAGAGAACCTCTGTCTG
CAACTCGCCCAAATCTATTGGATCCAAATTTCGGTAATAAAAAACAACCT
GGCGCTGTTTTACCTGATAATTCTTCATCAATACCAGTCCCGCCAATGTC
AATACCATCCTATCTACAGTTAGAGCTATCATCGCCTGGACTGTCGCCCT
TTATGATTAACAGGCCTTCTAGCGAATTCCCTTACGAACATACATCGGTC
AAATTCCAACGATTGATTAACTTTGTGACACTACCTCTGCAATTAGAGCA
AGTTCTATTCTTTGGGTCAATTGCCTGTTTAGACTCATGGCTCCATACAT
TTACAATTCTTCCTATTCGATTTTTAAAAGCTACAGGGATTCTGGCTAGG
TGGTGGAGTCATATACTTTCCAAAGAGCTACAATTTATCCTAAAGTTTAT
ATACCATGGAACGAAGAGGATGTGGCATCGTCGCAACGAAAATCCTAGGT
TGCCAGTCCAGCCTGAAATTGAAACTCATGATGCACCACCAACAGTATTA
TTGAATTCTCCGAAATCACTACCACAGCCTCAGTTGAGGCACGCAGCCGT
AGTAACTAGAGGACAAGAAGTCTCAGGGAAAAATTCCAAAGCTGATGTCG
AACGTCGATCCAGGCAAGGATGGACAGCAAGGTATCACACTAAAATACCA
CAGCCTGTGTCGCTATCCTCTCATAATAAAGCAGACTTAATACAGGGTAC
CATCATAATCTTAAGCTGCGCAATACTAATGAAACTTGATGCTAGTCGTA
TGTATCATTACATTCGCGGTCAAGCAGCCATCAAGCTCTATGTCATATTT
AATGTTCTTGAGGTTGGAGATAAGCTTCTTGCGGCTCTCGGACAAGATAT
TTTTGAGTGTCTCTTTTCTGACGAGGCATCTGAGCCAAAGGTGAATAGCC
GCACCCGAATTTTTAGATCAACATGGTTGTTCGTTATCGCATTAATCTAT
AATGTCGGCCACGCTGCTGCGCTCTTTTTCCAAGTTATCACCTTGAACGT
CGCCGTCAATTCTTACTCAAATGCTCTCTTCACTCTTTTGATGTCAAACC
AATTTGTAGAGATTAAATCAACTGTCTTCAAGAAGATAGAGAAAGATAAT
CTCTTCCAGCTCACTTGTGCCGATGTAGTTGAGAGATTCCAGCTTTGGCT
TATTCTCCTCATCATTGCTCTTCGGAATATTGTAGAAATGGGCGGATTGA
GCATTCCTAACGGCGGCGGAGAAAGCGAGAGAGATTTCTTACAAAAGGTA
AGCGCCCCTCTTCGTGGCAACTCTGTCTTACCACACAGCTTTAAGATATT
TCCTACTTGGTCAGGGGAAATTCTATCACCTTTTTTCCTAGTTTTAGGCA
GCGAAATGTTCGTTGATTGGATCAAACATTCATACATTTCCAAGTTCAAT
AATGTTAAGCCAGCGATCTACGGCCGATATCTGGATATTTTAGCCAAAGA
TTATTACACGAATGCCTTTGTGAACCAGAATCTTGTCAAGCGCCTCGGCC
TACCAGTCATGCCTCTTGCGTGCCTCTTCATTCGCTCCTCGATGCAGACT
TATCACATGTTTTTGGCTACGCAAGTACCATCTGCCATACCATCGCGTGC
TGCTGCAGATTCAGCAATGCATTCGCCAGCTACGACAGCTGCTTTACAAC
GATTTGACAACATCATTCGCACTGCCCTTGGTCGCTCGGCTCTTGGTGTC
CCACATCCGACGGCTACCAACCCTTGGTACTTACCGAGCCCTGACGACGT
GATCGCCGCGCTTACTATGGTTATCTTCTTCCTCGGCGCCTTTTTTATAC
TTCTTGGATGTAAACTGGTGCTTGGCATTATTTTACTTCGCTTCTCCCGT
CATCGCTATCGCAGCATG
>Bgh_supercontig_000038_gene-5.9
ATGGAGAGCCCCGAACAAGAGGTTGAGCCCTCGCTCCCGTTAAATGATTA
CACACCAACTTTTTATATCGGTCATCATGAGTCAAGGCGTACTCTGCCTG
TCGTAGACCTTGCGCTGCGTGAAGCGCAAGATGTGGGATATGATATGGTT
ACATGTCCCATTACTACGGAGCATTTTCAATCAAGAGTTCTGGCGCTCAT
ATCTAATTATCTCGGTGAAAATACTGAAGCCAAGTCTCGGTTGTCATCTG
CCGCTTCGGCTCCCATCATCCCGCCACTTACGCCCGCGGATTCCTCTCTG
GTTCCTGGAACCGCGGCATCACAATTGATAGCCTACTCTAGCCCATGGAT
TGACCTCGCTTCTTCAGATCCATTGTTGGCGAATATATCACGCCAAGTTC
TAAATATCGAAGTAGCCTATGCCTCTTTTTGTGGGATTGGCAATGTGATC
GTATCAGGACCAAGGACTTACAGCAACGTTTCAACCTCTGAAAATAAATT
GGTGACTTATGCCCGAGCTATCCAAGAGGCTCTTGTTATTGGTAATTTTA
CTCAAATAGCAATCCACATTCCTATGTACGAATGCGAGTTTCGAACCAAG
ATAAAGGGAGATATTAGCTTGCTTTCTACACAACAAAATCCGTCTAGAAA
GACGCAGACAGGCCAATACGTCGACCTTTATGAAACATGGGATGCCTGGA
ATGTGATACGTAGCGTGTGTAAATACAACCCAAGGCTCGCAGTAGCTCTT
GAAATTCCTCGAAAACTACCAATAGAATCTCTACAGTCTCGTTGGTTTGC
TGAGCCTCTACGGCTGCTTCTCTTTAATGCATCAACATTTTTAATGAACA
AAGACAATTATCCGGTCCTAAGCAAAAGCCATCAAACCTTACTTTCACGT
TACATGCGACTCAAGCAACCTCCGTGGCTTATGTTGTGTGATTTTGAAAC
CTTTTCTATTTTAGAGAAGCCAGAGAATGTCAGTTCATCTGTTGATAATA
ATGAAACTGAAGCTTTACCCGAAAATGCTCCGCAATCAATCTTACCAGGA
TCCTCAGGTGACTCAGTTGGTAAAGAGACTTTCCTGAAAAATTCTGGACC
AAATGATTCCGCTGTCGCTCGGTTAAAATACTTACGTTACCTTCAAAGAA
ATCAACCAGCACAAACAACAATCGAAAAGTTTGGTTCAGGGTACCAAGAT
TATCTCCAAGCACCGCTTCAACCATTGACAGATAATCTAGAATCAGTAAC
TTATGAAGTTTTTGAAAAAGACCCGGTGAAATACGATAGTTATGAGAAAG
CTATTGCACTAGCTCTATCTGATTGGTCGAAGCATGATAAACCTACTTCT
GGGCCAAATAAAACCATAGTTGTGGCCGTCGTGGGTGCGGGGCGTGGTCC
GCTTGTTTCTAGAGCCTTAGCAGCTAGTAGGGCAACTGGCACCCCTATAG
AACTATGGGCGATTGAAAAAAATCCTAATGCCTTTGTTCTACTACAGAGG
CATAACATGGAAGACTGGGGGGGTGTCGTTAATATTGTTAAGAGCGACAT
GCGGGCATGGAAAGGACCTCACCGATTTTTAAACATCCCAGATGAAATTA
ACAATACATCTATTGAGCCTTCGATAAGCTTTTCCTATGGCAAAGTTGAT
ATCTTAGTCTCAGAGCTTCTTGGGTCATTCGCTGACAATGAGCTTTCTCC
TGAGTGCCTTGACGGTGTGCAGCATGTTTTGGCGCCAGGATATGGTATAT
CCATTCCGAGCTCTTACACGGCTCATTTAACTCCTATTTCGGCACCAAGA
TTATTTACCGATATTTCGCACCGAATCACCACGGATGATACAGCCAATGA
TACACCATACGTTGTCATGTTGCATGCCTTTGACTTTCTGGCCACTTCCG
TACCTGATCACCCTCGCATTCAAGAGGCTTGGGAGTTTGTACATCCCTTA
CCTTGCTCCACGCTCGCTATCTCAGAGGCGAGACGAAGCGGCGGGGTCAG
TGGTGGAGGTGGAGGTAGTATGTCAGGGAGTGATGGTGCCAATGAACACA
ACGTGCGCTCGACCAAATGCAAATTTATTTGTCGAGATCGCGGCGCTGTA
CATGGAATCGCCGGCTACTTTGAAGCTGTTCTCTACGACGGCGGTCTATC
CGGCAAAGTTGAACTCAGTACGCGCCCTGATACTATTGAAGCTAAGAGCC
CCGATACGATCTCGTGGTTCCCCATCTATTTTCCCCTGAAGACCCCTGTA
TACTTTCCTGACGATTCAGAAGTTGAAATTAGTATGTGGCGCCAAACTGA
CGACCGCAAAGTTTGGTACGAGTGGATTGTCGAAGCGTTTGTTATGATGG
GTCCAGATAAACGGTTGCGGCTAGGAATTAGTGAAATGGGCAGTAGCAAT
AAAGTTGGCTGTCTCATGTAA
>Bgh_supercontig_000038_gene-5.11
ATGGTCTCTGCTATACGTGTTGCTCCTTCGCGAGCTAATAAAGCAGTCAA
TCTTCTCCGTACTTTCCAATACACTTATCCTCCAACTTGTCCCTGTCATG
GAAGTCCATCTTCCTCTCATCAAAATCAACCCTCGAAAGCTCTACAGACG
CATACCAAACGCAACCTCCAATTTAGGAGTTCGAATACCATCGGTACCTC
CGAACAGAAAGAGTATGCCTTTGAGATGGCCTCGTCGTCCGTGAGATTCG
GAGCAGGGGCTACAAAAGAAGTAGGCATGGATCTAGAGAATTTAGGTGCC
AACAGGGTTTGTGTTGTCACAGATAAAACAGTAAGGAATCTGTACGGGAT
GCAACAAGCCATACAAAGCTTGGAGAGAAGCGAAATTACTTATTTCATCT
ATGATGGATGCCGCGTTGAACCAAAACAAAGCTCTATCTTGAAGGCAATA
GAGTTCGCTAGAATTTCTCAACCAGATGCTTTTCTTGCTGTCGGTGGCGG
TTCCGTCATTGATACTGCTAAGCTCATGAACCTTCTTACCTGTTATCCCG
ATGCCACATTGATGGATTTTGTCAACCAGCCACTCGGCAAAGGTCAGCCT
ATAAGCAAGACATTGAAGCCACTCATCGCTATACCAACAACGGCTGGTAC
AGGCTCTGAAACTACTGGTACAGCAATCTTTGATATAGACTCTCTTCGAA
CGAAGACAGGTGTTTCCCACAGAAATCTGAAACCTATCCTCGGTATTTGT
GATCCGTTAAATACGCGAACAATGCCTGCAGCAGTTCATGCGAGCTCGGG
CCTTGATGTACTATGTCATAGTCTAGAAAGCTGGACTGCAATCCCGTATA
ATGAGCGGAAACCGCGACCGACAAATCCAATCAACAGACCAGCATATCAA
GGAGCAAACCCAATCAGTGACATTTTTTCTCTGCAAGCGCTAAGAAATAC
AATCAAGTATCTCCCACGAGCAAAAAATGATCCAGAAGATTATGAGGCTC
AAAGCGAGATGCTTCTCGCTGCTACTTTAGCCGGAGTTGGGTTTGGAAAC
GCGGGTGTTCATCTCTGCCACGGAATGTCGTATCCAATTTCAGGGCTAAA
TCCTGGTTACAAACATCCTGGTTATGCCACAGATTTACCATTGATCCCAC
ATGGGGTATCTGTGGCTGTTACTGCACCAGCTGTCTTCCGTTTCACAGGC
GCTTCGAATCCTGAGCGGCATCTGAAAGCGGCTGAGTGTTTCGGCGTTGA
TATATCAAATGTGAAACGAGAGAGTGCCGGTGCCGTGCTCGCAGAGGCAC
TTTCTAAGTTTTTACAAGACTTAGGTGACCAGCCATCAGGCTTGAGAGGA
TTGGGGTTCGGTAGAGAGCACCTTGATAGTCTAGTAGCGGGTGCCATGCC
CCAACAGAGAGTACTGAAGTTGGCACCTGGCTTACAAGAAGAGCTGAGTG
AACAGACTGAACAGTTACAATCGCTCTTTGAAGATGCTATGTAG
>Bgh_supercontig_000038_gene-5.3
ATGACCAGCACTGGCGACCGTCCATATGATCCATATATCCCCAGCGAGTC
TGCGGCGGCAGGTGGACCAGCTGCCAGCCAGGCAGCGCCAGGAAACCAAA
GGACAGCTGCGCTACAAGCCCAAATTGACGACACCGTCGGTGTGATGCGA
GAAAATATTAACAAGGTCTCACAGCGTGGTGAACGATTGGATTCCCTCCA
AGATAAGACTGACAATCTCGCCGTATCAGCTCAAGGCTTTCGCCGTGGTG
CCAATAGGGTGAGGAAACAGATGTGGTGGAAAGATATGAAAATGCGAATG
TGTCTTATTGGTGGAATAGTAATTTTACTCATTGTTATCATTGTACCTGC
AGTTGTCACATCCAAGCACTAA
>Bgh_supercontig_000038_gene-5.5
ATGCCGAAAATTTATCGTTTTGCCGTCGGTCTATTTGTCGGTGAGTATTT
GCAGAGAAATATTTTCCATGCTTCCGGGGCAGATCTCCCAATAGGAGAGC
CCGAGAAAATCTTGAATGACTATGTTTGCCGCGACCAGTGCTTCAAAGGA
ACCGCAGTCGAGGAATCGGTTGAGCTTGCTTGCGCTGTCATGCATACAAT
GAGCAGTCAAGGAATATTTCCTGCACTTTTGGAGGAGTCTAAGTTATTCG
GTCGTGACTCAGGAACTTTATTGACATGGCCAATACTTCATGAAAATGTA
GCTGACGTTCATGGTAGGCGTTGCTAA
>Bgh_supercontig_000038_gene-5.6
ATGCCCATCAATCCGCGGCCGATGCTGCAAAATCTTGTCAATGAGGAAGT
CATCATCCGGCTAAAATGGGGCCAGACGGAATACAAGGGAAGACTCGTGA
GCACTGATAGCTACATGAACATACAGCTATCCGGGGCGGAGGAGTGGATT
GACCAAAAAATGACCAGCGTTCTTGGACAAGTACTTATTCGATGTAACAA
TGTTTTGTGGATTCAAGGCGTCAACCAGAATAGCGGTAATACAGATACCG
TTATGGGAGGCTAA
>Bgh_supercontig_000038_gene-6.4
ATGGGTCACCTCCTTTGGAAATATTACCACCATGGGGACCTTACCAACTT
CCGGAAACTCCTGTCAGATAGTTACGATAGCATAGTTATTTCCAATAATG
AAAATACACTACAATCCGAGAATAAGCGTAGGACCGGGGGCCAAACTTTG
CTTGCCATCTCTTCCAACAAAGTCAAATCGAGAAAATCTCTTTGCCTACA
AAAAAGTATTGCATCTGTAAAAGGAGCTGAAATAAATCTTTCTTATTTCG
ACGTTAACGGTAGAGATTATGCTGGACTGACGATTTTACACCGAGCCGTC
TCCTCCACTGAAAAATTTCGCGATGAGAATGGATTCGCCACGGCCCTCCT
CAACCACCCTGATATCGATTTGTGCGCACAGGATATGGAGAATGGCTGGA
CTGCTCTACATAGAGCGTTATACTTTGGAAATATCACCATGGCGAGAGCA
ATTATAGAAAGAGACGAAATAAATATCGGAAAGAAAATTGGCAGCACTGC
ACCAGTTGTGCCAAGTTCAGTTTTTAAAATAAGGGACAACGAAAAGAATA
GACCATTCGACTTATATCAGACCATTCTACCTAAGCCTTTTTCAAATAAC
TCTCGTCTTACATCTCCAGGCTTAGATGATCAAGGTTATACTGAAGATTC
ATCCGCGCACGATGCGAAACCATCTGATTCTGAAGCTTCTGAGTTTGATT
CAGTGGACGGCAATCTAGTCTTTGCATGGGGTAGTAGCCGAAATTGTGGA
CTTGGGTTCAAGGATCAAGATGATCGCCATTTTCCTGAAAAGATAACACT
ACGGCGCCCAAATAATCTATTGCTAAGATTTTATCAAGAATATCAAGAGT
CACTAGACGATGATGAGTCAGTAAAAATTGACCAACCCGTGCCACAATCT
ATATCTGATATACCTTTCGTGGTAGCTAACCGTCCTATTATAATACGAGA
CGTTGTTGTATCAAAGCTTCACAGCGCAATTATAACAGCTGATCCAGAGT
CAAACCTCTACATGTGTGGTTTTGGACCAGGTGGGAGGCTTGGAACAGGC
AACGAAGATACCCAATTTTCATTCGTGTCTGTACATGGAGGAAGTCTTGC
CGGAAGGAGGGTCTTAAAAATTGCTCTTGGACAGGATCACTCTTTAGCCG
TTATCGAAGATGGTTCGGTTTTATCTTGGGGCTCTAACGTTCATAGTCAA
CTGGGATACACGTTACCATCAACGAGAACTCAAGATCATGGATTAATCAA
CGTGCATGCACGTCAAATATTGGGTCCTCTCAGAAGAGTAATAGTAAAGG
GCGTCGCAGCTTCTACTTTCCACTCCGCAGCTTACACTTCTACTTCCTTA
TTTACATGGGGGCGGAATAAAGGACAACTTGGCTTAATGGACTCTGATTC
AAGGAGTATCAAGTTCCAGTCAGCTCCTCGTGAAGTTGCTGTCTCAATTC
TCAAGGCACCAATTACCAACGTCTGTGCCACTGATCATGCTACTATTGTA
CTTCTATCAAACCACCATGTCTATGTTTTCACCAATCATGGGTATAGAAT
CGTAAAGTTTCCCCTCAATCACCAGCATCCCAAAAATTATCCTAATTGGA
ATTCGAACCTAAGTTTTCAACGAAGATCCAACTATGTGTCATCCATTACA
GCCGGTAATGATACGGTAGGGGTTATCTCAAGTCGCGGAGAACTATTTAC
CTTCACTGTACGAGACGCTCTTTGTATCTCGAGCTCAGGAAAAGCAGAAC
ACCCCGAAAAGTATGATTCACTCTCTCAACCCGAGAGGGTTTGGTCACCG
AATAAAGAAGATACTAGTGGTATAAAATCTGCTGCTATTAGTGAGAATGG
GTCAATCCTTGTCTGTACAAGAGCTGGTAGTGTTTGGTACCGCACAAAGC
GGACAAGTACCCCGAGACACGAAGTTAACTCCGCCTCATCCAAAAAGGAA
TATCAAGGGTTCGAGCGTATTCCTGGCTTGACAAATATTACAGCGGTGAG
AGGCACGCCTTTTGGTGTCAACATGGCGATTCAAAAAATAAATGATTCTA
TCGAAGAGCGAATCTACCTCGATGAGCCTTCTCTTCGAACAGATACTGCA
AGCCTAATGGTCTTTCACCACCTGGAAGGCTTAGTACGCGTACAACATCG
AGAAATTGTTTCGGTGCCGAGAAAAGCAGAGTCCAACTTATCAGGTCCGG
TCATTGATTCGCTAGAAAAACTAATTCACGCTAGCTCTAAACTAGAAGTA
TCTTTACGCCAATGCTTACTCAGACAACCCAATGGCAGCAGCTTCAATAT
AGAGGTTCGAACTTCCAGCTCTGATGTCTGTATACCTATGCACAGCTTTC
TACTTGGTCGGAGCTCGGTTCTTAGAAGGGCTATGAGGCAATGTCGAGAG
CACGGAGAAATCTTAATTCCAAACATTCTGCATATGAAAACAAAGGCTCC
GACGGATGGGTCAGGACTTTATTCTAATGTACTAGCAACCTTGACTTTCA
AAGGTCTTGAATTCATGGCACTAGTCAATCTCGTTGTCTATCTGTATACT
GATACAGTGATTGATACATGGAGATATTCGAATCAAAAAACATCGGAATC
ATGTAGGAACCAATCAATCTTATATCAACTAATCAACTTTGCTGGCCATC
TAGAACTAAAGAAACTTCAAACTAGTCTTTTTCTTAGGCTGATGGCCGAT
GAAGGTATGGATACAGATATGAATCTCGCAATTATGGATCCTACTTACTT
TCAAGATGGCGATGTCATAGTCGAGCTCAAAGATTCTGAGAGGATGGTTC
ATAGTGCAATTATCTGCCGACGGTGTCCGTTTTTCCAGGGTCTTTTCAAT
GGTCATGCAGCTGGAATGTGGCTGGTGGGAAGACGGCAAGGGAGTGCTAC
AAATCCTGTTCGGGTCGATTTAAAACATATAAACTCTCGGATATTCGATT
ACGTAATACGATTTATCTACACTGACAGTCGCATCGAGCTCTTTGATAAA
GTTATATGTGCGAATATCGAGGAGTTCCTAAATATAGTGCTTGACGTTAT
GGCTACGGCCAACGAGCTCATGCTTGACTCACTATCGAGGGTTTGTCAAA
AAGTAGTTGCGAGGTATGTCAGGGATCAAAATATATCCAGTCTAATTAAT
ATTATTGCTCCGTGCTCTGTGCATGACTTTAAAGTACATGCTTTGGCATA
TATCAGTCGACAATTGGAATTAATGCTTGAAAACTACTTGCTTAGTGACC
TTGATGGAGATCTCATCCTTCAACTTGATGAGATAGTACGTCAGCACCGT
CGGGATGTTTTTCATGAAGTCAACCGTTATGAAAGAATGTTTCTCTTGCG
GTATCCTGATTTAATCTCGGATATAAAGGATGAAAAACTTCGAAGGATAA
AAGATATGGAGTTTCGCGCAAACATGGGCCTTTCGAGTAATCGATCAGAT
CTTTTATCAACATCTCACATTTTGAGCACAGAAAATATTGAGAGCGTCCC
TATCTCGCGGAAAAAACTCAAACGGAAGTCCAAAGAAATGATGAATATTC
TTAAGACTCCAGAATGTCGGCAGCTTCCACCTGAGTCTGACTTAATTTTT
GAGATGGACACCGGTGATTGTAGTCCTCTAAGCAGAAAATCAAAATCTCG
GGTAGAAGCAAATATGAAAAGTAATCTCATAACAACAAAACAAAAAGCGA
CAAAATTCGCTGATCCTAGCTGGTGTCACTTTAGCAATGTGGAACCCTTT
AGTGACGCTTTGCACCAAGTCATCTCCAGTAGAAATCTCGAATCTCTAAC
CGAGAGCACAGCTTCATCAATCAAGATGTGGTCATCGGCTGTGCCGCTAC
CATCAAAACCTGATATGAGAGAGATCATGGCACAAGCGTCTTCGGCTAAA
ACCGAAAACACTGGTCATCCAAGGACCGTGAAAGAAATTGAGGCAAGGCT
CAATATGCCCAAAATGTCCCAAAAGGAACGTAGGAAGCAAAATCATCAAA
AATGTGCTGCAAAATGCTTGCCCTCATCTGGTGATGAAAGCTCAAAAATA
ACTTCACCTTGGAATATCAGTAACAAGATAATAAGAGGAAGTTCTAGTGA
TGGTCCAACAACAACTCAATCCAAGATTACAAGGTACTCTGAACAGTCCG
AATCACTCAAGTCCTTGAATTCTCGAAAACCTAGCTCAATCGATTCAAAT
TCTGCCGGATACTTCCCTAAAACTGCTGTCCATTCTGCAAGAAGTTCTTT
CTATGCATCGCTTCCCGCATCTTATTATGGAACGATTGAAGACATATCGC
AATCTTCTATAAACAGTGTAAATGAGGACCGGTTAAAGAAATTATTGTTG
CCGTCCATGTCAGACATCATAGAACAACAAAAAAGAGAGCAGGAAAATTT
GCGGAAAACTGCAACTAAGCGCAATTTACAAGAAATTCAGGAAGAACAGG
CTTTTCAGGAATGGTGGGATAGTGAGAGTAAGCGGGTTCAGGAAACGGAA
GCAGCAAGAACAGCTACAGATGATAACAAGGATCAAGGTAAAACCTTGCA
AGGTGATGTAGGTCGTTGCAAAAAGAATGGGAAGAAGAAAACTCATGCCA
ATTATCGAGGAGTTAAGCTAAAGGGGTAG
>Bgh_supercontig_000038_gene-6.5
ATGATTTTCAGGGGAATAATCTTTCTGTTGACTGCTCAAATGCTCAGGGC
ATCAATTTGGCACAGAACAGAAAAATCAGCTAGCTTATCACCAGCTGAAG
CTTCATCAGCAGTATCAGGCTCCACAGGTTTTGACCTGGTTGAACTTCTT
GAACCAACCTTGCCTCGTTCTCAAATCTATGAAAAGGCTTCTTTGGAGCT
AAAGAGATTAAGTGGACAACCAATTTGTAATCGGGTGGCGGCCCAATTAT
TGATCAATAATTGCAAAAGTCTGAATGAGATTGACGAACAGAACTACCAT
ATAAATCGTGGACAACTACAACAAGATCAGGTTGATGCATTCGCAGCAAC
CCTGACAATGTGTGACATGGAGAGAGCTAACTTTAACATTCCAACTTCCT
GTATTGTGTTCACTAGTAATAGCTTACTCAGGGCAGCAGATATTCACAAG
GAACTCAGATTTTCATCTCATGAAATAAATGAGTGCCTTCAAGGCCTCGG
GAAAAACTCTAAGCACTGGGCCACTTGGCTAAGTTATAGGGATTCAGCAT
TACTTTTCTGTCGAGCAGCTCGCCTGAACATTGAAAGAGATGAATCGATC
TCGGTGCATCAAAATTTGACTCTGATATTAAAAGAATTCACAAGTGGCTT
ATATCTAGACCTGCAGAGTTTGAGGTCTAAAGTTACAGGAAATGTGGATT
CAATTGAATCCAAGTTGAAGACACTTGACTCCAATTCTTTAATCTGGAAA
TTGACACTTGACAATATGTTGAAAGAGGTACTCGAGAGTATAAACGGCTT
CCATTTAGAGGTTAAAAATATTATAAAGGAGAGTATTAGAGCTCGTATCG
GGGTCGAAAATTTTTTTTCGGCGATACTACAGAATAGTGCACAAATAGCA
GCAAAACAACGACAAGAAATGGAATTCACAAATAGTGAAAATATCCAAAA
TTTAAAGGCACTTAAGGAACTTTTTTCTGATTCAGATCTGCATGCTATGA
CTCTAAAAACAAAACTGATTGAAATGCAAAATTTAATGTTAGGATTTCAA
ACCCGACAAGATATAGCCGAAAGGCGAACACAAGAAATCTTTACTCATCT
TGGAAATATTAGCACGCTGCTACATGATTACGCGCGGGACCTCGAGGAAA
CAAATTCGGCGGCAAGGGGTGCTTTTAACTTATTTAAACTCCCATTTTTA
ACTATTTCTTTAAGTCACTGGCCATTGGACTTGAGACTCATTTGGTTTAT
ATTATTTGTAATTGCCTGTAGTTCAACAGTTTTGATGACCAAAAAGCGAT
GCGTTAACTCATCTATGGCTGCTGACCTAATTTTAATAACCTTTGGATTT
CTTGTTGGAAACTTTACTGTATCAATAATACACTGGCAAGATTTGATTAA
CATATTTCTACCATCTTCTTTGGCAGCGTTAAGTCATATCAAATCTACAA
ATAATTCCTCAGCAGACTTAGTTTTGAACATATCATCTACAACATAA
>Bgh_supercontig_000038_gene-6.1
ATGCCGAAAATTTATCGCCTTGCCGTCGGTCTATTTTTCAGCGAGTATTT
GCAGAGAAATATTTTCCATGCTTCCGGGGCAGATCTCCCAATAGGAGAGC
CCGAGAAAATCTTGAATGACTATGTTTGCCGCGACCAGTACTTCACAGGA
GCCACAGTAAAGGCATCTGTTGAACATGCTTGCAAATTCATGCACACAAC
GAAGCGTGATGTAATATTTCCTGCACTTTTGGAGGAGTACACAGCACTCG
GTCGTGATTCCGGAACTCTCTTGACTTGGCCGCTAACGTACGAAAATAGA
GTATATAAATATGGAACCAAGGGAAAAATCCGCGCTATCTTTAACATTGA
ATGCGAACTTGTTGGTGTAATAATACGTCACGAAAGCCATGTTCAAGCAT
GTTTCGAGTTGTCGCACGATGAAAACGATCAAATTGACGAAGAAACTAGC
TTAGTCTCACAAAAATACGTGGGGTACAAATGTCCATTGGCGGCATTTAG
CCTTTCATATGTTCGCGATTCCTTCCACAAGGCGCTTTTACCATCTGTTA
GTTATTTTCCAAAGCCTTACTTGACAGGTACTTTTTCAAGGCTGGGAGAT
GATGAGCCCCTTGTTTGGCCATTATTTTCAGATCATATTTTGTCGCCAAA
TGGGAGAAACGCTGATATCAATCAAAGATATTTTGTGGTGTTTTCGAGAA
AAGAAGGAATCCTGAAAATCATACAAATACACATGGGTGTGGAGCAAAAG
TGTGAGTATATAAGGAAGACCATTGTACCTTTCATATCTCGCCTGAATGA
CCCGGAATCACCTCAAAGCATTGAAGAACTAAATGACTCGGGTCGTGATT
GTAGTGGTCAGATATTTACAGGTCGCTTTATTGAGATGAATCGAAAAAAG
GCGATGATTGCTATCGCAGATAAGATTCGCGGAAACAATGCAATAACTAT
ATCACGTGCTCGAAGAGGCAAGGGGGTTCAGTTCAGAAGTTGGATATGGC
CTATTCGTGGTTGGGAGACTTATAGAAAAGGGCCCACAAGTAATATGTCC
TATGCTCTAATATTTGGACCGAAGCTTCAATTTCTCGATGTTTACGTTTT
GAGGAAGTCAGGTTTTACCAAATGCAATAAAATTAATGATTCAAAGCGTG
CAGTTAATGAAATACAGGACACAGGAATCGACCTAAATGTTCCAGCATTT
TGTGATGGTTACGATGGATTCGAAAGAGATTGTTGA
>Bgh_supercontig_000038_gene-6.0
ATGTCATCGTCGTCGTATTTACACGAAGCCGAAATAGCTCAGTTAGCGGT
CCAACGGGCAGCCATCCTGACCAAGCAAGTGTTTCTAGAGAAACTGAAGG
GCACCATCTCCAAGGATGATGCCTCTCCCGTCACCATTGGAGATTTTGGC
GCACAAGCACTTATTATCCACGCTCTACGCCATAACTTTCCCGACGACCA
AATTGTGGGCGAGGAAGAAGCAGGCTCATTGCGGACAAACAGTGACCTGT
GCGAGCAGATCTGGCAACGCGTTCGGACCACCCACTTGACTGACGCCACC
TCTGAAGCTAGCTTGGGCGGATCCATTCCTTCCGTCTCCGCCATGCTAGA
TGCAATTGATGAGGGGAACAGCTCTGGAGGAAGCCGCGGAAGAATTTGGG
CGCTAGATCCAATCGACGGCACCAAAGGTTTCCTCCGAGGTGGTCAATAT
GCTGTCTGTCTCGCCCTGATGGTAGATGGGGAAGTCAAAGTGGGTGTGCT
AGGCTGTCCAAATCTTCCAGTTGATGATTCAATTCCAGTCACCGTGGAAT
CAGGCTACAATCAGACTAGTGCTGAAGGAAATGGAGTTTTAATAGCCGCA
GTAGCTGGCCAAGGAGCCACGAGTCGACCCCTTGGCACTGCTTCTCTTGA
ACCAAGTAAAACGATTCGGATGAGACCTGTTCCAGATATTAGACTGGCCA
CTTTCTGCGAGAGCGTCGAGACTGGCCACTCGTCCCACGGGCATCATCAC
GAAATTGCCACAAAGCTAGGAGTCACCAATCCCAGCGTTCGTATGGATTC
TCAAGCTAAATATGCTTGTCTCGCGCGTGGAGCAGCGGACATTTACCTGA
GATTATCAGTACGAGCTGATTATCAGGAGAAGATTTGGGATCATGCCCCT
GGTTATCTTATTGTTACGGAAGCCGGGGGAACAGTTACAGATTTCATGGG
CCGAAAGTTAGATTTTAGCCTCGGAAGAACACTTGCAGGAAACAAGGGAA
TTGTTGCAACCTCCCAGGCCGTGCATGGCAATGTATTGAATGTTGTTCAA
TCAGTCTTAACCTCGAAAATTTAA
>Bgh_supercontig_000038_gene-6.7
ATGCTTGCTACCAATCGGGTAACAGGGCGAAGGTGTGTATACCACACGGC
TTTGACAGCTTCGAACTCAGGCTCATCACTTCTGCCGCTTTCGCCAGTAA
TCTGTCAGCCTTTTTCAACCTCATGGAATCGCCCGTCGCAGATCGGACGC
GCGCCGCTCACTATTCCACCTGATGTAAAGTTCTTACTTGTCCAACCCTC
GAAATCCAAATATGGCTCAGCATCACCGCTACTAGCGCAACGAAAAGTTC
AAGTCGAGGGTCCGCTTGGAAAGCTAGCATTGTCTATCCCAGCTTTTGTC
AACGTCGACTACGACGAAAGTACACGAAAAGCAAGCGTCAGTGTGAAAAA
TAAAGATATCAAGAAGCAACGGGAAATGTGGGGCACCATCCGCGTATACC
TTCATAACCACATTCTCGGAGTTTCTGAGGGCCACACAACAATTCTACGC
CTGGTTGGGGTGGGATACCGGGCAACCATTGAAGATAATGCCACTACAGT
CGAACGCGAATTCGAAGGGCAGAAGTTTGTATCGCTTAAAGTAGGGTATT
CTCATCCAATTGAGCTTCCAATACCGAGAGACGTGAAGGCATCGGTACCC
CAACCTACGAGAATACTACTGGAAGGGCCAGACAAGGAGAGTGTTTCACA
GCTCGCGGCAAAGATTCGAATGTGGAGGAAGCCAGAACCATACAAAGGAA
AGGGTATATTTGTTAACGGGGAAACAATTAAGCTCAAATCTAAGAAGATT
AAATAG
>Bgh_supercontig_000051_gene-0.2
ATGAACCATGACCAGTTGCCATCTTCCATTGAAGAGGTAGAAACTCTCAT
AAAGCGACTATATGGAGTAGGAAAGCCTGAAGACATCGTTAGGACACAGA
TAGTACTCCATAAACTTCAACTCTCTTCTCAAGGATGGCAACTAGCAAAC
GCCCTCCTGAATCGAGATGATAATCAGTTGAAGTTTTTTGCAGCACTAAC
TATTATAGTAAAACTCAACACTGATGCAAAATCCTTGTCAGAGAATGATA
CAGCATCTCTGCTTCTGGCCTTGATAAATTCTCTAATTCTGTGGGCTAAA
AGTAATGAAGGTCCACTAGTCGGAAGGAAATTGTGCTCAGCTCTAGTATC
ATACTTTCTTCAATTCTCGCATATTTGGTCTAGATGTGTTCAACATCTGT
TATATTGTTTTTGTCGAGATGAGGCGCTGCCGTACACTTCGTTACAGGAT
GCTCCAGATTCAATTATTTTGGTTCAAAACGTATCAGATAAAAAAGCTAG
AGCTATTTTGTGGTTCGCTTCAACGCTTGTAGAAGATGTGAGCAAGACGG
ATTCCAATTCTATGAGGACGTACAACTTCCATAGCCACATCAGACCGAAT
GTAAATGATGTTGTGCCTCTTATCCGAAAATACCTCGTTGAGGCGTCCAA
TCAAGCGTTGATTGGAACCCAACAAGAGGCTATGAAATGTTTTCAGTCTT
GCATGTCCTATTCCCACAGATCTTTTATCGATAAAGAAGCTGAACTAGAT
GTCCTTCACAACCTTACTCAACCTGCACTCCAACACATAGTCAATGATGA
ACTGTATGAGACAACCGTAGAGCTTTTTATTGACATACTTTCGACCTACT
CCCGATTTCTACAACCCGAAGACTTTGATAATCTATTAAGCTTATTTTCC
ACACCCTGGGCTCTGAAAAAGTACCAGACTTTAGTCGAAGGAAACTATGA
CTGGGATTCCCTTCAGTTCGGAATGCTACTACTTGCATTTGGAGATGCAA
TTGTCAAAGAACTAACACAAAAAATCGAAGACCCGCGGTACAACCAGTAT
CTGGTACTACTTCTAGGTCTTCTAGAAGCTAAGGGTTATGCCGTAGCCGA
AGACAAGATCTATGTACCAGCATTGGAGTTCTGGAGCACATTTGTGGAGT
GCATGGTTGACGAGAGCTTCAGCGTAGAATCCGGAACAACGCCTCCGTGG
TTTCCAATGGCAAAAAGTTTCGTAATGCAAGCGATTCAAAGCTGTTGGTG
TAAGAGTCACTATCCTAATGCTAAAATTTTCAGCTCCTGGGACTCAGTTG
ATATTGCTGGCTTCAAAGATGCCCGAAGAGATCTTTCAGATTTAAATCAG
CAATTTTATCTGGTTGCAGGATCTTCCATGTTAAATTTCTGGGTTGAAAA
AATTTCATACTCAGCAGCCAACAAGAATTGGCTTGAGCTGGAGGCATCGT
TTTTTTGTTTAGAGCAACTAAACGACTCGATTTCCGAACCATCCCATCGA
GATAATATCATGTATCAGGTGTTCACACCAGATTTAATTGCCCTCTTCAC
TCAACAACACCTAGAAATATTTTCAATTACGCGCCGAACATTTTTGAATC
TTGTAGGTGGGTATGCCAATTATTTTAAGACGCAAAGTTTATTATTGCTT
CAAGTTTTAAATATTGCATTTTTTGCCCTTAAGTCAAGCAGTCTAGCTGA
CCAAGCATCCCGATGTATCCTAAAGCTTTGTTCAGATTGCCGGAGCAATC
TTGTTCCAGACTTAGATGGTTTTATCCAGCATTACAGCAGCATCGCCTCA
GATAATACACTTGATCACAACATCAAAGAATCAGTTATCGAAGGAATAAC
CTGTCTAATACAAGCTCTGGATGACGATGCATCCAAAATCGGACCCTTGA
ACCAACTCCTAAACTACGTAGAAGCTGATGTTAGCAATTGCCTCCATATC
TTGGGTAATCAGCATTCTACTTCCGAAGATATAAGGCCTCTGTGCTCTCC
TACTGAGGAAGCTAAAGCAATAGATTTCGGAATCTTGTCATTAAAATGTC
TCCTGGGAATAGCGAGAGGTATTCAAGCGCCAGATGACCAGCCCATTAAT
CTAGATAAAGGTGACGGATATGTGTCAATCTGGACTATAGAAACTGGACT
TCTTGTGCAAGAAAGAATATATAATATAATTGACCAAGTTTATAAAGCTC
TCGGAAGTCATGGTGAGATTATTGAACAATGCTGCCTCATATGGCGGCAA
GGACTCCGCGAGCTAGAGCCTGGCCCGTTCGTATTGCCATCTAACCTTAT
TTCTCAATTTATGATGAAAACCAATCTACAGACGCCTCGGCTAGGTCTAG
TGATTAAAACTGCAGCTTCATTTACTTCAGCAAAACATAACTCAAACCCT
GAGGAGGTTCTCGGCCCTTTATTAGCTTGGGTCGCCTACTTGTTGCATGA
CCTTGGTGGTCCTGCATCAGATACTGAGATTGCTCACGCTGGAATCGAAT
TCATGCATAGACTTCTTCCAAAGTACCTTGGCGTATTAATGAGTCATCGA
CCATCTACTTCGCTTGAGTATCTTTTTATGTTCGCGCTGGAGGCCATGAA
GGGGAACGATCCN
>Bgh_supercontig_000051_gene-0.6
ATGGACAAAATTGATACCACTGATCGTCTTTCTCGATTGAGAGGACTGAT
GGAATCATCTAAAATAGATATTTATATAATTCCTTCTGAAGATAGCCATT
CGTCAGAATACATCGCTCCATGCGATACTAGGAGAAGTTATATATCGGGA
TTTACCGGGTCTGCCGGATGTGCAGTCGTGACCCTTCAGAAAGCTGCGTT
AGCTACAGATGGGCGATACTTCAACCAAGCTACAAAACAGTTAGATTCAA
ATTGGATATTACTTAAGCAGGGTATGCAGGGTGTACCAACCTGGCAGGAA
TGGACTGCGGAACAGTCAGAAAATGGAATGAGAGTTGGGGTAGATCCAAC
TCTTATAACTGCCCCAGATGCAAGAAAATTGGCCGAGAAGATAAAAAAAC
GAGGTGGCTGCGGCTTAATTCCTGTTAAAACAAACCTTGTCGACCAGATT
TGGGGCTCTGAAAGGCCAGCGAAACCAATGGAGCCCGTAGTTGTCTTGGA
TCAACAGTTTACAGGGAAAGATATTACAACAAAATTGAAAGATCTTCGCA
CCGAACTTGAGAAGAAAAAGAGTTGTGGTTTTGTTGTCTCTATGTTGGAT
GAAGTAGCCTGGCTATTTAATCTAAGAGGTAATGATATTCCTTACAATCC
CGTTTTCTTCTCTTATGCCTTGATTACCTTGACTACGGCTACTTTGTATA
TTGAATCAAGCAAGCTCAATGAAAAGGCAAAGGAATATCTAAAAAATAAT
GGCGTTAAATTACAGCCGTACGAAAGTATATTTGAAGACTGTCAAGCATT
AGTCTTGTCTATGTTTGGTGAGGCCAGTAACCAGCCACGAGTTGATCCGA
AAAAAATTCTTATATCAACAAAGACATCATGGGCATTGAAGGTTGCTTTG
GGAGGTGAATCAAACGTCGAAGAAATTCGAAGTCCAATTGGCGATGCGAA
AGCCATAAAAAATGAGATTGAGATGGCCGGCATGCGAGCTTGTCATATAC
GCGATGGTGCAGCACTTATCGAATACTTCTCTTGGCTAGAACAAAAGCTC
TTGGTAGAAAATGCTTCTATCGATGAAGTAACAGCTGCAGATAAACTAGA
GGAGTTAAGATCTAAGCAAAAATACTATGTCGGACTCTCTTTTGATACTA
TCTCATCAACGGGACCTAATGCTGCAGTTATACATTACTCGCCAGAACGA
GGGAATTGTTCAATAATTGATCCCAAAGCTGTTTACCTCTGTGATTCAGG
TGCTCAGTATCTTGATGGAACCACAGATACAACTCGAACGATACATTTCA
TGGAGCCTAGTGAGATGGAGAAAAAAGCATTCACACTTGTACTTAAAGGT
AATATTGCACTTGATACAGCAGTCTTCCCCAAAGGTACCACAGGATTTTC
ACTTGACACCCTTGCACGTCAATTCTTATGGGAAGAGGGCCTGGACTATC
GCCATGGTACCGGGCATGGGGTTGGCTCTTATCTCAATGTACACGAAGGT
CCTATTGGGATTGGTACCCGTATTCAGTTCTCCGAAGTCCCGCTTTCAGC
TGGAAATGTTATCTCAAATGAACCTGGCTACTATGAAGATGGTGTATTTG
GTATTCGGATTGAGAATATAGTAATTGTCAAGGAAATCGCAACGAATCAT
CAGTTTGGTGAAAAACCATATCTTGGTTTTGAGCATGTCACTATGGTCCC
TTACTGTCGACGATTGATTGATGAAAATTTACTCTCGCGAAAGGAGCGAC
AATGGTTGAATAAACATCATGAGATTATTTGGGATGCTACTGAGAAATAC
TTTGAGGAAGGAAGTATTGCAAAGCAATGGCTTAAGCGAGAAACAATGCC
GATATAA
>Bgh_supercontig_000051_gene-0.0
ATGGGACCGACAACTACTCTATACGATTTTAAGCCAAAAGATAAGAATGG
CGAACCAGTTCCACTTGAAAAGTACAAAGGTCAAGTAGTCTTAATTGTGA
ATACGGCATCGAAATGTGGCTTCACTCCTCAGTTTGAGGGCCTAGAAAAG
TTATACAAGTCAGTTTCGTCAACACACCCGGGGAAATTCACGATTCTGGG
TTTCCCTTGCAACCAATTCGGCGGACAAGATCCAGGATCAAATGATGAGA
TTCAGAACTTCTGTCGCATCAATTATGGCGTCACCTTTCCCATGCTGGGC
AAAGTTAACGTGAATGGCGATACGGCAGATCCGCTCTTTGAGTGGCTCAA
AGTGGAGAAACCTGGCATAATGGGAATGAAGAGGGTCAAGTGGAATTTTG
AAAAGTGGCTCGTGTCAAAAGATGGTAAGCCCATCAAGAGATATTCAAGT
ACCGCAGGCCCCGAAGGCTTTCAAAGTCTTATAATTGAAGAGATTGAGAA
GTAG
>Bgh_supercontig_000051_gene-0.3
ATGGACCAACTATTTGAATTATTTGAATTTATCTCCTCAAACCCACTTAA
ATCTTTACTTGATCAATTCAGGGTCGCGTATGACCCCGATAATAACCCAA
TGACTGGTAAATTTGTCTGGCAATGCTCTAAATTACTAGCTGACTGTGAA
GCTATTTTCAAATTGGTGTATCATCTAATAGGTTATACCATGATGATCCA
AAATAACGCCGCCATCATGTCCCTCAATAGTCATCTTGTTTTTTTAATGC
ATTATATAGATCTCAAGAGGTTTTGTATTTCGGATTTTGCGGAAGTAATC
GAATCAATCATTAGCTGTGCCAGCGATCATGATATTTGTGACCAATATCA
TTGA
>Bgh_supercontig_000051_gene-1.1
ATGTATCCACGTTTGCACTTAGTCCTCTACATCCGCGCCGGGACAATACT
TCGATTCCGTGCCGGTCATGTTTCTGCCGGGGCTCAAGCATCATCTAATA
ATCGATACGCCCTCTACATCACCTTCATCGCTCTCGTATTCGCACCAAAT
TCGGCCAGCACCCGCAGTAACCACTACGCAGCTCAAGCAGCTCACGACAC
CGTCGCAACACATTTCAATGAGAAGGATGATCCAAGAATGCAGTTTTCCG
CGTGCCCTCAACTCTTAGCCGCTCTCTTACTATTTCACCCTTCCATCGAC
ACGACTGCCAAAGCCTTTGTGCCTACAAGCACTTCAAACCACCCAAAAAC
ATCAAATTCGCTGCAGAACAAAGATATTAATGGAACCTGCAAATTTCGCA
CCATCAATTACATTACAGACTCACTGCCGCAACAATGCTTCAAAAATACC
TGGAGTGCTGCCAAAGCAGCTGATCCAAACCTTTTAGATAGCGGAGGGAG
GGATTCACCCGGAAATATAACTGCGACGCTCCTTAACATCACGAGCAATA
TTATAGGGATTGATATCGATAAACAAGAGCTCTCTGTTGTTAATACCAAA
GAGGTTGTAACGACAGAAGACGCTGCGCTAGATCTTAGCGATAACCAGTC
CGCCTTTCTCTCCTTTGAGGAATGGAAGAAATTAACCCTTGAGAAAGCTG
GCCAAAAAGATGTCAATTTATCGCCCAAGAAACCAAACTATTCCAAAACA
CGAGAATTCGAAAGTTACTCCAACAATTTAGAGTCTCTAGGAGATGAGGG
AAACATGGACTTGAAATTCTCTTTCAGACCCGGCGGCGAGGAGTTCAACA
CTGCCGAGTCTCATGAGACCAATAGGGATGAAAGTATGGTCCCCCGGGGA
CAGAAACAAGAGAGTTATCGCAGTAAAGATGCTGGAAAGACTTGTAAGGA
GCGTTTCTCATATTCTTCATTTGATGCTGGAGCTACTATACTAAAAACGC
ACCCTGGCGCAAAAAATGCGAAAAATATCCTCATTGAGAACAAAGACTCA
TACATGCTTTCCGAGTGTTCATTAGAAAACAAGTTTATAATAATCGAACT
TTCTGAAGATATATGGATTGACACGGTCGTACTGGCAAACTACGAATTCT
TTTCTAGCATGATACGCACATTTCGCGTCAGTGTCTCTGATCGCTATCCT
GTAAAGCTTGAAAAGTGGAAGGATATTGGCACCTACGAAGCACGAAACTC
AAGAGAGCTGCAAGCTTTCTTAATTGAGAATCCACAGATTTGGGCACGTT
ACATTCGGATTGAGTTTCTCGATCATTATGGCAATGAATATTACTGCCCT
CTAAGCTTAGTGAGGGTGCATGGTACGAGAATGCTGGAAAGCTGGAAAGA
GACGGAATCTGCAGATGAAGATGCAGATGAGGCAGAAGACATCCCTGAAA
TGATAGATCAAATCCACGATGCTAGCGCTAGCAATGTGGATAGCAATGAC
CAGGTTGAGCAAGTCGAACACGTCTACATTGATCAAACCCCTCCCCCTAG
CCAAACAACGCTAGGTCGAAGTACATGGAGAGACCCTGGACTATATATAT
TTAATAATAGAAATTTTGCAGAAGATGTATGCCCGTCTCGCGGTTTAGTC
TCACGAAATATTGCGCCTGAAATGAATAACACGAAAAGCCATTCGGAAGA
TGCATCTCCTTTGATAGATGTCCCCCAAGGTTCAACAAACAGTACTATTC
TGGTGCCCTCGACGACATTTAGCACAGTTACCCAGAATGTTTTGGAGGCA
ATATCAAGCTTGCCAATAATACTTAGCTCATCGCCAACTGATACATCGGT
CCTATCATCTGAGACTGCCCAAACTTTAAACGCGCAAAATAGTCCTGTCG
CTGTACCTACGGATAGTGGTTATAATAACACTTCTAGTACGCCTGTCTCC
TTAAAGAATAAGGTTACTCAAACTACGACGTCTCCTTCGGCTCTGCCAAC
TATCCAAGAGTCCTTTTTTAAGGCCGTTTCACGCCGTCTCACCCTTCTCG
AATCAAATAGTACGCTTTCTTTAACGTATATATCTGAAGCGACGTCACAT
CTTCATCAAGCCTTCACTACCCTCTCCCGAAGTCTTACCCGTACTCAACT
TAATAAAACAACTGCATTCCTTGACTCTCTAAATAGTACTGTATTGTCGG
AGCTCCGAGGATTTCGCCAACAGTATGATGAAATATGGCAGAGCACGGTC
ATTAGCTTAGAGAGCCAGAGGGATGAGAGTCGACAGGAAATTTTGGCAGT
CAGCGAGCGGTTGAATATTCTAGCCCAGGAAGTGGTCTGGCAGAGAAGAA
TGGGAATTATACAGAGTATTCTCCTGCTTCTCTGCCTCGGTTTTGTCATT
TTCTCCCGCGTTTCGACACCAACTGAGCCCTTTTTTATAAGACCTAGATC
GAGGGCTTATATGTATAACCGGGCGGACCCACGATACTTTAATGGTGATT
CATTGAGTGAACCTGAATCTCCTAACCAATGGTATGAAAACAGAAATTCA
ATCAATCAAACACCCAATTGTGCTCAAGCTGGCTCAAGACATTACATCTC
CCATCGAACTTACGAAAATCAAAGAGGCTCTGGTCACGTATCAATCTCAG
AACCATCTACTCGCAGACCAGCTCGTAGCCCCCTCATGGGCTTCTTTAGC
CGATCTGCACAATCACCTTTAAATTTCGATGACAATGAGCAGCTTACCCC
CACAGAATTAGTTCCTGACTCGCAATCAAACGGTTACTTTAATGTTCCTG
GCTCCCCATCTTTTTTCCAAAGATTTCGGCGGGCGAGACCATCACTCCAA
GCTCGATCATCCGGTATCTCGGCTAGCGCCCATTCCAGTATTCGGGGAAA
TGAGAGTACTCAGGTCTCAGGTAGAGCGAACGAAATTCCATCATCCTCCG
ACTCGCCTCAGGACGGGTACTGCACACCGCCACAACGGAATCCAGAAACG
ACTCCCGGCACGAAAAGCTATCGAACTCCAGATTCCCATCCTAGTAGGTC
GTGTGAAAAAGAGACTTCCGCGTCGGAATTAATGTCCACGTGGTCTCTAG
AAAACTCGCCTGAACCGAGCATCGCGAATAGACCAGTTTTCTCAAACCGT
CATATATGGACTGAAAGTCGAGCGGTATCCCTGCAACGGCGGGCGACAGA
CGCCAGTGCTACTTCTAGTGTAATGAGTGAGGGTCGAAATGGGCGTAATT
GCTCAAGTATCAGTATTGCGACAAAACCTCTCCCAGCGCTACCAGATCAG
GCATGA
>Bgh_supercontig_000051_gene-1.5
ATGGACGAAGCAGCCATGCGACGCTGGTTCTATGCTCTACATGACCGGTA
CTTGAGCCAGTTTCTTGAGGACGCGGAGGAGCCAATCAGAGGTGAGCCAG
TCGTACCAAGGTCGCCAAATGATCCGAAGGTGCGAGGAAAGCTTGACTTT
TTCATTGAGAATGTCGCGTTACCTGAAAGCGACATCCATGAATGGAGAGA
AGTCAGAGTTGTGGGAGAGTTTACTTGTTCTCCGGAAGAGAAGGGTGAGA
AGGCACATCAGTTGATGAGAAACGTGCGCGAAATGTTCTACGCGCAGCCA
CTGCGTCGTTTCGTGCACGGATTCTGCCTTCACAAGAATCACTTGGAGCT
TTGGATTGTCGATCGGTCGGGCGGGTACAGCTCAGGCGAGATTGACGTTA
TCAATAGTCAAGAAAAACTGGTCCGAGCCCTCTCTTCGTACATGTTGATG
AGTGACGAAGAGCTTGGGCTTGACTCATTTATTAGGTATGTAGGACAACA
CGCTTACATAACCATCCCAGAAGGCGATAAGCCTTTGGAACATATTGAGC
TTGAGAGGTCCGGCCATCTGTACAATATTGAGATGCACCGCAAGGATATT
GACTTCTTGAGCGGAAAACAATGGGATATGAGAGTTTGGGGACGTATTCT
GACCCCTGTATTAGAACCGGCATCGTCGGGCCGGAAAGAATATTATACCA
AACGCGGGCTGACTGTTGCCGAACTCTCACCATTCGGACGACCCCTGCAG
TCCTGTAAATCTGCTCGAGAACTCCTTGTGGGTATTCGAGATGCTATACT
CGCGCATCGACGGCTTCGTGACGAGGCGAGGCTTCTTCATGGTGACGTCT
CAGAAGGGAACATAATTCTGAGTCCGAACAAAGAAGGAGCCACGGAGGGA
ATACTGATTGATCTTGATATGTCACCGTCGATCGAGAGTAGTAGAAAAAT
GGACGAAGTGTTTGCCATTACCGGAACCATGCAGTATATGGCGCTGGAGC
TTTTGTGGAATATCAAAGAAAATAATTTCACTCTTCCGCAGAACTATCGG
CATGATCTGGAATCCTTCTTCTACGTCTTGGTCGTGGGATGCATTTGTTA
TGGTCGTGAACCGAAGAGTGAACCGAAACACTTGGAAAAATGGTGTACTG
AATCTGCTAAATCGAACTACGAGTCGAAGCTATCTGATATAAAGCAACAT
TTTGATGCAATGATACTTGATTATTTCCCACCGGCCTTTGAAGGTGTCAA
GAAACTTGCTAGTAATTTGCGCAAAATATTGTTTGGACAGAATTTCGACC
GGTTCGGCATGGACGAAAGTACCCACGACCTGTACGATCCGATCATAAGT
GCATTCAACGAAACTATTGATGAGATTGCTGGTAAGAATATTCTCGAATT
TGCATGA
>Bgh_supercontig_000051_gene-1.0
ATGGCTATTGAACTCCCCACAAACACGACTCTACCCTCAAATGGCACTGA
AATCTCAAATAACGCGGGTGAGAGCAAGTTCACTGTCAAGGCGGGACTTG
CGCGCATGTTAAAAGGCGGTGTTATCATGGATGTAGTTAACGCCGAACAG
GCAAAATTAGCAGAGGAAGCTGGTGCATGCGCGGTCATGGCACTGGAGCG
TGTACCTGCAGACATCAGAGCTGAAGGAGGCGTGGTACGGATGAGTGATC
CGAAGTTAATTAAAGAGATCATGGCAGCCGTCACCATACCTGTCATGGCC
AAAGCAAGAATAGGGCATTTTGTGGAGTGTCAGATACTAGAAGCTATCGG
AGTCGACTACATTGATGAATCCGAAGTCCTCACCCCGGCCGATCACCTTC
ATCATGTTGAAAAGCACAGCTACTCCGTTCCATTCGTTTGTGGTTGCCGA
AACCTTGGTGAAGCTCTCCGCCGAATATCCGAGGGTGCGGCAATGATTAG
AACAAAGGGCGAAGCTGGTACAGGTGACGTTGTCGAGGCTGTACGTCACA
CGCGAACAGTAGCTGCAGAAATAAGTCGAGCATCACAGATGTCGGATCCT
GAGCTACGGGTTCTAGCCAAGGAGATTCAGGCACCATACGATCTCCTCCG
ACAGACAGCCAAATTGGGCAGATTACCTGTTGTCAACTTTGCCGCTGGTG
GAGTCGCGACGCCGGCTGATGCAGCACTCATGATGCAACTAGGCTGTGAC
GGAGTATTTGTTGGAAGCGGAATTTTCAAATCTGGTGATGCTGTCAAGAG
AGCAAAGGCAATCGTACAGGCAGTGTCTCATTACAATGACCCCAAGGTAT
TAGCGGAAGTGAGCGAGGATCTGGGAGAAGCAATGGTAGGGCTTAACGTG
AGCATGATGGATGCCAAGGATAAGATGCAGGGTAGAGGTTGGTGA
>Bgh_supercontig_000051_gene-1.33
ATGCACCTCCCAGCTTACATTATCACGGCTCTTTTCTTCGGCAGCACCCA
TGCTCGTTTGAATGGCTTCAATGCGCAAGTAAGGACGGCCAAAGGGTCAT
GCAAAACCAAGGCAGACTGGGTCGCAGATTTCAATACAATAAAGTCGTTT
CCAGGAGATTTCAACAGCATACGATTATTCTCCGCCCAAGATTGCGACGC
ACTCGGCAGCATTGCACCAGCTGCCATTGCCACCGGTGGCAAAGTTTTTG
CTGGAGTTTCGGCTCAAAATCCAAAGATTTTTGAAGCAGAAAAAGACCGA
CTGATAGAAGCCGTGACAAATTACGGCTTTGGATGGCTCGCGGCTGTATC
GGTGGGGAGTGGAGAGCTCGACAATGATGCGCAAACGGCCGATGAGCTCG
TTGAAAAAATCAAACATGTGCGCCATATACTCTCTACCGTTCCGGGATAC
ACAGAAAATGTTCTTGTTGGACATGTTGATAGCTGGATTGCCTGGAACCA
GAATAGCAATACTCCCGTCATACAGGCCTGTGATTTCATCGGCACCAATA
CATATCCACGCATCCAGGCCGACAATTCGGCTTCGATCAGCGGCGGCGTC
CAATCTTTCTACAACTCTTTCAACGATATGTTGCGCCGAGTCTCGGAAAC
CGGCTCGCGTGCCTCAGTCTGGGTCACCGAGGGCGAATGGCCGTCTGCCC
CTTCGCCAGAGAACCAAAGAGAGCGCGACGTCGCAGTTGCCAAGAAAAAC
TGGAAAATTATTGCCTGCGAAGTCTTCCGCAGATATAGCGCCTTTTGGAA
TTATTTGCAACATCAGGAAAATCCCACGTCTGGCGTGCTCGATTCGAAGG
GCATGCCGCTGTACGACCTTTCTTGCTGA
>Bgh_supercontig_000051_gene-1.4
ATGCTGCCTTTGAATGAGCGCGGCGACATTAATGCTGCGTCGATAGGCAT
CTATCTAATTCTAACGATCATTCTTTGTTTTATTTTTCGAAATAATGGAA
TTGGCCACTCTATCGGTCTTCTTTTCGTATTTTTATTCACTGTTGTAAAG
CTGGTTGGCAGCTGTATGACAGTCTATGTCCAGACTACGATGGACATGAG
CCTTTACACACCAGCTGCAATCATCGGCACAGTTGTACTTTCGCCTCTAA
TGTTATCAATATGTGCACTACTTATGCCTAATAAAAAGACGATTGAAAGT
TTTCGCAGCCCAACTGCTTTGATTGGTCCCAAGTTCATCATAGCTACAAG
GATGGTCATATTCTCTGCCCTCGCTGTCGGAGTAACAGGCGGCCTCAAAA
TTTTTACAACCAACACCACTCCTGAAGGCATTCAGCAGGGACAGATACTA
CTTCGCACAGCAGCTGGCCTGGGAATTTCTAGCTGGATGCTCATTTACGG
TGCAATTATCTTATTTTATCCAGAAAGACACTGCATGGGGACAGCATATC
CCATTATTGCCTGCATGATAATGCCAGTTTTTACGGTCCGACTGGCGTAT
GGATGTGCCGTAGCATCAACATTCTACACAGATCTAACACAAGTATTCAA
CCCCTTGGCTGGAAACTGGATCGTTTACATGGTCATGGCCTTTATCCCAG
AGGTTTTTATCTCTGGATCCCTGGTTGGGATTGGGCTGGTTAATTGCATT
GGCCAAAAAAGATGA
>Bgh_supercontig_000051_gene-1.28
ATGATGCACTTATTCATGACAGGCGTATTCCTGAAAGTAATCTTCGTCAT
TGTACACTTGTCCACGCTCTCTGAAGGGCGAGGTTTCCAGTGCAGCGCAG
GAGTAATTGTTGATCAAGACCTCGAATCCATCCGTCAGCTCGCTTGCAAC
AGTCTGCAAACAGGCAATAGAAAGTCTTCAGTCGACAATAATTCCCAGGG
CAACGAAGAGGTTGGCTACGAGTGGAAGCTGCCCAAACCTTTGGCTTTGG
AACAAGTTAATGGTGGAATGATTACGCAACTGCAGCTCACCGAGAAGTGC
GAAATCACGTCCATCACTGTGTCCAGCAAAGAAAATGAAAGCCAAGTTTG
TCCAAAAGAAATGGCTATCCGTAAACGTCAAAATGGAACAGTGATATGCC
AGGGTGTTTTATTCCGCAGTCAAGGTCTGATTGATTCCGCCGCTCGTTAC
TGTTCATATGGGCGTGTTAGGAGAGACGACGTTCTTGGTTTTCCACCAGA
TTACACCCCAGCCGTATTTAGTACTGTAAATCACTACATGGCAGAAGTAC
CTTATTATGATAAAGTCAATGACTATGACTATGATAAATTAACGTATGTG
GTCTTTGATGAAAGTTGCCGTATTGTGGGAGCCATGGTCTTTGCAGATTA
TAAATTTCGGTCTTGTGAGTTTGAGTACAGGGGTTGA
>Bgh_supercontig_000051_gene-1.36
ATGCCCAATCATCTACTTGTCTGCTCTATCGGAAACCCTGCGCCGTACAA
AAACACACTTCACAGTGCGGGTCATACAGTTTTGATGAACATTGCGCGCA
CCCTTGGCTATACATTTCAGAAAGCGCGCGACGGCTCCGTAGCCATTGGT
ACTGAATATATCTTATGGCAGAGTAATGTCTACATGAATGTCTCCGGGCC
AGCAGTTGCAAAAGCACATCAGCAGTACCGGGGACGCTTAGTCGTGTTGC
ATGACGACATGGAATTGCGACTCGGCCAGGTCCGCGTCGCGTCAGGCCAA
GCCAGCGCGAAAGGTCACAACGGTCTGAAAAGCATCAAAAGCGTTAAAAC
CAGCGATTATATGCGCATCGGAATTGGAATCGGAAGACCCATTAGCCGTG
AGCGCGATGAAGTTGCGGCATATGTCTTGAGAATGATGCAGCCCAATGAA
CGAACTAAGATTGAAGAATGTACTAGTCAAGTTTTAAAAGAGTTGCAAGC
CATGGCGGCAGGAGTATAG
>Bgh_supercontig_000051_gene-1.35
ATGTCTAAATCCAGAGCTATTGCGCTCATGCGAGAAATCCCTGCCGTAGT
CGTCTCTGCCGGTCTGATGCAGAAAACGGTGAAGGTTCAGGTAGGAGTAC
AGCAATGGAATAGTCACATCAAGAAAATATCTCTTGTGAAGTATTTCAAT
AGACGTCGAAACCATCTTGTCCACGACCCTAACGACTCCGTCCGCATAGG
TGACATTGTGGCAATTTCAGCAGGCTCTCGGGTTGCCAAACATGTTCGTC
ATGTTGTTACAAAAATTATCGCACCATTTGGAGTACCAATCGAGGAAAGA
CCACCTATACCTACAATTGAGGAGCGAAATGCTGCCAAGGAAGAAAAGCG
CCGCCTAAAACAGGAGCGGTCGGAGAAAAAGCTGTCTAATAAATTGCTCT
GA
>Bgh_supercontig_000051_gene-1.31
ATGAGGATCCTAGACTCCCAGACTGAGCGAGGCGACGAGTTTCAAGGACT
CATTGAGAACGCACACCTCACACTCTCTGGTCACAAAGCGGGCGGCCAAG
CGGCCCCTCCTCCCCTACTACATCCCGAAAGTTTACTTTGCCGCGCACCA
TTGACCCTCACATTGTCTGGAGTATGGAGAGTTCCTGTATTCAGGGAGGA
GCTGGAACGCTCACACGAATCCAAGTTTACACACATATTGTCAGGCAGCT
GGAAGCCAGGCCTGCGAAGGGCGAGGTGGGGGTAA
>Bgh_supercontig_000051_gene-2.6
ATGGATCCAGATGGTCAACAGCGCGCTCTTCTCCGAAAGCATCTAGGACT
CGACTGCCCAACTCCCGATCCCAACACAACCGAGAAATTCTTACCAAAGC
TTAATCCAATGCACTCTAACGTTTCTTTCTTCATCGAACGTTGTCCACCC
TCCTCGCAGACCACCAAATGTGCTCTTAATAGCTGCTCTCGTAATTTTAC
GTGCGGCCGCTACCGTGTAGCAGTAACTCCTTCAATGACCGAACTTAGTC
CTCAGAATGCCGACCTTTACCACATCTCATGCTTTGAAAAGATTGCCGAC
CTATCTGACCCAGCATACTTTACCCGTATAGAGCCCTTCACGCGTCACAC
GGGCGTCGGTGTCCCCGATGGGAACTATATGTGTGCAGGCGCCGTTGAGC
GGCTTGTAATTGAATGGAGATTAAGACGAGTGCGATGGAAGAGGATGTTG
GAGAGAAGGATGGAGATTATGAATAAAGATATGAATGTCCTCCAGGAAGG
AGAAGATGATTATGAAAGCGACTATGAGATTGAAGACCAAGAAATGAATG
ACATAGAGGATATAGACGAAAGCGAAAGCATTATCGACGAGTTTGAAGAC
GACGAGTATGGTGAGATTTACGAAGACGAAGAAGACGTTTCAGATGAGAT
ACAAGGAACTGTTTCAGTCTCCCTCATTAATCAGCACCTATCAAATCCAC
TATTTTTTGACTTGTGGCAAAATGCCGGCAGCTCGCGGTTCAAATCTCGA
GGTCGTGTTCCAGGAATGCAGCAAGATCAATATAATCTTCTGCTCAAGAT
GCTAGCGCCTTGGGAAAGCGACGGCCCGAACGATACCGAAGAGTGGAATC
TTTTTGATACATTCATGGAGAAAGAAGATCTATCAGACCTTTCCATTGAA
AAGGGATTTAAGGGCAAGAAATGTGACTTGAGCATAATGATAGAGAAATG
GGAAAGATGGTCGGAACTAGTCCGTACGCCTGATGTTTCCCTCACTCACA
GTCAATTGTTAGAAAAGCTTAGTATTGGAGAAAAAGGTCGTCGAGCAATT
CGACGCTTGGCTGTTATCCCAATGCTACAAAGCGCGTGGAACTTCTGA
>Bgh_supercontig_000051_gene-2.8
ATGAAATTATTTCAAGCTACTGCTACTATTGCTGTAGTTAGTAACATGGT
TACTTGTGTGACTGCAGTGTATTGGCAATGCCTTGATGTAAAGTTTAGTT
GGGGTGTTGTTGTCGACGCAGCAAATTCTGCTTGGAGCTTTCGTCTAAAT
TCTGTCAGCAATTACCCTAAAGCTTGCTTCTGGGGAGATTCCTCGGGAGA
TGATCAAGAATTTCGATCATTCCCAATTAACTCTAATACAATGCCTTGGA
CATCAGGACCAGTTTACTACTATGTTGTTAGTAACAGTGATAGAAGTAGA
ATTAAGGTTTTTGCGGATTTAAATGGTGGTTTTGAATGCAATCTTATTCA
GTAA
>Bgh_supercontig_000051_gene-2.0
ATGGTTACTTGTGTGACTGCAGTGTATTGGCAATGCCTTAGTGTATCATT
TCGTGAGCCTGTTGTTGTCGAAGCAGCAACTTCTGCTTGGAGCAATGGTT
TAAATTCTGTCAGCAATTACCCTAAAACTTGCTTCTGGGAGGATCCCTCG
GGAATTGATGAAATCTTTCGATCATTCCCAATGAACGCTAATGGATTACC
TTGGACATCAGGACCAGCTAACTACTATGTTGTGAGCAACAGTGATAGAA
GTAGAATTAAGGTTTTTTCGAACTTAGATGGTGGTTATCAATGCAATCTT
ATTCAGTAA
>Bgh_supercontig_000051_gene-2.2
ATGATCCCGTGTGATTTTAGTCATGACACGAGCTGTTCTACATCATATTT
TATCATTTCTGTTCGCAGCAGCTTCTTACTCGAGTCAAGGCCAACTACCT
TACTGACTACAGTCGCTAGCGCTTCTCTCGTTATGCTGCAATCATCTCTT
AGCTTAGAAGTAACTCCTTGGTTCACGTTATGGTTAACCACAAACGATCC
TTATTTTAGTGGTATGTTCTTACGTATGGATCATAAAGTTAAGGGAGTTA
GGGAAGTAGGAATGTAA
>Bgh_supercontig_000192_gene-0.0
ATGATGCCGTGTGATGTTAGTCATGACACGAGCTGTTCTACATCATATTT
TATTATTTGTGTTTGCAGCAGCTTCTTAATCGAATCAAGACCAACTACCT
TACTGACTACAGTCGCTTGCGCTTCCCTCGTTAGGTTGCAATCATCTCTT
AGCTTAGAAGTAACGAGTTGGGTCACGTCATGGTTAACCACAAATGATCC
TTCCTTTAGTAGTAGGTTCTTACGTATGGATCATAAAGTTAAGGGAGTTA
GGGAAGTAGGAATGGAATGGTACATGCAAATATGA
>Bgh_supercontig_000462_gene-0.0
ATTTCTGACCGTCAGTCATCACCCGCCGAGCCCACCACAATATTAGGTGT
CAATAAAAAACTAAACAATAGCCTTGTAGCTATCGATAAACGAGAATTAA
AAGAGGGATTTAACAGATCATGTCGGAGTGCAGACTCTATCAACTCGGCT
AAGGAAACCGATCTCAAATCAGCCAAGGGAAAAGAGAAAGAGATTCGGGA
TTCCCCCATTCCCAAAAATCCCGACAACCCCGCCAACGATCCAATTGAAA
GAAACAAACAGGGGAGACTAGACACCTCTGCGACGAACGACGTAGGTGAG
AATCTCACTACAGGTGAGAAGTTTGTAAAAAGAGCTCGGCCAGAGGCAGT
TTTCCCTAATGACGTCAACAATATAACTCATGATGCATGCACCTGTCTTG
AAAACAAAGTGACTATTCTGTCAAAACATTTTCTCGACAAAGCCCATCCT
CCCATGCCTCCAAAGACTGCGGAATTCCAGCCAGCTCTTACGGATTCTCC
AGTCTCATAG
>Bgh_supercontig_000010_gene-0.82
ATGTCTAATCCATTTTCACATCTTTCTAGGCCTGCTACGCCTGGCAGAAA
AGGGAACAATGATTATGCAGACAATTATAATAAGTTTGAGAATCTATCTA
CCACTCCAGCTGGACCTCCACCGTCTTCATCTGGATCATTTAGACTGTCA
GGACCACCTCCTACAAACTTTGGCGACTCCTTAATGAGCATTGAGAGTCC
CACCAAAGTATCTTCATTTCCCCAGCTACGAACTCAAAGACCACTCAACT
CTCGGCAGATGCAATTTTTAAGTCCAGAAATTCGGAATCAAAAGCAACCT
CCAGAATTCTACTCCGTAGTTTCAGATAGCAGCAGTGACGAAGCCCGCAA
AGAAGACTACGTGAAGAAAATTCGGGGCGAAGATGATTCATATTTTAATA
CTGAGCTTGATGGGCAAGAATATAATGGTGAAGAGAACTTAAGCGGTTAT
GGCTCTGATTCTGGATGCAGCCGGCAAACAGGATCCCAGTGCGAAAATCT
CGATTTAGCCCTCGCCATAACTGTAGATACAGAGCAACAAACGGTGTTTG
AAAAACCCGAAGCAAAGCAAATTTCATTGCAAAGTAATATTGTATCTGGA
GCCTCAAAATATGAAAAAATAGCCCGAGATATTTATTCTTGTATGGATGA
CTTATCCGTTGACGAACCTGATGACCTTATCCTTGCGACAGAAGCTATTA
TATCAAGACTCTATCAAGAAAATTTCGAAGGTGATGGCGTCCGTGCTGTG
GTTGAAGAAAAGTTGTCTGTCTTAACTCAAGAACTCACAAAACTTTGGGA
AAATTACCACAAACAGATAGCGATTCACCATTCGGAAGAATATACTACAA
CCGTCGGGCCAGGACCGAAATCAGCCAACTTTTCAAAAGCTAATTTTCTG
GCAAACCTTGCGCTTAAAATCCACCATCCTGGAAAAGCCTCCTCCTCCTA
CACGGCCAAAGAAATACCTATTCCCCAAACCCTTCTTGAATGGATGGAAT
CTTACCATAATCCATATCCAAACCAGTACGAAGAAGTTCAAGCTCATAAA
CCCTATCCAGCTAACCACACTTTGTTTTGGGACACAATCTTTAATTGTCT
CATTCGCGGGAAGGTCATAGTAGTAACAAATATGATAAAAAGTGCTGGTT
GGAGACATATCAGTAACGAGTCCGATAAGCTACCAGATAATATAAGTTCC
ATTACATATTCTGATACGACTCTAAGAAATATAGAGCAGGCTATGCATGC
GGCCATAGAAATTCTTATTAGCTGTCCAGCAACTCATGGAGACTGGAACT
CTCGAAATAAAGACTGGAAACTTTTCAGGCTCCGGACTTCACAAGCCTTA
GAAGACTTAAAACATTTTACTCAGAGCGCTAATCAAATTTATGAAGACAA
CAATTACTCCAAGATCAATTCTACCTCTTACAGCCAATCTGCCAAGAAAG
CAGAGAGCTTAATACCATGGCACTTGCAGCAAAATCTTGTCACCCTTTAT
CAACTATTGATGGGAGATATGAGTGTAATATTAGCAAACTCCCAGGACTG
GTGCGAAGCAACTATCGGTCTAGTTGCCTGGTGGGACGAAGATATCAAGA
ACCGCAATATGCCGACAGGTCATTTTCAGGAACCACTCGATGGCTTGCAC
CGGCTATCGAGTTCTGACGCTTTTGATAGGAAACTACGCATCTCTTTTGA
AATTGCCACTTCTGACTCAACAGACTTACAGATAGATAGCGCGAATCCAG
TAGAGGTAGCGCTAGCTTCGCTATTTGAGGGTGATTCTGAAAGCGTGATT
GGATTCTTACGGGGGTGGTCTGGTCCTGTGTCGTCCGCCGTCGCAGAAAT
AGCTTCATTCGCTGGATGGCTACCACGAGGTGAAGAAAAGAGCTTGATCA
GTATGGAAAGTCTGGATCAAGATGACCTTGATCTACTTGGCATCAACCCG
CCTTCAACGAAAATCGATGGACCCAAGGATAGAACACTGATTGCCTATGC
TAACAGCTTATCCCAACGGAAAGAGCTAAAATACTCCATGGAACCTCCAG
CCGTGATGGAAAGCTGGGAATTATCAATCGTAATACTTGGAAGGTTAGAC
TCAACTGAACGTTCTGAAGAGATACTTTGGGACCTTTTGCAAAGATTCCC
ATTACAGAATTCAAGTACAGTCAAGAAGTTGTGGGTATTACTAAACAATA
TCAGTCTCCCACGTCACGCTGAGAAAGTTGCACAAACTTATGCCGACGAA
CTTGCAGAAAAGTCTCGGAAATATGGTGAAGCACTATATTTCTATGCCTT
AGCACACATGAGTGATAAGGTCAAAGATGTTTTGGATTTGTTAATATCTT
ACTCATTAGTTCAATCGCTAGCTTATCCGCCCGAAGCAGATGTAGATGAT
CAACTCAGAAGCTTCATAATCTCTCCACAGTCTACCCTTACAGATATTGC
CGTACTAGATATTGATGCTGCTAAACTTTTGCAAAAATCACTTAGTGGGT
ATGCTACTTTACGAAAGTTTTACGATCTGCGCGATGGGGATGTATACGTA
TCAACACAGCAATTAAAATTGGGTCCCATAGCTAGAAAGAGACAAGCTGC
CACTGCCCTAATAACAGTAATTAACAGCTCTAGCGATCATATCCGTGGTG
GCTTATACGATCGTGAGTGTGGTGCCGTAGTTAATGTCGATTTTCTCTTG
GCACTTCTCGGTGAAAGTCTTAGATTTGTCGGCCAAGAAGATTTCATCCT
TACAGCACCTCAGATAGAGGCCCTCCTTCGTGCAATTGAAGATTTAGAAA
CAGTCTCATCGCGCGTATATGCCGCTTGTGCTGACTTTCTACAATCAGTC
ATGGCCTCGAACCCAAATTATCAAACATCTATGGCAGATGACTCGATGAG
GGATTCAATTGGTAGCGATGGTAAAAATTTAAAGGCATCCTTGCAAAAGA
ATCAATTACTCATGAACTCCGAATTGGCTGGTGAGGATGGAGTAAAGAGA
GGCTGGGACTGGCGACAAGGTGTTTCAGCGAATACGACAGGAAAAGAAAT
ATTATGGATTCTTAGGTTGGGGTTAGCGAAGGATTTGGCTCGGGCATGGT
TGATGGAAGTCGATAATAAATGGTGA
>Bgh_supercontig_000010_gene-0.58
ATGAGAAATTTCAAAATCGAAAGTGAAAGCCCTAACGAATCCATTGATCT
CACTCCCATATCTGATCTTCTTGAAAACTTGTTCAGTTCATTTAATACTT
ATGCACAAAATAGATTAGTTCCCTCGACCATCGAAAAAAACATGTCTGGC
CGGATTCTTTCCATCCATTATCGATTAGATACAAAGGCAATCAATACTTC
TCACTTCCTACCTCTTGTCTCTTCAATTCTTTCTTATGCTGCCGATGCCG
AAATCTGGGCTCATCTGACTGATCTCCTCGACGAACATGAGCCTATCACA
CCTCATCAGTATGACGCATCTTCTTTCCATCATCCCAGCTCCCAACGAAT
CTACACAACGGCGCAACTACAAGGTGCTGATGAAACTATGGAAAAGTTGA
AAGATGCGTTGAGAAAGGAACAGATAGGAAATGTCTTTGAAAATGTTAAG
GGGCTTTACAAGAAATATTTTAAGAAACCGCTCTGGGCAAGCAAATGCAA
GAAGATTTCCGAAAGCTACGCCAACAGAAAAGACCAAAATTCATTCAAAT
TTCCATATGATCGTACGGAAGCGAATATATGGCAGTGGATCAAAACGGTC
CAGACCAAGTTCATCGAGCCATATCTGGATACCCCGACGGAGAAAAAGAA
AAAAGCTTTTCTTCTGCGTGGACAAAAGTTCCGGACCACCAATGGAACAC
AGATCAAGGGTGGCCCTACGTTCAGACAAGTCGATTTTTTCATCAAGAGT
CGCAGCCTTCGCCGCGGTACTCCTCACAGCTGGCGGGACATCCATGTGTT
GGGAGAGATCACCAAGTCCTCCACTAGTGTGTGGATGGATCAGTTACTTC
AACTTGCCGTGTATATGCGGGAGGTATTCACTGCGCAGCCATTGAGAAAT
TTTGTGCATGGATTCCTCTTGCTTGACACCAAATTGCAACTGTGGGTATT
TGATCGAGCTGTGGACAGGCTGTCTGAAGTAAGCCTCCTGATACAGGCAC
GCGACGTGAGAGGTGTGGCAAGGCTGATCGGCTCATGGGATGACTCGAAG
ATAAGTAAACTTCGAGAGGATTTCACAATAACGAGTGAAATGGAAAGAGA
CGTCCATCCCGACAATACAATAATGACAACGACCGTCGAGCCGATAGAAG
CAGGTCCATCGATCCTGACCGAAAGCAACGAGCAAAGCAGGTCTGCGAAG
CGCAAAGGCCGAGCCGAGGGTATTGTTGGCGATGAAGGCGATAATGGCGA
TCAAAGAAGCAAGAAGACACGCGTGTCGGATATAGCCAGACTAGCGCAGG
AAAATGCAGCCATGATCAGCGACCAAGGCCATGTATATCCGACAGGCTCG
GGAGCAACAGCTACTGTGAAAATAATCCGCCGCTCGACGAGAATCAGCTC
TAGAGGGTCGATTGAATATTTCGTGCCATCTCGAAAAAGTGGCCGAACTT
GCAGCTCTGAATGCAGCAAGTCGGGCTCCAAAAGACGTCGAAATCCGGAT
CTTACGCAAGGTAAGAGGTCTGCCATGCCTGAGCGTGAACTTAAGATGCT
CCGTATTTCGAATTCTGCTGGGGAAATAGTGTCGGAAGATGGGATAGCGC
CAATTTCTACCGAGGTCGGCCCACTAACTTCAGCCCCTGGAAACCGAACA
GGTGAAGATGCCGAAGCGACTACTGCTGCCGTGAATGACGGAGAAGCAGA
TGATACCGGAACACCAGAGCTGTCAATTGCCTATCGAGACCGTCAAAAGA
CATATATTGCCACTGAACCACGTGGTAGATCGATTGGCGAAGAAACCACA
GCTCTTGACCTCTTGCAGGGTCTTCGCGACGCGATCTTGGCCCATCGGTC
ACTTTTCATGGATGCTAAGATATTGCACAGGGACGTGTCTATCAATAGCA
TCATACTGACGGATCCAGCTGTTAACAATGGTCGGTATGGGCTTTTAATA
GATCTCGATCTGGCAATATCTTTGAATGATGTGAAAGGTAATGAGAACAC
GCAGATGACGTCTGGTAGTATGGAATATATTGCCCTCGGGATCTTGGAAG
CCATGATTTACGAGACCGATAAAGGGTATAAGCATACGTATCGACATGAT
CTGGAGTCATTCTTCTACGTTCTCGTCTCAGCGTGCATTCGATTTGGCCG
AGGAAATAAAAGGTCGAGCCACACTCATGTTTTATCTACATGGTCAAAAT
ACTTTGAAAAAGTAATATTGGACCATTTCTCGACGAGGTACAACTGTGTC
AAACCACTAGTCAATAGATTGCGAGCAATTCTATTCCATAGATCAACGGG
CGTCGATACGAATACGAGTCCTTTTCCCGATGAGGTTTATGATCTCATTC
TTAAAGCGTATGACGATGAAATCAACGGGATCAAATGTGAGTTTCAATAC
CAAGTGTGA
>Bgh_supercontig_000010_gene-0.14
ATGTTAATGTCAGATGAAGACGTTCAACATTTCATCAAGTATCCAATTCA
TTCTATAACGAGTTTATTCCGGGAATTTTGTGATATGAGAAATTTCAAAA
TCGAAAGTGAAAGCCCTAACGAATCCATTGATCTCACTCCCATATCTGAT
CTTCTTGAAAACTTGTTCAGTTCATTTAATACTTATGCACAAAATAGATT
AGTTCCCTCGACCATCGAAAAAAACATGTCTGGCCGGATTCTTTCCATCC
ATTATCGATTAGATACAAAGGCAATCAATACTTCTCACTTCCTACCTCTT
GTCTCTTCAATTCTTTCTTATGCTGCCGATGCCGAAATCTGGGCTCATCT
GACTGATCTCCTCGACGAACATGAGCCTATCACACCTCATCAGTATGACG
CATCTTCTTTCCATCATCCCAGCTCCCAACGAATCTACACAACGGCGCAA
CTACAAGGTGCTGATGAAACTATGGAAAAGTTGAAAGATGCGTTGAGAAA
GGAACAGATAGGAAATGTCTTTGAAAATGTTAAGGGGCTTTACAAGAAAT
ATTTTAAGAAACCGCTCTGGGCAAGCAAATGCAAGAAGATTTCCGAAAGC
TACGCCAACAGAAAAGACCAAAATTCATTCAAATTTCCATATGATCGTAC
GGAAGCGAATATATGGCAGTGGATCAAAACGGTCCAGACCAAGTTCATCG
AGCCATATCTGGATACCCCGACGGAGAAAAAGAAAAAAGCTTTTCTTCTG
CGTGGACAAAAGTTCCGGACCACCAATGGAACACAGATCAAGGGTGGCCC
TACGTTCAGACAAGTCGATTTTTTCATCAAGAGTCGCAGCCTTCGCCGCG
GTACTCCTCACAGCTGGCGGGACATCCATGTGTTGGGAGAGATCACCAAG
TCCTCCACTAGTGTGTGGATGGATCAGTTACTTCAACTTGCCGTGTATAT
GCGGGAGGTGTTCACTGCGCAGCCATTGAGAAATTTTGTGCATGGATTCC
TCTTGCTTGACACCAAATTGCAACTGTGGAATTCATGGAGAGCAATGGAC
CGGCTGTCTGAAGTAAGCCTCCTGACACAGGCACGCGACGTGCGAGGTGT
GGCTAGGCTGATCGGCTCATGGGATGACACGAAGACGAGTGAAATGCGAG
AGGATTTGACTTTAACGAGTGAAGTGAAAAGAGACGTCCATCCCGACGAT
ACTATCATGAAAACGACCGTCGAACCGATGGAAGCAGGCCCAACGATTCC
AACCGAAAGCAATGAGCAAAGCAGGTCTGCGAAGCGCAAAGGCCGAGCCG
AGGGTATTGTTGGCGATGAAGGCGATAATGGCGATCAAAGAAGCAAGAAG
ACACGCGTGTCGGATATAGCCAGACTAGCGCAGGAATATGCAGCCATGAT
CAGCGACCAAGGCCATGTAAATCCGACAGGCTCGGGAGCAGCAGCAACTG
TGAAAATAATCCGCCGCTCG
>Bgh_supercontig_000010_gene-0.55
ATGCCAAGGTACGATTTCAACTTAGATAAAACTTTAAACTTAACATATCT
TCAGGGAGATAATTACAGTTCAAGCCGGCCAGTGCGGAAACAGCAGTCAG
TTTATCTTCCAGTTGGTAGCCAGTTCTGGCAACAGCTTTGCCAGGAACAC
GGAATTAGTCAAGATGGGAATCTAGAGGAGTTCGCCACAGAAGGCGGTGA
TCGAAAGGACGTCTTTTTCTACCAATCGGATGACACAAGATACATACCCA
GAGCTATTTTAATTGACTTAGAACCAAGAGTTATTAATGGGATTCAAACG
GGCCCTTACAAAAACATCTACAACCCAGAGAACTTTTTTGTCGGAAATAA
CGGGGTAGGGGCAGCAAATAATTGGGGAGATGGGTATCAGAGTGGAGAAA
CTCTACATGAAGACATCATGGAAATGATTGATCGGGAAGCAGATGGAAGT
GATTCATTAGAAGGCTTTATGATGCTTCATTCAATTGCTGGAGGAACAGG
ATCTGGGTTAGGGTCTTTTCTTCTCGAAAGGCTTAATGATCGATTTCCAA
AGAAGATCATTCAGACATATTCAGTCTTTCCAGACACAACTAACTCAGGC
GATGTTGTTGTTCATCCATATAACAGTCTCCTCTCAATGCGAAGACTTAC
ACAGAACGCCGACTCTGTTGTCGTACTTGATAACGGCGCGTTGTCTAGAA
TAGCGGCTGACCGGCTCCATGTGCAAGAACCTTCCTTTCAACAGACTAAT
CAACTTGTCTCGACGGTCATGTCGGCAAGCACTACAACTTTACGATATCC
GGGATACATGCACAATGATTTAGTCAGCATAGTTGCATCTCTCATCCCAA
CTTCGCGCTGCCATTTTCTCATGACATCTTATACTCCGTTTACTGCACAC
AATGTCGAACAAGCTAAGACAGTGCGTAAAACAACTGTCCTGGACGTTAT
GCGCCGGTTACTTCAACCTAAAAACCGAATGGTATCAACTATTCCTGGGA
AAAAAAGTTGTTACATCTCTATCCTTAATGTGATCCAAGGTGATGTTGAT
CCTACTGATGTTCACAAAAGTTTGCTTCGGATTAGAGAACGGAAATTGGC
AACTTTTATTCCGTGGGGACCGGCAAGTATTCAAGTAGCCTTAACGAAAA
AGAGTCCATACATACCAATGAATCACCGCGTAAGTGGGCTCATGCTAGCC
AATCACACAAGTATTGCCACTCGAATCGTTCGACAATACGATGGTATGCG
GAAGCGAAACGCATTTATGGATGGATACAAAAAAACCGCTCCATTTTCCG
AAAACTTTGACGAATTCGACGAGGCTAGAGAAGTAGTAACAGATCTCATT
ACAGAGTATGAGGCCGCTGAAGACGCCGATTACTTGAATCCTCCTGAGGC
AAAGATAAGGCAACAAGAGACTCAAGAAGTAAAATGA
>Bgh_supercontig_000010_gene-0.34
ATGTTAATGGCAGATGAAGACGTTCAACATTTCATCAAGTATCCTCTTCA
TAAAATAACCTCACACTTCCGCAGAAATTGTGACATGGAGAAGTTTAAGA
TCGAAAGAGAAAGCCCTAACGAACCCATTGATCTCACTCCCATATCTGAT
CTTCTTGAAAACTTGTTTACTTCATTTTACGCTTATGCACAAGAATATTT
AGTTCCCTCAACTACAGATAAAAACATGTCTGGCCGTATCTTTAACATCT
ACAAGCGGATAAAATCAAAGGCAATTACCATTTCTTTCTTCCTACCTCTT
GTCTCTTCCATTCTTTCTAATGCTGCCGATGCCGAAATCTGGGCTCATCT
GGCTTATCTCGTCGACAAAGAAGAGCCTATCACGCCTCAACAGTATGACG
CATCTTCTTCTCATCATCCCAATTCCCATCACATCTACACAACGGCGCCA
CTACAAGGTGCTGATGAAACTATGGAAATACTTAAAGATGCGTTGAGAAA
GGAACTAACAGGATCTGTCTTTGAAGATGTCGAAGGGTTTTACGCGAAAT
TCTTTGAGAAACCGCTTTGGGCGATCAAATGCAAGAAGATTTCCGAAAGC
TATGCCAATAGAAAAGACAAAAATTCATTCAGATTTCCGGATGATCGTAC
GGAAGCGAATGTATGGCAGTGGATCAAAACGGTCCAGACAAATTTTATCG
AGCCATATCGAGAACCCCCGACGGAGAAAAAGGTAAAGTCTTTTCCTCTG
CGTGGACAAAAGTTCCGGACCACCAATAGAACACAGATCAAGGGTGGCCC
TACGTTCAGACAAGTCGATTTTTTCCTCAAGAGTCGCAGCCTTCGCCGCG
GTACTCCTCACAGCTGGCGGGACATCCATGTGTTGGGAGAGATCACCAAG
TCCTCCACTAGTGTGTGGATGGATCAGTTACTTCAACTTGCCGTGTATAT
GCGGGAGGTGTTCACTGCGCAGCCATTGAGAAATTTTGTGCATGGATTCC
TCTTGCTTGACACCAAATTGCAAATGTGGGTATTTGATCGGTCT
>Bgh_supercontig_000010_gene-0.78
ATGCAGAATTTTTCAATCGCGTTAAAAAAATTTCTCCCACGACATGGAGA
GGAAAACATGAAAGAGCAGATCGAAAAACCAAGAAATTATCAAGCATTCG
TCGCAGGAGTATTTTCAGGTATCACTAAATTAAGTGTCGGTCATCCCTTT
GACACTATTAAAGTACGTCTTCAAACTCAACCCAAGTCTCAATTCTCTGG
ACCGCTACAATGTCTTCTTCAAACGGTGCGCCAAGAAGGAGTAGCTGGGC
TCTACAAAGGTGCTACGCCTCCTCTGTTAGGCTGGGTCTTTATGGATAGC
GTCACTTTAGGATCACTATCGTTCTATCGAAGATTTCTTCAACGCACATT
GTTTGCAGTTCCATCGACATCTACAGGAGCATTAGCAACGAAAGATTATT
ATTCTTCATCCCAGCCCAATCTACCTCCCCTCGGTCACGCTATTTCCGGT
CTTCTCGCCGGAGCTACAGTATCTACCATAGCCTCACCAATTGAACATAT
CAAAGCGCGCCTTCAGGTCCAATTCTCTAGCACAAAACGTTTATATCACG
GGCCAGTAGACTGTGCAACCAAGATTTACACTCATCATGGTATTAGAGGG
ATATATCATGGTTTTGTTGCAACTCTTATATTTCGCTCTGCATTCTTCTT
TTGGTGGGGAAGCTATGATATGATATCTACGAAGCTGCAATTGCAGACGT
CTCTAAGCACGTCAATGATTAATTTCTGGGCCGGCGGACTCTCCGCGCAG
ATATTTTGGTGCATTAGCTACCCCAGCGATGTAATCAAGCAGCGCATTAT
GACAGACGCTCTTGGGGCTGGACTTTGTGATGGGAAACCTAAATGGAAGG
GTTGGGGTGATGGGTGGTGGAGTGCTGCACGAGGTGTGTGGAAAGAAGCT
GGATGGAGAGGTTATTGGCGTGGGTTCTTGCCGTGTTTCATGAGAGCTTT
TCCCGCTAATGCTGTAGCTATGGCAACATTTGAAGGGGTGCTTCGAAGCC
TACCGTAA
>Bgh_supercontig_000010_gene-0.54
ATGGGCGAATCTTCGCAATTTTCGGCGTCAAGAAAAGTCTGGACAACTCT
CATTACCAATGCTCAGTACCTCCCGGGCCTCCTTACGCTAGCCTTTTCCC
TCGAAAAACAGAATTCAAAGTATCCGCTTGTAGCGCTTTATACCGATGGA
TTCCCTTCTGAAGGTCAAGCTGTTCTAGCTGCTCGAGGCATCTTGACGCA
GCGCATTGAGTATCTCAAGCCAAAGGGAGACGTAGACTATAGCAAAGATC
CAAGATTCCATGATTGCTGGTCGAAATTGACGCCATTCGGCTTGTTAGAG
TACGATCGAGTGGTACAATTGGATAGCGATATGGTCGTGTTGCGTAATAT
GGACGAGTTGATGGATCTAGAGCTAGACGCACCAGAGTTAGCTGGTATGG
GAGTGAGAGTCTTTGCAGCTGGACATGCGTGTATTTGCAATCCGTTGAAA
AAAACACACTATCCAAAAGAATGGATTCGTGAAAACTGTGCCTTTACGAC
TCAACACAGCACACCGCTCATCGCCCAAACTACCGCACCGCCTACTAATG
CGAGCCCACTCGGCTTCATCAACGGTGGATTACAGGTGGTGAATCCTTCG
CGCGCTGTCTTTAATCTTATCCTCGCACATCTAGAATCCAATGCCGTTCT
AAAGGCCGATTTTGCCGATCAATCGCTTTTATCAGACCTATTCCAGGGCC
GATGGGTCCCGCTGCCCTACGTATATAATGCGCTCAAAACGCTCCGTTGG
CCTGGAGTGCATGCCGAAATTTGGCGCGATGACGAAGTCAAGAATATTCA
CTACATTCTCACGCCTAAGCCATGGGAAGAGATCGATGACACCGGCAGGA
ACACAAGTCATGATCCGACCCATGCACTATGGTTTACTGTCAATGCAGAG
CGGGTCGCATCAGAGCAAGTCAGGAATATACCCCCCTACTATCTGTAA
>Bgh_supercontig_000010_gene-0.0
ATGTTAATGTCAGATGAAGACGTTCAACATTTCATTAAGTATCCTCTTCA
TAAAATAACCTCACACTTCCGCAGAAATTGTGACATGGAGAAGTTTAAGA
TCGAAAGAGAAAGCCCTAACGAATCCATTGATCTCACTCCCATATCTGAT
CTTCTTGAAAACTTGTTCAGTTCATTTTACGCTTATGCACAAGACAATTT
AGTTCCCTCAACTATCGATAAAAACATGTCTGGCCGTATCTTTTACATCT
ACAAGCGGATAATATCAAAGGCAATCACCATTTCTTTCTTCCTACCTCTT
GTCTCTTCCATTCTTTCTAATGCTGCCGATGCCGAAATCTGGGCTCATCT
GGCTGATCTCGTCGACAAAGTAGAACCTATCACGCCTCAACAGTATGACG
CATCTTCTTCACATCATCCCAATTCCCATCACATCTACACAACGGCGCCA
CTACAAGGTGCTGATGAAACCATGGAAATACTTAAAGATGCGTTGAGAAA
GGAACTAACAGGATCGGTCTTTGAAGATGTCGAAGGGTTTTACGCGAAAT
TCTTTGAGAAACCGCTTTGGGCGAGCAAATGCAAGAAGATTTCCGAAAGC
TATGCCAATAGAAAAGACAAAAATTCATTCAAATTTCCGGATGATCGTAC
N
>Bgh_supercontig_000010_gene-1.0
ATGGCCCAAAATAGGCCCTTGAGCATTTTGCCTACAATAAAATGCTCCAA
CTGCTCAGTAGACATTCAAATATCTAAATTGGGAGATCATGTGTGTAATG
ACTCTGGTCAACTAACTCCTGCCGAGTCCCCAAAAGAGTACACCAAAATT
TTAGATGCGCGAAATGAAAGCAATCCCCCTCTACCCAAGCCCGGAACTTT
ACTACCGCGAGTTGATACCAACATTGCGAATCGTCTCTACCTCCAACTTG
GCCCCTATACTCCAACCAGTGCTTCGCCGTTATCAGGAAGTCCCGAGCGA
CTGCCGCATGCTAAACCTGTACGGAGTGCCACTATGCCTCTCGTTAGGGC
GCCGCCATCTCCAGAGCCCCTATCGTCCAATCTCGATTGCGCGTTTCCGC
CATTTCCGCCCACTAAACTAACAGCATCTAAACCGATTTTAAGGAGTACA
AGTGAAGAAAAGAGAAATATAAACACAACCCAAATGCTTGCACCCCTGAG
TCCCAGAGGTATAAATGCCGGTGGCTTTATGCAGAGGGCGAATAGCATTG
TACCCGGACCTTTTGACGTGAACGGAGGTCGCACACCGCAAAGCCCAGAA
AAATCTCATCAGCGAACTGGAACTGAAGGTAGTATGAAAGATATCTTGGA
TCTGGGAAAACTAGACTCCGCCAATGATCAATTAAGTGCTAAGAGCAACA
TGCACACAAGGAATTACTCTATCAGCTCGCTGAAATCAAAATCTAGCTAC
ACCGCGTACCCAAAACCTCCTCGAAGGAATGGATACGAAGGATTCGGACC
TCCAAAATCTGACGATGACTCATTTCAGAAACCGGTACGCTTAGAGAGTA
GGTCCCAAACCTTTCCACCCAAAAGTGAGAAAGTGTCAAGTACATCATCT
GACAAAGGGGTGAAAATGAAATATAATGAGCGAAAATCATCATCAAATTC
TCCCTCCAATCCTATATCGCCTAGGAAAATTAGCACATCGCGTGAAGAGA
AAAGCAGGAGTAGTCAGAAGGAAGATATTGCATCTCGAGATATGGCGCCC
AGGTACTCAGGACTCGAAACCGTCTCAGGTCAAAGCCAAGCCTCTTTCCG
ATCACAGTCTACTCCAGGGAGCAGCTTCTCGGGTTTGGAAAACAGCAACA
ATGATTATTTGATATCGCCCTCATCGCTCTCAACCGTCAGCTCAACTGAA
ACATATGATGTCAAACTATCAACTCGAACTTCATCAAAATCAATTTCACG
CTCACTAGAGAAAGGCTTTGAGGAATTTAGCTTTTGTCCAAAGCCAGTCA
CTTCAAAAGCACCCGCAAGGTCTCGTCGAAAACCTTCTAATACAAATTCG
ATTGACCTTCTATTAGCAGACTTGCAGTCATCTATGAGCGAGCCCTATCC
TGCTGAATTACCCGTACCACTACAAATAGACGCTATGAAATCACCATCTT
CACCTCGTCGAGTGAAAAACCAAACTACACGACCTCCACTTCCTCGTCAA
AGTACAGCACCACTATTTTCCCCTCGCATTTCATCCGTGAATCCAGAACC
GCTTCCCATAAACGGGCCAAACTCCCGCCCTTCAACTCGCGATGACTTAC
AATCTAAGGCTACCAACCGTGGTAAGGTTTCGAAAGGAAAATGTAAGGGC
TGCAGCAAAGAAATCTATGGAAAATCAATCTCATCAGCCGATGGTCGATT
AACTGGTCGATACCACAAGCAATGCTTCGTCTGTATGACATGCCAAGAGC
CTTTTAAGACTTCTACATTTTACGTCCTTGCCGATGCTCCGTATTGTGAA
AGACACTATCATGAGCTCAACGGGAGTATCTGTGGATGTTGTGACAAAAG
TATAGAAGGGGAGTATCTCGAGACGGAAGGCAAGCAAAAATATCATCCAG
GCTGTCTAAGATGCGAAGATTGCGATTGTAATCTAAGAAATGACTATTTC
GAAATGAATGACCATGTCTATTGTGAGCGCCATGCCATTCGTCGTACGCG
ACAAAAACAAATTCTGGCCGCGGGAATGGGAGATAATGATGATATGGAAC
GCCGCACAACAACACTAATGACAATGTGCTAG
>Bgh_supercontig_000010_gene-1.6
ATGGACAGTCCTATGAAGTCAGGAACAACAAAGCCACGGGTCAAAAAGGA
GGTTTTTGGTAGAAATGAACTTCTATCGACACCACGATCTAAATCAAATA
AAGATACTGCCATAAAACGTGATACAATCACGAAGAGCGCCAAAGCAGAT
GCCATTAAAACCCCTGATAACTTGAAATCTTTTAGCCGGAAACAAATCAT
TGACTCAACTGGTGGGAGTTCTTCACGAGCATCAAACATCAGTAGCTCTA
GAATACCTCGTGTACCCACAGCGGCGAATAGGATTCCACTTCGCTCTAAA
TTATCAAAGCCCTTATTGTCTGATAGTACTCATAACAACAATAATTCTTC
GACAAAAAGAACCCAACAATCACCGCACTTAAAGCTAAAGAAAACAAGGA
AGCCTATCAATGAAGATACATTTACTCCAGTAATACAAAACAAAAGTTGT
GATCATTCTAAAGATTCATCGAAAAGTGGGCTGAATTCGACAGATGACGA
AGGAAATCCTGCACTCAATCTTCCCAATGTTCAATCCGAACTTTCTGAAT
GGGAAATTATTGACTGGCCCTGGGTAACACCATATTCACCCTTAGAGAGA
ATAACCCTGCTTTCCGACTGTAATTTCATTAAAATATTTCCAGTTCCAAG
AATTGTACCGTTAGGTGTTCCCCTAGACAGGCAACCTGCCATATATCCAT
ATAATTTTTTAAGATTATTCGCAGATAATTGGTCTGGTGAAGATAAACTT
CGACAAACTTCGTTGAAAACTACTGAGCCGATCAGCAGCGTCAGGAATGA
CGTAAATGTCTCAACTCATCGTCACATTCCATTGGCTAAGCAGTCTACGC
GATCGAAAGAGCCAGAAGCTATTACTAAAGACCCAGCAGTTATATCAATT
GGTCCTGCGCACACAACGGATCACGCAAATCCCAAGCCTAGCGAAATCAG
AACAGAGAATGAATCTCTTGATTCCGACCGAGATGATACTGAGGACGAAA
GCCTATTGAAAAATATAGAGTTCTTTATCAAGAACTTTGGCCTGAAGAAA
AAGCATGGCAGGGAATTGCTCGTAAGGCTATTACAATTTTTGACAAGCTA
TGGTGGGGAAAATAATCCCGAAGAGGAACCGAGGCAAAAATTCAGTCAAA
AAGAAGAATTTCCATACTCCATGGAATCAAATTATCGCGCCGAAAACGCC
ACTAACACTAAATATCAACTGAACCCAAATGTTCCTGAATTTGAGCCTAG
TATAGACTCAACCATAAGATCATGTGAATTATTACAAAGGTTATCAGACC
AAGCATGGCATCAAAGAGCAACTCCACATGAACTACACAGGGCTACTTTT
CAGCAAGATGAGAATATTGAAGTCTTGTCCACGCAGAAAGATCCCGTCTT
ATTGAAAGGAGATGGGCCGCGAGCAGATCAATTAATATACAAGTTTAATG
CCCCTGAGATAGAAAAAAGACCTATCTGGGTTAAAACATTACAAAGCAAA
GGAACAAATACTCAGAATAAACTGATCGGCTCGTCTCTGAAGAAGCTTCA
TTCTCTCGAATCTAACATTCAGCAACCTACACCTCTCGGCGAGATACCGC
AGCTTCATAATAATTCTCGTCATGTCCTTAATCCACCCACTTATACTAAC
GATAAAATTGCATCAGACCCTCCAATGAACGATGATGGACCCGGACGGGT
TGCAAAAGTAATGGATAATAGGTGGGCGCAACAAATGTTGGAAAAATTCC
GAGATAAGTACCCTATGACAGGCTCACCTAACCTGGATCCGGTTACAGAA
GTTAATCAAAAAGTAATGAGCGATATTCAACAGCGTCTTGAGTACCTATT
ACTGGTTAAGAAAGAAAAGGAAGCCTATCAGCACTGGCTCACTTATTCAT
CAGGATGTTTGAATGCAGAAAATGTTACTGAAATATAG
>Bgh_supercontig_000010_gene-1.4
ATGGCATCAAATTATTTTCCTCCTCCGCCTACAAACGACGGAGGCAAACA
ACAAAAAGATAACATCTCTCATAGCCCACACGTTTTACCTCATCAATTCG
CTCCTCCACCCGATCCAAATCTAGTCCAATATCCATCAAGTCCTGTATCG
TTTGCAGCAATCCAACCTGTCGCTTTGCCTAATAGGCCACTATCTACCCC
AGCGCCTCCCCACGAGTATCATTTGGGAACACACCGCTTCTCTACACCCC
ATTATACTTTACCACTTCAGCAGCAAATTTATACTGTACCTCCACAATCC
ACCATCACAGATTTACAAACCCAAGTGCATGATCAAAACTCACCTAAGGC
TACCCCGACATTTTCTACTCTTGATGCGGGTGCACTGCGTGACGACGTAG
GAACATTCAATGGTGGAAGTTACCGGATTAGCCATAGAGATACAAATAGT
ATTATTACTTTCCAGCTTGCTGCAGGATGTCCATTGACAGTGAAACCAGG
TGCTATGATTGCTATGAGTCCGACTTTAACACTCAGGGGAACTATCAAAA
TATCTATGAAAAAAATATTTGCTGGTGTTGCCCTTCCAAAGTCTACGTTT
GTTGGGCCAGGTGAATTGTTAGTCGCTCCAGCATCGCTTGGCGATATCAC
AACAATTTGTTTGAATGGTCACGAGCAATGGTCTGTAGGCAAAGATGCAT
TTCTGGCTTGCACTGAAGGTGTTGTAAAAGATGTGAAAGGTCAGGGACTT
GGAAAAGCCATTTTCAGTGGTGAAGGATTATTTATCTATAAAATCAGCGG
TAGCGGACTACTATGGATAACAAGCCTCGGGGCTATCATTCGAAAAGATC
TTCGTGATGAAGAGAAATATATTGTTGATAATGGCCACTTGATCGCTTGG
AATATGAAGTATATCATCGAGCGTGTCTCCGCAGGTGGTATAATATCAGG
ACTTTCTACAGGGGAAGGTCTTGTGTGTAAATTTACGGGGCCGGGAACTG
TGTACTTGCAGACTAGAAACCCGGTAAGAAATTTAAACCTTACGGCTACA
GTAATCTGCTAA
>Bgh_supercontig_000010_gene-1.7
ATGAGCCTGGACCAAAAGGGTAGCGCAATGGCTGAGTATATATGGATTGA
CGCTGTTGGCGGTGTCCGTTCAAAGTCAAAGACCCTTACTAGCATACCAC
CAAGTGGAGAGTTTACAGTAGATGATCTTCCCGAATGGAACTTCGACGGT
AGCTCTACAGGTCAGGCTCCCGGTGATAACTCTGATGTCTATCTTCGGCC
CGTTGCTGTTTTTCCAGATCCATTTCGCGGTGCACCAAACATCTTAGTTA
TCACTGAATGTTGGGACCCCGATGGAACTCCTAACAAATATAACCATCGT
CATGAAGCCGCCAAACTCATGCAAGCGCACAAAGCACAAAAACCTTGGTT
TGGATTAGAACAGGAATACACACTATTAGATATGCACGACAGGCCTTATG
GATGGCCCGCCGGTGGCTTCCCTGGTCCCCAGGGCCCATACTATTGCGGA
GTTGGATCTGGAAAAGTGTATTGCCGAGATATCGTCGAGGCCCATTACAA
AGCCTGTCTATTCGCTGGTGTGAAAATCTCGGGAACAAATGCAGAGGTTA
TGCCCGCGCAATGGGAGTTCCAGGTTGGTCCTTGTGAAGGAATTGAATTG
GGTGATCAACTTTGGCTGGCCCGATTCCTACTTCATCGTATCGCAGAAGA
ATTTGGTGCCAAGATTTCATTCCACCCAAAGCCTATCCCAGGTGACTGGA
ACGGAGCCGGCCTTCACAGCAACTTCTCATCGGAAGAGATGCGCAAACCT
GGTGGCATGAAAGCTATAGAGGCTGCCATGAAGAAACTTGAGGCTAGGCA
CAAGGAGCACATTGCTGTATACGGAGAGGATAACACCATGCGTTTAACTG
GTCGACATGAGACTGGCAATATTGATTCATTCACTTACGGTGTTGCAAAC
CGTGGCACCTCTATTCGTATTCCCAGGGAGGTCAGCCAAAAAGGTTTTGG
ATACTTCGAGGACCGAAGACCAGCATCAAATGCCGACCCTTACCAGATAA
CAGGTATTATGGTAGAGACGATTTTTGGTGGGCTCGACAAATAG
>Bgh_supercontig_000010_gene-1.8
ATGTTTTCGCCTTCAAGGCTACGACCTTCAATCCTGGGGCCCTCATTCAC
CTGTTTATTGCGCCGTCATGTCTCGACACTGGTTAATAACCCTCACATAT
ATGTTTTTCCATCGGCAACCCAAAACAGCCATGTCCTCTCATTGCTCGCA
ACCGACCCGCCAGCTCTAAGTTTGAGTATTGGTCACACCACGGCAATACC
GCCTACGCCCGCATCATTCAAGGAGAATCCACGCTTCCTGGCCATCGTGA
ACGACGTGCTTGCGGCCAAGGCAGCGCTAGATCCTGCGCTCATGGCTCAA
GCGGCAGCCTTTGCCCAGCGCAGTGCTGGCGTGGTCGGGCGACGCGGCGG
CGCGGCCAGGCAACCAGCGCGCGGTGGCTGGGTCCATATAAGCGATGAGC
GCGCGGCGCCCGACGACGGCCGACGCATCGCGTGGCCCGAGGATATCTTC
GGCAGCCTTGAAGTCGATGGGCAAGGCCACTTCGTCGACGGCGGCCGCTA
CCAGCCTAGCGGCACCTACCGCATCGTCACGCCCCAGGGTATTCTCGGCC
TCTCGCCATTCTTGCGCGCCCATCTCGTCGCTCATCTCGCCCACCTCGCC
GAACAGCCAACCTCCCCGGAAGCCTTGGCCTAG
>Bgh_supercontig_000010_gene-1.11
ATGACAACCTCTCGACACACTCTGCAATTCAATTCAACCGATGCGCTGGG
TCTGGTGATGTTGATGCTCGGCTGCTTTTGCTTGGTAGGGAGTTCCCGAG
GGCAAGAGAAGAACATGCCTGCTAGAGCTACATGTGATGACAATCGTTGG
GTTCGTGAAGGGGGTCGAGGCCACACTCCTGTTGATCAGATGACTTCCCA
CAGGCCAATCTCATCCCGTGACTCCGAGGGCCGGAGTGCGAAGCGCGCAA
TGATGGGCATTCGGGCGCTGGCAGATGATAACCTCCCGAATCTGGTCTCG
CTGGCTAAACCTGGCCTGTCTGTTGCTGTCGATTTTGCGCTGGCTACGGC
TAGGTCTGTTGAAGTTGCTTGTTCTACCCATGTGCAGATAGTCGGGTGCC
TCTTCGCACTTCCAGCCTGCACAAGTGCGGGTGTAGGAGACGCGCAGTCG
ACCTTGAACATGACTCTCAGTGTCCAAGTCCTTCCTCCCCGCCACAACCA
CCAAATAAATCGCCGCGGGTCACCTGACTGA
>Bgh_supercontig_000010_gene-1.1
ATGAAATTCCTCTTTTCAACCTTGACTGGCGTAATTGTTGGTCTTTTAGG
ATCGTTGCATGTCCAAGCGGCTACATTTGAATGCCCATTTGGGAGGTACT
TTACTTCAGACGATATTCTAGCCGCATCTTCATCTAGGTCGGCACCCGAC
AAAGTGACATATCAAAATGGCCATACCATTAACTGGTACTTCTTGAACCG
TTATACACACAATGACGAGTTGTTGAAGTGCATGGGCTGA
>Bgh_supercontig_000010_gene-2.24
ATGTCCAGCGAGTATTTCACCGGCAGCGAAGGGGCGCGACAGCAACCCTG
CTATCCTGACAAGTTACAAGAAATGTGCGAAGCGCCAGCCAGTAGATATG
TCAGCGAAGAAGAGGGCAAAGAGCTACAACAGAAACCAAAAAAATCTCGA
TTTGACCCGTCCCAAGAAGCTGTCACAACTCCGGCAAAAAAAACCAGGTT
CCAGACGCACCATTTGTCACGCTCGTCGAGTCAGACGAGCCAGGTGTCTC
AGCATACGCCTAACCAAGGATATGCATGTAGTCATGTTCCCTCCAAAAAC
ACAACCAACACAGCAAGGGGAGAAAGCCAAAATCCTTTTGATGATCCGAT
GACGAACCCCGAATTAAGATCACAAATGCCAACTCGACCAAGAAAAAGTC
ATCGAAATAAAATGCAGGCGTTTAACGAGGATGTCGATGAAGATAATACC
ATAGACAACGCCGAAAAAGCACCGCATTCTCTGGCTTCTAAGAATAAGAC
ACGTCATTCGGCGCCAATGTCACGAAAATCCAGCTTTGAGGACGAGGAAG
ACGAGTTATACCCTCTACACTATCCCCCTCCAAAGGCTGAAGATGCATCG
TGGTCCGACCTAGATTCTCATCGCTACTTCTATGGAGCAGAAAGCGAAGA
TGAAAGGCGGATGGCTCAGAGTAAAAGATCACACTCAGTTCCAGGAAAAT
TTAGGGATATTTACTCGAGGCCACCCAAAGTAGGTCGCTGGACTGAGTCT
TCGAGTGTGACACTTGGAAATTCATCTGGGAAAATAACGCCTGATAATGA
AAGAGCTGAGCAGCAAACTACCTCAAATACTCAACAGTATAGCGGTGCTT
TTCTCTCTTCCATGATGAAATTGTTCAACGCACCCGCGAATGGTCCAGCA
CAATCTTCGGAAAACTATTACACGGAAAACTCTAGCTACGTCGCTTCAGC
CGCCGCCACCCCGAGGAAAGCTACCAAGTGGGGCTACTTTAGAAATCAGT
CAGATGACACCCTAACCTCTGCTACCGAAGCATATAATTTGCCGGGCCCA
CAAGTTGGGCTGAAGAGTTCCAGAAGACCACGGCTGGGTATGGGAAAAAA
GCTGCATAGCTCGGGACTGATTGACTCTGCCAAGAGTAGGCTTGCATGCC
GACCAAGACTTGAGGATGAAATAAGAATCACTGTTCATATCGCCGAAACT
CTCAGTCGACAAAACTATCTTCTCAAACTTTGCCGCTCACTCATGTTATT
TGGTGCGCCAACGCATCGACTTGAAGAGTACATGCGAATGAGTGCTAGAG
TGCTCGAAATTCAAGGACAGTTCCTCTATATTCCAGGCTGTATGATAATA
TCATTCGACGACACTACAACTCACACTACAGAGGTTAAGCTAGTTAAAAC
TGTTCAGGGTGTAAACCTCGGACTGCTTAAGGATATTCATGATATCTATA
AGGAAGTAGTTCATGATGTGATTGGAGTTGAAGAAGCCACGCAGAGACTG
GATAGACTTAACAACCTTGGTCCTAAGCACAGCCCATGGGTGCTAGTTTT
AGTTCACGGACTGGCCAGTGCATCTGTAGCTCCATTTGCCTTCGAGGGAC
GTTACATTGACTTGCCATTTTGCTTCATACTCGGATGCATATTAGGCTTT
CTTCAACTCATCGTTGCTCCTAGGTCTGATTTGTACAGCAATGTTTTCGA
AATTACTGCGGCCGTCTTGACTTCCTTCCTTGCTCGAGCCTTTGGCTCTA
TACGCGGCGGTCATTACCTCTGCTTCTCGGCTATGGCCCAGTCATCACTT
GCTTTGATTCTTCCTGGATACATGGTTCTATGTGGATCGTTAGAACTCCA
GTCACGCTCAATGGTCGCCGGCTCCGTTCGCATGGTATATGCAATTATAT
ATTCTTTATTTCTTGGTTTCGGAATAACCATCGGAACCGCATTTTACGGT
ATTCTCGACTCTAACGCGACGAGTGCGACAACTTGCGCCAAGCCAGGCCT
AAGCATCTACGAGAAATGGCCATGGGTTCCTGTGTTCACCCTTTCACTTT
GTATAATAAACCAGGCCAAATGGAAACAGACTCCGGCTATGCTTATCATA
GGTTTTGCTGGATATATCGTCAACTTTTTTAGCGCTCAGAAGTTTCCATC
TTCGGCTCAAATTTCAAACGCTCTAGGTGCCTTTGCGGTGGGAGTCTTGG
GAAATTTATATTCTCGTATGCGGCATGGGGTTGCCGCCGCCGCGCTACTA
CCTGCTATATTCGTACAGGTCCCCTCAGGTCTTGCAGCATCAGGATCATT
ACTGTCAGGACTTAGCAGTGCCCAAAAGATTACCAACGGCACATCTGACA
GAAATCTTACATCACAGATAAACGGGACAAGTTCTGTAGGTTCAGATGAC
GCTAGCATATTGCACCCTTTCCATACCAATGATTCCGATCCGTCGCGACA
TTACTTTACACTTCCACTCTTGGTTTCAGTTTCTTCCCCCGAGGATCTCA
ACACCATAGTCTTCAATGTAGGATACAGCATGATTCAAATTGCCATAGGA
ATAACTGTTGGATTGTTCATGAGTGCTTTGCTTATATACCCATTCGGAAA
AAGAAGGAGCGGTTTATTCACTTTTTAA
>Bgh_supercontig_000010_gene-2.4
ATGTCTTCCATTGGTGTATGGATGGATAAATTCCTCCAACTTACAGTGTA
TACACGGGAGGTGTTTACGGCGCAGCCATTGCGGAAGTTTGTTCATGGCT
TCCTTTTACTTGGCACGAAATTGCAACTTTGGATTCCTTGGAGAGCAGTT
AACAGGCTGTCTGAAGTCAGCCTTCTTAAACAGGCACACATCTTGCTTGG
CGTGGCTCGGTCGATGGGTTCACGGGACGACTCGAAAATTAGTCACCCCT
GCAAGGACCCAACAATAACGAGTGAGATGAAGAGACACGTTTATCCAGAC
GATTCTCTCATAACAACAACTGTCGAACCGATTAAACCAGGCCCATCCAT
TCCTGTCAGAAGTAATGAGCAAATCACATCTGGAAAGCGCAAAAATCGTT
CCGAGGTCAGTGTTGGCGACGATGGCAAGCAGATTAGGAAAAGGACACAG
GTTTCGGATATTGCTGGACCAGTGCAGATAAATGCAGCGACGACAAGCGA
ACAAGACAGAGAAAATTCTATTGGTTCGGGGGATGCAACAGCTGTAAAAA
TTGTCCGCCGATCGATGAGAATCAGTTCTAGAAAATCGATTGAATACTAC
GTCCCATCTCGAAAAATCCGCCAAGTTTACAATTCTAAATCCAGCAACTC
GGGCTCCAAAAGACGCCAAAACTCTGATCGTGTACAAGATGACGATTCTA
CCATGCCTAAGAGTGACCTGAAGAGGCTCCGTATCTCAAATATAGCTGAG
CAAACAGTATCGGAAGACGGATCAGCACCCATTTCTGCCCAGGTCAGCAC
GATAGCTTCTGAAGCTAGGGAACGAACCAGTGATGATGCCGAGGCGAATC
TAGCTACAGTCGAGGATGGAGAAACAGGTGGTCCCGTCATACCGGAGCTG
CCAACTGTTTATCGGGACAGGCGAGAAAAAATCATTGCCATTGAACCACT
CGGTAGATTGATTGGCGAAGAAACCACAGCTCTTGACCTCTTGCAGGGTA
TTCGAGATGCGATCTTGGCTCATAAGTCACTTTTTATGGACGCTAGGATA
TTGCATCGGGACGTGTCTATCAACAACATCATACTGACCAATCCAGCCGG
TAACAAGGGTCGATGTGGGTCATTGATAAATCTGGACTTGGCAATACTGC
CGAATACTGTGAATAGTAACGCAGATGCGCAGATTTTAACTGGTAGTATG
GAATTCATAGCCCTCGGGATCATGGCAGCTCATAATTTCGAGAACGGCAA
AGAGTTTAAGCATACGTATCGACATGATATAGAGTCTTTCTTCTACGTTC
TCGTCTTAGCGTGCATTCGATTTGGCTGGGGAAATAAAAATTCAGAACGC
ACTCGTATTTTAGCATACTGGTACACAGGAACAACCCTACAGAGGTACAA
TTACAAACACGTGGCAATGCGGTCGAAATATTTTGAAAACTTGAATTTGG
ACTATTTCTCATCAAGGTACGAATGTATCAAACCACTGGTCATAAGAATG
CGGGATATATTGTTCGATAGAGCCATAGGGTTCGGTATTAATACGCACAG
ACCAGCAGATGACTTGTATGACTACGTTCTTGTAGCATTTAATGAGGAAA
TCGAGAAGATCAAACGCGAGTCTAAATATCTTGTGCAAAATAAATTCGTC
TCACGAGAGTAA
>Bgh_supercontig_000010_gene-2.29
ATGTCAACCAAGGCTGTAACAATTGGTGAAAACTTTCAGGATGATGCTAA
AGATTCTACGTCTGCGACGAATAATGAGCGGGAGCAGGCAGAACCAAGCT
TATCAATTGAAGATCCTGAAAAAAACGCAGCTGGTGAAGATGACGTAACC
AATATGCTCAAGGGTATGAGAAAGAAAAAGAAGGTCAAGAAGCCTGTTGA
TGAAGATGAAATTGCTGCACCCGTCGAAGATGGGGGCCTCGACTTGAGTG
CCATGAAAAAGAAGAAGAAGAGCAAGAAACCAAAAGACCTTCCCGAAGAT
GAATTCGCAGCTAAGATCGCAGCTCTGGAAATAGAAAACAAAGAGGGTAA
CGTATCAACTGGAGTTACAGAAGTTGACGGAGATATGGAACAAGGTACCG
GTGTTTGGCAGCACAATTCCGAGGTAAAAATTCCATATGACCAGCTTCTT
TCGAGGTTTTTCATCCTCCTCGCCCAGAAGAACCCAGATCATTTATCGAG
CGGGTCCAAGAGCTACAAAATACCACCTCCTCAGTGTCTACGCGAAGGCA
ACAAAAAGACAATCTTTGCTAACATAGCCGAAATCTGCAAAAGAATGAAA
AGGACAGATGAGCATGTCACTTCGTATCTTTTTGCAGAATTGGGTACAAG
TGGATCGGTTGATGGAAGCAGGAGACTTGTTATTAAAGGTCGTTTTCAGC
AGAAACAAATTGAAAACGTTTTAAGAAGATATATCATGGAGTATGTTACT
TGTAAGACTTGTAGATCACCGGACACGGAGTTAAACAAGGGTGAAAACCG
GCTATACTTCATAACATGCAACTCTTGCGGTTCTCGTAGATCTGTGACCG
CTATTAAAACTGGATTCTCAGCCCAAGTTGGCAAGAGACGTAGACAACAA
GGTTAA
>Bgh_supercontig_000010_gene-2.25
ATGAGGCGGTTGCGTGTAGAGCTCGGCCTCGAATCTCTAGGTGCCGCGGC
CCAACCCGACCCAGGAATCGCACCCAACAACGACCTGGGCGACAAGCAAC
CGCAACTGTTCAAGATGTCGAAGAGAGCCGTCAAAGGCGAGTATGTCGAG
ACTGACACTGGCAACAAGGTCTCACGACGCTCACAAATCAGCGGAACGAC
GAATATCATTCTGGGCGGTAAGACGGTGATTCAAGCGGAAGTCATCATTC
GCGGCGATCTAGTGCGCACCTATGCCACGTCGAGCGGAAGCGCAGAAAAG
GGTAGCGCCAATCAGGTCGCCGTCTCCATCGGCCGTTACTGCTTCTTCGC
GCGCGCCTGCGAATTGAGGCCACCGGGAAAACTGTATAAGGGGCAACGAA
TCGCGGACCATGTCTACGTCGGCCCGGGATCAGTGGTTGAGGCGGCTCTC
ATTGGTAGCCATGTTAACATTGGCGCCCACTGCATAATCGGTAAATTTGC
CATTCTCAAGGACTACGTGCGGGTGCTAGAGGGTTCCGTAATCCCGACCA
ACATGGTCGTGCCGAGCTTCTCTATAGTTGCCGGCCGGCCAGCACTCGTG
GTGGGCGAGATCATGGAGGGCGAAATGGAGGGCATGGAGCTGAGAGACTT
ATATCGCAAGAGATGCGGAGGGGAAGTGCGGAAAGAAGGGGCGGTCATGG
GCGATATCCATCAGTCGACAAGATCTTTCATGGACGCTATTATGTGCAGT
ATACCCTCTTCACAAATCTCGATGGCCCCTGGGCTTGAAAACTTAGTCAC
TTGGCCAAAATGGTTATCGTCCTAA
>Bgh_supercontig_000010_gene-2.1
ATGAATCCCAGAACTCCGTCAATCCTCGACCTCAAGGCCCTCTTTCTGCG
CCAACAAATAAGTCTTCTATCGAAAAGTCTCGAACCTTCGAGTAGCTTTA
CCGATTCAACTTCGTCTTACACGTCTTCCGTGGACGACGAAACCATCAAC
CATGTCATGCAAAAACTGAACCACTTGCTTAGGCGGCACAATCGCCTAGC
CTACGGTCTTCGTGCACAACGCCATGTCGCCGAACAGATCGATCGACTTC
ACTGGAACGCTGTAGTGGGCGACGAGACGGTCAAGAGAACTGAGGTGTGG
GCAGAGCGCGGCTGCGACTACTGTGCCGACGAGATCATCGAACAGCTACC
CGATAAATGGAGTAGCGAGCCGCTCGAAACTTCAAACACCTACGAGCATC
TACGACTTCGCTTGGTAGAGTTGAGTGTACAGAGAAAATCCATGAGGGAG
AAGCTGGCCAAGGCTCAGGCCCTGAAATGTTTAGTGGATGTTTTTGGCAG
GGATATGGTGCAGGGAAATCTGGTCACAAGAGATGGGGAACTGGAGACAG
AGCTGGAGAGGATGCGTAGGCTGATGATACGCGTCGAGAGGGGAGTCCGA
CGGGTAAAGGGGAAAGCGCGCGGCGAAGGGGAAGAAGAGGCGGATCAAGA
CGAAGTATTGGACCTCGAGGGCGACGAGGAGGATAAAGTATCAAAGCTAC
TGCTATGA
>Bgh_supercontig_000010_gene-2.3
ATGACAACCCTACGATGTCGCCTGGAAACAGTTTACTGCCTTCTATTGCT
AATCATCTGCGCTTCCGCACTAAAATTCGACCTCGAGGCTTACGCAGCGG
GATCCGGCAGGGGTGAACGATGCATTCGCAACTTTGTGGCGAAGGATACA
CTGGTAGTGGTTACAGCAAATGTAGACGGCAAAAAGGGTGATGGAATGGT
TGTCAACATGAATATCAAGGACGCTGTAGGCAATCAATATGGAAAGCCAA
AAGACGTTGTGGGAGAGAAAAAAATGGTCTTTACTTCCCATGCAGATGCT
TCTTTTGACGTTTGCTTTATCAATGAGCTATCAGGCTCTGCACCCGCCCA
TTACCCTGCGACCCGGCACATCGAACTAAAAATTGAGATTGGTGCCGACG
CTAAGAATTGGAATGAGGTGCAAACAACTGAAAAACTTAAACCAGTAGAG
ACAGAATTGCGACGAATTGAGGAGATGGTGGCCGAAATCGTTTTCGAAAT
GGATTACTTACGCACAAGGGAACAAAAGCTCAGAGACACTAACGAGAGCA
CAAACACAAGAGTGAAATGGTTCGCTTTTTCGACGATGGGAATGCTAGTT
GCGTTGGGCGTATGGCAAATATTCTATTTGAGGGCGTATTTCAGGTAA
>Bgh_supercontig_000010_gene-2.2
ATGGCAAACAAGGTTAAAATTTCACTTCGCAGCATTCAGGTTCTCTGTAA
CACCCTTTGTACGGCCCTAATAAGCGATGTAATCTCAGATGCGTTTGCTG
GAAACCCTTCGAGCGTAAACTACGCCATCTTTGTCTGTGTCATCGTGTGG
ATTGTCTGCTTGTACGGTATGGCCGGTACTTTGAAAGAGAGTATTTTACT
TCCCAAGGCTATCCTAATTCTAGATTCTGTGGCGACTATTTTTGTCTTCA
TTGTCGGGGTTGTACTGGCTGCTAAGCTCCGTGTACACAGTTGTAGGAAA
AAGGCTTATCTTTTGAGCAACAGTCTCGTCAATGGATCTCACAATCCAAG
CAAAAGATGTCACGAACTGCAGGCAGCTACTGCCTTTTTTTGGTTCCTTT
TCCTATCACTAGTGGGTTCTTTGATAATAGATGTAGTCGCTGGCGGAGAT
ATAGTCTCCCTTAGACCCGGCAGAATACGAAGAAGCGTGCTCTCCATGTC
TCAGGTTTGA
>Bgh_supercontig_000010_gene-2.28
ATGATGCCTGAGAACTCGACGCTAATTCGGCATGTTTATGTCGACAGAGA
TGACGATCTTGATTCTCTCCCTTCATCCGACTACAGCAATGATACATCTG
ACACGGAACAATCGGATGCACAACACGAATGGGAGACTAGTCTTCAGCAG
CTTGAGCATGTTCTTACTATGATCATTGTTCCATATGCCGGTAAATACTT
GGGGAGAAAATTTGCATTTTGGAGTTGGGCAAAATATATGACGTGGATTT
ATCCAGTTCCTACTACCCTTAAAACTGAGAAATACTCTGAAGCAACAGGG
GCCGTGAAAATCGCTACAATATCATGA
>Bgh_supercontig_000010_gene-3.3
ATGCCTAGTCAATATTACCCACAAGCACAATTTGTGCCTCTCTCGCCAAA
TTTTGAATTGGAAAAACTAGTTGCGAGCTCCAAGAACTTTAGTTATGCTG
CAAGAATATCAATAGATCAACTAAAGTATCATCCTACCCAAAGTCTTGAA
GCCTTGGTGTCGGCTGTCGTAGTTAAGGGCGGAAGACCACTAGTGATTGA
AAACTGGGGATCAAGTCTTCCCACCACATTATTCAGTACAAAGTGGCTAG
AGGAGAATATCGGGACGCAAGCAGAGAATGTTCGTGATATTTCTAATGAA
ACCGATATTCATATGACAGTTGGCCATTACTTAAGGTCCATGAATCAATT
GACCAAACAGTTTACTTCATCAAATTATCAAAGTACTAGGCGCCAGCGAT
TGTACATGAAAGATATAGACTGCCCAGATGCATGGGCGGAACATCTTCAA
AATATCCTTCCAGGATATGAAATCATTGATGAAAATAGTCAGGACTGCCC
CAAAGAGAGCACTCCCATAGCTGGCGATTTGATGTCAAGTCTTCCCCCAG
ATATGCGCGCTCAGAATCTGATGTGCTATATTGGTCACGAAGGAACTTAT
ACTGCGATTCATCAAGAAATGTGTGCTACTCTAGGGCATAATATAATGGT
TGAGGCATCGAAAGACGAAGGAAACGAGCAAGAAGGTAGCTCCATATGGT
TTATGACCGAGACGAAGGAGCGAGAGGTTGTTTCCGAATATTTTTTATCC
ATACTTGGTCATGATATTGGAGTAGAAAAGCATTTTGCTCAAGTAAACGC
ATGGAAAAAAGCACCCTTCAACGTTTGGATCGTCGAACAAAAAGTAGGCG
ACTTAATTTTAATTCCTCCCCTAGCTCCACATCAAGTCTGGAATCGTGGA
ACCCGTACAATGAAGGTTGCTTGGAATCGAACAACCATTGATACCCTTGA
ACTTGCAATTCACGAAGCCCTTTCGCGATGTCGAATGGTTTGTCGAGACG
AGCAATATAAGTGTAAAGCTATTATATACTACACCCTCGTCAAATATCAC
GATTTTCTATTACGCGCCCTACTATCCGAATCGATGTGGCAGAATAAGCG
AACAAATCAATTCGTTGATGAATTTCAAAGGCTCTTTTATCTATATCAAG
AGATCATTATTAGCGAGATGTTCTCACCCAATTATCCACAAGAGGAAAAT
GTCGAAATGATACCTTTTGGCTACAATATAACTTGCTCTTACTGCCGCTG
CGATATATTTAATAGATTCCTTACTTGCAAGAAATGTATTGTCTACGGTC
CAAATGGCATGGAAGATACATATGATATTTGCATGGATTGTTACGCTATG
GGTAGGTCGTGTGCGTGCATTTCAAACTTAAAATGGGTCGAACAATGGGA
GTGGAAGATATTAGAAGAGAATTATGAGCTTTGGCGGACTAGCATTATAA
GATGTAATGGCGACTCAGATGACATAATTTCTCTTCAACCACTGCCGAAC
GCATTCCTAAATTACAAGAAAAAATCATTAGCTGAAGTTTGTCAGGAACA
GTTGAGGATTCGACCTTGTACACACGAAAATATAACAAATATATCCCCAA
ATCACTACGATAGTGAAACAGAAAGTGAAGATAAAAGCTGGAAAAATGTG
CCATATGTTAAAGAAGAATTTCAAATTGTCAATCTAGGAAAAAAAAGGCG
TAAGTCAACAATAGAAAAAACGAACCGCTGTCATGTCTGCTTGTATCACC
ACTGGAGCTGGAAGCTAGCGTACTGCAGCACCTGCACCCTTGCGTATTGC
TATGGCGTTCTATGGCGAGCGTTTGACTTAATGCCTCAGACAGTTATGGA
AAATAAAAAATGGCAATGTCCCAGATGCCTCAAGATTTGCTGCTGTGGAA
AATGTAGGAAGTGTCGAACACAGAATCCATATCAACAGAAGGGAACACAA
CTTGGACATGATACTAGAAAAGTGGCAGATCATAGGAGTGTCGAAATTCT
TGTAGATTTTTCCAAACCAAACATGTCATGGTTACGTAATGACCCACATA
ACCCTCAAGATTCGATTCAAATCAAGCGTTTGAAAGAAAAAGCAGAGTCC
ACTAAATCTCAAGAAAACTTTGCCTTGGACAATTATCTAGTAGGACATGA
CGGGCTCGAGTTGCGAAAGAATATGGATGACTTTAGTTCTTTAACAGCTA
ATTTGAACTATATCGACCCATTTCTACGCGATTTAACGGCATCCGAATCA
ATTAGCTCTGTGAAATGA
>Bgh_supercontig_000010_gene-3.2
ATGATTCCTCACGGAGCATTTGAAGAAGCTGAATTGGAGATATCATTGGC
TCCCAGTGCCAACCGTAGAACTCAGAATAAAAAGCCCGACTCTACCAGCT
CTCGCCGCTCCCAAAATGGTCCGGTTAATCAGCCACCGCAACCCCTCCCT
CAGAAGAAGGCAGAGCAGCGAATTGGTGCCTATCAAATCATTCGTACCCT
GGGTGAAGGCTCTTTCGGAAAAGTCAAGTTAGCAACTCATCGAGTCACGA
ATCAGCAGGTAGCCCTCAAGATTATTGCAAGAAAGAAGCTCATCAGTCGG
GATATGGCTGGAAGGGTTGAACGAGAGATTGAGTATCTACAATTGCTCCG
ACATCCACACATCATTAAACTATATACTGTGATAAAAACCCCCCTAGAAA
TAATTATGGTTCTTGAATATGCCGGGGACGAGTTATTTGATTATATTGTT
CAGCATGGAAAGATGAAAGAGGATGAAGCGCGGCGATTTTTCCAGCAAAT
CATATGTGCTGTCGAATACTGCCATCGACATAAAATTGTGCATCGGGACT
TGAAGCCAGAAAATTTACTGTTGGATGAGAACCTAAACGTCAAAATCGCA
GATTTCGGGCTAAGCAACATCATGACTGATGGAAACTTTTTGAAGACTAG
CTGCGGTAGCCCCAACTACGCAGCCCCAGAAGTGATCAATGGTAAACTCT
ATGCTGGTCCGGAGGTCGATGTATGGAGCTGTGGTGTTATTTTGTATGTC
TTGCTGGTAGGAAGACTACCCTTTGATGACGAACACATACCCTCGCTTTT
TGCAAAGATTGCCAAGGGACATTATGCGGTTCCTAATTACATGAGTTCTG
GAGCAGCCGCATTAATCAAAAAAATGCTGGCGGTTAACCCTGTTCATCGT
GCTACAATAGAAGAAATTCGACTAGACCCGTGGTTCCTTAAAAACCTGGC
ATCATATCTAGCTCCTCCAGTCGAAGAGTTTATTGATACTGGTGTCGATC
CAAGTCGAGCAATCACTGCAAAGCTTCTTGCTCCGCATGCAAGCCCTGCA
GTGCAGGAAAAGCTACACGATCAAGTGACGGAGAAGATTAGCAAGACTAT
GGGATATGGGATAAAAGATGTACAAGAAGCTCTAGCTGCAGAAGAACCAT
CCGCGATAAAAGACGCCTACTTGATCGTGAGAGAAAATAAATTAATGCAA
GCAAATCGTAAGTTGGTCACTCTCTCCACAGGAACAAGCCTTTTAACGTC
TGTTCGACCGTATGTTAGCAAAATTGGTATCCTTCCAAGTAGTCTCCCAA
ATTACCATCTAGACTACATGGAAGCTCGAAGAACAGGTAAAAATGTTGGA
AATCCTCTCTCTAACGCCTATGCCGAAATCGAGAATGGTTCTCATCAGAC
AGATGCTGAGAAAATAGAAACCGCGCGCAGGCTAAATCCCCATTCAAGGA
ATCAAATCAAATTAGACGAAGCCAGTAAGAGACCTGCAGGAATGACACCA
GTTCCCCCGAAAAAGCCAAGGCCCAATAAATGGCAATTTGGCATCAGGTC
TAGAAATCAGCCTTTGGAGGCTACTGGTTGTATCTATCGTGCTCTTCAGA
AACTTGGTGCGGAGTGGGTCATTGATGAAGGTGAAGTGTCTACTAAGCGA
GATACGCAAGATAATAGACCGAACAAAGATAAATATACTACCGATACCCA
AGAAATTCCAAGCTCGTTCCAATCCAGTTCATCTAGTGATCAGGGCGAAT
CCACGAGTACCCGTTTCAATACCTCCGATCCTAGTGCACACTATCGCCTT
CCAACTGATCCATGGGTGCTTCACGTACGCTGGAAAACAAGTGGCATGAG
ACATCCTGGGATTTCAACACATTCCTCTGCAGCAGATCTCGGTCACCGAT
CTACCTTATCGTTTCAGGGTGTAACAACAAAAAGCGGATCTGACGGCGAT
GTAGTGATGCATTTGGATATCCAACTTTATGAAATGGAACCAGGTGTCTA
TCTTGTTGACTTCAAGTGTGCAGGATATGAAACGGAAGATGGGATGCTTC
ACGAGGAGAAAGATGTTACGAGTCCCTTTCCCTTCTTGGATCTTGCTTCG
AAGCTGATCATTCAGCTAGCTGAAGCTGATTAG
>Bgh_supercontig_000010_gene-3.4
ATGAATTCCATAGACGCTTCCAAGAAACGCAAGAGAAAGCATCGACAATC
CAAGACAGAAAACCCCGAAGCCTCAGATCCAATAGTCGCATCCAGTCCCG
CGACTAATCGAGGCGCAAAACCGAAGCGCTCCAAGGAAGAAAAATCACAT
CAGAAATCGAAAAAGCCGCGGGTATCAGACATTGCGCCGGAAGAAACTCT
ACCTCATGATTCAGAAAACGGGACATCTGCACCTGACGAGCAAACTACAG
AGACAGAATTGGCTGAGGTAGTCAGCAGAGCTAAAGCTGAGGAGGACGTG
GAGGATAAGTCTTTGGATGAAAATGCAGAGGAAAACACGGACAAGGACAA
CAGCCCTGATGCTGAACAATTAGCAGACGTTGGGAGGTTATCGTTGCCAA
ATTCCGATGCGCAAGCCCAGAAATTTTCACAACTCAACCTATCCGATAAA
ACTATGAAGGCCATTGCCGACATGAATTTCGACGACATGACCGAAATCCA
ACAGCGAGGCATTCCGCCTCTGCTGGCCGGCCGAGATGTACTCGGCGCGG
CGAAGACAGGATCGGGTAAAACCCTCTCTTTCCTGATTCCGGCCGTGGAA
ATGCTCTACTCGCTACGATTCAAGCCGCGCAATGGAACTGGAGTTATTGT
AGTCTCTCCCACAAGGGAGCTTGCCTTGCAGATATTCGGTGTGGCCAGGG
AGCTGATGGCACACCATTCACAAACGTACGGGATTGTCATTGGTGGTGCG
AACCGCAGAGCTGAGGCCGAGAAGCTAGCAAAAGGTGTCAACCTGTTAAT
AGCTACTCCTGGGAGGCTTTTGGATCACCTTCAGAACACGCAAGGGTTCG
TCTTCAAGAATTTGAAGGCATTGGTGATTGACGAGGCCGACCGCATCCTC
GAAATCGGTTTTGAGGATGAGATGCGACAGATCGTCAAGGTACTTCCCAA
GGACGACCGCCAAACCATGCTATTCTCTGCTACCCAGACGACAAAAGTCG
AGGACCTCGCGCGTATATCGCTCCGCCCGGGCCCGCTCTACATTAACGTC
GATCACCAGAAAGAGTACAGTACCGTTGAGGGTCTTCAGCAAGGCTACGT
GCTGTGCGATTCGGATAAACGCTTTCTCCTGCTCTTCTCCTTCCTCAAGC
GAAACCTGAAGAAAAAGATCATCGTCTTCTTCTCCTCCTGCGCCTGCGTC
AAGTATCACGCCGAGCTCCTCAATTACATTGACTTGCCTGTATTGGACCT
GCATGGCAAGCAGAAACAGCAGAAGCGTACCAACACCTTCTTTGAATTTT
GCAATGCTAAACAGGGCACGCTTATCTGCACGGATGTCGCAGCCCGTGGT
CTCGATATCCCTGACGTTGACTGGATTGTCCAATTCGATCCGCCCGACGA
CCCGCGAGACTACATTCACCGCGTAGGTCGCACAGCGCGCGGCTCCAATG
GTAAGGGACGTTCTTTACTCTTCTTGCAGCCGAACGAAGTCGGTTTCCTC
ATGCATCTCAAGACAGCGCGCGTGCCTGTCGTCGAGTTCGACTTCCCCAC
CAAGAAAATCGTCAATATTCAATCCCAGCTGGAGAAATTGATTGACCAAA
ACTATTACCTCAATAAGAGCGCCAAAGACGGCTACAAGAGTTATCTTCAA
GCTTATTCTAGTCACTCTCTTCGCACAGTATTCAACGTTACTCAGCTGGA
TCTCATCAAAGTTGCCCGCAGCTTTGGTTTCCGAGCACCGCCACGCGTGG
ACCTGGTCATAGGGGCTGGAATGGCGAGAGATAAAAAGACGCAAGGTAGA
AGGGCTTACGGTAGTCAGCCTAGGCAAGGAGGAAGCTTCAAGAAACGGTG
A
>Bgh_supercontig_000010_gene-3.0
ATGGCAAACTGCCGACCTTTCCACTCGACTAGGCTTCGAGAGGCGATGCA
TCATGTCAGGGACAGGTATTTTGTCACTCGCTCATGTTGCCACGCCGTCA
ATTCACACAAGCCAAAAATCACAAAATTCTTCATTGCCAAACAAAGCATT
ATCCTTGATAGATCGAAAAAATACCCAGTGCCCTCTCTACTCTCAGCAAA
CTTAACATTGAGAGCATATACGAAGTACTCGTCAAGTCCACCCATTCCAG
CGCCTTACCAACCACCAAAAACAGGGCTGCTCTCAAAGCTTCCGCCATCA
TGGGTGCCGTATGCAGAACTGATCAGGATAGATAAACCAACCGGGACCTA
CTACCTCTTTTTCCCATGTATATTCTCTACTCTTCTTGCCGCCCCGCTAG
CTGTGCCATATCCTTCGCCTAGCTCAGTACTACAAACATCTCTCTTATTT
TTCGCCGGAGCCCTAGTTATGCGTGGTGCGGGATGCATCATTAACGACCT
CTGGGATCGTAATCTTGATCCTCACGTAAGCCGAACTCGACTGCGACCTA
TTGCGCGCAAATCGGTGAGCCCTGTCAAAGCTCTCGCATTTACGGGAACC
CAACTTCTCACTGGGCTAGGCGTATTGCTTCAATTTCCGGAACAGTGCCT
TTTCTATGGAATCCCAAGCCTAATATTGGTCGTAACCTACCCTCTGGCCA
AAAGGTATACTCACTATCCACAATTAGTTCTAGGATTAACCTTCTCTTGG
GGAGCCATAATGGGGTTTCCAGCTCTTGGCGTTGACCTCTTGCAAAACAT
GCCTGCCCTTACAGCTGCTTCATTCTTATATGCTTCCAATATTGCTTGGA
CTATAATCTATGATATGATATACGCTCACATGGATATTAAAGATGATGTG
AAGGCTGGGATTAAAAGCATAGCTTTACGACATGATCAGTGGGCAAAACA
GATTCTGAGTGCCTTGGCTATTCTTCAAGTAGGCTTACTCACTGCAGCCG
GAGTAGCGACTGGCGCTGGGCCAGCTTTCTTCACCGGTAGCTGTGGTGGT
GCCGCTGCTACACTAGCCATTATGATTAAACGGATAAATCTTAAAAGCGT
AGATGATTGTTGGTGGTGGTTCGTAAATGGCTGCTGGATTACAGGTGGTG
TAGTCTCCGGTGGAATGGTAATCGACTACTTGGTTCGATACTTTAAACAT
AATAATCTAACTTTGCACGAAGAAAGGAAAGAAATATAA
>Bgh_supercontig_000010_gene-4.6
AGCTCACCATCGAGAACAGGTGCTATCTCCAACCGCAGGACTGCCTCTGG
TCGAGCAGGTCTTAAACGTAACAGGGAGCCTGATGATGAAGATGGACTAG
GTGCTCCCTCTCCGGCAGTAGACTTTAGGTCTTCTCCTCCCGCATACCCA
ATCCAACATGGCGTTGATGATGACGATGTTGATATGGACGAGGAAGTTGC
TCTTGATATTGATGATATCGATGAAATGGCCGACGAAGAAGACGGCATCG
ATCTTTTTGCCGACAATTTTGAACGCGATTATGAACCACGAGAGAACGAT
AAATATGATGAAAAAGGCATTGACGATGAGGGCGAGTATGCCGATTTGGA
CATAGCAGAAAGGAGGCGATTGGAAGCCCGTTTAAATCGTCGAGATCGCG
AGCTGTTACGGGCACGGCGCCTGCCGGCGGCCTTTCTTCCCGATGAAGGT
GATGAGGCAGACCTAGACCTTACTCTTCAGCCTCGACGTCGTAGACATCA
CTATGATGAAGAAGATGATGAAGACATGCAAGACGACATCATGGATGAAG
AACTCTCTTTGGAGACTCTACAAGATGTCAAAGCTTCAAGCTTGGTTGAG
TGGATCTCACAACACGCAGTTCAACGAACAATTAAACGGGAGTTCAAAGC
ATTCTTGACTGAATACACCGACGACCACGGGGTGTCAGTTTATGGTGGTC
GAATCAGGACACTTGGAGAGATAAATGCAGAGTCGTTAGAAGTTTCATAC
GATCACTTGACATCGTCAAAGGCAATTCTTGCCTTTTTCTTGATCAGTGC
ACCCGGAGAAATGCTTAAATTATTCGACGAAGTAGCTATGGACGTCACAC
TCCTCCACTATCCGGATTACGAGCGAATTCATTCTGAGATTCATGTTCGA
ATTTCGGACCTACCAGTCCATTTCACTCTCCGCCAGCTTCGCCAAACGCA
TTTAAACTGTCTAGTACGTGTTAGTGGAGTTGTAACTAGACGAAGTGGAG
TCTTTCCACAGCTGAAACACGTAATGTTTGATTGTGGAAAATGTGGCGCC
CGTCTAGGACCGTTCCAACAGGAATCAAATGTTGAGGTGAAAATCTCGTA
CTGTCAGAATTGCCAATCTCGAGGGCCGTTTAATTTGAACTCGGAAAAGA
CTGTCTACCGGAACTACCAAAAGTTGACCCTCCAGGAGTCACCAGGCACA
GTTCCAGCAGGACGTTTACCACGTCACCGCGAGGTAATACTTCTATGGGA
CCTCATTGACAAAGCAAAACCGGGAGAGGAGATCGAAGTGACTGGTGTCT
ATCGCAACAACTATGACGCCCAACTTAATAACAAAAATGGCTTTCCGGTA
TTTGCTACAATCCTTGAAGCAAACAATGTAATCAAGTCCCACGACCAACT
CGCAGGATTTAGGCTTACAGATGAGGACGAGAAAAAAATACGCACACTGG
CTCGGGATACACAGATTGTCGAAAAAATTATCCAATCTATTGCTCCGAGT
ATTTACGGTCATACGGACATTAAAACAGCCGTTGCTCTTTCGCTTTTCGG
AGGTGTCGCTAAGGATAGACAAGGAAAGCATCATATTCGTGGTGACATCA
ATGTCCTTCTCCTCGGTGATCCTGGGACTGCAAAGTCACAAGTTCTAAAA
TACGTTGAAAAAACAGCACATCGAGCTGTATTTGCAACCGGACAAGGTGC
GAGTGCAGTTGGTCTCACTGCGAGCGTCCGAAAAGACCCTATGACTAGCG
AGTGGACTTTGGAGGGCGGTGCTCTAGTCTTAGCTGATCGGGGAACATGC
TTGATCGATGAATTCGATAAGATGAATGACCAAGATAGAACTTCTATCCA
TGAAGCCATGGAGCAGCAGACAATCTCGATTTCAAAGGCAGGAATCGTCA
CCACCTTACAGGCTCGATGTGGCATAATTGCCGCAGCAAACCCTATTGGT
GGTCGCTATAACTCTACAATACCTTTCTCACAAAATGTTCAGCTGACAGA
ACCAATTTTATCGCGTTTCGATATCCTCTGCGTTGTTCGAGACACGGTAG
ACCCTAGCGAAGATGAACGTCTCGCCAAGTTTGTAGTTGGGTCTCATAGT
CGCTCACATCCGTTATTCAAACCTTCAAAAAACCTTGCTACGATGGGTAA
TGGAGAAATTTCTAAAGTGATGGACGGTAATTCACGGAAGCAGGCAGGCG
AAATTTCCCAAGAGCTGCTTCGAAAATATATTCTCTATGCTAGAGAGAGG
TGTAATCCTAAACTATATAACATCGATGAGGACAAAGTATCCAAACTTTT
TGCCGATATGCGAAGAGAGTCCCTAGCAACTGGCGCTTATCCAATTACAA
TTCGCCATCTTGAAGCCATCATGAGGATTAGTGAGGCTTTTTGCCGCATG
CGTCTCTCTGAATACGTTTCGTCACAGGATGTGGACCGAGCAATAGCTGT
GACTATTGCGTCATTTGTTGGCAGCCAGAAGATTAGTTGTAAAAAGGCTC
TCTCCCGTGCCTTTGCCAAATACACGCTCGCTCGGCCAGGAGCTGGCTCA
AAATCAGGTGTCACTCATAACCTAGAAAGAAGTGAACGTGGTAGTCATAT
GGCCCCTCTAGCTGCAGCCCAGTAA
>Bgh_supercontig_000010_gene-4.12
ATGGAGCCCTCTACGAAGAAGCGGAAAATTGCTCCTCGGCCTGAAGAGAA
AGCCTCTATGGCTGAACAGCAAACCTATGATCCATACAAATACCCCCCAC
CTCCTGTGGTGGAAACCGCACCTTATCCCGAGCGAAGCGACTTTGAATCT
TTTGCCCGCCATCTCCAGGATGCCGCTATGCTTATCTACTCTCAGGCAAA
CCGTTCTCCCTATACAAGTGTCTCGGTTCTTCTTTTGCGCTGGGAAGATG
ATCAGAGTGTCGAGCAAGATTTCCTACAGCTCGAGAAGCTTTTCCAAGAT
CATTTCAATTATCGAACTGAGAGTTGGTGTATTCCCAACTGTCCCAATCC
AGAGGCTGATCTTACAACGCAAATGGATCAGCATCTCGGATATTCAAGGC
CGGACCATCTTTGGATTGTTTATTACACCGGCTACGGATTTTTAGGATCA
GATCTTAACCTTTACTGGGCATCCAACCCCGAAAAAGATGCTCCCAAAAT
AAGGTGGGAAAGCATTAGAAGTTGTATAGAAGATTCCCAATCAGAAATCC
TATTACTTTTAGACACTTGTGCCATATCTGAGGGGTCCTTTTCAGGCGAT
GATACCCTAAAACAAATAATTGCTGCTTATCCACCTGATCAAGCAGCAAG
AGACCCAGGCCCTAAATCTTTCACTTACAACCTAATACAAGCCCTCTCAA
AGCTAGGAAATGGCAGGCCATTTACTACCCAAAGACTTCACGAGGAAATC
GTAGCATTAAAACAGAATAAATTCCTACAACATGCAGGTCAAGCCAATGG
ACAGATGAACGTCGCCAACAATAGCTCTTCTAACCATGAAAGGATGCCCA
TCTACTTTTCTTTAACATCAAACCATACGAAAGGTATTTTGATTTCTCCC
TGTGGCTCTCAACAACAATCTTCCCAGTTAAGCTCTCCTACAATCCTTGC
TGATCCAGATGGCGAAAATGCTCGATTCCAGTTTGAACAGTCACAATTGC
TTAAATTCAACCCTACGAACGATCTCACATTTGAAGAACCAAGGGCCTTG
GTTTGTACAACATTTCTCGGCGAGCCTAGTCCAGAAATGTCTTCTTTTAA
GCAATGGCTTCATCATGCACCTGTCGCTGCTGGTAAAATAGCTGTGGAGG
GTATGTTTCATGGCCCTCCAACTGTTCTTCTCATATCGATGCCGATATCA
GTATGGAATGTACTCGCTGCTGACCGAACGTGCGCTTTCCTGGGCTATGT
TAATTCCCATAATATGACAGTGGAGTACCAGAGACTTATTAATGGGTTCT
CTCCTATGAACAAGGCTGCTACCTTCAAGGAACTAGAAGATGGAAAAATT
TTGTTACAGGCTCGTCAGGCAGCTGCCTCAACCCCAGTCATGGTTAGAAA
CGATATAATAAGGAATGATCCCAACTCAGACCCACTCCAGCAGGATAATC
TTCGGACAGATCCTATGATACTAGGAACCCCAAACTCAGGTCCCCAGGTC
TACCTAGAACCGGGATTTTCCAATGTTGCAGATCATAAACACGTTGAAGA
TTCGGTTGAAATGCACGAGGCTGCAGAACAACTAAAAGCACTAAGTCATG
TTCGGCATGTTAGTCATGATCGCAACCTGCACACAGTAAATGGGGAATCC
CAGGCGCTAAGGATTAATCGGGGTGAATCAGCTTCCTCGCCAGAGCCTGA
TGACAACAATGAGGATATAGTGTATAACTCTGAATATAACTCACCAGCCT
CCCGACCTAAACCGCGAAAGCCAACTCAGAAAGCTCGTCCCAAACAGGAT
CTACGCTGTTCTTTGTGTAGCCATATTCCGTTCAAGGATTCTTCTTCTCT
GCGAAAACACATCGCAGCTGCACATACGAGACCTTTCCCGTGTGCATTTT
CTTTTGCGGGCTGTACGAGCACATTTGGATCCAAAAATGAGTGGAAGCGT
CACATTGCATCACAACATTTATGCCTTACATATTATCGCTGCTCGTCGTG
TCCTCAGAGCACCGCTGAAGGCAAGGGAAATGAGTTTAACCGTAAAGATC
TATTCACTCAACATTTACGTCGTATGCACGCTCCTTTTGCTATCAAGAAA
TGTCTCGGTAAAGATGACACAAAACTTCAGGCAGAGTGGGAAACTCATGT
AAAAGAAATGCAGAATAATTGTTTAGTAATTAGGCGTCAACCACCACAAA
GATCGGCATGTCCAAAGCCAGATTGTACAAGCGTCTTTGAGGGCACAGGT
AGTTGGGATGATTGGACAGAGCATGTTGGTAGACACATGGAAAAGGGTGA
GGCTAGTAGACTTGGAGTTGATCGATTATTAGCAAGATGGGCACTCGAAG
AGGGAATAATTGAAAGAAGATTTGACGGTGAATATCGTCTAGTGGGTTCA
GAGAGAGACTCGACCATCGGGCCAGGCTACTACAGTGATGGTAATGGTGG
AGTGAGGCCAAAACGACTAGAACAAGATGAAGGAAACAGAATACCTAATA
TGGAGGGAGAAGGTTTAATATGA
>Bgh_supercontig_000010_gene-4.7
GCGATCGGAACGCCCCTCGAATGGGTAGAAGCCCAACATAAGGCGGACCA
GCAACTACTGTCCATCTGGAATAAGGCCAAGTCCAGGGAGAAGGACATCG
AATACATCGTCGTTGACTACAAAGAAAATGACACGCGCGTGACCCTTTCA
CTGCGTCAGGCTGAAATTCTAGAGGCCCTCGCTGCGCACTTAGATCCAAA
TGGGAACACCCATGACCCGACCGCCTCGGCTTCACAGGGCCACGAGAGGT
GTGTAGAGGCCTACCTAATACAAATTGCTTGCTTAAACTGCCCAAGGAAA
ACTGCGCTACCCATCTTCCACCCCGAATTCGGCCGCTTCATGTTGGAATC
AACACCGGGCAAGCCCTGGGGTAGTAACCTCAGTGATCTCCTCGACGTCG
AGCCCAGCATGAAGCTAAGACGCAAGATAGCCAAGCAACACTTGCTCCCT
CACGAGTTCCCTCTCACCCTCACCAACTTCCCTCGCCTCGGCAGCCCTGG
CATCACCACGACGCCCCATTACCCCGTCTCGGGCGAGCGACTGCGCTCGC
AGTTCGTCCCCGACGAAATTGCCAACCCGCACATTCGCTTCCCCACCCTA
GCCGCTAATATTCGTGCACGCCGCGGCCGCAAAGTGCAGATCAATGTGCC
CGTTTACCGGGACACGCAGACGCCGTGGCCCTGGAAGGACCCGACAGTTA
ACTACGACCTCCATCGCTGGCCTGAGGACGACGATGTGCGCCAAGGTGCG
GCGCCGGTCAATTTCATTCATATGGATGCTATGGCCTTTGGCATGGGCAC
TTGCTGTCTTCAAATCACCTTTCAGGCAAGAGATATAGATGAATCCCGCC
TCTTGTACGACCAGCTCAGTCCCTTGGGTCCTATTTTTCTCGCACTAACA
GCGGCAACGCCCATCTACAAAGGATTCCTCGCCGACACTGACGTCCGCTG
GAACCAAATTGGCGCTTCTGTCGATGATAGAACGCGCGAAGAGCACGGCG
AAGAGCCTCTGCAGCAGAATCACCGGCGGATCCCCAAATCGCGCTACGCC
GCCAACTCTACCTACATAGCTCAAGATGCTCGCTGTCGCGCCGAGTATAT
GGATCCCGACCTCCCCTTCGACCCGGCGGTTCAGCAGACCTTGCTAGTCG
GTGGCATGGATGCACGCCTCGCCACCCACTTCGCCCACCTCTTCATCCGC
GACCCCCTCGTCGTTTTCGCCGAAGATCTCGAGAGCCTCGATCTCACGGC
CGCCGATCACTTTGAGAATCTGCAGTCGACAAACTGGCAGCATATCCGCT
TCAAGCCACCACCGCCGGCCTCCAAGGAAATGGGCTGGCGCGTCGAATTT
CGACCCATGGAAGTGCAGCTGACAGATTTCGAGAATGCTGCCTTTACTGT
CTTCATCGTTCTCCTTACCCGCGCCATCCTCAGCTTCAACCTCAATTTCT
ACCTACCCATAGCTCGCACCGATGAAAACATGGAGACAGCGCATGCCCGT
AATGCCATCACAAGCCGACAGTTTTACTTTCGCCAGAATCCCATAACCTT
GCCAGACTCAGCCGCCATGCAACCGTTGCCCATTGAATCCGAATACCGCC
TCATGAGTATCGACGAGATCATAAACGGCAGCAGTAACGAGTCACCCGCC
GCCTTTCCTGGTCTCCTACCGCTCGTCGAGACCTATCTCGACAGCCGTAA
CGTCGACGTCACCACGGGCTGTCAGCTAAGAGCCTATTTCAGCCTCATTC
GCGATCGCGCCAATGGTCGGCTCTGGACAGCAGCGCACTGGATGCGTAGT
TTTGTCCAGTCTCACGCTGCCTATAACAGCGACAGCGTCGTAAGTGAGGT
TATTACGCACGACCTGGTCCAGGCTGTGTTGGCGCTTGATACGGGTCCGA
CTAGCGCCGTCCCGAATCGGGACCGCTTCCTGCCCACATGA
>Bgh_supercontig_000010_gene-4.9
ATGCTCAAAGCTATTGAATCCATTCTGATTCCGACAAGCGTGGCCATCCT
CCTGTACCTCAGCCACTGCCTCAATCCGTCCATCACTCTGGCCATGCTGC
TCTACAGGAATCGGGCTTGGCTGCTGTCCCTCGCCAATGTCTCGCCTTCG
ACCATGCCTACTATCTTGGCTGCCCTCGCCATCTGCTGCCTCTGCTACGG
AGCTCTGCATTCCCGGCGAGACGGCCCGCTCGACCGACCATTCCCACAGC
TGCAGCATGAGCGCGCCTTCAAGCCCTTATTTTTTCCGTGTCGCACGACG
CATCGGCGCATGTTTCCCGTCAAGCACAGCTTCGCCTATTCTTATCTCCT
CGCCGGCATTCCCGTGGGACTCAAGGGCTCGGTCGGTGGCTTACTTTCGG
TCGATGAAGCGCCTCAAAGTTCTTGGTGGTCCCGGCGCTCATGGTATGTG
GTGAGTGGAGACGACTATCTCGCGCGCGGCCATCATCCTGATGGCCTGCG
TGGAAAGTTGCGTGACTATCTTGAGAGTCAAGGAGTGGATCATGAACAAT
ACTCGTATGCTTACCTCCTCACAGCCGCAAAGTTTCTGGGATACTCGTCG
AATCCAGTCTCCCTCTGGCACCTCTACTCACCCCAAAATGAGCTAAAAGC
CCTCATCTTGGAAGTCAACAATACCTTCGACGAGAGACACTGCTATTTTA
TTCAGCCCTCCTCCCCATCTCGGCAGGTCAGTCATAGCTCTGACCAAAAC
AGCCGCGAGTCCGTCCGATATGCCTGCATGTGGCCTAAAGACTTTTACGT
GAGCACCTTCAATGATCGATCCGGCTCCTATTCTCTCTCTACTAGCGATC
CCTTTGCGCCAGCCCTCACCGGAAGCGGCCACATAAATACGACCATTACG
CTCTCCGGCCCGTCGAATGACACCGCCATGATAATCACCAGGATTTTTTC
TATCAATCCAGCCCACGATCCTGCCAAAATGTCAAGGTGGGAAAATATGT
CGTTTCTTGCGACGTGGTGGTGGGTTGGCTTCGCAACCTTTCCCCGTACC
CTGAGCCAGGCCTATAAACTCTTTTTCCACAGAAAAATGCCTTGGGCTTT
CCGGCCGGAGCCCCGACGGAATACCATGGCTCGACAAGCTGACAAGACGG
AAAGGACCCTTGAACAGCATTTCCGCGCCTTCCTCAAGCATCAGGTGTGT
AAGTCGGAAGAGGCCATTACAGTCAGATATCAGAGTGCTGGACTGGTGGG
AAATGACAACCTGGAATTAATCCTCCAATCACCGCTTGACATGGTTGGCA
CACGGTGCGAGTCTTCGATAAAGGTATTGACACCTCTATTCTACTCTCGC
TTTGTGCAATACGCCTCCATATCCGACGCACTCATCTCAGAAAGCCAGCA
GAGTGCGACACTTGAAGTCTCAAATCTACCCTCACTCCTCACAACTCTCA
CGGCAAAGATGGACCCCAAACCTGTGTCTCTAGTCCACTGCTATCCCAAG
GTTATTTACGAGCTCCCGTTTGTAATGCTTAGCTACCTTCGCTCTCGCCC
CTCGCCCATCTTATCCAATGAATCATCTACTCCAGTAACTGCGCCCGCTC
GTCGGATACCCTCGGCTACAGCCTTATCTATGCTAGAAAGATTTGTCCTT
GATAGCGCTTCTCCAGCTCAGAAACGTGATTTTTTGCAAAATTGCTGGCG
TCTGATGTTGATGGCGCGGCTAGCCTTAGAATCAAGTGTGCTATGGGAGC
TTGAGGTCTTGGGCTTTCATATCATCGTGTCTTGGTATCTCGTACGATGG
GTCTGCGCCATAGCAACTTGA
>Bgh_supercontig_000010_gene-4.0
ATGTCAAGTACTGAAATGGTAGAGAAACCCGACGATTCTTACACGGCAGC
CGAGTATGTTCAACCGCCTCCTCCAGAAGCTACAGACGCATATCTTATAA
ATACGCGTAGCCAGCTCCAGTTAGAGGCAGATGCGCGGGAAGCATTACCC
TACAAATTCGATCAATGTACGAAGCCTCTTGGAAAGCTTCGACAAAGCTT
ATTCTCGTGCCTCACTTGTAATCCTGCCCCAGACGACCCGAATGAAAAAT
ACAACGCAGCAAGTGTCTGCTATTCCTGTTCAATTCAATGTCATGGGGAG
CATACGCTTGTTGAGCTTTTTGTAAAGAGAGAATTTGAGTGCGATTGCGG
GACTACGCGCTTTCCTGTTACGTCGCCATGTACGCTGCGAATCGATCCAG
TGACTAATGAGAGAGGTGTGAACTCTGAGAAACCATCAGCCACCAACAAG
TACAACCAGAACTTCAGAAACCGATTTTGCGGATGCGAATGTCTATATGA
TGCGGAAGAAGAGAAAGGAACTATGTATCAGTGTCTAGGACTTGGCACAG
CTGAGACGGGTGGGTGCGGCGAAGACTGGTGGCATCCAGAGTGTATACTC
GGACTTGATCGCGAATGTTATGAGGATCAAAAGCAAACAAGTATATCTAC
CGCCTTGGAAGATCCAAATAGCATCGGGACTACCACCGAAGCCCTGATAA
ACAGGAGGGAAGAGAGCTGTGAAGAAAGTAGATTAAGCCCACCCCCGATG
ACAGACTTGAACGATTGCAGTGAAGGCGAGGGACTAAACCCCCCTGGCTT
CCCGAATGAAGACGATTTTGAGGGCTTCATTTGTTACAAGTGTGTTGATG
CGTATCCGTGGATAAAGAGATATGCGGGTACGCCTGGATTTTTGCCTGCG
ATATACCGAAAAAATGCTGCTACCGCTCTTAATACCGACGAAACAGAATC
ATCTCCGCAAGCTGGGAAGAAGAGAAAAGTGGAAGAAGGTAATGCTGAAC
CCGCTGAGATTTATAAGCGGAATAAAAAAGAAACAAACATCGATAATCTA
GAGCTTAATAGAACTTCCCATGATAACGCTTCTACAGAGCCCCAAGATAT
ACAGACCTCTTCATGTAGGATTGAGGCTTATCCAGTCGCAGACAAAGGGC
AATTTTCCCTTTTTTTCAAAGAGGATTTTCGCTCATATCTCTGCCACTGC
AATTCCTGCTTCCCTAAGCTACAAGACCACCCTCAACTCCTACAGGCGGA
AGAAGTTTATGAGCCCTCCGTTGCTTCGAGTCACTGCGATGTAGCCGGCA
GCACGGCAGGGAGCGGCAGTATTTACGATCGTGGTGAGAGCGCGCTTCAG
AACATCGATCGTGTCCAGGCTATAGAAGGAGTCATGGCATACAATAAACT
CAAAGATAAGCTAAAGCCTTTCTTTCAACAGTTCGCCCAGAGCGGAGAAG
CCATCTCAGCTGAGGATATCAAGGCTTATTTCGCAAAGATTCGTGGTGAT
GAACTACCAGTACAGGAGGCGGGTGAAGCCACGCAAATTGGGAATCAGAA
GCACGAGCAGCACGGCTACTGA
>Bgh_supercontig_000010_gene-4.2
ATGAAATTCATTATTCTCTACGCCATTTTGGCGCTCTTGAGATGTCACGC
CGTCGCTGCTATTGAACTGGAAATCACCTCTCCGTCTTCTATTAGGACAG
CTGCCTCGACCATAGCATATGACATGATGACATACTACAAAGGAAATCAA
AGCGGAGGAATTATCGGCGTTCTTCCTGGTCCACCGCCAAACCCCCCAAC
CGGATATTATTGGTGGGAGTCAGGTGCAATGTGGGGGACTTTAATTGATT
ATTGGCACTACACCGGTGATTCAAGCTACAATGATGAAGCCCTCAGAGGA
ATCCAGTGGCAGGTTGGAGAGAATAAAGACATGATGCCCAGCAATTGGAG
TCAGAGCATGGGAAATGATGATCAAGCTTTCTGGGGAATGACGGCCCTAC
TTGCGGCTGAAACTAACTTTCCAAATCCACCAGCAAACCAGCCTGGATGG
CTAGCACTAGCTCAAGCCGTCTTTAACACGCAGGCCCGGAGACCTGATAA
CGAGTGTGGTGGTGGTCTCCGGTGGCAAGTGTACCCTTATTTGACGGGAT
ACGACTACAAGAACTCCATAGCAAATGGTTGTTTCTTTAATATTGGCGCG
AGGCTTGCAAGGTATACCAACAACGACACCTATGCACAGCACGCGGAAAC
CACCTGGGACTGGATTCAAAATGTCGGACTTATGGATAGTAACTATAACA
TATACGACGGCGCACATATCGGTACAAATTGTACAGATATCAATAAAGTC
CAGTTCTCTTACAATATGGCCGTCTGGCTCCTTGGCGCTGCAAATATGTA
TAACTATACAAACGGCGCCGAAGTATGGAAGCAGAGAACCACATCTCTTC
TGAATTCAACCTTCACAACATTCTTTCCCGAAGATATCGCATACGAAGTA
GCCTGTGAACCTAAGCTCACCTGCACAACTGACATGTTCTCCTTCAAAGC
ATACCTAACTCGGTGGCTGGCATCAACTGCTTTGGTTGCTCCTTTCACTT
ACGACTTGATTATACCAAAATTACGGGCTTCCGCAATTGCTGCAGCCAAG
CAGTGTTCGGGCGATACCAACGGTCGTACCTGTGGTCTTTCGTGGAGTAA
AGGCGCAGTTTGGGACGGGACAAAGGGTGTCGGACAACAGATGGCTGCCA
TGTCGGCGATCTTCGTCAATCTTCTTGCTCTCGAATCTATCGTCCCTCCA
TTGACCAATGCAACTGGTGGAACATCAGAAGGAAATCCAAATGCAGGAGC
TGGTTCGGTAATTGACCCTTCCGCCTTTAAACCCGCAACCCAAGGCGACA
GAATTGGCGCCGGCTTAATAACAACAATGCTACTTGTAGGTGTAACGATA
ATGTTTGGATGGATGAGCCTATAA
>Bgh_supercontig_000010_gene-4.10
ATGCCTGACAAGCTTTACCACGCTCCCAAAATCATCCCGCCACGGTCCTC
GTCTGTAGGCGTGCCGACCGGGAGGAAAGAACCTATTCGGCCTCACCAAA
CCCCTCTAAAGCCACCACGCTATTTACCCGTGACTAGTGAAGACAACTGG
TTCGCAAAGCGCAATCATCAGCCCTCTCCCAAACTATCAACCTCTCCTCC
TTATTTTGGCGGCAGCCCACTGTCCTCCTCCTCCATAGTCTCGAGAAGTC
CGCTTCAGGACGATAATATGGCTTTTCAGGGGAGGAGTTCCTGGTCACTG
GACAAAGATAACATCTTGCTGGGTCCTTTTGAATACCTTGACGCTCAGCC
TGGCAAGAACATTCGGTCGCAGCTAATAGCTGCCTTCAACCAGTGGCTCG
ATGTTCCGGAAGAGAGTTTAAAAATTATCACCAAAGTGGTGGGCATGCTT
CACACATCATCCTTATTGATTGACGATGTTCAAGATTCGTCACTACTACG
AAGAGGACTACCCGTTGCTCATAGCATATTTGGTACGGCGCAGACAATCA
ACTCGGCAAATTATGTCTATTTTCTTGCATTACAGGAGCTGCAAAAGCTG
CAAAGCCCTAAAACCATCACAATCTACACAGAGGAGCTGTTGAATCTGCA
TCGAGGTCAGGGAATGGACCTTTTTTGGAGAGATACCTTGACTTGTCCGA
CCGAGGATGATTATCTCGAAATGGTAGGAAATAAAACTGGTGGTCTTTTC
AGGCTCGCCATTAAGCTGATGCAAGCTGAGAGCAAAAATCTCAAGGATTG
TATACCCTTGGTTAATCTGATTGGGGTGATATTTCAAATTCGTGATGACT
ATCAGAATTTATCATCTAATGAGTACTCGGAAAATAAGGGCCTCTGTGAA
GACCTAACCGAGGGAAAGTTTTCATTTCCAATCATCCACAGTATTCGTGC
CAATCCAGAAAATATGCAGCTTCTAAGCATCCTCAAGCAGAAGACAGAGA
ATGAACAGGTGAAGCGGTACGCGGTAGCCTATATGGAAGGTACGGATAGC
TTCGCTTACTGCAGGAAAGTGTTGGCGAGGTTGATGGAGAGAGCTCGAGA
ACTAATTGCCGAACTAGACGATGGGAGCTCTCGGGGACAAGGTATCCTGG
CAATATTGGAAAACCTAATTATTTAA
>Bgh_supercontig_000010_gene-4.11
ATGGAGGCTCTACTATCTGTATCATTTGATAACCTCTCATCCTACGACCA
GACCAAGATCCGCAAAGGTCTGCGACAGGTCGAAGGGCTCCTCGCACAAA
TATGTCTCTCGCCGTCCAGCGGGAACCATCATTCTGTCCTCGAGCCAAAG
AAGGAGGCCGCACCGCCCAACAAATCACTGACTGAGCTCGTCCACGATCC
GGCCTTTCGGGAGTTTTTCAAACTACAAGACGGATTCGAGTGGAACGTCG
CTATCCGACTCGTCAACTGTCTGGACCGGCTGCTGGGAAAGAGCCACGAC
GGTCAAAACGACCTGTTAATCGTGCAGACCTTGAACTTGATCCAGGGCAG
CCTGATGTTACATCCGGCCAGCAGGACTCTCTTCTCTCGAGAACTACATA
TGAATCACCTACTGGATCTCTTGGAACCCATCAACTGCCCTGCTATCCAG
TCAGCCACCATCATCACCCTCGTATGTGCCCTCATCGACACGCCGCAGAA
CACGCGCACCTTTGAGAATCTCGATGGCCTGCTGACCAGCACGTCCCTCT
TCCGCTCACGCGAAACCAGCCGCGAGGTGAAGCTGAAGCTCGTCGAATTC
TTCTACTTCTACCTCATGCCCGAGACGCCCTCGATTCCATCGGCGAAGAA
CACCAATTCCCTGCCGGAACTCCTACAGCGCAGCCCGAGCAAGCTTGTCA
GCGCCTTCGGCCACATGGACACCAACGCGCGGAAGAAGCTGAGCAGTGAT
GGCGACTTCACAAAGTCAACCGAGGAAAAGCAGAATCTCCTGGGCCAGTA
CATACACAATGTAGACGATTTAGTGGCCGACTTGCGCGAGAGCGCACCCT
TTGGCGGCGCCATTATCTGA
>Bgh_supercontig_000010_gene-4.5
ATGTCATATTTTCGAATAACCCTCATGCGCTCAGGTATTGGCCTTCCTAA
AAGGACCCAGGGAGTTCTCAAAGCTCTCGGCCTGCGAACCCGGATGAAGA
CTGTTTTCTATCCTGTCTCCTCTCAGGTCGCCGGTCAAATTATGCAAGTA
AAGGAATTAGTGTCGGTCAAAGAGGTAGAGAAGGCGTTGACCCGAGAAGA
ACTGAAGGCAGAAAAAAGGCCTAGCCCCGGGTTTTATATCGAGAAGCCAG
CACATCGCATTTATTGA
>Bgh_supercontig_000010_gene-5.14
ATGCAAACGCGCTCGCGCGCCATGTCGGGAATCAGCTCTCAGCCTTCCTA
TTCTAGTCCAAACAGAGGTGAGAACCGAAAGGTGACCGAAAGGTCTCGAT
TTATCTCTCAAGCTCCCGCAAGTCCGCCCAGGGTCCTCACTGGTGCTGTT
GGTGAGTACGCCTCACCTAATTACCTAAAGTGCGAGAACGAACCAATCCG
GACTCCTGGCGCCATTCAAAGTATAGGCGCTCTAATTGGCCTAAAATATA
ATGGTGTCGGAGACTTAGAGGTGAGACTGGCCAGCGAAAACTCGAGAAAA
GTAATCGGTTACGGTCCAGAACAGCTTTTCGCGTTAGGGACTTTCCTGGA
TGTGCTTAAAGAAGATGCTCGAGATGAAATGAGAGTACATGTCGACCACT
GCTTAAAGAATGCCCACATTACGAATAAAACAAATACGAAGCTCGATTAC
TTTCACTTAAACATCACATTTCCATATGAGCCTGATTATCATCTATGGTG
TTCAATGCATGTGGCGCCCAATTTTGAAGACCTTGTGATCTGCGAATTTG
AAGAATATACTGATGGATTCTACCTTAAAGATGTTGATGCAGCCAGAGCC
TTACCACAGGTTCCATTTGGCGCTTCTGACACTGAAATTTCACCGGAAGA
TTATAAAAAGTCCACAACACGTGTTAGCAGGCCCCTAATGCCACTACAAA
TCGCACGACAAAGAGAAAATAAAGTATTTTCATCACTTGACATATTTAGT
TGCCTATCTGAAGCCCAGAGTCAAATTACAGAATGTCAAGAAGTTCAGGA
AGTGCAGGATGTCGTGGTGGGGCTAGTATCTGAAATTACTGGATTCCATC
GTGTCATGTCATATCGTTTCGATCACCAGAATAATGGTTGTGTGGAATCA
GAACTAGTCAACCCTCTAGCTTCCACAGATATTTTCCGAGGACTTAACTA
TCCAGCATCCGACATTCCTCCCCAAGCTAGGGAACTTTACAAAGTGAATC
GAATAAGAATTCTCTACGATCGTGATGCCGAGACATCCAGACTGGTATGT
CGAGATGACGAGGACTTCAAAGAACCACTAGACCTCTCCCATTCTTATCT
CCGCGCAATGTCACCTGTTCATAGCAAATACCTTGCAAACATGGGAGTTA
GGTCCAGTGTCTCAATATCTCTCGTTATTGGAGGCAACTTGTGGGCTTTA
ATAGCCTGTCATGGATACGGGGAAAATGGAATAAAAGTATCTCTACCTGT
TAGAGAAATATGTCGCTGCTTAGGAGAATGTGCCGCAATTAACATTCAAC
GATTGCTAACCTTAGAACGTATACGCACTAGAAAGTTACCTGTCACCCTA
CCATCCAATCCCAACCCTCCTTCCGGCGATCTTTTAGCCCTCATAGACTC
CGATTTTGCAGTATTGAACATTGGTAAAAAAGTGAGAGCTATCGGCCGAA
TGGACCCCTTCCACGAGGCAACGGCTATTATCAACTACCTGCAAACGTGT
AAAATTGATCATATCAGCTCCTCAGATAACATCAAAGCTGATTTCCCAGA
ACTAAGTCATTCCTTGGAAATTAATAGTTTGGCAGGTTTACTGATCATCC
CACTAAACGGAGGGAAGGAAAATGATTTTCTCGTTTTTTTCAGAAAATGT
CAATTACGACATGTTAACTGGGCTGGAAACCCTAACGAGAAAATATTCAA
ATCCAAGGACGACTATCTCCAGCCACGGAAAAGCTTCCAAAGATTTATTG
AAACGGTCACAAATACTAGTAGGATATGGACAGAAGATCAGCTTGACATG
GCATCAATCCTCGCCTTGATCTATGGCAAGTTTGCTGAGACTTGGAGATT
TAAAGCGGGGTTTTTGAGAGAAAACGAGACTGAAAAGGAAACGGAAGTCA
CTCCTACTTCTGTCGATGATACCTTCAATCTAAAAGCAGCAGCAACACGT
GTTCTTGAGGCACTAAAGAAAGAAGCTCAGCGAAAAGCACTTGATCTCAC
AGTCTCTGTACATGATGAATTGCCAACTTCAGTCATCGGAGATGCAGATT
GTTTCAAACAGGTCATGTTATATTTTATTCGCAATGGATTCAGAAACTCC
CAGAGCTTGAAAGTAGATGTCATCCTACTACGGGTGCAAGAAGACACTTC
TTACATCGAACTAAAAGTGCAAGACGCTGGTCCCGGCATGTCAGAGGCAG
AGCTAGATGAAACTTTCCAAGAATTCGAAAGGGCACAGAGTGATGAAAAA
TGGCCATTTCCCAGTCAGGGATCATCACCCAATCAGAGCGAAAACAATAG
GAGTAGTGTCACTCTTTCAGTTGTCGCAACATTTGTTCGGTCAATCAATG
GGCAGATTCAGGTGACTAGTGAGCTCGGAAAAGGGACCATTTTTACAGTC
GAGCTTCCATACAAATGCGCAAGAGGATCCGACGGTTCAGCATCCCGGAA
AGCGCGAAGTTACTATTTACCTCCATCCGGCCCCCCGAAAGGACCTCCTG
TCGTGCCACCCCCCATAGTGCCAATGAAACTAGATTTGGCTGAAAGAAAA
GCTAGGAGTGAGACTTCAACGCCTGTACTAAGCGCTTTTCCCCAATCACC
TGCGAATCTTCAACCTATAGAGCTATCACCACGTCCATCATCCGGTCCTC
AAATAAGTATGGCAGTAAAAAGCGAGAGAAGTTCCATGGCCCGCGGTAGT
AATGAGAGCGATGCTCAACGTCACAGCCATGTCGAGCATAAAATCAACAT
ACTAGTGGCAGATGATGACCTAAACAGTCTACGGATGCTGGAGGAGAAGC
TCTCTCAGATGGGACACTCAGTTAGTGTCGCTCGTGACGGGCAAGAATGT
CACGATCGCTTCGCCCTAAATCCCGCTAATACAGACGTTATACTCATGGA
ATTAAAGATGCCTTATGTAGATGGCGTTTTGTCTACCCGCATGATCCGCA
TTGCTGAGAAGGAAGCAAAACATCGCGGAACTTCTACTCCGCAAAGTGGA
CGACATAGAGTACCGATCATTGCAATGTCTACTCAGCTGGATGAAAATAG
CCGTTTCGATTATATCCAAAGCGGGCTTGATGGTTGGATCCTCAAACCCA
TCGATTTCCAACGTTTAGATGTTGTCTTACAAGGTCTCTCGGATCCCAAA
ATGCGACACGAAGCACTATTTGTTCCAGGCCAACTAAAAAAGGGGGGGTG
GTTTTTACCATGA
>Bgh_supercontig_000010_gene-5.9
ATGATTGACAGGCTTGATGCGTCCGAGAGAAGAAAAGAAGAGCTTACCAA
AAAAAGCCCTCTGTGGGGTACGCGAGATTTATCACATTCTCCTTACGAAC
ATCGAATGACAGATTGTGCTGCCCGCAGGCCTCTAGGGAGGTTCTCTAAG
GATTCCAGCATCACCTTTCGTACAGATCGAACCTCCGCCCGATGTCGCCA
ACAAGCACTCTCTGAAATTACCGCTACACATTTTGCCCAGGAGAAGAATG
ACGAGTTAGACAGGCTGATCACGCAAATTCCCAAGGCCTACACACCCAAA
AGTACACCCGATTTACGATGCTGCTGCGGTAAAGTTGAATGCGCCTTTAC
CAAAAAGAATCACATTGCCCTGGAACAGCTAGAAACCGAAGTTCGTACTG
CTGCTCAAATCGGCCAAGCCCTCCTGGCACGACACAAGCAATTCATGCAC
GATGCTGAGCGCGATTTCCTGGTGATGGATATGAAGCAAGAAAAACTGGA
AGATGATAAGAAGGAGCTCGAAAAACAGAACATTCAGAAACAAGAAGAAA
ATCGGCAATTATACAACCAGCTAGAAGAGCTCAATTGTTCCGTCGCTCAC
TCCGAATCTTACATCAAGGCGCTTGAAGAGACACTAGACTCTACAAGGTA
CGAATTTAGGCGCTTGCAATCTCTAGCTTCTAGGACACAAGAGCTAGAGA
ACCAGCTGTCAACGCTCGAACAAGAGCAAGAAGTCCTTCAGAACACCATA
TGGACTACTCAAGAACTAGAACAAAATGCTGTCAAGCGGTGGAAGACTGC
TGAGCAGAGATTGTCGAACCTTCAGGATCAGCTGGAATATCTCGGCAGCG
AAGCTTATGAAGAGAAGAAAAGACACGCCGAAGTACTTGCTCGCATGAAA
AAGCACGAGGTTCTAGAACGAAATTTGGGCATAGCAGCAGCACGATTGAA
AGGTGTTGGAGCAGTTTCATCACTGCTCAAAAGTAACAACCAGCATGTCG
TATCGCACTTCGCCAAAGACGTTTTGCAGGACAATGTGGACCTTCAACTA
GGCATGGCTGAGCTACGTCAGATGCTCTTGGTCTCGAATGACGAGGTGCA
AATTTTGCGGGAAAGATTAATGCAGCATCAGATACCCGACCAATTCGAAT
CGCTCGCTCGCGCGTCAACCCTGAGGTCAGAGCTAGCTCGGGACAACAAT
ACAAAAACACCTACTTCGACGCAATACCTACATATTCACCATCATTACCA
CGGCTCATTCAAAAGAGATAATCTTCGTAGGCACAAGAGAAAGCGAAACC
CAAACGGTAACTGTTATGATAATCCATTGGAGCCACTTCAACTCCGAAAT
CGCCGACATTATGACGACTGTTCGCTGCCTTCAAAGTCGTCAGTAGCCTC
TAATCCAAGGACTCCTCTCAAAAAGCGCTGGTCTCCGCAAATGTTTCAGT
CATCGGAGCTCTCGCCCTCTTCTGCCACTAGTTCACTCCACTCTTCACTT
CGAAATAGTTTAACTTTTGACAGAGGTACGGATTTCAACCTATCAAGTCC
TACTTCTCCAGGATCCAGCGTTGATCATTACTCGCCATTGTATGAGATGC
AAAAGAAAGATAATGGTAGCGCCGGGCCTGGTAACAGGATAGCCTACGGA
AACCGTAATAGCGAAGTCAATGCCTTGGAGGCTCAATCAATCCAGTCTCG
CCTAGATGAATATACAGTGCAACTTGGCGGTACACAGGGCCCTGACCCCG
AAGATGTAAACTGTCGAAAAACATATAGATCCGAACTAATGAACAAAGCG
TCTCGAAAATCAATCACCTCCGGCTCGGATATAGATATTCACACCTTGGA
AAGCCAAACATCTCAGATTCATACTTATTATGGAAACGCTCTTTTACACC
CCCATCTAGGATTCCCCAGTATAGCCAGCTCTAGGGGGACAATCACCAGT
TTTTCCTTTGTCACGGCTTGCCCTACACTAACTCGACAAAATCACCAAAG
CACTTCTACCTTTCTAAGTGCTGTGCTCACAAAGCATGTAAGGTTTAGCA
CTAATCACCGCCGTAGCTTCAGCAGTGCCGGCTCCCTCGACTCCAAGGGT
AAATTCCGCGACTGGGTTCGCGGCCGCTTGAGATTCAATCAGTCTAGTAA
CTCTGATACCCATTCACTTGACTGCACAGATGCGCTCATGAAAGGGTTAG
GGTCGGGTAGAGCGTCGCACACATCTCTTGTCATCGCCACTAGGCTGCCT
GGCGTCAACCAAAAGGGTCCTGTACCAGGCTTCGTGAGGAAGATCAAAGT
TCGTCCAACACAAGCCTCGTCAGTTGAAGAAAGCTACTGTGCGCTTTACC
GAAATTTGATTGAAGACATTGAAACACTACCACTTTAG
>Bgh_supercontig_000010_gene-5.11
ATGTCTACGCCAACGCCTGGGAAAGGCACTGCGCCCGGAAATACTGTCAC
AACTCCGCCATTAACAGCAGCATATCTTGCTCCTGGTAATCAAGCTCACT
CGGCTCTCACTCCTCGTGGCTCACAAGCTATTGCGCCTTCACCACAGCAA
CTCAAGAAATCACCCATAACATCTCAGATTGCTTTTGGACATGGAGCTGC
AGGCACCTTTGGTACTGGGTATGATAGTCCGAGCGCAGCCACAGCCTTAG
GCTGTATAGGTGGGCTAGGAGATTTAGGGCTTGATGTGTTAGGTGGGGTA
TCAGGCTTGAGACGAGATGACGAAGAAGACCGTAGAAGAAAGCTAGAAAT
GGTATCCGAAATCTTGAAAGCTAATAAAGGCCGAGTTAGCGAACCAGGAA
TCGAAAGACTGGCGCGTCGAGTAGGGTTTGAATGTCTGTGGGAATCACAT
AATACCAGTGGAAGCATCAGGCGAACACTCATTATAGCGGGATCAACTCT
TGCTCTAGACATTGATTTTGAAAATAATGTTGTGAAAAAAGTATCGATTA
CCTTCCCCGATAGCCCAGAGATTGTAACAAGGCATACAGACATAGCAAGT
GATTTGCTCCTGAAAGATCTGACAATTCAGGTGAATGAGAATCCTCTAAC
GAAAATGCTGAACCGCTTCGCAGAGAATCTAGAACGGCTAGCAGCGCTAG
ATAAATTGAGTGTTCTTCCAGATTTGAATTGTCATGAGGCTATCGCCGGT
ATCTTTGAAAGTCTAAATAGACTCTACCGCTGGGAAACAGAGTATCATCG
TAAGATAGAAGAAAATGGAGATATAGAAAAACTTATAATGTGTGCCAAGA
GTGGAAGACCTGCTATGCACACAAGGGAGCGAGTTGGCTTAAGTCTAGAT
TACTGGCAAGATTTATGGAGGCTTAAGTCAAATCCTCAAGAAAATATATG
GTCAATTCTTATCGAATGCGATACAATATTAGACCTAGTTTATACTCCGA
TACGTATTTCAGAGAACTGGATATCTACGGAGGTTGAAAAAAAAGATACT
CATGATCAAGATGAAATGATGACACCTAATCTGGAACCAATACTTGACTG
GCTGGAGCCCGAAAGTACACTGTTACCTTCAACAAATGCTGACTCTATGA
GTGAGATAGGGGTACAAAGGGGTCAGAAATTTCCTGATGCAATGTTTGTC
GCCAAATTTTATCCTCCTCTCACAATACCCAGCAGTCTCGCCATTCAAAT
TTACGACTCTGTACAAGCAACACTCGATATCTACCAAACTACAACATATG
ATAGGCTAATATTTCCACCAAAAATTGATGAAAAAATTAGCCTCGATTCT
CGAAGTATTTATTGTGATGTTCAGGTTCCAACATATCCCAAACCGGGCCA
AAAAGTACTCAAGGATTACAAGTTCAGCTTGCACTTCGAAAAGATAGACT
ATGGTCGAACTTTAAAGGAGCTACCATTTTCGCACCCAAGGCAGTTGGTA
CAAATGCTACCTGTACTACGTCAATACGCGGTAATTTCAAGAATACTTCA
AAATACATCTAGCACTCCTAGCTTGAATTCCAATTCATCCTCTGATTTTA
CTGAAACTAAGCAAAAAAGTAAACGAGAGGAGTTTGAATATTTGATGACG
GATAAATCCGACGGTTGTGAGCCTCTACGAGTAGATGTTTTGGTCTACAT
ACAGCCTTATCCTCGGTTAAGAGTTCTTTTTCCTTCCAAGAAAAAGGTTA
TTGATGTACTTTTTGAAATTAAATTGAACGGATCCATCGAGGTAGTCTCT
CAGAATATACTAACAGATGACGTTGCCGAGAGTCCTCCAGGAAAGAAGTC
TATAAATGAAGCTGACCTTGGTCGAATGCTTTCTGTTTGTGAAAACTTAG
GTATTTGGATTGAATTTGTAAGAAAACATCTGAAGTAA
>Bgh_supercontig_000010_gene-5.0
ATGTGTGGTCGTTATGTGCTAGCTCTTAAGCCTCCTGAAATCCGGGAAGT
ATTCCGGAATAATGGAATAAATGTTGAATTGGCCCCAGAGGATACAGCAG
GCCAGACGCCTGAAATAACTTACAATCTTGCTCCAGGAAATTGTGGACTA
GTTTTAGTTCCATGGAAACACTACAGTAGTAAAGACAATCTTTGGTTAAA
AAAAAACTTATTCGTGCAAGAGGATGCGTCGATGTGTAAAGAAGTTTCAG
AATCCAATAAGGTCAACTATCACCTACAGGTTAGGCAAAAAGGTCCCGAA
AATAAATTGCCTACGGTTAACATTCTACAGACGATGAAATGGGGTATCGT
CCCATCGTGGTCATCAAAGAATTCTGCAACTGGTACGAGCCCTACACTCA
TTAACTGCCGTGACGACTCCCTGGCAGAAAACAAGAATATTTGGGCATCA
CTTAAAAGTAAAAATCGATGTGTGGTACTTGCTCAGGGGTTTTACGAGTG
GCTTAGAAAAGATAAAGATAAAATTCCTTACCATGTTATGAGAAGGGACC
AGAAGCTTATATGCATGGCAGGATTATTTAACAATATTTCAGTTGACGGA
AAAGATAATAGCAAGAAGTTTTGCACGTATACAATCATTACAACAAATGC
TAATGATCAATTGAAGTTCCTTCACAATCGAATGCCTGTCACTTTCGAAA
TTGGATCCGAAGAAATGCAGACATGGTTGGATCCTCGTAAGTCAAAATGG
TCCAAGGATCTCCAACAATTGTTGAAACCATATGCCGGAGAGCTACAGAT
TTATCCCGTCAGCAGAGATGTCGGAAATCCGAAAAACAACTCACCTAGAT
TGATACTCCCAATAAAAATTAACGAAACAAAGATAAAAATAGAGAATTAT
TTTACCAAGGATCTAACAAAAATTGAATCGCCAAGTAATGCTTCAAAATT
ATCCAGAGAGGCTGAGCGTGAGATTTCCAACTCAGAAGATAAAGAAACCC
TTTCCTGCCAAGTAAGCAATGAAATAGTTGATCAGATATGCAAGGAAAAA
TCTCAGCTTATAACCCTTAAGGCTAGTGAGAAATATAATTTGGGCACTAA
GCGAAAGTCTGATCAGCCTGGTGCTGCGCTACGGAAAAAAGATTGCAAAA
TTAACAGATGCCAATCACAAGAACTATCTACTAAAACATGTTCTGGGCCA
GAGAGAGTTAGCGTTAGAAGTTGTAAATCTCCGAGACCTAAAAGGTCCAC
AAACAAGAAAACGGGCTGTCAGGAGATAAGCAAGTTTTTTGAAAAGTGA
>Bgh_supercontig_000010_gene-5.12
ATGAAGGTCATTCACATTCAATTTGCAGCAATCCAAGGTGATGTCGCCGG
CAGTATATCCAAGGTGGACGGATTGCTACACGACGTCCAGCCCGGGGATG
TAGATTTTCTCCTATTACCCGAATTGGCTTTTGCAGAGCCGAAACTGAAC
GAAGGATGCACAGGCTACAACTTTTCATCTTTGAGTGCCATCCAGCCTTA
TCTTGAGCTCAGCGAGTCTGGTCCCTCAAGTGTGTGGGCGCGCACCACAG
CACAGCGCCTACAAAGTATCGTCAGTGTCGGCTATGCCGAAAAAGTACAT
GCTACATCTACATCCGCATGCACCACGAACTATAATTCTAATATCACCTA
TGGCCCAGATGGTCGGGTGATTGCACATTATCGCAAGTGCTTTCTCTACA
TGACTGACGAGTCGTGGTGCGCGGAAGGAGGAGAGGGTTTCTATGCCGGC
AAACTTCCTGCTCCCGTGAACCAAAATATCGCTCTCGGCATTTGCATGGA
TATCAATCCTTACCGCTTCACAGCTCCGTGGACTGACATGGAATTTGCTC
ACCATGCACTTGAAGTAGGCGCTCAACTGGTAGTGGTTTCAATGGCATGG
AACAGCTTAACCCTATCGCATGAAGATGTCCTCCAGAACCCATCGAACAT
GGAGCCAGATCTTGAAACACTTGATTACTGGATCCAGAGATTCAAACCAT
TGGTCGAGGCAAATAATTCCGTGCTGCTGGTCATGGGAAATCGTTGTGGT
GTAGAGGAGCAGGTGGTTTATGCCGGAACGAGTATGATAGCCAGGGTTGG
AAGGGGATCTGTTGAAATTTGGGATGTAGCTGGTCGAGGAGAAGAACGCC
TCTTGGTCGTTGATACAGATACCGAGCCCCAGTTTAATTTGAGATTTGAA
CCGCGCAAATTCACTGTCTCCGCCTGA
>Bgh_supercontig_000010_gene-5.10
ATGATCAATCCACCGACCTATCATTATTTCCTTATTTCCGAACCCTCTGA
TTTTGTCCGGCATGTGCAGATCAATCGACCGGACAAGCTCAATAGCTTTC
ATCAACCCATGTGGCTTGAGCTACGCCAGATCTTTGAGCAATTATCGCTG
GACCCCAATGTACGCGCTATCCTTCTGAGCGGTACGGGCGAAAGGGCTTT
CACGACAGGTCTTGATGTACAAGCGGCAGCTCAAAGCGGTGTCTTGGGGC
AGAGCGAGACGATAGACGCAGCGCGTCGAGCGCTGTTTATTCGTCGGCAT
ATTGCTGAATTTCAGGACTGCATTTCCACGTTGGAAAAGTGCGAGAAACC
TGTCATTTGTGTTATGCACGGCTTCACGTACGGCCTAGGAATGGATATAT
GTACCTGTGCAGACATACGTATCTGCAGCGCTGATGTTAAATTCGCCGTG
AAAGAAGTCGATATTGGTTTAGCCGCAGATATTGGGACCCTGACGCGGTT
ACCAAAGGTAGTGGGCAACTTTGGTTGGGTCAAAGACGTATCACTAACAG
CTCGAACATTTGGCGCAGACGAAGCCTACCGAGTTGGCTTTGTAAGTCAT
GTACGGGAGACCAAGGCACAGTGCATCGAGACGGCTCTAGAGCTCGCTGT
GCTATTAGCTTCTAAAAGTCCCGTCGCCGTACAAGGGACTAAAGAGCTAC
TAAACCATGCTCGAGACCATAGTGTTGCGGATAGTCTACGCTACACAGGA
CTGTGGAACTCGGCTGCACTACAAACATCAGACGTAGAAAGGGCGCTACT
GTCGGGCATGAAGAAGACGAGACCTACATTCGAAAAATTATGA
>Bgh_supercontig_000010_gene-5.15
ATGCGTAGCACGATGCGGCAGCTTCTCGGTGGCAAGAAAAGCCAGAAAAC
CACCAACGAAGAGAATCGACCCTCCAGTACTGATCTCCCTCCAAACACTG
ATCATGTTGCCTACAATATGAGGAACCACCGAAACGGAAACGCAACTGGA
AACGAAACCAATCACAACCCAGGGCACGATATGGGTATCGTCCCATCAGA
CAGGACCAACGGTGAAGGTAGATTACTTGGAAATGGTTACAATAGCAATA
CATACAGAAATGGAATGCTCAACAATCACAGTAACGGGCTTGGCAACGGA
TTAGTGAATGATTATGGTCAAAGATTCGAGCATAGTGTTAAAAGTACCTC
TACCCACGCATTAGGAAACGGGTATTCTAATGGATACTCGGATGGTTACG
GAAATGGAAATCCTATCAATCGCAGTCTAGGTGTTGGCAACAACCATGGA
AATCCTAATCACAACAATCTCTACAGTATGAGAAACCCCCGTGATGATCA
TGAAGTTCTCAATGTCCTCAACAAAGACTGGGTAAGCTGA
>Bgh_supercontig_000010_gene-5.2
ATGACGTGCGAATTCTCGCTGAGTTTACGAAAGAGGATTTTGTTGACAAA
AGGAAAGAAAATTTTCAACTATCTAGATTTGCCCTGGATGTCTTTTCCAC
TCAGCTCCTACGTCATTCTTTACATGGATTCCTCTTTCTCAAAACAGACT
TTGAAGGCGGATTGTTTAATTGTTCGGGCACTTATAGCTCGGGCTTATTA
A
>Bgh_supercontig_000010_gene-6.3
ATGGGTGGTGCGCGAACGGCTCCAGAGAAACTACATGAGCGGGATATTGA
TAATTCAAATGCAACCCTGAATACTCTATTTGGAGCTGCTCGACAAAAGT
CATGGATGGTGGGTGGAACAACACCAGTGCGCCCAACTCCTAGGACACCT
GTGACAAAGAGTACCATAACTCAAGTGGCTCAGCCCCAAAAGATAATCGC
ACCATTACCCACTGAAAAGTCAACAAGTTTGACATCTAGTAAACGCCGGC
CAGCTGCAATTAAGTGTACGAAAACAGTAACGGTCTCACCTAAAAGCAAG
GCTACGGGAGACTCTAGTTTAACAGAAGAGATTCAAAGTAATGAAGAAAA
TTTGGGTATCAATGTTTCACAAAGTTCCAATCTTACATCTGAAGAAGCCC
AGAAAGTGACTCGGGAAACTCAAGACATTCAGAAACTCCAGGAGGATCCT
CAGCCTGAAGATACCCAGATACCTCAAGAAGTTCAGCAACCTCAGAAGGC
TCAGGATGTTCTGCAAATTCCAGAGGTCCAGGGATTTCAAGAGGCTCAGA
AAACCCAAAATGCTCATCAAGTTAAGCAATCTCTAGAAATTCAGAGATCG
CAAGAAGTTCAACAGCTTCAGGAAGCTCAGAATTTACTCGAGTCTCAGAG
ATCAGAAGATTCCCAGAAAACAAAAGAAGTTCAGGAAATCAGAGAATCCC
AGAAATCCGATGAACTCCGGGAATCACAAGAGGTCGAACTACCCCAAGAA
ATTCAATCTTCTATAGAGAATCCATTATCTCATGAAGCTCAAGGAATTCA
GCTTTCTCAAGAAACTCTGCAACCCCAAGAAGTTCGGCAACTCGAAGAAC
AATCCACTCAAGAACCCCCAGAAATACTACAATCTCAAGAAACTCCAGGA
ATTCAGCTACCTCAAGAGATTTCACAATCTGAAGATGTCCAGAATCTCCA
AGAAGCCCAGCAAACCCAACAAAATCAGAAATCCCAAGAATTACAGCAAA
CTCAAGAAACCCAGCAACCCCAAGAAACCCAGCATTTCCAAGGCGTTCAG
CAACTACAAGAAAAAAGTCCCCAAGAAGTTCAAGAAGCTCAAAAAGACCA
AGAACCTCGTGAAGTTCAGCTATCTCAAGAAACTTGGGAAACTAGAGAAC
TTCCAGAAATTCAACCTGTCCCAAAAGGCGCTGATACCCAAAGCCTGCTA
GCTGCAGTGAATTCTACGGACACAATATTTCAAAGATCTGATTCCATACA
ACCGAGCTCATACTCAAATAGGCACACGGATGCATCCGCAGAAATAGCTC
TGGCTAGAAATGCAGATGTGATGACGCCAATGCTGCAGACGGGAAGAGCT
ATCGAAATTCAGCCGACCCAGTCACAACCTCTTTCACTGGCAACCTTTCA
ATCTACAAGAGAATTTTTGACGAGTGAAGCGCCTCTAACTTCACCTTTTT
CAACTGATTATTACCATACAACACAGGGAGAGTCATCAAACTTGTACAAC
TCATCCGGCACTGACAGTGAACAATTATCGATGTCAACTGGGTTTATGGG
AGATCAAAATAGTATCCGTGCAAGTCATTTATCTCCTACAATTTTAACCA
CTCCTAATAGTCCGACACCGCAAATGCAGAGAAATACTCATAATACAGCA
TCTTTAGTAAATGAGAATAATTCTCAAATACAATCTAACCAAGATACAAT
GATTTATTCAATCAAGGGCGGATTGGCGATGATTGAAGCTCAACTGAAAT
CTGTTGGTGGTTTAGAAAGTCTTAATATTGGCCTCGAACGACCGCGGTTT
CAATTACTTACGGAGGCATGCAATGCTGATGACTTATTTTACGTTATTCT
CCATCAACTATTTGTAATCTGGGATTCTAAGCCTCAAGAAGTACTTAGTA
TACCAAATGTTCCTGATGCAAAAATTCTACAGGCAGGCTTTGTGATAATC
GGGAAGCTGATTCATGAAAACGACCAGCTAGCTCCAAATCACAGAAGATG
GTTTTCCGGATTCCCTATCCCGCTACTAGACCTCTGGAAGAACTCTGATA
GGTGCCGAAGGACTCTGGTTGATGTTTTCATCTGTATCGAAAAACTAACT
AACCATTGGTATAATTCCATGTATGATTGTAAGACCCGTGGCTGCCCATT
TCTTGTAGATGAACTCGTGAGTAAGCTTGGGATTTTATCTCCTATATTTC
AAGGTGTTCTTTTCACTGCCACACGTCGCAACATGGGAATCCAGGGTGAA
GATGCTATCAAAGCTATGGAGCAAGTATTTAAAAGGGACCAAACCGAACA
TCAAAACTTAATGGCTCGTTTATCTACAACAAACCCACCAACAGTTAAAG
AAGTACATGATAGAAATAACGCATTAATAATAACTTACCAAAAATTGTGT
AATCGGTTCCAGAAACATGCTTCACCACATATCAATAACACGAGTATGCC
TGTAGCTTCTAGTGGAATGTCTGGTCCTTTGAATTTACCTCAACCGCAAG
TCGATTCACCAATTTCATGGCCACCTCATGTTTCTAATCTTAACCCTTGG
CATACTTCAAACCAACATCATCGATCTATGGGGATATCACAGAGTTCCAA
TAGTCCTCCTCACAATACTATTGTCGGTATAGAGTCTGTAAATAGAGCAT
CACACCAATCCCAGCCAATCCCACTCAATGTTCAACAATCCCCAATAAGT
TCTTCGGATCAACAGTACGGCCAAATAAATACCACAGTGAGGAATAACGG
ACAAGCTTCTCAAATTATCTCTACTACATCTCCATTTACTAGCACACCTT
CCCATGGGGTGATACCTCAATCAAATAATCGCCGTCCATTTGAAGCACAA
CCTCTGCTGACAACCTATCAACAGCAACCCTCGCAAGGGGCTTCAACAGG
AACTAACTGGCAAAGCTTTGGGCCGCAACAACGCCGACTGTCTTTTCAGC
AGCAGAAAGCCCAGCATCATTCCCAGTATATACAGAAGCCCAATAATCCT
CAAAATCCTCAGCATCCTCAGCATCCTCAGCATCCTCAGCATCCTCAGCA
TCCTCAGTATCCTCAGTATCCCCAGAATTCTCAGCATCCACATTCTCATC
ATCGCCAAACCTCCCAACATCCGCCGAATTCTCAAAACCCTCATCGCCCT
CAGCATGCACAGCGTCCCCAGCAGTCACTCCACCCACAATATAACCAGGG
AAATATTCAAGCCCAAGTCCAGGTGCAACGACAACAACAATATTCACAGA
ACATGCAGGAAAATATACAATCACAAATACAATTACAACGGCAACAACAG
CAGCTTTTAGCTAGGCAGCAGATTCTCACACCCAATCGCTCGAGTAATTC
TGGAAATCAAGTTGCTATCCATAATGGAGGGCAGAATGAATCTGTTACAA
GGAGCAACGCAAGTAGTAGTGTATCAACAGGAAATCTACAACACTCGGAT
ACAATGAGGACTAATAATATTAGTGGAAATGGATTACGCATACAGGGTAC
GAATCAGCAAACTATTCCGCAGGCCTATTTGAACAGTATGCCCGCTCTGT
CCTTTTACCACAACCTCTCAGATAAGATTAAAAATGATATCCATGTATAT
CAAAAAACTCCTGCTTTAAATAGATCCATTGTTCCCCCACAAAATTGGTT
ACATCCACCCAGTATGACCAGTATTAATCGTCCAGAGCTAAATGCCCTAC
ATCAAGCCCTACTCTACTCTCCTCTACTAGTCCCTGCCAATTTTACATCG
ACGGAAGAAAAACAAAAAGATTCAACATATCGACATTATCAAGCCGTAAA
ATATTTAGCGATTTTGCCTACCAATATCACAAATAGGCCCATTTCAAGGC
TTGAATTTACCGTACCTAAGGCCGATATTTGTAAGATCCCTGTGGATGTA
AAATCAGTCGGTGGAAATTTGCCGACCCGTAAATTTGAGAAAGGCACTTT
ACAGTATAGAATACGATGCGCTCAGATGAGAAGAACTGAGACAAACATAT
TAGAGAGTGACTGGATGGTTAGAGAAACAAGCTGGCCTGAGACCGCATGT
CTAGATATCAATTCAATTCAACTCGAACCGCGAAGAAAGATTCACCATGG
TAGAGATTTGCCTATTGATATTACACAATATGTGCTTCAACATGGAGTTG
AGTCAGCGAACGTCATCACTGTATCAATGATTCAAGGACGTTGTGAATAT
AATTACTTTCTAGCTGTTGAGGTAGTTGAAATACTAGAGCACTCACAAAT
TCTCGATATGTGTAAGGAGATAAATAGGCTTCCTGCTAGTCATACTCTTG
GCAAAATAATGAAGAGTTTGGGGCCGCAGCCTTCAGAAAGCCACGATGAT
ATCGAGGTGGTTACTAGCGAGATCTCGATAAATCTTTCGGATCCATTCAC
GTCATGCATCTTCGAATTACCGGTGCGTGGAAAAGAATGTCTTCACCGTG
AGTGCTTTGATCTTGAGACCTTCCTCCTTACCCGGACCAGTAAGGCAAAA
CGACCAAGTCAGCCTTGTATGGTTGATGTATGGAAGTGTCCACTATGTGG
TCAGGATGCCCGTCCCTGGAATCTTCAGATCGACGGCTATTTAGAAACAG
TTAGAAAAGAGATTGCGGCCCAAGGTAATCTGGATATTGTCAAGTCAATT
CGGGTTAAGCCGGACGGTACATGGTATCCAAAAATTGAGAAACGTAAGGC
ATCATCCGACTCTCAAGAAAAAAATGATTCGAGCGATGGTGAGAGTACAA
TTTCGTTCAAGGCAAGACAAAAGAAGATGATTGAAGTCATATGCTTAGAT
GACGAATAA
>Bgh_supercontig_000010_gene-6.0
ATGGCATCTCGAACGGTCGAGCCTCAAGTCAGGCCTGAACCAGACGACTT
TTCTGCCCGCAGCTCAGACGAGTTAAGTTTGGCCAAGGGAGATCGAGTTG
AGTTGATTGAAAGAGACGACGACTTCGGAGATGGATGGTATCTAGGCCGT
CATCTGAATAAAGGAAACAGTGGGCTTTTTCCAGAAGTCTACACCCGTGT
TGCCCCTCGAGGATCCCTTCTCTGTCTACAGAACTCGCCCTTGACAGATC
AAAAGCTTGACCTTACCTCCAAATCTCCAAACTCGCAGAACAAACAACGA
TCTTTGAGCCCAACGCCAGCTTCTGGAAGACCAATAGCATCTGATTCCGT
CAAAGTCGCAGTAAATTTAGAATCTAAAGATTTATCCATCATATCAAATA
TAGAGACACAAGTATCTAGTGTATCCTCTTGTAGCACAGCCGTGGCTATC
TATCCAGAAGGTGTAAATCAACTTCAAAAAACCTCCATAATCGATAGCCC
CCAAAAACACGGCCAAGACAGCCCGGTGATGAATGAGACTTTAAGTGTCA
TTAATGAGCATATTACCAACCTGAACTCTTCACAGGAAAATGCCTTGGAT
GGAGATAAGCAGGCAAACAGCGACTCTGGCAGTGAATACAGTAGCCACGT
GGAGCCTAGGCTATCTTATATACAAGGAGAAGAGACCGACGAGGATGAGG
ATGAAGTTATCTATACCCGAGAACAGGTAACTATGTGGTCCCCAGAGCAG
GTCTCAGAACATTTGTTCATTATCGGAGTTGAACCCAAACACTGTGAGGT
CCTTTTAGATCAGGAAATTACTGGCGACGTGCTTCTTGGAATGGACCAAA
CCTCTATCTTCTTAAAGGAGTTTGACTTTGGCTCCGTAGGCCGAAGACTA
AAGACTTGGCAAAAGATCAAATTTCTTCAAGACGAAGTTAAAAGGAACTC
TATCATTAAGAATACTGGAGTTCGTAGCAGTGAATTAGTTGAAGATTTAA
ATCGTCACAGAAGCCGCAGCTCCAGCTCTTTTGCCACGCTTCCGAAAACA
ATCACCACTCACGATAGACAAAATTTATCCTTCAGTTCTGCGCTAACACA
GCAAAAATCTGCGAAAAACGATAACGCTGTAATACCACCAAACTTTTCGG
GTAAAATAAGCTCAGAAGATGCTCACACTATGGGGGAAATAGACAAGGTT
TCTAACGCGCGACAGAAATATCACTCACAACAGAACTCACTCCACGACTC
TAATCAAGTTATCAGCTTAGGATCCGTTACAAATAAATCCTCGGCTAAAT
CTCGAGTTGATTATCACAATAGACAAGCATCCTTCGATAAAGATTGGAAA
ATGGAAAATTACGCTTCACCATCTCGCCCTATCCGTTATTTGACGTCTGA
GGTAAAAGCCGCCCCACGAACTAGTACCCGAACTTCCTTAGAGAATCAGC
ACACTTCTAAACACACTGCATCTTCAACGGTTGAACTGCTTGAATCTGGA
TACTTTTCTGTTGGCGAGACTGACGGTGTAGCTAGAAAATTTCCACGAAA
GCGGGAAGTAACGGGTATCCAAACTACCATACACTCAAGAAACTCAAGCT
ACACAGATGAGCACAGGATGCGTGTTTCTTCCGCACAAAAATCCCAGAAA
ACCCACACTAGATTTGGAAGTGTAGATTCTACTCGAGAAGTATCCTCAAA
CCCCGCGGCTGCAAAGTATTATGGACTTTCTAGTATTAATGGGCGCCGCC
GTATGACCTCAGAATCTTCAAAGACTTTAATTACTGGTACACCTCCAAAA
GACTCCCTATCTCTTAGCTCTCCTGCTGTCACAAAACTTGAGGGTGAGTC
TTTTGTGCGCCCAGTAAAATCCAACGATGTTCGGCATGGAAAAGGTGACT
TTTTAACAACCATGAAGTCTGCTTCGAGCGGACGTTTTGGACTTAGAGCA
ATATCTGATGCCGTTACCGGTCACGAAAAATTACGTGCAAACCATCCAGC
AGACGCGACACTACCAGTTTCATCAAAACACTCACAAACGGAATCATCAC
TAGGAACCGGAACAAGTACGCCATCTGGCGGACAGAGCTTTGATTTTGAC
TCATCCGGTATAAAAAGTGCGAGCTCGCTGTCGACCAGTAATAGCAACGG
ACGGGTAAAAAAAAAATCAAAACAAGAAACCAGTGCCTATACTCGAGGTC
TTGAGCGAAAAACACCCAAAGAAGCAATCGCTCTTGCCGATTATAGTGGA
TGGATGAAAAAAAAGAGTACCAATCTTATGGCATCGTGGAAGCCACGTCT
ATTTATACTGAAAGGTCGTCGTCTTTCATACTATTACAGCGAAGATGACG
ATGGAGAGAGAGGGCTTATAGATATTTCTTTTCATCGGGTTTTACCTGCC
GATAACGATCGTCTCACTGGGATTCACGCTGCTCTCACAGGTGCCTCAGC
TAACTCTAGTATGAATACATCCGTTAATGCGAGAGATTCAACCACAGAGC
CTGAGTTCTCATTTATGAAAGGAACTGAATCGATGTTTATATTCAAACTA
GTTCCCCCACGAGCTGGACTTCAAAGAGCCGTCACTTTTACAAAACCAAC
GGTACACTACTTCGCAGTACCAAATGTTCAACATGGCCGCCTCTGGATGG
CGGCACTTATGAAAGCAACGATTGAACGTGATGACTCGGCACCTCTTAAA
TCAACTTATCAACAGCAAACTATTTCTCTTACAAAAGCACGAGCTTTGAG
ACATCGTCCACCTGCTCTAATGAATGTTAACGAGCAGGCTGATGAAGAAG
CTATAGAAGACCAACAAGGCTACGGGAATGACTCGTTAGATATTTCTGGC
ATTGTTTATAGCATTGAACCTCGAAAAGGAGACAGTGGTGTGTCTGGTGT
ATCAAAATTAGATACGAAAGCGCGCGACATGGTAAGAAATGGCCATCTTA
TGGTTCCTGAAAGAACGGGGGATGAATTACTCCAGCCAAATACAGCCTGA

>Bgh_supercontig_000010_gene-6.5
ATGAAGATCTTTGGTTTGGATTTGTCTCCAAAAGAGTCTATAGAGAACTA
CCCTGGAATTCTAGTTCCTCTCTCTCAAGCTCACCGTCGCTCAGCCATCG
AAATCAGTGATGGGACTAGAAGGCCAAGTACAATCGAAAAGTCTAGTATC
TCTGATGCCGAGAAAGGCAATATCCCTCGACACCCGACCCAAGAAATTGA
AAAATCCGAGGCTTCGACAGCAATTGAAGATTTAAGGGCTGAAATCCTAG
CCGAGGTGGATGATGAACAGCAGGGTAGCGCATATGAATTAAAGAGTTTA
GTTATAAACAAAGCAATTCAGGATATTGGAATGGGCAGATACAATTGGGA
GCTATTTATTCTTTGTGGCTTAGGATGGTTTGCGGACAACTTATGGTTTC
AAGGAGTAGGACTCACACTTCCTGCTCTATCTGAATCTTTCGGAATTTCA
GAAAATCATGTACGATACACCACTTGCTATTTCTTCTTCGGTCTCTGCAT
CGGCGCCAGTTTCTGGGGAGTAGGATCCGATATCATGGGACGGAGATTAG
CTTTTAACGCTACTCTACTAATTGCAAGTATCTTCGGCACAGCTGTAGGT
GCGGCACAGACATGGACAACCGTTTGCTGGCTCTATCTTTTTCTCGGATT
TGGCATCGGAGGCAATATACCTGTGGATGGAGCATTATTTTTAGAATTCC
TCCCTAATGCGTCAAGTCAGCTCTTAACTCTCTTGAGTGCATGGTGGCCA
GTAGGCCAACTTGTTGGCTCTCTACTCGGATGGGCATTTATGGGAACAAA
CTTCGCACCAGACAAAGGATGGAGATATTTTCTTTACGCAATGGGGTGTT
TAACTTTCCTAATATATATATACCGATCTTTTTTCTTTAAATTTTACGAA
TCACCAAAATTTTTGCTATCGCAAGGTCGTCAGTCCGAAGCTGTGGCGGT
TATACACGGCATAGCATTCAGAAATAAAACTACAACATGGCTTACCGAAG
AGATTCTTAATGAAATTGGTGGTGACCTAGAGGCTACTGCTGGGCCAACC
CTAACACCTTCTCAGGTGCTTCGGCGGAAACTATCATCTTTTTCTACAAA
AAGCATAGGACCGCTATTCGCTACAAAAAAACTCGGGCTCAATACAGCTC
TACTTTGGTTTTGTTGGATAACTATTGGGTTAGGCTACCCGTTATTTAAC
AGCTTTCTCCCACAGTATCTTGCAAAGGGCGAAAGTGCATCCGGGGAGCC
AGTATCTATCCAAGAAACATACCGTAACTACGCGATTGCTTCTGTAACGG
GCGTTCCGGGATCACTACTGGCCTGTTATACAGTTGAAGTAGCTTTTATT
GGTCGCAAGGGAACGATGGCTACAGCTACACTACTTTCAGCTATCTTTCT
ATTCCTATTCACATCAACACACTCTGCCGCTTATCAGCTTGCCTTTGCAT
CAATTCTATCATTCTTTCAAAACATTATGTACGGCGTCTTGTATGCATAT
ACGCCTGAAGTTTTCCCTGCACCCAGTCGCGGCACTGGGACAGGAATTTC
AAGCTTGCTGAATCGAATAGGTGGTTTGTGCGCGCCTGTCATTGCAGCAA
ATATTCCCGTGGGTAACCCAAACGACCCGATCCTTGGGAGTGGCGGTCTC
ATCTTAGCTGCATTCGTTGCCATGCTTTTCCTGACAATCGAGACTAGGGG
AAGGCAGATATTGTAA
>Bgh_supercontig_000010_gene-6.2
ATGGCAACCATGAAAAGAAAAGAAGTCGTGGATACAGAAGGTTGGACTCA
CGTCGTCCGAAAACCGCGAGGAGCTGGATACATAAAGGATAAAAGGGTCG
CTAGGTCCGCTACCCACGCCGGTGATTTCGAGTTAAACGGTGTACCTTAT
CTTGATCGAACGCCTGAAAACCTTCATCAAGAATTTTGCCATTGGCAAAA
GGAGTGGGAGGAGAGTTCTGCATGCGAGAAACTGCAAACAATATTGTTAA
AAAGAAAGAGATTATCTGGTATGCAAAGAGTGAATAATATCGTTGTACTT
GGACTAGGAAGCCTATTGAGCGCACGAAGAGATGCACGGAGAAGTAGTGG
TACTCAACTAGCTGCCGTACAAACTATCCTGGAGATATTAGGACCAGAAA
TACCAGTGGTAGTGCAGGATCCGCAATATACAGAAATAGACGAAACTTTT
CTTTCAAAGCGTGGATGGAGAGTAGTCAAAGATCCACAAGCTTTTGATTT
GGTGTGTGAGAGCAGCCTAGTTTTCGCAGTGCATTGCTATAAAGAAGTCT
ATAAATCTATAGCAAATAAAAATAAGGGGCCCGCCGTCTTAATCGGGACC
AAGATGGATAATTTCAAACGAATGGAAAACTCTCCTGATATGACCGAAAC
TGCTTTATTATTAGATGAAATGGTTGAGGAATGTGAAGCAATTGATTTTC
CACAAATTAGATACGATTTCTCAGACACCAAGATATACTGGCGTAAGAAA
CTCAATTTTACCTACTCAGATGACATAGAGTAA
>Bgh_supercontig_000010_gene-6.4
ATGGCGGAAACTTCAAACTCCAACATCGAAGACTCGATCAAGTCGGAAGC
TCTTTCCACCCAGCAACGACCGCAGATTATTGGTGATAATAGTGGTCCTC
AAGCACCGTATCCCTTACGTATTGATGGAGTCGTCGTCACTGGATTCGGG
AGAGGTAGCAAAGAGCTCGGCATCCCGACAGCGAATCTTCCGACCGACTC
CAAGACGACAACGACGTGGATAGCTACTGCGAAGTCAGGTGTCTATTTTG
GCTGGTGTAGCATTCGTTTCCCGCTCGGCCATCCGGCCCTCGATTTCCCT
TCTCGCTTACCTTCGTCGCGAATCCTTGAGCCAGACTTCCAACCACCCAA
ACCTGGCTTCTTCCTCTCAGAGCTAAGTCAACAAGAGGGATGGCGTCTCT
ACCCTATGGTCATGAGTATTGGCTACAATCCCTTCTACAAGAACGAAGTG
CGAAGTGCTGAAGTGCATGTGCTAAATGGTTTTGACCAGGACTTTTACGA
TAGCCCCATGCGGGTTAGTTTGCTAGGATTCATTCGAGAAGAACGAGATT
ACAGCAGTCTAGAGGAATTGGTCAAAGATATCAAGATTGATTGCGAGGTT
GCCGCTCGCAGTCTCGCTCGACGGGAGTGGAAATTAGCCGGGGACAAATG
GAAGAAAGAATGTGATTGGTTAGCTGGCAAGCAGATGACTTGA
>Bgh_supercontig_000010_gene-7.9
ATGAATTGGACCGGCCAGCGTCTTCGACGAAATTCAGCCACAAAATATTC
AATAAAAAATGGGAAAATATCAAACTTAGCAAAGGCTAAATTTAATGTAC
GCAAGCAAGCCAAAAATGCTTCGCCACTTAATTGGGAATCGCTCGACTTG
TGCACGGTACACAATGACTTAAATTCGAATCCTGATAAGCCAACAAATCT
GGAGCTTGAGTCAAGCTCAAATCCTTTGGCATCATTTTCCACAGTGCATA
GTAATGTGTCTGAGAAGGATGGTATCCTCCAAAGCAATGAAAGTAATAAA
ATATTACAAACACTAAATACTGGTCAACACCAGACTATGTCATCAATGAA
AGAACTCGAGAAAAACGCACCTCAGTCGGTGTCTAGTAATGATTTAAACG
TGTATAAACAGAAAGAAGAAATTTCTGCCAAGAAACAAAGGATTATGAAA
CAAGAAGACTGGGTAGGAATTAAACCACTAAAGTCAAAGCCATCAAGCTC
TTCGATATCAAGCTCAATGAAGGAATATGGAACTTTAAAATCAAATACGC
AATTTAAAAATATCACATATCAAATGGATGAAAAACAAATAAAATCACCC
ATTACAGAAAATCTTTGCACTCAGTCTAAGGGTTTATCGAGTAAATCTGA
TATTAATTTAGTGCCAAATCAAGGCACGAAATCAAATATAAGCGAAGAAA
AATCAGACAAAAATGAAAGCATAATTCAGACAGCTACTTACGATACTTCC
AGAAGTAAAGCATTAAAGAGCAAGTCTCATGACATAAAAACGAGTACCAG
AGATGATTTATCCTATCATGAAGAAAAAGATGATACTGAAAACCAGAAGG
AATTGGCAATCCAGCATTCAAGCTCAAAGAATAAAATGGAAATGACAGTA
AAAACAAGGATAAAAGACCCTAACTACTCTTCGAGAAATGATCCGCAAAC
GGTATATCCTCCAGACTTCAAAGACGAGAATTGCCCAATAAGGCTCTATA
ATATAGATCAATTGGCTCAAGCTTCGATTTCGTTTTCTTCCGCTAGTCTC
CGACATCCCATTCCTCGAAGCTCTAAGATTTTTTACCTGCTAGACAGTAA
CACACCCCAAAAAAATGAAACTCTTGGGGTCTCCCGAAAGAATCTAGACT
CAATTTCGCATCATAGCCTAAAGTATCATGGAGATACTTTAATAAGCGAT
AATCTATCAGGTGAAGTTTTGTTTGCGCGAGATATTGAAAGAGCTATGAC
TAGCTCAGGAAGAAAGAATGGTCAAAAATTAGTTTCCAAGGGCAGTTCAT
ATGAGGAAAATATAAAATTATCGCGAGCTAAAATAAGATCAAAACATCCA
GTAGGAGGCTATGAATTTGGTATAGAACCTATTTTTAAAGAAAGATTGTC
ATCAGCAACACCATCTGTAAATGCTATAAGCCCAATTTTTCCATTAGACA
TCCCGAAGCCGGAGCTATCGAGAGTACCTATGGGGAAACCTAAAATTATT
GGTCAGCAACTCGTAGTTCCCCAAAGAAACTCTGCTTCTAGCTGTTTTCC
AGAAACTAGAGGTGATGAGATTTGGCGTAGTTTTGTTTTTGGTGACGATG
AAAAATAA
>Bgh_supercontig_000010_gene-7.2
ACAACTAGTCTGCTGGCCCCGGTAATCCAGCTATCCGGTCATTCAGGTGA
AATATTCTGTGCCAAATTTGACTACACCGGGAGTCATATTGCATCTGGAT
CTATGGACCGATCTATCATGTTATGGAAAACATTTGGGAACTCCGAAAAC
TACGGTACTTTAAACGGCCACAAGGGTGCAATATTAGATTTGCAGTGGTC
TAGAGACTCTAGATCACTATTTTCTGCGTCTGCAGATATGTATCTTGCAG
GCTGGGATTTGGAAACAGGAAATAGAATTCGTCGATATGCTGGACACGAA
GAACTTGTAAACAGTATTGATCTCAGCAGAAGGGGTGAAGAACTTATCAT
CAGTGGCTCAGATGATGGATTTATAGGAATCTGGGATTCCCGATCTAAAA
CTGCCGTGGCATTTATTGAGACAGAATTTCCAGTAACAGCTGTTGCCTTG
GCTGAGGCTGGAAATGAATTATATTCAGGGGGCATTGATAATGATATAAG
AGTCTGGGATATGAGGAGGAGGGAATCAGTCTACTCAATGTTAGGACATT
CAGACACCATCTCATCGTTACGTATTTCACCAGACTCACAAAAACTTCTC
TCCAACTCTATGGATTCAACAGTGCGTACATGGGATATTAGGCCTTTTGC
TCCAACCGAGCGTCATATCCGAACATTTGACGGTGCTCCATCCAGAATGG
AAAAAAATCTCATCAAAGCTAGTTGGAATCATGACGGAAAGAGAATTGCG
GCTGGCGCTGGTGACGGAACAGTCGTTATTTGGAATAGCGAGACTGGAAA
AATGCAGTACAAACTTCCCGGGCATAAAGGTGTGGTAAATTGTGCAGAAA
TTTCACCAACCTCGGAACCCATCATCGTTTCTGGCTCTTCAGATCGTACC
CTAATTTTAGGCGAATTAAAATAA
>Bgh_supercontig_000010_gene-7.3
ATGGAACGTCCAAATGCCATTGAGTGTCAACAGACACCCTATCAAAATAT
TGTTTCCTATGGTTCTTCTTTGACTAGTTTAATTCCTCATTCCGTAGGAC
CTAGGAAAGCCAAGAAATCTGCTATAAATTTTTTAAAAACTTCACTCTTT
TTCAAGCGTCCCGCCGCTAACAAACGACATCTCTTCCGCAATTCTATGCG
TCGACCCGATCCCGAACGATCTCAAATATCTGAACAGCCACCCGTTCAAT
CTGAATCTCAAAGACTCACCTTTGTTCATTGGAGGGAGAGTCATCGAATC
AGAAGGACGATCAACTCGAGTCGATCTTCTCAAAGTTGTAGTTTCTACAT
GCATGACCCTAGAATTCAGAATAAGGTTTTAACATGCTGTCTATCTGGAA
TTGTGTTGGTCTTGCTTTTGGGCCTTTATCTCGCCCTTTCCCTCTCCAAT
GGTGCCAACAGTCAAGAATTCCACATTGTACTGATCATATTTATTATGAT
CACGGCGGTATTCTTTTGCCGCAACCTACTTCGAATCTGCCTATTGGTTC
AAAGTGTCCAAGAATCCATACAACAAACAAATCGCCGTAATATAATTTCA
AGGCAGTTCGAGTCTCAAAATCGATCGGTGCCTATCCCAATAATCATATC
ACGTGACGAAGAGGTGCCCGACACTCTTATGAGGATCCCACCCCCAATTT
ATGGATTATGGAAGGAATCTATGCGAGTTGATCCAAATCGTCTTTTTTGG
CAGCGAAGCCATGCCGTTACACCTGAAGATCGTTCCAGTATTACTCGCCC
ACCATCTTATCTTCTAGATGAGGATGTATGA
>Bgh_supercontig_000010_gene-7.5
ATGGTGCTATTTGGACCTCGAACCTTGGAAATTAATCGTGCAACGCTTGA
CGAAAGCATCATGAAGGAATCTTATATAGCAGGTACCCAATCTAGGGGCA
GCAGTTATCAATCTCTCAAAAATTTCAATACTGGCACATGTCAAAATCAC
GCGCTCAGATACACGCAAAGTGAACATAGTCAGCGACGCATCTCACAGCT
GGCCAAAATCGACATGGCAGCAAAACGACACTTTACCAACTCTTCCATTT
TCCGCATCGATATCATGAGCAGTGTCTTTGCCCTCATTACATCGGATGAA
GACCCACAGTCCTGTGAGCGCGTGGAATTAGTGATGGATGAAGTGGTACG
AATACGATTCTGTCGCATACCTATTCCTGTACGTCATTGGAACATTCGAG
TCAGGGTACGGCCTGTCGTTGATCCGTCTCCCATTTAA
>Bgh_supercontig_000010_gene-7.0
ATGGGATACAACATCGGCTTACGACTAATTGAAGATTATTTGGCAAAGAG
CAATGCTATGAAAAGGTGTGCGGACTTCAAAGAAACAGCAGAGATGATTG
CAAAGGCGAGGAGACATTTTTTTTCTTATTCAAAACAATTCTCCCTCATA
TTTGACGAGAATCCACTGGCAGATTTTGTAGAACTACCAGATGACGGCAG
AGCACAAGATGAATTGTGGTATTCCAACATTTTGTGTGGTGTTCTTAGAG
GGGCTTTGGAAATGATACAAATGCAAGTGGAAGCTAAGTTTATCGCTGAT
GTACTAAGGGGTGACGAGCAGACTGAGATGAGAATTAGCTTAGTAAGGTA
CGTTGATGATGAAATGCCGGCCGATGATGAATAA
>Bgh_supercontig_000010_gene-8.3
ATGAGGCTTCGCATCTCAATACGTCGAAACGGCCTCCCGGAAACATTCAT
CGTCTGGGCGATTGATACTACCTCCGCACCTACAGTTTATCAGCTACTTG
AGGAAGTCAATGAAATTATACCAATCGAGTCTGACGGCGAGTGGGGGCTA
GAAGACTACTCGGTAGAGTTGAAAGGTGTTAATGGTGCCAATTACGAATG
CCTTCACTTTCAGTCGATAGCCGAGGTAATGAAAGAAGATGATGAGATTT
TAATTCGATGCCTTCTCACCAATGATGTCAAAAAGCGTAGGGTATCAGGC
CGGACTCAGATCACTCCTCATGGAGTCCGTCTATTTGATGGCGTGCCGTG
GGGAAGACCACTGCTAAAAGAAATCTCAAATCGACCTTCAATCAACATCC
GGCCCAAAAAAGTAAGACAATCATTGTCTAATACTTGCAGCCTAGATGAT
AATGACAACGAAGGCTCAAGGTCTTCTGATACTTCACTTACTGTTGAATC
AGTAAGCGGCAGAAATCTCCTTGCTATAGCCCCAGAACTTGATGAAAGTT
CAGAAGACGATACAGATTATGCACCCGAAAGTTCCGAAGAGGAAAGCAGC
GAAGATGAAGACACCGAAGAAGGTGACGAGAGACTCATTTTTAAAGGAGA
GAATGACAAAGATGATGATGGCGTAGACGAAAATGAGAGTATGTCTGAAC
CGGAGAGAGGTGGAGAAGTATTTACCAACAATACTCTAAGTATGAAGCCT
TCAAATATCGGGCCTAACGAAGATTTGAATAATAAGATAGATATATGTGA
TCCTGCTAGCTCAAAAAACAATTCACATGCTAAATTCCGGGAGCTACATT
TAGCCTTTCCAACATCGACAATAGATGTGTGCAAGTATGTACTCAATGGA
ACACATGGAGATATAGGTGAGGCCTGGGAGGCCATGTCACTCGGTTTTCC
TGCAAAAAAATCTCGAAATGCATTACTTAAATTATGCCAGGAGAGTCTCC
CTAAACTATCGCAAGAACCTGGGTCTTCTGAAAAATTACTATCGCTTGTT
AAGTTCGAAAATAGCGATATTTTAAGAATCGAGTCACAAGATGCCACCGA
ACAGACTGAACCAACAGAGTCATTGATCGAACACTACGACAAAAACGGTC
TACCTTTAGGATTTATCTCAAATGGAAAGGCCTTATCATTTATGGCAGAT
GTCACTCGAGATTCATCCAAATATCCAGACTCCCTATATACATCATCCAA
ATCTACTAATCATACACATTTTACTTCTGACTGCTCAATGCCTCATATTT
ATAGTAATGTCGCTAAACCACCACAGAATGTAGAAGAAAAGGAACTAGTA
AATTACGATACCAGCGAATACGATGGAAGCTCTTCTTCTGTAGAAACAAG
ATCAAAAAGTGGTACCGATAGTCTGACGTCAATTAGTTCACAAAATCTCC
ATTATAAAAAAAAGGATATCAAAATCCCATCTGCGGAAGGCACCAATGAT
AGTAGCAATAAATGTAGAAGTTATGATTCAAGTGATAGCCACGATAGCAA
TGATAGCGACAATAGCAGTGAAAGCGATAGTAGCAGTGATAGCGACAATA
ACACCAGTGATGATAGCAGTGACAGTTTCTCTAGTGAAGACGAAATACCT
AAGAAATCTTCTAGCGGAGAAGTTGGCAGCTTCGTATCATCTGCAATTAA
ACGAGGAAATGTTACTGTCAATCGACCCAGAGTAGCCCCAGGAGCAGGAA
AAAAATCAACCCAGCGCAGAAACGAACGGAGAAGAATCTCAAATGCCATG
AAAAGACTTCAGGAAAAGGGCCTCCTACCAGCAGGAATATCCAAAGAAGA
ATTCTCAAAAGCTAATGGAAACTCAAATACTAAAAAGGTTGAGCCCGAAG
CCAGGGCAGAGGCATGCTCAGATGATAAAGCTCCAGCTGAGCCCAACTGC
AGCGAAGAATTTTCGCGCCGAAGAAAAGCGTTGTTAGATTCTTTAGCCTC
GGGGGGTGTAGAAATAGATCAAAATACGTCAAACGATCAATTCACCTCCA
GACTTGATGCAAAAATAAATGCAGATAATTTGCGTTCATCTTCGACTATA
GAGCCTACCTTTACTATGAAAGAGACCGGGGAAAATACTTGTTCCCAACC
TGATATTTCCAGTCATTTAAATAGATTGGAGACTAACGCTCCAAGGAATG
GTGTTGCCGCAAGGGCCCACGAAGTATCCGGTGAAAGTATTCCTAAAGAG
AATATTTCCAAACGAAGATCAAAGCTAGATTTAGATGCAGGGAGAAGGAT
TCTTTTCGGAGCTATGGGCCTCAAAGTTCCCAAGACAAGTGAAGATGAAG
AGAAGTTGAGAGGTAAAATCTCCAAAAATATCAAGCCTCTGGTAAAAAAA
CCGGTAGATCCAATAAACAATGATAAGAATGTAATTGAAATCAATTCAGA
GGATTGGAGAGACAAAATTATTTATCGGGCGGTTGAGTGTGTCCAGGAGG
GAATAACCTTGAGCGAGCCACCATTCCCATTCCACCAAAGATGGGACCCA
AAGCAAAGAGTTGGCAAGCGAAAAAAGAGTCAATGCAGCCTTGCCCAATT
TGAAAAGGATGATAGCCTTGTTCCTAATAAAAAACAGCGTAAGACCGAGT
CTGATCCCACAATAGAGTTTGATGTTGCTGGAGTAGATGCTGATTCTAGC
CATCAAACGGATTTGGTACTGAGTACTAGGCTTAGTGATACTGTTCAGAT
AGATGGAGACGACTCCTTCAATCAAGAGAGAGCTGGTGATAAGATTGCTT
GTGAAAGCCTAGAAGATTTGCCAAGACTCCCAGATGATATGTCTACTCTC
CAGGAATTCAGAGAGAGTGACGCAAAACCAGGTGTCGTAATTGCATTCAA
ACAACTTGAAGTTTCTGCCACAAGTAGGTGGCAGCCCCAGATTTCTGCAT
TCAAAACAGCCATCATAACTAGCGTAAAAAGTGGGACAATTCAGGCAACT
TTAGCACGTAGAGATATTGATATTGCGGAGAAATTTTATGATGAAAATGG
TGAGAGAATTTATTCCGGATTTGACGCCATTGAGGATGAAGAAATGGAAG
ATGATGGTGTTTGTGAGCTTTTTTACACAGATCTAATAGAGCCGAAAGTT
GTGCGACACCCTGAGGAAGGTGCCCAACCAATATAG
>Bgh_supercontig_000010_gene-8.6
ATGAATGATATAAATATAGGTGTCCTTAACGCGATGAGTGGTGGTCCTAT
TAATAGTGGAATGCCTATGATGAATAATTGTGCTCCTGGAGGCCGTCCAT
TAATGCCAATAAATAACGATCAACGATCACAGCTCAACACTTACATTTAC
GAATATTTTTTGCGAAATGGCATGTACGAGTGCGCTAAAGCACTGCTTGA
AAGTGGTCAACCCTTGAATGTCATAAAAGATGGTTCTAGTAGGCGTCGCG
ACGACAACGGCGCTGGTGAGGAAGCAGGCGAAGACTCAAAAGATGACTTT
GACCCCAAAAGACCCATTGATCTCCCGGATCCAAATGTGCCAAAAGAGTG
CTCCGAAAGTTGCTTTTTATATGAATGGTGGTGTCTTTTTTGGGACATGT
TTAACGCTCAGCGTGGTAAAGCTGAGGGCCGCAATGTTTTGCAATATTTC
ACTCATACACAGGCACAATCTCGATCAAAACAAGAGCAACAGCAAATGAT
GCTGCGTGGCTTAAGAAACGACATGAGCTACTCTCAAGGGTTCAATCCTT
TAAGAAACCCTCAAAATTTGGGAATGGCCGTCAATCCTCAGCATGAACTA
CGACAAATTGCTCTTCAGAATAATAGAAATGCGACACCGGCCCATATTCA
AATGATGCAACAACAGCATCAAAAGCAGCAACAACAGCTTCAGCGTGATC
CCTCAGCCAATGAGAATCAACCACGTCCACAATCACCCACGGCTGATAAT
GCACCCTCGCCATCAAAAAGACCTCGTCTTGATGGATCTAATTTCAATTC
TCAGTCCCAGATGCCTAACGGTCGGGCCCAAGGTGGTGCAAAACCCCAAC
AGTTTCAAAACATGCAAGGTGCTCCAGCTGTTGCTGCCCAGAGACTTGCA
GGATATCAGGCGAGCCTAGGACAACAGCAGCAGTCGCAAATGCCAAACGT
CAAGGCCATTCCAAACTCAACAGGATCGCAAGGACGTGCATCTCCCATGA
TGGCTCAAGGCCAACAAGATAGTAATAGCATTGCCAACTACTATAACACA
GGAGAAGTTGGCCCGAACGGAATACGTGGTGTTCCAGGCGGTCAGCCTGT
AAATGGTGGTAACCATGCACTCCAAGATTATCAGATGCAACTTATGCTCC
TAGAGCAACAAAACAAAAAAAGACTTATGATGGCACGGCAAGAGCAGGAC
AATATGATGCCTCGGCCAGAGGGAGGGCAGGGACTTCCGGGAGCAGGACC
AAATGGTCAGTCTTTTCAGGGAACATCTCCTCAAGGTAATAGATCAGCCA
ATTCTCCAAACCCAGGCGAACAACTAAAACGCACGCCGCACATGAACTCG
GCAGGTATGCCGTCTCCCCTACCGGAAGGGCAAACTCGCGGTTCACCCAG
TAGTAGCCTTAACTTTAATCTTCCAGGAGCCCAGATGGACCCGGGAATGA
GTTCGCAATATTTTGCAAAAGGCAATGGTATGGATCCAAACCTTGTTGGC
AGCGTTCCCAACGCTATGCGGCCCCCTAGCTCACATCCTAATAATTTTAA
TCAAATGACACCGCAAGCACAAATGGCTCTAGCCGCCCGGCAGCAGCAGG
TACAACAACAGCAGCAAGTACAGCAACAACATGCACAACAACAACATGCA
CAACAACAGCATGCCCATCAACAGCACGCTCAACAGCAACAGGCACAACA
GCAACAGGCACAGGCACAGGCTCAGCAACAAGCCCAACACCAAGCTCAGC
AACAAGCTCAACAGCAACAGCAAAACTGGCAACCAGGGCCGAATGGACAA
CCCATGATGGCGCAGCCTCCTCAGGGCCAGGCAGGCTCTCAACAAACAAT
TGGCACACCACAGCAACGTAATATGCCTCCTCCCTCAATGACCGCAGCTG
GTGTCACGACAAATACGAATGGGCGGACTCCCCAGGCAACTGTATCCCCT
GGGCAAACACCAGCTCCGCCAACTCCACAGCAAGCAAATAAAGCGAACCC
AAAGAAAAAGGCGGAGACGAAGGATAACAAATTGAAGCGGGCACAAAAGA
AGGGATCTGCCGCAAACCTCAACGCTGGCGCTACGCCCTCTGCTGACGCC
GAAGCCACGGGCGCGACTCCGACTCCAGCGACTCCGATGACACCTGTACA
CAAGCAAAGCTTTAATGGCAACCAAAACGGTACCGCTCAACCGGCATCAA
ACGGACAGGCCACCAATCAATCTAATAATATTGGCATGACACAACAACCT
GATCCACTTCAAGGTGGTGGATTTGGATTGGCCGACTCTGCGTTTCCAAA
TTTCGACACCTCTCTCGACTTTGCCAATCCTGGTAATGGTAACATGGATG
TGCTTCAAGATTTCGACTTTGACTCTTTCCTGCATCAAGATGCTGGTGAC
GCTGTAAACGACTTCAATTTTGATACGTCTGGCTTTCTAGATGGGAATGA
GATTGGCGCCGATTAA
>Bgh_supercontig_000010_gene-8.4
ATGTCTGCTCGCATCCAGCTTGATGGTTACAAGAATACTTACACCAATTT
TGATTGCATCAGTGGGAAAGTAATTGTTTTTCTGAGCCATGATGAAGATA
TATCAGCGATTGTGCTCAAACTGGAAGGAGAATCATTCTCGAAGCTAATA
CGCTCATCAAACGCCTATAATAGCAATAATGGAAGAAAAGATTCAATAGC
GACAGAAGTCCACAAAGTACTCTATCAAGTCCACCAAGTCTTTCCTAGGC
TGCATTCCGACTCTAGCAGATCTACCTCCAGAAATTTGCAGGCGGGCAAG
CACGAGTTTCCGTTTCAATTTCAAATTCCCAGCGAAAATGAGTGCGGGAA
TGACACGCAAACGAGCTTGCTAAGTGGTTTCGCGGGAGCTAGTCTGCTCA
ATTTACGACAGCAGCAGCTTCAGCACGTCAAGCAAAAATTGCCTCCTACA
CTGACAGCGTTACCCGGAACCGCGGAAATCAGGTACTTCATCAAAGTTAC
CGTGCAACGAAGATCTCTGTTTAAGGAAAACTCGAGAAGTGAGCTTTCAT
TCAAGTTCCTACCCACGGAGCTACCGCGGCCCCAACCAACATCCAATCAG
TTCTATGTGCGAATGCCTTTTTCCTTCTTGTCCCAACAGTCACAAGGCTC
TCGTGGGTGGTGGAATATCTTTAAAAAACAGAAGACTAAATTATCTGAAC
TAGCGCCTGAAGGGGAGATTGATGTCAGATTTCCTGGCTCAGCAATTTTA
ACGTGTAATAAACCCCCTCCTTTTCATCTGATCGTTCGGAGAACAAACAG
AAGCTCCGAACAAATCTTCATGGTATCGTGCACATTTCATCTCCATGGAG
AAACTTCGATCAGGGCAAAAGGTGTGATGCATATTGAAAAAATTTCGTGG
GTGTTGCTGAATATTTGTGGATCGTGGGTCCCGATCGGGCTACCAGATGG
AAGCGATGGGAATGATTATGAGATAAATAGTTCTTTTTGGAGCGGCAGGC
CATTACCCGAGTCTGTGTGTCCGTCTTTTGTTACCTGCAATCTAGGACGT
AGCTATGAGCTACAAATACGGGTCGGCTTGAGCTACGGGAAGCCGGGCGA
CAACCAAGTTATTACTGTTCCCTTCCAATTTCCGGTAGAGGTTTATTCAG
GAATATCAGTGGCCCCACGGCTCGATGTACAAGCAGAATCCACTCCGACA
GCCTCGACAGCATCTTGTTTTCCGTATATGCATGCTGACACGGATTGCCC
AGATCCTCCGCCACCCACTTACGAAGAAGCTACAGCGGGTAGCAGTGGTA
CCTCAAGTGGCCGCCAAATTGACAAAGAAATGACGAGATAA
>Bgh_supercontig_000010_gene-8.7
ATGTCCCAATCAACCCTTGCAGATTACTCTATCTTAAATTTAATAATTCC
AGCCACCACTTCTTTTCCCCGGCAAACAACGCACACAATATATGTGCGTC
CGCATGAACCGAAAATTCAGAGCGAAGATGATTCACGAAGCCTATTCCTT
GTGAACCTTCCTATCGACAGTACGCAATCGCATCTTCGAGCCGTTTTTGC
ATCACTCGTTGGAGCCGGCCGTTTTGAGTCGGTTTCATTTGAAACTAGGG
TTCAAAAGAGTAAAATTAATGGCGAGCCCTCTTCCATCAATCCGAACGCC
AAGAAGCGTAAATGGACGAATAATGTCGAATCTACGGATGTGGAAGAGCT
GCCCAAAACTTGGGATAGAGAACTGAGAAAGAGCGGGTCGTCAGCCGTCA
TATTATTAGTTGACGAGAAAAGTGTAGAGTATACTCTCAAGAAAATCCAG
AAGTTGCATAAGAAGCAAAAATCAATGCAAACTCCTGAAAAAGTTTGGCC
AATATGGGGCGAAGGAGTATCATCTAATATTCCACCGCTTGGCAGCGCCC
GTTACCTTTCACATCATTCATTGCGTTACCCATCTCACAACGAAATTCAG
CAAAATGTGGATAACTTCATGACAGAGTTTAACGCCCGCGAGGAGGCACG
GCATAGACTGAATAAGAAGAATCGGAACGAGCCAGATGACGATGGATTTG
TGACAGTATCGCGAGGCGGAAGAACTGGCCCTGCAAGGAAAGAAATCGTT
GAGGAGAGAATGGCTATACTACAGGAGCGAGAGAAAAAGAAAACAGAGGC
GATGGAGAAGACAGGCTTTTACCGTTTTCAGGGACGAGAAAAGAGAAAAA
AAGAAGCTGAAGACCTTGTTCACCGCTTTCAGGAAGATCAGAAAAAGGTT
CAAGCTCTTCGCCATAAGAAGGGCCTGTCTGGCTTCAAACCTGAAGAATG
A
>Bgh_supercontig_000010_gene-8.1
ATGACTACGAGAAGGCTCTTAAAAATCAAAGGCTTCTCTGATACAAAAGT
AGAGAAGATCAGGGAAGCTGCTAAAAAGTTGTTGGAAATTCGTAAGAAAT
GTATCCGAATCTCAACCGGAAGCAAACAGCTTGATGCTGCCCTAAATGGG
GGTTTCCAGACTATGAGTGTGTGCGAAGTCTATGGAGAATTCCGATGTGG
CAAGACCCAACTTGCACATACCCTGGCAGTTATAGCGCAGCTTCCTCGCG
AAATGGGCGGAGCAGAAGGAAAAGTTGCTTACATAGATACTGAAGGTACA
TTTCGTCCCGAGAGAATCCAGGATATTGCCGAGCGCTTTGGCGCATGCGA
AAATATTGCTTTTGCACGGGCTGGAAATACTGAGATGCAAACTGAACTCC
TCGAGGGGCTTGCGGCCAACTTTTCTTCGAATGAATATCGTCTTTTAATT
ATCGATAGCATCATGGCCTTGTATCGAACCGATTATGTGGGTCGTGGCGA
ATTATCTGAGCGTCAACAAGCTCTGGGCGCTTTCCTTCGCAGAGCAGCCC
AAATGGCGGAGGAATTTAATCTGCTTGTGTTTATGACAAATCAAGTCATG
TCGGATCCAGGTGCCATGTCTTTTGCTGGGGTTGATGGTCGCAAGCCTGC
AGGAGGGCATGTCCTTGCCCACGCCTCGACTACGAGACTCTTACTTCGAA
AAGGCCGGGGCGAGGAACGTGTTGCTAAAATTATGGACTCCCCGGATTGT
CCTGAGCGAGAGGCGACCTACATTATTACAAATGGAGGTATTAACGACCC
TGATAGTTACATCAAGTGA
>Bgh_supercontig_000010_gene-8.2
TCAGCACAGAATTCTGCGGGTATCCAAACCCTATTGGATGCAGAGAGGGA
TGCACAGAAGATAGTGCAGAAAGACAAGAAAGATCGAACCAAACGCGTCA
AGGAAGCAAGAGATGAGGCCAAGAAAGAAGTTGATGCCTATAAAGCAAAG
AAAGATTTAGAATTTAAAACATTTGAATCTGAGCATGTCACCAACAACAA
GAAAGCTGAAGAGGATGCGATCAGTGAAGCTGACTCCAAAATGAAGCAAA
TTTTGGAATTTGGTAAAAAGGGAGAAGGTGAAGTCATTCGAAATTTGCTA
GGTGGCGTATTTGAGGTTACACCAGTCGTTCCAAAGCGTGTCGAGGTTAT
CAATTAA
>Bgh_supercontig_000010_gene-9.0
ATGGCCCAATATGAAGAAGTTTATGAGTACGACGATTATGAAGAGGAAGA
CACGGGTATCACAGCAGAAGATTGTTGGCTCGTGATCTCTGCCTTCTTCG
AATCAAAGGGGCTGGTCTCACAACAGCTTGACTCTTTCGATGAATTTGTC
TCTACTACCATGCAAGAATTGGTTGAAGAAAGCTCATTGCTGACACTTGA
TCAAAATAACCCTCCGTCGTCCGATGATAATCCTATCGCCCTTAGACGCT
ACGAAATTAAATTCGGAACGGTTCTGCTCTCGCGGCCTGCAATGACAGAG
GGAGATGGAAGCACACAAGTAATGCTTCCACAGGAAGCACGTCTACGAAA
TCTCACTTATTCCAGTCCCCTTTATCTTGAAATGACAAAAAAGGTCTCAG
TAGCCGTCGAACGTCCCGTTCCTCTCAACGAATTAGACGACGAACAACAT
GAAGAGATGCAGCGAACAGGAGAACATCCTACAAGACTTATATGGGAGGA
CGAAGATGGTTATGATCTTGAGGGAGAAAAGTCACAAAAAGCTCCGGATC
GTGTTTTCATCGGGAAGTTACCGATTATGCTTAAATCAAAATATTGCATA
TTGAAGGACTTGGATGAAGATGAGCTATACGCATGGAATGAGTGTCCCTA
CGATCAAGGAGGCTACTTTATCATCAATGGAAGTGAAAAAGTATTAATTG
CACAGGAACGAAGTGCTGCCAACATAGTCCAAGTATTCAAGAAGCCACCC
CCAAGTCCTACTCCATACATAGCTGAGATTCGAAGTGCACTAGAGAAAGG
CTCCAGACTTATCTCTTCTATGACAATTAAGTTATTTGCTAAGGGTGACG
GTCAACGTGGTGGGTTCGGTCAAACCATCAAATCAACTCTACCGTATGTC
AGGACAGATATCCCAATCGCTGTGGTTTTTCGGGCATTTGGAGTGGTTTC
AGATGAGGATATTTTAAATCATATCTGCTACGACCGAACAGACACGCAGA
TGCTAGAGATGCTCAAACCCTGTATCGAGGAAGCCTTTGTCATCCAAGAC
CGCGAAGTGGCATTGGACTATATTGGAAAGCGTGGTAGCAGCACGAATCT
AACGCGAGAAAGACGTGTCAAAAATGCGCGAGAAATCATGCAAAAAGAGC
TATTGCCTCACATTTCACAGAAAGAAGGCAGCGAGACGCGGAAGGCCTTT
TTCCTAGGCTACATGGTTCATAAAATGTTACAGTGCGCTTTGGGTCGCCG
AGAAACAGATGATCGTGATCACTTTGGAAAAAAAAGGCTAGATTTAGCTG
GTCCACTACTCGCAAAGCTCTTTCGGAATCTATTCAAACGTCTCACAGGT
GATGTATACAAATACTTACAAAGGTGTGTTGAAAATAATCGTGAGTTTAA
CCTCGCGTTGGGAGTTAAATCGACGACGCTCACCAATGGTCTGAAGTACT
CCCTTGCAACCGGTAACTGGGGAGATCAGAAAAAAGCTGCCAGCTCGACT
GCTGGTGTCTCACAAGTGCTAAACAGATATACTTTTGCTTCTACACTTTC
GCATCTTCGTCGAACTAACACCCCAATCGGTCGTGACGGAAAAATTGCGA
AACCTCGCCAATTACATAATACTCATTGGGGCCTTGTTTGTCCAGCAGAG
ACTCCAGAGGGTCAGGCTTGTGGACTAGTGAAGAACCTGGCCCTTATGTG
CTATGTGACAGTTGGAACACCAAGTGATCCAATCATTGAATTCATGATCC
AGAGAAATATGGAGGTACTAGAGGAATATGAGCCTCTTCGTTCACCTAAC
GCTACCAAAGTATTTGTCAATGGTGTTTGGGTCGGTGTTCATCGTGATCC
TGCTCATTTAGTCAAGACGGTCCAAAACTTGCGGAGATCCCATCTAATTT
CTCACGAAGTCTCCCTCATCCGGGACATTCGGGATCGGGAATTTAAAATT
TTCACCGATGCTGGCCGCGTCTGTAGGCCCCTGTTCGTTATTGACAACAA
TCCCGATAGTGCAAACCAGGGAAATCTAGTTTTGAACAAAGAACATATCC
GTCGTCTCGAAGATGATCAACATTTAAAAGATATGGATGCAGAGAGCAGA
ATTGCTCACGGATACTTTGGTTTCCAGGGACTAATCAATTCTGGTGTTGT
AGAATATGTTGATGCCGAAGAAGAAGAAACTGTCATGATTGTTATGACCC
CTGAAGATTTGGATATTTCTCGGCAACTTCAGGCTGGATATCAAATTGCG
CCTGACATTAGTGGTGACCTTAACAAAAGAGTCAAAGCCCCAATGAATCC
TACAGCCCATCGATGGACACATTGTGAAATTCATCCCAGCATGATTCTAG
GAATATGTGCAAGCATCATTCCCTTCCCAGATCATAATCAATCTCCTCGT
AATACATACCAATCGGCAATGGGCAAGCAGGCCATGGGATTTTTCCTCAC
AAATTTTGACCAAAGAATGGACACCATGGCAAATATTCTCTATTATCCAC
AGAAACCGTTGGCAACAACTAGATCAATGGAATTCCTTAAATTCAGAGAG
CTACCTGCCGGCCAAAATGCTATTGTTGCTATAGCTTGCTACTCTGGGTA
TAATCAAGAGGACTCCGTAATAATGAACCAAAGCAGTATTGACCGTGGCC
TCTTCCGAAGTCTTTTCTATCGAGCTTATACGGATCAAGAAAAGCGTATC
GGCATAAATGCCATTGAGTGCTTTGAGAAGCCATTCCGATCTGATACATT
AAAACTAAAACATGGTACCTATGATAAACTTGATGAAGATGGGATCGTCG
CTCCCGGTGTACGGGTATCCGGTGAAGATATAATTATTGGAAAAACAGCT
CCAATCGCCCCTGATGCTGAGGAACTCGGTCAACGAACTAAGGCGCACGT
AAAGAGAGATGCCTCGACTCCATTGCGAAGTACTGAGAACGGTATCGTTG
ACCAAGTTTTAATAACGACCAATGGAGAAGGTCTCCGATTCGTCAAGGTT
CGAATGAGAACAACAAAGATACCTCAGATTGGTGACAAATTCGCTTCTCG
GCATGGTCAAAAGGGAACCATCGGGATTACTTATAGGCAAGAAGATATGC
CATTTACATGTCAAGGAATTGTTCCCGATTTAATTATTAACCCACACGCC
ATCCCATCCCGTATGACAATTGCCCATTTGATAGAGTGCCAACTGAGTAA
AGTGTCGACCCTACGTGGTCTAGAAGGGGACGCCACGCCTTTTACAGAAG
TTACGGTTGATTCAGTCTCTAAACTTCTACGCGACCATGGGTACCAATCA
CGTGGATTCGAGATTATGTACCATGGACACACAGGCCGAAAGCTTGTTGC
ACAAGTCTTTTTAGGACCCACATATTACCAGCGTTTGCGGCATATGGTTG
ACGATAAAATACACGCGCGTGCTAGAGGTCCAGTACAGATTCTAACACGG
CAACCTGTGGAAGGTCGTGCCAGAGATGGTGGTCTACGGTTCGGAGAAAT
GGAACGTGACTGCATGATTTCTCATGGTGCAGCAGCATTCTTAAAGGAGC
GATTATTCGAGGTTTCCGATGCTTTTAGAGTCCACATCTGCGATATTTGT
GGATTAATGACGCCTATCGCGTACGTCTTCTGTTCTATCCCTTCTATATT
TATTGGAATTAAACTGACTACTGTAGTAAAATATCGACGCAATCCTTCGA
ATGTCGTCCATGCAAAAACAAAACAAAAATATCTCAAATACACATCCCGT
ACGCTGCCAAACTTCTATTCCAAGAACTATCCTCTATGA
>Bgh_supercontig_000010_gene-9.10
ATGCCTCTCCCAGGCCAAGAAGCCAAGGCACCCCGAAGAAACGATGAAAG
AACTATCATCCATTTCGATTACGACTGTTTCTATGCTGCAGTCTTTGAGA
ATGAGAATCCAGCCCTAAAATCGGTCCCATTAGTTAAGCAAATAATCGTA
ACGTGCAATTATGTCGCCAGGCAACGGGGCTTGCGGAAACTCCAACTCGT
CACCGAGGCCAAAAGGATCGTACCCGAGGTAGTTATCGTGCTAGGGGAGG
AACTAGGTAGGTTTCGGGACGTTTCCAAAACGCTTTATCACTTCCTCAAA
TCATTCAGCTGGTGCGGGAGGGCAGAGCGCTTGGGATTTGATGAAGTCTT
CCTAGACGTGTCTGATATAGTCAACTTCAATCAAGCCCTGCTCAACCCAG
AAGAACTGCAGCATTCATTCTTTCGCTTAAACCGAGATGATTCTACCGTA
GGCTTTGCATACGATGCTACAATTCAAGCTGGCCACTCATTCCCAGCTCC
TACTGAGGCTCTTCTAGACAACAGCGAGACTTCAGTTTTACAACGTCTTA
CGCTCGGATCCCATCTAGCACAGCACCTACGCACTCGGATGGAAGACGAG
ACAGGCTATACGGCTACAGCAGGAATTTCCACGAATAAGCTTTTAGCCAA
GCTTGTGGGAAGTTTAAACAAGCCACGAGGGCAAACAACTCTCCTACCTC
CATACATCATGCCACCGATTTTTCAAGAGAATCTTCCTAGCAATGTGATT
AGATTCATTGACCGGTACGAGATCAGTAAAATTCCAGGTGTCGGGCTCAA
GTCATCTCAGCGCATCCGAAGTTACGTTACATCTTTGTATCCTTCATTTA
GTTCCGACTTACCCGATAAGGCTAGTGATGAAGCTATCTTAGTTCGTGAT
GTCCGAAACTTTCCTGGGATGGGCCCAGAGGTACTCGAACGAGTACTCGG
TGGCCCTGGTGCCGAGCGTGGAATTGGCGGGAAAGTGTGGGGGCTTCTCC
ATGGAGTAGACAACAGTATTGTTAAGAATGCTAGGCAGATTCCTCATCAA
ATCAGCATGGAAAATACTTATCTATGCCTTAAAACTATGCCAGAGGTCCA
TCATCAACTCAGCTTGCTTGCCATGAGGTTAATTAAACGAATGCACATTG
ATCTACTTGAGAATTGTGAAGATTCGCATACAGGTATCTTAAAAAAATGG
ATCGCTCTACCAAAAACTGTTCGTCTTTCTACACGAGCAAGACCTACTAA
AAATTCAGGTACAACGCAAGCCAAGAGCTACAGTCGTGTTTCTAGGTCTT
GTCCTTGCCCCAACTTCATTTTTGAATTGGATGTGGATATCGGTCTAGCG
GTGGAAAGACTGGTTGAAAAGACCCTTATTCCTTTATTCAAAAAGCTACA
CCCCAAGAACTCTGAATGGAACCTGTGTCTGGTTAACCTGTGTGTTACCA
ACATGAAACAGATAGCTGAGAAAGATTGCCAAGATATATCAAGAATATTA
AATCTTTCAAAAGATATGGCTGACGAGGAACCAAACATAAACAGCCATCT
ACCGTTAAATTCGATTTTTGGTGAACAAAACTCAGTTCCTTCACCATTTT
CATTGTCACTTCAACAAGGTGACCAGCAAACAGATGAAGAAGGTGAAGAT
CAGTTTAGAAGCCAAGCTAAATGTGATGCCTGTGACGTCATGGTACCATT
ATTTGCCATTGAAGCGCACCGCAGATTTCATTCACATGTTTCCTCAACAC
TACGTGCAATATATAGTCATTGGAGACTTCAGACCAGTAGATAG
>Bgh_supercontig_000010_gene-9.8
ATGACAAGGCAAAGGGCTATTGCAGCCTGTTTCAAGGAATTTGACGGCAT
TACAGCGCGAAGGAGACGTCAGGTTGTGCTGGTTGCCTCGAAACCCTTCA
ACAAGGCTTTTACGATAAGTCTTGCACGTCGTCAGCAGAGCTTTGTCGAA
GACCCGCGCATCCACAGCCTAGGTAGATCCATAGTTGATGACTATGCTGC
AATTCGAAAAACCTACTTGGCCCCACGAAACTCAATCGTCCTCGCACACG
GGTTTCTGGGCTTCGGCGTGCTCCACATAGGGTACGAATGGATGCCGAGA
ATCCACTACTGGCGTGGAATTGCAGATGCGATACGTGCAAATGGCACAGA
AGTCATGACTCCATCCGTACCTCCATCAGGCAGTATTGAAGAACGCGCGG
AAATGTTGAGCGAGCAAATCGCCAAGCAAGCACAGGGCAAGAGTGTCAAT
ATAATTGCGCATAGTATGGGGGGACTCGATGCACGCTACATGATATCTCA
TTTGAGGCCTAAGAACGTTACAGTGCTTTCTCTAACAACCATCGCATCTC
CACACCATGGCACGACATTGGCAGATAGTATATTTGATGCCGGAGCAGCC
TACATTCCACATTTGTATAGGATGATGGCCCAGGCCAATATCCGAACCGG
TGCATTTAGCCAGCTAACCCGGAGCTTCATGACAAAGGAATTCAATCCAA
AAACCCCAAATGCACCTGATATCAGCTACTTTTCGTATGGTGCAACAATC
AATCCAAGCTTGTTGAGCATTTTTCGACTACCTCACCAAGTAATCAGCAG
ACATGAGGGTCCGAATGATGGACTGGTCAGCGTAGCTAGTTCTAAATGGG
GTACTTACAAGGGTACATTAATGGATGTCACTCACTTGGATCTGATTAAT
TGGACAAATCGCCTGCAATGGATAACTACACACGTATTTGGACATGTTCA
AAACCATTGCCTTGTACTTGGATATAATCGATATGCTGGCCAGGGAGGGC
TTTTGAAATCCAGATGTCAGCCAGTGGCGATCCAACCACTGAAAACCTAA

>Bgh_supercontig_000010_gene-9.24
ATGTCTGTTAAGCCTCCTCAGATGTCTTCACCTCTTAAACGACCACGTCT
CTCACTCCAAACAAAGACAGCCGCTCCAATGAAACTGAACATTGGCCCTA
TGTCACCCACATCCTTCAATACCTTTACCAATGCATGCGCTTTTTTTATA
GGAAATTCTTCTCCTAGACCTGCGTCGACATGCCCACCTAAACAACCAAA
GAACCTGAGCCAAGGCTTCGAGCTATGCTCGGATAGATCGACCATCCAGT
GTCGAGCACCTACCACTGCGTACCCAGGAAACGAAGATAACTTCTCGGTC
AATACTATGGTTTCAATGCCTAGCCACTCTGTTAAACCTGACAACTCGTT
TTCAACCAATACTTCTGATTACACTACTCCAAGTACACCTTCTACGGCTC
GAGAACGGCCACTGTGCCAGGAAGTGCCTTACACGCATCCACGAAGCCTT
CGTAGTATCCTACGAAACTCCCCACTTGTTCCATTAGTTAGTTCTACGAC
CACAGCTACGTCAAACCGCTTATCTGTGAGGATGCCCGAGCGAAGACCGA
AAAAAGTTAGCTACAACGACCCGCTGACTCAGACGATCCTGACCCACATA
TATATCAAGTCTCACATTGATCTACTCACTGACTATTTATCATACCCCGC
GGCCGAACCTAAAACCGGAATCAATGCAAAAGGTACCACCGTTTTACTCC
CAGAAGACGAATCTGGTATGGATGTTTCAACATCAGAATCATCAGAAGAA
AATCGCAAAAATACGATGGAGGTAACTTGGGATGACTCTGCAACCCAAAA
GCGGAAACGGTCACAATCACTCCGAAATTATGAATGGACCATTAACATTC
CCGAGGTCAAGATGGTTGAAGAAATGCCTCTTAGAAGAACTTCAATCTCG
AGGCTGTAA
>Bgh_supercontig_000010_gene-9.14
ATGTCGGCGATGGAAGCGTTTCGTGCTATGTTGAATGGCCCAGTTAACCC
GTCCAAGAGAGTGCAAATTGAGCTAAAGTTCACTGAAGATGGCATGGTGA
TTGGAGGGAACCCTGAGTCCAAATATGCTGATATACCACTCGATGAACTG
ATCAACTTTGCAATTTACAACGTAAAGAAGATCTTTGGCTTTGACGTGGC
AGCTGACCGGGTGATGAACATGACTGAGGAATTCCGGAAGAACATATATT
TAGATATGGTCGCAATTCTCCTCGTCGCTCTGTCTCATGGGCATTATGAT
ATTGAATGCCGAGAATCCACTACTGCTGAAAGAGCTGACATCATGGCACA
GAAGGTGACAGATGAAGAAAAAGAAGAGGTCTTTAACCCAACCAGAATCA
ATCGTGCCGCAACATACCTCTTGGCCCGCATGCACACAAAATACCAGACA
AATCATGCAATTGGAGGGAATCCCATGCAAGCCTCAATGGCATCTGCTGT
CCGTGCCCACTTCGGTCTATCTCCATCCAACACTCGTGAAAACTCGAAGA
AGCAGCAACTTGAATTTCTGGCCACGAGCCTGTACTGGTCGACTCATCCT
GCCAACGAATGTTTGTTAATCCCCATGGTGATCCAGAACACGAAGATAAC
TTCTGCTACTGTGCATGCCAATGGTCCTGAAACTATCACAGTGGTGGTCG
ATGAGTACTTCCAGATTCGAGCCAAGACTCCTCCTGCATCTACTTACCAC
TACTATATGGCTGCTGCAGCACTATGA
>Bgh_supercontig_000010_gene-9.13
ATGATTAGCTCTAAAAGCTGGTCATCAAGACTCATACTTCGATATGAACG
TCTCTGTCTAAGCTCTATTCGTCCCCATACTACGAAGCCAATATATCAGC
CCTCAATACGGAAATTTCATAAACAACATGCAGCTGCGTCTACATTGCCG
AGGCCAAGTCAGGCTTCCTATCAAGCGCAAAACACTTCAAGCTTGTACTA
TATACTTAGCACCATACTTGGGACTGTAGCCTTGTCCTATGGCTCTGTGC
CTATGTACAAAATGATCTGCCAAACGACAGGGTGGGGAGGACAGCCCATT
AAAGCGCCGGGCCATGGAAGTAGCACGGATTCAAGCGACCCCTCTGAACG
ACTTCGTCCCGTTACGACTGCTCCAAGAATCCGCATTACTTTCAACGGAT
CTGTGTCGGATGTTCTCCCGTGGAAATTTGTACCGCAACAGCGCGAAGTG
CGGGTCCTTCCAGGGGAGACAGCACTCGCGTTCTACACCGCAACTAACCA
AAGCAAGGAAGATATCATTGGCGTTGCAACTTACAGCGTAACGCCAGCGC
AAGTTGCACCCTACTTCAGCAAGATACAGTGTTTTTGCTTCGAAGAACAG
AGGCTGAATGCGGGTGAGACCGTTGACATGCCTGTGTTTTTCTATATTGA
TCCGGATTTCGTCAACGATCCAAGCATGAAAAATATTGAACAGGTTACAC
TGAGCTACACATTTTTCAAAGCACGGTATGAAAAGAGTGGTCATTTAGAA
CCTGTAGCCTGA
>Bgh_supercontig_000010_gene-9.1
ATGAAACGATTCACTGTCGCCAAAATAATTTTGCTCCTTAGCATCTCAGT
GCCGGTAATTTCATTGCTACACCAAAAAAGAAATGGTCCAATCTTACCAA
TACCTGACTGCACGAGGGCCTTCACTATACATTGTAGAGATGGGGCGCAG
TACACGAGCCATTACCTCAAAGGTGTGGTTGGTGTTGGAGTCGGTTTACT
GGTATCAGGCAACACACAAATAACACCCATTTCCAAATTCAAATACGAGC
TAGACGGACCGTATTATACCATGTCCCTTAGGCAGAATGATTTCGTGGTA
TTTACTAAAGAGGGATATTTACTGGGTGGGATTTCAGCTGGTATCGGAAA
GCATAGAAAAACAGTGCCATGTTCTTTTGGCGAAGGCACTGTGTTCATGG
ATTTCAGTTAG
>Bgh_supercontig_000010_gene-9.22
ATGTCACGCGCGTCCCGTCTTACTCTCGCTGGTACATCGCTCTTCGCTTT
AACTACTGTCATCTTTGTGCACTATGCACAAGGTGTTGAGAAAGCGGCCA
TGCACCAAGGCGTTCTACGCGACGTTGAGTTGCAGCGCATAAAGAAAGAA
CGGCTTGACGATTTCAATGTACAACGCGCCCTCGAACAAGAATATCGGAA
GCGGCAAAGCGTGCGGGATGTCGATGACTACACTGAGCCACGGTCAAGCA
CTAGCACCACTTAG
>Bgh_supercontig_000010_gene-10.21
ATGCCTTCTCTTTCGTCAATTACAGATTTATGGGGAGGAGCTCTTCGGTT
CTATCTCAACGGCACAAGCATCGTCCTAGACCGCATAGATCCCAATACAA
CTCTCCTTGAATATATCCGAGAGATAGGACTCACAGGAACAAAACTTGGG
TGTGCAGAGGGAGGTTGCGGTGCGTGTACAGTTGTTATTTCTCAATATAA
TCCAACAACACATAAGATATATCATGCGAGCGTTAATGCCTGTTTGGCAC
CCTTGATTAGTGTTGATGGAAAGCATGTTATCACCATTGAAGGGATTGGA
ACCACCGATCGCCCACATTTAACGCAAGAGCGGATTGCGAGGGGGAATGG
GAGCCAGTGTGGATTTTGCACGCCGGGCATTGTGATGAGTCTCTATGCCC
TATTGCGAAATAATTCCACGCCATCAGCAGAGGATGTGGAGGAGACTTTC
GATGGAAATCTATGTCGTTGCACGGGTTATCGTCCAATTCTTGACGCGGC
TCAGACGTTTAGCGTAGGCACAAAATGCTGCAAGTTACAGTCAAGTGATG
AGTGCTGTATGGCAGCGAGAAATGATACCAAAAATTTCGAAGATCAAGTC
ATCGAACGGAACTCTAGTCCATCAAGTAGCTGTCATACACCGCCTCAGCT
TATTAAATATGATCACGATACTGAGCTTATATTTCCACCTGCCCTCACCA
AACATGACTTTAAGCCATTAGTTTTTGGAGGCCACGAGAAGAAATGGTTT
CGGCCTGTGACAGTAAAACAATTATTAGAGATAAAGAATGCCTGTCCTTC
GGCAAAAATAGTCAGCGGATCCACAGAGCATCAAATCGAGCTTCGTTTCA
AGGCTATGCAACATGCAGTCTCTATATACGTGGGGGATATACCCGAGCTA
AAGGAATTTACTTTTCAAGAGGATTACGTCGATATCGGTGGAAATGTCAC
TCTCACTGACCTGGAAACAATTGCACTTGAAGCTGTCGACCGATATGGCC
CAGCTCGTGCTCAGGTGTTCTCAGCAATTTATAAACAGCTTGGATACTTT
GCTGGGCGCCAGATACGAAACGTTGGTACTCCCGCTGGTAACTTGGTTAC
TGCTTCACCCATCTCTGACCTCAATCCAATTTTTCTCGCTGCAAATGCTA
CAATAATTACAAAAAATATCGAAGGGCAAAATGAGATAGAAATTTCACAA
TTCTTCAGTGGTTACCGAAAGACTGTTTTACCCACAAATTCAATCATTTT
TTGCATCAGAATACCAATTTTAAGCGAAGTGGGTGAGTTTTTTCAATCCT
ACAAGCACTCCAAGAGAAAAGATGACGATATCGCGATTGTCAATGCTGCG
TTTAAGGTCACTTTAAGCAAGTCAAACGTGATAAAATGTGCTAACCTAGT
ATATGGCGGTATGGCGCCAACAACAATTGTCGCAAAAAATGCCAGTGCAT
TTCTGAATGGAAAAAAAATTAATGATACAACTACTATAGAAGGTGTCATG
GATTCTCTAGAAGAGGATTTTAATTTAAGTTTCAGTGTTCCAGGGGGGAT
GGCAACTTTTCGGAGATCGCTTGCATTTGGATTTTTCTATCGCTTTTATA
ATGAAATATTATCCAAGCTCAATGTAGAAAATTATTATCTAGATCAAGAA
GAAATATCAGAGATTAAACGAAAAATTTCTACTGGTTGGGAAGACAAAGA
TTGTGCTATTTCTTATCAACAGAGGATCGTTGGAAAATCAGAGCCTCACT
TAGCAGCACTCAAGCAGACTTGTGGTGAAGCTCAGTACACTGACGACTTA
TTTGTGCGGAGAAACGAGCTATTTGGTAGTCTTGTATTGTCAACCAAAGC
ACACGCTAAGATTCTTTCAGTTGATTATCTTCCAGCATTAGAGATTCCTG
GAGTTGTCGATTGGTTAGATCATACAGATATGCCTTCACCGAAAGCAAAC
TTTTGGGGAGCTCCTGTTTCTGATGAGACATTTTTTGCCGTTGATGAAGT
ATTTACAGCCGGACAGCCCATTGGAATTGTGCTAGCTTCAACTCCCCATT
CAGCTCTGCAGGGCTCAAGAGCAGTCAAGGTAAAATATGATGAGTTACCA
GCAATTCTTACGATTGAAGAAGCGATAAAAAATGAAAGCTACTTCCAGCA
TTCTAGGTATATAAAGAAGGGTGACACCAAGGAAGCCTTCTCGAAAGCGG
ACAACATTTTTACTGGTTTTGCAAGAATTGGGGGCCAAGAACATTTCTAT
CTCGAAACCCAGGCGTGTGTAGCAATCCCGAAGCCAGAAGACGGCGAAAT
GGAGATTTATGCAAGTACACAAAATCCTACTGAAACTCAGACTTATGTTG
CACAAGTCTGTAATATTTCTGCCAATAAAGTTGTTTGTAAGGTTAAACGT
CTAGGTGGTGGTTTTGGTGGGAAAGAAACACGTTCGGTTCAACTCAGCGC
AATCGTAGCTCTAGCGGCTAAAAAGACTGGCCGCCCCGTGCGTTGCCAGT
TAAACCGCGATGAAGACATGATCACTTCTGGGCAACGGCACCCATTCCTA
GCCCGGTGGAGAGTGGGAGTCCATAAAGATGGTAAGCTTCAGGCTCTTGA
AGCAGATGTATTTTGTAATGCAGGCTGGTCGCAGGACCTTAGTGCAGCAG
TCTGTGATAGAGCTCTCAGCCACATCGATGGCTGCTATAACATACCTAAT
GTTAATGTGCGAGGTAGACTATGCAAGACTAACACCATGTCTAATACAGC
ATTTAGAGGATTTGGAGGACCTCAAGGAATATTCATTGCCGAGACTTTCA
TGGAAGAAATTGCGGATCGGCTCGACATACCCGTAGAAACACTTCGTCAA
ATAAACCTGTACAAGCCAGGCGACTCAACTCATTTTAATCAAACACTGGA
AGACTGGCATGTACCTTTGATGTATCAGCAGGTTCAAGATGAAAGTTTAT
ACGCTGAGCGTAGAAAAGAAGTAACCAAATTCAATTCCTCACATCGATGG
AAGAAACGTGGCCTATCTCTGATCCCCACTAAATTTGGAATCTCATTTAC
AGCATTGTTCCTAAATCAAGCTGGTGCTCTTGTTCATGTCTATCAAGATG
GTTCTATCCTCGTCGCTCACGGTGGAACAGAAATGGGTCAAGGCCTTCAT
ACTAAAATGACAATGATCGCTGCTGAGGCCCTAGGAGTCCCTATGTCCGC
TGTTTTTATTTCTGAAACAGCCACAAATACCGTAGCCAATACATCCTCTA
CTGCTGCCTCGGCATCATCGGATTTAAACGGTTACGCAATACTGGATGCC
TGTAACCAGATTAATACACGTCTAGTCCCATATCGTGCAAAGCTTGGTCC
ACAGGCTTCTATGAAAGAGCTCGCTCATGCTGCGTATCTAGATCGTGTTA
ATCTCTCAGCTAATGGCTTCTACAAAACCCCTGATATTGGGTATATTTGG
GGGCAAAACACCGGTCAGATGTTTTTCTACTTTACCCAGGGCGTTGCCAT
GGCAGAAGTAGAGGTTGATACCTTGACTGGAGAGTGGACTTGCCTACGGG
CGGATGTGAAAATGGATGTGGGGAAAAGTATCAATCCCAGCATTGATTAC
GGCCAGATTCAAGGGGCCTTTGTGCAGGGGATGGGCCTCTTCACGAGCGA
AGAAAGCCTATGGTACGAAAGCGGTGCCATGAAAGGGCAGCTCGCAACAC
GCGGGCCCGGCACCTACAAGATCCCCGGCTTTCGCGATATACCTCAAGAG
TTCAATGTCTCCCTTCTTAAGGGCGTCGAGTGGAAGAATTTGCGGACGAT
TCAGCGAAGCCGTGGCGTCGGGGAGCCGCCACTTTTCTTAGGCAGCGCAG
TATTCTTCGCCATTCGCGATTCGTTGAAGGCAGCTCGAAGCCAGTATGGG
ACGAGCGCCGAGATTGGAGTCGATGAGGGATCAGGCCTCCTGCGTTTAGT
CAGTCCTGCTACTACGGAGCGAATCAGGACCAGCTGCGTCGATCCCATCG
TCGAGCGCGCCAGGGTCAAGGCCTTGGAGGGGGAGCGGAGTTTTTTCGTG
AGTATCTAG
>Bgh_supercontig_000010_gene-10.8
ATGTCTCTTGAAGAAAAGCTCGAAAAGATACGCTCACCCAAACTACAGAG
TCAACAGAGTACACGAATAGTTCTATCTACAGTTGAAGAAACTTTACGCG
ATCAGAAATCAGAAATAACACCTGCAGCATATATTGCAGTACTGCTCTCG
CTTTTGCGACAAGCAATCTCAACAACAAAGCTCAATAAAGATCTAGCAAC
ATCACTCGTTTACCTTTTAGATGTCGTTACACCTTTCGCTCCACAAGCCC
TCCTGCGATCAAAATTTTCTCAAATACTTACAAATTTGGCACCAGCATTA
ACTTATCCTGAGGCCGATGCACCACTTCTCCGACCATCTATCGGATGTCT
CGAATCACTATTGATATCTCAAGATACTACAGCATGGAACATGGGCCAAT
CTCAGGTTGGTCCACGCCGGGCATTAGCTGGACTTCTAGTGTTGGCGGCA
GACCATAGACCCAAGATAAGAAAGAGGGCCCAAGAAGCTATATCCAGAGT
TCTTAAAAACCCTCCTCTAAGCGTTGCTGTGGACCATCCTGCTGCTGATA
TGTGTGCCGAGAGTGCTCTAAAGCAACTAAAGGATCTAGTTTCAGCAATA
AACCAGGAGCAGAAAAATAAAAACAAAGGAAATATTGAAGGTAGCCCAAG
CTTGATCCATGCATTGCAACTAGTAAAAACTATTGCTGCTGCATCGGGTG
GCTGGCCCGTGAGGAATATAGAGTCTCTTTGTGAGATTTTACTACAAATC
TCAAAATCAAGCAATGAATATATGACGATGGCCGCATTCCAAGTATTCGA
GATTATTTTTGAAGGCATGGTAAGTGCGGAAACCTCATCAAAGCTCCCTC
GGTTACTTGAAGTTATTTCCGAGATTCGACCTTCTCAGAGTGATACGCAA
CTGCTTCCGCCCTGGATTGCCATTGTTTCTAGAGCCAATGAAGTATCGGC
CCAGTTATTTATTTTAATATCGGGCTTTCTATCATCCCCTTCTTTTGCGA
TTCGCGATGCTGCCTCTGCATGTCTGATAAGACTCATGGAAACTTGTATT
CCTCCTTCTATACTCCTGCAGCCATCAATATACGATGAAAAAACTATAGA
AAAATTAGGTAGTGCAGCCTTGAACCTACTCAGCATTAAGTACCAGGCAG
CCTGGCCTGAAACTTTCAAAGTAATAAGTGCTATGTTCGATGGTCTTCGC
TGGAAATCTGAGAGTATTTTACTCAATGCGGTGAAAATTATAGGAGAAAT
GCGAGAAAACGATTCGTTCTCCGGAAAAAAAGATGCAGATGTAGTCATTG
GAAAGGCTGTGAAAGCGATCGGGCCGGAAGCTGTTCTACGAGTTCTGCCC
CTAAATCTTATCGCGCCAAAACCTGGCCAACCCGGTCGTGCATGGATACT
TCCTTTATTAAGAGATCATGTCGAGAACACTAGACTACAGCATTTTATCA
CTGAATTTATACCTATGAGCGAAAATATTTATCAACGTATTCTCAATAAT
GGTGAGGCTGAGAAAACAATGGAAATAAAAATATTCGAGACTCTTGTTCA
GCAAATCTGGTCACTACTACCAGGATATTGTGATCTACCATTAGATTCTA
TAGAGTCATTCGACCAAAAATTTGCTGAATTGATTTCAAACTTAATATAC
AAGCAAGTTGAACTTCGACCTGAAATCTGCAGAGCCCTACAGAACCTTGT
AGTATCTAACCAAGATATATTAGCCATGAATACTAATGACGATCCTGTTT
TACAGAGACGAGTCTCGAAAGCTAAAGCTCAGGAGAACTTAAATCATCTC
TCAAAGTTTTCGAATAACTTTCTAGCCGTACTATTTAATGTCTACAGTCA
AACCCTACCTCAATTTAGAGGATATATCCTACAGTGCATTAACACATACC
TCAGCATAACACCCCCTAACCAAGTAAAGGAAACTTTTGACCGAGTAATA
GAAATGCTTCAAACTTCTCTAACCGATGCCGAAGCCCAAAAACAGTCAGA
AAAACCAAAGCAGAACTCGAAAGATACAGCGAAATCAATGCCTCCAACCA
GCCACACACTTATGGATCTAGTCATTGCACTCTCAATCTATCTACCACAG
GATAGCTTCAGTCTACTTTTCAAAACTGCAGCCATCCTAATTGCAAAAGA
CAACGATGTCCAATTACAGAAAAAGGCATATAAGCTCATCCCCCGACTTT
CAACCTGTGATATTGGCAAGAAGGCACTACAAGATAGAAGTTCTGAGCTC
CAAAAACTAATGATAGAAAGCTCAGAGAAAGTAACTGCTCCGGTTAAAAG
AGACCGTCTCTCGGCTATTTCGACACTAATTAAATATCTTCCGATTGATT
TGCTTCACTTTATACCTGAGATTCTCTCAGAGGTTGTGATATCCTGCAAA
GAAACCAACGAAAGAGCACGGGCAGCGGCCTTTGATCTTCTTATACTCAT
GGGTGAGAAGATAGCAGAATTTTCGGGAGCAACAATTGAGAACAGGAAAG
TTACTCATATGCCTGATGATGCACCTTCTGTCATCGCATCTCTTGATGAG
TATATCACGATGGTTAGCGCTGGTCTTGCAGGTGGATCGCCGCATATGCA
GTCGGCTTGTGTCACAGCTTTGACGCGGATACTTTACCATTTTTACAAGA
ATTTGACGCAAGAAACTGTGTCTGAGCTTGTTGAAACATTAGACCTTTAT
CTCTCTTCGAACAACCGTGAAATTGTCCGAAGCGTTTTGGGCTTCGTGAA
AGTTTGCATTATCAGTCTACCAACTGACATAATCCTGCCTCGACTAGCTT
CTCTCCTTCCAAATTTGATGGTCTGGAGCCATGAACACAAGGGCCAGTTT
AAAGCTAAAGTCAAGCATATTATTGAACGGATGATCAGGCGGTTCGGTAT
AGATACTGTTAATAAATACTGTCCCATAGAAGATCGCAAACTTATTTCCA
ATATCCGGAAAACAAAGGAGCGAAATAAAAAACAAAAGGAAGCTTCCAAG
GTCACTAACGTGGAAGACACCGAAAAAGAAGATGAGGCTACGCCCAAGAG
AAAGGTGCGTTTTGAAAGTGGATACGATGAGACTGTCTATGATAGCGATG
ATACTTCGGACTCGGATTCTTCTGATGATGAGGTGCTCATTGGGAGCAGA
AAAGGTGGCAAGAGGCAGAGTGCAACCTATATCGTCGAGGACGAAGATGA
CCCATTGGATCTGTTGGATCGAAAATCTCTCGCCAATATCTCATCGACGA
AACCTCTGAAACACAAGGTCCCCGTAAAGCATAAGGTCAAGGTAGATTTA
GATGGAAAGCTTTTACTAGGCGAAACCGATGACGCTATGGTACTAGATGA
GCCTGAGGGAGATATCGAGACCGGTGTGGGTGCATATGTCAACGCTATCA
AAGGTCGGAATGCTGCACAAAGAGGGCGAGGTGGCCGACTAAAGTTCTCG
AATAAACGGAGTAAAGAGGACGAGGAAGATATGGATATTGATGCGCAGGA
GATCAAAGCTGTTAAGGATCAGATTGTCGTGTCGTCTCGCGCGAGGCCTA
CGGCTCAAAAAAGTAGGGGACCAAGCAGTCGTTCAAGTGGGAGGGGGGGC
ATTGCCAACGGGCGTAGAGGACTCGGTCAAGAGAAGGGGCGGACACCAAG
CGACGGGCGGTCGCGGGGCCGCGGTGGTCGAGTCATGAAACCCTCCCGGG
GAACGCCACGGAGAAAATAA
>Bgh_supercontig_000010_gene-10.4
ATGGCCCTGGAGCCCCAACTTTCAACAGCAGTGACACATAATTCAACTAA
ACATCTAACGTTGGAAATTCACAAGTCCATCTCATCATTTCCAACCAAAT
TCATTAGTTCGAAAAATTTCGAAGATGTTGATAGATGCGGAACAGCCATT
TGGAACACATGTACAAGGCTTCGACGTGATATTGAGTTCAACGAAAATGA
TGAAGGAAATTATTTGCTTTTTTTATCAAGAATATTTGCCTTCTTCCTGC
TAGATTGTGCGCATCAATGCGGAGAAGCTCCTGCTGAAAATTTACTAAGA
TTAACTAAAGTTGGAATTAAGGCTGCGAAGAATTGCATAGACCGCAAAGA
TTGTGATATGGCCCTAAGAGTACTAGGAAAAGTCGGTGGATATCAGGATC
CGTTAAAGATGCTTGGTGAGGAATCCGACAAAAAAATTCGACAAAGTTGT
GAGAGAGCGTGGCACATGGAGCAATATGATATTGCTGAACATATGTTTTG
CAAGTCAACTTCTTCAGAAAATATACTCGATGATGGCACTGCTGAAAGCT
TAGGAGATACTCTTTATGAAATGGGAAGAGATCTCCTCAACAAAAAACAG
TACCCAATGGCAGTGAAGTGGCTTCGCAGGGCTTTTGGTATCATTAATAG
CCATGAGCTGGACAAGCTTAGCAAGGATGCTAGTGCACTCCGAATCTCAA
TACTACAATCATTGATCAAAGCGCTACTAGGGCTTCAAGACAGTGACTCG
CTTGAAGAGGCTCAAAATTGGCTTGACATGCTTGAGCTTGAGGTTGGTGA
TAAGCTAGTTGTCCTCCTTTTACGACTAGAAACAATCTCTGTTTGTTCTG
GCGAAAAATTTGACAGCAATGCTTACAGCGACGTATTACAAAGACTCATG
GCTATAGTTCACCTTAATGAGTCAAATTTTAGGCTCTTGATGTATCATAT
ACGAAAATTGAACGATAAGAGCCCAAATCTAGCATGTCACGCACTTGAGA
TCCTAAATACACGAGTGATGAGAGAAGATCGGGATGAATATGTTGAGAAA
ATCTTAATCACTCGCCTTTGGATGGCAGTTGATTATAGAGATACTCAAGG
TCAAATTTTACAGCTTGAAACTTTATTTTCGGAGCTTGTAGCAAATTTAA
AAAGTCCTATTAGCTCTGTGGCAACTCTTGCAGCTCATACACTGTTATGG
AAAAAAATCGAATCTAATTACACGATTGGAAATTTTGATGCAGCAGAAAA
CTGGTGTAAATTGGCCATGCATAAAATATTTGAGAAATCAGGAGACCTTA
ATATGGCTAGGATCTCGAGAAAGCTTTTACTGTGCGCTCTTGCCAAGAAT
GAGATAAATACTGCTAAAGAAGTTTTTGCTTCTATGTCAGAAGTGGGAAA
AAATGAGCCTATGTCTCGATTTTTAATGTACAAAGTTGCCAATCGTTGTG
GTGATAGCGAAATGGCAGTTGAATGTCTCAATAAAATTAGCTCAGCTAGT
ATGAAAGACTCTACTCTTCTGCAAGCGTGTTGCCTTGACGCTCAGCAGAT
GGGAAATAAGCCACAGCTACTAGTAACTCTCCAACTGATTATTGAGAAAT
ACGCCCATAATTCATCTTCAGGTATTCACTTGCCGTCACTGCTTCGTTTC
ACCATTGGCCTGATGAGTGGAATGCTCGAGGAAGCAAAAAAATCGGGTTC
GTGTGGTAACAATGATATTATTGAGAAGCTCTGTGTAGCTTTCGAAAGTG
CTATCTCCTCAGTTCGAAATACAAGGATTTCCACAAAGACTGAAGAAAAA
CTATGGACTATAGATGAGTATGACTGGTACTCAAAGAACTCGTACTCTCT
TGCAATTAAACATTTTACTGAGTGGGATCCTCGACAAACGTTAAGAATGA
TTAAATGCTGCATCGGATTCATCGATAATTACCCGCTCGATTCTAGCGGG
CAGATATCGACTAATCACCAATTACGAAAACTATTCTGCGAGTTTTCTGC
TGCAACAGTCTTGATTATTCTAGCTCGTGCTGAGGAAAATATTGAATCAC
AACTTCAATATTATCTTGAAGCGCGTAAGCATGTAAAAGAATTTATCACA
ATAGTTCAAGACAAATTTAGCACAGTAGATGAAAAAACACAGCTGGACTT
AAATAGGAAGTTTCCTATTTTAAGTGCCTTTGATTTTGAGGCGGCATGCC
GGCTAAAATCCTGGGATGACCTTGAACAAATAATAACAAAGAATCATTCA
TTTAAAAATATTCAAGCGTATGAGATTATGGCAGATTGTATTTTATGTGC
TGATGCGCCAACAAAAGTAATTGTGACTATACTTCGAATGATAATTAATG
AGGCTTGGAAGATCGAGGACCTGAATACTAGCAAGTTGGCTAAATATATG
CGTTGCCTATTCCAAATCGCTATTGCAGAGAACACTGAAATTGCAGAGGA
GCTTTTAGAACAGGTCTGTCGATATGCTGAAGAGGCTTCTAAAAAAAATC
AAAAATATCCATTGGAAGAACTCGAGTGGATTGCAACACGTGCATTTAAT
CATGCTGTAGATCTGTACTGCTGGCATGATGATGATGGGTGCCTGAGATG
GTCTAGTAAGGCCTTGAACATTTCCCATTATTGTACAGATAATGGAGCAC
TGAAAAAGACATTGCAAGACAAGTTAATTAAATTGAAGCTAGACGTTTGA

>Bgh_supercontig_000010_gene-10.6
ATGGATGGCTCGACAGTCAAAATTTCAGACCTTCTTCGGCACCCAGATGA
CATGGAGAAGGTAACATCTATGAGACTGGAATTCATGCGGAAAAAAGCAG
ATGTGGACTCACAGCTACGAATAGGGCTGAACGAACAGCTTAAAATTACA
CAATCTGGAATGAATGGAATTAATGATGGTCAGAGAACGGTCCAAACAAT
CAAGGACGAAATGATCAAGATTGATAAGCTCTGCACTGAAGCCCAAAACA
TGATTCGAGATTTTCCCAACATCAACCTTGTCTCCCAAATTCAAAAAAAC
TTCAGTGCAGTGGAAGCAATGAGAAAAAACCTTCAGAAATTTAATGACAG
TCTAGAGTATGTAGAAAATTTGTTAAGAGAGGATGATATGGACCCGGAGA
ATATGCCAAACTTGCTGGAAGTCCACTATGAGCTAACACAGCTGAGAAAT
ATAAGAGATAACGCCATGGAACAAATTGCGCGAGCTGATGATCAAAGCTT
ACAGGGGACATTAGAAGACTACTTCGTCAGACTGGATGAGGTTATAGAAT
GGTTTGACGAACATATTGGATTGATTGCGCTGGACATCATCAATGTCCTC
ATCAATGGAAATCAAGATATGATAGTTCGTTTCGCAGTTATCATCGAAGC
TGAGGAAAAAAGTGATAAGAGGGTAACAGCTTTACAGGAAGCACTGAAAG
ATCACAAGGAAATGGCTGCCAGGTTTCAGGGTATAATGGATGGCGCTAGA
ACTGTACGAGGTTACAAAGAAAAATTTCTAATGGCTATACAGCTTCATGC
TGATGAGCAAATGGCAGCATCTAAAGAAGTATTTCTGGAGGATCCTGGCC
GTTTAGAGAAAAGTTTTAAATGGTTTTTTAATGATCTCAATGCTGTTAAA
CAAGGTATGGTACCTCTCATGCCAAAAAAGTGGAAAATTTTCCAGACGTA
TGGAAAAATATACCACAAAACCATGCATGACTTTCTCGTAGGGATGGTTG
ATGATCCAGATACAAATTCAGCCAATACCTTATCTATTCTTAATTGGCCA
GAAAAATACTATGCAAAGATGTCAAGACTTGGATTTAAAGATGATGAGCT
GGAGCCTCACGTCTTAGATAATAGAGAGAGCGAACTTGTCCGGGACTTCC
AGCTCCTAATTGTACGCTTTTTGGATAAGTGGTTGGATCGTATATTCCAA
ACTGAACAAAAAGATTTTGCGGATCGAAACGTTGATGGAAGTAACCTTGG
TACAGATGAATACGGCTACTTTCGAACTAACAACTTGGTCGACATGTGGC
GTATGCTTGCCGAACAAATAGATGCAGCTGGAAATTCACAACGTATTGAC
GTTGTAGAGGGAGTTGTTGACTCGATGATTTTCCGGCTCAAAACTCGACA
ACAGAACTGGCAAAAAATGCTCGATGAAGAGGCCTCCAAGTATAACGGGA
ATAATCCAGAGACAGAGGGATTTCAAGCTCTACAAGACTGGCTTGTTGCT
ACCGCAAATGACCAGATAGCTTGTATAGATGACAACGAAGATGAGGAGCG
ATATGCGTACCTGACCAGCTTTCGCCAACAATTTGAACCGCTAGTTTCCC
CATCATACTTGCAACGGATAGATGAACAATTATCAGCCCTTCGAAATGGC
TATGTTGATCTTAGTACACACTGCATTGCGAAATTTGCACAGCTCATTTT
TGTCGTAGACTTCAGAGCAGTAATCCCCGATTTTTTTACACAAAAATGGT
ATACGGCTACCGCTATGAAACAAATGATAGTCACATTCGAGGAATATGTT
GGGGACTATAAGACTGTTTTACATCACTCGCTGTTAGATATTTTTATCGA
GGAGCTCGCAGACGAACTTCTCATTCGCTATCTATCAGGCGTCCGGAATA
AAGGTGCAAAGTTCAAGCGCCAAGATCCGTTTAAAGATAAGATATTTAAT
GATGTATCTACTGCATTCGAGTTCTTCAACAATAATGAGCTTCTGAGTCC
TGATGTCGCAGATGTTATTAAGCAAAAATGGAGAGTAACAGAATGTTTCT
TGGCTTTGATTGAATTAGAAAAAAGCCAAATACCAGACTATTTCATGGAG
CTTAAGACAGACTACTGGGATTTACAATTTAGCTGGGTTGAGGCTGTCTT
ACGAGCTAGAGATGATTTTGATAGGAGTTTACTAAACTCTGTCAAAGCAA
AAGCAGCCCAAGTAGTTGTTATTAGAGGCTCAGAAACTATTATGTCAAAG
GTTAAATAA
>Bgh_supercontig_000010_gene-10.19
ATGGTCCCTTCAATGCCCCTCCCACACACTGACGAATTTTCTTGCGCTGA
AGAGTATGTTGAATCCCTGCTAAATTTTTCGACGACTTCACAAATCTTTC
AGACCCTCTGTGGTGGTATCCATATCCTCGATTTCTTCACGCAGGAAAAA
AGCCTTTATCACACCGTGATACCATCCGAATGGCGCCAATGGCTTCTGGC
CCAAGATTCCATGGCCCTCTTGGATTTCTTCATGCGTGACGATCTCAACG
CCCCCATGCAGGCCCCGGCGCCCAAGTCACTGATCGACTACGTGCATCAG
ATCAGGAAACACTCCTTACGACGGGAAGTGCCCACGGCCCAGCAGATAAG
GCCTCCTGTGCTTCCACGTCATGTTGCTGTGGGAATGATCCCGAAAAAAA
TACATGAAGTGACGAATTTCGCCCAGTATGTCGCTAAAGTGGCAGATGGT
ATTGCTCATGAGTCTGGGCAGGAGATCACGCACTTTCTAGACTTGGGGAG
TGGACAAAACTACCTCGGAAGGGCTCTAGCGAGCTACCCGTACAACAAAC
ATATCGTAGCCGTAGAGAACAAGGCGCTCAACATTAGCGGGGCTAAGAAC
ATGGATGTTGTGGCTAATGTTGCCAAGCGAGAAAAAGTATGGCGCAATAA
AAAGGTCTATCGTCAACAACAGAGCAATTTGAAGCAGACTACAAATCTTA
GCCAAGAAGACCTCAAGCAGACTACAGACATACGTTGGGCTTCGGAAGCT
CCTGCGGACCTTAGGCCTACTCGAGAACTCAAAACTATCTATACACCCCA
GGATGGAAAAGGCTTTATCAAATACATCCAGTGTCAGATACGAGACGCTG
ATTTCTCTCATATTATCAGCCAAATTGAAGAAAAACCTCACGAATTGATA
CCGCTCTCAACAGAGAATGGCCTGATTAAAGATTTAGATGAAATAATTCC
CGTCGAAAAAGGCACGTGTCTAGGTGTTACAATACCAAAAATAATGGTGA
TTTCAATTCACTCTTGCGGTAACTTATCTCATCATGGCATACGTTCGCTT
CTCCTTAACCCGAATGTCAGTGCTATTGCCATCGTTGGGTGTTGCTACAA
TCTCCTTTCTGAAAGATTTGGTGCGCCCTCTATTAAACATCCTCTTCTTC
GTCCTAACCAAAACGCCATAAATTCTTCTCTTATTGTTGACGATAATACA
GCTGGTGATCCGCATGGCTACCCCATGAGTAAGCGTGTCGCATCATATAG
TGACGACGGGCTGAGACTCAATATCACGTCGCGTATGATGGCGGTGCAAG
CACCATGGAATTGGACCAAAAAAGAGAGCGATGACTTTTTCACGCGACAT
TACTATCGAGCACTTTTGCAACGCATATTTTTGGATTGGGGTGTGGTGTG
TTTGACAGAGGGTGTTTCAGATGGTACCATGGGGAGCACTGAGCCGGTAA
TTGTCGGGAGTCTCCGAAAAGGCTGTTTCCTCAACTTCAGGCTATATGTA
AGAGGCGCTGTTGATAAACTTTTACAAAAGCCTGGGCGGTGTGTACAGAG
CCTGGAAAGGATGAAGGAGATTACTGACGAACAGATTGATGAGTATGTCA
TGAAGCATGGGGCTCTAAAGAAAGAACTCAGTATTACCTGGTCCTTGATG
TCTTTCAGTGCTAGTGTGATCGAAAGCCTAATTGTGGTAGATCGGTGGCT
ATTTTTAAACGAGAGCCCGGATATTGTTCGGGAGTGCTGGGTTGAACCTG
TTTTCAATTATGAGCTGAGCCCTCGTAACCTCGTCGTCGTTGGGATTAAA
CGCTAA
>Bgh_supercontig_000010_gene-10.0
ATGCGTAAAAAGGTTCCTGCATCGAAATTGGAGACCACTAGTGTAAAAGG
CCCCAAAAAGGCTTCGAATAGAACTATCAACAAAGGAGTCAAGAGAAAAC
CCATCACCAAGGCCCCAAAAATAGAAACTCATAAGATATCCAGAAACGTA
GCGACTTACGAGGAGCATGGAAGGAGTTTAATCGGATCTAATGGATCGAG
CAGAAGAAGTAATGGTAAAAAAGATAATTTAACGATCGAAAATAATAAAA
ATATTGATGAATTACAAGCTGTAGACAATAGGTCTACTGAAAAGCAAGTT
CCTATCGGCCTAAAAAAACGAAGCAAGCTTCAAGACAAACAAACCCCGTC
TCTTGACAAACCTGAATCACGTACTGGAGTAATAAGATTACGGAACAATA
AAAAATCGAAACTGTCTTCATCTTCACCCTCTTCTGTTGTTGAAGTAACT
GAGTCCCATTTAAACACTAGTCAAGACCATGTCGATTCCACCAGAAGATT
ATGGAGGGCTGAGCAAGATGTGACAGGTACAAAAAGGTCGAATAAAGAGT
CAGCAAAGACTTCTATAACAAGAAAAGATATCCTCACATCAAGACCGCCT
GAAAGATCTCACAGGAAATCCCTTGTTGCACGTACTGCAATTAAGGGGAA
ATTAAAATCTCCGTTGAGAACAGCCGAAAAAGAAATAGAAATTATCAAAC
CGCGCAAAAGATCGAAATATGTGGATGATGAAACTATCGGAAGGAAAAAA
AGAAAAAAAGAAAACAATATACAGTTACAACCCGAATCTTCTGATGATAA
CGGTGAGGGCAAAGGGAAAAATTACCCCCGAACATCAGCCAGGAGACCTG
CCGAGAATGTAGCTTCAAACACTCCTGACAGATACTTAAGGAAAATTAAA
ATGCATGAAACACAGAAAGGGCTATCAAATTCACAGAAAACCTCAACCCT
TCCATCGTCAAAAGATTCGTCCCATCACCATAACAGTTCTAAAGATGATT
CAGATGATAATGAGCCTCTTCCGTACCAAAAGCTAACTGCAGTAACAAGA
TACGTATCGCAACATGTAATAGAAAAGAAATGGCGTGCTTTGCCATCAAA
CTACGTCGAACATATATCAATTTTATTACAAGATATTGAAAAAGATGTCA
TTTATCGATTAGGTTCTAAGCGCAGAACAGAGATTGGTCTAGTTTTACAG
CAAATTTCTCGTAGACTAATCAATAAGCTGTCAAACGGCGCTCTATTTCC
AATATCTCACAGAAAAAATCAAGAAAATTTTAACTTCGAGAAAATTTTAG
ACAAAAACAAATTATTGGAGAACCATCTAACCCCCATTCTTCATACCAAT
GAATTACTCGAAACCGAACTGAACAAAGAATTAGCATGGCTTGAAATAGA
AGAGGAGAAGTTGGGCGAACTAGAAACAAATGCAAAAACAGAAAGGGTAT
CGAGAAATGAGGCTAGTAGGAAACTACATGCTGTGCTTCAGAAAAATTTG
AGTAAAACCTCCCTTGACTTAGAGGATCAGATTGGACTAGAATTTCAGAA
AATACCGGGCCCGAGCCTATCAAACTTTAAGCTTTCTGGTGATGACGACT
TGATCAGTTTAGTTAAGGAAATATATGGTCATGTAGAGAGCCTACAACGT
AACGCCAAGCAAGTCAGTGGCATTAGTGAGGTGATAGTACGAAATAGAGC
CACACTCCAAGCGACGCTATTTGAACAGCTTGACCAGGAAGAATTTGATC
GCATTATTATGGGAATTTGA
>Bgh_supercontig_000010_gene-10.10
ATGCCTTCACTAACAGCTCGTTCGCACAGGAAAAAGGTTGCTATCATCGG
CAGCGGCTCCGCAGGAATCGGTGCATTATGGGCTCTAAACCGAACTCCTC
ACGACGTTTATATCTACGAGGCGGCCAATCGACTCGGAGGGCATACGAAT
ACCGTTGAATGGAAATGCGGCAAGTCTAAAACCCTCGTGGATACGGGATT
TATTGTATTGAACTCGGCAACCTACCCGAACTTTCGGGCATTTCTCAAAT
ATATTAATATTCCAACGGAGCCGACAGAAATGACGTTTAGTGTATCGCGC
GATGAAGGGATATTTGAATGGGCAGGGAGTTCATTGTCGGCTGTTTTTGC
GCAACGCAAGAATATCTTCTCACCTCGAGTGTGGAGAATGATCTTTGACA
TTATACGTTTCAATCATTTCGCATTAGACCTCCTACATCATGAAGATTTG
TGTCAGATTCCATTAGTTAACGGCGAGAATATCAGAGGAAAGCAGACTAT
CTATGCAGACAGCCAAATGACAATTGGCGAATACCTCAAACGAGAGGGTT
ATTCCGACGCATTTAGGGATGACTATCTAATTCCGATGACCGCTGCTGTA
TGGAGCACCAGTCCAGATAAATGTACACTTGAATTTCCAGCAGTCACCTT
GGTTCGATTCATGTGGAATCACCATCTACTGAGTACTGTGACATCCAGGC
CTCAATGGTTAACCATAAAACAAGGTGCCAAGAGTTATATCGAAGCTGTT
ATGAAAGGATTTCCACCTAATCACGTTTTCCTGGGGGAGCCCGTCATTTC
TGTTACAAATGACGAGCTGGGTAAGGTTCGACTACATTTAAGGAACGGGA
ATTCCGAGATCTATGACCACGTCATCATTGCCACCCATGGCGATCAAGCA
TTGGAGTTGGTTCATAACGGATCAACCGCGGAAGAGCGTGAAATATTATC
TGGATTCCAAACTAGCCATAACAGCGCCATTTTGCACTCGGACATTAGCC
TTATGCCAAAACGACGGAAAGCTTGGACATCATGGAACTACATCACCAAG
TCATCTCCCACTTCGGCGAATATTGACCAAGTTTGTCTAACATATAACAT
GAATATCCTTCAACACATTCCAACGTCAGTTTTTGGGGACGTTCTTGTAA
CTCTCAATCCCTTACAACTTCCACATCCAGACAGTATCCAAGGTACATAC
TCTTATTCTCATCCTCTGTATAACCCACGTGCAATCCGAAGCCAGAAATT
ATTATCAAAAATACAGAACAGACGTGGAATAAGCTTTGCTGGAGCATGGA
CTAAATATGGATTTCACGAAGATGGATTTAGTAGCGGACTACGCGTTGCT
ATGGATCATCTGGGTGCCAAGCTTCCTTTTGAATATACGGATAGCACTTA
CTCTAGAGGAATGAATCCCATTCTAGGTCTTACGGACCTTTTGGTTAGAG
CTTTAATTTCGATCACGCACTTCTACATTACTATAATTGAGATAATCTTG
GGGGTACATCACGTCCGAAAAGTTAATAACCGCCATGGAGGTCTGAAAAT
AACGTAG
>Bgh_supercontig_000010_gene-10.1
ATGCGTCAAGAGCCGTGTATGTCAATAAATTTACAACACGCCCTTGTGTC
CTTACAGTGCCCATGTGCCCACTGTATATATCAAAACATGGGCCGTACAT
GCCACGATGAGCCTCAAGAAAATTCTAATTTGTGTGTGGTGAATAATGAA
GGGAAGCTGCACCATCAAGTGCACATAATTACTGATAACGACATGGGAAG
TTCACTTGAGCAGATGCAAGATTGTCCAGCGGAAAATCTAGCAATGAGTG
TGGATGCCTTACCACAGGGATCGATGCAGATTATTCAACCATGCCCGGTC
TCTGAGGTCCAGTCGAGTTCATTGAATGAAGGAGGTAGCCAATGTTCATT
GAACGATTGGTCTCAATCCCATGGTAGCCAATATCATGAAGTGCACAATT
TCCTCCCATCTTACACCTTTAACGCCCCTGAAGTAACTACTGAATACAAT
CTCCTGGACGAGTTTCTCGACAACAGCTTGCTAGATGATGGGACTTTGCT
TTCTAGTGAAAGAGGAAACTTTTACCTGGGTCAACCTAGCGCTATGATAC
CGAATGCTTTGGATAATCAAGCCAACCCAGCCGGCCCACAGGCTTCAGGC
AAACTTTTCCAAGGGCATTGGGGAGAGCAACAAATATCAAGACCAACAAG
CGTTATTCCCGGCGATAAATCGTGCGAATACTATCTCCAGGCTGCTGATC
CTACCGGAAATGATACACCCGAAGAAAGAATGCAACGATTACTCCAAGCA
AAGTATGATGCGGGAATGCTAAAGCCGTATAACTCACTCAAAGGTTACGC
AAGGCTATCGGCTTACATGGATCAACATTTTCAATCCGCACAGAAGCAAA
AGGTTCTCCAACATTCGGAGCGATTCAGAAGTCAATTTCGGGAAAACGTA
CAATCTCTCACAGACAGTGATCTGACATCAGATGAAATGTGGTTTGAATA
TAGCCTCCTAGAATGCCATCGAGCTTTCGCAAGTATGGCAATCCCTGCAT
GCTGTTGGAGGAGGACAGGAGAAATATTTCTTGGTAACAAGGAGATGGCA
GAACTTATACGTGTACCAATTGAAAGATTGAGAGATGGCCAAATAGCTTT
ACATGAGATACTCGTCGAAGAGTCACTCGTAAGCTATTGGGAAAAATTCA
GTGCCATGGCCTTTGATCAGGGTCAGAAATCCGTTTTTACAAGCTGTTTC
ATAAAAGCTTTTGAAGATAACTCAAAGAACCAAAAATTTAAGTGCTGTTT
CTCCTTCAATATAAAAAGAGATGATCACAAGATTCCATCTATGATAATTG
GTAATTTTTTACCGCAGAACCCTTCGAGACAGTAG
>Bgh_supercontig_000010_gene-10.15
ATGCCTACCCGATTAAATCTACCTCCCGTCACTCGAGTCGTCCTTTTCGT
GCTTCTCTCACAGACATTCCTAGGCTTTGCAATCAAATATCGGCACTGGA
CTCGCTCTTCACAGTTTGTCATTGCGTGGCTTGCTCTCCTGCCTAATGTC
TCTCTCATATATCCATGGACACTACTCACAACAACTTTATTCGAGAAAAA
CTTGGTCACCTTGGCTATCAGTGCGGTTACCATCTTCTACAGCGGAAGGT
ACCTAGAGAGGGCGTGGACGTCAGTAGAATTTGCAAAATTCCTTCTCGTC
GCGTCACTAATACCTAACGTGCTCTGCTACGGCTTTCTCACAATACTATT
CACATTGACCGGACAGTCGCACTGGATGCTTATCACTATCAATGGCACCA
TCGGTCTACAAATCGCTTTCTTGGTCGCCTTCTCGCAACTCATACCTGCA
CATACCGTCACTATATTTAAAGGCATCATTTGTCTCAGGGTGCCTCGGTT
CCCTCTTCTTTATATCCTCAGCGTCTCCCTTCTGACCCTTGCGCCCATAT
TGAGCATGGCTTCTTTCCTACTCGTTATAACTGGCTTCTTCACAAGCTGG
ACTTATCTTCGATTTTTCAAGCAATCCTTCCCCGATCTTCAGACACCGCA
AACTTCTCTTCGTGGCGACAGCAGCGAGTCATTTGCCCTCGTGGAATTCT
TTCCTGTCGCCCTTAAGCCTGTCATATCTCTCTTGTCAAACTTCACATAC
AATATATTTGTAAAACTACACATGTGTCCTCCATTCCCTACAGGCGAACA
CTCCTTACAGCGTGTTGACTCACTCGCACAGCGAAATACCCCAGGAACCG
CACGTGCAGAAGCAGAACGTCGACGGGCTCTAGCACTAAAGGCATTGGAT
CAAAGGCTGCACGCCGCCACAGCCAGCTACTCTAAGCCCCATAATCCAGG
GTCAACAGTAGCAGTCCCGAACTTTCCATTACAAATTCAACCGAGCGTTA
AGCATGGACAAAAAGGAACGAAAACGGCGACGATTCAATGGCGTAGAAAG
CCTGCTCATCTAGTAATCTTGAATCCGAAAAATTTCTCAGTCTTGTACGA
AAAAATACAGCCTCTGCATTACTTGCTCTCAATATCGAGAACATGTGATA
ACCAGCGGGGAGAAACAGAGACTGTAATTTTATTCATCTTCTTGTGA
>Bgh_supercontig_000010_gene-10.11
ATGGGCTGCATTTTCGCATTTCTCCTGGCAGCCACTGGGCGTTTGGTTAC
CATGGGCTCAGAACACGATGATCTTAACGATGATCGTCACTATGGACTCT
ATCAACTTCCCCCAAGTTCTACATTCCCCGAACCAGTAGCAAACGCAGAA
GTCTATCTTTTTACACAGAAAAAATCCTCATCAGGCACAAATTACGCAAT
GTACTGCTCACCTAAGAAATCGATGAGCGAGATAGTACAAAATATTCAAG
GATTGAGGCCTCAAGAAAATCAATCTGAATCTACAACCTACGAATATTCT
CCGTTGATGCAAGACTGTTTGCAAATACTCGAGTCGTCATCTGGAGAGCC
ATTGCTATCGGAACTACTTCCTAAAAAAAAGAAGAAAAGTCCATGCACGA
GTAGCATCATATTCGATCTAGTAAACATGCAGCAAATAAAGTTGGTTGGC
AATTACCTGCGTCCTCTATCCCAGTACCACATAAATACGCACACTGTAAC
GGCAGATATGCATATGGAATTGAAGGATGTTTTACTCAAAGGAAGTATGT
TACTTACTGCATCCAAAAAAAATATGGACAAGGCACTCGTTTGGCATAAT
GGGCGTCTGATGCTACTAAGGAGTTCGAAGGAGAAAAACAAAATATACTG
GAATAATAATAATAATATTAATGATGTGGAATTGAGCGTTGAAGATATCG
TTCAATTCATGACTGATAATTTTTCTGAAACACAAACTATTATCAGAAGG
ATTTTTTATATGCGCAGTTTCTTAAATATGTATGGGAGTATAAAAACTGC
TGACTCGGGAAATTATAACCCCGAATCTGGAGATGTTTTCAGAAGGCTCA
TTATTAATTCTCGAGGAATGCTAGAACAAAGTTTATTCGAAGCGATCCCG
AAGGGCTATATTTTTCATTAA
>Bgh_supercontig_000010_gene-10.24
ATGAGCATTTTCTCCGAACGGGCGCCCTCACTGGACGATAAGACAGCTGT
CCTTCTAATAAACGTCAGGTTCACGAATTCCTTCGATCTTCCCATCGATA
TCGACCAACCTCGCCAGACCTACGTTGCGGCTCTCAAGCATATGGTGCGC
TCTAAGCTCGAGGAACCGCTCTCTCGTCACTGCTTTCGTTTTATTTACAG
TGGCAAGCTACTTCGGGATGAAGATATATTAGGCAATGTGCTGAAGCTTC
CTGGTGCACCTCCACGTCGCTGTGACCCATCGGGAAAAGGCAAAGCTGTC
GAAATTAGTCCTACGCGTATCTGTATCCACTGTGCTATTGGCGATGTCCT
CACACCGGCCCAGCTAGCAGCCGAGGCCGAGGCGGCCATGAAGTCGTGGA
GCGAGCCGTTCCATGCTCATTCTGATACTAATCCTGCCACATCCCTTCCA
CCGCTCAAATTCTCTAGCTCAACGCCGCGCGGCTTTGATCGGCTGCTTTC
AAGCGGATTTACAGCAATTGAGGTGAACCAACTGCGCCTGCAATTCCGGT
CCATTCAGCAGAGTATCCATACGCCCGATACTATGCCATCCCCTGACACT
CTCCTACAAATTGAAGATGCCTGGATTGATGATAACTCTGGGAATAACCC
GAGTACCTCTGGCTTCGACTTTGGAGATGATAGCCTGGGCAGTGGCGCCA
TTGACGATATTTTGTGGGGTAACCTAATTGGCTTCTTCTGGCCGCTGGGA
TGTATGGGATTCTTGATGCGAGAAAGCGGACTATGGTCCAGAAGAAGACA
GATTGCCGTATTTACCGGTTTTATTCTCAGTATTGCCTTTGGAATCTTGC
GGATCTTGTCGTGA
>Bgh_supercontig_000010_gene-10.23
ATGGCCAACCCACTCGATACAGACATCGGATCTGAACTTTTCAGCAGCTA
TGAAGCAGAGCTCAAGTTGGTGCAAGCTGATTTAAATCAAAAATTAGACC
AAATCCCAGATTTGGGTGGAGAACCACGCAAAGCGGCCATAACATCAGCA
GAACGAACCATCGATGAGGCCAATGAAATAAAGCAAAATATTCCCTCTTC
TATCAGAACGAAAGTTAATCAACGCTTCCACCATCATGAATCGGACGTTG
ATACTGCGAGAAGAAAACTACGCACCTTAGCAGATACAAGGTCTGCTCTT
TTTGGAAATCGGTACTCTGATAATCCGAACGATGTGCAGTTAGAACAGCG
ACAGCAGCTGCTGTCTGGGACAGATAGATTGGATCGTAGTTCCCAAAGAT
TAAGAGCAAGCCAAGCATTGGCCAGTGAGACTGAAGCCATTGGAGCTAGT
ACTCTGGCGGATTTGTACAGGCAACGTGAAACTATTCGGCATACTGGTGA
TGTCCTACTTGAGAGTGAAGGGTATGTTGACAGGAGTGTGAAGACGCTGA
GGGGAATGGCTCGAAGAATGGCTACAAATAGAATTATAATGATCACCATT
ATCACAGTCTTGGTCCTGCTGATTATGGCTGTAATTTGGAGCAAATTTAA
GTAG
>Bgh_supercontig_000010_gene-10.7
ATGGCCACCAATCTCACTGAAGAAAGTATTTTGACGAACTTTTTGCTGCC
GCCCGCACCCCTGCCATCTATATTGTCATTGAAGGCCTTTACTGCCTTAT
TTCCTAGCTCGATCCAATCGGCTCCAGTGATTAAGGCTCTATACCGCGAT
CTTCAGTCCCAAAGAATGCTCATTGCTGATGTAGTAAGGCAGAATATCAA
AAATGAGAAAAAGAGAGGGATAAAGCAGCACAGGGCAGTACTTAGAGCAA
GAAAAATTGAAGAACAAGTTGATGACATGATAGATGATGAAGTAGAGATT
GAAGAAATTCTATTGGGCCCCTCTTGCAACTTGCCGCGGCCGAAGTCACA
CACACTGAAATCCATCGTTCCAGAAATGGCTTTAGCTGTAGAGGCACTAG
AGTCCGACGTATGGCAGCTGAATAATGAGTACAAGAAAAATATAGATGAA
ATTCGTTCTACAGTGGGAGAATTCAGTGATCTTCGGTATGGAAAGCTAGC
AAATCCACAGCTGAGAGATCTGGTAATCGAAGGATGTTTGAGGCTCGAAA
GCGCCTGTGACGACCATTAG
>Bgh_supercontig_000010_gene-11.17
ATGGCAAGCCATCATCCCTCTCCAACCGCGGGAATTCCCATACACCATGG
TCCTCCCGGTGGTCCACCGCCCGCTGGGATGCCGCAGTCACAGCATCCAT
TTCCCGTTGCTCAGCAGTTAGCCGCAATGAACGAAGCCGTCTGGCTGCAA
ATCGGAAGTCTCGCAGAACTCCTGAATAACCTGGACGAAGCCATGGGCGC
CTACGAACATGCCCTCCGTGCAAATCCTCGCTCCATTCCGGCCATGAGCG
CCATCAGCAGTATCCTACGCACACAAGAACAGTTCTACAAGGCCGTTGAG
TACCTTCAAAATATTCTCAAGCTTGATGCCAACAACGGAGACGTCTGGGG
AAGTCTCGGGCATTGCTATTTGATGATGGACGATTTGCAACAGGCCTATT
CAGCCTATCAACAAGCTCTATATCATCTCCGCGACCCCAAGGAACCTAAG
CTCTGGTACGGCATCGGAATACTCTATGATCGCTATGGGTCTCTGGAACA
CGCGGAGGAAGCCTTTTCGCAAGTTATGCGAATGCAGCCCGACTTTGAAA
AGGCCAATGAGATTTACTTTCGTCTCGGCATAATTTACAAGCAGCAGCAA
AAGTACCAGCAAAGCCTCGAGTGTTTCCGATATATTGTTTCCATACCACC
AACGCCTTTGACAGAAGAAGATATATGGTTTCAAATAGGCCACGTCCATG
AGCAACAGAAAGACTACGACAATGCTAAAATGGCATACCGCCGAGTGCTT
GATCGCGATCCAAACCACGCCAAGGTCCTTCAGCAGCTAGGATGGCTGCA
TCACCAGCAAAGTAATAGCTTCAATAGCCAAGAGCAGGCTATCGAGTATC
TCGAGAAATCAGTCAACTCTGATCAGAGCGATGCACAAAGCTGGTATCTC
CTTGGTAGGTGTTACATGTCACAACAGAAATACCCCAAAGCATACGAGGC
CTATCAACAAGCAGTTTACCGAGACGGAAGGAACCCAACATTCTGGTGCT
CGATTGGTGTTTTGTACTACCAGATTAACCAGTACCGGGATGCGCTCGAT
GCATACTCCCGAGCTATACGCCTGAATCCGTACATATCAGAGGTCTGGTA
CGATCTCGGCACACTGTATGAGTCGTGCAACAATCAAATAAACGACGCTC
TCGACGCATATCAGCGGGCCGCAGAACTCGATTCTAACAACGTCCATATC
AAGGCACGCCTACAGCTGTTACGTAGCCAGCAAGCTAGTGGTGTTCCCGT
GCAGACAAGTGCTCCCTTGCCCCAAGACGTTCATCCGCAGGCCTACCAAG
CTACAGGTGCCGTCGGCCCGCCAGGTCCGCAATGGGGCAACTCGGCTCCC
CAGCCACCGTCTGGACCCTCTGGCGGACCACCTGCTAACGGCTGGGGTAA
CCAACTGGCTGAAATTAATCCGATACACCACCCTGCCAACCCTTTTGATC
AGCGTGAGCGAGGTCGCGGTCCGTCTGGTCCTAATCCACCGCCGCCGCCA
CCACCTCGGGGCCCAGCTAGTCCGCGATCGGGACCCGATCAAATGCGCGC
TTACCCCGGCCCAAGTACGCGTGGGCTTCCACCGCCGCCGCCGCCGCCAC
GATCACCTCGAGACCATCATAATGCCATGGGTCCCTTTCCTGGCGCCGGA
CTGCCCCAACCAACATCATCTCAAGGACCACCTTTGCAGCCCCCACCTCC
TCAACCGCCGCGTGTAACAAACCCAAACTACGCAGGTCCTGGCGCAACGA
ATGCCCTGCACCCTGCTCCAAATGGTATGAATGGCTCAGGACCCGCAATA
TCGCTACCTTCGTTTGGGCGTCAAAACAGTCCGCGGATGGAAATGCGATC
ACTCCATGACAATCGCTTGTCGTCGCCGAAGCCAGTGTATAACCACCAGC
AATCTTCGTATGCCCATCATGGGGAGATGAACGCAGGAGGTATGGATAAT
GGCGTGTCAAATTCACACAATGAGCCACTCGTCCCAGAACGTAATGGCGA
CCCCCGTCCCGCATCTGTCGGTCCGAAGCGCTTGCGGGAATGGGAAGACG
AGCAACAGACAATGAAGAAGCCCGCTTCGGATGAGAATCGAACACGGTTG
ATGGACTCACATCATCGGCGGCTCTCAACACCACCGAGAGACCAATCGTT
TCGCCGTGCTTCATCCGAAGTCCGTCGAGTCGATGATCAACGCCACTTGG
AAGATCAACGGCGAATGGATGAGCAGCGACGTGAAGACCAAAGACGCATA
GAAGACCAGCGGCGAGCCAACGAAAACTACCATCCGTCCGAGGCCGCTCA
TCATCCACCTATGGCTCCTAATAGCCATTTACCACCCATGCAGCAAGGTC
TACCTACCTCACATACGCCAGTTCATGATATCCTGCCGCCACCGCCGCCA
CTACCGCCTCCACCTACGCAAAAAGATTACGTCATGGACGAAAGGGAACG
GCACGAACATGTACCAGCGCCGCCGACATCACTTCCGTTAATGAGCGAGC
CAGAGCGAGCTAAACGAAAGATGGATGTAGATGAGGATTACGACGATGAT
GGGGATGAAGACAAGAAAAATAGCAACATCTTGGTAGGATCGGGATCTGG
GCCGATGGACAGCAAATCAACATCCCCTTCTGGCGTTAATGGGCATGTTG
TTAATGGGATGACGAATGTTCAACCAAAAGTTGAAGCGTAG
>Bgh_supercontig_000010_gene-11.26
ATGGCGTCAAATAGGTTACAACAAACACAGCGTCCATTGCACATATCGAC
TGATTACTCTGATCGAGGAGATGGTTCGGACGGATTACAATCTGAAGGTT
CACCCACCGTCATTTCTCCTGGCTCTTCAAGAAACCTTATACCGCAGCAG
CGAGGTTCAATCGCCTCCAACATGCGGCCTGGAAATTATCGCTCATCATT
GATCGCTGAATCCTCCGAAATGCTTGTACCGCCATCACGACCACGCGGGG
CGCGATCATACCAATATCTTGATTCACCAATTGATAGTCCATCTCGAACT
TTTTCAGCCATATCATCACGAAGAGGGAGTTTTGATTCCACGGGAAGCAG
AGAGAGTCGACACAGCCCATTTGGATCACCCTTCGATGATTCGAGAGCAC
CATCAAGAGCTGGGAGTGATGACGATAACCTAAATACCCAGACAGTCTCA
GAAAAATATAATATAATGCCTTCGGCAGGCCTTTTACTTTTTCCTGAAGA
TGTGGAAAAAGATGACTGGCTGCATAATCCAGATCCCAGCGATAAAGATC
GAGATCAATGTGATATCTTTACCAAGCGTGGAATGGCAAATCTAGGTGGG
TTGATATTTATATGCTTGGGAATGCTTGCTTTGTTTGTTGGGTACCCCGT
GCTAACCTTCGTTCGCTCGATTGTCGATCCGAAATCAGGAGCATGCGCTG
CTAGTCCTATCTGTCTGTCTGATAAGATGGCCCTGCTCAAAAACCAGAGA
ACTGGTCTCATTGACCCAGATACACCAAAATCTTCTCACTCTAAAACATC
GCACGATGGCAGGAAGCTTAACCTTGTATTTTCTGATGAGTTCAATAAAG
ATGGGCGCACATTTTATGACGGTGATGACGCCTACTTTGAAGCAGTAGAT
ATTTGGTACGGTGTAACACAGGATCTCGAATGGTATGATCCAGATGCAGT
CAGTACAGCCAACGGAACACTTAACATAAGGTTTGATGCTTTCCAAAGTC
ACAACCTCAACTATCGTTCTGGTATGGTACAGTCTTGGAACAAACTATGT
TTTAAGGGAGGCCGATTGGAAGCCAGTATTTCTCTTCCTGGGAGAGGTGA
TATTCAAGGCTTTTGGCCAGGTTTCTGGGCAATGGGTAACTTGGGACGAC
CAGGGTACCCCGCAACTACAGACGGAACATGGCCTTACAGTTATTGGGAT
AAATGTGACGCAGGTATTACCGCAAATCAGAGCCAATCTGATGGTATCAA
CTTATTGCCAGGTATGAGGCTACCCGCCTGCACCTGTTCCCATGAAGATC
ACCCTTCGCCCGGAAAGTCTAGATCCTCTCCCGAAATCGATGCCCTCGAG
GCTAGCAGTGGTTTCCTCGGTCCAGGAGAATACGGAGGTGCTACAGGCGT
GGCTTCGCAGTCATTCCAAGCTGCTCCTTTTGACATATTTTACCAACCTG
ACTACCAGTATATTGAGATCTATGATCACAACGTGACTGGTATGAATGTT
TATCGTGGTGGACCCTACCAGGAAGCTCTATCAGGCGTGACCTGGCTCAA
CAACGATTGGTATGACGGAAACGGGTATCAAGTTTATGGCTTCGAATACA
CGCCTGGCTCAAAAGGGGACGTGAGCTGGTTTGTTGGTGACGACTACACC
TTTAAGATTGACCCCCGCTCTACTCGACCAAACGGAAATGTTGGGCAGCG
AGTTATTCCAGAAGAGCCCATGGCAATCGTAATGAACTTTGGCATGTCAA
ATAGCTTTGCCACGGTTTTCTTGCACAATCTTGCCCAGCTCATGCCCGCA
ACTATGAGAATCGATTACATTCGTATCTACCAGGGTGAAGGTGATGAATT
ATCCTGTGACCCAGAAGGATATCCTACTACGAAATATATTAAAACTCACC
CTGAACCTTACAAGAACCCAAATCTGACTCTCTGGTCCGACACAGGCTAT
AACTGGCCGAAGAACAGTCTGCTCCATGAATGTACATGA
>Bgh_supercontig_000010_gene-11.0
ATGGAGGTATGTGTTTGCCTAAGTTTTTCCCGCCTGCAAGTTCTCTATCT
AGATTATCCTGAGACGGCTGTTCGTCTACAAAAGGAGTGGAATATGCAAG
ACCCACAACTTCTCTCGTTTGCGCCCCATGTTCAACCGCACGCACTAGTA
TCCCTTCTAAATCGAGGCTTACTGTACAATATGCATGAGCGCGGCTTCGC
CGCTCAAGTATGTTCATCTAAATTACTCCCTTTGACTATCTACCTGCCCC
ATCTGCCAAAAAACCTCGTCTCAGCAATGGATACACCACAGGCCAGGTTG
ACGAAGACGGCTGCAGTGCGCCTATGGCTGATCTTGAAGTCAATGCGGGA
GGAGGCCATCCCACCTGAGCAAGTGACCAACCACGATGAATATGCTGATG
AACAAGCCTATCCATCCCCCGAACAGATGCCCACTCCACGGCCAATTATT
GTTACCTGCGGCCCCGAGAAAGGCACACAGGTTGAGGCTGTCGAAGATCT
AACATCTGATACTGTTTTCCTCGAACTTACCGAAAATTCAGTCGCACAAG
GCTCTGTTATATTACATTGCGCTTTTCACCCCCGCAATCCAGCCTCTTTA
GTAGCTGCCGGCAGCGATGCTCTTGCACGTATCTGGTCTCTTCAACCACA
AGCACCCTCCACCGATCAAAGCCCTCTCACTAGCGACAAACAAATGGTAG
CAGCCCATCGTAATTTATATGGTAGTGGAGTACCCATCACGACTCAAGCT
ACAGCCCTTTCATGGGCCCCTAATGGTCAATATTTAGCCATAGCAAGCCA
ACCTTCCGACAAGAGCCTCGCACGGGTTGATTTTTGGTTAGAAGATGCCT
CGCTAGTCTCATCAAACAATGGGTTTGAGTCACCCATTATTGATATACAA
TGGAACCAAACTGGTACTGCTTGCCTCACTGTATCACCACAGAATGATGC
AGTTGATACTGCCTTGACCGTTATATATCCGGATCAACAAATACTCATAA
GGCATACGCTACTCGGTCATAATTTGGTAGAGCAGATACTAGAAACGACA
TGGATGACAGATGAAAAGTTTCTCTTGTGCGGTGGGAACATTCTACAGGT
CTTTAATTGTTCCACTCAATCAAATTTGATTTCAGAGGAGCGAAAGTTTG
AAGTACCGGAAGGAGCAATGCTATCACGGGTAGCTTACGATTTCCACACA
CAACTAATTGCGACTGCCAGTGATGCGGGAACTATCTATATCTGGGGGCT
TGACCAAAACGTTCATACCTACAATGCACACCAAGGCTTAGTAACACTCC
TAGTATGGCAGCCATTGCCTTTGAATCATGAAACGAGTAGTATTACAGAA
AGACTCCTTGCCTCTGCTGGCGAAGACGGTGCAATTAGTCTTTGGAATGC
TCTCTCTTCGAGCACTAGGAGTCAATCTTCCATGACCATGCGATCAGGCG
TTTCAGCAATAGAATTTAGCCCTGATGGCCTGTTTGTAGCCGGGGCAACC
AATAATGACATATTCATTTGGAAGACAAACAGCACTCATATCCCACGCGC
CATGTGGAATCATAATGACGAAGTGGGCTGGCAGACTCCGCAATCTTCAG
AGTACACACCCGGCGAGGAAGAAATTTGCTCGCTATCATGGAATTCAGAT
GGCCGTAGACTTGCCTATGGTATCAACAATCGGTTGGCACTCATAAACTT
TTGTCCGTAG
>Bgh_supercontig_000010_gene-11.15
ATGCCTGGCACGTCAAGGATGCCGGTAAGTCTACGAAATACTCTAAATGC
TCAAAGAGGGGGATCAAGCAGTCAGTTTCTTGCTCTTAATATTGATCTGT
TTCGAAATCTAATATTTTTCCTCTTTGTTCTACGATGGACGAGGAAATGT
TTTCTCAAGCTCAAGGGTCGTGGGATACTTGGCACCGCTGCCGATTCATT
AATGGCTGTACGTCGATACGCTTACGGCCTATTTCTTCGAGCACCAGGTG
TGCGATCCCAAGTTAAAACTCAAGTCAATGAGGCAATCACAAAACTTCAA
GCCAAACTTGTACCGTCAGGGCCTGGAATCGTACGCCACTTGACCCTACC
CAAAGAAGGATGGTCAGAAGACTCAGTTAGTAAAGAATTAGAGTCCCTTG
CATCGATGGAGCACACCAGATGGGAAGATGGCCTAGTTTCAGGTGCGGTA
TATCATGGCGGAGACGCTTTATTAAAGTTACAGACTGAGGCATATGGACT
CTTCTCTGTGGCCAATCCGATACACCCTGATGTTTTCCCAGGAGTTCGTA
AAATGGAGGCTGAAATTGTAGCCATGGTACTTGCAATGTTCAATGCACCT
ACTGGAGCTGCTGGTGCGAGCACAAGTGGTGGAACAGAGTCCATCCTGAT
GGCATGTCTTAGTGCTAGACAGAAAGCATATGCAGAGAGGAGTGTGAAGG
AGCCAGAGATGATCCTTCCGGAAACAGCTCACCCAGCATTTCGCAAAGCT
GGGTCATACTTCGGCATAAAAACGCACTTAGTCTCATGTCCAGCACCGAG
CTATCAAGTTCATGTTCCTTCAGTAAGCCGCCTTATAAACAGCAACACAA
TATTGCTTGTTGGCTCTGCACCGAATTTTCCCCATGGAATCATGGACGAT
ATCAGCGCATTATCAAAGCTCGCGATCAAACGAAAGATACTACTACACGT
AGACTGTTGCCTCGGCTCTTTTCTTGTACCTTTTTTGAAGAAAGCTGGAT
TTGAGACCGAACCTTTTGACTTTAGCCTAAGGGGTGTTACATCAATTTCT
TGCGATAGTCACAAATATGGCTTTGCTCCGAAGGGAAACTCGACGGTTCT
CTATCGCTCTACCATTTTAAGAACCTACCAATATTTTATTTCACCTGACT
GGTCGGGTGGTGTTTATGCTTCTCCATCCATGGCTGGATCCCGTCCCGGG
GCCTTGATAGCCGCATGCTGGGCCTCCATGATGAACATGGGCGAGGCAGG
TTACATTGAGTCTTGCTCCGAGATCGTGGGCACTACGAAAAAACTTATCT
CTAGCATTCAGAGTAACCCTGCACTTTGCTCTGATCTCCAAGTTATAGGC
AAACCTTCCGTCTCTGTGGTAGCATTCACATCCAAGACCCTCAACATATA
TGCTATTGCTGATGCAATGAGTGAAAAAGGGTGGCATTTGAATAGCTTAC
AATCACCACCAGCTGTTCACATTGCGATGACCTTGCCTACTTGTAAAGTT
TGGGAAAGATTTGTCAGGGATCTCGAGACCGTACTCGAGGAAGAACAGGA
AAAGGACCGGGTGAGGATAGTAGAAGGCAAGGGAGCTAAGAATATGCCAA
CTGGCGATAGCGCCGCCCTCTACGGTGTCGCAGGCAGTTTGCCTAACAAG
GGTGTTGTTGTTGAGCTTGCCACAGGTTTCCTAGATACTCTCTATAAAGC
TTAA
>Bgh_supercontig_000010_gene-11.14
ATGTCCTGGAAGAAGACGGAACAGTTAATGGAAACCATCAAGCATTACTC
CAGCTTCCCAGCGACCGGGGTAAGTCTTAGGCAGATGGTCCAATTTGGAG
AAAGGCCATCAACGGGAACCCTCTTTCAGGCCTCCCAATTCCTTTCCGAA
GAGTTGCCCATACGACTTGCACACCGTGTTCAAGAATTACAAGAACTACC
TGATGGATTAAATGAAATGCCATCAATAAAGAAGGTCCGCGACTGGTACG
CGCAATCATTCGAGCAAATTACAACCCTTCCAAAACCGCATATTTCCATG
GATATTCGCAATCGACTAACACGATCATCCTTGACAAAGAACAAGTCATA
CCAGTTGGTAGCAGGAGTAAGAAGTAGTTACGATCCGATGAGTGAGCGAT
GTAACTCGCATTTGTGGCATGAAGATACTGCTACTAATGATGTTGTAATG
GACGGGAAGAAAGTACTTGGCAAGAGAAGATACTTTGCAGTGGTAGAAGA
CTCTAACGGCTGGCCCCCTGAGCTTCACGACTACAATCAACGATTCGGGA
ATACATTAAATTCTATTAAGCGGCGACATGACAGTGTTGTTACAACAGTA
GCTCAGGGAATCTTAGAGTACAAACGGAAGCGGCAGCGTATGCGAATTGA
CCACAATATTCAAGCCTTTCTGGATCGTTTTTATATGTCTCGAATAGGAA
TACGTATGCTCATAGGGCAGCACATTGCCTTGACGGACCCGAGTTGTAAC
AAAGATCCTACTTATGTGGGAATTATTTGTACTAAGACTAACGTTCGAGA
CCTTGCTGAAGAAGCTATAGAAAATGCTCGATTTGTCTGTGAGGATCATT
ATGGACTATTCGATGCGCCAAAAGTTCAATTAGTTTGTCCCCCTGAACTA
AATTTCATGTACGTTCCTGGGCATTTATCGCACATGCTCTTCGAGACACT
AAAAAATTCCCTACGAGCTGTAGTCGAAACACACGGGCAGGATAAAAAAG
ATTTCCCCGTGACAAAAGTGGTGGTAGCAGAGGGAAAGGAGGATATCACT
GTCAAAATATCTGATGAAGGGGGTGGTATACCTCGGAGTGCTATACCACT
TGTGTGGACATATATGTATACCACCGTCGATACTACGCCAAGCTTAGATC
CTGACTTTGACGAAAATGATTTTAAGGCTCCCATGGCTGGGTTCGGATAC
GGCCTGCCAATTTCTCGGCTATATGCACGATACTTTGGAGGAGACCTGAA
GCTAATCAGCATGGAAGGCTATGGTACGGATGTTTATCTTCACCTTAATC
GACTTTCGAGCTCATCAGAACCCCTTCAATAG
>Bgh_supercontig_000010_gene-11.6
ATGGCCAAATTTTTCAAAGTCCCGCCTGCTAGCAGGTTTGCCGGGAAAAA
ACAAGACATGTGGTCATTTGTTAATGAGGCAGCTACTAAATCTCCTATAA
CACCCATCGTCAATATGGGACAGGGCTTCTTCGGATATAACCCACCGCAG
TTCATCATTGATGCGGCCAAAGATGCCATGGATCTGCTTGACTGTAACCA
ATATGCACCCACTAGAGGGCGTCCACGACTAAAGCAAGCCTTGTCTGATG
CTTATTCGCCCATGTGGGGAAGGAAACTGAACCCTCAAACTGAAATAACA
ATTACATCGGGTGCCAATGAAGGCATACTTAGCGCATTCATGGGATTTGT
CGAGCAGGGTGATGAGGTTATTATTTTTGAACCATTTTTCGATCAATACA
TCAGTAACATCGAAATGGCTGGAGGGAAAGTAGTGTATGTTGCGCTACAA
CCACCTGCTTCTGGAGATTCCCAGAACACAGCGGCAGCCGATTGGAGCAT
TGACTTCAATGAGCTCGAGGCTGCCATCACGCCCAAGACTAAAATGATAG
TCCTTAATACTCCTCACAATCCAATAGGGAAGATTTTTTCCAAGGAAGAA
CTCACTCACATTGGCGAAATTTGCGTGAAGAAGAATATCTTAATCTTATC
AGATGAGGTTTACGACCGACTATTCTATGTGCCATTCACCAGAATTGCTA
CCATTTCACCAGAAATTGAGAACCTCACCCTGACAGTTGGATCTGCGGGT
AAGAGTTTTTGTGCGACAGGTTGGCGAGTAGGATGGCTGATAGGGCCGTC
ACACCTAATCGACTACGTGGCGGCAGCACATACTCGAATTTGCTACACCT
CAGTCGGACCGCTCCAGGAAGCAACGGCAGTAGGTCTTGAACAAGCTGAC
TCTCACGATTTCTGGGAAACCTCACGGACACAGATGAAGCATAAATTAGA
CTACTTTAACGAGATTTGGGCCGAGCTCGGCCTGCCATTTTCTAATCCTG
ATGGCGGTTACTTTGTCCTTGTAAATATGAAGAAGGTCAAATTTCCAGAT
AACTATCCGTTTCCACCTCATGTCTCGTGTAGGATGAGAGACTTTCAGCT
CTGCTGGTTTCTCATACAGGAGCTAGGCCTTGCCGCCGTTCCTCCATCGG
AGTTCTTCACCGAGAAGAACTCTCACAAGGGCGAGAACTGGCTTAGGTTT
TCGGTATGCAAAGAAGATGACGATCTCACCCGCGCCAAAGAGAGGCTGAG
GGGCCTGAAGAAATTCATTGAATAG
>Bgh_supercontig_000010_gene-11.11
ATGCAGCCCGGAGTTCTTCCAACTACATCCTTCCCAGAATGGGCACAACA
TTACGGAGTAGAGATGTCGACGCTCAAGCTAGCTTGGTGCCCCTCAGTCG
ATGGCTTTGGACTCGTGACGCAATCGGCCGTGAGATCTAGCCAGTCGTCG
TCAAGCCCTGTGCTTCTCACAGTACCGCCGGACCTCATACTGTCAGCGTC
AACTATTGACGCAATAGCAGAGGTAGACGAGCAGCTGCGTGAACTTCTCG
ATGTGATGCAGGCGATGACGGCACGCGAAAAGATCATGCTCTTCCTGCTC
CTACACATCACGCGCCCGGCACCCAGTGACCGCGCCGGGCTCAGCGCCGC
TTGGGCCGAGTATGCTGCTATGTTACCGCGCGACGTGCCGGTTCCGACAA
TGTGGCCGGCTGCAGAACAATGCCAGCTGGCCGGGACCTCGTTAGCGGAG
CCGCTCAAGGCTAAACTTACGGCGCTCACGGCCGAATTTGCCCGGCTCAC
TACGCAGGCGCGACGTATGCCCTGGTGGCACCACGATGATTACAGCTTCC
GCGACTGGCTGTGCCTCGATGCGTGGTACCGTAGCCGCTGCCTCGACCTA
CCAGTCAGCGGCCCCTCTCTTGTGCCGGGCCTCGATCTCGTCAATCACGC
GACGCCCGCAGTCGCCTACTTTGAGCAGCTGAACTCGACTACGCCCACCC
GCCTGCACCTCCGGCCTGGCGTAACGCTTGCCGCCGGTGCTGAGATCAGC
ATTGATTATGGCGCGACTAAAGGATCGGCTGAGATGCTCCACAGCTACGG
CCCTTGGCTTGCATTCATCTGTCTCAACGAAGAAGACGGTCTTAAGCTGC
GTCGCACCGCTACCGGCTCTCATCTTGAGGTGTATTGGAAGGGCCATGAC
GTAAGTGCCGCAACCGCCAATTTCACCACACACACAGCGCAAGACCCTCA
ACAGCCCGTCTTTGCCCTACGCGTTCTCGCTATGGTGCAGACCACGCTGG
CCAAGGCCTTACAGGACCTGGAATTTACTGACCCGTCATGGACACCAACG
GCATCGCGCCCTCAGCAATTGCGTCAACTCGAGCATTCCCTTGTGGCGGA
TCTGAGTGATACTGTTGAGGAAGAGATTGCATGCCTCCTCGCCACAGAAT
GTGTGCAACAATATCTGGCCAATGCCTCCTGTCTAGACACAGAACTGACC
GATATCTCGTGA
>Bgh_supercontig_000010_gene-11.28
ATGTCTCATCGCAAGTTCGAAGCCCCACGTCACGGTTCTTTGGCATTTTT
GCCTCGGAAGCGAGCTGCTCGCCACAGAGGAAAGGTCAAGTCATTCCCAA
AAGATGACCCTAAGAAGCCTGTTCATTTAACTGCTACTCTTGGTTACAAG
GCTGGCATGACAACCATTGTCAGAGACTTAGATCGACCAGGAGCAAAGAC
CCATAAAAAGGAAGTTGTCGAGGCTGTGACTGTTATTGAGACGCCACCAG
TGATCGTTGTTGGTATCGTTGGGTACATTGAGACCCCTCGTGGACTCAGA
TCTCTCACAACCGTATGGGCTGAACATTTGAGCGATGAAGTGAAGCGCCG
ATTCTACAAAAACTGGTACAGAAGTAAAAAGAAGGCATTCACCAAATACG
CCAAGAAACACTCGGAAAACTCCGGAAGCTCTATCAACCGTGAATTGGAA
CGTATCTCAAAATACTGCACTGTCGTACGTGTTTTGGCACACTCGCAAAT
CAGCAAAACCCCCCTCAAACAAAAGAAGGCCCACTTAATGGAAATTCAAG
TGAATGGTGGCTCAGTTCCTGACAAGGTTACCTTTGCGAGGAACTTATTC
GAGAAACCAGTAGAGATCGGTTCAATATTCGAGCAGGACGAGTTAATAGA
CGTCATAGCAGTTACGAAAGGTCACGGTTTCTCCGGAGTAACCAGCAGAT
GGGGGACAAAGAAACTCCCGAGGAAAACCCATAAAGGTCTCAGAAAAGTT
GCGTGTATCGGAGCATGGCATCCTTCGCACGTACAATGGACCGTTGCCCG
CGCTGGTCAAGATGGATACCATCACAGAACCTCTGTTAACCACAAGGTCT
ATCGGATTGGTAAGGGTGAAGACGAGGCTAACGCATCGACTGAGTTTGAC
GTTTCTAAAAAGCAAATTACACCTATGGGAGGATTTGTTAGGTACGGCGA
GGTCAAGAATGACTTCCTTATCCTAAAAGGTTCTACTCCAGGTGTCAAGA
AGAGAGTTATGACACTTCGTAAGTCTATGTTTGTCCACACATCGAGAAAG
GCCCTTGAAAAAGTTGAGCTCAAATGGATCGATACCTCTTCCAAATTTGG
TCATGGAGCCTACCAGACTCCACAGGAGAAGCACCAGTTCCTCGGAACTT
TAAAGAAAGATATCCAATCTGCCGCATAA
>Bgh_supercontig_000010_gene-11.25
ATGGGCCGCATCGCGCCCTATCATCTCGACGACGACAGCTTTGGAGCACG
TCCCGGCAATATCGTTCAAGCCTTTGACGCCTTTCCCAAAGCCAAGCCGC
AGTACGTGACGCGCTCGTCGGGCGGCGGAAAATGGACGGTAGCCATGCTC
TGCATCTCGTGCTTCCTCATATTCTCCGAGTTTCAGGGCTGGTGGCGTGG
CTATGAGACGCAGAGCTTTTCGGTCGAGAAGGAGGTTAGCCATGATATGC
AAATCAACCTCGACATGGTCATCGCCATGGCCTGCGATGACCTCAATATT
AATGTGCAAGATGCGGCAGGCGATCGAATACTGGCGGGCGAAAAGCTACG
TCGCGATGCCACCAATTGGGCGCAATGGGTTCACAAAAAGGGTATCCACG
GCCTGGGCAAGGATGCCCAGGGCCGCGCCATCACCGGCGAAGATTACCTC
GACCACGACGATGGCTTCGGCGAGGAATACGTTCACAACATCATCGCCAC
AGCTGGCGGCACAAAGGCGAAGTTCGCTAAAACGCCTAAAATACGTGGCT
ACCCGCCCAACGGCGATAGTTGTCGAATCTTTGGTAGCCTCGATGTCAAC
AAGGTTCAAGCTGACTTTCACATAACGGCGCGTGGCCACGGTTACTACGA
GCTAGGCTCACATCTGGATCATGCAGCTTTCAATTTCTCTCACATTATCT
CAGAACTCTCATTTGGCGGCTTCTACCCCTCGCTCGAGAACCCCCTTGAC
GGCACCATTTCGACCACACCTAATCACTTCCAGAAGTACCAGTACTTCCT
CTCAATCGTGCCCACTAACTTCATGGTCGATTCCGTATATTCAAAAAGCG
TTGTTGTGACTAACCAGTACGCTGTCACGGATCAGTCGCTCATGGTAGGT
GAGCGATCTTTTCCAGGCATTTTTTTCAAGTATGATATTGAACCGATGCT
TCTCACAATCGTCGAGCGCCGCGATAGTTTTCTACAATTCCTAGTTCGTG
CTATTAATATCTTTAGTGGGGTCTTGGTGGCGGGCCACTGGGGTTTCACA
TTGACCGAATGGGCGGCAACGGTACTTGGGAGGAATCGGCAGATAAAGCG
GGAAGGTGTTTTGAACGGGCGACCTCTGGAAAATAATTATTAG
>Bgh_supercontig_000010_gene-11.4
ATGATCCCATTTCATACGGCAAGGGCCCTCCGTCACGGTGAGATAGGCAA
CTCGGCCCTTTCCCCAGACTTCGCTCTTTGTCTCGCACTATCGACGCGAG
CATATCACGAGGCAACTGGACCATCGACTCCCGCTCCCTGTTCCTCGCTG
CGACTGCGAGTGGAGCCCAGGGTCATCGCGACGAACCGGCCTGGCCAAGG
CGTGCTAGCTCCGTTTGCGAGGGCCAGGCGAGATGGCGACGGGCGGATAT
TCGTGCCTGCCATGATGCGACTAGATTTATTTCATCGCACCGAGAAATCG
CCCGCCCGCCCGCTCGAGTCTACACAACGCTGCCGGCTACGCCGTCTCTG
CCCTATTCCACCGGCCTCTAGCCCGTATAGTTCTATCGAGCGCCTCCCTC
AAGCCATCGCGCCTCATGCTTACGCAGACTTTGCCCTTCCCTACGTTGAT
GCTCGCTACTCATCGCGCTCGGACTCTTTCTTCATACAGCACCTGACGGA
GATAGAGGCTGCTTTACTCATTCAATCGGCCCAAGGCGCTCTCGCTGCAT
CGCCCATCTACGGACTTTTCGCGCGTGACCAGAAAGCGGCCGATGGGATT
AGGCTTCCGAGTCTTGCTTCAGTGGCGAATATTGGCGCCCTGGGCCCGAG
TTCCCCTCGGCTACGCTCAGCTAAATCAAGCCGGCGAGAAAATTCTCGCG
CTAGGAAGTCCCGGGTCAAAGCGTCAGGCCATGCCCAGCAGCTGTCGCCT
TGCGTTGAGTGGGCCTATGCCGGTATCTACAAACTCCAGAGGCACCAATC
ACAAGCTCCCATCCCTGGCAAGAAGCTGGTGCCGAATTTGTCCGCGACCA
GTAGTCACTGTACACCCAATTCATCAGTGTTATACATACCAAAGTTGTTG
ATAATTTTATCATCAGGATGTCTGGTCCAAAATTTCTCTTGCTCAGTATA
TTTAAGTGTGTCTCACGGGGCTTCAGTCGCGAGCTTCATTGCTGAATGGA
TTGCCATCATTATCCCGAGAATCTTGCTAAATATCTCAGCTAGCCTTGGG
AAGGAAATTGATTAA
>Bgh_supercontig_000010_gene-11.7
ATGGCACCTCTCTCCCCTACCATTCCTCGAAAACGTACAAGTCCTAGCGA
TCATTATAATTCAAGTGAGCCTGTGCCTAAGAGGATAGGACTTGAGCTCG
CAACACAATCCTCATCAGTATCTCTAGGCCAGTGCTCAAGTCCCAAAATG
GTCCCAGTCATGTTTGATGATGATCCTCACAACCTACTTCTACGATCTAT
AACGTTGGCTCTACAGCATGTAGGATTCTCTGCAGCTACACCAGAAGCAT
TAGAAGCAATTTGTGATGGAGTAGAAACTTATGCCTTGCGCTTTTTATCA
AAGGTGACAGAGTCAATGTTGTGCTCGCGACGCTCCCAGCCTATTCCGAC
CGACTTTGCATTCGCACTCAAAGAATTCGACGTTCCTCTCTTATCAATTG
AGCCGCATCTCAAGCCACCCATACCACTATCTAAAACCCAGGTGCGACTC
GAAGAATTGACATCCGAAAAATTACCGGTACAGACCGACAACATTTTATT
AGGGGATGAATTAAGTGGCGATATGGATAAGAGAGAACGGCCTTATATCC
CGAAAAATTTCCCATCATTTCCCAGCAAGCACACATACAAATGGACTGAG
AAAGAATCCGCACGTGAAAGTGACCCAAGAAAGATACGTGAAGAGGCGGC
CAAGGTAGCTAGGCAGGGCGAAGAAGCTCTTCGACGCTTGACAAAAGTAG
GAAAGATTGGAAAAGAAAAAGATGCGAAAAAGATAGCTAGTAGGGACCCT
AGGAGTAAAGAAAGGCATCAAATTTGGGAAAGTGTTATGAAAAGTCTAGT
GTCTTGGAACAAGACATCATCCAGCATGTCTGAGCTGTCATCTGGAACTG
ATGAAGAGAGCAGGAGCATGATAGTGAATGCAGAGAGGCCATATTTTCGA
AAAGGGCCCCCTGCCAGGAAAAAAAGAGCGCCATCAACAGATATATACGA
ATCTTTGAAGGTCTAA
>Bgh_supercontig_000010_gene-11.18
ATGACGGAACAACTCATACTGAAGGGAACCCTCGAAGGCCATAGTGGCTG
GGTCACTTCACTTGCCACGTCTCTCGAGAACCCAGACATGCTCCTGTCGG
CCTCTCGCGACAAGACCCTAATTATTTGGGACCTCACCCGCAACGAGACT
GCTTATGGCTTACCCAAACGATCACTTCATGGCCACTCCCATATCGTATC
AGACTGTGTCATTTCTTCTGATGGTGCCTACGCTCTCTCGGCCTCGTGGG
ATAAGACCCTTCGATTATGGGAGCTTGCCACCGGAACAACTACTAGAAGA
TTCGTTGGGCACACCAATGATGTTCTCTCTGTATCCTTTTCAGCTGACAA
CAGACAAATTGTATCGGGTTCTCGCGACCGAACAATAAAGCTATGGAATA
CTCTCGGAGACTGTAAATTCACCATTACAGAAAAGGGACACACAGACTGG
ACTTCATGTGTTCGATTCAGCCCCAACCCTCAGAACCCAGTCATTGTCAG
TAGTAGTTGGGACAAACTTGTTAAGGTTTGGGAGCTCTCCTCCTGTAGGT
TACAGACCGATCACAGCGGACACACTGGCTACATTAATTGTGTCACCATC
TCACCAGATGGTTCGCTCTGTGCGTCTGGAGGCAAGGACGGGACTACAAT
GTTGTGGGACCTTAACGAGTCTAAGCATCTTTACTCTCTGTCTGCCGGGG
ATGAGATACATGCTCTTGTATTCTCACCTAATCGGTACTGGCTCTGTGCC
GCAACTTCAAGCTTTATTATCATCTTTGATCTGGAAAAGAAGTCAAAAGT
TGATCAATTAAAACCAGAATTCCCCACTGCAGGAAAAAAGAGTCGCGAAC
CGGAATGTGTGTCCTTGGCATGGAGTTCGGATGGACAGACATTATTTGCA
GGATACACTGATAACATCATTCGGGCATGGGGAGTCATGTCGCGGGCGTA
G
>Bgh_supercontig_000010_gene-11.16
ATGCACATGGCACTACCCCTCAGACGGTCTTCAAACCTCTCTCTGTATCC
TGCCCAGTCACACAGTTACTCGAACGTATTAAGAACCCGAATAAAATCCA
TAGTAATAGGAATATGCATAGCAGGAGCACTAATTTTTGTGATGATGAAA
GGTTTCGGTAATTCAAACCACGCACTTACCGGAAAGCCTTCTGTAGTTGT
TGTTACTGTCTTAGATTCCGGAAGATATAGAAAAGATCATCTAGAACATA
TTAAAGAAAATCGCATAAGATATGCCAAGTATCATGGATACGCGACTTTT
ATGCCAAATATCAGTGATTACGACCTAAATGGAGCTCCTGGTACTTGGAG
TCGCATTCCAGCAGTCCGACATGCACTGGCGAAATTCGATAAAAGTACAT
ACGTGTGGTACCTGGAACAAAATTCGTTGATAATGAACCCGAAAATCAAA
GTGGAGAGAGACATCATGCATCCAAGTAAACTCGAAGATTTAATGATTAA
AGATCAACCTATTGTACCGCCTAGCAGTGTCATAAAAACTTTCCCAAAAT
TAAAGGGAACGAATATTGATTTGGCCCTTACCCAAGATAAGAACGGTCTA
GCACCAGACAGCTTCATAGTTCGAAACGGAGAATGGAGCAGATTTTTTCT
CGATACTTGGTTTGATCCCATGTATCGATCATATAATTTCCAGAAGGCAG
ATTCACACGCTTTAGAACACATTGTCCAATGGCATCCAACAATTCTCTCT
AAATTAGCACTAGTTCCTCAAAAAGTTATGAACTCATACAACAAGCCGGA
CCTGGCTAGCGATTCGGGGGTCTACAAAGAGGGTGATTTCGTGCTTAAGC
TTGCCGGCTGTGAAGAACCTGGTAGTGATTGCGCTGCGCTAGCCCAATCA
TATCTGACTCAGTGGAGGTCAGCATTCGGAAATTGA
>Bgh_supercontig_000010_gene-11.10
ATGTTCAACAAAGAGACAAATTATCAGAATATACAGAATGATAATGATGA
TCAGACGCACAAACCGGTGAACAGCTCTGATCCTAGCGGTACAGGAAATC
CTGAGTATCATCCTAAGACCTGTAGGATATGCCTCGAAGAAGTGCACCCA
TCTTATAACATTCCGAATGGGGCTATTAGCGGATTGCTTCACCCGAAACC
AGAGCCCCAATGGGTATCTGAAGATCCAAAATCTGGCCGTTTAATCAGGC
CTTGTCGTTGTAGGGGAACCCAGAAGTATGTCCATGAAGGCTGTCTGCAA
CTTTGGAGACTTTCCAATACAATGCAAGCTCACAAACAAAACTTTTGGGA
GTGTCCAACGTGCAAATTTAAGTACCGCTTGGAGAGAATGGCATGGAGCC
GGATGATAACTAGTCCATTAACTCGGATAGGAATCACGATCTTAATAGTG
ACCACTGCAGTATTCTTGCTCGGATTTATCGCTGATCCTATAATTAATTT
GTACTTGAATCCAATCAGTACTATAGCGACGGTTTCGATTAAAGAAGCCC
CAACGAGGAATATAAAGGACAACAATTTTTCTTGGTCTACACACTTCCTC
AAAGGATTTGCATCCATAGGTATATTTGGAATCTTAAAGAGCATGCTAGC
TATGTCATCTTGGCAATTACTTTTTCGAGGATTCGGGGTGCGAACCAGTC
GAAGAAGGAATCACGCTGCTCAAGACCAATTAGGTGATATCCCTTGGGTA
ATGGTATTCATCGGTGCTTGTGCGTTTCTTATGGCAGTATGGAGTATTGT
CCAAGCCTGGACTGATTTAGTAATGAAAAAAGTTGGTGAACGTGTCGCTG
ATGTTCAAGGGGCTGATGAAGCTGATGCCGATAAGTCTCAAGGATCAGAG
TCTAAATAG
>Bgh_supercontig_000010_gene-11.23
ATGGAAGGAACAAGGGTACCGGAACGATCAAGCCCTACTCAGGAAAGCAA
CCCCATCGCTTCATTATTTCATCCAGTATCGAGACATGAGCTCTTTGATC
ATGGCGATACAAAAGTTCTTCATGATATTCTTGACTACGATGAAGCCGAT
AGAACTTTTGAGGAGCTCAAAAGTGAAATTCAATGGAATGAGATGCTACA
TTGTGGCGGCAGTGTCCCTCGGCTCATTGCAGTTCAGGGAGAAGTGGCGG
AAGATGGTAGTCAACCAATTTACCGTCACCCAACTGATCAACAACTATCA
CTTTCACCATTCTCTACGACAGTTGAGCTTATCCGTCAGAAAGTTGAGAT
TGCGATGGGTCATAAAGTCAACCATGTCCTTCTTCAATATTACAGAGATG
GTTTGGATTGCATATCAGAGCACAGCGACAAAACTCTAGACATATCTCCG
CAAACTTTTATCGGGAACTACAGTCTTGGTGCTCAGAGGACAATGATTTT
TCGAACCAAAAAGTCTAATGGGCCTCGTCATGTTTACCGAGTGCCTCTTC
CTCACAACTCTCTTTGTCGAATGGGGCCTGTCACCAACAAATATTGGCTA
CACGGTATTAGGCCAGACAAGCGAACTCCAGATATGAAATCTATCGAGGA
AAGTGCGTTCAACGGTGGGCGTATCTCACTAACATTCCGATTGATTGGAA
CGTTTCTTGATAGCTCCGGAGAAAAGATATGGGGACAAGGCGCTACTGCC
AAAAAGAGATCAGATGCTCGATTTATTAAGTCCAAAGATACCCAGGAAGC
CCAGAGGATGATTCAAGCATTCAAGAGAGAAAACTCTGACTATGAATTTG
ACTGGCAAGCGACATATGGAGATGGCTTTGATTCTCTCTATATTTTTAGA
TAA
>Bgh_supercontig_000010_gene-11.24
ATGGCAGATAGATATTCATTCTCCTTAACAACTTTCTCCCCTAGCGGGAA
GCTAATTCAGATAGAATATGCTCTCAACGCTGTCAACCAAGGTGTTACTG
CTCTTGGTATTAAAGCTACAAATGGAGTCGTCCTAGCCACAGAAAAGAAA
TCTTCATCACCTTTAATAGACGCCCCTTCTCTGTCGAAAGTTAGTCTCAT
CACTCCAAATATTGGCATGATATATTCTGGAATGGGTCCGGATTACAGGG
TACTTGTGGAAAAGGCAAGGAAAGTCTCGCACACCGGCTACAAGAGAATT
TATAACGAGTATCCACCTACTAAGATCTTGGTTCAAGATGTAGCTAGGGT
CATGCAAGAAGCTACTCAGTCGGGTGGAGTTAGACCTTACGGTGTCAGCT
TATTAGTTGCAGGGTGGGATGAGGGTGCTGAGCCCGAAGTTAATCAAGCT
AAAAATACAGATGAAAAGTCAAGTCAGGAAGAATGCAGCAACAAAACTGG
TGACGATATCAAGGGCGATCCAATGTTGTATCAGGTAGATCCTAGTGGTA
GTTATTTTCCGTGGAAAGCGACAGCTATAGGAAAAAGTGCGACCTCGGCT
AAAACATTTTTGGAGAAGAGATACACAGAAGGCTTAGAACTAGAAGATGC
AGTACACATCGCCCTGCTGACGCTGAAAGAAACCATTGAGGGTGAGATGA
ACGGAGAAACTGTTGAGATTGGAATTATCGGACCACCAGCTCATCATTTA
TTGGGCATTGAAGGGGTCGATGGAGCTCAAGGACCAAGATTTCGAAAGCT
CAGTCCGCAAGAAATTGAGGACTACTTAACAAATCTGTAA
>Bgh_supercontig_000010_gene-11.27
ATGAGATTGGGGAATCGTTTCAAGCCATCTACTCCACTAACGCCCTGCAT
CGATCTCAGCTCAAAGTTTCTTGAAAGAAATCTTTTCTTCCCAATCACTT
CAGGTCTCTTTTTTCGAGCGGAAGGCATAGTTCGGCGCGACCTCCACTCT
CCTGTCCGAGCTGCCGTTCGATTTTACTCTAGAAAACTAGGACACCTGAG
TGCCCGGATCCCTCGTGTTCGCTGTAACGAAGAGCGACGTTTTGTCGTAG
TCCAACAGCACTTATCTTTCCGTGTTTTCAATAGCCTCCGGTCCCCGGTT
TGCGCTAATCACTACGGAGTCAAAATGACAAACGATGAGGATTACATGTC
TTTCCTCAACAAGGTCAATGATGAATCACCAGTTGTGTTAGAAGGGAGCC
GGGTAGCTGAACTAAAGTCCCAAGATGAAAATCTGCATATCCCGTCTCAT
CTACGTCAGGCTGCCCAAGACAAATACTATGTCAGCGAAGTGGACGGACC
TTTCGAGCCAGTTGCACTCAAGATAACTGGTGTACTGCCCGATGGGACTA
CTTTTGCTAGCCTCGTGGGATATCCTGAGCCCGACACCGCGGATGTTCAG
ATCATGGAAGTTAGCGAGTGGGATCCGCACAACCAATACCATGATATTGT
CAATAGTGTGAAGTTAGCTGCTAAAATGTCAGAAGTTCGCGTCTATAGAA
TCGCACTGGATCGCGTCCGATTTGAATATTGGCTGGTGGGGGCTACCGAT
GGCGTGCTACTCGGGGTCAAGGCTCTAGCAATCGAAAGTTGA
>Bgh_supercontig_000010_gene-11.8
CTAACCCAAACAGTAATCGAAGAAGAAATATTATGGCTCTTTGATTCGCC
TCCACAGTACGAACATGAGGGGCGCAGAGCACCTAAAATACGCGACAATG
TCTCAGCCGTGGTAGCAAACCAAACTTCATTCTCAGCTCTATGCAATACC
GGTGAATTATGGACTTGGGGCGATGGGAGATTTCCTCATTGTCTTGGGCG
CAACGTGAATGAAAAAAGTCCAGCTAGAATACCTGCAAAGCCTGAATATT
TTAACCAGCTTCCCACAGGGCCCATCAAGAAGGTCTGCTCGGGAGGTTAC
GTAACAGGAGCATTGACTGTGGGTCATGACTTATATGTCTGGGGGATTCA
CCCAGTTCTCGATTTAAGGGGTGATCCATCACCGGTTGACTTGGATGGAG
CTGATTTCGAAGACTTTGCGATAGGAAATGATCATGTTATTGCCCTAACA
ACTGATGGAAGACTGTTTGTCGTAGGCCTAGGGAGTAATGGTCAACTTGG
TAGAAAGGTAGATCGGCTTGATGATTGGAATGAAGTTTGTCTCACGCTAG
GTGAAGGTCAGCGAATTACCGAGGTACATGCTGGTTATAAATCTTCATTC
ATAATAGTGGAATAA
>Bgh_supercontig_000010_gene-11.19
ATGGCGCCTTTCATGATGAGCTTTGACGCGCGTGACCTCGCTTCCCAAGT
AAGGAGTGAGTGTGCCCGTAGAAAGATTAGAGGAGCCTCTGCCCAACTGG
GTCTGGGCGAACGGCTGGAGCTGCTTCAGTATGAGTGTACTGCCGATGGC
AAGACAGTAGTGTGTCGTCCCGTCGAGCGATTTTTTCAAAGATTTCAGAA
TGGAAAAAAGAGCTGGATGATCGAAACTACGGCATGGGAAAGTCCAACTG
ATGGTGGCACCAAAGCATACAAGGGCTAA
>Bgh_supercontig_000010_gene-12.3
ATGGCTCCAACGGTCGAAGAGCTCGACGCGACTGTCCGCGCCTTCTACGA
GGGGCGTGGAGAGCCATTCAAGGAAGATCCAGACGCCTGGCTATTAGTAG
ATAAGATCCTACAAGATGCCACATATCCACAAACTAAATATTTGGGTCTT
CAAGTCCTTGACAATGTCATCATGACCAGATGGAAGGTTCTCCCAAAGGA
ACAGTGTCAAGGGATCCGAAACTTTGTGGTAAACTTCATAGTTCAATGCT
CGAACTCAGAAGAATCACTCAAAACTCAACGTACACTTCTAAACAAGCTA
AATCTTGTCCTGATTTCAGTATTAAAGCAGGAGTGGCCTCACAACTGGCC
CACATTTATCAACGAGATTATATCCTCATGCCACACAAGCTTATCGATTT
GTGAAAATAATATGGCAATATTACGGCTCCTTTCAGAAGAAGTATTTGAT
TATTCTGCGGATCAAATGACTTCAACAAAGACAAAAAGCCTTAAATCTAC
TATGTGTACCGAGTTCTCATCTATCTTTCAGCTATGCAGCGAAGTATTAA
ATAGTGCTACGCAGCCGAGCCTTATTAAGGCCACACTTGAGACGCTGCTT
CGTTTTTTTAATTGGATTCCATTCGGATATATCTTCGAGACACCCATCAT
TGACACATTAAGAAGTAGATTCCTGGAAATGCCGGAGTTCAGAAATATCA
CCCTGAAGTGTTTGACTGAAATAGGAGGATTACAGACAGGCCAGAATAAT
GCGTACAACGAAAAATTGGTATCAATGTTTACTGAAGTTCTAACTGCAAT
CGCCAAAATCATTCCTCTCTCGCTGGATCTGAAAGCAACCTACAACTCAA
GCAACTCCAAAGACCAAGAATTTATTCAAAATCTTGCCTTATTTCTTGTG
AATTTCTTCAGCGTCCATCTAGCACTAATCGAAAATCTTCCAAATCAATT
CTATCTGACCCATTCTCATTTCTACTTGATTCGAATTTCCCAGATCGACG
ATAGAGAAATTTTCAAAATTTGTTTAGAGTACTGGACCAAACTTGCTCAG
GAACTATACAACGAAATGCAGACTCTACCTATGACCGATGTCAATACCCT
AGCAACACTTGGTGGGCCCCCTCTCGCAAGTTCTGGGGCGCCCAACCCAA
ATATGCTAGAAAATTACCCACTTCGAAAGCATAAATACACCACAGTGCTT
CCAAACCTACGAGCCCTTATCATTGAAAAGATGGTACGGCCAGAAGAAGT
TCTGATTGTCGAAAATGATGAGGGTGAGATCGTCAGGGAATTTGTTAAGG
AAAGTGACACTATCCAGCTTTACAAAACGACCCGGGAGTGTCTAGTCTAC
TTAACGCATTTAGATGTGGTTGATACGGAATATATCATGACAGAAAAACT
AGCTCGACAGGTGGACGGTAGTGAATGGTCATGGGCAAACTGTAATACGC
TTTGTTGGGCCATAGGATCTATTTCACTCGCCATGAATGAAGAAACTGAG
AAACGTTTCTTAGTGACTGTAATAAAAGACCTCCTTGGTCTGACCGAAAT
GAAAAGGGGAAAAGATAACAAAGCCGTGGTAGCCAGTAACATTATGTACA
TTGTTGGTCAATATCCACGATTCTTGAAGGCTCACTGGAAATTTTTGAAG
ACTGTCGTAAATAAACTCTTCGAATTTATGCATGAATCGCATGAAGGTGT
ACAAGATATGGCTTGCGATACCTTTATAAAAATTGCCAAGCAGTGCAAAC
GTCACTTTACCACTCTACAACCTGGTGAAACTGAACCTTTTATTGAAGAG
ATTGTTCGAAATATGCGCAAAATTACATGTGATCTCCTGCCACAACAAGT
TCATACTTTTTATGAAGCTTGTGGCTATATGATAGCTGCTCGACCTCAAA
AAAACGTTCAAGAGAGGCTGATTGCCGAATTAATGCTGTTCCCTAATACC
TCTTGGGATAGTATCATACAACAGGCAACCGCCAATCCAGCGATTCTACA
AGACCCAGTTATTATCAAAGTCATTGGAAACGTGATGAAGACCAACGTAT
CAGCATGCTCATCAATAGGAAGCTACTTTTATCCTCAAATCGGTAGAATA
TATCTCGACATGTTATCTATGTATCGTGCGACCAGTCAAATGATTTCAGA
AGCCGTAGCACGAGATGCGAGGATGCCTAGCGTTCGTGGGCTTAGAACGA
TCAAGAAAGAAATTCTCAAGCTTATTGAAATTTATGTGGAAAAAGCTGAC
GATCACGAGATGGTTCGAACAAATATAGTTCCAGCTCTGTTAGACGCCGT
ATTAGTCGACTATAATCGAAATGTTGCTGATGCACGGGAAGCTGAAGTTT
TAAAAGTTATGTCGACAATCATCACTAAGCTCTCTTCTCTTATGGAAGAT
CAAGTACCCACAATTATGGAGAACGTATTCGAATGCACCCTTGAGATGAT
CAACAAAGACTTTTCGGAATTCCCTGAACATCGTATAGAATTTTTTACGC
TTCTCCGGGCTATCAACCTTTACTGCTTTCCTGCTCTCTTGAATCTTGAT
AATAGGCAATTTAAGTTTGTCATTGACTCTTGTATGTGGGCCAGCAAACA
CGATAATCATGAGGTTGAATCTGCAGGACTCAACATGTGCCTCGAGCTAA
TATCAAATATTGCCGAAACTAACCCAGGAACATCTAATGCCTTCTTCCAA
CAGTTTTTCGTTCCTATCCTACAGGATGTATTCTTCGTCCTCACTGATAC
CGACCACAAAGCTGGCTTCAAATCGCAGTCTACACTTTTATCCAAAATGC
TGTATCTTACTCATCCAGCCGATGGATCTACACCTAAAATACAGGGGCCA
GTATATCAACCTAATCAGGCGCCAGCTGGTACTAGTAATAAAGAATTCCT
GAGTGATTTTATAGCCAAACTTCTTCAGAATGCATTTCCAAATCTGCAAT
CGAATCAAATAAAGGTGTTTGTTGAAGGCCTTTTCGCCCTTAACAGTACT
TGTGATAGGTTTAAGTTAAACCTACGCGATTTCCTTATTCAGTTGAAGGA
ATTTGCAGGTGATAACACCGAACTTTTTGCTGATGAGAAAGAACAGCAAG
AGAGAGATGCAAAAGCTGCTGAGAGAGAGAGGCTTTCAAAGGTTGGTGGC
TTGCTCAAGCCAGCCGAGCTTGCTGAAGAAGACGATGAATTGTGA
>Bgh_supercontig_000010_gene-12.21
ATGGCTTCCATCTGGAATGTCCAATCTTCGCGTGCCTACTTGGTACCGCG
TGCTGCGGACAGTACTACTTCTACCTCACCAGATTCAACTTGCGGACCGC
ATCCATGTGAGAAACCAACAAGCTCTTCTACTTTCACTCTCCCGATCATC
TTGGGCGTAGCTGTTCCACTAGTCGGCGCAGCAATTCTGTTCATAATTCT
CCAGCGTAGACATACAAAAAAAATGCGAGAAGAAGATGCGAACGATCGCC
ATGCATCTTTAGACTTCGGGCTGGGAGATGTCACAACAACCGGTCGACAA
AAAGGAGGTCGCTCTCCAGGGTCATCAAATGGAGAAAAGTCTGGTTTAAG
TCATCGTCAACTCTCTATGGATATTTCGATGGGAAATCCTTTCCTAGTTT
CTCCCGAGCTCAAAGGTTCTCGAGAATCCCTACAGTCTCTATCTAAATCA
ATGAGAAAAGAAGACCCGTACCGACCAGTATCTGAATTTATCGCTGCTGA
CGCTGCAGCTAATCTAAAACTTTCTAAACTGCGTCCCTCTCCTCCCATAG
ATTCTGGTATGGCGCCTGCAAAGTTACAGGAAAAAATTGAAATAGAGCCA
GAAAGCTCGCAGATATCCGACAAAAGTCGTCACAACGCATTAGCCCCCTC
AATTAGTCGTAATTCTACAAAATCATCCAACGGAACGAACTTCAATCAAC
AAGATGATGATATCCGATTGAATTATCCTGCCGAGCCTCCTCAAGCGCAC
TTTTCTTCTAATTACTCGGCACCTCCAGAATCGTGGCAAAATACAACAAA
CTATCCGAGTGACGCGGTAGAGCCCCAATATTACCCCGCAACAGATAACT
ACGACGAAAACCTCCATAACAGTGGAACACAGGCAACTCAACGTACAGAC
CAATACGATGGAACTGTGACTGATGACTTTAACTACTATCCGCAAAACTC
TGAGTGGGATAATCAAACAAATGTTCCTGCTGTATCTATGCCGTCTACAT
CTGTTGATCAAGCTTCAAATTTTGCTTCTACACAGAATGTCAATCAGTAT
GAGTTTCAAAGTAATAACAATGTGTATGCTCAGCAGACAGGCATGAAGGG
GTCATCTTACGACCAGTTTTACGGGGAAGAAATGATATCAAATAATCAGT
CGACTCAGGACGTCTCAGCAAACCAATATTATGATAATAGACTTGGAGCC
CAAGAAATACAGCCTAGTCGTCAATCTACTCGTCTCAGGCCCCTACCTCC
CAATGCCGTAACAGAAACTGATGATCCTGAAATTAGAGCGAATCGAATTA
GATCGTTTTACAAGGAGTATTTCGATGAAAGCATTCCAGCTCCTGTTAAT
CAGTATGAGGGCGAATATTATAACGAAAATTACTACGATGAGACGGCCTA
TTACGATCCGGATACTAACCAATTTGTGATGCCGTATGCTCAGCCTGTAA
CTAGACGAGCCATGACTCCTCCTGCTGGGTACAGGCCTGGCCCAGTTCGT
ACCAGTAGCGGAGTTATGAGTGGCGAGAATGGCGGATATTTTCCACAAGG
CTACTCGGGTCCAAGACCACACTCTTCGGCATCTGGACGTAAGGGTGTGA
ACTTTCGCAAACCAGCACTTCCGCCTGCAGAGCTTAATGTTATGCCCAAT
CCCTCAAAGCTCAGAGACGACTCTTTTGCAATCAATCCGATGGATTTCGC
GCCTCCACCAACATTCCGTGACCGAGCTGCTGGCCGAACTGAAAGCTTTC
AGGGCAACATACAGGCTTTCTCCCCAGTAATAAACTCATCCCAAGAACTC
GCACCAATGCCTAGCCCACACATGCTACGAAAATCCGGTGCCTTCTCAGC
CCTTGATTTTGCACCCCCCAAAAAGTTCTGGGATGGTGAGAACGGAAGTG
ATGCCGGAAGTATACGCAGTAGTAGAAGTGGTCGCTCTCACAACCCATCT
GAAGCAGCCCGCCACGGAAATCATCAAGTTGACACGCTACCAGATAATGT
TTTCTTCACAAAAGACGCCATAAGCTCGTCGTTGAAGCCTCAGTGGGACA
TGAGCCGGTAG
>Bgh_supercontig_000010_gene-12.4
ATGCAGTATTGTTCTCGCCATAAACAACCTTCACTACTTCCAATCAGCCG
TTACCGAGAAACTCTCCTTTATCTCATAGAGACTTACGCGGTTACCATAG
TTGTTGGACAAACCGGCTCGGGAAAGACGACACAAATACCACAATTTCTC
GAACAATCCGGATGGTGCTCAGAAGGAAAAACTATTGCTGTGACTCAGCC
TCGAAGAGTTGCAGCCACAACTATTGCTACCAGGGTGGCTGAAGAGTATG
GCTGTGAGCTTGGAAAAGAAGTTGGTTATTCCATTCGTTTTGAAGATGTT
ACGTCATCTGTCACAAAAATAAAATTCTTAACAGATGGGCTTCTTTTAAG
GGAAGTCCTTGTTGACCCTCTTCTATCTCGATACTCAGTTATCATGATTG
ACGAAGCTCATGAGAGGAGTCTTAGTACAGATATACTTCTAGGTATTCTC
AAAAAAATATTGCATCGACGGCCCAATGACCTAAGGATTATTATAAGTAG
TGCTACGATGCAGGCTGAAGAATTTCTGAGATTTTTTGAAGCAGAACATA
TAATCAACTTAGAAGGCCGAGCATATCCAGTTGATATCCTTTATTTAGAA
ATTCCTACTGAAGACTTCTTAAAGAAAGCTATTTGGACTGTTATCGAAAT
TCATACTAAAGAACCAAACGGCGATATTTTAGTATTCTTAACTGGTCGGG
AGGAGATAGATAATGCTATTGAGGCTTTATCGAAGGAAGCAGAAAGTCTT
CATTCAAGAGCACAGCAAATCATCGCTCTTCCCTTGTACTCAGGATTATC
AAGTGAACAACAACTGGCAATTTTTGATGAGGCCCCGAAGAACACAAGAA
AAGTCATCTTCTCTACTAATATTGCTGAAGCATCAATAACAATCGATGGT
ATCGTGTACGTTATTGATACTGGGTTTGTTAAACTTCGTGCCTACAATCC
TTTAACTGGAATCGATACGCTGACTGCTACTCCAATCTCAAAGGCTTCTG
CATTGCAAAGAGCTGGTCGCGCTGGTAGGACTTGCCCTGGGAAATGCTTT
AGGCTTTACACCGAGTCAGAATATCAAGCACTGCCTGAAGTTACTGTGCC
GGAAATTCAGCGATCAAATCTAGCTTCCATGATACTTCAGTTAAAAGCTC
TAGGAATTGACAACGTTGCTCGCTTCAGTTTCATAACTCCCCCTCCATCA
GAACTAATTATACGTGGCCTTGAACTTCTTTACTCACTTGGTGCCTTGGA
TGAATACGCGAAACTGACCCGGCCTGTTGGAGCCCGCATGGCTGAGATAG
CTCTTGACCCTATGATGGCAAGGACAGTTTTATCCGCACCGTCTTTTAAA
TGCCTTGGCGAGATTCTAACTATTGCAGCGATTACTGGTGTAGACGGTAG
TATATGGTCTTACCATGAAGGTGAAAAGAAACAAGCAGAAATCTCGCGAC
GGAAATTTGCCGTAGAAGAAGGAGATCATATCATGTTGCTGAATATCTAT
CAGGCATTTATTACCAAGGGAAAAAAAGGAGCGAAATTTTGCCGTGAAAA
CTTCCTTAACTTTGAAACTCTTTTAGGAGCTGTCAGCGTCCGGGCTCAGC
TCAAACGGTATGTCGAGCGATTCGGATTGATTGTTGACGAGGATAATCCC
TCCCACTCAAGTCATACGATATCTACTGACAAAGAACCGGGAATCTGCGA
ACGTATCCAACGTTGTTTGACAACAGGTTTTTTCGCACACGCAGCTAAGA
TGTTACCCGACGGTACTTTTAGGACCGTGTCTGGTGACATGCAACTATAT
GCTCATCCTAATTCGCTTATTTTCGATCGAAAGGTAGACTGGGTTATTTT
CCATGAAGCCGTGGAGACAAGTAACAAGACTTACATCAGAGATATTACGA
AGATTGAAAAGCCGTGGTTAATAGAATATGCACCAGATTTCTACAAGATA
AACTGA
>Bgh_supercontig_000010_gene-12.8
ATGAGCCTTTGGCGTCTCCCGATGACATTGAATCACTCCCAGCATATCAG
GAATCTCGAGAATGAAGTGTCAAGATTGTTGGCCGAAAATCTGGAACTAC
GAGAACAAGTATTGCGGTTACAGTCAGAGTTAGAAAATAGACCTGTCCTG
GACTCAGATACTCGTACTTTACAACTCAAATTACAGCTTGAAACGAAAAT
ATCTGAAATTAGCACCCTTTTAAGTCACTTTGGCTCAAACTACAAGGCGA
AAAAAAAAGCAATATCCACACGTGAAGAACAGTTGAAAGCGACTCCTCTA
CACCAGCTTGGTGGAGACCTTCAGAACAACTGGCCGCCGACGGAAGAAAC
AGCTGATCAAATTGAACGGCTATCCCCAATATTGGAGGACAAAGCGTACC
CGAGACGCACTCTAGAGTTCCAAGAAGTCCCTAACTCACTAACTGATGCT
GAAACCAGCGCGCTGGAATCTCCGGATATCGGGCCTCCTCCTAAATCGCA
GTTTGTGGACGAGGAGCCCATGAAGATCGATCTCCCAAAACGAAATGGCA
AACTCCAAGGCCCGGATAACCTGAACCTCAACGTGACCCTTCCTATCGCC
GTAGAACAAAGGAAAAAGAGGCGAGATACTGCGGATGAAGAGTATGCTAG
CGAGCCCGAGATAACAAGACATCGTAGGGCGACTGGTTCACTCAAGACGG
GAGCAAAGAGAAAGATGTGTAGCCGTGAGGATGACGACAAACTGAATTCA
AGTATAGATCAGAAGGATGAGCCTCTCACAACGCCTCTAATGAATCCACC
TAACAATATGGAGGACACAGAAAACTCTCAATCACGTGAATACTGTTCCA
GTGGTTCCTATAGCGCAGAAAGCACTCCAGGCTTAAGTGCAGTGGAGAAT
TTTTCTAGCCGCAAGGTTTTGGGCCCGAAAAGCGTGAATTGTTCCCCTCG
GAAGCTCTTGACTCCCCTGAAAGTAGATTCGGAAAACTTACTGCCACCGG
GAAAGATGCAACTTGATTTGAAGGAGAGCATTCCTATTATCCTCACTCCT
GGACGGCAGGGAACAGCAGTTCCTTCGCCTTCGGTGGAGCAGCATGAGCC
AGCGAAGGAATTTGATACCATCAAAACAGCTCACCCATCAGAGCACCTAG
CACCAGACACTTCCTCGGCGAAGCAACACGCAGTCTTTGTTGACTCTAGT
GAACTTCCTCCCGAACTTAGCTCTCGGGCAGATTCTGGCCGCCCTAGTCG
CCGTGTACGTGCAAGCGTCAGCTATGCTGAGCCAAATCTCCGACAGAAAA
TGCGGCGACCTACTAAGTCGTTGGCTGATGCTGTGATGAACGACAAAGCA
CCTCAAGGCTCAATTGACATATCCGATGCCTCGTCGCAACTGCGAACTGG
TGTCACCCCGGAACCGCCTCAATCACAGGAGGCAATTTCGCGTACGATAT
CCTCAAGTGAACGGAGGTCAAAAGGACGAGTACTCTCTCCTCAAGTAACT
AAAGGTATTGCGGGCCCTGAAGAAAGTTCACATCCGGAGTCGCCAAAATC
AGAGCGTCCAGATGAGGAGGATCTTCCACCGCGGCGGCGGCGATCCACTA
TGGGCTTACGAGCAGTGAGTAATAATGAAACTCGACAACGTGCTGAGACA
GGAAAATTAACCAGACGAGCGACCAATGGCTTGGAGGGAACCTCGAGGAA
GCACATAACTCTTTGA
>Bgh_supercontig_000010_gene-12.23
ATGGTGCGCATCACTCGATCCAAGAAAGTTCACATACCCGAGGACTCTAC
TGCGACAGGTCCACTACCGAAGCAAAAATTGAACTCCTCGAATACTCTCG
CAGACATCAGTCCAGAAAGAAGAAACTCACAGCTAGTTAGACCTGTAGAT
CCGAGGTCGGCTAAAACGAAAGACAGCGATGAACCTTCAAAGAAATGTCT
CAAAGGAAGAGGCGGCACATCACAGAGAAACAAGATTCATGACGAGCTCA
ATGGCACTGTGTACTCAGTTAAATCTGGAGTCAAAAATGACCCTGAAATG
TCGCCAAAAGGAGGTCCCAAAAGATCAAGCAAACTTCTGGCTTACAGTCA
AGACACAATACCCGAATATGTATCTCAGTGCATAGAGCATTTAACAGATA
CAGACGAAAATGGTGCGAAAAAATCTTCTACCATTGAGACCATATCGAGC
CCCTGCCAACTACGTACTCATGAAGCCCAAAATATGATCACTCAAAATGA
TATGGACAGCATAAAATATCAATATCCTACGAACGAAGATTCAGCCCTTG
AATCTGAAGAAGACTCATTTATCCAACAAATCACTTCTCGGTCACCAGCC
AAGCCCGTCCCACGTGTTGATGACCCAGTCGAAGCTCTGGACCAAATAGA
GGAGGCTTTGGAGGCCTTAGATGAAGCAGCCAAAGTTGAGCTTCTAGTTA
AGCGCATTAAGCACCCAAACCATCAGTCACCGAAGGCAAATAACGAGTCT
AGTGCTTCTTCACAAAAAGGATTTAATTCTTTGAGAAGAACTAAGACTAT
GAACCCAACAGTACCAAGGAGAAAATTTTCAGAACCAATAGAGCTATCTC
ATCGTGCGTCACATACAAGTATTGCTGGTCCCAACTCAACTAGAGGTACC
ATCTTATCCAAAGTAGCAAATACACCGAGCTCGGTCACGACTCCCGTCAG
ATCGCAACAAACTCAAAGACGGTCTACTTTTCAGCCTATATGTACAAACC
CAATCAAGTCAACAAAACCACTTACCCGCCCAAACTTCGAGCTCCCTGGC
GAGGCTGTAGCCCGCAAACTTAAACAACAGCGCGAGAATCGGATCGCCCT
CCGGCAATCTTCTCATCATGAAGATCAGGCTGTGGCAAGCAATCCTAAAT
CTGGATTTCCAACATCCAAACCTCAAATCCTAAAAACGAGACCCTCCATG
CATCACTATAATAGCTCCTTCAAACACCAAGACTCTCCTGATACAGGCGT
GCGTACTCCAGAAATATCTGATCTACGGTCCAAAAGCTCCACAATCCGCT
CTGTCCACAGATCTTCCACAGCGACTCCAGGCGTGTCCCATATTAACCGG
GATAGTGTAAATACCGAGAAGTTATCGACTTTAAGTGCTATGGGTCCGCA
GATCTCAATCATTGAATCCCGTTCTCCACAACCCATAAACAGCAGGGTCA
ACAAGCTTGCTCTCCCACCAAGCAAATTTCAGGAGCCAGAGCTCAGTAGT
CCTAGCAAGGGTACGAAAGAATTGAGTAATGCGGCAGCGAACAGTGCACG
CAGCGAGGCTGCAGAACGGGGACGGCAAGCTATCTTGAAATGGGCTGAGG
AACAGATGAAGCGGTAA
>Bgh_supercontig_000010_gene-12.2
ATGGCTTGCCCGATAAAACACCCAACTTTGCTCATTCCTGGACCTATTGA
ATATGATGAGGCTGTGCTTCAGTCTATGAGCCACTACAGTGAAAGTCATA
TTTCAAGCTCTTTCATTGAAACTTTCAGCGAGACACTTTCAATGTTACGA
AAACTCTTCCAAACTGACGATCCTTCTTCTCAGCCTTTTGTGATATCTGG
TTCAGGTACACTTGGCTGGGATCTAGTAGCTGCCAATCTTACGAAACCTG
GAGATGATGTGTTAGTGCTACATTCTGGCTACTTTGCCGATTCCTTTGCA
GACTGTTTTGAGATATATGGGATTAAGGCAACGCAGTTGAAGGCCCCAAT
TGGTTCATGTCCTGAATTAGCAGAAGTCGAGAAATCCCTGAGAGAAAAGA
ATTACAAAATGTTGACTGTCACTCACGTCGATACGTCAACTGGTGTACTA
ATGGACATTAAGTCTCTTTCCGAGTTAGTTCGTCGTATCTCTCCTGAAAC
CCTTATTGTTGTAGATGGTGTTTGTAGTGTTGGATCAGAAAATATTGAAT
TTGATACATGGCAACTTGATGCTGTTATCACGGCAAGTCAGAAAGCTATA
GGCTGTCCAGCAGGTCTTTCAATCTCAATGTTTAGTGGGCGTGCCATGAA
GGTTTTCAAAGATAGGGATTGTCCCCCTGGGTCATACTTTGGTATAAATC
CCTGTAACCTGACATTACTCGCTAACAGCAGTACAGCATCATTTAAAAAC
TGGCTCCCAATCATGGAAAAGTATGAAGCCAAAATCCCATCATACTTTGC
GACCCCTTCCTCTCAATTAATCCATGCTCTTCACACAGCTTTGGCTCAGA
TACTTTCGAAACCGTTACCTGCAAGGTTTAAAGCTCATCGAGAAACCTCT
CAATATGTAAAGGAAGCTATTACTTCACTAGGACTTAAACAGCTTGCTTC
CCGCCCTGAAAACCAGTCAAATGGAATGACGGCAATTTATCTACCAGAGC
ATATCAAGGCATCCGAGCTACTGTCCAGCCTGTCTAAAAAAGGTGTTGTC
TTTGCTGGTGGGCTACACAAAGACATAGCTATGAAGTACATACGATTTGG
ACACATGGGCGTCAGTGTGGTGAGTGCTCCCTTCCTAGCATTTAGCGATA
TGCTACTTATAAATTTTTTAGATGGATCCGAAAAGAAACGATATTAA
>Bgh_supercontig_000010_gene-12.0
ATGGAAACGACCTGTGCAAGCGACACGAAGTTTGAGATACCAGACATTGA
AGATATTGTGACAGCGCGTCCAAACAAGCGAGATGCCACCGTCGCGTCGC
GGCGTCGCGGTAGTAAGAAGCCGAACGACGAACCTCACACGGCGGCGCCC
CCATCTCCACGTAAGAAACGAGTGCGCGCGAGCAAAGCACCGCCATCTGC
AAAAGAGGCTACAGAGCCGCCGCCGGGCTGGGCCGAGCTGTACGCGGTGG
TCAAGGAAATGCGCGCCACTGGCAGGGCACAGCACGCACCCGTTGATAGC
ATGGGCTGCGAACGACTGGCGCAGGCCGATATGAGTCCGCGTGACCAGCG
CTTCCAAACCCTCATTGCCCTGATGCTCTCCTCGCAGACCAAAGACACTA
CCAATGCGGCTGCCATGCAGCGTCTTGCCACTGACCTCCCAGCTCACGCG
CCCGGCGCCACGTCAGGCCTCACACTCGAAAATATCCTCGCCGTCGCGCC
CGACCGTCTCAACGAGCTCATCTGGGCTGTCGGCTTCCACAACAACAAGA
CCAAGTACATCAAGGCGACTGCCGAGATTCTACGCGATCGATGGAGCTCA
GATATTCCCGACACTATTGCAGGCCTCGTTGAGCTGCCAGGTGTCGGGCC
CAAGATGGCCTATCTCTGCATGAGCTGTGCCTGGGGACGCACCGAAGGCA
TCGGTGTCGATGTCCATGTGCACCGCATCACAAACCGCTGGCGCTGGCAC
ACTACCAAGACGCCCGAAGAGACGCGACTCGCCTTGCAGGCTTGGCTGCC
GCGCGACTTGTGGCACGAGATCAACTGGATGCTCGTCGGTCTCGGTCAGA
CTATCTGTCTACCCGTCGGCAAGAAGTGTGGAGAGTGTGCTCTTGCTGCC
AAGTCCCTCTGTCCATCCGCTGATAGCCGCCAACGCCCGCTGCCGTCGAC
GTCCGCACCAAAGGCCGAAGCCCCGGAAATGCCTAAAATTAAGACTGAGG
CCCTGGGAACGCTAGAGATTAAGCCCAAGGTCTCAAAAAAAATCAAGACT
GACACGGTCTTGTCTCCGTCTGCCCGTCGGCGCCGGCAACCACCAGTCCG
CTACCACTAG
>Bgh_supercontig_000010_gene-12.13
ATGATGATAAATGCCTGCACTACTCCAAGAAGTTCTTGCCCCTCTCATAT
ATTAGCCATGGCAGCGCCGACGCTATTCGAAAGCCTTCAAATCAAAATTG
ATGAGGACACCAACGTGAGAGATCAAATAAGAGAGATCACCCAAGCCTTG
GAGCGACAAGGTAGAACCACCCAGGCTATTTTATCACGCTCCCATGCCAC
TCCATGTGCGCAGTTAAAATCTGTGGTTGAAGCGGCGGAAAAGTCCATTA
AACTTGAGTTGCAAAGTGTTGGGACCCTCGCAACCATCGCCTCCAGATCT
CCATATTACAAGTACAACCAACTATGGACCCGCGATATACAGAATCTAAT
TTTTAACATCCTTTTTTGTGCATGGTTAGGGGGTATGGGGCGAGAGGGCC
ATGAAGACTCCCCTGGAAGGCTGTTGACTATTGAGGAAATCGGCATCATC
ATGAACGTACCTGTCAACCTTAATGAGTCTGATTTATTCCACGTAACAAT
CGAAGAGTATCTCCATTCTTTGATTTCTCTCATCGAGGAATTGGCTCGTC
TAGCCATAAATTCGGTCACCCTAGGCGACTATGAGCGTCCACTACAAATT
AGCCAATTTGTCAAAGAATTACATTCCGGGTTTCAGTTACTGAATCTGAA
GAATGATTCATTGAGACGGAGATGCGACAGTATCAAGTATAATGTGAAGA
AGATTGAGGATATTGTATACGACTTATCCCTTCGGAACCTCATCCCAACC
ACTGTGCCCATGGAAACGGAAGATATTGATGCACTTACCTTATCTGGCCG
TTTCTAA
>Bgh_supercontig_000010_gene-12.12
ATGAAAGATCAGGAGACAATTACGCTTGTACCTACAAAACTTGCTCGTAT
TGCTCGCATAGCGCACCCAGCTCTTCTGCTCTCAGCTTATTATCTGCGAT
TCACAGATCTAGTTGCTTCGCCGCAGTATGCGCTCCGGAGTGCTCTTCTT
CCCCTGACGGCACTTCAGGTTGCATACGCGGCAATTTGCCTACCTGTTGC
TGGATCGAATGCTCCTCGGCCAAAGCGTGCCAAACGCACCTCTCCAAAGC
CAACATGGCAGGTCCCAAGTATTTCTGCCACACTAATAGCTCTAATCCTA
AGTGCATTGACTGTCCCTTTCATCGCCATGTTAATGATACTTTGCGGCGC
ACCGTTAACAAGTCATCTCGCCGAAACTATGTTTATGTCAGCGCATCTAG
CTCTTCTCGTCATCTTCCCTCTTGTCTACATTTACGGCCTCGATAGTGCA
GCGTGGCTCTCTATTACTGCCCTACGCCATCCTCTTGACGAAGTTTTTGG
CGCCTATGTCGGCGCATTCTTGGGCGCATGGCTTGGCGCTGTACCTATTC
CACTAGATTGGGATCGCGACTGGCAACGATGGCCTATAACTATCGTCACA
GGCATATACCTAGGCTACGTTGGAGGCAAGGCATTGGGAGGAGGTGCATT
TTATGGCAAGCGAATTGAATTTGATTGA
>Bgh_supercontig_000010_gene-12.25
ATGACATCCCGACTCGTCCTGGTCATCGCTGACCTCTACATCCCGGATCG
AGCTATTGATATTCCCGCAAAGCAGTTCAAGAAGCTACTGACGCCCGGCA
AAATTGGCCAGACACTTTGTCTAGGCAATCTCACGGACAAAGCGACCTTT
GACTATCTTCGCTCTATCGCACCCGACCTCAAAATCGTCAAGGGCCGCTT
CGACGTCGATGCTACGACGCTGCCTCTCTCGCAAGTTGTCACGCATGGCT
CCCTCCGTATCGGCTTTCTCGAAGGCTTCACCACCGTTGCACCCGCCGAG
ACTGACCTGCTCCTCGCCGAGGCTAATAAGCTCGATGTAGACGTCCTCTG
TTGGGCTGGTACTCATCGCTTCGACGCCTACGAACTCGAAAATAAATTCT
TCATCAACCCTGGCAGCGTCACCGGCGCTTTCGCCACCTCCTGGGCTACC
GAAGGCGACGAGGAGCCTGTACCAAGCTTCTGCCTGATGGACGTTCAGGG
TATCGGCTTAACTCTCTACGTCTACCAGCTACGCAAAGATGCGATGGGCG
TCGAAAGTGTCACTGTCGAAAAAGTCACCTATACCAAGGCAGTCAATACT
TGA
>Bgh_supercontig_000010_gene-12.18
ATGGGCTGCATTTTCGCATTTCTCCTGGCAGCCACTGGGCGTTTGGTTAC
CATGGGCTCAGAACGCGATGATCGTCACTATGGACTCTATCAATTTCCCC
CAAATTCTAAATTCCCCGAACCAGTAGCAAACGCAGAAGTCTATCTTTTT
ACCCAGGGAAAACCCTCATCAGGCACAAATTACGCAATGTACTGCTCACC
TAATAAATCGATAAGCGAGATAGTACAAAATATTCAAGGATTGAGGTCTC
AAGAAAATCAATCTGAATCTACAACCTACGAATATTCTCCGTTGATGCAA
GACTGTTTGCAAATACTCGAGTCGTCATCTGGAGAGCCACTGCTATCGGA
ACTACTCCCTAAAAAAAAGAAGAAAAGTCCATGTACAAGTAGCATCATAT
TCGATCTAGTAAACATGCAGCAAATAAAGTTGGTTGGCAATTACCTGTTT
CCTCTATCCCTGAACCACATAAATGCGCACACTGTCAGGGCAGATATGCA
CATGGAATTGAAGGATGTTTTACTCAAAGGAAGTATGTTACTTACTGCAT
CCAAAAAAATATGGACAAGGCACTCGTTTGGCATAATGGGCGTCTGA
>Bgh_supercontig_000010_gene-12.16
TCTCAATCTTTAAGGCCATATTTGAAATGTGTGCGCTCGTCTCTAACTTC
AGCTTTATGCCTGTCCAATTTCGCATCTCAGACCACCGAAAGACACAACG
TGCCTGAAGTCGAGGCGAGAACATCACCTGAGGTTTTATTAAATCCTCTC
ACTATAGCGAGGAATGAATACGAACGAGTCCTCATTGAACCGAGCTTTAA
TAGCGTTCGAATCAGTATCATGATCAAGCAAGCTGATGAAATTGAACAAA
TTCTTGTGCACAAGTTCACTAGGTTCCTTACCCAAAGAGCTGAAGCCTTC
TTTATCCTACGAAGAAAGCCAGTTGAGGGATACGATATCTCTTTCCTTAT
AACAAACTTTCATACGGAAGACATGTTGAAGCACAAACTTGTTGACTTTA
TCATTCAGTTTATGGAAGAAGTTGACAAGGAGATCTCTGAAATGAAGCTT
TTCCTTAATGCCCGTGCAAGGTTTATTGCAGAGTCGTTTTTGACACCAGT
GAGTTAA
>Bgh_supercontig_000010_gene-12.22
ATGCCTTATTCATCCAGACCTCTCCCGTCGCATTTGCGTCATGTTTCAAA
CACAAGCAATTTTACACTGTCAGGCCAATCACCAAAGCTACTTGCACGTA
TAGAAGAGAAAAAACTTGAGCTGGCAAATCTAAAACAACTTCGGGATTTG
AGTGCCAGTCTAGCCCAGCAGATGCAAACATTGGAGGAGAAGCTGGCTAC
TCTGACAGATGGCACTGAAGCTGTCGCTACGGTTTTGAGCAACTGGCAAT
ACGTTCTCCAAGCTATCAACATGGCATCGAATGCGGTTAAAATTCCAAGT
GATGACACGGGAGACAACACCTTAGTTCCTAGCGAGTTAGCTCTGCCGCA
GACACTGGTTCGAATACCCACTGAAAATGCAAGAGAGCTTCAACAATCTA
TGGGGCCCTTGTTTATTAACAATAGCTGA
>Bgh_supercontig_000010_gene-13.16
ATGTGGTTTCCAAAAGCTGTGACGTCTCTTTTTGCTCTCTCGCTTTTTCT
ACCGCTCCACGCCCATTCCGCTTCGGAAAGATTGATTGAATCCAAGTCGC
TCAACACTTGTCAAGATAATTCAAGCTTCACCGCTAGTTTATTCAACGTT
ATTTTTACACCAAATAACAAGACTATCACATTTGATGTTGTCGGAGTCTC
ATCCATACAAGGCAATGTATCGTTTGTCATCGAGGTGAAAGCCTACGGAT
ATACTGTGGTAAAACGCGTTCTAGACCCATGTAGTATGGGGTTACCTGGA
ATGTGTCCTATGAGTACGGGGCAAATCGATATTCTCTCAAACATACAGTT
GGAGGACTCGACTATAAACCAAATCCCTGGGATTGCATACGGCGTACCTG
ATCTTGACGCCAACGTCAAGATTGTCATCAATGCGACTGCCAACCCAGAC
GTCAGTCTGGCCTGCGTAGAAGCTAACCTATCCAATGGACAAACAGTTGA
CCAAAAGGGTGTTAGCTGGGCAACCGCTATTATCGCTGGGCTAGCTCTCA
TGGCTTCAGCTGCAACATCAGGACTTGGGCACTCGAATACTGCAGCGCAC
GTGGCTGCCAATGCACTGTCTCTATTTGCATACTTTCAAGCCCAGGCCAT
GATAGGACTAACTGCAGTCTCTCTACCACCGATTGTACAGTCATGGACTC
AGAACTTCCAGTGGACAATGGGTATTATTCATGTAGATTTTATGCAAAAA
ATTGCTACGTGGTATCAAAAATCTACCGGTGGAACGCCTGCTACCTTACT
TAACAGTCTTACCACAACATCGGTTCAGGTCGAAAAGAGGTCGCTACCAA
CGATAGGCAAGCGCTCCATCGATCACACAATAAAACTTCTCGCTCGCGCC
CATGAACTTAGTAAGAGATCAGACGATTCTGTCTCTGGTAGCTATATTGT
CAGGGGAATGAAAAGGGTCGCATTTAGAGCTGGTATTGAATCGACCAACC
TATTTCTCACTGGCTTGAGTTTTTTTTGTATTTTCATCTTCTTCACCGTC
ATATTTGTCGTTTTGTTCAAAGGCTTTTGTGAGCTGGCGATTAAGATGAA
GTGGATGAAGAGTGACAAGTTTCAAGATTTCCGTAACGGCTGGCTTGTTG
TACTAAAGGGCATCATGTTTAGAATGGTTCTCATTGGGTATCCTCAGATG
ACGATACTTTGTTTATGGGAATTCACGCAAGTAGATTCACCAGCCGAGGT
AACCCTTGCAATTTTCTTTCTATTTGGTATGACCGGCACACTCGCTTGGG
CTGCTATGAAGGTGATTCGAATTGCAAAACGATCTGTAGAGATGCACAAA
AATCCCGCTTATATACTCTACTCAGATCCAGCAGCACTCAACAAATGGGG
TTTCCTCTATGTTCAATTCAGAGCGACAGCATACTACTTCATACTTCCCA
CCCTTGGATATATTGTTATCAAAGGAATGTTCATTGCATTCGGCCAAAAC
TCAGCCACCGTTCAGGCCGTTGGACTGCTACTGATTGAGGCCATCACTTT
GATAGCAGCAAGTGTTATCCGACCATGGATGGATAAAAGCATTAATAGTT
TTAATGTTGCTATCGCCGCAGTGAACTTTTTGAATACGATCTTCTTATTG
ATCTTCACTGATATTTTCAACCAGCCCGGTATAGTGACTGGAGTCATGGG
AGTTATTTTTTTCATTTATAATGCTGCATTTTCTCTTGTCTTACTGATCC
TAGTTCTGATTGCAACTGTATACGCGTTTACTCGCAAGAATCCTGATAGT
CGCTACCAGCCAATGAGTGACGACCGAGCATCGTTTGTAAAATCACAAAC
TCAGTTGACGACGGAATTGGATGCCCTTGGGGTGACAGCCCGAGGCGACA
AGAACGGATATAAACATAACCTTGATCTAGATGATGATGAGACTTGGTCG
ACAGATTCAACGCGAAACCCAGCTAACCAACCCCTTCCATCATCAACAAT
CAGCTTCAATAGTACTTACCGCGAGCCCCAACAAGTGCAAGCTGATTCGA
CTGTATCCATGCCTTCGAATCAAGCGCAGTTTCCTCAGTACCAGGACAAT
AATCGCCAATATGCCAGTTCTCGAGCGAATACACCATCATCTGCGCCATA
TCCAGAAAGCTATTCCGAAAAACTATCACCAGGCTTCCAACCACAACCAA
CCCCCAGTCCTGCTTTGAACAGGAGGCCAACGCAAAACGCTAGGTAA
>Bgh_supercontig_000010_gene-13.11
ATGTTTAACACTACAAATACTGATAAGAATCGGCGAGTAGAGATATCTAG
AGAAGAATCTGATGAGATTGAATCTGCCTATCTTCAGTCCTTAGGTTCTA
ATTCACATTCATCTTTTACGAATTGTTCCATTGGAGGAAATTCGGTCATT
ACTGATACAATAAATATCTATCCATTTGAAAATCACAGATTTGGCCTTTC
AGACTGTCAGCAACAACCTTGGCAAGAATCTTTGCGGGAAAACTTTGAAA
ACGAAACCGTATTATCACTGTCGACCAGTAAATATACAGACCAGCAAAGT
TTCAGTCCTAAAGCAACGCATCAGGATGATCAGTTACCAATTTCAAGTAT
CAGCCTAGTTAATTCAATCAAGAATTCTCAATATAATCAGACTTTGCCTT
CAACGTCACCTGAATTACCGATAGCAGAGAAGTCTATCTGGAAGCAAAAT
AACGATGACTTTTCATCGAAATTACTAGAGAAACATTGGACACCATCTAT
CGAGAGTATTCGAAGTTCCTACATCACAGAATCTACCTCACCATCTAGAT
TAGTAGATTCCAGAATGGTAGGCATCTTTCCTCAAAATCAATATCTCAGG
AAAGATGACGAAGACGTCTCCGCCATAAATTCCGATGCATTCCTTCCCTT
ATCACCATCAATTGATCATTTTCTCCATTCACCACTATCATTAAGGGTAT
CAAACGTGCAATTAAATGGCCTTGAGAATGAAAATCTCCCTCCCGAAGAC
CCTGAAAACTTCCCATTACGAACACAGTCATCGGTTCCTAATTCTTCTCA
GACAATATCACATACAGGTAGTCAATCATTAATCTATGGGCAAAATTGGC
AGCAATTATCAAACCAGACAGAAAATTTATTGAAGTGCACTCAGGATATC
AGTGACGAATTTTCTCACTTGCCACTGAACGATGAAAGTAGGAGCACATC
AAACATACCTTGGACATCAGAAACGCAAATTGCTTCAAATTCTCAGATCA
CTACAACCAGATATTCCCAACTTTCTAGAAACCCTCCCGAGGTACAGCAA
TTTTATAATTCATCTAGGCGGACTAATAATAATCCAGTTGGAGACAAAGA
AAGCATTGAGTTTAAATCGGAGAGCCAAATGATCAATGAGACGTCTTATT
CAACTGCAAATGATTACAGTCAAAAACAAAGTCCAATCCTTGCATGTAGT
AGTCATCCGACACACCTCTCTTACCAAATTAATGGCTTTCAGTCAGACGA
CGAAGAAAATAGCCTCGTAGCAAGTCCAAAAAGACAGGTTCGAAAGCAAC
CATCTTTTAAAAACCATAAAACCCGATTGCCTGGTCGTAATAAGACTAGA
GGACCATTAGATTTCGTGAACTTTACGCCTGATGACTCTCTTCAATTATT
GACAGGAGTTGCACCATCGGGTAGCAACAAGACAAAAGCACGGCGTGAGA
AAGAAGCGCTTGAGAAGAGGATCAGACTATCACAAGCGGCCCTGAGGGCA
GTCCGTGCCGCTGGGGGTGATATACGGAGTCTTTTCAAGGAGGGAATAAT
TGGTTGTGATGGACAACTTCCAACGTTTATTTGCTCTCCACCCTGA
>Bgh_supercontig_000010_gene-13.14
ATGTGTTTTAGCCGGTGGAATAGCGCGGGTGCCAAACGAAGCAGGGAGAT
TGATACCCTCATAAGCCGGGATGAAAAGGCTCGACGCAGAGTAGTTAAGC
TACTATTACTAGGCGCCGGCGAAAGTGGAAAGTCAACAATCTTAAAGCAA
ATGCGACTCATCTATACCAAGGAAGGATTTTCGAAGAACGAGAAAGAAGA
GTGGCGCATTATTATATTTAATAATATTGTTGATGGTCTTCGTCTAGTAA
TTGATGCCATGGATGAGGAGAGCATTAAGTTTGACTCCCCCAGCACAATG
GCACACGTCCCCATTATCAAAGAAGAGAAAGACTTATTACCATACGAAGC
TATACCCATCGGATATTTACCTGCATTCAAAGCCCTGTGGAACGATAGTG
GACTTCAACGAGCACTAGAAAATGGCAAATTTGCGCTTCATGACAATCTG
CGTTATTTCTTTACCGACCTTGACCGACTATTTAATAAAGAATTTATCCC
AACTGACCAAGACGTACTTCGTGCACGGTTGCGGACAACAGGTATCACAG
AGACTATTTTTGACTTGGGATCTCTCCAATACCGAATGTTTGATGTTGGA
GGTCAGAGATCAGAAAGAAAGAAATGGATTCACTGCTTTGAAAACGTAAA
TGCACTTATATTTTTAGTTGCTATCAGTGGATACGATCAATGCCTAGCTG
AAGATAAAGAAAGCAACCAGATGCAGGAGGCTCTAATGCTTTGGGAATCA
ATTGCAAATTCTCATTGGTTTAAAAAATCGTCTCTCATTCTTTTCTTGAA
TAAGATGGATCTTTTTAAGGCCAAGGTTGCCAAAAGTCCCATTACCAAAT
ATGGCTTCACCGACTTCCGAGGAAATACTAGAGATCCCCAACAAACCAGC
AAGTATTTTATGAAGAAATTTGTCGGCTTAAACCGCGCTCCAGGGCGAGA
GGTTTATCCTCATTTCACAGAGGCCACTCATACTGATCTCCTTAAGGTTA
CCATGGCCTCCGTCCAGGATATGATAATCCAGAAAAATCTTCAAAGGCTA
ATACTGTGA
>Bgh_supercontig_000010_gene-13.2
ATGGGATTATCAATGTCAACCTTCTCGCCAGACTTTCAACTCAACGAGCA
TGCTTGCTCAGCTAGCAATTTTACCTGGCAGTTTATCCATCAAGGGCACT
TGCCTCTGATAAGAAAGAGGAATTCCACTGATTTCTTTCTGCCAAATCAA
GTGCCATGTAACTATCGCGCTTGCTCAGATATGACCATTGCCCCTCCAAC
TTATGGCTACTGGGATGAAAGTTGTCGACAAAATAATTGGCAGCAAACAG
ATTTATCATGCCAATGGAACAATTGGCTTAGACTCAGAGATTCTTACACG
AAGCTCCAAGACGGAGAGGGAGCTAGTAGCCATGAAAAAGTGTGGCAAGC
TAACTCCGTATCCAGACCGTTGAAAATTCTTACAGAAGATTATCCTTGTA
GGAGAGACTGCAGCAGTTTTTTTAATCAAGCTACCAGAGGTTTTACTGCT
AGCGATGATGAAGTAAATGATCACAGAAAGGGAAGAGAAGATTTTATGAC
CGCCATCTCTTGCAATACGCCTGTCATGGGTAAGGAACTGAGTAGAAGAG
CTTACGGCTGGATGGATAAGAACAAGTCCACTGGCACGGCACGAGATGGG
CATGTTTATCACGAAAAGAAGACGACATTTTGGCTCGACGATAAATACCC
AAACCCAGTTTATCCAGGCCCAACAATATCTAACCCCTCTTCACGCCCAA
AAATACTTCCCCCGCCTCAACTTCTCGACTTTAACATCTACAGTAAGCCT
CAGGCGGATCCAATCAACCATGGAAGGCGACGCAACGGCCGAACAAAAGT
ACACCGCTTGCCCGACGAGGATTCCCCTCCTACGCTCGAATCCTTGGAAT
TGAATCCTGAATGTCAATCTCGTGCCCATGGAACGCAAGGAATCAAATGG
CGCAATATTGATCGATCTAGAGAAATTTTGAAAGCACTCAGAGCGCTGAT
AAACTTGATGGGCTTTCATAGAATCTCAAGGAAAAATGACTAG
>Bgh_supercontig_000010_gene-13.6
ATGGCAACAATGCGGCGTTTCTTCCTTTCGGTTCAGCCTTCATTGACCAC
TGCTCGATCATTATCATTTACCTATGCTCGAACGGCGAGCACAAGCTCAA
GGGCGACCGTCCCACACCAGGACCTCGGTGTAGGTGAGATTACGGGTGCC
GAATTTAAAATTGAGCCTTTACGCAGAGACGGAGAAGATTTAAATACCAT
ACGTGCTCGATTACAATATCAATGTCGCAAAAGAGGTACACTTGAGAGTG
ATCTCTTAATGTCCACATTCGCTGAAGCACAATTACGCCATATGACAAAA
GAACAACTTGTTCAACTAGATTTATTTCTGGATGAAAATGACTGGGATAT
TTATTATTGGGCCACTCAAGAAACCCCTTTGGACACTCAAGAGGCAACCA
AATCTGAGAATGAAAGTATCCTATCTAGTTCTAAAAGTCAAGATAAAGTT
CAAGAAGCTACAGATGGAATATCAGAAGAAAAACAGTCACAACTGGAATC
GAACACAGATGCATGGCGAAATGGAGAGCCACGAAGTGGAGAATGGCCTC
AAACAGTGGGTACATTCAAACCGGAATATCGACCCATTCCGGCAAGATGG
AGGAATAGCGAAATCCTCACCCTTCTTCGAACTCATGTGCGATCTAGATC
AGCTGGTGGAACCCAAGAAAATAGTAATAATTCTGAGACAAAAACTGGTG
GAGCTTTATTATTAATTTGTGTATGGATATCTTTACACTGTCATATGCGT
TTGATCAATACCAGGTTATTTTTGGGCTTTTTATTAGTTAATGTTGAGAT
CACAGTCGTCAAGAATGTTTCCATAATGGATATTATCATATGCTATATTA
CAAATTCACCTATCGTCCTTTGA
>Bgh_supercontig_000010_gene-13.1
ATGACAAACGATATCGACTGGTCCCACTCCTTCTGTCTTGCCTGTGATCG
CCAGACAGACGGCGACGTCTATTGCTCTGAATCCTGTCGTCTTGCCGAAT
ACGAGGCGGGCTCTCAGCCAAGTTCAGCCGCCTCTTCGCCCATCTATCCG
CAAAGCGGCCTCTCATGGCCCGTAGATCGCCTAAAGTCTCCCATTCCTAC
GAGAAAACGCGAGGCTCATAAGTTTGCCGGAGTCTCCGAACTAAATTCCA
TGCCATTTCCATCCTCACCCCAGTCCTCGCCCCGTCAACATGCAACACTG
CGTCTAGACCACGAGACGCTCAAGAGCCAGAACAGTTCAACTCGCCTGTC
GACTAGTGATTTTTCTCTACTTCTCTCCCCGACCACCGATGCAGGTTATT
CGCTCGTCTCGGAAGATTCAAAGCGGGCCTTGCAATCATACGCGAATGCC
TTTGATCAGTCTCGCTACAGTCGACGACCGTCAACACCTTGA
>Bgh_supercontig_000010_gene-14.15
ATGGGATTACCTCAAGATGCATTGTCTCATGAGGGCATTTATACCGAAAT
ACAGGAAGGCGAAGGCGCAGGATTAATCTATGGAAATGAGACATTTGACG
AGATTAACGAAGTATCAGATGCAGATTCTGACTATCGGGAGTTCAACGCA
TCATTAGCCAAATTTAGAGACTCAATTTTAGGTCTAAATGAACCTAACAT
AGATGATGCCGATGATTCCACGCCTGTAGCTAAGTGGGATGAAGAGGATC
AAAGTCACGATACAGTTGCCAAAAAGCTACCACGCCAACATATTGGTCGC
CCCTCGCGGCCTATTCGGGGAAGAGGTCCTCCGAGAGGTCCGAGGAAAGC
TGTAGAACCATCCGCAGACATAAAAATGCGTCTTGGAATCGCAAATGAGT
ATTTCCAGGCCCAAAATTATCCAGAAGCTACAGCAGCAGCAGCGGAAATA
ATACGCATCAATGCTGAAACATATGAAGCATGGAATTTGATGGCAACTAG
CCTTCACGAAATGAAACAGCCTGATAATGCATTAAAGGCTCTGATGTACG
CTGCCCACTTACGTCCTAAAGTGCCGATGCCATGGGTGGTAGCCGCAGAA
TATGCTTTGAACGAGATGGGTCATTTGCGAGAACAATACCTTACAAATGC
AGCATTTTGCTTTGCTGGTGCCGTGCGAGCCAATCCTAGAGATATAAATA
CTCGTCTCAAGAAAGCCGCTGTTCTCGTTGAAAGAGGATATCTTAGGCAT
GCTATCGCAGAGTATAGACATATTTTATCTCGCTGTCCTCACGACCTGGG
AATACTCGATACCCTAGCAGAGCTTAGCATTGATTGCTGTGATGTGGATA
TAGTAATCGAACTATACGCTAAAACTATCGAACATTATAGACTAAATGAT
GATGCTTCTAGTACACCTTTCACCTGGTCTAATCTTGACACGTACATAAC
GCTCCTCGAATTTGCTGGAGAATATGAAAAAGCGATCTGGACTCTGAAAA
ACCTGTCTCGCTGGCTACTAGGACGGAAAGACGAAAGCTATTGGGATAAC
ATTGAAGATAACGACTGCGAGTGGGATCTAAATGATTCGAGAAGGGCCAC
AGTACCTGGGTTTGAATTTGGGAAGTACTCCTGGGCATCTTACGGTCACA
GTCTACCCGTAGAATTACGGATGAAGCTTGGACTAAGTCGCCTTCAAATT
GGCTGCAATGAAGAGGCTATGGTTCATCTCGAAATTCTTGGATTGTTAGA
TGATATAGGCGAATGTAGATCCTTAGAACATGTTCATCTTCTTCGTCCAA
TAGCTGACCAGTTCCGTGACTCTGGCTTCTATGAAAACGCGTTGAGTTAC
TATCATCCATTGGCTAAAATGCCAGAGGAAACTGACTCTTGGCTATTAAT
CGACATTGGGAGATGCTACTTACATCTAGGAAATGACAGTGACGCCGAGA
AGTACTTTGTCGCCGCTCTTAACGAAGATAATGATAATATTGACGCACGA
ATGGAACTGGCGAGAATTTTCGAGAGACTAGGAAGGATGGAAGAGGCATT
CAATTTGGTTAATCAGGCAATGCAATTGAGGCGAAATGGATATTCTGTTG
AGGGTTGCCACGATAGTCACGGAAGGGATGCCGAAGCAAAACTAAGAAGA
ATGCGAAAACCAAGGCCATCAACATCAAAGGCTTCCAAATCATCGGTCTA
TATGGATGAGGTAACACGAGCTGAACATTTGAAGGCCCAATTAAACGTTC
TAACCGAAGAGTTGGACGGTATGAGATCTGGTAATCCAAAGTCTCTCTTT
GCTTGGATGGCTGCAGCAAAAGACTTGACAGATGATTTCCGTGGCTTCAA
AACATTCTACCCTTGGGATAAGTTTATCAAATTTATCGGCTACTCTGGTA
ACTCGCGCATTTTAGCAGAGACACCTCTAGACTCGGATCTCACAGCCATG
GCAGAGCGGTTAACAAAAGGACTTGGTGCCGATTCTCAAGACGCTCCTCC
AACAAACGTAGATATCCCACAAGACTATCGCGGGATTTCTTTCAATACTT
GGCTAGATATATTTCTCGAATACGCATTGTGTCTTGCACGAAATGGCAGC
GCACACGAGTCTTATGAGCTCTGTGAAGCTGCAAAGGATGCCATTGTTTT
TTATCACTCTCGAGAAGATATGTTTTTGATCAATATGGGATGGTGTATGT
GCGCATTGTTTTCCAACGACGAGGAAACCTGCGCTTCTGTTGCTCGATTC
TTCATGAGAGAATATCAGTTCACTACTGATTCATACAGGCTATTTTCAGC
TATGTTACGTATTTGTCAATCTCCAGTCTCATGGTATAGCTCAGGGCCAA
CACAAAAATATGTTTTGCGACAGATAAAAGCTATGGATCTCGCCTTAGTT
GGAGATGCTTCTAGCGAAAGCAAAATAGGCGAAAGTACTACGAACGTACT
AACGACTAGGAATAATGATTCTGAGGCTACAGCCGGAATGGATATTCCTC
TCTTAATGCTCTACGGGCATATTTTGTATGCAGGCACGAGTTATGCCTAT
GCTCTCAACTATTTTCTACGAGCTGATGCGCTAGATCCGGGAAATCCTAT
GATAAGCTTAAGCATTGGCCTTGCATATATTCATCACGCCCTCAAAAGAC
AAGCGGAAAATCGACAACACAGTATAATGCAAGGTATCTCCTTTATACAA
GCTTATTATAAAAACCGCAAACAGGCGAAAACTGTCGAGGAGCGTCAAGA
AGCGCACTTTAACGTTGCAAGGTGTTACCATTTACTTGGATTAGTTCAGC
TCGCAATCCCATATTACATGAGAGTTTTTGACGAGATCTCTGATCAAGAC
TATAAGTCCCACGATGAGAATATAACACTAGATTCTGCTTACAACCTACA
GTCAATCTTTATCATAGCTGGGAATCACAAACTTGCTAAAGATGTGGCAA
ATCGGTGGCTAGTAGTTTAG
>Bgh_supercontig_000010_gene-14.2
ATGAAAACATTGAAAATTGAGCTTAGAACTGAAATGGCTGGCACAATTTT
TGAGAATATCGACGGCTTCTACAAGAAGTACTTTGAGGGAACAACTTGGG
CAAACAAATGTAAGGATATTGCAAAGCGCTACGTGAACAGGCGAGATAAA
GTGAGCTTTCAGTTCCCCATTGATCCAACGGAAACCAATGTCTGGGAATG
GATGAAGGCGGTTCAAGCGAAATTTATCGAGCCTTACAAACCGAACAAGA
CTTCCAAGGATCAGAAGCCTATCCCTCTCCGTGCTCAAGTTTTCCAGACT
AAGGGACCTGGGCAGATAAACGGTGGATTGGCTCCACGGCAAATTGATGT
CTTCCTCAAGAGTCACCATCTCCCAGCTCGTACTCCCCATGACTGGCGAG
ACGTCCTTGTTATTGGAGAGTTGACAACCTCACTCGTTGGGAAGTGGACC
GACAAGTTTCTCCAGCTCTCGGTTTACATGCGGGAGCTCTTTGCGGTGCA
GCCATTGCGACGATTTGCCCATGGGTTTCTGATGTTCGGGACACAATTGC
AGCTCTGGATTTCTTGGAGAGCTGTGAGATGCAAGTCGGAAGCAGAACTT
CTTCTGAAGGCACGTAACGTACGAGGGCTAGCGACATTGATTGGATCCAG
TGGTACCTGCAAGATTAGTCAACTTCGTAGCGGGCTATCATTCACGGAAG
GAATGAAAAAAGACATTCATCCACCTGAATCCAAGATGACGACGGCATGC
AACTCAGCACAATTTGGGTCGTTAAACTCAGGTGGAAATGCCGAGCTAAA
CGAAGGTGTCAAGCGTGGCAGCGAGTCCATCGATAGTGCTGATAAGGTAA
ATTTGCGAAAGAGCAAGAGTGCGTGTGTCGTAAATATTTCAAGGCAAGCT
CAGCTCAACGCCGCGATAGTGCGAATACGCAAAAGTGTTAAATCGGGGGC
GTCAGGAAGCAAAACTGGAGTGAAAAACAAGCCAACGAAGTTGGAAGCCA
GCGCTGATCCCACAGTTGAAGTATTAGCTTCTGAATCGTCTAATGCACTG
GATAATCTAGCCAGTAACAGCAGTCTTGATAATAACAGAGACGCTGATGA
CAACGACGCCAATACAGATGTGGAGATGTTACCTGAGCGAGATATGAAGA
AGCTCTGCATATCAAGCAATACTGGGGAACCCAATTTGGAAACTAGCGCC
GAGCCTGTGACTACGCAAGAAAGCGACGTTCCAGGAACGTCTGACAAAGA
AGCAGTCGTAGATGCGGAGGTGAGCCCTCCGGGACCTGATCCAGATGTCA
CCAACATTGATTCATCAACGGTTTACAGAAATTGTTGGAAGACAGCTATC
GCATCGAAACCTTTCGGTCGTAACATTGATCAAGACACAACACCCCTTGA
ACTGATCTGCGGGCTACGCGACGCAATTAAAGGTCATAAGTCGCTTTTTA
TGGATTCGCAGATATTTCACCGCGATATATCGATAAATAACATTTTATTG
AGAGACCCAAAGCTCAATGATGGATGTTGTGGGGTGTTGATAGACCTGGA
TCTGGCAATTTCGATGAGTGACGAAACTTGTTCAGCAGATTCCAAGCTTC
TGACTGGGACTATGGAGTTCATCGCACTTGGTATATTGAAAGCACATGCA
TTTCCAGAAGAGGATGGAGTTTTTCATTCGTATCGACACGAACCAGAATC
CTTCTTTTATGTGCTCATTTCGGTCTGCATACGTCTTGGATGGCCCTTTT
ATCGGTACGACTTCTGTAAACAGACAGCAATTACTCCGTCAAACTTTAAA
GCTGTAATTCTGGATGCATTCTCGCCCAAATTCAATTGCGTGAAAGAGCT
GGCTTCAAAGTTGCGTATCAACTTGTTCCAAAGATATATCGATCCGTGTA
AAGATACCGACACGTTTCCTGAAGATCTTTACAACTTGATACTGAAATCC
TTGGACGAGGAAATTCTGAAAATGAAGCGTCAGTAG
>Bgh_supercontig_000010_gene-14.0
GAAACGTATAAACCCTCCCTCGACACAATCGAGAGGATATTGGATAAAAC
CCACTGCAAAGATGTCACCCCAAACTTAGTACCAGTATTCCGGGAACTAT
CATCTGATCTTTTGACTGTTTCAGAGGCATATCTTAAGATATGTAGTCAA
GCAAAATCTAAGTATTCATTCCTTCTTGAGAGTGCAGCGACTGAAAATAT
CGGGCGTTATACGTTCATGGGTGCATCCCCATGGAAAGTTTTAAAAACGG
GGGAGGGACATGGAGATTCAGTGGATCCTTTACCTGCTCTTGAATTAGAG
CTATCTAAGAGACGGATTGCTCAAGTTCCAGGATTATTGTTGCCTCCTTT
AACTGGCGGTGCAATCGGGTACGTTGGTTACGACTGCATCAGGTATTTTG
AGCCAAAAACCGCGAAACCGATGAAAGACGTTTTGAAAGTCCCCGAGTCT
CTCTTCATGTTTTTTGACACGATAGTGGCGTTTGATCGACTGACGGAACA
GATGAAGGTTATAACCTACCTTCATGTTCCCGAAGATCTATCGATGTTGC
AAGATGCATACAAGTCTGCCCAAGAAATAATTGACTCTGTGGTCGGAACT
TTGATTGCTCCAGGGAGGGTACTACCGGTACAAGACTCTATCGTACTTGG
CCATGAGTATACATCCAATATCGGACAGGCAGGATATGAGCAGCATGTTC
ACACTTTAAAAAAACACATTGTACAGGGGGATATTATCCAAGCGGTTCCA
TCTCAACGCATTGTTCGTCCATCTTCTCTTCATCCATTCAACATCTACCG
AGAGTTACGAGCTGTTAATCCCTCTCCGTATCTATTCTACATCGATTGTG
ATGATTTCCAGATCGTGGGCGCTTCACCAGAGCTGCTAGTCAAGAAGGAG
GCAGGTCGTATTATAACTCATCCAATAGCAGGGACAGTCAAGAGAACTCA
TGATCCTGATGAAGATAAGATTCTTGGTGATCTATTGCAGAATTCAGCCA
AAGATCGAGCTGAACATGTCATGTTGGTGGACCTCGCAAGGAATGATATT
AATCGAGTCTGTGATCCACTTTCAACCACAGTTGATCGATTGATGACAGT
GGAAAAGTTCAGCCATGTGCAACATCTTACCTCACAGGTTTCTGGGGTGT
TAAGACAAGGTAAAACTAGGTTTGATGCGTTTCGATCTATCTTTCCGGCT
GGAACAGTGTCTGGGGCCCCAAAAGTTAAAGCTATGGAACTCATCGCAGA
ACTAGAAAAGGAAAAGCGAGGAGTTTATGCTGGTGCTGTCGGGTACTTTG
GCCACAATTCAGTAGACACTTATGGAAACGAGACCGAAGGTGAAATGGAT
ACTTGTATTGCACTGAGAACTATGGTAGTTAAAGCTGGACAAATATATTT
ACAAGCAGGCGGCGGCATTGTGTTTGACTCTGACCCCACTGACGAATACG
AAGAGACAATGAATAAGGCTCGTTCAAATATAACTACAATTACGCGTGCA
GAGAGATTATACTCTAGCCTTTAG
>Bgh_supercontig_000010_gene-14.13
ATGCTTGCCGCTCAGCAACCTATCATGGGTTCGTCGAAGCCGTCGAATCT
TGAGATGCCGTTTGGCTACTATTTTGACGATACTGGCCTTAATTATCCAT
TTCCATCGCCACCTAATCTAGCTCCAGGACCTTCACTTTTGGACGATAAT
GAGTCAAAGATACTCGACAACTTTTTTGATGGTGTGAGCTCAGATCAATT
CAATCTCGAGCTATTCAACCTCGATAATGCATCAGATATAGGAATGGTTT
TGGATGAATTTCAGCCCACGTTTATGGGGAATTCTTCTTATGGTCAGCAA
TCACAGATTGGGCTCCATAATGGTGTTGCCGGAATGAACTACGGGTCTAT
TAATACACAACTCAACCCCAACATTTCAAATGTACCACCAGCTTCCCTAG
ATGTCTTGCAGGCGGCAGCACTATTGCAAAATGTACCACATGGGCGGCGT
CCGAATACAGTTGAGGTATCTCGTCGGAATCAAGATACACAGTTCTTGCC
TGCAAGCGAACCTATGAGAGCAGGAGCAACTACACAGTCTGTGTCACGAA
TTCAACCCATATTCCAACCCCGATCTCATGGAGGCAATTTCATCAACGGT
CCAGTTCATTCGGGTGTTTTATTCGGTGAGCACCTGGATGAGATAGCGTG
CAATCAACAAACAAATCAAAGTTCTGATATACAATGGGGATCAGATGCTA
ATTTTACATCCCAAGGATTTATACCGCATTGTCAACAAAACATCTCAGTA
TCCGAGGCTTACCAGTTACATGGTGTGGAGGCCAATCTCACTAATCCTCA
AAATCAAAGTTGTGATATGGCAACTCTGATGCCGATTGTAACAGTCCCCA
AAACTTCGCAGCAAATATTCAACTCTTTAATTCAAAAAAATACTGATAAT
ATACGAGATTTTGAATCAAATACGAAAAGAAGTATTGAAGTCAAGGAGGT
AAACGAAGATGATGTTCAATTAAACTCTCCAACAAACAATAATTCTGCAA
AGAAAAGGAAGATAAGTAACAAAGATCTAGTAGATTTTTCTACGCTCGAA
TATGAAACAAGTCAGAAGCGGAGAAGATCAACGGTCGGCACGATAGCCAA
GCCAACCCGGGAAAACTTAACGGAAGAACAAAAAAGAGAAAACCATATCA
AAAGCGAGCAAAAAAGACGAACACTCATTCGTGAGGGCTTTGAAGATCTT
AACGACCTAGTACCAGGACTTCAGGGTGGGGGTTTTAGCAAAAGTGCCGT
CTTGGCACAGGCTGCAGATTGGTTGGAAGAATTAGTTCAGGGAAATAAAA
TACTACAGGCAAGAATAGATGCGATTGAAAGAAATATTTAA
>Bgh_supercontig_000010_gene-14.24
ATTTTCCTCGTAGGTCGTGCATATTATGCCAATGCAACTGATTTGTCCGT
GGAATTATATCAAAAGCTCATAGATCGTGGGTGGCGTAGGTCTGGTAAAA
TACTCTACAAACCAGATCTACGTGCATCATGTTGTCCCCAGTATACTATC
CGTCTTGACTCATCAGCCTTCCGCCCGTCGAAAGATCAGCGTCAAACGCT
GAACAGATTCAATAATTTTATAATTGGACAAACATATCGAACTGCCGCTG
CTAGGCTTTATCCAAAGACCCGTGAACAGGCTCAGAGAAGGAAGCAAGAG
TTTGATTTGATAGAGCGTATTCATGAAAGTGAGCAAGGCTTATTGAATAT
TCCACCTGAGCTCGCACACTCCTTCAAAGTCACTCTAGAAACCGACGATT
TCACCGAGGAGAAGTTTGAGCTCTATGAGAACTATCAAAGTGTCGTACAT
CATGATCCAAAGTCTGAAATATCAAGAATTAGCTTTAAACGTTTCCTCTG
CGACTCACCGCTACGAACTAGGGCTGTTAGCAAGACTGAAAATCAAGATT
TACTGGGATCGTATCACCAATGCTACCGAATTGATGGAAAGCTAATAGCT
ATGGGAGTTCTTGATCTTCTGCCCCACGCCGTCAGTGCAGTTTATTTCAT
GTATCACGAAAGTGTTAATGATTTTGGTTTCGGGAAGTTAGGTGCTATGC
GAGAGATTGCTATGGCTAAAGAGTTGGGATATCGATGGTGGTATGCGGGA
TTCTATATTCATACTTGCAAAAAGATGCGTTATAAGGGAGATTATTCACC
ACAGTATATTCTAGATCCTGAATCATATCTGTGGTATTTATTTGCCAAAG
ATATCAAACATCAGCTAGACACGAGTAAATGCCTGGGATTTTCGAAGGAA
AAAAGCGAAATCAGCGAACTTTCATCGAATGCGATGTCACCATCATCCCC
AGGCGGATCTACTGAACAAGAAGGTTCTACGGCTGATAATAGAACTAGTG
ATTCGGATGAGGATCTAGACCTGGATGTGCCAGTTTTTGCACTGGGCATG
CCGGGTATTCTAACTAGAGATGAACTCCTATCCCAAGTCGACCTCGACGA
AGTCATCATTGAAGTCGATAATTTGCGTACTAAAGCAAGTTGTCTCATCG
GCTGGCAGAAAAGCAACATCAATTCTAATCTCTCAGTCAAAGGCTTTATA
GCAGGACTTGTCGCTACAGTTGGTCCCGACATGTTATCTAAGATCGTTAT
TAAACTTCGATGA
>Bgh_supercontig_000010_gene-14.25
ATGCTGATTGTGTCGGAGAAGAATCGAAGAAAAGGGCCGGCTGGATGTTC
TGGGGTTGCTTCGCAGGGCCAGAAAAATGCCCTGTTGATTTTAGGAGAAG
TAACAGCAGGTACGATGGAAGATATGAGTCAGAGGCTCATCCAACCGATT
TTCTGGCCGGCCAACTTGCCTGATCTTGACCCGATTGAAGCTGTGTCGAA
TAGGATGAAGGATAACATCCAGCGGTATCATGCGAATCTGGGTGGCGGAA
AGCAGCGTAATCAAGAATGTCTTCGCAATATCGTAAAGGAGGCACTGGAT
TCAGTGTCTCCCGAAGGTTTTGTGAGACTCATTGAGAGTATGCCAGCAAG
GTGTCAAGCTCTCATAGATACGCATGGGATACCAACCAGATTTTAA
>Bgh_supercontig_000010_gene-15.8
ATGGTACGCCTGCGTACCATTGGGAGGACTGGCGCCTTTGCTTGGAACCC
AGATTCAGGTCTCCCATTGCTAGTCACAGGAACTCGAGCCGGTGCTATAG
ACGTAGACTTTTCCGATGAAACAAAGCTGGAGCTCTGGGACTTGAGCTTA
GATGATCCGGGTCAAGCGGTTGAGCTCGTACCTATCTCATCGTGTAGCAT
AGATTCGAGGTTCCATGATCTTGCTTGGTCACCCCCAAACACAAATCATA
CTAAAGGAATTATTGCTGGTGCCCTAGAAAATGGATCATTATACCTATGG
GACGCAAAGAAATTTATAAATCGCGAAGACGACTCAATCATATCAAAATC
TCGAAAGCATTCCGGTCCTATTAAGTCACTTCAGTTCAATCCGTTAAAGC
CGCAAATACTTGCAACCGCTGGCACCAAAGGAGAACTCTTTGTTTATGAC
ATAGATGATATGGACAACCCTTTTCGACTCGGTACGGCTGCGGCACGATC
AGACGACCTTGAATGTATTGCATGGAACAGGAAGGTGCCCCATATCCTCG
CGACAGGGGGAAGTGGGGGTATTGTGACAGTTTGGGACCTGAAAACCAAA
AAGGCCTCACTCAGTTTAAACAATAATCGGAAAGCTGTTGGAGCTATAGC
GTGGGACCCAGAGAACGCAACAAAGCTTATTACCGCTTCACCAGATGATT
CTTGTCCAGTTATTCTTTTATGGGATTTAAGGAACTCAAATGCTCCGGAG
TGCACTCTGAAAGGACACAATCAAGGTGTGTTATCAATATCTTGGTGCCA
ACAAGATAGTAGGCTACTTCTATCTTGCGGAAAAGATAATAGGACGCTAT
TGTGGAACCCACAAAATGGTCAACTTCTCGGTGAATTTCCTGAAGTGACG
AACTGGACATTCCAGACCCGCTTTCATCCTCACAACCCAGCCCTCTCTGC
CACAGCATCCTTTGATGGGAAAATTTCTGTTCAAACTTTGCAAAATACTA
ACCCAATTGCGATTCAACCCCAGTCTCAGAGCGCTGTTGATGGAGAGGAT
TTTTTCACTAAGGTTCAGACACAACCTCAAGGCGCATCTTTTTCACTTAA
GGAAGCCCCTAAATGGTTACAAAAGCCGTCCGGTGTATCTTTTGGGTTTG
GTGGCAAACTTGTCAAGTTTAGCCAACAGTCAGCTGCAACAGATCGTCAA
AGGTCATCAAAGATTCAGATTTCTTTACAATCTCCGGACAGTAGTATTGC
ATCATTAATTCAAAACTTTGAAGGTGAACTTCGAAAAGGTGACTTAAAAG
CTATCTGCCAGGATCGTATTTCACATGAAAATTCAGAAAAGGAAGATTAT
AGTTGGAAAGTTATAGAATCACTTTTAAGTGAGAATCCCCGAAAGCAGAT
AATTGACTATCTTGGATTTTCAGATGTCGGAAAAGAAACAGGCATTGTAG
GAGACCTTGATGAGGAGAAAACAGAAACAACTGATAACACAAAAAGCAGC
GCTGCTGAGAGTAGCAGCAGACTCTCGACTCTATTTGCGGACGGCACTGA
CGGGGAAGATTTCTTGTCAAACATATCAGCTACCAAAGGAGCCAAGATGG
ATAGTCCTTTTAATATACTCTCAGAAACAGATTCTGAATTAGAGAAAAAT
ATTACAAAAGCACTCATACTAGGTGATTTTGAGAAAGCTATGACTCTCTG
CTTCAAAGAAGATCGAGTTGCTGATGCCTTGATTATCGCAAATTGCGGGG
GAAAAGAACTACTTGAGAGAGCACAGTCTTTGTACCTATCCAAAAAGAAG
AACTGCCCAAATTATCTCCGTTTGCTTACCTCAGTTATTGGAAAAAACCT
CTGGGATATCGTATATAATGCCAATTTGGACAACTGGAAAGAAGCTATGG
CGACAATCTGCACGTATGCTGACTCGACTGAGTTCTCAGATCTTTGCGAA
TCATTAGGCGACCGAATAATGGAAAAAAACGCCCACAAGGACGCTTCTTT
CTGCTACCTCGTCGGATCTAGGCTAGAAAAGGTAATCCCCATTTGGCTTG
CCGAAATCGAGGATTCCAATAAAGCCAAGGTAGAGGGAATGAATGGGGAT
TCACTATTCTCAATTCATGCTTGTTCGCTTCAAACATTTATCGAGAAAGT
AACTGTTTTTCGCGAGATCTCAAAATTCACAGATGCAGAACAAACTCTAC
CGTCTGGATGGAAACTTGCGCCTCTCTACGATAAGTATGTTGAATACGCT
GATATTGTTGCCGCAAACGGTCAACTAGAAACAGCTGTAAGGTATCTAAG
TTTGCTACCAACATCATATCCCTCTGTCGAAATTGCTCGTAAAAGAGTAA
ATCAAAATCCCTCAGGGACAATGCCTGAGCCCAAGGTAGTTGAACCTAAC
ACTAAAGTTGCGGAAAAACAATTTCCTTTCCAGACAACAAGAACTTACCA
AACATACCCAACCAGCCGCATTGATTTAGCGCGAACACAGCAAACAGACT
ATGAGAGGGAATGTATGCAACTAGAACATGAGAACCGTTTGCGTTTACTT
AGACAGAATCCAAGTCTCCAACAACAGGCCGGTACTAATATGTCAACTCA
GAAAGACCTTCATTACGCTCCTCAACCATTTAATGCTCCACCTAGAAGTA
CAGCCCCTTCTGCACCTCCTCCAAACGCAAAAGAAGTTGGACAATGGAAC
GACACACCAATGGTAGTAAAGCCTTCACTTAACAGGAAAGCGACTTCGTC
TTACATACCCGCTGCGGCATCATATCCAAGTCAGCAGCAACAACAACAAC
AACAACATACGTTTAAACCACCATCAGCACCTCTCTACGGAAACGAGGTT
TCAACTACACCACTCCCACCTCCGAAAGGCATGGCACCAAACCGTATGAA
TTCACCCTCTACCAATGTTGCTCAACAGAATTCACAGAGGCCTTTATCTG
CAGCTAGTCAATATGCACCTCAAGCAACATCATCATTGGCTGGACCATAC
GTGCCGCAAGCGGTGACTCATAATCAGCAGTTCAGCCAGCCTCCTATAAA
TCAACCCGGTGTACCACATTACCAATCATCTCTAGCAGGTGCACCGCCAT
CTGGTCCACCAAATAATCGTTATGCCCCTATCCCTGCAACTCAACAATAT
TCTCGTCCACCGGCTGCACAAGTTATCATGGACTCCCCTAAAAATGGTAA
TGCGGCTCCTATGAACAATCAATACGCTCCAGTACAAAATATCCCTCAAG
CGCAGTTTTCCTCGGCAATGCCTACATATAATTCGACTCATCCTGTAGGT
AATCCAAATGTAGAGCCGCCGGTTCTGCAAGCGCAAATACAGCCACAGGC
TCAAATTGTACCCAATACAGCTACATTGGCATCTTCAGCTATACAAAGTG
CAGCGAAAGTAAGACATCCAACTGGAGATAGAACTCATATTCCACCATCT
GCTCAAAGAATGGTTGAGGCTCTAACAAACGAAATGCAACGTGTAGCAGC
TCAAGCGCCTTCTTCATTTGCACTTCAGGTCAAAGATACACAAAAGCGAC
TCAACATATTATTTGATCACCTAAATAACGAGGAAACAGTTCAGCCAGAC
ACTATCCTTAGACTTAACAAGTTAACTGAGGCTTTGGTATCGAAAAACTA
TGATGTTGCAGGGAGGATACAAATCGAAATTCAGACTGAGAAGACTGATG
AGTGTGGTAATTGGATGGTTGGTGTTAAGCGTTTGATTAGTATGAGTAAG
GTGACGCCGTAA
>Bgh_supercontig_000010_gene-15.0
ATGCCTCAATGGTCCAGCCGTTTATTGTCATCCAGCCCACGCTTTGAGCA
GGCTGGTCAAAAGGTCGTCATTGGGAACTCCACGCCTAATTCTCAAATAC
AACAGGCGGCTATTGAGTCCAGGCCAGCGGAAAGTCTCGCAATTCCGGGT
CTACCAAATGCTAATACAAATAACAATATTTCGGTGTCCTCTCTCACATC
AGCAAGCTCTAGTCATGTTCGATCAATCAGTAATCCATTTCCGTCTTTCT
TTTCTGGTAAGAAGAAGCGCTTTGTAGAAACCACTACGAATGTCGGTGCG
ACTGGTATTGAATCTACAGATCAAGATACAGAACCTCCTACTACGAACCG
AAATAGCTCCACAAGTAAAGCTTCAAAGCAAAAATTTGTTGAAAAAGATT
TTGTAACAGGAAAATGTATGACCTGTGATTCAAACGTCCGATGGCCTAAG
GAATTGAGCATCTTCAGATGTACGGTTTGTATGACCATTAACGATTTGAA
GCCCGTCAAGTTAGAGAATAGACATGAAGATAATCAAAAAATACCTGTCT
TAGGTACACCAAGGTCTAACTCCGGGCCCCAGCATCATCATCATTATGTA
TATCCATTGTCGCTTGAAACAACCAAAAATATCATTGAAAACTGTATTGC
TGCTTACCTTCTAAGTTTTCTTTCTCATAGTTCGGAGCCTTGCTTGTCCC
CATCGGAAAATACAAAAACAAATCTAAATACCATAGAAAGTAGCGAAAGA
CGACCAGAAGCTATCAAACCTGAAAAAAAGAGTGATACTCACACTTGTAT
TCCAGGCTCGACGCTCTCGCATAATAAGAAAGGTGAACATCAAATCAAAG
TTGAAAATTCACAAGATAACTCGCTGTCAAACTTACAACGAATTGAACCT
ACATCACGCTCTATGGGCCAGTCTGCCGGCAAATATACTAATCAAAAAGT
CAAAGAATTCAATCAAAATCCACCTTCTCCCCATTATATCAACCCCAGGA
CTTCATATGAGGGAGATGAGACCATAACCAAACCGAAATTAGATATCAAT
AGCAAGAACCTTTTTGAACCTTTAGAAGAGTATATAATCAAGTCATTTGG
CTCCTTTGAATGTGTCAACTATTCGTTTAACACTGTACGACCTATTTTTT
CACCTAGAGCGGCTAGTGAGGGTTCAAAATGTGTTTTACCTATCTCTTCG
CCAACTTTAAACCAGCAAGTCCCTGAAACAGAGATATCAGAAATGGATGC
AAAAACCCTTCTTCTGGGTGATTTTGCTGAAAATGGGTCGTGGTGGACGG
GAAATAGGACAAATTCGAACGTCCGCGAGGAGCCAAACATGCGTCGTGAA
CTAACTGGCATTATCCGTGGCTCGAAAGATTCAGTTAACTCTAAATCTCC
TCGAATTGATTGGGTAGAAACTAATGAGTGGTACCACATTGTTCTTCAAG
CTGGAAGATCGTGGCGAAGGAGCTTGGATTTCTTAACGAAATCTAGCCCA
AAAGCTTCGAACTTAAGGAAGCCAACGGAGCAGGAATTAGATCAAATTGA
AGACAAATTATCGGACGCTCGATATCATACACAACGAGTATTGCTTAAAG
TGACTGAAACTTTACTTAAACGTCCCGGTCGACCTCTCAGCTCCCCAAAT
GACCTACGATTTCTACTGATCATTCTTGCGAATCCTCTTCTCTATCCAAT
CTCTTCTACGCCAAGAGGAAAGCAACGGATTCGACCACCGTCCAAGTCCC
CACCCCGAGGACCATCTAATGGGACCAAAGGAACTACAGGACAGCATTCA
GGAATTATTAAGAGGATCCTTGGACTTCTCTCAAATGTATCTTGCGAGGG
TCATCGACATCTAGTATCTTGGTTTTCTAGGTATTCAGAAAATCAATTTC
AGCGAACAACTGAATTAATTAATAACTTTGTCATGTACAGACTTTTGAGG
CAACAAGGTAGAAAAAACAGCGTTGAACAAGATCCTACTGCCGGTCTAAT
TCCAAATATTAGTGGGACTAGTCGAAATAGTTCAGCAGCACTTCATGCTG
CTCTAGGTGTCGTTGGGAAAGTTTCTAAAAAGTCCGATAACAACACAAAA
ACATTTTTTTACAGAGATGATTGGCAAATTAAAGCCGCAGCAAGAGTAAT
GTCGCTTTTATTTTCAGCAAATAATAATGGACTCAAAAGAGATGGCCAAG
CCTATGTGGGATTAGAGCGCGCACAAGGCATTGGAGTAGCTATTCGCGAT
AGAGCCTTCTATCATGGGCAAATTATACCAACTAGCAATTTTTACATATC
TCTTCTTGATTGTTCGGACCTTATTGCCGATTTCGAAGCTTGGGAATCGC
GAAGCGGAAGATTTTCTTTCTGCGAATATCCCTTTTTTCTCAGTATTTGG
GCTAAAATACAGATTATGGAATATGACACAAGGCGACAGATGGAAGTCAA
AGCAAGAGAGGCATTTTTCGATAGCATCATGACGCGAAAAACTGTGAATC
AATATCTTTTTCTTAGTGTCAGGCGGGATTGTCTAATTGAGGACAGTCTT
AAGGCAATTAGTGAAGTTGTAGGGACCGGAGGAGAGGAAATAAAGAAAAG
CCTGCGAATTACTTTTAAAGGTGAGGAGGGTATCGATGCAGGTGGGCTCC
GAAAGGAGTGGTTCTTGCTTCTCGTGAGAGATGTCTTTAACCCCGAACAC
GGTATGTTTACTTATGACGAGGACTCAAGGATGTGTTACTTTAATCCGCA
CAGTTTCGAGACTTCAGATCAATTTTTCCTTGTGGGTGTCATTCTAGGAC
TAGCTATATACAACTCGACTATACTTGATGTTGCACTACCCCAGTTTGCT
TTTCGAAAGCTACTCGCTGCTAGTCCACCGCCTGCTCCTGGAGCGGCTAC
GCATACTAAACCATCAATGACATATTCCCTAGATGATCTAGCTCAATATC
GACCCGCTTTAGCCAACGGCCTGCGCCAGTTACTCGAGTACGATGGTGAT
GTCGAAAGTACATTTTTAAGAGATTTTGTGGCCGAATTTGATCGTTACGG
ACAAGTAGTACGAGTTCCGCTGTGTCCTGACGGCGAAAATCGAACCGTCA
CAAATGCAAATCGGAGAGAATTTGTCGAACTATATGTACGTTACTTGCTA
GATACAGCAGTAACTCGGCAATTCGAACCTTTTAAAAGAGGATTCTTCAC
TGTTTGTGGAGGTAACGCGCTTTCGCTCTTCAGACCAGAAGAAATCGAGC
TTCTTATCCGCGGTTCGGACGAGCCCCTTGATATTACTTCTCTTAGAGCT
GTTTGTGAATGTGAAAACTGGGGTACTCATATCAATCCGGGCGATGAGCC
TGTTCTGGATTGGTTCTGGGAAACCTTCGAATCGTCTAAGCCGAATGACC
AACGGAAGCTTCTAAGTTTTGTCACAGGCAGCGATCGTATTCCTGCTATG
GGGGCTACTAATCTTATCATAAAATTATCCTGTGCAGGCGATGACGAAAA
TCGTTTTCCCGTCGCGCGCACATGCTTTAACCAATTGTCACTCCCTCGCT
ATTCATCAAAACAGAGACTGGAATCTATGCTTTGGAGAGCTGTCGTTGAA
AGTGAAGGGTTTGGGCTTAAGTAA
>Bgh_supercontig_000010_gene-15.31
ATGCGCAACTCAAAAGCCGAGAAAAAATTGATTAAAAACAAGTTGAACCC
TCGAGTTGTCTCTATTGACACTGCAAAGCGGAAACCTGCGTGCCGAAAAA
ACTTATCTCAAACTGTTGGTAAAAAAAAGCCTGAACAGTGCATTGCTAAA
GGCAACTTGAAATGCCGCAAAATAAACGATAGCGGTGTAAAGGCTCGCCG
GGCAAAAAAGCTCGAGCAACGTAGGAGAGAAAAGAGGATATTCACCGCTC
AGGATTGGGCAGCTCCAGCTCCTTCGAATCTTGTTGCACAGCTTGATATT
CCAAAAGTGAAAACAAAGTATCAGTCTTACTTTGAGTTTACCGACAATCC
CGAGAAGAAAGAAAAAAAGCTCGAATTTCAGGTCACAAATAAACTTGAGC
CGCCACCAGGATACGCCTTTGTACCAATTGGAGATCCATCATTAACGAAT
GCTTGCAAAGAGTTGTCAAGGGAAAAGGACGCAATGATCTTCATTGTATC
GACTTGCAAAAGCGAACAATCCAAAATAGCAGAACACGTCTATCGCATTG
GATTTCACTTCCGAGAAACGATCATTGATGAAGCACGCGAATTTTTAGGT
GAAAGGCCGAACTTCAAGACTGATACCCAAGGGATAACAGAACCAATTCC
TGAGCTACAAATAGACATTAACAAGCAGGCCGATGCTGCCATCCGCGACT
TATTTCCCCGGATACCAAATACGGATAGGCAGATGGTTATAGAACACGCT
TTTAAGAAGGGAGCTATGTTTCAGGGAGAGCCTACTGTGGGGATGCAGTC
TAATATTCCCCTGTCTCGAAGAGTACAACTCGCTGTTCTTGCTCATATTC
GGCATAATCATACTAGGTACGATAAATTGCTCCGAGAAACAAGTTGGATT
AATGCCCGGAAAGTTGTTGAACCAGTTTGCCTGGATGTAATACTCAAGTG
GCGGGGTGATGAAGAAACAGGACGTGACCAAATGGACGAAATATTACGCG
AAGTTGTCATTATCAGTGATTCAGAAAGCGACTCAGAAAGCGATTTTGAT
AACCACCTCACCTCCAAAGCAAACAGTTCAGATGAAGAAGGCGAGGTCAC
ATCGAGCAGTAACTCAGATATTCCATCCCAGTCGATCGCGATTAAACGAG
CGAATATTAAGAGTCAGTGTAATGCAGAACTTATAAAAAGATTACTTCCT
GATGATATACCGCATGAATCATTCTCATCAGGAGTAGAATTCAGAGCCGA
TAGGAATCCAAAAGATAACTTGTCTCAGCGAAGCTCCAAGCGATACCAGG
CAGCTTGGGATAGTGCAATACGCCGACAACTCGAAGGATCTACAAGTTTT
GCTGACGGTGAGATTTTATATCGGGCACTACCCTCAACTAGATGTTGCTA
TCCGACGCGTGTAGAATCCTATAATGAATTTAGTCCTGAGAAGACCTGCA
AGGCAAAACAAAATTCTTCTCTACCCAGATATCATGTTAGCGTTAACCAA
ATTTGGAGGCACGGCGAAAGTGGTGTACTGTCTGCTGCTCCCCCTAGGTT
CGGACACTATAGTACTGGCTCTGCTCGGATTATAGAACGAGGCGAGTTAT
CAAAACAATTAATAAATGAATGTACCACTTCTAATAAATATGTTCATCAT
CCTATAGTACCTCTGTCTAGGTACCATGTGAAGCGTCTATCACCAGCAAA
TGTGATTAGACCTGGTGTACAAGATGTACCTGTTCAATCCATTGAGAAAT
CCTCCGATAATCATTCTTCAAGGAACTTAGAGGGCCGGTATTATTCGGGT
GAATGGACCTGCAAGGGCGGAGAACCAAGTACTCGACATATAGGTGAGAG
AAGGTTTCCAACCCCTGTATCTCACAACGTGATTATTATCGATCATGACA
GTCCTCCCATGAAATATCATCGAGCAGCGTACGAAAATGGCCCCGACCGC
TTTGAACCATACCCACTCCACAAACGAGGAGCAGATATATCAGTTTACAA
TTCCGACTATCATTCAGAAACCCCATCTCTAAATCGATGGAAGAAATATG
ACTCCCGCCACCTAAATACCTGCAGACTTAAAAAAGAAAGTAGAACAGCT
CTTGTACCAGGAGCTCATGTAGAACTCATTGATTTGACAACACCAGAGCC
AGAATCAAATAGTATTGTTGATTTAACTCGTTCGAGTAATATTGATTATG
GTGAAGGCTTGGGAGGAACTGAAAGTGAGCATGAATTGCGTTCTAAAAAA
CATTTATCAAGAATAAATCCTTCTACCGTTCACAAAGCTTCACAACCACA
AAGTGTTGAATATAAGCTCTACGCTGGAAAAAAATACGCCACCATACCTG
ACAGATCTCATAACTAG
>Bgh_supercontig_000010_gene-15.28
ATGACACTCCGGAATTCCCGCACCACCTTGAGCCAGGGACTGGACCGTGA
GGTATATCAAATTATTCGAAAGATATTGGACGATGAGGATGAATGTAAAA
AAGGGAACAAGCGCATGACTGTCTCGACTCTTTTTGATTGGATAAAAAGG
TCCAATTCAAGCTTAAAGCGTCAGAGGGTTCTCCAGGTTCTCAAGGAAGA
ACAGGAGCTAAGTGACAGCGCAGAAGAAGAAACTGCTAGGCTCGAAGATT
CGGCCCCTATATTAAAGGAGCATAATATTATGAACAGGAGCATTACAAAA
ATGTGGACTCAATCTACAATCCCGAATGTCGTCAACGAAAATTCATCATC
TTTAAATGAACCTCAATGTCACAAAATGTCCTATCCGCCTGATATTCAAA
AGGAAACGCCCATAAAAATTGATCGTCTATCCAATGGTGAACCTAGGGCT
AAACGTCGGAAAGGGGAGCTAAAAAAAGATATTGATCGATCTCCACCTTC
AGATATTTCTCTGGATAACCTTGGGGGAGTTGAAAGTGTTATTGAAGAAC
TCAATGAACTAGTAGCCATGCCTATGTTGTATCCCGAGACCTATATAAAA
GCAGGTATTCAACCTCCACGTGGCGTACTTCTTCACGGACCCCCCGGATG
TGGAAAGACGATGATTGTCAACGCGTTCGCGTCCGAGATAGGGGTCTCTT
TCATTCCTCTATCTGCACCCTCTCTAGTCGCTGGCATGTCTGGAGAATCA
GAAAAGAAGATTAGAGATTTTTTCGATGAAGCAATTAAGGTAGCACCATG
CTTGGTATTCATTGATGAGATAGATGTAATAATGGGAAAGAGAGAAAGCG
CCCAAAGAGAAATGGAAAAGAGAATAGTTGCTCAAATGCTAACATGTATG
GATGAAATATCTTTAGAGAAAACTGGGGGAAAGCCAGTTATCGTGATGGC
AGCCACTAACCGCCCTGACAGCCTTGATCCTGCCCTACGGAGAGCAGGTC
GCTTCAATAAGGAAATAAATTTGGGTGTGCCGGATGAGCGGGCGAGAGAA
AAAATTATTCGAGCCCTCACACGAAAATTAAAGTTATCTGAGGATTTTAA
TTATCAAGCTCTTGCTAAGCTTACACCAGGTTTTGTCGGAGCTGATTTAA
ACGATGTTGTCTCTGTTGCTGGTACTGAAGCAATGAAAAGAATGATGATT
GCCCTTAAGCAAAAGACTGTAGACGAGATGGATATCGATAATTCGGATGC
TGCATCTATCTCTGCTCCTCTCCGCATCCTTAGATCTCTAATAGCTCATG
CTGGTGATCTTTCACTTAATGGTGACTTTTCAGTGACTTACGAAGATTTC
ATTCTAGCTACCTCAAAAGTTCAACCATCAGCCAAAAGGGAAGGGTTTGC
TACCATACCGGATACAACGTGGTCGCACATCGGAGCCCTCCACTCGGTTC
GGGAACAACTCGAGATGGCAATTGTGGAGCCGATTAAGCGACCCGAGATG
TTCGCTCGTGTCGGCATAACGGCTCCCGCCGGTGTCCTGCTTTGGGGTCC
CCCTGGTTGCGGAAAGACCTTACTTGCAAAAGCCGTGGCCAATGAATCGA
AGGCAAACTTCATCTCCATCAAAGGACCAGAATTACTGAACAAATATGTA
GGTGAATCTGAGAGAGCAGTGCGACAGGTTTTCGAAAGGGCAAGGTCAAG
CGTGCCTTGTGTCCTCTTCTTTGATGAGTTGGATGCATTGGTTCCCAGGC
GTGAGGATTCACTTTCCGAATCAAGCAGTAAAGTTGTCAATACTCTCCTA
ACAGAGCTTGACGGATTGTCGAATCGCACTGGCATCTACGTGGTCGCAGC
AACAAATCGTCCAGACATGATTGATCCTGCCATGCTTCGCCCTGGACGTC
TCGGAACATCCGTCTTTGTTGATCTCCCAACGCCGGATGAACGCGTAGAA
ATATTAAAGGCGCTCTATCAAAAAGCGCTACCCATGGCACACGAAGATGA
AATTCACGCCCTCGAGGGTGTGGCGCGCGATGAGCGATGCACAGGCTATA
GTGGCGCCGATCTTGCAAGCTTACATCAAACAGCTGCGGTCGCTGCGCTC
AAGAAGATGATGGCACGTCAAGAGGGACTTTGCGACGAAGAGACTGAAGT
GCGAATCGCGGGGGCAGATTGGGAATGTGCCTTGTGTACTGTTAAAGCCA
GTGTTAAGGATTCAGGAAAGTACCGCCGCCTCAAGGCGAGGGGCATGTAG

>Bgh_supercontig_000010_gene-15.18
ATGCAAAAAAGGCTCCACCTAACAAGACGCGCTGCGGTGAACATTAGCTC
GGGGCGTAAAACGTCGTTCACCCACGTTAGAAAACTCACGAATATAAATA
TGAAATTGAGCAACTCCAATCTTCTTAATTGTGCCCCTCAAAGAGTAAAG
CCGTCCTCAGCAGATGTACTATCTTTTGTTTGCCACGGATACCGTCGGGG
TTTTCAATCCACCAATTCTGGGTGTTTTAAGAAAAAAAGTCTCTCTTCAA
ATTCAAGGTCTTTCAGCTCAGATGCCTCAATCCCTACGACACCCAAGCCT
GAGTCAACGGAGTTCAAGAAGTGGGCATTGGATAAACTTCCACGCTCATG
CCCTGGCTGTGGGGCACTCACACAGACAATCAATCAAACCGAACCTGGAT
TCTATAACTTGAAAACACATGCTATATTAAAATTTCTAGGATTGGCTCAG
CCCTTGAGTATAAGTAAACAAGATGCAATAATAAGGTCTGCTCTCGAAAA
TGCGCGGTCATTAGGGGTTGTGGGGTTGGAATTCGGGGAACAGCCAGTCA
AGAAATCAATCACAGAATTGCCAAAGTGCCATCGGTGTCGTAATTTATTG
AATCATCGTGTCGGTATATCGATCAACCATCCAACTATAGACGCAATCCG
AAACACAATCAACGAGACGCCTTTCAAGTATAATCATGTATATCACATTA
TAGATGCTGCAGATTTTCCCATGTCACTAATACCAGGCTTACATGATCTA
CTAGAGACATCACCACTACGATCAAAAAATAGGCGATCCAAAAAAGATAA
ATTTTACCATGGAAGAAAAACAGAAATAAGTTTTATCATTACACGCGCAG
ATCTGCTTGCACCCTTGAGAGAACAAGTTAATTCTATGATGCCATACCTG
AGGGAGACCTTAAGAGATGCACTAGGACGATCAGCCATAGACACAAGGCT
CGGTAATGTACACTGTGTAAGTGCCGAACGAGGCTGGTGGACCAAAGAGA
TTAAAGAAGAAGTTTGGCGTAGAGGAGGCGGTGGATGGATGGTCGGAAAA
GTTAATGTTGGAAAAAGCCGGCTGTTCAATAATATCTTTCCCAAGGGCAG
AAAAGATAAATCTCCAAATCCAACATCCAACCAGTCACACCTACCCCTTT
ACGAAAACACAACAAAATCCAAAGTTGTAGACCAACTTGATAGGACTGGC
GGTACTATAGACGATCAAACGTTCAGAGACTCCTCAGATGATGGCTTTAG
TACAGTGGCAAGCAAGGATAATTTTCCCGCGCAAGTAATCCATGATGTAA
AAATTCCTATTTCAGAGGGCCCTGGAAGTATTGAGAATGAAGGTCTGGAT
ACTGGGCAACTCGACCCGCTTCTTTATCTCCCTCCCCAGCCCGCTGAAGT
TGACTTTCCAACAATGCCCATTGTTTCTGATTTACCTGGCACAACAGCCG
CACCAATTCGGATTCCATTTGGGCAAGGAAGAGGGGAATTAATAGACCTT
CCTGGTCTCCCTAGAGGGGGCTTAGATCAGTATGTACTTCCAGAATTTCG
ATCTCAGCTGGTCATGTGCCATCGGGTAAAGCCGGAACAGCATGTAATAA
AGCCAACTCAATCGTTACTACTTGGCGGTTTGATTCGTATTACACCTCTA
AGCCCAGATATTGTTACTCTTGCTTACGCTTTTACACCTATTGAGCCACA
TCTCACTCATACCGTTAAAGCGATTGGGACTCAGACACAAACCAGAATCT
CTTCCGTCCCGAACCTATCGCTGCCCGGTACGGGTAGGGTGATAGCTTCC
GCGGGTATCTTTCCTCTGAAATGGGATGTCACTAAAGTACGAACAGGCCC
GATTACCGCGCATGATGCAGGCCGCGTCAAGGTAGAAGACTTGCCTTACA
GAGTTCTTGCTACCGACATCTTGATCGAAGGCTGTGGCTGGGTGGAAGTT
GTCGCACAAATCAGTAGATTTCGGATCACTCCTCTAATCAAGTCGGTGAA
AGATGAAACTGGCGAATATGAAATCAAGACAAGTCAGGAACAGTCCAGTG
AACATGCAGATACGTGGCCTGCTGTTGAAGTCTTTTCACCCCATGGAAAA
CACATCGCGGCCCGACGCCCCATGAATGCCTGGGCCGAGACCAATGGCCG
GGGCGAAGAAGAGAATTTCCCAAGCGAAACGGGCAGCATCTACGGCCAAA
AACTAAATTCCATTACCTCCAGGCTATTGTTAATTATTAACTAA
>Bgh_supercontig_000010_gene-15.22
ATGTGTCCATCTTGCGAACCGCAGACAGAAACTAACGGAAATGCTCAAAA
GCAAAATTCCAATGGGACTAACGGTTCATCTGCTCTAACAAAACATACAG
AAAAACACCCTGGATATACTGCCATTGAGACCAAGATGAATCCACATCCT
ACAAGCTCAAACCCTTACCGCCCTGTCGGTGACTTCCTCAGTAATGTCTC
TAGCTTCAAGATTATTGAAAGTACGCTACGTGAAGGCGAGCAATTCGCAA
ATGCCTTCTTTGATACGGAGAAAAAAATAGAGATTGCCAAAGCTCTCGAT
GAGTTCGGCGTTGATTATATTGAGTTAACATCGCCCGCTGCATCTGAGCA
GTCAAGAGCCGACTGTGAGGCAATATGTAAGCTTGGTCTGAAAGCAAAAA
TTCTCACACACATCCGCTGCCATATGGATGATGCCAGAATAGCCGTGCAA
ACTGGAGTCGATGGAGTAGATGTTGTTATTGGCACGTCTTCTTACTTAAT
GGAACACTCTCACGGAAAGGATATGACCTACATAACTAATACAGCCATCG
AAGTAATCAATTTTGTCAAGTCTCACAACATTGAGATCAGATTTTCTAGC
GAAGACTCATTCCGCTCAAATCTCGTTGATCTACTTACCATATATTCGAC
TGTAGATAGAATAGGTGTCAACCGGGTAGGTATCGCTGACACCGTAGGCT
GTGCCTCGCCACGACAAGTTTACGATCTTATCAGGACTCTTAGAGGCGTT
GTAAGCTGTGATATTGAAACACATTTCCACAACGACACTGGGTGTGCTAT
CGCCAATGCATATTGCGCTCTCGAGGCTGGTGCAACACATATTGACACGT
CAGTACTAGGCATCGGTGAGAGGAATGGTATCACGCCTCTTGGTGGCCTC
ATGGCTCGCATGATAGTTGCAGACCGAGACTATGTGATGGGAAAATATAA
GTTGGAAAAACTCAAAGATATAGAAGAACTAGTAGCACAAGCTGTTGAAG
TTAACATCCCATTTAACAACTATATTACGGGATTCTGTGCTTTCACTCAC
AAGGCCGGTATCCACGCCAAAGCAATTCTCAAAAATCCATCGACGTATGA
GATTATAAATCCATCTGATTTTGGAATGACTCGCTATATTCATTTCGCAT
CACGGTTGACTGGTTGGAATGCAATTAAGTCTAGGGCGACTCAACTCAAC
ATTGAAATGACTGATGTCGAGTACAAAGAATGCACTCAAAAAATAAAGGC
TCTTGCCGATATTAGGCCTATTGCAATTGACGATGCTGACTCTATTATAA
GAGCATTTCATCGAAATATCAAGCAAGGAGAACCCGTTGACTTGTTGCCA
AATATGACCGAAGCGGAAAAGGTACTTTTAGCAAAGAAGGAAACGGAAAT
TAAATCCTGTGAAAAGCATGCCATCGACTCGGAGACTGAGAACTCTTTGT
CTAAGAAATTGAAGCCTATCTCAACATGA
>Bgh_supercontig_000010_gene-15.23
ATGTGTATACCTACAGAAATCCATATGATACCGAGTCCTCAAGTTGCGAA
GAACGTTAGAACTGAACATTTGATGACGGCCATGGAATTTTTCTACCAGT
TTGGATTGCTTATCGGTATATATTCTCTTATTAACCAAGGCTCTGCATCT
TCAATTTTTCCAAAGCCTGGAGATCCTGGAGCGATATACAATGACTTTAT
TTGTGTTGGAAATCACTTCAGTATCAGCGCTGTGATGAAGAATCACCGAA
TAGCTTGCGATAGCTTGCACAATGCAGAACCTGACCAAGTCTTTCCAGCC
CACTTAAAAGACACTCAATTATTTGGTCCCAACCTCAATCCGCTATTTAC
GTGGCCCATTATCTCTGAAGATAAAATTTTCAGATCTAGTAGTTTTTTTG
AGGGGCAACCAGGAAATTTGCGCCTCGTTATCGATTTGAACTGCAATTTC
CTAGGTCTTATCATGTACCTCAATGAAAAACCTCAAAAATGTCTTGAATT
GTCGAGTGAAAAAGATAGAACTAAAGCTCAAGACTTGGAATACTACGTAG
GCTACAAATGCTCTGATGTTGTGTTTGGAGCTGAATATGTCCGGGAATCT
GTTACATCAGCTCAAAATAACCTGGTTAAAAAAAAAGGCATTCGCTTTCC
CAAACTATATTTTTTACAATCCTTAGAAAAACTTGTCTTTATGTTTCCTC
TTCATAAAGATCATAGCATCTTCCAGAATCATGGTAGGAAGAAGGAGGAA
TCCTATAATTATTTTGTTATCTTTTCTAAAAGTTTTGAAATTCTGCACGT
CGTTGATAAATCTTTCGATATCGATAAAACATGTAACATGTTTAGCGGAC
GGGTTGTGGATCCTCATCACCGCATCGAAGCCCTGAGTACACTAGAAATT
GACAGCAAAGCTGACCGTGAAGATTTTGATTGTAATGGCCAAATCTTTGG
AGGGAGCTTTATTTCGAAGAACAAAGAAAAAGCAATTGACGCTTATTCTA
GACGCGATGGACGTCTTAAAAAATACAAGTTACCATGTCTAATTGAAAAG
GAATCCGCAAACATTCCAGGTAAAGCGTGGATGTGGCCTCTTCGTATTCC
AGAGACATCTAAGCGAAAATCCAAATCCACCACCAGTTACCAGCTTATAT
TTGGGGAAGATCACCAATTTCTCGGTGTATATCATCTTTCAGAAACTACA
TATGTTAGGTGCCATAATAGAAATGACCCAGATAACCATAGTAGTAAATT
TAGGTTCCTCTTTGACCTAAATAGCAAGACCGAAGAGAAACAATCACCAC
GCGACACCGATTATATGGTACAATGA
>Bgh_supercontig_000010_gene-15.36
ATGGCGCCAACATCAGCTCGGCAAATACTCTTGAGTCCGGCAGAATTATC
TTACATCCACACCTCTCTTTCTCATGCCCCTCCGATCCGTTCAGACGGAC
GCCAGCCCAATCAATTTCGCCCACTCACTGCGGAAACTGGAATTCTCCCT
GGCACCAACGGAAGTGCTAGAATTTGTTTCGCCGACGGAACTGAAGCTGT
TGTTGGAGTAAAGGCTGAAGTTGAGAAATCATGCTCGGCTGAGGGTACCA
ATATTGAGCAGTGTTCTAAGAACTCTCTATCGGAACCCAGTTTATCAGAG
ACAGATAAAAAAGGCTTGAGAGAGTGGGTGGATGTAAGCGTCGAAATACC
TGGGATAAGAGATGACGAGTCCATGCCAATTTTTCTTGCAGCCTTATTAT
CTGAAGCCTTACTGGCAGATGGAAATTTTACAAAAAAGTTGTGGATTAAC
AACCGATTTCATTGGAGGCTGTATCTAGATATTTTATTACTATCCCCACC
ACTCTCATACCCTCTTCCGCTGCTGTCACTGACTATGCACCTCGCGCTGC
TTTCAACTAGGCTCCCAAAGCTAAAGTCAGAAGGAGATGAGGATCCACTT
TTTGAGGATGATTGGGAAGTTTCGACGTTCTTATACCCACGTGGTAATCG
AACTATTGTCCGCCCGCCTATTACGCTCCTTGTGATTTCTGTCAAAGACA
ATATAATATTCGATCCAAGTAAGGAAGAGCTAGCGGTTGCGGAAGTTGTC
CTGGCTATCTCTGTAGGAGAAGGAAACAAACACGAAGGTTTACAAGCAGG
AGGCATATCAAGCACTTTTGAGGAGGCAGTTAGCCACAAAGAAGACTGGG
TAGAAGAGGGCGTTTGGACTCCTCCTCGAGGAGGCGCCAAACGAAAGTTA
ATTTCAGCAATGATCCAGCAGGTCTTATCACCCGGAGGTGTGGCAGATGA
AGTTCTTGACGGGCTCGATGCTGTAGAGTTGAGTTAG
>Bgh_supercontig_000010_gene-15.5
ATGAGTCCATGTACAATAAACGTACTTGTCACGAATTTTCCAGGGCTTGG
CCTCCCTAATACACTTTCAATTCCACTACTTGCTGGAACTACCATTAGTG
AACTGCAAGCACGAATCAAGGGGTATCTACCTACGACAAACAACCGTTTT
ATTCTCACTACGATCTCCAACAAACAGGTTCTTAATAACTCAAGCTTACC
AATCACCAGCCTCTTTTGTGGTCAGCATGGAGATTTTCTCTCACTACGGC
TTGGTGTCCCATTATGTGGTGGTAAGGGTGGGTTTGGTTCACAACTTCGA
GCTGCTGGTGGTCGCATGTCCTCAAAACGAAAACGTGGACAAGGAGATGA
AAATGCTTCAAGTCGGAATTTAGATGGTCGCCGGCTACGTACAGTAAATG
AGGCAAAAGCGCTAGCGGAATATTTGGCTATAAAACCAGAAATGGCCAAA
CGCGAAAAAGAAGAAAGAAAAAAACGATGGGAGCAGGTTATTGAAATAGC
AGAGGCTAGAGAAGAAGAACTAAGGTCTGGAAATAAGGGCAGGGTTGACG
GGAAATGGATTGAAGCCAAAGAAGAGGCCGCAGAGAGAACCAGGGATGCT
GTCATTACTTCAATGAAGTCTGGAAATTACGTAGACAACTCGCTTGCCAG
CTCAATGATGCTTGGTGTGAGAAACTTGAGTCAAAATATGGATTCGAATG
GGAAACAGACGTCTAGCCACCAGCCATCCTTACAATCATGTGTTAACTCT
AAATTTCAGAAGCTCTCCTGTTTCACCGACTTTGATGAAATTACAAGCAG
TGACGAAGACGAGGATGGAGATGAAGGTTCTGAAGGTTCAGCTTTCTCTG
AGGAAACCGAATCTACACAAGAGACAGTGAATAGACCAGCTGGACTTTAA

>Bgh_supercontig_000010_gene-15.14
ATGCCTTTCTCCCGATTACCTCGACAACTTCTTGGGACTACAGAGGTTGT
TCGTCCTCGTCACAAAACTATCCTTCTCTTTCAAACTAACACACGTATCC
GACATGCTTCCTCAAAATCAAAAAAACAGCTTGTTCTTGAGAAACCAGCG
AAGTTTAACCCTCCTTCGCATGGTGCTCGTCTTCGCAAGCCAGGTATCAA
ATATTCTGGCCCTCCATTGACTGCTGAAGATATCGCAAGACAGGGCTCCA
AAAAATATCCAAACATGATGCCGCCCGAAGGAACATTTATGCATTGGTTT
ATCCACAACAGGGGTTTACACCTATGGCTCTCACTCGTACGGCTCTCATT
CATAGGAACTTTAACCAGCTTGGCTGTGACAGTTTTTGTCACCAATTTTA
AGCGGAACTCGCCTTTTGCGGATATGCTCCCTGATTGGTATAGCTTATTT
CTCCATCCAATCACATTTTGGCGGACTCTAACTGAGGTCATAAAACTGGA
CACAGTTAGAGTATCTGAAGAGACGGCAGCAAGAAGAAAAGAGAGGGTTG
AAGAAGTGTCGAAAAGAGCAGCATTCAAGAAGGCGCATGGATTAAGCGAA
AATGCTGGACTTGGTGCGTGGGTATCAAGTACTAATAATGATACCAATAG
TTTAGATGGGCAAGTAAAAACCCAAAACGGTGAAGTCCCTGATATGTCGA
GTCAAGAGCCTAAATTGGAAAGCCAATCGGAAATAAAGGAAGGACAGGAA
AGGAGACCAATTAAGAAATGGCTAGGGATTTGGTAG
>Bgh_supercontig_000010_gene-15.15
ATGACTGGAAGCGTCCTTCAACGAGCTGTAAAGGTAAACAGAGTAAGTGA
AGCTTGTCTGGCTCAGAAAAACATTCATCTTGACCTCCTATCAGGCTCAC
CGCTGACTCTGTTTGTTTCCACCAGAAGGTACCTAAACCGACCACCATGC
TTACTGTCTATCAAAACTGGACCTGGTGCTGTGATCTTGCCAGCTGATAT
AACGCGCTTGCATCTTGCCTTTGCTCGTAATGATTTTCCCGGCAATGTAT
CACGTCACCATGGAGCGAAGAAGTTCTGGCGCGACTACTTGCCAAGTCTG
AAGTACCACAATCCAACCGTATCTATGACGGTTGAGCGTTCCAGCGAAGC
ATCGTGTCCAGCAAAGCTGACTATACATTACAATGGTTCAGCAGCTCCTA
AAACACTTCCCGCAACTTCAAGTAATGATGTTTCGTCAGTACCAATGCCT
ACACCTGTCCATTCTTCTCCAAATGTATCACAAACAAAGGAGATAAATAT
GAAGTCAAAATCAAATAGAGAAATACTAGAAAGGTTTATCAAGGTTTCAG
AAGCAAAACCTGCTGAAATTCTTCCCAGTGACATCCAGCTAAAAGGCTGG
ATTGATAATATGCAAGAAAAGTCTGTCAAAGAAGCTAATATTATGAAGCT
ACATAACGCGAAAAGAAAGAGACAGGAAGATATGATGGCTGCTGCACGAG
GTAAAACAGCATGA
>Bgh_supercontig_000010_gene-15.11
ATGGAATGCCATATCATCCACTCCACTCCACTCTACCTTACCACATTCAC
CCCAACAAACATTTCCCCTCATACACCGCTCAAGTCCATGAATCATCTCG
GCCTCAAGGACTCGGTAGCGCCGCCAATAAGTGTAGCTGTTACGACCGCA
CCGTTAGCATCCGGCATGTTTTCGCCGCCACCGCCGCCACCACCGTTGCA
ACTGCCACCGCAGATGTTCACGACAGCTTCTCAGCTTCTTGATTTAACTG
ACAAAAAGCTTATGCTCGCTCTACGCGACGGACGCAAACTGATAGGCACG
CTGCGCAGTTGGGACCAGTTCGCGAACCTCGTCTTGCAATCCACTGTCGA
GCGCATCTTCGTGCCGCCCTCAGGCTCGGCGCCGGGACTCTTTGCCGATA
TTCCGCGTGGCCTCTTCCTCGTGCGCGGTGAAAACGTTCTACTCCTCGGT
GAAATTGACCTAGACAAGGACGACGATGTGCCGACATCCTACGAGCGCGC
CGACCCTGAGCTCGTGCTCCAGCGTGCTCGTGCTTGCAAACTCGCTGATG
CAGCCAAAGATCAGCGACGACTTGCCAAACTTAAGAAACTCGGATTCGGC
GGAGAAAATGCGGAAGAGCTGCTCGTTTAG
>Bgh_supercontig_000010_gene-15.13
ATGGGAAACTCGCCAAGTAGACGGAAAATCTCTGCTCAGGACAAGGCAAT
TCTAGATATGAAAAATCAAAGAGATAAACTCCACCAGTACCAGAGACGTA
TTACTATCCTGACTGATAAAGAGAGAGAAATTGCCAAAGAGATGCTGGCG
CAGGGTAATAGATCCAAAGCTCAGCTAGCACTACGAAGGAAGAAATACCA
AGAGTCTCTATTAGCCAAGACAGACGCACAGCTTGAACAACTGGAAAAGC
TGACCAACAGCGTTGAGTTTGCGCTTATTCAAAAAGATGTAATTTACGGC
TTAGAGCAAGGAACAAATGTTCTGAAGTCAATCCACCGTGAGATAGGGGG
TATCGACCATGTGGAAAAGTTGATGGGAGATACAGCTGAGGCGATTGCGT
ACCAGGAGCAGGAGATAAGCGATATGCTTGGTGGCCAAATGACAAATCAA
GATGAAGACGAGGTTGAGGACGAACTATCCGCTCTGGAGGTCGAGTTGAA
TTCCAAAATAGCGATGCCATCGGTACCAGCCACAAGTTTGCCAGTAAAAT
ATGATAAAAAGCGACAGCAAGAATCTGCTGAGCCAATAGCCATGTTAACG
TAG
>Bgh_supercontig_000010_gene-15.9
ATGACTATTGAGTCTCGCTCCATGAACTCCCGCACCGGCCGTGCAAAACA
ACCTTTTGCTAACCAACTCACCCATGAATCAGGCTATAACGAGGCTGGCG
AGAGACTTGTTGCCGGGGTGGTTCCCCTCAACAACAGCAAGACTCAAGTT
CTACTGGTCCGGTCAACCGAAAGATCTGGCTGGATACTCCCCAAAGGTGG
CTGGGAAATGGATGAATCAATTACTGAAGCAGCTCAGCGCGAGGCTTGGG
AAGAGGCTGGCATTATCTGCACCGTTGACTATGACCTGGGACAAATCAAG
GATAATCGACCTCCCAAACATATGGCCACTGTGCCGACAAAGGCCATGTA
CCAATTCTACGAGGTCACCGTCACTCGTGAAGAATCAGTTTGGCCTGAAG
GTCATAAACGCGCTCGAAAGTGGGCCAGTTACGCCGAAGCGAAAATTGAC
CTCACCCATCGCCCCGAGCTTGTAGAAGCACTCGAACGCTCGACCATACG
AAAATAG
>Bgh_supercontig_000010_gene-15.17
CTGATCCCTAAGGCCGATAGAAAAAAGGTTCATGAGTACCTCTTCCGCGA
AGGCGTCCTGGTCGCAAAGAAGGATTTCAGCATCACGCACCCAGACATCG
AGACAAAAAACCTTTTTGTAGTCAAAGCCTGTCAGTCATTGACATCACGC
GGATACGTTAAGACACAATTTTCATGGCAGTACTACTACTATACTTTAAC
ACCTGAAGGTCTTGACTATCTTCGGGAATGGCTTCACACACCGGCCGACA
TCGTCCCAGCAACTCACATCAAGCAACAGCGATCGCACGCTCCGCCTCGT
GGAATGATGAGTGGTGAAGGCGAACGCGATCGAAAACCTTTCGCCGGGCG
GGGCCGTGGCGGTGACCGTGGAGACCGAGAAGGAGGATATCGTAGGCGTG
ATGCCGGAGAGGGCAAAGAAGGAGGTGCACCGGGCGAGTTTGCTCCCCAA
TTCCGGGGTTTTGGTCGTGGCGCTGGAAGAGGTGGAGCTTCTTAG
>Bgh_supercontig_000010_gene-15.3
ATGACAGACCACGCACGCTGGAAAGCAACCGTCTATGTCGGTGGTTTGGC
TAAAGCCGTAACCGCAGCAGACTTGCATGCTGCTTTTTTGCCATTTGGAG
AAATTGCAGATGTCTCCATACCCACATCAGAAACTCCAAATCCCGCTGAA
CCCCATCGGGGATTTGGATATGTAGAGTTTGAGGATGCAGAAGACACATG
TGATGCTATTGACAACATGGACCAATCTGAATTTTTTGGAAAAGTTATCA
AAGTAAATGCAGCTAAACCGCCCAAGAATGTCAATGAAGGTCTGGGAAGC
AAGATTGCACTATGGGAGCAGGAGGGATGGCTTGCAGAGAATTACGTTGC
TGAAGACGATAAACGCATTGCTGGAAGTTCAAATTTAGGACTAGACAATG
CAGAGGACCCCATGCAGACCTTAGAGAAGTTAGACTTTGCTGGTCCAAAA
CCTGCTGTGTAA
>Bgh_supercontig_000010_gene-15.34
ATGGGCTACTCCAAAGGAAATTCAGCAAAGGGAGCCTCCCTCTTTAAGCA
AAGATGCGCATCATGTCACAACCTCGAAAAGACTGGTGATAAAAAAATCG
GTCCAACTCTCCATGGCCTCTTCGGACGTAAGACAGGATCCGTTGAAGGT
TACGACTATACCGATGCGAACAAGGGGAAAGGGATAACATGGAATCATGA
TACACTATTTATGTACCTCGAAAACCCCAAAAAATACATTCCAGGCACAA
AAATGGCTTATGGCGGACTAAAAAAAGAAGCCGACCGGAACAACCTAATC
ACATACTTGGAAGAAAACACAAAATAA
>Bgh_supercontig_000010_gene-15.4
ATGTCCGAAGTACCTGAAGGAGATAGTGAAACGAAGCCATTTAAATTTGT
GACCGGCTTTGATGCTCGTTTTCCGAACCAAAATCAGACAAAACACTGCT
GGCAAAATTATGTTGATTACCAAAAATGTACACTAGCCAGAGGCGAAGAA
TTTGCTCCATGTCGTCAATTCTATCACGCATTCCGCTCCTTATGTCCTCT
TGCCTGGACTCAAAGATGGGATGAACAACGGGAAAACGGAACTTTTCCCG
TTATTTTGGATCGATAA
>Bgh_supercontig_000010_gene-16.28
CAAAAAAGTTGGTCGTACCCCTCACTACCCCCCTTAATAAGATCTCATCG
GGCGCAGACGGCAGACATAGCCGCGCAACTAAGGGACCGCAATATCCATT
CGCTGATACGCAAACTTTCGGCGACACCTATTCTCGCATCTCTCAACGAT
GCTTCGCGCCATTTCGGCGTCGATGATTCGCAAGCCGCTTTACAGGCAAA
CAAGGCCACCTTCTTTTTTCAATTGGAGAGAGAACTCGAAAAAGTAAACG
CTATCTATATTCGCCTCAAGACCCTTTTGGACAAGAAAAGATTACTCCGA
TCGCGGGGACAAGCTATCCTAAGACGCTCGACGAAATTTACAACTTTAGA
GGAGGGCTTCCAGCAGTTTGGAAACGATTTGAACAAACTTCAGCAATTTG
TTGAGATTAATGGTACGGCATTTTCCAAGATCCTGAAGAAATGGGATAAA
ACATCCAAGTCAAAGACAAAAGAATTATACCTCGCGAGAGCTGTTGAAGT
CCAACCATTCTTCAATGCAACCTTAATAAGCGAGTTATCTGATCAGGCCG
CCACTAGTTTACAGGAGTTAAGTGCTTGGTCTGAAGGAGACCAGATTAAC
TTTGAGAGAAATAACGATCATATTGTCAGCAGTCAGCATCTATTGGGAAC
GGACGAGGGTGACGCAGATACATTGCTTTTAGAAGCTGTAAATTCGGGCA
ATATTGAGTTCCTCAAGGACCTGTTGCTGCGATTAAAGACCTCGGCTAGC
CAAGGTGACTCTGGAAACACAATACTTCTTGAGCGAATTACCCGAACCTT
TCTCGCCGCTACTAATGAAGGACCTCAGAAATCATTGCAGCTCCTGCTCG
ATACTGGTTTTGTGGATCTTAAATCGAAGGATGAGATCAATGAAAGAAAC
TGTCTCCATCAAGCTACCTTATACGGGAATGCATTCGTTCTCAAGGTTGG
CCTAGCGAAAGGAGTTGCTGTAATAGCACAGACGTCTGATCCCTCGACTA
TTGATTTGATTGACCACGACAATTTTACTCCTCTAATTCATACGATTAAA
CACAATCATCTTGATTGCGCTGAGCAGCTACTAGCCCGATCTGCCAGGAT
TGATCCTACTTCTAATGCGGATCATGTTCCTCTTAATCTAGCCTGTGAAT
ATGGCTCCGTTAGTATTGTAGAGCTACTTCTTAAGCATCATGCCAAGATT
CTTCCCGATGCTGAAGGCCTTTATCCACAGCACTTGGTTGCTCGTTCAGG
TCAAACACCGCAATTGCTCCTGCTGTTGAAAGATTATGGCGCTGATTTAG
ATCAACTTGACAAGCTGTATTTGTGGACTCCCCTATTTCATGCCGCGAGC
GAAGGAAATGTATCCTGCATACGTATTCTGTTGAACTTTGGAGTTCAGGT
CGATATTCTAGATGAGAAAGGGCTTTCGGCAATGTACTATGCGGCGTGGG
AAGGATACTTAGAATGCATGCAACTAATTTCTCTAAACATAGAAGACTCC
CGGAACTCTCGAGATCCTGCCAAAAAAACCCGACATAAGTCTATCCTGCA
GAGTAGCAATGTCCTGGACAAAGAGAAACAAGATATCGACGCGATTCCTA
AACTTGAACTACCTCCTCCAATAATACCTTTCCGCAGGTATGGTCACAGC
TTCTTGGATAATAAAACTCTCATCCAGATAAGGTTTGACGAGGATGGCTG
CAAACCCATCAGGTTTTTCCAGGACAGCAAATATCCGAGTGCTCGTCTAA
CCATTTCATCTAAGATTTCAGACCTAATCCCGAAGAACCTATTACTGCCA
CTTCAAGAAGATACTAAGCTTGTTTTATTTCAGGTCGATAACTTGGACTC
CTTCGCTATTGACTTTGACGTCTTTCCCACCTATGGCGCGAAAATAATAG
CTAAAACAGTGGCTCTGCCCAACATTTTCCATGGGTTTGAGTCGGGTTTA
GGGCAATGTTGTCTTCCACTTTTCGATTTGCGCCTGAGAGCCATTGGACA
AATCACCTTTAAATTCCAGGTGATTAAGCCTTTCCAAGGAAAGCCTTTGG
AAATGACAGATTTTGAAACCTATTGGAAGGCGACAAGCCAGTTGGGACAT
CGGCCGTGTGCATTTATTACAGACTCAAGTCTGTCGGGAGATTATATTCA
GGTACTTGTACAGCACACGTGTGACGGAGTACCAGTGTTGTGGCCACGAT
GGACTCTCAAGTACTTTGACATTGAGATTCCTATCAGCCGCTTGACCTAT
GATCAATTTATTGCAGCAGGATCCATGTTAGTAGAAAGAAAGCAGGATCT
ACTCAACCTGCCTAATCAATCGATAGAAAATCTTGCAGAGATCCATCAAA
TTCTTTCGAGAAATACAATTTCTCTGAAAGACATGCTAGAGCTGCTGCCA
AAAGGGATCAACGTTAATATACAGATTTTATATCCTTCCCGGGCCGAGGA
AAAAAAGCTGCATCTTGGCCCTACCCTGAGCGTTAATGTCTTCAGTGATG
CTATTCTTTCCATAGTATTTGATCACGCTCGTGTCCTACGAGAACGTTTC
CCCGATGCTATGCGCTCGATAGTATTTTCATCGCACAACGCCACGATATG
TACCGCGCTGAATTGGAAGCAGCCCAACTATCCGGTTTTTCTTTGTAACG
ACCTTGATCGTCATAGCACAGCTGAAAGCTTGCCATGGAACGGGGCTCGC
GAAGGTGAAACGTTGAGCATCAAAGAGGCGGTGAAGATAGCAAAGGAAAA
TAATTTTATGGGACTATGTTGTAACTCGAGACTCCTTGAGTTAGTACCCG
CCCTGGTGGAATCGATCAAAATCCAAGGCCTGGTACTTGTCACCGATGAG
CTTGCAGGACCGGACAGCTTGGATAGAAATAACAACTTAGTTTCCTGTGC
ACTTGAAGGGGTTGATGGCGTGCTGAGGAAAAATGGCGTATTACGATTCC
TAGAGACTGTTGATCTTTAG
>Bgh_supercontig_000010_gene-16.4
ATGGCTGATCAAAATCTCAGGGAGCTGTCCTATGGACACGCGGGAATCGT
CGCTTATGATCCAGAGGACAGGAGATGGCACTTCTCATCGCCCTACGACA
GAGGCCACAAAGAATGTGTCCCTTCTTGTATGAGAGATGAACCCATGGAT
TCAGGCAGACCATCGACTTTTTCGCGGAACCAGCTCCGATCTCTTCTCAA
AGTCCACCCAGAACTATTCCCTGCTAAAAAAATTTTATCCAACATACTGG
CAACTGAACAATTAGAAGTATTGTCTTCCAACCAGCTTGGAGGAATTTTG
GCCATGGGCCACGCAACAGATGTCACTCGGATATCTGGAATACGAAGACC
GGTTATATTTGCTATGCCATGTGGAGCAGCAGGTCACATACTACGAATAG
TCCGGCCTCGACAAGAGACGCGAAAATGGGGAAAAGAAAGTAGTGCACAA
TTACACCTTCTTGGCGACTCTTTCTCTGAACAAGGTTACTGGAATAACTT
AGGTGGCACCATTTATCAAATTGCTTCATCAAATTCAGATTCACAGTCTA
ATACATGGTTTGCTATGCGTCAAAACACATCGATCACAATTTTTCGACCT
ATCTATGGTCACCTTTCGAATTATGACCTACTATTAAATGATACTGAAAC
TATCGGGCAATCTTTACTCCATGCTAACCCAATAGCTACCATTTCGTCTG
AGAACAGATCCACCAGCTCCCACTCTGATGTTTCATTTAATCCATGGTAC
CCCCGTCAACTTGCTGTCGTAGACACATTAGGGCTATGGTCCATATATAA
TGTAGAGAGGTCCAGCCAGAAAAAAAATACTGAACAACTTATCTGCGTGA
AATCTGGGGCTTTACACGATAATTCAAGCCATGGAACTTTCTCCCGAGAC
GTAATTATGGGACATGCAGATGGTTGGCACCGAATTTTATGGGTGTTTAT
CCCTAGTACATTACAAAATGAAAATCAAAAAACATTTGCTGGAGGTAAAA
TATTACTCTCCTGCCGCCATTTTAGAGGACCAGGCGACGAGTCTATACGC
CTTGTACCCGTCCAAGGCTCACACATTTCTGTTGTAATAGTCTCAGCAAA
ACATCCACTCATTAGTGTCTACTCATTTAGGGAGGGCCCAAATCCTCAAA
TTCCGCATTGTACGCGTACCTCTATTATAATTCCTTTTACAACGAAAGAG
AGTGGATCTATCCGCGCTGGGATAGCTGAAGGTATGGAAAATGAGTATTT
ACCTGTCTCTATTCAGGCTCCTGAGTATTTAAGCAAGAAATCTTATCAAA
CCAGATCTCGTATACCGGAAGAACCTTTTATCATACCAGACGTGGTAAAT
CAATATTTCTCGGGGTATGAGAAATTTAGTCCAGAAGTTAGGCCTGTAAA
AAATAGAGCCACATCAACATTCGATTTATGTCAAAGACTGGACTGGAGTA
AAGTATTTAAGCATATATTCCTCGAAGACAACATCGTTCAATCAAATCCT
CCTTGTAACAAAGATGATCATTTGAGCTGTAATACTAAAAATTTTCTTGC
TTCGGCTTTCCAGCGCATTCAAGAGGGGCTCCATGGTAATCATTTTGCTT
CATGTTTAGTATACGAAATGTGCGAACTCCGAGAGGCCCCTGAGGATTTA
TCCGACGTGACAAAATCGCTCAAAACTTTCCTAGACCACGTATTTGAATA
TTCGCAACGTTTAGACAATCAAACCTTGGCCTTGAACGTTGATTATATCT
CTAATCTCGCCAGTTCCAGTCCTTCACTTAATCTCAGAAATAATCTAGAT
GTCACAGAAATGTTTGATCATCTACTGGAGCAATGGATTTCTACTTTGCC
AAGCTGGGTTCCAAATCGTTTTCGTGGTGCAAGATTTAGGATTATCCGTG
GACTGGCCCTAGACATAGAATTAAGCTCTCTGAGAGTATTTGTGCAGAAA
ACAAGAGCAGACCCAGAAGGACTTCAGTCTAGAGAAGCCCCTAACTTAAA
TTTAAGCGAGACAACAACCCGATCCGAATCTCCGACGCTTGATTTTCAGG
AAGAATCTGCAGAAAGTCGCCTCCGCCGCTACGCCGTGTCAATTACAGTC
CAATCGAGAAGTAGCGTGCCCGATATTTTAGCCGACTGGCCTGCGATGCC
CGGGCTCAACCCCGCTCTGTACACTCATGAAGCAAATAGAAAACCACTGG
TAGAGACTATCTGTGACAATAAGATTGAGACTAAGTACCAGCAATATCCG
TCAGAACAGACAAAGCGATCACACGCACACAATAAACATATGAGCCAGCA
ATGTACTTCTGACACTAATATAGAGTTTTCTTTTCATCCAACTTTGAGGC
AGGGTAAAGATGTCAATCCCGCACTTTTTAGCTCACAAGTTGATGAAGTT
CCCATGACTCAGCCTGATAGGGGTATTTTTGGAAGTAGAGCTGTTTATAA
ACAAAAGAAGATAAAGAAGCAGCGTATGGCGGGATTTTGA
>Bgh_supercontig_000010_gene-16.2
ATGAGCTATCTCGTGCATGAATTCCTCATAGAACCTGTCCTCCGACAAGC
TAGACAACTCTCTCGGTCAAGCACTCCACGCGATTCTATTCCGAACCTTA
CGGCTGCCTCTCTTAGCAGTCATGAAGTTGCTATTGACGATACAACAGCT
GAGCATTACAGGGGATCAAGACTTTCGGATACCAGCAGTCTCGAGGCTGA
GGAATCGAATAACGATGCCCCATCGAATGCACCGTTAATATTTTCCTCGA
ATCTAACCACCAGTCAAATTGAGATCGATTCAGATGCTGAGAATCTTGAA
CTGTCTGATCCACCATGGCCCTCTGGAAATGTGGATTCTTTACAAAGTAT
GCTACGATTGTCTGCTTCTGAACCGCCCGATCGTATACCAATTTCTAATC
AAACTCGAACTTCATCACTATCAATGACCAACACCGCAGCTGAACCCATT
TTTAATGATAATCTCCATGATTCCAGAGCAGCATGGCCCAATCCTAGCAA
CATAGCATCCCATCGTCTAACGCTTGATGAAACAACGTTAAATGTATCTA
CATTACATCCCCGTACCAATTCTCTGCCCGAAGACGATGGTATGAAAGCC
CTCCGTCAGAAAATACTACTTGTCCAAGCATTGAATATCTCACCCGAACA
GAAAGCTCGTCGAATGCATCATCTACTGAATCGCGATTACATGAAAGCTA
AGGCTAAGCCACAAACAAAATCAGCTCCACCAAATACCATATGTCAAGAG
AGGCCTACAACACCAGGATCTCTTAGTTTTTTCCTTTGGCAAATGAATGG
CTCACCGGAGTCGACAGCAGAAAAAAATAGTCATATATATCAGCTATCGC
CTGAAGACTTAAGGCAAACATACGTACCTTTTGAGCCTATAGAATATGAT
GACTGTGGGGAAAGTAGTAATAAAGATGAAGCCCAAGTATTAGGATGTCG
GCACTATCAAAGAAACGTCAAGCTACAATGCTCGGCCTGCCAAAAATGGT
ATACTTGTCGCCTATGTCATGATGAGGTCGAAGATCATATTCTTAATAGG
AAAGCTACAAAAAATATGTTATGTATGATATGTGGCTGTGCCCAGAGAGC
CGGTGAGTTCTGTGCCGAATGTGGAGAGAGAACAGCATGGTATTACTGCG
ACGTTTGCAAGCTATGGGATAACGACACACGAAAAAGTATATATCATTGC
CATGACTGTGGAATATGTCGGAAAGGACTTGGAATTGGCAAGGACTTTTT
TCATTGCAAACAGACCTGTGGAACATGCATGTCAACTTCGGTTGAACATT
CTCACAAATGCATTGAGCGTGTGTCTGATTGCGACTGCCCAATTTGTGGA
GAGTACATGTTTACTTCGCCCTCACCGGTAGTATTCATGCTTTGTGGTCA
TAGCATTCACAAAGCCTGCTACGATGAGTATTTAAAGTCCTCTTACAAAT
GTCCTATATGTAGTAAAAGTACTATTAATATGGAAACGCAATTTCGAAAC
CTTGATCGTGCTGTCGAAAGCCAACCAATGCCGCCGCAATTCCGAGATAC
CAAAGCCTTGGTGTCTTGTAACGATTGCTATGCAAAAAGTGTAGTTATCT
ATCACTGGCTTGGCTTAAAATGCGCTATCTGTGATTCGTATAATACTGCC
CAACTTTCAATACTAAGTGGGCCATCGGCAGCAACTGAAAGTATCGAGAG
CAATTACGACGTTCCACAAGACTTTGGGGCGAGGGAAGTTTCTTCATCCC
TCCATATACCAGCTCTTATACGGCCACGACGACATTCTACATTTATACAG
GTTGCAGAAACGAATGATCGACGTCTGCACAGATTTTCGCCCTTGCCACG
ACTACAACGGGTAGCTAGATCGGTTTCTCCTATTGCAGGCCTGAGGTTTT
ATGAGGAAGAAAGCTCCCCGAATACTGTTCCAACTGTTGATTCTACAATT
GAAGATGAGTTAGACTTTTGGGGACTTGATGAACTTCCAGCTTTGATTTC
AGGCGAAAACAACCAAGATGGAATCGACGAAGAAGATTCTGGAGAAGATT
CGGCGCTGGAGGATTGTGATGATGATGGTGAAGAGGAAGATGATGACGAT
TTTTTACTATTCGGGCATCGGTGA
>Bgh_supercontig_000010_gene-16.16
ATGGATCTTATACACGACTTGTGTAAATATTGCAATAAATTTAAAGAAAG
CGTGGCAATTTCAACCCTTGAAAATCAGCTCCTTCAGATACTCCTAAAGA
TAAATGATAATAAAATATCTGTTATCGATTTTGACCGCCTCATCAACTCC
GCAGAAAGCTTTGCCAGTGACCGTCAAATCTGGACTGATGTCATATCAAT
AGTCAACTCTCTCACTCAAAAAACTTCATCGACCTCAACACACCCTCAAA
CTTCAGCCGGACCACAGAAACCTTCGAATGTCAATTTAATGCGAGACGTC
GCAGAGCCAGTTGGTTACAACAAAAAAACTGCCTCTCTCACGGAGGCCCT
AAAGGCTGAGCCGATAGGGAACGTTTACAAATCTGTTGGCAATTTTTGGG
AAGCCCATTTCGAGAGCCTAGGCTGCGCGTCCCTCACAACGCGGTTCTGG
GAAAGCTATCGAGACAATGGACAATGTGGCGAGGACAACCTTTTTTCTGA
TCAAATGGACGAAGCAGCCATGCGACGCTGGTTCTATGCTCTACATTATC
GGTACTTGGGCCAGTTCCTCGAGGACGCGGAGGAGCTGCTCGACTTTTTC
ATCGAGAATGTCGCGTTACCTAAAAGCGACATTCACGAATGGAGAGAAGT
CAGGGTTGTGGGAGAGTTTACTTGTTCTGCGGAACAGAAGGGTGAGAAGG
CATACCAGTTGATGAGTTACGTGCGCGAAATGTTCTACGCGCAGGCACTG
CGTCATTTCGTGCATGGATTCTGCCTTCACACGAAACACTTGAAGCTTTG
GATTGTCGATCGGTCGGGCGGGTACAGCTCAGGCGAGATTGACGTTATCA
ATAGTCAAGAAAAACTGGTCCGAGCCCTCTCTTCGTACATGTTGATGAGT
GACGAAGAGCTTGGGCTTGACTCAATTGTTAGGTATGTAGGACAACACGC
ATACATAACCATCCCAGAAGGCGATAAGCCTTTGGAACAAATTGAGGTCG
TACCAGAGCCTGTGGCCCGTCCCGCCACGATATACTCACGAGGAAATACT
TGTTATCAGACGGCTGATGGCGATTATCTGATCAAGTTTTCCTGGGGTAG
CGGCACCAAACGAAGCGAAATCGATGCGTTGAGATTAGCCAAGGAAATAC
CAGGTGTCATCAATCTTGAGAGGTCCGGCCATCTGTGCAATATTGAGACG
CACCGCAAGGATATTGACTTCTCGAGCGGAAAACGATGGGATATGAGAGT
TTGGGGACGTATTCTGACCACTGGATCAGAATCGGCATCGTTGGACCGCA
ATGAATTTTATCTCAAACGCGGGCTAACTGTTGCCAAACTCTCACCATTT
GGACGACCCCTCCAGTCCTGTAAATCTGTTCGAGAACTCCTTGTGGGTAT
TCGAGATGCTACACACGTGCATCGTTGGCTTCGTGACGAGGCGAGGCTTC
TTCATGGCGACGTCTCAGAAGGGAACATAATTCTGAGTCCGAGCAAAGAA
GGAGCAACGGAGGGAATGCTGATTGATCTGGATATGTCGTTGCCGATCGA
GAGTAGTAGAAAAATGGACGAAGTGTTTGCCATTACCGGAACCATGAAGT
ATATGGCGCTGGAGCTTTTGTGGAATATCAGTGAAAATAATTTCACCCTT
CCGCAGAACTATCGGCATGATCTGGAATCCTTTTTCTACGTCTTGGTCGT
GGGGTGCATATGTTATGGTCGTGAACCGAAGAGCGAACCTAAACACTTGG
AAGCATGGTTTAATAAGTCTGTTAAATCGAACTACGAGTCGAAGCTATCC
GATATAACGCAAAATTTTGATGAAATGATACTTGGTTATTTCCCACTGGC
CTTTGAAGGTGTCAAGAAACTTGCCAGTAACTTGCGCAAAATATTGTTTG
GACAGACTTACGACCGGTTCAGCATAGACGAAAGTACCCACGACCTGTAC
GATCCGATCATAAGTGCATTAAACGAAACTATTTATGAGATTGCTGGTAA
GAATATTCTCGAATTTACATGA
>Bgh_supercontig_000010_gene-16.32
ATGAATACGCCACAGAAACCTTTACAAATGCTGGATAGTCCAATGAAGAC
TCCAACAGGAGCTGAATCGCCCACTACTGCACGACCTTTTGAGATTGATG
ATGATGAGACCTTTGTACCAAGCCCGATGGTAGCGGGATCTCCTGCTCCA
AGCAAACATGAGCCAACCGAAGTTCCTCCGGCAAAACCACCAAGGCCTCT
CAATCCACAGCAGGTTGCAGAAAATACACTTAAAGAAGCATTTCCTAGCA
TAGATGCATCTGTGGTAAAAGCAATTCTACGGGCTAGCGGCGGTCAAATT
GAGCCTGCATTTAATGCTCTGCTTGGCATGTCAGACCCAGAAGCAGCTAG
GGAACTAAGCCCTCCTCCACAACTTTCTCATCCTCCAACTCAAATAATCG
GCTCTACACCGCAGTCACAGCTCGAAGCTGACGAACGATATGCTCGCCAA
TTGGCCGAGCAATACGAGGGCCTCGCTAGACGAGAATTTACGGACCAAGC
GCAAGAGAATGACCAAAGTAATCGGACGCGAGGAACAAATAGCTTGCGAA
ATGATACACATGAAGAATGGAGCTTTATTGAAGATGACCTTCCAATAATC
AAGGACCATTTGAAAAAAGGGTTTCTTGAAACTCAGAGTAAGGTAAATAG
CTGGATTACAACCCTGAAGAAGAAAATTGATGGCGAAGATGAGGAAGATA
ACATGCCTCATGACTACGGTGCCTCTTATCGGCCGCGCCGAAGCAACGAG
GATGTAAGGCGAAGTGGTGATTACAATCGCTATGACGCTGATCCCCAAGT
ACTTGGGGATGATTTTGCTGGAATTCAAATGAATTCTGACGGAACCCTTG
CTCGTCCTATTATCGACCGTATCCCTGACCAAAAGTTATTCGAGCCTCAA
CCATCGATAGCAAAAGTGTCTGACAATCGAACAACTTCAGGTCAAGGCAT
CGTTTCAAGCGAAAAGGACATTTATAATGCCTCACTAAAGCCTACCGTAA
ACCCTGCTCCTACTAAGCAAAGCAAATGGCAACCTCTATCCAGTGCCAAA
TCTAAAGTTGCCGGTGAAGCAGATAACGATCCCTTTAGCCTTGGAGATAG
TGAGGACGAGAAAGAAGTCAAGGAACGCATTGCTATCAGGGGAAAAGTCG
ATAACGTTGAAAATGGCGAGGATCTAAAATTTCCTTGTGAAGCACCCAAA
AAAATGATGATAAATAGCCCTAACAAGTCGGAACAGCCTGCAGGCGTAGC
CTCGTGA
>Bgh_supercontig_000010_gene-16.1
ATGCCTGTGATATCTGTACCTTTGGATACTGAGGAGATGAAGGAGAGTGC
GCAGAAAGTGACAGGCCCAAGACACCCAAGCTATGAGAGAAGGTGGATTA
AGAGATATCGCACTGAAATTGCCGCTTCCGCAGGCAGTATACTATCAACT
TTTGTAGCTTTTCCGCTGGACACAGTTAAAACAAGGATGCAAGCTTATAA
TTATTCGAGCTTCGCCGAGTGTGTTCGGCATACCTACAAGACTGAAGGAT
ATCAAGGCTTCAGCAGGGGAGTGGTAGCTCCCTTGTTAAGCGTCACGCTG
GTTCGAACAGTGTCGTTTTCGATATACCAACGATCCAAGTACAGTTTCGC
GGCTTGGATCAAGCGAAACTTTGGGACAGATCCTCTATTACACATCAATA
CTCCAGGGAATTACCCAAATTTTTCTACAATTGTGTGTTTTGGAGTCGCC
GGGGCGTCTGCAGGGTCTTTCATCACGATGGTTTCATGCCCTTTTGAATT
AACGAAACTCAGCGCCCAGGTTTCACACATAGCGGCACATAAAAATATAG
TATCGGACTCAAAAGATGCCCGTAACATCGCAGCAACGTATCAGAATAAA
GGGACGTTCCAGACAGCCAAAAATATCATAAAATACCGCGGTATAGGAGG
GTTGTATACCGGGTTTAATCTCCATTTAGTTCGGGACACATTGGGGACTG
CGACTTACTTCATGACTTATGAGAGCGCCAAACAGGTTTTAACTACCATC
AGCAAAGATCGATCGTCGGTAAATCCGATAGCCGTAGCTATTGCAGGAGG
GGTGTGCGGCATTGCATCTTGGGCTCTAATATATCCCATAGATTCAGCAA
AGAGTATTTACCAAACAAATAGCCTTCGGTTGAGCCGTGGCCAACCGATT
CCCAAGGCCCCAAAGATCGAATTTAATAACAAGCGAATGTATAGAGGATT
AGGAGTTTCTATGGGTCGCTCTTGTCTCGTTAATTCGGTATTTTTTTCCG
CCTTTGAGTTTGTCAAAAAACAAGTCATTGCCCTTGAAGACTAG
>Bgh_supercontig_000010_gene-16.6
ATGTCACTATCAATTTTTCACTTATCGGCGTGCAGGCCACTAATTACTGG
CAGTGGTGTCACTGCTAAAGGCGCCGCAGCTACACTTTCCGCTGATAGAG
TCCTCCATTGCCCACGTATTATCTGGCGTGGTGTCAAGGCCGGATGGTAT
ACGGGGCCCAAGCGCGGTGTCAACCCTCTCAACTTTAACCTCGGAAGCGG
CCTTCCTCAGCTTACACAGTCGCCAGATGCAGCACTTGCTCGCCTCGATC
ATTCACTGCCGCGTCGGAGCGGTGTTCTCGCAATCAAAAAGGGCATGACA
GCTCTCTACGATCCCGAAACGGGTCGACGAACAGCCTGCACTGTGTTGCA
GATGGATCGGGTCCAGGTGGTTGCACACAAGACGCGCGAGCAGCATGGAT
ACTATGCCGTACAAGTCGGCAGTGGCTGGAAGCCGGCTGACAACGTCACT
CGGCCCCTACTCGGCTACTTTGCACACCAAGCTGTCAGCCCCAAGCGTCA
CCTAGTTGAATTTCGGGTTCGCGATGCAACGGGCCTCCCAAGTATTGGAC
ACATGTTGGCGCCCGACTGGTTTAACGAAGGTCAGTTTGTCGATACGCGT
AGCGCCTCGCGAGGTATGGGATTTGCCGGCGGCATGAAGCGTCACAATTT
CAAGGGCCAACCCGCTTCGCACGGAAACTCCAAAACTCATCGAGCAATGG
GATCGGCAGGCGCCTCGCAGGGCGGCGGGTCGCGTGTATTGCCGGGAAAG
CGGATGGCTGGACGTATGGGCGGAAATCAAGTTACGATTCAAAATGTCAA
GGTACTCAAGACAGATATAGAGAAAGGGATTCTAGTTTTAAATGGATGCA
TCGCCGGTCCGAAGGGCTCCCTCGTGCAAATTCAAGACGCTATTAAGAAG
TCCTGGCCAACCTTTCCGCCAAATACAACCACACCCAGCGAGTCTACTGC
ATCGGTTTAG
>Bgh_supercontig_000010_gene-16.34
ATGGCGCAAGCTAATTCAGGGAACGAAAATGAAAAGTCTGTGGAAGGAGT
GACCAAAGGCGCCCCAAGTGCCACCAGATTCTTCTCGATCCCAGGCCCGA
TTAGAAGTTTATTCGATAAAGTCCCAATTATCCTGTATCCTCCCAATCGG
CTCCCTTCAGGACCTTCCAGGTATTCTCAGAACCCAACACTTTTCGTGTT
TACTACCGCCACGGATGCGATAGCGGGTCGACCATCGTTCAATCCGAGCT
GTCTGAAATGGCAAACGTTTTTGAGGATGGCAGGGATTCAACACGAACTT
CAACCGTCGAATAATCATGCATCACCATCGGGTGCGCTTCCTTTCATTCT
CCCAGGTGCGCACGACGATGTTAGCTCACAAGGGGAACGAGAGCCCGTGG
TAGCCAATAAAATACTCAAATACGCCAAAGAGTATGGCTGTGTACATGAA
GAATTGAAGAGTGTGCGCAAAGAAGCATATCTATCTCTAATAGATTACCG
TGTCAGAGATGCGTGGCTCTACTTCCTCTATCTTGAACCGTCAAACTTTG
ATCGGGTAGCATATCCACGTTATGTATCGCCTGTATCTTCTAACCTACTA
GTCCGGTCCTCTATCTCACGTCAGTTGCAAGCCGCTGCCGAATCAGAATT
GCTGAAGCATTCTTCAATTATAGATGTCAATGACCTATACAGCGAAGCCG
ACAAGGCATTTGAGGCCCTCTCCACCCTCCTAGGCGATAATATGTGGTTC
TTTGGCAAAGACAAACCGACAGTATTTGACGCGAGTGTCTTTGCATATTC
CCACCTGTTGCTCGACGAGAACATGGGCTGGGTAGAGGAAAAACTTTGCC
GAGTCATAAAGACTAGGCAAAATCTTGTACAACACCGACTAAGAATTTTG
TCACAGTATTACAGTGACAAAAATTAA
>Bgh_supercontig_000010_gene-16.13
ATGGCCGAAAGCCTAGAGAAATTATGTACACCCAGCGCCATGAGTTTATC
CAAAAGTGCATTCAACGCTGCACCAGTAGACAATTCTATTCCAACTGTCA
ACTTTGACTTTGACGAACTTCGCGATCGGATGGCCAAGTTCACCTTCAAG
TTTGATGATTTTATCGAGAGGTATCGAAAGCGAATTTTAGATGAGAGAAA
TCAATTTCGGGTTAATATCGCTGAGCTTAAAGGTAAGGATCAACGAATCA
AGAAGAGGGATTTGGAAATCCTCTCACAAAAGTCTAACACTCACCAACAA
AATATAGCTAAGGAAGCAGTCGAGACCGAAGAGATAAAGTCCACCGTGGC
CACTTTAACAGCACAAAGAGATGCCTACGCTGCCACTAAAGAAACACTTC
TACAAAGAATTAGTGAAACTCAAAAACAAATAGACGGGAAGCTTACAATT
CAACGTGTCCAAGCCGAACATATTGAATCGCAGTCTCGTTTAAACATTCC
TGAACTTGAGATCTGGACTACTAATCTTTGTATGGAGATAGAGAGTGCAG
GCCAAAACGACCGACTGAAGTTTATCTTCACTCACGTAGATGACCAAGAT
TGGGCTCGTGAGGCTAGTTTCGAACTCGATATTTCGAAGCGGGATTATGA
AGTGCCATGTTGTGTGCCAAAAATCGAAGCTGAAAGAATTGAGAAGCTTG
TTGATAGGCTTAACGAATGTCGTGACCTGCGAGTATTGTTGAAAGGGATG
AGGGAACTCTTTGTAGAAGTCTTGAAGCATTAA
>Bgh_supercontig_000010_gene-16.5
ATGTCCACCCACTGCCATGATGAACACTCAGAACACGGTCACAATCATTC
CGATCATGATCATACCGAAGATTTGACTCCGGCTCTCCAGTATTCACTAT
ACCAACACATCAACTTTGACAAGGTTACATGTCTTAACGAGGCTGACACC
CATTCCGGCCGCGCAATCATGAAGAAAACGTGGGCGGAGCGACTCGAGCC
TGAGCCGCAGCTTCAAAGCGACGCAGACGAGCAGTTACTTCTCTTTGTCC
CGTTCACGGCGCAAATACGTCTGCACGCTATTGTCGTACGCACGTCGCCC
AGTAGTGCGGCACCGCGCACCCTAAAACTATGGGCTAATGTGTCGGACAT
TGACTTCGCCACGGCTCTCGAGCGTCCGCCGACTCAGACAATAGAGCTAG
CGCAGACTGATGAGGTTCAAGAGGTTGGGGTCCTACGCGCACGTTTTGCA
ACCCTGCACTGCCTCAGCCTCTTCATTGAAGATAACTATGGTAATGATAT
TACTGCTTTCAGCTACTTGGCATTCAAGGGTGATTGGATGCCACTTGGTC
GCGCGCCTCAGAATATTACATATGAGGCCGCTGCTAACCCACGCGACCAT
TCCATCAAGGGCACAACTATCAACCAGATGGGAAGCAGTCTTGGTGGTCG
CCAGTAG
>Bgh_supercontig_000010_gene-16.14
ATGGTCTATTACTTTACCTCGAGCCTGACTACGCCGCCCGCCCGTATTTA
TGCAGGCAAAGACAAATTTGAGAATGAGGAGTTAATTAAGTTTGGCCTCG
AAGATGATGTCTGGTTCCATGTGGAAAATCTATCCAGCGCCCACATCTAC
CTCAGACTGTCCGAAGACCAGTCCTGGGATGACCTTCCCGAGGATCTCCT
AATTGACTGTGCACAGTTGACTAAGGCGAACTCTATCGAAGGGAACAAAA
AGTCAGATGTATCCATTATATACACGCCATGGACCAATCTTAAAAAGGAT
GGATCCATGGTGGCAGGTCAAGTAGGCTTCAAAGACAACAGTCAAGCAAT
TTCGCGACGAGAAAACTCCATAGTTAACCGTCTCAACAAGACAAGAGAGG
AAAAGTTTCCTGACCTGCACATGGAAAAGGAGAGCATCCTTCAAGGCAAG
CGGAAGAAGGAACAGGCTACACGAAACGAAGAGAGGAAAGAAGCGGCTCG
AAAGGCTCAAAAACACAAGGAACTGAAATGGCAGAAAGATCATGCATATG
ACGAGCTTTTTGAAGACCCAAGCCTCGGGGTAGCTAACAATCAGGATCGT
GAGGACTTGGAAGATGACTTTATGTGA
>Bgh_supercontig_000010_gene-16.15
ATGTTGTTTTACTCATGCCGAGCTCGAGCCATCTGGGCGCCGATACGCAG
CGTCCGATCTAATCCAGTACTGGTCTCGCGACGAATGCTGCGCGCCGCGC
CCCAGGCAGGCGAGGGACCATTGATGGAGCGCAGACCAGATCGAGAGCTT
CCAGAGCTTGATCAAGTAGGTCGGCGCTGGCTTAGCAGTGGTGCTATATT
TGTTGCCCTTGTAGCTGCTTCTGGGCTTGCTCTCTTCAACTATCAGAAGA
GCTCCTCATCGGTCGTCGCTTCGACCCTCTTCGCTCTACGTACCTCTGCC
ACAGCGCGTGCCGCGCTCGGCGATGAAATCTACTTTGCCCACTACATGCC
TTGGATCTGGGGCGAGATCAATCAATTACACGGCCGTATTAATATTCACT
TCTCAGTGAAAGGAACCAAGAACTACGCTACAGTACGTTTCAAAAGTATG
AGGCCAACTCGCCAGGGCGTCTTTGAAACCATAGAGTGGAGCCTTGAGAT
GCCGACTGGTGAAAAACTAGATTTGCTCGAAGCCAGCCACGAGCCTCCTG
TAATCGTTGACCAGCACGATCTTGCTGCTCGTGTGGTGAATAAAACTGGA
TAA
>Bgh_supercontig_000010_gene-16.12
ATGATGAAATTCCAGCGCCCACCCCGCCATCGCTCACACGCCCGACGCGA
TGCTAGCGAAGAGCCGGCGGAGATACTTGATGAACAAGAGCAAGAGGCTC
TCATCGTCGCCCTACAGCGCCAGCACCTCGCCCAGAATCGACGGGCCGCA
CGCGCACTTAGCGTCCTGCCACTTCTCAGTCTTATAGCCTACATCCCCAC
ACTGCTGGTGCGCGCCACGGCCTGGCTTTCGCTCCTCGCCATCTCTTCGC
TCCTTGCGACGGCCTATTTGCTTCTAGTCCTGCCTTTCGATCATCCCACT
GGCCTCTCTATGCTCACACCTTCCCTTCACCCGCGCCCGCGCTCGTCTCG
CTCGCCACGCCCGCCCTACCTTGGACCCGTCTTGCAGCATTTGCCCGCTC
TCAACCTCGGCCTTGTTCTTATCCTCGCTGTCGCTGGGAATCTCGCACGT
CGGCGCATCCCCAGTCTCTGGCTTGGATTTGGCTGGCTACCAGCCGCTAT
CTACGCATTCGTAGCCCTCTTTCTTTGGCTCATGGGGAGTGTTAATCCCG
AAAAAGAGCTAAGCCGTCTCCGCTACCAGTGCAAGGGAGCGTAA
>Bgh_supercontig_000010_gene-16.0
ATGAAGGAGATAGACAATGTGGCTCTTACACATGCTTATCGTCACCTCTA
CAGGGCAGCACTTCGAGCTGTCCAATATTCAAAACCAGCTCGGTATCTTG
CACGGGATGAATTAAGAAATGCATTTCGCTACGAAAAGAGCTCGAATTTC
GATGCTCTAAAAATTGAAAGAACTATCAAATTCCTTGATCTTGCTGCAAG
CTACAGGGGTATCGAGCATTTTCTTGTCAAAAATGTTTTACACACAAAAT
ACTGGGCTAAGAAAAATGCGCAGCATAGGCCGATTAGCAAAATCAAAGAT
GGCGCCAAGAAACAACAATTTCTCAATTCTACTATTCACTATGACCGGAC
ACTAGAAATGCTAAATAAAACCTTGAATATTTGTCTTCGCTGA
>Bgh_supercontig_000010_gene-16.3
ATGCCTTCCGAATCCGAACCAAAAACCGACCGAGAAACAAGCAAAGCACA
AGCGCGCCAAGTTATTGATGTCTTTCATGAAATTTCCTCATTGCTGAATG
CCCAACTAGACCGACAAACTTTATCTATCTGCATTTCTCTCATTGAAAAT
GGCGTGAACCCTGAAGCCTTGGCGTCGGTCGTGAAGGAGCTCCGACGTGA
TCATTCAAGGGCACAGCGGGAAACCACATTTAAGCCCAAGTGA
>Bgh_supercontig_000010_gene-16.7
ATGATCCAGCTTGATAGCAAAAATAAGGCATGCAAAGCTGAACCATTTAT
ATTCCAACAACAAGTCCAACAGCTTTTCTCTGATTCATCATTAGTTGTTG
ATGCATGGCAGGTCCCATCAGGAATTGCAGTCTATGCACATGGCCCAGCC
AAAGTTGCAAGCATCCTTCAGCATAAGGAGGCCATTGTCACGGTTTCAGT
ACAAGGTGCATGA
>Bgh_supercontig_000010_gene-17.7
ATGAATCGTTTCCATCGAAAAAGATGCTCTAGCCCTGGCAGAAATGAAGC
CTCCGACCTTACTGCAAAAACTGCGCATCCTTCACCCCTCAAGCAGACTC
CGTTATCTCATATATTTTCAAGCTCTCTCCGACTCAGTCCTGTCCCCCGA
CTTGCCTTTGCCTCCCCACCAAACCAACACCATGATCACTACAAGAAACC
CAAAAGTGAACATCACGCAAACAGAGAAACTGATGGAAAATTGACCAACA
ATCGTAACTCTATCAAATCAATCCAAGAAGACCCTTTCTTCAAAAACTAC
GCTTCGCCTCAAACACTTTCTCTCGCTCGGGAACTGAAGACGGCTTCCAA
TGCAGGATATCATGAGAATGAAAGATTTCTTGTCGCCAACCCCCCCGCTT
TAAAAGCGCGTCCAGCTACAGGCAATCTTGTTGGGGAACTGGCTAAGCCG
CCTAGCACAAAGTGTGCAATTAACATTGCTGTCATCGGAGCTGCTGGTGT
CGGAAAATCAACCCTTATCCAACGAGCTCTTGGACTCAGCGCTCCGACTA
ACTCAGTGTCTACAAGTCTTCCAATCTTCATCGACAATGTGGCCTTTATG
CTCAGTCTAATTGAATTGGGCCTAGAGTCTCTTTCTGTGAATCCAGGGCA
GAAGATAGATTGGCCCAATGAAATAAATGGCCAAATCGTACCGCGCATAG
ACGGTGCCCTAGTTCTTTGCGATGTCCAGAACAAGGAAAGCATCCAAAAC
ATGCCTGAAATGTTGAATGAGCTCGTCGTTTCGCTGCTACCGACTATTCT
TGTATCTTGCAAATGTGATATGCCAGAGCAAATGCAGCAAATTGACGCTG
AAGCCATGAAACATTTATCCAATCCGTGCTTTGATGTGATGAAAATGGCC
TCAAACGTCCCTGAAAGTGCTCGACTTTGCCTTTCTGCGATGATTAGAGC
CATAATGATCTGCAGAGAAGACCCCAATTCTGCAAACCAAGGCTTCTCTT
CTGACCTTCAAAAAACTCCATCAAGAAGATCCCTGCGCGAACTCAAACCA
AGCGAACACTACGGCAAACACTCTCGTGCGAACTCAGAATATTTAGCTGT
TAGTCCGAATATAATCCTTCCCTTCACAGTCCCCACATCTTCATCAGTCT
CCTCTCATTCTATTGGTCCTGGTCCCCGACGCCCATGGTCTTCTCGAACC
GGTCAGTCAAGTCTCCTCGGACAAGTCAACTTTCACCATAATCTGCAATT
TGCAAGAACTGCGCCGGAAATATCTAATCTAAATTCACCATCTGGACTTC
CCTCCGACATATCCACGTGTTTATCAGAGGAATTTACTACGCACTCCGAC
TCTCTTATAGCTCAAATCACTGTCGACGAGAACCCAAAAAGCATCAATTC
TGACGGTAGTTTTTTTCGGAAGAGTAATGGGGTTAACTCTAGCAATCGTG
ACAAGCCAAAAGGAGTTACGTTTGATGAACTTGTTGACCGATTGACTGGA
GAGGTCACATCGACCGCGGATCAAAAGTTTGTTGACATATTTCTCTGCTT
ATATCGAAAATTCGCTAGCCCAGGCAAGCTTTTTACGGGAATACTTGCCA
GGTTAGAACTCGTAACAAATGAAAAGAAAATTCACACCTTAATTCGAGCG
GAAAAACAGTTTAGGATCTTAAATATCGTTTCTAAATGGATATGCGCATA
TCCAGGGGATTTTGCCGGTCCTTCTACGAGTAGAAAACTTTGCGAATTTA
TCCAAAAGTTGTCAAAAGAACCATTATTCGTTGCTGCAGCAGATGAAATC
CGAAGACAGTTTGAATTGCGCGTTATGGAAGATGATGATACTGGATGGGC
TAAAACAGATGCAGACTTCCAGACAAAAACATGCAGTGAATCTGACTCGA
TCTCTCTGCTTAAGTACGGATCGGTAGCTAGAACGAACTCTGAAAGCTTT
GCTATGAGTTTCTTCGGGGATGACGAAAGCGAAGAAATGGACCGAAAATT
TTCGCGAGCAGCTTTCCAGGATAGGTTAGATTCGCCTGTACCTTCGTTAA
ACGGTATCGAAGACTATGAGAGAGAAGCCATAACTATGGTCCCAAGAGGC
CATTTATCTCTAAATAAGATTCTCTTCAACGATTTCATTCAGATATCTGA
CGACGATTTTTCCACTGAAATGACTCGTATAGATTGGGTTATGTTCTCGT
GCATTCGGCTTCGGGATCTGATTCGTCACGTTATTCTTTCATCTGAACAA
AAAGAATTGTGCAAGGGATTGAAAAATGTGAACCGGATGATTAATCATTT
CAATCATATCGCAAAATGGGTTGCTAATATGATTTTGATGCGGGACAAGG
CAAAATATAGAGCAGTGGTCCTAGAAAAGTTTATCAACATTGCTTTCAAG
TTACGCCAGCTAAATAATTACAACGGACTGGCTGCCGTCCTGGCCGGCAT
TAATGGAAGCGCCATTCATAGACTTACTCAAACTTGGAGTCTAGTACCTA
TAGAGATACAAAGGCGCTTTACTCGTCTTGTGGTCTTAATGGGAACTCAG
AAAAGCTATTATGCTTATCGAATAGCATGGGAGAATTCATCTTCCTCCCG
AATACCTTATATACCTCTTCATCGCCGAGATCTTATATCTGCAGAGCAGG
GTAGTCGTACGTTTTTGGGTGAAGACAAGGAGCGGATTAACTGGAGAAAG
TTTGAAGTTCTGTCAGAGATTATTCTACCTATCATGAAGAGTCAAATGGT
ACCATATCCAAATTTAACCAAAATTAAGGCAGCACGAGAGTTAATTTTGA
ACTGTAAGATGCTGAATGATGATGAGGAAGTTTATCAAAGAAGTTTAGCA
GTTGAGAGTCACAATCCGTCGACTAGCGTTGAGTTTGGGAAGAAAAAATT
TACGTGGTTTCAAAAGTAA
>Bgh_supercontig_000010_gene-17.4
ATGTCATTAAATCACCTCAAAAAGTGGCGATCTACTCCAGACTCTGAGAC
ATCGAAGAGCTCAGGCTTTGAAAGTCACAAGAGAGTAGAAATCCAGACAG
TGCCACAGCGGCACTTATCGGTACAAAAATCATCACAACTTAATGAGATA
AATCCAGTGTCTGAAGCGCGAAAGTTATCTTTTGCTTCAAACTCAATGAC
CCAAACTGTGTCCTATCTTAACACGCCTTCTATTGATGGCAGCTCTCGGA
GTCAACTGACACAGAGCAAGAATATTAGCAGAGGACCCCAAGCTCATAGT
ACCTTTCCATTTAGTAATGGAATATGGAATACTGAAAATCGAAAGGAATC
TCCTTCTCGACTTGTGGAAGTTCTGCCATCTCCTAAATCCACAACTTCGC
CCACATCTCCAGAATCAAGTCTTTGTGAGGATTCCCAAAAAATTCCGAGT
GATTGGTCGATAAATACACCTATCCCATTCGCAATTCCATTACACCCCAC
ACCAAAAGCCTACCGATCACAGTCGTATTCCGTGGGCCAGCTCGATCTGG
GCCCGCCAGAACAATTCAAGACCCAACCCTGTCAGACATTGAACAGCCGT
GGTAGATTCACACCTCACTCGGGACTCCAACACAGGCCTTCTAGACCCAG
TATGCTTAGTGAAATGTCTAGGGAGAGTATCCTTGGAAACCTAAAGGAGG
ATGACGATTACGAAGATGAGCAAACAATTTATTCTGATTCAAAAATCTCA
TGCAATCCGAGCGACAAAAAAACTATCGATCTAGCAGCCCATGAGAACGA
ACTATTGAATAGAATATCGTGCAACTATCGCCTACGATCGCTGTCATATA
GTGACGATGCACAGCCTTGTCTATTACGGGGAACCCAAACTGAAGAGCTA
GAATCTGCCATAGATGAAATTGATGATGCAAATGACTACCGACCTGTTAG
TTTGTCCAAAGAATATAGACTTCAACGTAGTGATCATACAGAGGTAATCC
AATCAGGGTTATCTAAATTTAAACTTGCTGAAAACCAAAGGCTAGAAAAT
TTTAAAAAGACATTTTGGCAGAGCTCGCTTGATTTTGGCGGCATATCTAA
CAGCCCTCACAGCAGGCGACATTCGTTTGCTAATATTCCAACTCGAAATA
ACTTATTCAGCTCTTATGACCAGTTGATACCTACTAATGCCCGTCCTGAT
AAATTGTCATGTGAAGCATATTCAAATAATAGCAAAAACCATGCCATATA
CTCACACAAAGGTCGTATAAATTCTTACCGAGCAGCTTCTCAGGCCTATT
CAAAAAATTCGGGCACCTACAGTAGTCAGAGTTACTACAAAGCTGCATAC
CCACATTCAGATAATCCCCAACATGATACCAATGGGGCCGACATGCAACC
AAATATGATTTATAACGCTCCAAACTTCGGTAAAAGCTTACCTTTATTTA
TTGTACTATTTAAGTGCTACCGTTCAGGAGTATTCTACATTCAGAAGGGA
ACAGGACTTTCCGTAAAGCCTGGAGACTCCGTTATTGTAGAGGCAGATAG
AGGAACTGATTTAGGAACTGTGTCATGTGCCAACATTGATTGGGTCACGG
CAAAGGGACTTCACGAGAATTACTGCGAAGACCACTACAAAAGGCTAATG
ATGTTCTCTCAAAATTCTTCAAGACCTCTCGTTAGTTCCGATAAAAGTCA
CATGACTTCGACACAGTGTACATACGATAATTTTGCGGTCAATGTGGATG
GGTCAAGTCATGTCAATATGCCAGAGTCGAGGGCTATTGATTTTAAGCCG
AAGATAATCAAGAGACTGGCCCAGCAGCACGAAGTCCAAGCCTTGTCTGA
GAAGGAAGTCAAGGAAGCCACAGCAAAGCGAGTGTGCGTCCAAAAGGTCC
AGGACCACGGCCTTCACATGGAAATCCTCGACGCCGAATTTCAGATGGAT
TGGAAAAAATTGACTTTTTACTATTTCGCAGATACTTACGTTAACTTCAA
CTCACTTGTGGCTGATTTATTTAGAATCTATAAAACTAGAATCTGGATGT
CTGCAATTAACCCAGCATCTCATGCTAGCTCATCTAATGGCGATCAAGTA
TCCAGCTATTTTGGACCTAGCGTTGGTAACCAATCAGTGCAGACCAAATA
TCCCTTTCAATCCTTTGAAATATCACGGCCTATTTTCGACGCTCGGGCTC
AACGAGTCACTCAAAATATAACTTTGCCAGCAATGAGCACCCAAACCGAT
CCCTATTTGGCCTTGTACTTAACACCTCATCCTTCTATCAAATTCTCTAA
AACTTTTGGAACTGAGGCTCGACGAGATACGTCTACTACATCTAAATTCG
TAGGCAGTATAAACTCATATGGTAACATTCAAGGTCCTATTAATTTCGCA
AATCAGTCTACCCAATTTTCGTCATTGTCTAGATCAACCGTCATCTCAAA
CAACTGTAGTAGATTTCAACAAAACCTAAAAGAGTTTAGGATGAATAATC
ACCTAGGACTCTCAATAAACTATCGATGA
>Bgh_supercontig_000010_gene-17.9
ATGGAGCCCAGCAGTCACAATACCCAGCTACCTAGTTTCTCAAGTGCATT
TGGATCTCTCGTCCCACCGGAGCAGAACCATTCTATGAACAAGCAGTCAG
ACAGTTTCTTTATACCATCATATTTGAAAGGTTCAATCTACGCCCAGAAG
CTCGGTGAAGCTCGAAATATAAAAAATTCGGCTCAGAATGACAGCCATTC
AGCGCCAACATCGCAGGCCAGTTCTCGCTCGACCAACAAGAATTCCAACA
ATGTGCAAACGAAACTGGCACCCTCGCATCGTGGTATGACTTACGACTTG
ATTGAAAAGATACCTTGCTCGGAAAATGAACGAGTTCCACCCTTGCCATC
CGGGTGGTCCAGTGAGGACAAACAACCTGCACTTGAGGTGCTATCTGATG
GTTTCGAGCTAAAGCTGAGTGGACAAAAGTCGGAGCGAGAGCGAGAACAT
GAATCTTGTGCCGCTCGAGCAAACCATCCCATGCCATCACAAGGAGGAAT
ATATTATTTCGAAGTGACCATTTTAGCCAGAAAAAGAGAAGAGAGCTCTC
TCGGAATTGGGTTCTCTAGCAAGAAAGTTCCTCTGACAAGGTTACCAGGA
TGGGAACCTGAGTCTTGGGCATATCACGGAGACGATGGAAACTCATATAG
CTCCCAAATAACAGGAAGGAGTTACGGACCGCCATTCGGCGCAAATGATA
CCATAGGATGTGGTATTAATTTCAGAACTAGTACCGTCTTTTTCACGAAA
AATGGGGTTGACTTAGGCGTTGCGTTTCGAGAGGTTAAGGGTAAACTATA
TCCTTCTGTGGGTATGAAGAAACCAGGAGAACACATCCGCGTCAACTTTG
GGCAAAGCCCGTTCATCTTTGATATTGATGGCATGATGAAATACCGCAGG
AAACCTACTCCAAATGTGATGGAGTTGGCAATTAGAGCAAACTGGGCTAA
AGCTCATATTTTCCAAAGCACTTCAAATCTATCACCCCCGCTACGCGAAA
CAGAGTTGATACAGGCACTGGTGCTTCAATTCCTCGTACACGATGGATAT
GTGGAAACGGCTCGGGCATTTGCGACAGAGATTGAGACGGAGAAAAGAGC
ATTAAATCTAGATCCGGCAACAGTTATTCCAGGCTTTTGCATACAAGATG
ACGAAGATGCTACTCATCGTCAACGGATTAGAAATGCAGTGTTAGATGGT
GATATTGACACTGCTCTAAATTACACCAATCTGCATTTTCCGCAAGTCCT
AAAGGACAATGAACAAGTGTATTTTCGCCTTCGATGCCGAAGGTTCATTG
AAATGATCCGTCATGCATCTGAAGTGCAGAATCAGCAGCCTACAAATGGT
GCACCAAAAACCAATGATAAGTCGATCGACCAGAGAGAAGATATTAATCA
TGCCATGATAATGGATGAAAACCAAACCCATACAAAAGGAAAGGACCAGC
CAGAGGTAGAACAAACGTTGAACAATAATGCGGAACACACAAGATTACTA
CAAGAAGCTATCCACTACGGTACAGGGCTATCGGCCGAATTCAAAGATGA
CTCGCGAAGAAAGGTGAAAAAGGCATTAGAAGATGCGTTTGCGCTAATTG
CATATCAAGAACCTTCAAGTGCCGAAGGGGTAGCCCACCTGCTTGATTCG
AGTGGACGTGTAGCAGTGGCGGAGGAATTGAACTCGGCCATTCTACAATC
TCTTGGAAAGTCATCATCAGCTGCTCTCGAGACTCTGTTCCAACAAACAT
CAGTCCTTCTTGATGACCTTCGTGAGCAAGGAGGTTCTGCTGCTGCTTTT
CTCAATATCAATGATTACTCAAAGCCCAAGATGTCTATAAGCTAG
>Bgh_supercontig_000010_gene-17.1
ATGCCGGCGTTAATCTTGAGAGCCCAGACTTCTGCTTCACTCAGGTTTTC
TCGCATCTGTCTGCAACGGACAGTTTCCAATCGTATTCACCAGGTTTCAA
GGTGCGCCAGTCATAATGTCCGCCAGCCCGCCATGACGACGTTGAGGACG
CAGAAGCGACCCATCTGTCGCAGCATCTTTATTCAAACAGAGAATACTCC
GAACCCAGATGCCCTTAAATTCCTTCCGAACCATCCGATCCTTCCGCCGA
ACCTCTCGTCTCCATTCCTCGAATATCTCAACCCGCGAGATACTTTAGCG
CCGCCTCATCCGTCTCCCCTGGCTGCACAGTTACTGAGCGTCGATGGAGT
TATCTCCGTCTTCTATGGTGCAGATTTTATCACCGTCACCAAAGCTGCAG
ATGCTCAGTGGAATCATATCAAAGCTGAGGTATTTAGCCTCATTACTGAG
GCGGTGAGCTCAGGAACACCAATTGTTAGTACGGTTAGCAAGTCGCATGG
TGATGGGAGCCCAGAAAATGCCTCAGTAGATAGCTTGAGCTATAATGAAA
ATGATAGTGAGGCTATCGGCATGATCAAAGAACTTCTGGAGACACGGATC
CGGCCAGCAATTCAGGAAGATGGTGGAGATATAGAGTTTCGTGGATTTGT
CGATGGTATGGTTCTCTTGAAATTACGTGGGGCTTGTCGAACGTGTGAGT
CAAGTGCAGTTACCCTGAAGAACGGCATTGAAGGCATGCTTATGCACTAT
GTAAAAGTCAAGGGTGTCACACAAGTACTTGATCCCGAAGAAGAGGTAGC
CCAACGGGAATTCCTAAAGTTTGAGGAAAAGCTGAAGCAACAAAAAGAAG
AATTGAAGTCGAGAAGCTCGATAGCAAGGCAAAGCTCTCGCGAATTGAAT
ACTGAAAATCGCGCACAAAAATAG
>Bgh_supercontig_000010_gene-17.11
ATGACTTCATCCAACAAAACCTCGACGGCCGTCACGGCTGCACGACGAAA
AGCCTTCAAGGGTATGCTCATCCTCAAGATGTCGCCCAAGTATTTACAAA
GATTCAAACCGTCCTCCATAGGTGATGAAGAAAGTACCTCGAGGGAAATT
TCTGTCAGCTCAAAAGTCGATTCTACTTCAACTTCATCTAATCCCGAAAA
TATACCCTATTCCACTTCTCAAACACCTGTACAACCTGGATCGCCCAATT
CTCTCATGCCACCTCCATCTGAAAGTAATAAAAAAAAGGGAACAAAGAGG
TCGGTAGCTGCCGCGCTAGGAACAGCGGGAATCTCTCAGCCCAAAATTAG
GGGTAAACCAGGGCCAAAGAAGAAGGCAAGACTGGAAGACGGAACAATTG
ATCATTCAAATGGCACAACTCGGGCTCCAAATGGTACGCTGATTAAACTA
GGACCAAAGGCCAATCAAGGTGCGATTAACGCAGGTTTGCGTGCCTTGGA
TCGATCCGGGAAGCCTTGTCGTAGATGGGGCAAGGGAAATCTCAAGCTCA
AAAGCTTCACTGGCGTTTGTTGGGAGGTACCTCGATGGGAAGCTCACCAT
GGCGTAGTTTCCATCAATGTCTCTGGAAGCACATGTGTGGGAGACAGTCG
CAAGCCAAAAAAAGAGATAAGTGAAGTGGAAAGTGAACAAAGTGAGAAGA
GCAACCTAGCTGTGGATATTGAAATAGGAAGTACAGCTAGCCATCCAGCC
AGCTCACCCCCTCAGAGAGTCTCATCTGGTGAGGTGAACGATACGCCTAT
TCAGTTTTCTAAAGTAGCACTATCAACATAG
>Bgh_supercontig_000010_gene-17.0
ATGCTCTCTACATCCAAGAAACCCATAGGAAAGAAAAGAGTTTCCAAACA
AAATGAGCCATTTGATGCAGAAGATCTCTGCCGCCGCCTCACAGCTCACA
TCGTGGAGCAGAAAGCAAAGACAGAGAAACGACGTGAATCGCGTGGTATC
TCCATGGGGACCCACGAAGAAGACTCTAGAGTAAACATCTGTAATTCGAC
GAAGTATTCCGTGGCTCCTGAAAGCCCTATAACACAACCTCAAGTTCGAT
CATCCCATGAAGCAATAAGAGCTCCCCATAAAGGGTTTAGAGGCGTAACG
CACCAAAAAATATATTCTAAAGGAAATAATAAATCCGAAAAGTATCGAGG
TAACGATCAGCACGATACACATCGTCGTATAATTCGTCATCACAATCTCC
ACAAACGTGACCAAGCACTAGAATCATGGCAAGATGAGTGTCTAAAAGGA
GGAACATATCACCCAATGGAACATGCCTACTCCAAATCTACATGTGATGG
TCCAGGAGCGAGTGATGACGGTGAAATATATTGGCAAAGTACCAATCGGT
CCCATAAGATGAAGGGAAGTTCACGTGGCAGGAGAAATATTGGCTGGCTG
AAGAGAGGCAATAACGGTGGCAAAGACAAAGGCACTAGCTCTCCTCTATT
AAAACGAATGGAAACAAGCTGGATACTAATGATAAAAAAAATACCCAAAT
TTCAAAACTTTGAGAGCAACAGCCCCGACAGCACCGATAGCCTACCATCA
CCTCCTGCTACGAAACCGGGTGGCCGAAACAGTTTTTTGAATCGATTTTT
GAAACATTCGAGCATTTGA
>Bgh_supercontig_000010_gene-17.12
ATGTTTATACAAGAAATAGAGAATGCTGAAAGTGCTGGTCCAGTGCGCCT
AGACTCAGGCAATAATATACCGGACATACGTCCGCTTCAAGTTCAACCAA
GTACGTCGAGTCCAGCAACGGACTGTGCTCAACCCTCAAAATCACGAACA
AAGGCCATATGTGGTGTTTGCGCGACAAGAGAGTCCCAATATAAGTGCGC
CCGGTGTTATTTACCGTATTGTTCACTCGCATGCTCTACTGTTCACAAAG
AAAGTCACCCACCACTCTCACCCCGAAAAACACAGACACAGAAGCCTTAT
GAAGTTGCCAATTCAATTCTAGAACCACAGCATAATCACATTCAGGACTC
CTATCAACCTAATGAGCCCTTCGCGTCGCTTGGGTCTTCTGAGGATCTAC
AAATACTTTTCAAGAACTACCCAAACTTACCTAACGTTCTCGAAAGAATT
CACGAGGCAACTTTACCGCCAACCAGCCAAGCTAATCCTTCCGGTGTCGC
AGAACGAGTGATCAAGGGCAAAAAAGAACCTCCATGGACTAATGATATTG
GTCTACAGAAAGGTGTTACGGCTTTACACGCAGCCAAGGTTATGGGAGAT
CGAGATGGAGAAGGAATTCGTGCCTACTCGCAACTGGTCATGAGTATCGT
AAATGGAGATACAACAGCAAATACAGTCGAACGAATTCGTCAAGAACTAG
CTGAACAAGATACAAGAATAATAGAAAGGCTTCTCAATAATAACATGTAA

>Bgh_supercontig_000010_gene-17.8
ATGGGAGCCTTAAAATACGTCGAGGAATTGCAAAAGAAGAAGCAATCTGA
TGTCTTGCGCTTCCTTCTTCGAGTCAGGTGCTGGGAGCTTCGACAATTGA
ACGTTGTTCACCGCGCCTCTCGTCCATCCCGTCCTGACAAGGCCCGTCGT
CTCGGCTACAAGGCCAAACAAGGATACGTAATCTACCGTGTGCGTGTCCG
AAGAGGTGGTCGCAAGCGCCCAGTTCCTAAGGGAGCTACATATGGAAAAC
CAACCAACCAGGGAGTTAATCAATTAAAATACCAGCGATCTCTCAAATCA
ACTGCCGAAGAACGTGTTGGTCGCCGCTGCGCGAACTTGCGAGTCCTAAA
CTCCTACTGGATCAACCAGGACTCGACCTACAAATATTACGAAGTAATTC
TTGTTGATCCTCAGCACAAGGCAATTCGTCGTGATCCCCGTATTAACTGG
ATCGTCAACCCAGTGCACAAGCATCGTGAATGCCGTGGTCTCACTGCCAC
TGGAAAAAGATCTCGTGGATTGGGCAAGGGTCACGGTTACAACAAGACCA
CAGCTGGTCGCAGGAAGACCTGGAAGAGGCACAACACTCTCAACCTACAA
AGATACAGATAG
>Bgh_supercontig_000010_gene-18.2
ATGAAATCAATCAACCAAGCGTGGATAGTTGCCATCCTAAGTTTTTTCCG
AGTTTCCGCTGCTTTGTCATATAACTGTGAAGGAGCAATGTTTTCCGAAG
ATTATGTGAGACAAACTCTGCACAGAGCTGTCGCTAGATTCGTCCCTGAA
GCAGGCTCCCACCCAAATGCCGATGTTGAGGCAGAATACTTATACTTTCC
ACTCCTTAGTAGTGGACAGTTATGGGATAGGGAACAGCCAATAGAAAATT
ATTTTATTAAATGTCATAGAGCAAGTAGGGATTGGAAAGTAATAATCCTC
GACAACCCAGGCTACCATGCAGGGAGAGAAGAAAATTCGAATTCGCGAGA
ATGCAGTGTCATCCAATGA
>Bgh_supercontig_000010_gene-18.0
ATGATGCCCTGTGATGTTCGTCATGACACGAGCTGTTCTACATCATATTT
TATCATTTGTGTTCGCAGCAGCTTCTTAGTCGAATCAAGACCAACTACCT
TACTGACTACAGTCGCTTGCGCTTCCTTCGTTAGGTTGCAATCATCTCTT
AGCTTAGGAGTAACGAGTTGGGTCACGTCATGGTTAACCACAAATGATCC
TTCCTTTAGTAGTAGGTTCTTACGTATGGATCATAAAGTTAAGGGAGTTA
GGGAAGTAGGAATGGAATGGTACATGCAAATATGA
>Bgh_supercontig_000010_gene-19.5
ATGCCTGGCCTTGCACGAAGAGTTCTTATATTTGCCGGTTCAGATGGCTT
GGTATTGCAGCCAATTGTGCCAAAGGATAAACGAGTAACTCCATCATCAA
CTAAGATACTCTGGAAAACTGGAAAACTAGAGACTAGATCGAAAGAGGAG
AGCGAATCACAGGATTCAGACAAATATTTTGAGGCTTATGGAATTATCGG
TCTTCTAAATGTTTCAAATTCATACTTTCTCATTTCTATCATCAAACGCC
AACAGGTTGCTCAAATACAGGGCAAGCCAATCTACGCTGTTACAGAGATT
GCTGTCACAACTTTGGAATCAAAGGTTCATGCCGAAATATCTATTGCACA
TACCCAGAAACTATTACCCAAAGAGTGTTCTGAAACCGACTATTCCGACA
TAGGCGATATAACTGACTCTGATGAATACGAAGATGATGATGCTGTAAGC
AACGATAAAGACATTAATTACGATAATATATTTAAGCAAAATCCTTCTTC
TCTGCCTCCTCACAGAAGAACTAGTAGTGTCGCTGAAGATGTCATAGCTA
AGAAGGGGGGCTACGGAAGGTTTGGTATCAATTGGTTCTCTTCAAAAGGA
TGGACAGTAGACCAGCGTAGAAATCTAGGAATGTCAGATCCAGAGACAAA
TACACCCGTACAGAAAGAAAGTGAGATTAAACTGGAAAATATTTCTGAAA
CTGAACCCGAAGAGTCAGTTATCAAAAATGATCTCATAAACCAGGCAGTA
AAAGTAGGCAGTAAAAAAAGAAACACGTTATCAAAGTTACTGCGGACGAT
ACAGCTCCTCTTTGGCTCATCCAAAAACTTTTACTTTTCTTATGATTGGG
ATATAACCAGAAGCTTTAAAGATCAGAAGACCACGCATCCAGAAATCCCT
TTCCATACAAAAACCCAAGCCAAATTCTTCTGGAATTCTCATCTCCTCGA
GCCTTTCATTGACTCTGGTCTCACCAGTCTCTGTCTTCCACTGATGCAAG
GATTTATTGGTCAAAAATCTTTCAGAGTATGTTCAAAGCAGCCGATAAGT
CCATTTGTCACCGACGGGGCTGAAAATACACTCGAGGAGTCTGCCGGTTC
ATTACGGAAAGATTCTAAAAGCTTAAAGCTAAGAACAAGTAACCATCATA
ACTTGGATTTATCCGATGATACCAATAATATTGAGACCTCTTATCTCCTA
ACTCTCATTAGTCGACGGTCCATTCGACGCGCTGGTCTGAGATATCTTCG
AAGGGGCGTAGATGAAAATGGATTTACTGCAAACTTTGTTGAAACAGAAC
AGATTTTATCAGAAACTTCTTGGAACCCATCAAGAAGGATACATTCCTTT
GTTCAGATTAGAGGCAGTATACCTATCTTTTGGTCACAGCTACCCTATTC
ATTCAAACCTGTTCCTCAACTAAAACACGGAGAGTATATCAACCTCGAAG
GTTATCGGGCTCATGTTAAAGATCTCATGTCTACTTACGGAAATTTAGAG
GCCGTTTCTCTGGTTGAAAAAAACGGTCCAGAATCCATTGTTGGGATGGA
ATACGAGAAAATTGTCAATTGTCTCAATTCAGAGATCTCCAAGAATAATA
GACAACTAGTATCCTTCATGTGGTGGGACTTTCACGCAAATTGTCGGGGA
CTCAAGTTTGAAAATGTCAGTCTATTAATTGACCTTCTAAGCGAAAAACT
CGTCGCACATGGTGACACCTGTATAATTGATGGTAGAGTAGAGTCTCGAC
AATCTGGGGTGATACGCACAAATTGCATGGACTGCCTTGATCGCACAAAT
GTGACTCAGAGTGCCTGTGGTAGATGGGTTCTTGCTTCACAACTCAAGAG
AGAGGGTGTAAATTCAAGCCTCCAAGACCTGAATATGGACTGGTTCAATA
ATATCTGGGCAGATAACGGTGACGCTATTTCTAAACAGTACGCTTCGACA
TCCGCACTAAAAGGCGATTTTACACGCCATAGAAAACGAGAATTATCTGG
TGCCTTGAAAGACATAGGCCTTTCTGTCTCACGCTTTTACAACGGAATCT
TCAACGATTACTTTGGCCAAGCAGCTATAGATTTTCTTCTCGGAAATGTA
ACGGAACTTATCTTCGAGGAATTTGAAGAGAGATTCATGACAGCCGACCC
AGCTTTTTCAGTGCAAAAACTTCACCGAAATGCAATTGAGATATGTCAAA
GTCAGGTGATAGTAGATCAAGGCGAGGAATTTATTGGTGGCTGGATATTA
CTGACACCTGTGCAACCTAATACTATAAAACCAACTTCTCTTGAGGAGTC
GGTCCTACTTATTACTGATGCAGCTCTCTACTCTTGCAGAATCAATTGGA
GTTCAGAGAAAATCACAAGCTTTGAACGTATCAATTTAAAAGATGTAGGA
AATATTAGCTTTGGTACATACGTCACATCAACACTCAGTGCTGCCCAAAT
GGATACGAACCGAAATTTTGGCCTTCTCATCACGTATGAAGATAACTATA
GTAATCTCACGTCCAACACGGAACACACCTTAGAAGCAGTATCCGAGAAC
TATGCATCCACTAACTCTTTGGCCCTAACGGAGTTGGAACTGCTAGCTTC
ACCCAAGAATAGGGTATTGGCATTCAAGGCTATACCTTCAAGCTCTATTG
TCACGGGTGAAAATGAGACAGTTATGAGTGAAGTAGATCAGATCAAACTA
ATTTGTTACGAAATAGAGCGTATGATAAAAAATTGCCGAATCAAGGACGC
CGATTCTGGAACTCCTTTTGTTCAAAGGAAAGATATTATTTCCCTTGTCG
AGGCAAAAAAGAGCACTGGACTACTAGAACAGCTATCACATACTTTAAAA
AGATTAGTATGGGCGTAA
>Bgh_supercontig_000010_gene-19.14
ATGGGTTACTCTGCTGTTGATCAGGAGGCGATTAATACAATTCGTCTTCT
AGCCGTAGACGCTACTATAAAATGTAATTCAGGTCACCCTGGTGCTCCAA
TGGGCATGGCTCCCGTTGCTCACGTCTTATTCAACAAAATTATGAATTTT
AATCCTAAAAGCTCCAGTTGGATCAACCGAGATAGATTTGTCCTATCCTA
TTCTAACTTAATATCGTTTAGAAACGGCCATGGATGCATGCTCCAGTATG
CACTATTACACCTTGCTGGTTTCAAACTTTCTATTGATGATATTAAGGAC
TTCCGTAAAATTGGTAGTTTGACACCCGGTCACCCCGAGTCTCATGAGAC
AGATGGAGTAGAAGTTACCACAGGTCCATTAGGACAAGGTTTCTCCAACG
CTGTCGGCTTGGCTATAGCACAACAACATGCTGCAGGATTATACAACAAG
CCAGATTTCGAGCTTTTCAATAATTATACCTTCACATTTCTTGGTGATGG
GTGTATGATGGAGGGTGTAGCCAGTGAAGCTGCATCTCTAGCAGGTCATT
TGCAACTGGGTAATTTGATAGCTATCTACGACGATAACGGTATTTCCATC
GATGGGAATGTCAATTGTACTCTTACCGAAGATGTCGTCAAGAGATTCGA
GGCCTACGGATGGCACACTCTCACAATAGAAGATGGAGACAATAACTTGG
AGGCAATCGAAGCTGCCATTAGAGAATGCCAATCTGTCAAGAACAAACCC
TCAATGATTAAGCTCCGAACTACGATTGGGTTTGGCTCTCTCTTAGCCGG
TACTCACAATGTGCATGGAAGTCCACTCAAACCAGACGACGCGAAGCAGC
TCAAGGCTAAGTTTGGCTTTGACCCTGAACAGTCTTTTGTAGTACGACAG
TCTGTTTACGATCTCTATAATAAGCGCGGTGCTGAGGGTGCTGCTCGAGA
ACAAGAATGGTGTAAACTTTTTGAAAAGTACTGCTCAACTCATGAGTCTG
AAGCTAAAGACCTCAAGCGTCGCCTTTCTGGGGAACTACCCGAGGGCTGG
GAAAAAAACTTGCCCACCTATTCTGCAAAGGATCCTGCGATTGCGACACG
CAAATTATCAGAGACTGTCCTACAAAAAATATACTCATCCGTACCCGAAT
TGGTCGGTGGCTCTGCAGATCTAACAGGCTCAAACCTGACCAGGTGGAAA
GAAGCTGTAGACTTTCAGCCTCCATCGCTAGGTATCGGAAACTGGAGTGG
GCGTTACATCAGGTACGGCGTGCGGGAACATGCTATGGGTGCTATAATGA
ACGGTCTTGCAGCGTACGGTTTATTCATACCCTACGCTGGTACATTCCTT
AACTTCGTCTCGTATGCCTCTGGGGCCGTTCGTCTATCTGCATTATCTCA
AGTCCGCACTATCTGGGTTGCCACGCATGATTCTATTGGATTGGGTGAAG
ATGGTCCCACTCATCAACCTATTGAAGTTCTAGCGCACTTCCGTGCCCTA
CCAAACTGTATGGTTTGGCGCCCAGCCGATGGAAACGAAGTAAGTGCTGC
ATACTATGTAGCCCTGACGTCAAAGAACACCCCCAGTATCTTAGCTCTCT
CTCGCCAAAATCTACCACAACTTGAGAACTCGAGCATCGGTAATGCAATC
AAAGGAGGCTATGTTGCCTGTGAGGATGAAAATGCTGATATTACCATTGT
ATCTTCTGGCTCTGAGGTGGGAATCTGTATAGAATCCGTGAAATACTTGA
AGGAACACCATAACCTTCGCGCTCGTGTAGTTTCTATTCCTTGTTTTGAG
GTATTTGATGCTCAGTCCAAAGAATACAGACTAAGTGTAATTCCGGATGG
TATACCATCTCTATCTGTTGAAGTCATGTCAACACTTGGCTGGGAGCGCT
ACTCGCATGAGCAGTTTGGTCTAAACAGATTTGGTGCTTCAGGTGCCTAC
TTGGATGTCTACAAGGTAAAGCAAGCCTTTATTCCGTACATGAAAGCTTC
TAACAAAGGATTCACAGAGGTTCGAGTTTACACCCGAGGGTATATCCAAG
CGTGCCTTGGCTACGGTTGA
>Bgh_supercontig_000010_gene-19.0
ATGGTCTACGCCCACAACGACGAAAAACGCTGTAGCACTGATCAAACCCG
AGAATCACCCAGTCCTAGATCATCTTCTGGTCACCTTGATGCATCTCAAC
CCGATAGTGAAATGCGCACCGCACGAAATAGCTACAACGAAGATTTAGAT
GGTAAGACCGAGGTGGGCCTGTCCCCGGTTAGACACGCCCACCATTTTGG
CTACCGACAAGAATACTTAAGCCCGGAACACCTTCGCGCTACCATAAACG
CTCGTCTGGCTAATCCACTAGCCGGCTTCACACAGCAGCAACTATCGCAG
CGAGGAGAAGATTTCGCATTAAAATATGGCATGCTTGAATCGGAAGATGT
ACGGGCCTTTCGACTTGGTGCTATGCTCGCTCAAGATAGCACTCGTTACG
CGGCGGTAGAGGAACTAACCTCTGAAGAAAGAACCGTCTTTGAACGAGAG
ATAACCCACAAATGGTCTCTCCCTTGGTCCTTGATCATAGTGATAGTTTT
ATGCTCTTTCTGCGCAGGAGTTCAGGGAATGGACGAAACTGTTATAAATG
GTTCACACATATTTTTCGCTCGAGAATTTGGTATATCCAACAGGAGTAGT
GCTAGAGACACATGGCTTTTAGGCCTAGTCAATGCAGCTCCTTATCTTTG
CTGTGCGACTATTGGTTGCTGGCTAACCATTCCCTTCAATAATTGGTGGG
GTCGGAAAGGAACAATCATATTTTCTTGTGTAATTTCCGCAGCGACGTGT
ATTTGGCAATCATTCACGACGACATGGTGGCACTTGCTAATTGCCCGTTT
TTTTCTTGGCCTGGGAATCGGGCCGAAATCGGCCACTTCCCCCATATATG
CGGCCGAGTGTTCACCACCGTCCGTAAGAGGTGCGCTTGTTATGCAATGG
CAGTTATGGACGGCCTTTGGACTTATGGCAGGGCTAGCTGCAGACTTGTG
TTTATACTACGTCCCGGACTCGTCGGGAATTGTAGGTCTCAACTGGCGAT
TAATGATGGCTTCTCCATGTCTACCAGCCATGGTAGTAATATGTTTCGGG
TTTCTCTGCCCCGAGTCACCACGATGGTATATGTCCAAGGGGAAGGTATC
AAGCGCTTACCGAAGCATGGTTCAACTTCGATTCAATAAAGTTCAAGCGG
CCAGAGACATCTTTCATATACATACTATGCTAGAAGCTGAAAAGACTGGT
GTCAGCCTCGGGCAGTCAAAATTCAAGGAAATGTTCACTGTACCTCGGAA
TCGTCGAGCTATGCAAGCTTCTGAAATCCTCATGTTCATGCAACAGTTCT
GTGGGGTTAATGTTATTGGATACTATTCTTCTGCCATATTTCTCAAGGCT
GGGTTTTCCGAGATAAGTGCACTAGGAGCCAGCCTCGGATGGGGCGCTAT
CAACTTTATCTTCGCCATCCCCGCAATTTATACTATAGATACTTACGGGC
GGCGTAAACTTCTTTTAATTACTTTTCCACTTATGAGTCTTTGTCTATTT
TTTATTGGGTCAAGCTTTTGGATAAGCGGAAAGGCTCAAATTGCTTGTGT
GGCGCTTGGAATCTACCTTTTCGGCGTTTGTTACTCGCCCGGCGCTAGCC
CTGTGCCGTTCACCTACAGTGCGGAAGCTTACCCCTTGTACATCAGGGCA
GAGGGCATGTCTCTCGCCACTTCAACAACATGGTTTTTTAATTTCCTTCT
GGCCGTCACATGGCCTTCATTGCTCAAAGACTTCAAGCATCAGGGTGCTT
TCGCCTTCTACGCAGTCTGGAACGTAATCGGATTCATGGCCGTCTTGTTT
CTTGTCCCTGAAACCAAGGGAAAATCTCTAGAGGAATTGGATCAAGTCTT
CAGTGTGGGCACCAAGGTGCACGCCGCATACAGAAAGCGGCAATTCGTAA
ACTGTTTTCGGAGATGCATCCTCGGACAGGAAATTGAACCAGAAAAACTT
TACTGCTCTTCCAATGGTGAGCCTCAAACGAAATCTCTTTCACAAGAGAT
GATATTCCACGGATCAACCATAAGCCACGCATGA
>Bgh_supercontig_000010_gene-19.11
ATGGAAACCTCAAAAACTCTCGTCCCGCCAGGTCGGCCCTTTCTACGACG
GCTGTCCTCCATGACTGCCACCGAAAAGCAGATCAAGGAAGGAGGGCCAG
TGGTAATTGTTCCCGAAAGGTTGATGGAAGACACTCGAATCCAATCACAG
AATGGATTTGCTGCTTCAATGGAATCTGCTAGGAATGAGTTGGCGGCTCT
CAATCTAGAATATTACGATTCTCCACCATCATCAGGTTCCTCGAGTCTAA
CTGGGTCTCCTAAAAATCAGGCCAATCTTGCTACGGCAGATTCGTTTGCT
TTTGCCTTTGATATTGACGGTGTTCTGGTTCGTGGAGGACGGCCGATCCC
GGCGGCCATAGAAGCCATGAAGGTGCTTAATGGCGAGAACGAATATGGAA
TCAAAGTCCCATACATCTTCCTAACAAATGGAGGCGGTAAGACAGAAGCA
GAGAGATGTATTGATCTATCTCGTCAGCTTGACATTGAAGTCTCTCCTTC
ACAGTTCATTTGTGGGCATACTCCCATGCGGGAAATGGTAGAAAAATATC
AAACGGTCTTGGTAATAGGTGGTGAGGGCGAAAAATGCCGAGAGGTTGCC
GAAGGGTATGGATTTCGGGACGTGGTGACTCCCGGCGATATCATCAAAGA
CAATGAAACTACGACGCCATTCAGACGCCTCACTGAAGAAGAGCGGAAAA
ATTCCAGGAAACGTGACCTCTCTAAGACAAAAATCGACGCAATCTTTGTT
TTTGCTGATAGCAGAGATTGGGCTGGTGATATTCAGATAATGTTAGATCT
TGCAATGTCCAAAGGAGGCTACATTGGCACACTGTCAGAAACCTACGATG
AAGGGCCCACCATTTACTTCTCACACAATGATATTGTCTGGTCTGCTGCC
CATGATAATGTTCGTTTAGGAATGGGAGCTCTACGAAAAATGGTTGAGAT
GTTGTTCAGAGACTTGACAAAGGGCAAGGAACTTGACACCATTGCATTTG
GGAAGCCACAGATAGGTACATTCGAGTTTGCTACGCGTCTATTACAGCAG
TGGCGAAAAGATGAGCACCGTATCAACCGGCCTCCGGAGACAGTCTACTT
TGTTGGGGATACACCTGAGAGCGATATTCGAGGCACAAACATGTTCAACG
AAAAATCCAAGAACGATTGGTATTCTATTTTGGTACGCACAGGTGTGTAT
CAAGAAGGGACTGAACCGGCGTATAAGCCACGCGTAACGGTTGATACGGT
CCTCGATGCCGTCCGGCACGGCATGAAGCGAGAATTTGCTATGGTTGGGA
ATCCGGATCAGGTGATTTAG
>Bgh_supercontig_000010_gene-19.9
ATGCCACGGTCCCGTCAGGATCGAAAAGACCCAAGCTCAGCCGGACACGG
AGGCAAGATAGCCTCACAAACGAAGCATCCTACGACTAAACGTGATCCAC
ATGAGCCCAGGATTCCTATAAACCTTCAGCAACTGCTTTTGAACATATTT
AAGGATTCATTTCCGCAAGTTTTGGCATCGGGCTCTTTGCCGTCGGTTTT
ACAGGAGATCAAGGGCGCCCTCTACAAACGAGATTTCCAACGAGCCTTTG
AGACCCAAGAGTATCTGGAAGCCTACGCCGTTCGCTGGAGTCCTAGTAGG
GCGCTATGTTATCAAACCATTCTAGCTGAGGCCAAGGAGTACCTCTCAGA
TATCTTCCCGTGTCTCGCGCCGGACCAAGCCCAGTGCGCACTGGAAGCTA
AAGCCTCGCACGAAAGCAGAGTGGCAGTTTTATGTTTGGGGGGCGGTGCA
GCCGAAGCCGTTGCTTTCGGTGGATTCATTCGATATTTGAAGGAAGCATC
CAAGAAAGAGTGGGGAGACTCAGAAGAGCACGCAGCCCAATCGCTTGATT
GTCCATTGAATGCAGATACCACGAGTGCTTCAATAGAAGTACGTCTTGTG
GATCGTGCCCCATGGCAAAATGTGATACATGAATTGGACCAAAGTCTTTT
TGAGCCGCCCAAGACTTCTCAGTATTCCAGTGCCTCCAGCAGGGGAAACA
ACCGTCCCATGCTAGACCGATCCGACCTTTGCATTAGTTTCCATCAGATA
GACGTCCTTTCCATGAGTGCACGGCAGATAGCTCAGCTCACTGGGAGAAG
GCCGATACTTGTCACCTTTTTCTTCACGTTGAATGAGCTCTACAGCCACT
CTGTGAGCAGCACAACAAAGCTACTCCTAGACCTAAGCGCGTCACTTCAG
AAGAATTCCATTCTACTTGTCGTTGATAGTCCGGGTAGTTATTCAGAGAC
CCAAATCGGCGCAGATACTAAAAAGTATCCGATGCATTGGCTTCTCGACT
ACTGCTTGCTCCAAACCCCCAGCAAAGAGTCGGAAAATATGCCTCCCCAC
TGGACAAAGATCATGAGTCTCGAATCAGCTTGGTTTAGGGTTCCAGAGGC
TCTTCGGTATCCAATACCGCTGGAAAATATGCGATATCAAATCCATGTTT
ATCGGAAGACTTGA
>Bgh_supercontig_000010_gene-19.3
ATGGCCGACGCTCAGGAAAAGGCGAAAGCTGAAAAATTAGCAGCTGCGAA
AAAGCGTGTGGAGCAGATGAAGAAGAAAAGTAGCGGAAAGAAGGAAAGCA
AACAAGAAGTTCCAAGAGATTCAGTTGAACCAAAGAAAAATGCTGAGTCC
TTATCAAAGCAAGATGAGAGTACGCTGCAGGAACAAGAATGTCATAGTCT
CGAGACTGGCGAACCAAAACAGGTGTCGCCGATTCCATACCATGATAATA
ATTTAACGGAAGCATCTTCGAACACTCAAGATCATTTATCTTCCGAAACC
CCACCTATTAGTGGCGCACTAGATAATTCTTCATCACATGGTGATATTAC
AGATCCTGTTAATGAGAAAATACTCCCCTCGGATGAGAGCCAACCCATAA
CAGTATCACAGGAAATTCAAAAAGACTGTGAAGAAAATCACAATCAATCT
ACGACTGGAACACCTACAAAAGACAGCAGAAATACACCTGAAGGTAATGA
GAGATCTACCTCTGACCAAGGTATTAATGATATGGGCCTGCCAAGAGAAC
AACTTCAAAGGGAAATATTCACTCTGCACGAAAAAATTACAACCCTAAAT
AATGAGAAGATTGACTACGAAGCTCAGATCCAGACTGAGAAACGCCAACG
TGAAATAGCAGAAAGAGAATGCATCGATTTACGTACGCGTTTAGCACAAG
TTGAGATGGAGAACCTTCAGTTTGTTGTTGAAAAAGAACGTGCCAGTCAA
ATACATGAGAATGCTGAAATAAACAAAGAAACGAGCGAGGAGCGCGACAG
ACTCGAAAAAAGAGTACGAGATCTCGAAGCAGAGATTTACAAGCTTCGCG
GAGATGCCTGGAAGGAACGGAGAAGATCAGCCGCACGCATAAAGTCAAAT
AGCATCACCAGTCCTGGAGCAAAGTTTACAGAGGTAGACCTCGGTGGTGA
GCTTTCGCCAAGGCGACACATTGCCCAGGCTGATAAAGGAGGTTGGGGGG
TTTATATCGAGTAG
>Bgh_supercontig_000010_gene-19.12
ATGTCTCTTTCATATGAGGCCCCTCGGAATTTTTCAGACTATCCACAATC
GGCTATGATGCATGAGGCACATCACGACGACGATGGCAACATGCACCATA
GCCACAATCATCGATATCCAAGTCCACCTCCACCTCTTAATGACAGTCAA
TTTCATGCCACAGTACTTGACCATGGAACAGGATTAGATACAGCATCGGC
TCTAATTGATGGAATGTCAGAGCTACATCCAAAGGAAGAATTTGACGCGC
CAAGTCCAAGCAGATCTAAACCTATCCCAAAACCAGACCGAGAGATTACA
AAGGGCGAGGATGGAAGATATGTCTGCAGATGGCCCGGATGTACAGAGGA
AGTTCGAACTTTTAATCGGAAATGTGAATGGTCAAAGCACATGGATAAGC
ACGATCGACCCTACAAATGTCCATCTGAGGGATGTGACAAGTTACCTGGA
TTTACGTACTCCGGTGGTCTCCTACGACATCAACGAGAAGTCCATAACCT
TCACGGTGGCCCCAGAAAACAATTAAATTGTCCGCATCCTAATTGCAAGA
GATTCTCTGGCAAAGGGTTCTCGCGTCAAGAAAATCTTAATGAGCACCTA
CGACGGGTCCACACTGATGCCGGGGGAGATATACAAAATGGAGAGGAAAC
TGAAGACGATGGAAGTGAGAGAGCTGGAGCAAAGCGGAAAAGGATCATGC
AAGGCTCACCCAACGAAGATGGAGCAGATATACGCCAGGAGATGGCAAGG
CTTCGACAAGAAAACGAAGAATTGCGTCGCACTAGCAATAGTATGATGCG
TCAGTTGGAGCTACTACAGAATATTGTAGCTGGACAGCACATGGCGGGAT
CCAGAATTCATCAAGGTCCTCAGGCTCCACAAGCACCTATGATATAA
>Bgh_supercontig_000010_gene-19.13
ATGGACAAGAATGAATTAGAATCTCCTCAACTTGCTCTGCATTTGGCGGA
CGGAGCACTTGCACCGCTTTTTTCTTCCGCGGACTTTGACACACCGAGGG
TTCCAGGCTTACAATTTCAGACCCAAGCGCAAGCGCTATCCTCTCTTACG
AACACTGCAATTATTGCATACGATACTTCCCTACGATTGGGTCTGGGTGC
GCCTATGCGAATTATGGTTGAAATGCAATCGTCGGGTCCCATAGTACTTC
AGTCATTCTTGAACCCATCATCCATCGACAACAACGAAGGCAATAAAAAT
AGCAGAAGTCTCATCGAGATTGATGGAGAGCCTCAGAAGTCTATAGAGTC
TTGTCTCGGGAATGGAACTACAGACCGCGGCTCTAAAGGCAGCAAGATGT
GTGTGCCAGACCTCAGCATAGCAAACGATAAGGATGTCCATGAAGAACGC
GAAGACAGGAACCCAATTTCCCCTTCGCCGCCACTGTTAATCGCAGTAGT
TGTTGCCCCTACGTCTTCAGAGGCTGCTGAGGCTAGAAAAGCTGCTAGTC
AGCTTGTCAGAGCAGGACGGGAATGTCAAAGAGCTTGGTTAAGGGGGCGT
ATGGAAATCGATTCAGAATCTAGTTTACTCGGAGATAAAAGGTACAAATA
A
>Bgh_supercontig_000010_gene-19.7
ATGGGCTGCACAGCTGCCATCGTATTCACCTGCTTTGGCGCAGCATACGG
AACCGCCAAATCTGGTGTTGGTATTTGTGCAATGGGTGTCCTCAGACCTG
ATCTCATTGTTAAGAACATCGTTCCTGTTATCATGGCTGGTATTATCGGT
ATCTACGGTCTCGTCGTATCCGTTTTGATATCAGATGGATTGAAACAACA
ACTGCCACTGTACACCGGCTTCATACAGCTCGGTGCTGGTCTCAGTGTAG
GCTTAGCAGGTCTGGCTGCTGGATTTGCTATTGGAATTGTTGGAGATGCA
GGTGTCAGAGGCACTGCGCAGCAGCCAAGGCTATTCGTCGGCATGATTCT
TATTCTAATTTTCGCTGAAGTGTTGGGTCTATACGGATTAATTGTTGCAC
TTCTCATGAATTCAAAAGCAAGCTTAGATGTTTCATGTTAA
>Bgh_supercontig_000010_gene-19.2
ATGGCTGATGAGCAGAATGGATCAGCAGCTTGGCCTGTCGCCGATGCTGC
ACTTCGGCAAGAGATTCTCGATATTGTGCAGCAAGCCTCTCACTATCGCC
AATTGAAGAAAGGAGCCAATGAAGCAACCAAGACTCTAAACAGAGGAATT
GCAGAGCTAATTATCCTGGCGGCTGACACTGCGCCTCTTGCTATTCTATT
GCATCTACCACTATTATGTGAAGACAAGAACGTTCCTTACTGCTATGTTC
CGTCTAAAACTGCTCTAGGACGAGCCTGTGGTGTTAGTAGGGCCGTAATT
GCTGCCAGTATCACTACAAATGAGGCATCTGATTTGATGAATCAAATAAG
GGGTTTGAAGGATAAAGTGGAGAGGCTTATGATATAA
>Bgh_supercontig_000010_gene-20.13
ATGTCGGGCCATCCACAACACGGTGGTTATGACGATGGCTACGGCCAACA
AAATGGCAATTCAGACCTTTACTATCAAGACGACCAGAATCAAGCATACT
ACGATCAGCAGGGTGGATATCCAGACCAGCAAGTCCCGCAAAATGGTGGT
GACGGATACTACGATGAATCGGGCTATTATAACGCCGATTCTAACAACCC
ATATCAACAAGAAGGAGGTTACTACGAGGGTCATGAACAGGGCATGCAAT
ATCAAGATGATTACTATACTGATCAATACTATGACCAAGGTGCACCAGCT
GCTGGTCAGCAAGCTCAGAATCAGGGTTACCCAAAACGCCGCGGAGATTC
CGAAGAAGATTCAGAGACATTCAGCGACTTCACTATGAGATCAGATATGG
CAAGGCCTTCAGATATGGAATATTACGGAAGAAACGATGAGCGCTACAAC
AGCTACAATGAAAGCCAAATGGGGGGCAGGGGATATCGTCCTCCTTCCTC
TCAGATCTCGTACGCTGGTAACCGGTCATCCGGGGCCTCAACTCCCAATT
ATGGTATGGATTACAACAATGTTCTTCCAGCTGGCCAACGCTCTCGTGAA
CCATATCCAGCATGGACATCGGACGCACAAATTCCCCTTTCCAAAGAGGA
AGTGGAAGACATATTTTTGGATCTAACTGCAAAGTTTGGATTCCAGCGTG
ATAGCATGCGCAACATGTACGATCATCTAATGACTCTTCTCGATTCGAGG
GCTTCACGAATGACACCAAACCAGGCACTCCTGTCCTTGCATGCTGACTA
CATTGGTGGAGATAATGCGAATTATCGGAAATGGTACTTTGCAGCCCATC
TCGATCTCGACGATGCCGTCGGATTTGCCAATATGAAGCTGGGAAAAGGC
AGTCGCCAAACAAGGAAGGCCCGTCGTGCAGCCAAGAAAAAGAACAAAAT
GGATCCACAAAATGAGGCCCAGACGCTAGAGCAGTTGGAAGGTGATAATA
GTCTTGAAGCTGCAGAATACAGGTGGAAGACACGGATGAATCGTATGTCA
CAGCATGACCGCATCAGACAACTAGCTCTCTACCTCCTATGCTGGGGCGA
GGCGAATCAAGTCAGATTTATGCCGGAATGCCTATGTTTTATCTTCAAAT
GTGCAGACGATTATCTCAGCTCTCCTGCATGTCAAAATCTCGTGGAACCA
GTAGATGAATTTACATTTTTAAATAATGTTATAACTCCTCTTTATCGATA
TTGTAGAGATCAAGGCTACGAGATTCAGGACGGAAAATATGTTCGCCGAG
AAAGGGATCACAACAAGATTATAGGCTACGATGACTGCAACCAACTATTT
TGGTACCCAGAAGGAATTGAACTAATCGTCATGGAGGATAAGACTCGAAT
AGTCGACTTACCGCCAGCTGAACGCTACTTAAAGCTTAAGGACGTCAAAT
GGAACAAGGTCTTCTTCAAAACTTACAAAGAAACTAGATCATGGTTCCAC
ATGCTGGTCAATTTCAATCGTATATGGGTAATCCATATCAGTTCATTTTG
GTTCTTTACGGCGAAAAACTCTCCAACACTTCTCGTCAAGGACTATCAGC
AGGAACTAAATAATCAACCTCCTGCATCCTATCAATGGTCTGCTGTTGCC
CTTGGTGGTGCTGTTGCGTGCTTTCTGATGATCACTGCTACTATTGCCGA
ATGGACATACGTTCCACGTAGATGGGCTGGGGCGCAACATCTCACGAAGC
GTCTTTTCTTCCTCATTGGAATGCTTGTTATCAACGCCGGCCCCAGCGCT
TACATTTTTCTATTTTCTGGCGGCGGAAAATCCAAAATTGCTTTAACTAT
TGGCATTGTACAATTTTTTATAGCATTAGCCACATTCTTCTTCTTCGCTG
TCATGCCATTGGGTGGTCTTTTTGGCAGTTATTTGACGAAAAACTCTAGG
CAGTATGTTGCTAGCCAAACATTTACTGCAAGCTACCCGCGTCTGACAGG
AAATGACATGTGGATGTCTTATGGCCTCTGGTTGTGCGTTTTTGCTGCTA
AGTTAGTCGAGTCCTACTTTTTCTTGACACTTTCATTTCGAGACCCGGTA
AGATATCTCTCAACGATGGTTATCACGACCTGTGCCGGGGACAGGATACT
CAAGGATATGCTCTGCCACTATCAGCCTAAGATTTTATTGGCACTAATGT
TTATCACCGATCTATGTCTCTTTTTCCTGGATACTTTCCTCTGGTATATC
ATCATGAATACAATATACTCAGTTGCACGATCGTTTTATCTAGGTGTATC
TATCTGGACTCCTTGGCGGAATATCTTCTCAAGGCTTCCGAAACGAATAT
ACTCGAAAGTTCTAGCTACTACTGATATGGAAATAAAGTACAAACCTAAA
GTACTCATCTCACAGATTTGGAACGCTATAGTTATTTCCATGTATCGCGA
ACATCTGCTTGCAATAGATCACGTCCAGAGACTTCTTTATCATCAAGTTC
CTTCGGAGCAGGAGGGGAAGAGGACTCTGCGTGCTCCTACCTTCTTTGTA
TCCCAAGAAGATCATTCCTTCAAAACTGAGTTTTTCCCCAGCCAGAGTGA
AGCAGAGCGTCGGATATCGTTTTTTGCTCAATCTCTATCTACTCCAATTC
CGGAACCGCTCCCGGTTGACAATATGCCTACTTTTACAGTTATGATTCCG
CACTACAGCGAAAAGATACTTCTCTCACTCCGTGAGATCATACGTGAAGA
CGAGCCCTATTCAAGAGTTACGCTACTAGAGTACCTGAAACAGCTTCATC
CTCACGAATGGGATTGTTTCGTGAAAGATACAAAAATCTTAGCTGATGAA
ACTTCTCAGTTTAACGGCGACTATGAGAAAAATGAAAAGGACACCGCTAA
GAGCAAAATTGATGATCTTCCATTTTATTGTATAGGATTTAAATCCGCTG
CCCCAGAATACACCCTTAGGACACGCATCTGGGCTTCGCTACGCTCACAA
ACACTTTACCGCACCATATCTGGGTTTATGAATTACAGCCGTGCCATTAA
GTTGTTATATCGTGTTGAAAATCCCGAAGTGGTTCAGATGTTTGGTGGAA
ATTCGGACAAGCTCGAACGCGAACTAGAAAGGATGGCCCGTCGGAAGTTT
AAACTTGTTGTTTCGATGCAGAGATACGCAAAGTTCAAGAAAGAAGAAAT
GGAAAACACTGAATTTCTACTTCGTGCTTATCCTGACCTGCAAATAGCAT
ATCTAGATGAAGAAGCACCTCTCGTTGAGGGTGAAGAGCCGCGCCTCTAC
TCTGCACTAATAGATGGACACTCTGAAATCATGGAAAACGGCTTTCGTCG
ACCTAAGTTCCGCATACAACTTTCAGGCAATCCAATTCTCGGGGATGGGA
AGTCTGACAACCAAAATCACGCTATTATCTTTTACCGGGGAGAATATATC
CAGCTAATCGACGCTAATCAGGATAACTACCTTGAAGAATGTCTAAAGAT
TCGAAGCGTACTCGCAGAGTTCGAAGAAATGACCACTGACAACGTCTCAC
CATATACTCCTGGGGTCGAGAACCCAAAGACTAATCCCGTAGCCATTCTT
GGAGCTCGTGAGTACATTTTCTCTGAAAATATAGGAATTCTTGGCGATGT
AGCCGCTGGAAAAGAACAAACATTTGGAACTCTCTTTGCTCGTACGCTAG
CTTCTATTGGTGGAAAACTTCACTACGGTCATCCTGATTTCCTTAACGGC
ATTTTCATGACAACTCGTGGCGGTGTCTCCAAAGCTCAAAAGGGCCTTCA
CTTGAATGAAGATATCTACGCTGGCATGACCGCTCTACTCCGTGGAGGAC
GTATAAAGCACTGCGAGTACTATCAGTGTGGCAAAGGTCGTGATCTCGGC
TTTGGTTCTATTTTGAACTTCACAACCAAGATTGGAACTGGTATGGGCGA
GCAAATGCTGTCACGAGAATACTATTATCTAGGAACGCAGCTACCTTTGG
ATCGGTTCTTATCATTTTACTATGCACATCCTGGATTTCACTTGAACAAC
ATGTTTATAATGTTATCTGTGCAGATGTTTATGATATGTCTTATTAACCT
CGGTGCACTACGGAACCAAACAATCCTCTGTCGATATAATGTGAATGTTC
CTATAACAGACCCCTTGTTCCCTACAGGCTGTGCCAATATCATTCCGATT
CTGGACTGGGTTTACAGATGTACTATCTCTATCTTTATTGTATTCTTCAT
TTCATTCGTACCCCTTGTGGTACAGGAATTAACCGAACGTGGATTTTGGC
GTGCGGCAACGCGGCTCGGAAAGCAATTCTGCTCATTGTCTCCATTCTTC
GAAGTTTTTGTGTGTCAAATCTACGCAAACGCATTCCAGCAAGATCTCTC
TTTTGGAGGAGCCCGATACATTGGGACCGGACGTGGTTTTGCCACTGCTC
GCATTCCTTTCGGAATCCTATATTCTAGATTCGCTGGGCCATCCATATAC
CTCGGGTCTCGATCACTTATGATGCTTCTCTTCTCTACCTTAACAGTCTG
GCAACCGGCACTCATTTACTTTTGGGTTACGCTTCTGGCAATGTGTACAT
CGCCTTTCATATATAATCCACATCAATTTGCATGGAATGATTTCTTCATT
GATTATCGCGACTTTCTCAGATGGCTCTCTAGAGGAAATTCACGCTCCCA
TGGATCTTCTTGGATCGCCTACTGTCGTCTATCTCGTACACGTATAACTG
GATATAAACGGAAAGCCCTCGGTGACCCATCATCAAAAATGTCAGGGGAT
GTGCCTCGAGCATCTTTTACCAATCTTTTCTTTGGTGAAATAATTGGGCC
ATTATTGATTGTGGCTGTAACGCTTGTACCTTACTTATTCATAAACTCGC
AGGTGGGCGTTATTGTAGACAACAATAAAGAAAAGCTTGGTGATACAGGG
GTACAAGCTACCAATTCCCTACTTCGCGTTGGAATTGTCGCACTCGCACC
TATCGCAATTAATGCAGGCGTACTGGCTGGCATGTTTGGTATGGCGTGCT
GCATGGGCCCTCTTCTCAGTATGTGTTGCAATAAGTTTGGATCTGTACTT
GCTGCCATTGCCCACGGTATAGCTGTCGTTATGCTATTGGTCGTCTTTGA
AATCATGTTCTTTCTCGAAGGCTTCCAGTTCGCACGAACTCTGCTTGGAA
TGATAGCCGCCACTGCTATCCAAAGATTCATATACAAACTGATTATCGGC
CTTGCGCTTACTAGAGAGTTCAAAAGTGATACTTCGAACATTGCATTTTG
GACCGGAAAATGGTACTCTATGGGCTGGCATTCAGTTTCACAACCTGCAC
GAGAATTTCTCTGTAAAATCACAGAGTTAGGAATGTTTGCCGGCGACTTT
GTTCTCGGGCACACCTTGCTATTTCTAATGCTTCCTGTTATACTGATTCC
GCAAGTTGATAAAGCTCATTCAGTGATGCTATTTTGGCTCCGCCCAAGTC
GACAAATCAGGCCCCCTATCTACTCCATGAAACAATCCAAACTACGCAAG
CGACGCGTTTGGCGTTATGCAGTTCTATATTTCATGATGTTGACAGTATT
CTTATCGCTTCTCGCTGGCCCCATCTTCGCGGGGTCGATGATAATTGATG
GAACATCCAGCCTGACAAGTGATCCTTCCAAGACTATGTTCCTATTCCAA
CCTGTTGGACTAAACAACAATGATACTAATGGCACTACCGAGACTGGTAC
TGCTATAAGTGGAGGTACCGCGGAAACGGGAACCAGCACAGATTCTGATA
CGGGAGCTGCAGAAACTTCATCAGTTTCAGAGAAACTCAGGCTGATTTAA

>Bgh_supercontig_000010_gene-20.3
ATGGCTGCTTCTTTCGAAGATCACGCCCAATCTCCATACTTAGTGACTGA
GGGTAGAAAGATCCTCAACGACACATCGCTAGACTCCACCGAGCAAGATG
ACTGCCTCATCGTGGATGATTTGCGAAGAAACTCTCCCGAACCAGAGAGA
GAAGCCAGCATCATAGATCCTCATCCGACGCTTTGGACAAGGAGCCACTC
AACTGCACACAGCTCTGTGCCCACATATGCGCCTCAGGAGATTCCGGGGA
AGAAGAGATCATGGCTAATACGCTTAAATCCACTACGTCGGGGCAAAATA
CCGGCTGTTCCACAGGAAAAGGCCGCGTCACGAGAGTTTACCGCTGGATT
CTTTAGTCTTCTCTATTTCCAATGGATGACCCCTCTCATCAAGGAGAATG
ATCTTTGGTCCGTTAATCCTCGACGAGCAACCCACCTCCTAACATCGAAG
CTCGAACTTTCCTTTGAAAAACGGGTAGCAAGGGGCGACAAGTACCCACT
ACTCTTTGCTCTCTACGAAACCTTCAGGACCGAATTTTTGGTTGGCGCCA
TTTGTCAACTCTCAGCTAGTCTGATTCAGGCTACTTCGCCATTCATCTTG
AAATATCTTATTCAGTTTTCGCAAAGAACATCGGATGCCCATAGTAATGG
AAACCCTGCTCCTTCAATAGGTATCGGGCTGGGACTTGTCTTCGGGATTA
CCTTGATGCAAATGATTCAGAGTTTACAGACTAATCACTTCATCTACCGC
GGTATGACTGTCGGAGGACAAGCACGAGCTGCATTAATCTCGCTCATTTT
TGAAAAAGCTATGAAAATCTCCCCTCGCGCCAAGGCTGGCGGTAAACCAA
TGGAATCGGAAACCCATGATAAAGAGGCCGAAACTACCGAGGATTATCCC
AAATCTCCTCGTGGTCATGTTAAGGGTAGAACAAATGAAACACATGCGTG
GGGAAATGGAAAGGTGATGAACCTAATGTCCGTCGATTCCTATCGAGTTG
ACCAGGCATCGGTACTATTTCACTTAATTTGGACAGCCCCTATTGCTTGT
ATATTAACCCTGGTCTTTTTGGTCATCAATATAGGCTATAGTGCTGTAGC
TGGCTTCAGCTTGCTTATCATCGGGTTGCCGGTCATGACAGAAGTCGTCA
AGTGTTTACTTGCACGTCGTAAGAGGATCAATCGAATTACGGATCAGCGT
ATCAGCCTTACCCAGGAAATTCTTCAAGCAGTTCGATTTGTCAAGTTGTT
TAGTTGGGAATGTGCATTTTTGAATCAACTTCAACGCATCAGAAATCGGG
AGGTTCACGCGATTCAGACATTGTTATCCATACGAAACGCGCTCAATACT
ACTTCCATGTCATTGCCGATTTTTGCTTCAATGCTTGCCTTCATCACCTA
CTCGCTCACGAACCATAATTTAGAGCCAGCAAAGGTGTTCTCATCCCTCG
CCCTCTTTAATTCTCTTCGTATGCCGCTCAACTTGCTTCCCGTGGTCATA
GGTCAGACAACCGACGCCTGGTCTTCAATCAGTCGTATCCAGGAGTACCT
ATTAAGCGAAGAGATGGAAAAAGTTGCACCCATTGATGTTGAAACCGATA
GGGCCGTAGAAGTTATCAATGCCAACTTCACTTGGGAAAAAATTTACTCT
CAGGAATCCAAGCAAGTAGATCAGCACGCTATGACAAACAACTTTGAGAG
TTCAAATACCTCTCCGTCTAGAGATACTGAAGACGTCTCCAGAAATGCCG
AGAAAAAGCCTTTGCACAACACAACACCTGAATACGGAAGCACTTTAGTC
GGCGACGAGGGTCCATTCAAGCTGTGTGATATAGACTTTACGATTGGAAA
GAACGAGCTGGTCGCCGTCATCGGTGCCGTGGGCAGTGGAAAAAGTTCGT
TACTAGCAGCCTTGGCAGGGGATATGCGCCAAACTAGGGGCAATATGAGG
CTGGGCGCCAACAGAGCATATTGCCCACAATACGCGTGGATACAGAATGC
GACAGTCAGAGAAAATATTTTGCCGGACCTTGAAATGCTTCCACAAGGTG
ATAGAACTGAAATTGGCGAACGTGGCATCACAGTTTCCGGTGGCCAACGA
CAAAGAATAAATATTGCTCGAGCCATTTATTTTGACGCAGGACTCATTCT
CATGGATGACCCTCTTTCTGCAGTTGATGCACACGTCGGCCAACATATCT
TTGAAGTAGCCATTTTAAAGCTAATGAAGCATAAATCCCGGATTCTCGTT
ACTCATCAACTTTGGGTTCTAAGTAGATGCGATCGAGTGATCTGGATGGA
AGATGGCCAGATTCGAGCCATTGATAGTTTTGATAACCTTATTCGAGAAA
ATAATGGATTTCACCTGTTAATGGAAAACGCTTCGGTTGATCAAGAGGAA
AAAAAATCAAGCAATGAGCCTATAGTTGGCGAAGATACACAACTGTCGAA
GAAGTCCAATGGTATGAAATTAATGCAAGCAGAGGAAAGATCTTTGAATA
GCGTTCCTTGGTCTGTCTACTATGAGTACATTCGAGCATCTGGAAGTATT
TTTAATGCACCCCTTGCCCTAATCTTTCTTATCGCCTCTCAAGGTTCTAA
TATTGCAACTAGCTTGTGGCTGTCCTGGTGGACTAGTGACCATCTTGGCT
ACTCAAAGAACATCTACATCGGAGTCTATGTTGCACTTGGCTTCACACAA
GCCTTCCTCGTATTCTCCTTTTCCCTTACCCTAACCTTGATGGGTACGGT
TGCTAGTAAGACAATGATGAGTCGTGCTATTATTCGCACTCTGCGGGCTC
CCATGTCTTTCTTTGATACCACGCCGCTCGGTCGTATTACCAATCGTTTC
TCTCGTGATGTCGACGTCATGGATAATGAACTTCCAGACTCTCTACGCTT
ATATTCATTGACGCTAGTTATGATCCTAACTATCTTTAGTCTTACCATCG
CCTATTTTCACTTTTTTGCCGTCGCACTCGTGCCTTTCTTCCTGCTTCTT
ATTTTATCATCGAGATACTATAGGGCTTCATCTCGAGAATTGAAGCGCAT
CGAAGCCATCCTCCGCTCTCATGTCTTTGCCAAATTTAGTGAGGGACTCT
CCGGCACAGCTTGTATACGAGCATATGGCACTCAATCCCAATTTTTTGAG
GGATTACAAGCATCGATTGACAATATGAATAGTGCTTACTACTTAACCTT
TGCCAATCAACGATGGCTATCTACTCGTCTAGATATCATCGGAAACTTTC
TCATCTTGGTGGCGGGCGCTTTGATTGTATCATCAAGATTTAATATCAGG
CCGTCGATAGCTGGACTTATACTAAGCTATACTCTCTCAATTGCCCAAAT
GATTCAATTTACCATACGTCAACTGGCAGAAGTTGAGAATGGGATGAATG
CTACCGAACGTCTTCACTACTATGGCACGTCTCTCGAAGAAGAGGCGCCA
CTTCACACTGTTGACGTTCGGAAAACTTGGCCCGAGTCTGGGGAAATCCG
CTTCGATAATGTTCAAATGCGATACCGGCCCCATCTTCCTCTGATACTCT
CAGGCTTAAGTATGTGCATTCGAGGTGGCGAGCATATAGGGGTGGTGGGA
CGCACTGGTGCAGGTAAATCAAGTATTATGATTACACTTTTCCGGTTGGT
AGAGCTTTCGGCCGGTCGAATTACTATTGATGGATTGGATATTTCATCTA
TTGGTCTTCATGACCTACGATCCCGCCTTGCGATTATTCCCCAAGATCCA
ACCCTTTTCAAAGGCACTATTCGCTCAAACCTCGATCCTTTTGGTCAACA
CACAGATCTTAAACTTTGGTCGGCCCTCTATCAATCTGCCCTTGTAGCTC
CCTCACCAGAGCTAGAAGATGGAAATATCGGCCGAATCCACCTTGACAGC
TTAGTTGAGGATGAAGGCCTCAACTTTTCGCTCGGACAGCGTCAACTTAT
GGCCCTTGCCCGAGCATTAGTTCACGACGCCCGAATTGTTATCTGTGATG
AAGCTACCAGTAGTGTTGATATTGAGACTGACAAGAAGATTCAGCAGACT
ATAGCATCTGTCTTTAAGGGTAAGACACTGTTGTGTATTGCGCATCGGCT
TAAAACTATTCTTAATTATGATCGTATTTGTGTTTTGGAACACGGGAGCG
TCGCGGAGTTTGATACGCCTTGGAAATTATGGAAAATGGGAGGAATTTTT
CGAAGCTTGTGTGATAAGAGTGGCATTGGCGAGGCAGATTTTGTCATGGA
CGAGGAATAA
>Bgh_supercontig_000010_gene-20.1
ATGGCAAGACTAGCGAAGATTTCTGCGGACGCTACAAGTCGCACCCACCC
GCCTTCTGTCGGAGAAAATCAGGAGCGGACAAGCGAGGACGATGACTCGG
CAACAGATCAAGCGCAGCCGGGCTCGTTGGCCGTAAGACGGGCCGTCACA
AAGCCTTCGCACAGTGCGCCCCCGACATCCCTCAAACTTAGCTCGACAGC
GCCCCTGAAGCGTGAAGCCTATCGCCCGACGACTCTATCCGCTTTTAAAC
TACCTCCAGCGTATAGCCTAACCAGCCGCACACAATATACTCGGGAAGTC
AGGAGAACACGTCCATCTGACGTCGATTCAGATGATACGACGGATCTCTC
GGGGTTTATAGTTAGCGATAGTGTGTCTATTTACGAAGAAGATGAAGAAG
ACAGAGAGGAGGAAGCCAAGCCAACAGAAGCCATCAAGGCCCGACGACCG
GCCCGACGTTTGGTAAGAGGAAGGAGACCAGCAACTACGGACGACAACTC
TGATGAAGAGTTGAATACACGCATGAAACAACTTACTACTGCCAACAGCC
CGCCCATTACACCCCGTGAGTCAACGGAAAAGGCCGAGGCCCCAAGACCT
GACCGCACACCACCCCGAAGCTCGCGACCCCAGGCTCAACTTCTAGCATC
TCCTTCTAAAAGGCCGCCTATTCCAGCGCCACCTTATGCGTCACATACCG
ACGCGTTTTGGGAGCCCGATATCATCAACGAATGGAACGAAGCTTACTCG
CCCGTCAAAAAGAAGGCTCGTGAGCCGGTCTCCCGGTCTATTAGCGACCA
GCCACAACTGACGACTACTGACAAGACAGCACGAGCCGCGCGTCGCACAT
TCTCAGCCACAAAGCAGGCAGTAGCTGAGGCCTTTCTAGCTGAGCTCGAC
GACAAGCTGACGCAAGGCAAGGTTGCGCGACTCGCTGCGCCGACGGGCGG
CGTTCGCATCACCTGGAGCAAGAACCTCACCTCCACCGCCGGCCGGGCCC
ACTGGAAACGCGAGACATTACCGAATGAAAACACCTCCACGTTCCGGCAT
CACGCTACAATCGAGCTCGCCGATAAGGTTATTGACGACGAGCACCGTCT
GCTTAACGTCGTGGCCCACGAGTTCTGCCACCTCGCTACTTTTATGGTCT
CGGGTGTGCGTGACCGGCCGCACGGTCGTGAGTTCCAGACCTGGGCTGCC
GAGTGTGCGCGCCACTTTGGGGAGCGGGGCGTACGCGTTACCACACGCCA
CAACTATGCTATTGCTTACAAGTATGTGTGGACCTGCGTTGCTTGTGGCC
GAGAAGTACAGCGGCACAGTAAGAGCGTCGACCCAGCACGTCAGGCTTGC
GGAAGCTGTCATGGTCGGCTACAGCAGACGAAGCCGCCGCCCCGGGCCAC
GGTCAGTGCCTATCAGCTCTTTGTGCGGGAGCATCTCCCAAAATTACGTC
GCGAAAACCCGACGAGCCCACAGAAAGAGATGATGGGGCTTGTGGCTAAA
CGATATCACGATGCCAAGACCGGTCGACAACAGGCTGAGAAAGCCGGATT
CAGTGATGTCGAAGATAAGGTCAAGGTAGAGGATGATATCGAAATTATGG
CCCTAAAACTCAACATGATCGATTTGACTAGTCCTGGAAAGTAG
>Bgh_supercontig_000010_gene-20.0
ATGCAGCCTCTCGGGCTGAATTGCATAGCAGGAGCTGTGCTCACTATTGC
CCTTTTCACTAAGTCAGTCACAGCGGATCTTCCCCCGATAATAATCAAGG
GCTCTCATTTTTTCTACGAGAATGGAACCGAATTTTTCTTGCGCGGCATA
GCTTACCAACAAGACATCAATTCAAATGGTACAATTTCTGGATCTGGGAC
CTTTGTAGACCCGCTGGCCGATGAAGCTGGCTGCAAACGAGATGTTCCAC
TACTCAAGGAACTCGGAGTTAACGTCATACGTGTATATGCCATTGACCCT
AAGGCCGATCACAAACTTTGTATGAAGATGCTTCAAGACGCTGGCATTTA
TCTCATTCAAGATTTATCAAATCCTACCTCATCAATAAACCGAGACACAC
CGACATGGACTACAGAACTCTTCGCCAGCTATGCCTCTGTTGTAGATGCA
CTAGCACCTTATCCTAATGTTCTTGGCTTCTTTGCTGGCAATGAAGTTTC
AAATGAGGTTAACAATACGCAAGCGAGCGCATTCGTAAAGGCAGCAGTTC
GAGATATAAAAGCGTACATAAAAACAAAGAATTATCGACCCATAGGCGTA
GGATATGCTACCAATGATGATCCTGCTATCCGTATTCCTCTAGCTCATTA
CTTTAACTGTGGCGATCGGGATGACTCAATCGACTTTTGGGGTTATAACA
TATATTCTTGGTGTGGCGATTCGTCCTTTACTGACTCAGGCTACGACCAA
CGTACTCTAGAGTTTGCCAACTATTCTGTTCCTGCCTTCTTTGCCGAATA
TGGCTGCAATCAAATCCGTCCTCGCAAATTTACCGAGGTTCAAGCCATAT
ATGGTAAACAAATGACTAATGTTTGGTCTGGTGGAATTATGTACATGTAC
TTCCAAGAAGCAAATGACTTTGGTCTTGTTAAAGTCAAAAGTGGTAAGGT
TGAGAAGTTACCAGACTTCTCTGCCTTGGCCAAACAACTCAACTCGGTTT
CTCCCAGCAACACTCCAGCTTCTGCATATTCAGTTACCAACACCGTAGCA
CAAGCATGTCCTGCCACTGGTGTGTCTTGGTCTGCTTCTAGTGTCTTGCC
TCCTATCGCAAATCCTGACCTATGCAAATGCATGGTGTCATCTCTTACTT
GTGCTGCCAACCCAAATTTATCCGATAAAGATATCGGGGGCCTTTTCAGC
TCTGTGTGTGGTCTCGATAAAAAGTCATGCGAGGGCATTAGCGCCAATGC
TACTACTGGAAAATATGGTGCTTACTCTATGTGTTTGCCAAAAGAGCAAC
TATCGTTTGCCATGGACCAGTACTATAAGTCTCAGAAAAAAGCACCGACT
GCCTGTAACTTTGGTGGAAATGCGAAGATCCAATCCGCATCAGTGGCTGG
ATCTTGTGAAAAACTACTCGAAGAAGCCGGATCGTCTGGCACAGGTGTAG
TAACTGCGGTACCAACCAATGCTGGGTCTTCTTCGAACTCTGGCGGAAAA
TCCAGCAAAAGTAGCTCTGCTGGTGCAGTGACCATTCCTCGCATGAATAT
GGATTTTGTGCAATTAGGGATGTACTTGGTGACATTAGCTATGGCGGGGG
CATGCATGATTCTGTTGTAG
>Bgh_supercontig_000010_gene-20.9
ATGACGGATGACGTGCAAATGGAACAGATGGCGCCTCTCGTGCCACCCGA
ACTGGCCCGGCACCAACTCTCTCCCACGCCCACCACCATACCGCCAGAGC
CTCCAACTATCGTCATGGGCCCGGCTATTCACGTCTTCAAATGGTTTTGG
GATCTCGTGAGGCCCGCCCTGCTAACATCCGGTCCTCGACGAATGCTAGG
CCCTACCGCCTACCTCGACGGCTTGCGAGGCTGGGCGGCGTTTATGGTCT
ACTGGCAGCACCACCAAGTCTGGGCTCGCGTCGGAATTTCAGCTGAACAT
ATTTTTGAGAACTCCTGGGGTTGGGATAATCGCTACTACTTTTGCGCTTT
TCCTTTTATCCGAAGCCTCTTTACTGGCGGCCACTGTGCTGTCGCCGTCT
TCTTTGTCATATCCGGTCGGTTGAACGAGAGTCTCTCCTCGGCACTATTT
CGCCGCTGGCTGCGCCTCTATATCCCGTGCATATGCACAACCTTCCTCTA
CCTGACAATGTGGCACATGTTTGATATTTGGACGGCCTATCCCAAACACC
AGTCAACATGGATCGATGAAGTGTGGAATTGGTACGTGGAACTCAAAGGA
TTCAGCTTCATCTACCGCTCGACAGGCCCAACTGCCCCGCCATGGCTCAC
CTATAATTTCCATCTATGGTCCATCCCCGTCGAATTCAGAGGGTCTATCC
TCATCTACACTTCCATGTTTGCCTTTACCCGCTGCACACGAAGCGCACGG
AATTGGTTGATGCTCATTCTAGTCTTCTACTTTATCTATATTGTCGACAC
CGCTCACTACGCCATGTTTACTGTAGGCATGCTTTACTCGGACCTCGACT
TGCAGGAGAAGGCTGGTGATTTGCCCAAATTCTTCTATAGAGCAAGACAC
GTCTTGGGTCGCTCTCGAAAACTATTCTGGTACCTCATTTTTGTCATTGG
CATGTACCTCAGTGGTGTACCATCTCTCCACAATGATATACCATCGCTAC
GAAGATCGCCTGGCTGGCACTACCTCTCTTACCTGACTCCCGAAACAACG
TTGGACTTTAAATGGTTCTATCTATTCTGGGCATCGGCACTTCTTGTCAT
TTCTATTCCTAGAATCCCGTGGCTAAAAGCATTCTTTGAAACTAGGTTTT
GTCAGTATCTCGGCCGCATTTCGTTTGCTCTCTACCTCGTGCACGGACCA
GTGCTCTGGACCCTGGGTGATCGCGTCTACCTGGCCGTTGGCTGGACCCG
CACTGATAATATTGAAGGGCTCAAGAGCTGGTTAAACCTATACCCGATCT
CGCCTGCAGGACCTCTAGGAATGGAACTTCGCTTCATAATTCCTCATCTC
GTCATACTCCTTCCTTTCACGTTATGGCTGGCGGAAATCGTAACTAAGCT
CTTTGACGAACCTAGTGTACGCATATCTCAGTGGTGTTACCGTAAAACCC
TGTCATCCTGA
>Bgh_supercontig_000010_gene-20.12
ATGAACGAAAAGACCGCACCTACTATCACGGAGTCATCACTCAATGAGGA
GAACCCCACGAATCACAATGTTAATTCAATTCCGACCCCTCTACTCATAC
ACTCTAAGCACCAGACGGATAACATGCAAGTCATAATCAATAATGGAGAT
ACCGATTCAATGAACTCCTCAGCTCTAAGTTTAGCGACGCGACAAGAGAA
ATCAACCAACGGAAGCAATTCTTTACTCAACTCATCCGAAATTAAACATC
CAACATATACCACGCATACATCTTTTGACGGCGATCTTGAAGCACAACCA
TTTGCTATTCATCAACCCCAAGCAGCCGCTAGCAAAACTGGCCTATTAAG
ACACAAGGCGACCGTCGACCCTATGTGGCCCAATCTCCAGGAACTAAAGC
GCAGAAAGAAAAAGATGAAGAAGGATAGCGCCTGCTGCGCATCATGGGCA
GGACTTAGTAAAACTAAACGCGGCATAATCACTACCTTAATAATACTGAT
AATCCTTGGTGCCGGTCTCGGCGTAGGCTTTGGCATCAGCAAACGTGTCG
GTGGTGGTGTAGTAAATAAGAATGGACCTAACTCACCTGTACTGAGTCTT
TAA
>Bgh_supercontig_000010_gene-20.14
ATGACTACATACACCAATACAGCGCTCTACGGCGGCGCTATTTATGTCGA
TCTTCCGTCCAACTTTGCGGATGTTAGTACGATCCGCCAAGTCCCCGATG
AGCAGGAAGTCTTTTTGGATAAAGATGGATTCACTAGTATCATATTTGAT
ATTGTCGAGCGCGTTGGCCCTCCCGGCTCAGGACCGGATGTGGATGGACA
GGCTCTGACTACACATCTGGAAGAGATAGTCGATTCTCAAGATGATACGG
TCCGCGTCTGGAACTCGAGCACAACGAAATTCTCTAAACTCCCCTCCGAA
ACGCCTGCTTACACCCTCATCACAACGCAAGCATCGCCATCTAAAAAAAG
TCCCACGAGCCCGGACTTCACTGGCATCGTCCTTACCCTCATTCGACTCG
AACGAGAGCTGACAGACATCCTCATTACTATCAATGTCCCACATATCAAC
GGCGAGTACAAGGACGAAGTTGACATGCAGTCCGGAAAGCAAGGTCAATT
AATTGAAAATTCTATCGAGTATGCTACAAGAATATGGGAAACCTTTGAGA
TAAAAGATTGGAGCTTATTCTGTTGA
>Bgh_supercontig_000010_gene-21.0
ATGCCGTCTTGCACGACAAAAAAGACACGCTTTGCGCCTGGCACCAAGAG
CCACGGTCCTGTGAAATTCACAGATGAAGTTCTAGATGTAGCATACCTGC
AAGGACTTCTTGGGGCCGTTAAGACTGGTATTGAAAATGAGAAGAGGAGG
GTGCGGGAGCTCTCGGCTCACAACTTGAAGCTCAAAAAATCTCTGAACAA
CCTGAGACGAGATGAAGAGGAGCTGATAGCAAAGACGAAAGATCTCCAAC
GTGAGACTCGCAAAGAGAAAGTGCGGACGAAACGGCTTAGACATAAATAT
CAGAGTGCGAGAGCTTCCCAGTTAATGGGGCTAGATTGTAGTGGTTACAG
GCCTTTACATGATAACCACTGGAATCTACATAACCCTCATTATACAAATG
GGACTTCTAACCGAATTTCACACTTTCCGGCCAATCCACACTTTGTGGAT
TCTAGAGGGTTTGTGAGCCACTTTCCGTCTCAACCTCCTATCTCCCAAGG
ACCAGTCTATCATCAGTTTCAACCGTCACAGCCACCACAACCACCACCGC
TAAATTACTTCCACAATCCTCACTCACGTCTACCAGGAATGCCAGCATAT
ATGGGATTCCATGGCCCTCAACCGTATTCAGAATGGAGGGGAGTGCCACA
ATATGGCTACTGGCGGGAAGTGGATGCGGTTTTAATGTGGCCGAATTTGG
GTTGA
>Bgh_supercontig_000010_gene-22.20
ATGAACTACCTATGGATTGCTTTGATACTGCCGAGCCTATCGGTAGCATC
GAATTGCATTGCCGATAGCTGTCTACTCGCACTTCGCCCAACATCAAATA
TAACAGGACGACATTCTGCAACCCAAGATTTCTGCTCAAAGTATCTTCAA
GATTCGTCAACAACTCTGCCAGAAGAAGCGTTGGCAGCTTGTCAGGACAA
AAATAATGTGCTCGATAAAGCGCGCGTTGCCAGTGCTTGTGCATGTGAAG
CTGTTGTGATTAAAACGACTCCAACAACAGGAAACCCGGCATACACCACG
TCGCCACCTGAGACTGTTGTGGGCGATGTCGCTGAGCCATGCGCCCTCGT
AAGCAGTTCGTCCTCTGCACAGAAAGTTGCTACTCCTTCTGCTGACTTGG
CTCTAGCTGAACCAACCGTCTCTGCACAGCTTGCTTTTGACTGTCTGAAC
TCGGTACCACTGAACAAGACAGCCGCCATACAGCTCGTTGATGCTATCGG
GCCATATCTAGAATGGCAAAGTGATTTGGTGTGGAAAAAAGATCCTCCAG
CAGATTACGATTTTCCTGCTCACGATGTCATTGCTTCTCTGGCCATGGTC
CGGGACAACTTAGTCTCTAACCGATACGTCAATGAATATGAATTTCAGGG
TGATTTGTATCAAGTTTTTGCCCAAGGTCATGACGGTCACTTTGTTTTCT
ATCCCGATGCTATAGCCAAAGCTTTTGAATTCGGACGCCAACGATCCCTG
GTATCAATAAGCGAGGACGGACGATCGCTTCCTGTCATTAAACTCTTTGA
AGATGTAATTTATTCGCCTGAATCAGCGTCCATCGTCACGAAAATCAATG
ATATCGATGCGTCAACATACATCTTCAATTTCAGTACCACTGCTCCTCTT
CAACAAGATGCAGATGCTGTGTACAATAGTATGTTCTACGAAAAAGCTTC
TTACGCTGCGTCTGGTGGCAAGGGCTACTTCTCGGGAGGCGGGCGTACTA
GATATATCTACCCAGGTCCTTTCACAAAATTCACCTTTGCTAATGGATCA
TCGCTAACCCTCGAAAATACCGCCAAAATCAAAGGAAACTTTTATAATGT
AGCAGATGGACAGCAATTTTATTCCAGATTTTGTTCCGTTAGTGCCAACT
CTTTCCAAGCGGAAGACCAAACAGATTATATGTCCTCTCGTCCAGTGCTT
GCTCCAGGATATCCACCACCCGTAATCACAACTAACGACACCATCTTATC
CGGTTATTATATGGATGGGCAAGGGTACGAAGACGTCGCTGTCCTCAGTG
TTTTAGCGTTCGAGTCGAGATCAATCTCTGAATTTCAGGAAGTTGCACAG
AAATTTATGATTGATGCAAAGCGGGACGGCAAGACCAAGATTGTTATCGA
CCTAAGCTATAACGGGGGCGGATATATACTGCAAGGATACGATCTATTTA
GACAATTTTTCCCCACCATCGAACAAGAAGGGAATTCTCGCTGGAGAGCA
GGCAAAGGTTTCACTGCTATCGCCGAGATATTTTCTGCAATCTCCAAAGA
GTTCGACCCTGCTACTGCCTCTGATATGCAAATAAACGAAGCTCTTTCTT
GGTTTAATTATCGTTATGACTTAAATTTGCAGAATGCGCCCTTCCGGAAC
TTCGAAGAAAAGTTTGGCCCATACACGACAAAAGGTGACAATTTCACTAA
TGATATGCGATGGAACTTGAACGATCCGCTCACAACCTCCAACTCTACCT
ATGGTGTTGGTATTGAAATAACTGGTTATGGATCTCGTAAAAACCTTACG
CAGTATTTCGATGCCAAGAATATCATAATGCTTTATGATGGTTATTGCGC
ATCTACATGTACCATTTTTTCCGAGTTTATGCGAACTCAAGCCGGAGTCA
AATCTATCGCCATGGGAGGACGTCCCAAAGAGGGTCTTATTCAGGGAGTT
GGAGGAGTTAAGGGATCCCAAGTTTTAAGCTGGAATGCAATTTACAGTTA
CGCCCAGGAGGCGCTACCAAACGCCACGATAGCTCAAGCAAAGTCATTGG
GTCAATTATCAACGCTTCCCTTGCAGCGAAGCACTAGCGCTGCCTGTAAT
GTACGAGACTCCATTCTATCTGACCACGTTAGTGATGGACTTCCATCTCA
GTATGTGCGAGAAGAGACTGAGTGCCGTCTGTATTATACTGAACATATGA
TAACTGATGTCACTGCTATATGGAAAGCCGCGGCTGATGCTGCATTTAAT
GGCAAAGGATGTGCTTGTGGCAGTCTACCGGAAAGAGTCGGAGAGGCTTC
TAATAACATGCCTTCGTCTACACCTACAGATGGCATAACACAACATGTAT
CAGCAAAGGGCATTGAACCCGTTAAGGATGCTGCATGGCGAGCTCGTCAC
GAACACAAGGTAATATCTTGA
>Bgh_supercontig_000010_gene-22.60
ATGGAATATATTTGGATCGTTTTGCTACTGCAAACCATCTCAATAGCTGC
TGGATGTGTTACTGATAGCTGCCTCCTCGCACTTCGCTCTGCACCACACA
TCTCCCGACGCCATGCGGCAGCCCAAGATTTCTGCACTGCATATCTTCAG
GATCCGACAATTGATGTGCCAGATGAGGTCAAAACAGCTTGTCAAGACGA
AAACAATGTGCTCCACCAGTCGCGCATCGCTAGTGCTTGCGCATGTGAGG
TTGCGCCGACAGAAACAACATCAACGTTAGTCACGCCGGCCCAAATTACG
TCGCCGCCAGCGGTTGCAGAGGACAGCTTTGTCGAGCCTTGCGCCCTTGT
TAGCAGTTCGTCCGCTACACAGATAGCTACAGCTCCCTATGCTGACGAGC
ATCTAGCTTGGCCAACTGTCACCGCACAGCTTGCTCATGAATGTCTGAAC
TCGATGCCCCTCAACAAGACAGCTGCTATACAGCTTGTGGATGCTATTGC
GCCATACTTGGAATGGCAAAGTGATCTGGCGTGGAAGAAAGATCCCCCAG
CAGATTACGGTTGCCCGGCCCATGATGTCATCGCTGCTTTGGATCAAGTA
CGGAAAAATTTGGTTGAAAACAAGTATGAAAATGAATACGTATTTCAAAT
TGATCTATACGGATTATTTCTTAAAGGTTGCGACGGGCACATGCTCATGT
TTCCTGATGCCGTATCCAGGAGCTTCGTATTTACTCGTCAACGATCGCTA
GTGTCTGTAAGTGAGGACGGAAGATCGCTTCCTGTTATCAAACTTTACGA
TGATGTTGAAAACTCGCCGGAAACGGCATCAGTCGTCACCAAAATTAATG
GCATTGACGCGTCAACATATATTTCTAACTTCAGTAGTAAAGCCCCTGAT
TTCAACGATGCTGATGCGGCGTATAATAGTATGTTCTTTAGTAAAAGTTC
CTTTGCCGAGGCAGGCACAAAAGGCTACTTCTCGTCTAACGGGCTAATTC
ATCATATCTACCCGGGACCTACCACATCGTTCACCTTTGCTAATGGATCA
TCGCTTACCCTGGAAAACCTCGCTACGGTTTTGGCAGATTTCGATAATGT
GGCTAATGGACAACAGTTGTACTCCACACTTTGTGCAGTCCACGGCGATT
ATCATGAGGCAGAGGAATATGAATCCGAAACTATGGCTTATCCATATTTC
GACGCTGCATATCCAGAACCTATAATCGCAACTAGTGACTCAACCTTATC
TGGACACTATCTGGATGGGCAAGGATATGAAGACGTAGCTGTCCTAACTG
TTTTGGCTTTCGACCCACAATCTACATCCCAATTTCAGGAAGTCGCACAG
CAATTTTTAGCAGATGCAAAGAGAGACGGTAAGACTAAAATCATCATAGA
TTTAAGTAACAATAGGGGTGGATTTGTTTTACAGTGTTACGACTTGTTTC
GACAATTTTTCCCCACCATTGAGCAGAGAGGAATTAGTCGCTGGAGAGCA
GGGAAAGCTTTCATGGCTCTTGCCAATATATTTTCTGCCGACTTCAATAA
GTTTGACCCTGCTACTACTACTAACCATCAGATCCCGTGGAACATTTCTT
TATTTAGCCACCATTTTAATCTAGATGCAAGTAGCAAGCCCTTCCGGAGC
TTTGAGGAAAAGTTTGGTCCGTATAAGATTAGGGATGACAATTTCACCAA
CACCATGCAAATTAACCTGGACGAACCTTTCTATAGCTTGTCTGATGGCT
ATGCCATAGGGATTGATATTACTGGATATGGATCCCGCAAAAATTTCACG
CAGCATTTTGATGCCAAAGACATCATTATGCTCTACGATGGATTTTGCTC
GTCAGCCTGCTATGCATTTTCCAATTTTATGCGGGCACAGGCAGGCGTCA
AATCTATTGCCATGGGAGGACGGCCCAGGGAAGGTCTTATGCAGGGGGTA
GGCGGAAATAAAGGAGCTCTGATTCTAAGCTGGAAATCAATATTCAAGTA
TGCACAGCAAGCACTACCAAAAGCTTCCGAGGCCCAAGCAAAGATTCTAA
AAGAGCTTTCACCCCTCGCCTTACAGCGAATCGACAACGGTCTCGTCAAC
GCACAGGACTTTATTCCTCTAGATCATCTTGGCGATGGGCTTCCAGCTCA
GTACGTACGAGAGGAATCTGATTGCCGATTATTCTATACGGAAAAGATGA
TAAATGATATCACTTTTCTTTGGGAAGCTGCAGCCGATGCTGCATTTAAT
GGAAAGGGATGTGCTTATGGTAGTCTTCCGGAAAGAATGAGTTGA
>Bgh_supercontig_000010_gene-22.0
ATGGAATATTTATGGATCGTTTTGCTGCTGCAGACCATCTCCATAGCTGC
TGAATGTGTTGCTGATAGCTGCCTCCTCGCACTTCGCCCTACACCACATA
TATCTGGACGCCATGCGGCAGCCCAAGGTTTCTGCACTGCATACCTTCAG
GATCCGACAATTGATGTGCCAGATGAGGCCAAATCAGCTTGTCAAGACGA
AAACGATGAGCTCGACCAGGCGCGCATCGCTAGTGCTTGCGCGTGTGAGT
TTGCGCCTACGGAAACGACACCAACATTAGTTACGCCGGCCCAAATTACC
TCGCCGCCAGCGGTTGCAGAGGACAGCTTTGTCGAGCCTTGCGCCATTGT
TAGCAGTTCGTTCGCTGCACAGATAGCTGCAGCTCCCTCGACTGACAAGG
ATCTAGCTTTGCCAACTGTATCCGCACAGCTTGCCCATGAATGTCTGAAC
TCGGTGCCCCTCAACAAGACGGCTGCTATACAGCTTGTGGATGCTATTGC
GCCATACTTGGAATGGCAAAGTGATTTGGCATGGAAAAAAGATCCTCCGG
CCGATTACGATTGTCCTGCTCACGATTTGATCGCTGCCCTAGACCAAGTC
CGGAGAAACTTGGTTGCAAACCAGTATGCAAACGAATATGTCTTTCAAAT
TGATCTGTATAGAGTCTTCCTCAAAGGTTGCGACGGGCATATCATATTAT
ATCCCGATGCCGCGACGCAGGTATTTATCTTCGGGCGTCAGCGATCTTTG
GTCTCAGTAAGCGAGGACGGACGATCGCTTCCGGTCATTAAACTATATGA
AGATGTTTACAACTCTTCTGGGACGGCGTCATATGTCACAAAAATTAATG
GCATTGAAGCGTCAACATATATCTCCAAGTACGGCACTGAAGCCACTAGT
TATCGAGACGCCGATGCGGTATACAACAGCATGTTCTTTAACAAAGGTTC
CTTCGCCGAGACTGGTTGGAAAGGCTCCTTCTCGGGAGGCGGTCGTCTTC
AATATATTTACCCGGGACCTACCACAACGTTCACCTTTGCTAACGGATCA
TCGCTCATCCTGGAAAACACCGCCAGAATTTTTGCAGATTTACATAATGT
GGCTAATGGGCAGCAGTTTTATGACAAATTTTGTGTAGTCCACGAAGATG
GTCATGCAGCAGAGGGGAATGGATCCGATGCCATGGTTTATCCCTACTTC
GCCTCTGAATATCCACAACCTGTAATCGCGACTGATGACTCCATGTTATC
CGGGCATTATCTTGATGGGCAAGGATATGAAGACGTAGCTGTTTTGAATA
CTTTGTCTTTCTATCCAAAATCTATATCTCAGTTCCAGGAAGTTGCACAG
CAGTTCTTGGTCGATGCAAAGCGGGATGGCAAGACTAAGATTATCATAGA
TCTTAGTTGTAACGAAGGTGGATATATTTTACAAAGTTACGACTTGTTCC
GTCAATTCTTTCCTACTATTGAGCAGGAAGGAAATACCCGCTGGCGGGCA
GGAAGAGCTTTCATGGCCATTGCCGAGATATTTTCCGCCGGGTCTGATGA
ATTCGACCCTGCTACTGCTACCGATTCAGAGATAGAAAGGCATCAATCTT
GGTTTCATTATTATCATGATCTAAACAGCAACAACGAGCCGTTCCGGAGT
TTTGAGGATAAGTATGGTCCATATACCATAAAGGGTGATAATTTCACCAA
CACCATGCGATGGAAACTAAACGATACCCTGACCACTTCTAATGATACTT
ATGGCATGGGTATTGATATCACTGGATATGGACCACGTCAAAATTTCACA
CAACATTTTGATGCTAAAAACATTATAATGCTTTATAATGGATTTTGTGG
ATCCGCTTGCCATATATTCTCAGAGTTTATGCGGGTCCATGCAGGCGTCA
AATCTATTGCCATGGGAGGTCGGCCCAAGGCAGGTCTTATTCAGGGGGTA
GGCGGAAATAAAGGAGCTCTGGTTTTGAGTTTCGAAGCAATTTTAAAATA
TGCGCAGATGGCGTTGCCAAATGCTTCGGAAGCCCAAGCAGAGATTTTAG
AAGAGCTGTCGCCACTTCCTCTGCAGCGAAGTCGTTATGCTAGCCTTAAC
GTGCGTGACTACATTTCTCCGGAACATCTTGGCGATGGAATTCCGTCTCA
GTACATCCGAGAAGAATCCGACTGTAGGTTATTCTACACAGAAGAAAGTA
TCAACGACGTCACTGCTCTTTGGAAAGCTGCAGCCGATGCAGCATTTAAT
GGAAAAAAATGTGCTTACGGTAGTCTTCCGGAAAGGCTCTAG
>Bgh_supercontig_000010_gene-22.81
ATGCAAGTTACACCTTTTTCTTTCTGCTATTGTGTTATTACACTTTATTT
GTTCTCTTTTGCCTATTCAGCACCTCCATTATTCAGTGCTCCAGCAAATC
CCAGTTCCATAGTCAATGGCCTTGGTCTACCAATATCCAACTTGGACGCT
CCGGCTGAAGACATGATTGCCAATCGTTACATTGTGGTTTACTCAAAGGA
TGCAACAGACGATGCGGTTGAGTCGCACCAGTCGACAATCAAAACAGCTC
TCAAAAAACGAAGTCTAAATGCCACATCAATAGACGGAAGACAGCTTTCG
CCAATGATGCACACCTTCAAAATGGGAGGCTGGAGGGGCATGTGCTTGGA
TGCTGAGGACGCCATGATAATTGAAATCGAGAGTGCATCCGAAGTTTCAT
ATGTCGAGGCTGATACACAAGTTGGATTTCTTGAGTTGACGGAACAAATC
GAAGCCCCAATCGGTCTAGTGAGGTTATCGCATGCCCTTAAATCGGAGAG
CAAAGAATACGTTTTTGATAACGCAAGTGATGGGGCTGGTATCGTAGGCT
ATGTCATTGATACTGGAATACGAGCATCACACGAATTTGGCGGTCGAGCC
ACTATGAAAGCAAATTTTATTGATGATATTAACGAAGATCAGAATGGTCA
CGGTAGTCACGTTGCAGCCACCATTGGAGGAGCTTCCTTCGGTGTTGCAA
AAAATATTGAGCTTGTCGGAATAAAAGTTCTCGATGCTAAAGGAAAAGGC
AGCAACGCTAACGTTCTTCGAGGTCGAGGCCTCGCCGGAAAAGCCGTAGT
AAATATATCAATTGGAGGCAGCAAGTCAAAGGCTCTCAATACTGCCATTG
AGGCCCTTACTAAAGCCGGTGTAACCGTAGTAGTTGCAGCTGGCAATTCT
AACAAAGACGCGACAAGTTTTTCTCCAGCATCAGCTCCATCCGCAATCAC
CGTCGGTGCTATCGATCCTACGACAGATAAGAGAGCCAGCTTCTCGAACT
TCGGAGCGTTTGTAGATATATTTGCGCCTGGAGTAAAAGTCCTTAGTGCT
GGTATCGCAGATGACAATGCTGTCGCAACTCTGAGTGGAACGAGCATGGC
TAACAAACTTGCAGCTTCACCGCACATTGCCGGCCTAGCCGCGTATTTAA
TATCAACAGAATCCTTGGCTACCCCGGAAGCTGTGCTCGCACGTATGCTT
GAGCTAGCCCGAACGACAAGTGCTAAAGTCGACGAGCAATTAACAAACAC
GATAGATTTGATTGCTTATAACGGCAGTGGACTTTGA
>Bgh_supercontig_000010_gene-22.80
ATGTCTCTCTGCACAAGATCTTTGGCTATAGCAGCTGCCCTTTTGCATTT
TGCCTCTCTCACGCATGGCCAGGCTCAGGATCTCATGCGCTATGAGAGCC
GGGTAAAGTGTGGCGATTCCAATTTCTCCCAATTCGAAATCCTCAATTCC
TACACAATGGGGGATAAAAGAAACGGCAGGTCGTTCGGGGGAAGGACAAG
GTGTGGTTTGGCGGGTAACGTCCACACACTGCTGCCTCTGTTAGATGAGA
ATTATCAACCCGTGCACGGATGTTACCTTGTCTATGATGAGTCGGAGCAT
ATTGTAGATTTTGTTCACTCTACAACCAGCCGATCGTTCATTCCTTGCTA
TGTCAGCGAGCAAAACTCCTGTCCTGGAAGCCAAACACGACGCCGATTGC
TAGCATTTGCCGTGCCTACTGCCGTAGATCCGCACACATTAGTTTCCATG
ACTACACACGACCGTCAGTTTTCTCGGGGCCTAGGAAATAACCTGTACGT
GGTCGAGGAGAATAAGTGGTATGATATTGGAGCTGGGCCAGTCTTTGGAT
CTCCGAATACGGACCAAGTCTCATATTATCAAGGTGATTTTTAA
>Bgh_supercontig_000010_gene-22.40
ATGGAAAAATTTGTCAAAGATGCCTGGCCTGAAGCTCTACTCGCACGTAA
CATAGAAGACAATATGTATACAAGCTCTAAGAATAGAGTCGTTATTAAAC
CGGAGTATAGTCTAAAAAAGGCGGATATTACAGTTTTCGAGAAGCTGCGT
CACATACAATCTGCATTTAGAGTAGCTCTCGTGCCCTATCATCTCTGGGC
AGAACGTCTATCTCATGAGCTCGATGAAGACTTCATGGGAATCCGTATAT
GGTCTGCCTCTAGGCCTAATCTAACCTGGGTGGAAATGCTGCACGCTATT
TTTGTCGCAATGACTGACCACGATGCTCTGCGTAGCCCTTTGACGATTTT
CTCGAGTGTCGCGCCAAAAAAGAAGGAG
>Bgh_supercontig_000010_gene-22.50
ATGGCAGAAAGTTCGAAAGCTACACCCGAACATCCAACAATTCTCAGTTT
GAACAAAAAGTTGCAGGAGAGCAACAAAAATATTGATATCAGTATTGGAG
CATTGGAAAAACGGATGGACAAAATGGAAATCATGACTACAACTCGCGTC
GATAGAATCGAAGCCTTATTGCAGCAACTTGTATCTGACAAGACCAAAGA
GAACCCGTCTGACGATACAAAGCAAAACAATAAGGTTGTAGACTCCAGTG
CCTCCCAACCAACTTTACCACAAGAATACGGAAAGTCTTTTCCCACAGAA
GAGATCACCACTCTAAATCTTGAAAACCCT
>Bgh_supercontig_000010_gene-23.0
ATGCCGTCTTGCACGACAAAAAAGACACGCTTTGCGCCTGGCACCAAGAG
CCACGGTCCTGTTACCTTCACAGATGAAGTATTCGATGTAGCATACCTGC
AAGGACTTCTTGGAGATGTAAGGGCGGGAATCCAGAAAGAAAAAAGGAGA
GAACGGGAGCTTTCGGATAAAAATACAAGATTTCGAAAGTTCCTCAAAAA
TCTAATACTGGAAGAGGAAGAGCTCCTTGCAGAAATTGACCTGGTAAAAA
ACGAGATTCGCAAAGAAAAGTCACGATCAGCGCGGCTAAAACAATATTCG
AACAGCTCGAATGATTACCGGTCAATGGGGCAAAATCCCAATGGATTCCA
GCACTTCTTACCGGCTAACCACTGGATACCACACTCGCCGTACCCAGGAA
ACCAAGCGTTTACTCCAGCGCCATATAGTCAGGTCAGTCCTAGCTATATG
AGCCATGGAGGATTCTTGAATCCAACTCCGCCTCAACAACCATGGTCATA
TGGAAATGGGTTTCAATTTCCACATCTACCATCACGTTCATTACCACATC
AACCACCGCCAAACTACATCCCCAATCCCCACTTTCCTCAAGCGGTAAAT
CCAGCATATATGGGGTTTCCTAACCCTCAAGATTACCAAGGAAGGATGGG
AGTGCCTCAATACTGA
>Bgh_supercontig_000010_gene-23.3
ATGAAAATCCAGAATATATCTTGCCTCTTGACAATCTTAACTACATCAAG
ATTAGCATGTGCCTACGAGGTTTTCTACTGTGACAATACTGCAATTACGG
ACAACCATGTACGAATAGCCTATAGCAATGCTCATAACGCACCTACAGCT
GGATATCCAAGATCTTATTGGAATGACTATATAGCCGAAAATACCAGCCT
CCAAATATATCCTATTTTCCTTAATGGTGAAACAACTATTAGTAATACAT
CTGATCAGGTATTTTTAGCCTGGTTTGGGCAAGGAGTAAGTTGGGGAGTT
GTGCGAATATCTGGTTCGGGTGCTCAATTATGTGATAGAGTTGATCGTGG
AACGTCTCTAGAACTGAGTACTATAGTTAATTGA
>Bgh_supercontig_000010_gene-23.10
ATGAAGATTATCAGTTCGACAACGATTATTCTCGTCACGAGCAATATAAT
GCTACCAATTGTTGAGGCTGGATATTTGTGTCCAAACAGTTTCATTTCAG
ATGAACTTATAAACTCAGTAAAAAATTTTGTGCAATCTCATTGGGGCCAC
CAAGATCTGGTACATTTTAAGAACAGATTAGGTAAAGATCGTTGGCGCAT
CCATATTAATACTATACCTCCTGGTCATCCTGGGACGTCGAATAGCTATG
GCATCTTTAATAGTAACCAGGAACTTGTAAATGTAGTGGAAAGAACCGGC
AGGGGTTATAGGGATTGTGATATACATTAA
>Bgh_supercontig_000010_gene-24.0
ATGCCTTCTTGCTTACCCAAAAAGACGCGCTTTGCGCCTGGCACCAAGAG
CCACGGTCCTGTTACCTTCACAGATGAAGTCCTAGATGTAGCATACCTGC
AAGGACTTCTCGTGACTGTTAAGACAGGAATTCAAAATGAGAAGAGAAGA
GCCCGGAAGCTCTCGGATCAAAATGTTAAGTTTCAAAAATACTTAATACA
GAAAAGACGTGACGAGGAGAAATTGCTTGCGAAGCTGGAAGACATAAAAT
GTGAGCTTCGCAAAGAAAAATCACGTGCAGCGTGGTTAGAACACAAATCA
AAGAGCTGGAGCGAGTCTCAGTCGATGGGGCAGAATTCCAATGGTTTCCA
GGCTTACTTACCGGGCAACCACTGGACACCACATTCGTTATACTCAGGAA
ACCTAGCGTTTACTCCAGCGTCATGTAGCCAGGTCAGTCCTAGCTATATG
AGCCACGGAGGATTCGTGAATCGAACCATGCCTCAACATTCAGGGTCACA
TGGAAATAGGTCTCATTTTCAACATCCACCATCACTACCACATCCACCAC
CGTCTAACTACTTCCCAAATCCCCACTTTCCTCAACCAGGAAACCCAATG
TATATGAGGTTTCCTGGCCCTCAACATTACTCAGGATGGATGGAAGTGCC
ACAATACAGCTATTGA
>Bgh_supercontig_000010_gene-24.8
ATGCCGTCTTGCATAACAAAAAAAACACGCTTTGCGCCTGGCACCAAGAG
CCACGGTCCTGTTACCTTCATAGATGAAGTTTTCGATGTAGCATACCTGC
AAGGACTTCTTGGGGCCGTTAAGACTGGTATAGAAGATGAGAAGAGGAGG
GTGCGGGAGCTCTCGGCTCACAACTTGAAGCTCAAAAAATCTCTGAACAA
CCTGAGACGAGATGAAGAGGAGCTGATAGCAAAGACGAAAGATCTCCAAC
GTGAGATTCGCAAAGAGAAAGTGCGGACGGAACGGCTCAGACACAAATAT
CAGAGTGCAAGAGCTTCCCAGTTAATGGGGCTAGATTATAGTGGTTACAG
GCCTTTACATGATAACCACTGGAATCTACACAACCCTCATTATGCAAATG
GGACTTCTAACCGAATTTCACACTTTCCGGCCAATTCAAACTTTGTGGAT
TATAGAGGATTTGTGAGCCATTTTCAGTCTCAACCTCCTGTCTCCCACGG
ACCAGTCTATCATCAGTTTCATCCGTCACAGCCACCACCACCACCACCGC
CAAATTACTTCCACAATCCTCCCTCACATCAACCAGGAATGCCAGAATAT
ATGGGATTCCATGGCCTTCAACCGTATTCAGGATGGAGGGGAGTCCCACA
ATATGGCTATTGA
>Bgh_supercontig_000010_gene-24.10
ATGAAACAACAAAATATTTTCTTAATTTACACTTATTCTTCTCGGAGCGA
TGCCGTCTTGCATGAAAAAAAGACACTCTTTGCGCCTGGCACCAAGAGCC
ACGGTCCTGTTACCTTCATAGATGAAGTCCTAGATGTAGCATACCTGCAA
GGACTTCTTTGGGCCGTTAAGACAGGTATAGAAGATATGAAGAGGAGGGT
GCGGGAGCTCTCTGCTCACAACTTGAAGCTCAAAAAATCTCTGAACAACC
TGAGACGAGATGAAGAGGAGCTGACGGCCAAGACGAAAGATCTCCAACGT
GAGATTCGCAAAGAGAAAGTGCGGACGGAACGGCTCAGACACAAATATCA
GAGTGCAAGAGCTTCCCGGTCAATGGGGCTAGATTGTAGTGGTTACATGC
CTTTGCAGGATAACCACTGGAATCCACACGTTGTAGATTCTAGAGGGTTT
GTGAGCAACTTTCTGTCCCTACCTCCTATCTCCCAAGGACCTGCCTATCA
TCAGTTTCAACCGTCACAGCCACCACAATCACCACCGCCAAATTACTTCC
ACAATCCTAACTCACGTCAACCAGGAATGCCAGCATATATGGGATTCCAT
GGCCCTCAACCGTATTCAGGATGGAGTGGAGTGCCACAATATGGCTATTG
A
>Bgh_supercontig_000010_gene-24.2
AGAGTCCCCAAAGAGGAAGTTTTAGCTGTGAAATATCTCCAAGGACTTCT
CGGATCGGTAGAGAGAGGGATCAAACACGAGAAGATTAGAGTCCGGGAGC
TTTCGGAAGACAATATAAAGCTCTTGAATCATATGACCGCCTCGAGACGA
GACGGGGATGAAATGTATGAGACATTGGTAGAGCTCAAGCGTGAGCTCCA
TAACGAAAGGCAACGGACGACGCGGCGGAGACAGAACGCCAATATGTCGA
GTGTGCCCCAGCCTATGGGGCAAAATGTTGGTGGTTTCCAGGGTCTCCAA
GGCAATTGCTGGAGCCCATACCCGCCTCACCAAGGAGATAGGATGAATAA
TCCAACTCCATATGGTCAGGCCGGGTACAACCATATGGATCCAAGAGGAT
TCATGAACCCAACACCGTCCTATCATCCAATGGCACATGGCAACGGGTGT
CATTTTCAGCGACCATCACCACCACCGCCACCACCGTAA
>Bgh_supercontig_000011_gene-0.0
GTTTGCGACAACAATCTCTTCGTGAGCGAGAATGTTAAGCGCAGTTACAA
TACAGGTTGTAATGCACTGCACAACGATCATGTCGATAATCAGATTCCGG
CCAGACTGGAAGATCACTATCTCGACAGTAAGATACAGAGGACCCTATTC
ACATGGCCATTAAAGGAGTCTTTACATACTTTTGACAATAGGATTACTGG
AACCTTCCGGACTGTATTTGATCTATACTGTAGGTTTTATGGCGTCATAA
TACGTGGAGAGACCAGCCATAGATCTTGCATTGAGTTATCCGACATTATC
GACACCAATATGATAAGTCCTGTCTCAAACATATACAGAGGCTACAAATG
TCAAAGTATGATATTCGAAGAATCTTATGTCCAAGCATCTATCACAGCAG
CACGCAAAAAATTTGTAACAAAGACGATGCCCAACGCATATCCTATCATG
GTATCAAAGTCACGTGTAGATGGGTACAAGTACGAATGGCCTTTATGTCG
AAAAAATGTCATCTACGGATCTCAATATAGATCGAAACACCGGCTTAAGC
ATTATGTTTCTTATGCAGATGGGAGCGATAATTTTCAGGTCATTGATAAA
TCCCATCCTACACAGACAGTATGCCCGTTGATAGCAAGGAAAATTGTGTT
TGGTAGTTACCATTCCGATTCCATCAGCGCCCAAGAACTTGTTGTCCATG
ATAAAAAGAAAAGCTATGACTGCAGCGGTCAGATATTCACTGATTACTAT
ATACAAGAAGTATATGCCATGATGAGAAACGTGTTATCCGGCAGACAATT
ATCTGATGTTAATAAACATCATCATCTTAGGTTCGTGAAAATATCTCAGA
TAGATGCCACAAACAAGATCTGGATTTGGCATCTTCGCATTACAGAGACA
GACTACCAGAGATCCGAAGCTAAAACTAGATACATCCTTGCAATGAGCCA
TCAATACCAACTTGTCGGTGTATATCAAGTTAGAAATGATGAGTATGTTC
AATGTAACACGAAAAATGATTCGATCGAATCTTCAACAAAAATCAATGTT
GAAGACCTTACATTAAACGAAGGAATTACTCAGTGTGAGCGTTGTAAAGA
CGACACTAGATGTAGTTGCGAAGAAAACTTACATGACCCAAAACGCCACA
GAATATTATGA
>Bgh_supercontig_000011_gene-0.12
ATGCTGTCCCTCTTTTCCATTCTACTGCTATCGCGACAAGTTAGCTCTAT
CGGCACTATAGAAAACATGGGGATATGGACACGAACTTCTTTATTGGAGG
GTACAGAGAGATACAATGGACCAATTGATGCATTAGTTCAACGACGGCAA
TTGCCCGGAGGTCCAGGTATAAGTACGACTGGTATGAGCCCAAGTATAAG
CGGGATGAATTTGACGGAATGGGAAGAAATGACGAAAGCTGCATGTACTG
AATCCTTAGGGGCTTTAAATGGGAAAATCAACAACCCCTCTGGAATGGCC
GTGTGTTATAATCTACCATTCTTAGATAACAGTACTGGGGTCTTTGAGGC
TGATTTGCGTCTATATATGATAGCCAATCCTTCAGGAGGCTTTGTCAACA
TTGCTGCCGACAAGGTACAAGTTGGCTTGACATACGACGGCGCAACAGTG
ACTCCCGTTAATGCTTCATCGTTGAGAAGAAGAGTTGAAGACAGTTTTTT
GCCACTGGCGTCTTGGCCACAGGAAGTCGCCATGGGTATAGCGAAGCGTG
CAATGACCCCACGTCTGATAGAGTCTTATGCATTCATCGGACAGATAAAC
AAAACCCTTCTTCCCACAATCAATGACCAGACTTCTCTCCAAAAAGTACT
TATTCCAATGGTCAGCCTATCTGCACTTGATACCACTGGCGCCACAATCA
ATACGTCCCTAAGTAAAGATGGAATCACTTTTGTAAACGGTGTTTTTTCT
GGCCCATTTTTACCTACTAAAGCAACGTTAGCTCCACCTATTCAGACACT
CGTTGTAAGTAAGGATGCAGCCTTTATCGTACCAGGACTCAACTTCCTAA
TTTTCCCCATTGGCCTCGTCATAACTGGCCTTTGGACTATTGCTTTCGTC
TCTACAATAGGATATGGTACAATACGTCGCACTCAACATCGGGATGATTT
CCGCGAAAAATCTTATTCGTCGAGTAGGGACGGACTAACGGGTTTCTAA
>Bgh_supercontig_000011_gene-0.7
ATGGATCCAGAACTATCTACCACCGCCACGTGCCCCGAAAGACCTCCACC
AGCCGCATTTATAAAAGCTGATTATGTACCCAAAGAATCCACACCTATTC
CCAAGAAACAACCGACTATAGAAAAAGAAACCCCGTCGTCTCTTTGGACC
GATATCTACATTGAGCTAGTATGCAACACTTTTAAGCCATACAATTGCGA
TACATTTATGGCACACACCCATATTGCCTCGGCTATTTCAGCTAAACTCG
GTCAATCGGCTCCACCCCTGACCTACCTTATCGTAAGCACCTGCGATAAT
GTGTGCTGGGTTTGTGTTGCCAAATCCGATTTATTAAAATTTGTCGACTC
CGTCACAAGTTGGGAAGGCTATGACGTGCCTATCGGCCGCATAACATGGA
ACTACAAGGGTGGAAGCAATTGGATGTGTTTACTCGAGGAGTATGAAAAG
GAAAAAGCAAGGGAGAGAGCGGAAGAGGATAAGAAGGAAAATGAAAAGAA
AGAAAAGGAAAAGAAAGAAAATGAAAGGAAGGAAAGGGAAAAGAAGGAAA
AGGAAGATAGGGAAAAGAAGGAAAAGGAAGATAAGGAAGAAGAGAAGGCG
TAG
>Bgh_supercontig_000011_gene-1.4
ATGTTAAACTTGTTGATCGTAGCTGATAATCAGTCAACAAAGTCCTCAAG
ACTAGACATGGCTAACGAAATCTCGCCTAAAAAATGCGGTGTACTTGGTT
GCACCGGCTCAGTTGGTCAGCGTTTTGTCCTCCTCTTGAATAACCACCCT
TTCTTTGTGCTCTATGCCATAGGTGCATCAGAAAGATCGGCGGGGAAAAA
GTATAAGGATGTTGTCAAATGGAAGCAAGCTACGCCCATGGGTCCCGGCG
TAGAAGACATGATCGTCAAAGAGTGCAAAGCATCCGAATTTTTGGATTGT
GATATTATTTTTAGCGGTCTCGATGCCAACGTTGCTGGAGACATCGAGAT
GGAATTCTTAAAAGCTGAACTGGCCGTTTTTTCGAATGCAAAGAACCACA
GAAGAAACCCACTTGTACCACTCGTAGTACCGATTGTCAATATCTCACAT
TTCGGCTTGATTCCTTCTCAACGAAAACACTTTGGCACAAAAACAGGAAC
CCTAGTTTGTAATTCAAACTGTGCCGTAATTGGCTTAGTCATTCCATTTG
CAGCTATTCAAGCGAAATTTGGATCCATTGACCAAGTCAGTGTTGTAACT
ATGCAAGCTGTCTCTGGCGCTGGATATCCAGGCGTCAGCAGTATGGATGT
CCTCGACAATGTGATACCTTTTATCCCGGGTGAAGAAGATAAGTTGGAAA
CAGAGGCACAAAAGATACTTGGAGAACTAAACCCAGAGGCCACAGAAATC
CTACATCAAAATGAACTAAGGATTTCAGCTGCATGCAACAGAGTAGCAGT
GTTAGATGGACATATGGCATGTGTTTCACTAAAGTTCCAAAAAAGATCTG
AACCTTTACCAACGGTCGAAGAAATAAAAAAAGCGTTGAGAGAATACGTC
AGTGTTGCAGAGGAAATAGGATGTCCTTCGGCACCTACACCAGCCATAAT
GGTGACAGATGAACTAGACAGGCCCCAACCTAGGCTAGACAGAAATTTGC
AAAACGGGTATGCGATAAGTGTCGGTCGGGTCCGAGAAGATGAAAGTGGA
ATTTTTGACTTCAAATTTGTCGCCTTGAGTCATAATACTGTAATCGGAGC
TGCTGGCTCTTCCATATTAAATGCTGAGGCCGCCGTACTCAAGGGAATCA
TCTAA
>Bgh_supercontig_000011_gene-1.7
ATGCAGAACCTACAGACCTACACCTTTCCGCGCGACCGTCTCCGATTAAC
CCAGACTGATGCGGAGAGGACTCCTCTGGTGCTCGTCGCATGCGGCTCCT
TCTCGCCAATCACCTATCTGCATCTGCGCATGTTTGTGCTCGGCCGGGAC
TATGCCAAATTCAACACCAACTTTGAAGTCATGGGCGGATACATATCGCC
CGTCTCAGACTTCTACAAAAAGGCCGGCCTCGTCGACTCGTGCCATAGGC
TTCAGATGTGCGAGCTCGCCGTCAACGAGGACCAAAGTTGGCTCATGGTG
GATTCATGGGAAGCTATTCAATCGCGCTACATGCCGACGGCCCAAGTCTT
GGACCACTTTGAACACGAAATCAATCAAGTGTGCGGCGGTGCCATAAAAC
CAGATGGATCCAGGGTCCCCATGAAGATTGCCTTGTTGGCCGGGGCTGAT
TTAATCCAAACAATGTCCACGCCTGGCGTCTGGAGCGTAAGAGACCTCGA
GCACATCCTCGGCCAATATGGAATCTTCATCATCGAACGGAGCGGAACAG
ACCTCGAGGGTGCCCTGAATGGGCTGGAACGATGGAAGGATAATATCTAC
GTCGTCCAACAACTCATCCAAAACGACGTTTCCTCCACCAAGATTCGCCT
CTTCCTGAAAAAGGACATGAGCGTCAACTACCTGATTCCCGGCCCCGTCA
TCAAGTACATTGAGGAGAACCGGCTCTACGAAAACGTCTCCTCACCCGAC
GACGCATCGGCCACGGTCAAGAGTAAACTCAGATGA
>Bgh_supercontig_000011_gene-1.6
ATGGGAAGCCAAGCTCTAACTCTCAAGTTAATTCTCAGTAATGCAAGTCA
GCCATCATTCTCTTCACCCTGCGAACCCGATTTTCTCCTCGTGCTGATTG
AAGCTCTAAATATACATCTTCCATACCCGATCGAATACACCGGTGACCCC
ACGCAAGATGTATCTCATCTAAGCACTCAACTAGACCTTGCAACACGGAG
CTATTTCCTGAAGAATTATTCATACAAGTTCAGCAGCAATCCTCTCCCAA
GGCGTCTCTCCAAGCCCTCCAAACCCTTCGCTTTTACAGATTTATTCAGC
TGCCCAACCTCTACCCCCCAACTCATCGATGCCCACATTCTTACGCGCGG
CCTCTCAGTAAATAATAATATCCCGCGCCCGTACGCGAATTTGATTGCCG
CTGATCTATACGCCGCCATGAAGAAATGCCTATGCACCAGCCCTGCAAAA
GATTGGCAGGTCCAAGTTTACCATCGGATTTACAGCGAGGACCTAGGTAT
TTTACCTAACTGGGCTATTGATGCTGTCTGGCTCTGGAAAGTGGTCATAG
CCGTAGACTGGCGAAAGACTCCGTCGATCCGCAGAAAATTTCTACTTCTC
AACTACGCCGGAGTGGCCTATGCAACCAAAGAGATGCCAGACCCATACGC
TGAATGA
>Bgh_supercontig_000011_gene-2.8
ATGGGCTCTGAAAATCCCCACAAGGTCCAACAACAAAGTAACCCAGTAAT
CCATGCTTGCCAATACAAGATTGGAAAGACGCTTGGCTCAGGTTCATACT
CTGTTGTAAAAGAATGTGTTCACATCGAAACAAGCCGATACTATGCTACT
AAAGTCATCAACAAGAGATTAGTCTCTGGTCAAGAGCGTACGATACGCAA
CGAAATAGCTGTTCTTAAGCGTGTCTCTATGGGTCATCAGAACATTCTTA
CGCTTGTCGACTACTTTGAGACATCCAATAACCTATATCTGGTTACAGAA
CTTGCCCTCGGCGGCGAGCTGTTTGATCGAATTTGCCGAAAGGGATCTTA
TTTTGAGTCTGACGCCGCCGATCTCGTTCGCGCGGCTCTATCAGCCGTAG
CATATCTACACGATCATGGAATCGTGCATCGGGATCTCAAGCCAGAGAAT
CTTTTGTTCAGAACCCCTGAAGATAATGCTGATTTACTTATCGCGGATTT
TGGTCTTAGTCGAGTGATAGATGAGGAACAATTCCATATTCTAACTACGA
CATGCGGGACTCCAGGCTACATGGCCCCCGAAATATTTAAAAAGACTGGT
TATGGAAAATCCGTAGATATTTGGTCAATTGGCGTTATAACATACTTTCT
CCTATGCGGTTACACACCATTTGACCGAGATTCAAACCTAGAGGAAATGC
AAGCAATACTAGACGCCGACTTCAGCTTCACACCTATTGAATATTGGCGC
AATGTGAGCCCCCAAGCCCGAGAGTTTATCAAACGGTGTCTTACAATAGA
CCCGACGAAACGTTTGACTGCACATCAGGCATTATCTGATCCGTTTGTCG
CAGGACTTCAAAAAGGCAATGATCTATTACCTACGGTAAAGTTGAATTTC
AACGCGCGTAGGACTCTACATGAGGCAATCGATACGATAAGGGCTATAAA
TAAGTTACGTGAGTGCCAAAGCGGTACCATGGATGGCTCATTTTCTTATA
ACCCTGCCCACGGTGCGAAACCGCTTCAAAATTCTTCGAAAGAGCCGCAG
CTTGCTACAGATAGCAAAATCAATGTGGCTAACATTCCAGCTAGTGTAAA
TAAAATTCAGATTGTACGTGGGATTCAAGAGAGTTGGATTCCTACGGAAA
TCAAAGCTGAATCCAACGTACAGCCGCAAATAATTCGGGAGGCACCAAAA
GGTCTCTGGAGCTCCAAATCACCAGCCCATTTCGCACCGAAGATCGACGA
TCTTATCTCCACAACAATCAGCTTCGACAATGGCAATGTGGACCACCCAG
CGATACTACAGGTTAAAACTCAGTAA
>Bgh_supercontig_000011_gene-2.4
ATGACCCAATCTTTAGCGCAAGTCACCATTATTGAGCAACATTATGTCGG
TCCGGCTGGGATAAACGACAACAGTGGTATTTTTTCCCTTGAAGTACCTC
CAGACTGTACAGTATTTACACTCAAGGAATTTATCCAAGCAGAATCCGAG
ATTCCCATAGCCTCCCAGAATCTCTATTACAACGGACAACTCCTCAGCAA
TGACTCCAAAACTCTTGAACAGCTAAATATCGGTGACGGCGAAATGTTAG
CTATACATGTAAGAGATGTGGGAGATAGGTCTACTCAGCTCGGAAGTCAG
CGTCCAAACCAATCATCCTCTAGACAAGGACAAAGAGCCCTGCATGGTGA
TGTAGACGCTGAAACGATTCGACTACAGCTGCTGGGAAATCCCTCAGCTC
GGGCACAAGCTGCAAGCCAACGACCAGAGCTAATTGATGTGATCGAAAGC
CCTGAGAGATTTGCTTCTTTGTTTAACCAAATGAAAGAGCAGGAAAGGAT
TGAACAAGCTCGGAGAAGACAACAGATTGCCGACCTCAATGCGGATCCGT
TTGATATAGATGCCCAATCGAGGATTGCGGAAATTATTCGAGAGGAACGT
GTTCAAGAGAACCTCCAAAGCGCCATAGAGCATAATCCCGAAGTTTTTGG
GCATGTCCATATGCTCTACATTGATGTCGAAGTAAACGGTATAAAAGTAA
AGGCATTCGTTGACTCTGGCGCCCAAGCTACAATAATGTCGCCCTCTTGT
GCCGAGTCTTGTGGCATCATGCGACTAGTAGATAAGCGCTTTGCTGGAGT
AGCACGCGGTGTAGGCACTGCCGCGATTATTGGAAAGGTCCACTCTGCAC
AAATCAAAATTGGGTCCCTATTTTTACCTTGCAGCTTTACGGTCATGGAG
GGTAAAAACGTCGACTTACTCCTAGGTCTAGACATGCTTAAACGTCATCA
AGCATGTATCGACTTATCTCAAGGTAAGCTCGTTATTCAGGGCACTGAGG
TACCTTTTCTCGGCGAAGCAGATATTCCAAAATTCTTTGAATCTGAGCTA
CCTAAGATCATTCGACCTACAGGGACTTCAATACACAGCAAATCAGGCGA
TAACCAGACTTCCCGAACGGCAGAAATCCAAAAATCGTCACAAACTTCAG
TGCCAAACGAACGGCCCTCGTTTCCCACTAAAGACATTGAGCAACTAGTA
GCATTGGGGTTTTCTACAAACGAGGCAACTCAAGCTTTGGCGGCTTGCGG
TGGGAATGTTGAATATGCCGCAGGATTATTATTTCAGGGTTGA
>Bgh_supercontig_000011_gene-2.0
ATGGTTTCCTTTTCATGCGAGGCTTGCGGAGACGTTCTTACGAAAAAAAA
GCTAGACGCACATCGCAACCAGTGCCACGGCGCATCCTATACCTGCCTCG
ATTGTATGGTCCATTTCTCTGGATTCGAATACCGCGCACACACTAGCTGT
ATTAGCGAGGCCCAAAAATACCAAGGTGCACTATACCGTCCTGGAAAAGA
GAAGAAGACCAGTCAAAGTAATCCGACTGCTCGAGGTTTTCTTAGTCTCT
CTAGCAACAATATAGTACGACCTCCGATGGAAGTTTTATCTCAGACTGCG
GCAGTCAAAAACGATGGCTCCTTTAATGTCTTCGATTTTCTCGATCCGAC
ATCTACGGCAAATACCTCCAAGGTTGAGCTTTCCCATCCTGAACCAATGC
AGATGAACGAAGACGTATCGGAAAAACCAGTTAAACCCAACACACACGAC
GCTAGCCAAAGTATAGTTCGGATAGCACCGGAAACTCCATCCAACAATCA
GCTCGTCAGAGTGCCCTCTCAAAACAACCAGCAGAATGAAACAACTTCAA
AAGAACTGCGGGAACGACGTAAAGAAAAAGACCGCTGTGATGAGAAGAAA
GACAAAAAACGAAAGCGCATCCATGTTGAGACTCGTGACATTGTGGCTCA
TGACAAGGATGAGACCATGACCGACGCTCCTCCAATCGTCCATTCCGGTT
TATCAAGCGGTCTAAATCACTTAATGTCGCATCCTCCCGTCCTCCCACCG
TCGCCAGACTACTCTGGCGGGGATGCAGGCGACACTCGACATCCATCACC
TGGGAGCCCGCTCAAAAAATCTAAGCAAGTAAAGAAGCGGACTCAATCGA
TATCTATCAGTAATGGACTTTTGGCTCTCATGTCTAGCAAGCCGCTACGT
CCACGTGTTGATGAACGATCTACGCGAAAGTCTAGAGACCTCGAGATAGC
CTCTGAAAATAAACCAAAGAATCTCCTCGAGTACACCTCAGTTGATAAAA
CAACCGCAGAGAATGGAGATGGTAACCGAATGGTTGTTTATCAACCTCCA
GTCAAGCGCGTTGAACTACTTTTGAGCTTTATTGATACTGAACCCGATAC
TAACCGGGGCATCAGTATGAATAAAGCCTTGAAGAGATATCACCGCGATC
GTCAGACTCGAGGAATCGGGAATGCCAAGGCTGCGGACGAGAAGGAGCTA
TGGAGAAGTTTACGCATGAGGCGGAATGACAGGGGGGAGATAGTTTTATT
TACATGA
>Bgh_supercontig_000011_gene-2.6
ATGAAGAGTTTTCAAAAGACAATTGCCACCTGCTTAGTTATATTTACAGT
TCTCTTTTTAATCGTTGCACGTCGCTACCACGCATTGCCCACCACAAAGC
TAACGGGAAAAACGGGGCAAATTGCAGTCAACTTCCTAAAACATCATAGC
TATGCCACTGTCTCGTCTGTCTCTCTAATGTCTTCGACCCCTTTAGATTC
AGCACAGTTACCCAATTTGCGGATTCTTCCACTGGGTGATTCCATCACGT
ACGGTTATAGGTCTACCAGTGGTGATGGATATCGTGCTGCCTTATTTGGA
TCATTGAACTCTACATTCCCTTCTGTCAAATATATTGGAACACAACATTC
TGGAAGTATGGAAAATAACGCCAATGAAGGACATCCGGGATACATGATTC
ATGACATAGCCAAAAAAGCATTACCATCACTGTCTCAACAACCAAACGTT
ATCCTCATGATGGCAGGCACCAACGATATTGCTAGGCCATATATGCCTGA
AGATGCCCCATGGCGGCTTGGTGCGCTCATCGATTTTGCTATACTTACAT
GTCCATTCTCAGTTGTTATAGTTGCCCAACTTGCACCAGTCACAGAACCG
CCTGAAGCACAGTTTATGATCAGAACATTCAACGCACAAATCCCAGCAAT
AGTCGCAGAGCGACAAAAGGTTGGAAAAAAAGTTCTTACAGTAGATATGA
GCCAGAAGGTATCAGGTGTTAACCTCTACGACGGCGTTCATCCTAACGAT
TATGGCTATGATCTAATTGCAAAAGTTTGGTACGAGGGTATACAAGAAGC
AGTAAAATTTGGATGGATATGGGAACCAATCACATTGGGTCACCACGGCG
CAGTGGTAGATGATACAGGCCCTGATGGGAGTGTACTACCTTCGAGACCT
GTAGTTCGAGATGGTAGAACCTGTGAAATCTGTGTTTAG
>Bgh_supercontig_000011_gene-2.11
ATGGCCTCGTCCAAGCTAACTAAGTCTCCAACTATTAAGCGTATCCTCCG
AGAAGCTGCAGAGCTTGCTCAGTCCCCCTCTCCCGACTTCCATGCTGCAC
CTGCCAATGATTCGGACCTCTTTGATTGGCATTTCACCATTCGAGGGCCT
CCTTCGTCTGCATTTTCCAATGGTATCTACCATGGTCGTATCGTGTTGCC
TCCTACATATCCTCTTCGGCCGCCATCTTTCCGCTTCTTAAATCCTAGTG
GGCGGTTCGAAGTCAATCGCGAAATCTGTCTGAGTATAAGTGGTCATCAT
GAAGAAACTTGGATGCCAGCTTGGGGCGTCCGTACAGCTTTAATGGCGTT
GCGAACTTTCATGGAAACAGATCCCCAAGGACAACTAGGGGGAATGAAAT
GTACAACTGCCGAGCGATTAAAATATGCCCAAGGCAGTACCAGGTGGATC
TGCAGTGTGTGCCAAAAATCCAATGAAGACATATTGAAAGAATGTGAATC
GGCAAGTAAAAGCATGCAAATGGAACACAACACAAGTGAAATCGAGCTTC
CGAATGAGCTCAAGATCGTTTATAAGGATGAAATAACTCGAGAAAATACA
ACAAAGATCGAGAATTCAGAAGCCATAGACGCGGATTCCAGAGAGTTAGA
GGGGAAGCAAGCTGACGATGTTGCTGTTTCGGTAGAGCGGTCTACTCGAG
CACGTCTTTCATCTCATTCCGAATCTATCTCACCAGAAGTATCACTGAAA
CTTCAGGATAAATCACGCAAATCATGCCAAGTAAAAGAAAATAAAAACAT
ATCTGGAACTTCTCCAGCATGGATTGATCTTGCCATAACAGCTTTGGTCA
TCTGTTTAGCAGCCATGGTCATCAAAGTGTTTTTAGCATTATAA
>Bgh_supercontig_000011_gene-2.3
ATGTCTGAACTCACTCACCCCACCATCAAGGATGGATGGTTCAGAGAGAT
CTCCGATATGTGGCCTGGGCAAGCTATGACTTTGAAAGTCAAGAATATTA
TCCATCATGAGAAGAGCAAGTACCAGGACGTCTTAATATTTGAATCAACT
GATTATGGGACGGTGCTGGTGCTCGACAATGTCATTCAATGTACCGAAAG
AGATGAATTCGCCTATCAAGAAATGATCACCCATCTTGCCATGAACTCAC
ATCCAGATCCCAAGAAAGTTTTAGTCATCGGAGGAGGTGATGGTGGTGTT
CTTCGTGAAGTTATCAAACATGATTCTGTCGAATCGGCTATCCTTTGTGA
CATTGACGAGGCTGTCATCCGCCTCTCCAAAAAGTATCTTCCGGGTATGG
CTATTGGTTATCAGCATCCAAAGGTTCAGGTCAATATTGAAGACGGTTTT
AAATTCTTGGAGAGTCGACAAAATGAGTTTGACGTTATCATAACCGACTC
ATCCGATCCAGAGGGACCAGCAGAAAGCTTGTTCCAAAAGCCATATTTTG
AACTTCTCTACGGCGCCCTCAAAGAAGGCGGCGTTATCTCCACACAAGGT
TCTGAAAACCAATGGCTTCATCTCCCCCTGATCACTAAACTAAAAAAAGA
CTGCAAAGAAGTCTTCCCAAACGTGGAATATGCATACACCACCATCCCAA
CTTACCCTTCTGGCCAGATCGGATTCATGGTCTGCTGTAAGGATCCAGAG
AGGAACCTCAAGACGCCCCTTAGATCCTTCAGTGCTGAAGACGAAGAAAA
ATTACTTCGCTACTATAACTCCGACATCCACAAAGCTAGTTTCATTCTTC
CAACTTTTGCACGTACTGCTTTGAAGTAG
>Bgh_supercontig_000011_gene-3.4
ATGCTAAGTGTTCAGAAAACCCAGCGAAGATGTTTAACTTGTTGTCATCG
CTTGCTTTCGCTTTTCGAGATAAATGTTAAAGGTGCCTCAATATTCAACC
CTGCTTTACTGCGCCAAAATACACGAGACATCAATCGAGCAAAAATTTCG
CGTTATGGCTTTCATCAGAAAAGTTTTACAAGCGTTCCCAAGCAATCAAA
CGATATTGAAGATAAACCTCTTGAAAGAGAGCATAGCAATGGTGAATCTC
TAGATAGTAATGACGAAACAAGATCTCAAGGTAGCCCAGAGGACAAATCA
AGTGACGATAATCGCATTGAAGCTACAGTAAGACAGGCACGTCAAACATT
CGGAGAAACACTCCCTTCAAACTTCCTAACGAGCCAAGAATATGCACTCT
ATGAACGACTTTTTGGTCCACCGACTAGAGAGACAACTGCAGACGACTTA
GAATTCATTCCCGGTGAGGAAGAAGAACCCTCAGCCAAAGAAATTCGAAG
CGTACTCCTACAGCAAAATCAAAAGGGCGAACTTGAAGAAATCGACATTC
ACCCCACGCCAAGTTATTCCGTTGTTGATAAAGCTTCAAAGGTGACTTTA
GACAAGCAGGATAAACCAACTAGCGAAGAGCAAAAAGAAAAAATTCAGTA
TGTTGCCAAAAATAAGAGGGAGGTGGAAGCAATGGTCCAATTACAAGCAG
ATATGAAGGCCGCAGCGGAGCTACCAGACAAAGATTTAGCAGGACAACAA
GAAGTTTTAGAGTATGAAGAAGAAGAAGAAGAGCTGGATGATGAAGAAGT
AGATGATGATTTATATGTTTCATCAGATGCTGCGCGCACACATCCACATA
CAATGGAGGGTCGATCTAGATCCAACCCTAGCACCATAAATCTACCCAAC
AAATCTTTCGTAGCCCCGATAACAAAATTGCTCGATCGAACAAAAAACAA
ACATCTGCAACTAGCGGCAGAAAAAGCATTTGGTGGCAAAGGTCTACCAT
TCTCATCATCAGTTCCCGTGGCCATGAAGAATCTACCCCAAAGAGAAATT
GGATTAGATGCGTCACAAAATAGGATGTCTGAAATTGAAGCTGATGCTTA
CATGGCAGCCGTCATGCCTGGGACATACACCGCAATCATGAGCTCATTAG
TTGAGGTTCGAAAAAGACTCGGCCAAAGCTGGCTTAGGGATCTGATGATC
AAATCAGAGGGAGATGGGCCGAAGGTTCTGGATGCAGGGGCTGGAGGGGC
TGGAATCATAGCCTGGAGAAAGATAATGGAAGCTGAGTGGGAGATTATGA
AAGAAGATGGAACTGTACAAGACAACTTTAATCCCCTAGGCAAGAGTAGT
GTAGTCACGGGCTCTGACACCTTACGACATAGAGCGTCGAAGCTCCTCGA
AAACACAACATTCTTACCTCGTCTTCCAGATTATGTTCATAGCACATTCA
CAGACAATAATATCGATAGCTCTCAACTGGGTGAAAGGAAAATTTTTGAC
GTTGTTCTTGCGCCTCACACCTTACTTCCCCAAAAAGAAGATTATAAGCG
CAGAAACATGGTCAAGAATCTCTGGTCTCTAGTCAACCCGAATGGTGGTG
TTCTAGTAATTATTGAAAAGGGCCTTCCCCGTGGATTTGAAGCTGTTGCG
GATGCTCGATCTCTTATACTCAGCTCCTTCATATCTTCTCCTGGCGATAG
ATTTGTCGAGAATGATATCGAATCAGCCGAATCAAACGAAGGTCGATATA
CGGAAAAGGAAGAAGGAATGATCATTGCGCCTTGTACAAGTCATAGCACT
TGCCCCATGTATCCATCACCGGGGATCAGTAGTGGGCGAAAAGATTTTTG
TCACTTTCCCCAGAGATTTATCAGGCCCCCCTTTCTTCAACGACTACTCG
GAGCTAAAGTTCGTAATCATGAAGATGTGAAGTTTAGCTACATTGCCTTC
CGACGTGGAATCGACGAAAGGAAAGCTTCCAAGTCTATACTTCTAGGAGA
AGACGCTACAAAGCAGTCCTTTGAAGGGTATGAGCATCATAATTTACCAG
AAGCCTACCAGGATGCCGATTATATCCAATCCGACATTTCCTTTAGTCCT
CTCTCTCTACCTCGGGTAATCTTGCCTCCTTTGAAACGACATGGTCATGT
TACTCTTGATTTGTGTACGCCGTCGGGAAAGATAGAACGCTGGACGGTTC
CAAAAAGCTTTAGCAGCGTTGCGTACCGTGATGCACGCAAGTCCAAGTGG
GGCGACCTCTGGGCTCTAGGAGCTAAGACACGAGTTGAAAGAAACCTACG
CCTGGGAAAGATTGTAAACTTAAAGGGTCAAAAGGCGAAGCATCATTGGG
ACGAGGCGCTGGGTAAAAAGACTAAAAAAGTCAAAAAGTATAACATAGTC
ATGGGGAGCAAGGGCTTTGAGGGGATTCGTAGTGCAGGCAAAGCCGTCGA
GGACCGAGGGGGGAAACGCAATAAAGGTGGAAGGTTGTCAAAAGGACCCA
AGCCAATTAGCGTGGATGACCTGTAG
>Bgh_supercontig_000011_gene-3.6
ATGAAGAAGCGCTTTAGTTCAACTCTGACCCTTTGTAGAGGGTTAAAGAA
ATCTCATCAGAACCTTATTAACACTAGGAAACTACACTCCAGTGGAATAT
TTGAGACAAACAACAAACAGTACGACGTGGTAGTAATCGGCGGTGGTCAT
GCTGGATCAGAAGCATGTACCGGAGCGGCGCGATCAGGGGCAAAGACTGT
TCTCATAACCCCAAAACTCGACAATATCGGAGTCTGTTCATGCAATCCAA
GCTTCGGAGGCATAGGTAAAGGAACCATGCTCAGAGAGATCGACGCGCTA
GACGGTGTATCTAGTAGAATTATCGATAACGCTGGCGTTCAGTTTAAAGT
TCTAAATCGAAAAAAAGGACCAGCTGTTTGGGGTCCTCGGGCACAAATCG
ATAGGAAATTATATCAAAGATTTATGCGATCAGAATTAGAATCATACCCG
AACTTACAGATCTTGCTCGGAAGCGTTGCAGATATCGTGGTATCGAAGGA
CGAAGACGAGAAAAAAATAACCGGTGTTCGTTTAGAGTCAGGTGAAGTTA
TCATGACCAAGAAAGTAGTCATAACGACTGGAACATTTCTGGGCGGTGAA
ATACATATTGGTCTTGTTGTCTATCCATCCGGTAGAATGGGTGAAGCAGC
GACACACGGCCTTAGCAAGTCACTAAAAGACGCTGGATTTACCCTCGGGA
GACTTAAAACTGGAACGCCGCCCCGCTTACTTAAGGGGTCAATCGACTTT
AAGCTCATGGAAAAACAATTTGGAGATGATCCACCTGTACCATTTAGTTT
TCTAAATGAAACAGTTTCTGTTCAAGATCAATTAGTTTGTTATTCCACCT
ACACAAATGAAGCTGCCCACGATGTGGTCAGGGCCAACTTGGATAAATCT
ATCCATATAAGAGAAACTGTAAAAGGCCCAAGATACTGTCCATCTCTCGA
GTCTAAAATAATTCGCTTCGCAGATCGAGACAAACATATTATCTGGCTCG
AACCAGAGGGATTCGACAGTGAAGTCATTTACCCGAACGGAATCTCGATG
ACCATCCCTGCCGAAGCTCAGGAGCAAGTGCTAAAGAAAATCAAGGGGCT
GGAAAATGTCTCAATTCTACAACCTGGGTACGGTGTAGAATATGATTACG
TTGATCCACGAAGCCTGAAATCTACCTTGGAAACAAAAGCTATTCAAGGT
CTTTACTTAGCCGGACAAATAAACGGAACTACTGGTTACGAGGAAGCTGC
CGCACAAGGCATTGTTGCTGGAATTAATGCAGGGCTTTCATCTCAATTTA
GACCGTCTCTCATTCTCTCACGTGCTGATGGTTACATTGGAATTATGATA
GACGACCTAATAACAAAGGGAGTATCCGAACCATATCGAATGTTCACTTC
ACGTTGCGAATACCGCATGAGTTCTCGAGCGGATAATGCTGATATCAGAC
TCACCAGAAAAGGTCGTGAAGCAGGCATTGTTGGTGATAGCCGTTGGCGC
ACCTTTTCTGACGAACGAACGCAGATTCAGGAACTAACATCCATCCTTCA
GGCGAAATTTGCCAGCTCACCAACATGGATCGATGCCGGCTTTAAGGTCT
CTAATGGCTCAACCAAACGAAGCGCTTTTGATCTCCTTCGCGTAACTGGA
GTCACTCCGCTTGATATTGCCCATATCCTCCCTGAAATAAATAATTACTC
GCCTCGGATTCAAACTCGTGTAGGAATTGAGTCTACCTACGCTCCGTACA
TATTGCAGCAAGAGACACAGCTCAATCAATTTAAAAGAGACGAATCCACT
AAACTACCAATTGACCTTGACTACAACTCAATATTCGGATTATCAATGCA
CGAAAAATCACTTCTTGATGCCACAAAGCCTGAAACACTCGGTCAAGCAA
AACGCATTGAAGGGCTTACTCCCGCAGGAATTTTACGATTGTTAGCTTTC
ATACAAGACCGGAGACGGGCTTCGGCTCGAGAAGCTGCATTACAAGAAGT
TCAAAATCGAAAGGAGCTGTATATCGTTTGA
>Bgh_supercontig_000011_gene-3.9
ATGGCCATTCTCTCATATCCTACCTCCCTTTCACTTCCTACTACATCACT
TGTACCCACCACTCATCCTACTGTTAGACGTATTCTCAATCGGCTTAATC
GAGCATCTCTCCTTTCTTTGGCGCTCGACTGGCTTTCCGATGTCAATCTA
TCTACAACAGGGCCTTATCTCATCGAACCAGAAGATGATGAAAGCAGTGA
TATGTACCCAGCGGCATCTTCGGTAGAGGAATTGCGTGAACTCTATACGC
AACTTGGGCAGCGAAATGGAACTAAAAGAGATGTGTTGGAGCGGATATTG
GAAGGCGATTGGCGCGCAGGTATCAGTCTGTATGCGCTTGCAATGGCCGA
TATGCAATTCATATACAGTCATCCCTCATCACAGAAATGGACTGCGCTCA
AAATTGTTCCTCTCTCTCCCTCAGCAGCGGTCGGGATGAAGAGTATGATA
CCACGTTTCCATCCTGCAACATTTCTGCGAAATCTGCATCATACATCGCT
CCCAGATATCAAGTTACATCTGAACATAGACCGTCACGCAACTTTGCCCC
TTCTCATTCTACGCATCTGGGTGCTTGAGAGTCCGTACAGTACATCGCGG
GCACTAGACACAAATTTAGGCCAAATTTCAGAGGCGAGTCGCACCTTCTA
CATAGCTTTTCCTGACTTTTCGCCCCACATTTTCATTACGAGTGCCCGCA
GTCTTTCCGACACAGCTCATTCGACCGCTATGAAGACAGATGATAGCAAA
AGTTTGCGAAAGTATATTTTACAAGCCATACCCAAAGCCTTCAGTCGACC
AAGAGAGCGCTACAAGCTCGAAAGTACAAATTTTTCCGCGAGTAACCTTG
AAGCCCTAGTTCAACGTCGTGGAAATGGGCGCACCAATGCAGCGGGAGGA
GGCTGGGGCATTTACGCCGAAACTCAGGGAACTCGAGCTTTACACGACGA
CCCACTCTCCTTACAAAATTTACCGGCGCTACTTGAGACAGAGGGTGGCG
GAGGTATTGATGAACCTGCCAGAAATCAGCTCCGCGCATCAAAAAATGAG
ATGTTACCTTCTACTAAAGTCAGATGTCTGAAACGCAAATCTGAATCTGA
CGAGAACTCAATCTTGAACAAAAGACGTCTAGCTATTGGCAGATTTGGCG
ATTCAGCCTTGCCGGATGATGGGTTGGGGATTGAGAGGCTCGATATATTG
CTGAAAGAACCAATGCGTCATATTCTAGTTACTACCGACAATATAGGCAG
TCATGTTTTCAAGACAAATACGAAGGGCTACGAAAATCAAGGTCAATCGC
CGAGCTCTAATGCTGATAATACAAATGTGCCAGAAGCGGAAGAAGAATGG
CGCCCGGGCATTAAAATCAAATTTTCGGGGACTCATGTTTTTGCTGGATT
GCGAGAATTGGTTGAATGTGGGATTGTAGATGGTCTTCGAATGCCAGGCT
GGATGACTGGAGAAAATGGAGTTAGTGTTGGTGTTGTAAGAGATGGTCGT
CTACTCTAA
>Bgh_supercontig_000011_gene-3.7
ATGGCCTCAAAAACAGAAAACGTCAAATGGGTAGACGGCCTCAGGGGATG
TGCGTCTCTTTTAGTCGTCTTCACACACATTGCTCGTGCTTTTGATGTCG
ACCTCTTTCTCCCAACATCTGCCGAAGGTGCAGCTCCACGCATCTTACAA
TATCCCTTCTTTCGAGTTTTTACCCAGGGCCGAATCGGTGTTTCCATCTT
TGCGCTGGTGACAGGATATGTCTGTGCCTTAAAGCCAATTCGGCAGATTC
GCTCAGGCTGTCCTGAGTCGGCATTCAATTCTATTTCACGCAGCGCTTTT
CGCCGTATTCCTCGCCTCGTCTTACCAACTACCATCGCAACAACTCTCAT
TTGGCTCTTGTGTCAGCTGGGGGTCTTCGATATTGCCAACCATGTACAAA
GTGTGTGGTTGAATCATTCATCGCCAAACGCAACCCCTTACGTGGGACCT
GCACTAAGAGATCTCGTATACAATCTGATTACAACCTGGACAAAAGAGTT
TAATGTCTATGATATAAATCAATGGACGTTATTTCCCCTCTTGAAAGGCA
GCATGCTGGTGTACGTCATGATTGTAGCTTCAGCTTACTGCAAAACAAGG
TATCGAATGATCGTGGAGTTTTCTCTCTTCTTGTTCTGTTATATCGCAAA
GGATGCAACCTTTGGTATGCTTTTCTTCTTTGGCGCTTTTCTGTCGGATC
TTTCTCAGCATCCTTCCCACAACCATTGGCTCGCCAATCACAGATTACTA
TCATGTGTGCTCTCACCTCTTCTCATAGTATTTGGCATGCTACTAGCGTC
TTATCCTGAGGACAAGGCCGAGTGGGCCCATTGGTCTGAAATATTGCGTC
AAATGGCAGCCTACATTTTCCCCGCCGACAACGAAACACCTCGCTATTAT
TCCGGTCTAGGCCTCATTTTTATCTGTATGGGAATACATATATCAAATTT
TGTCAAGGATGCTCTCTCCCATAGATGGCTACTCTGGCTCGGCAAAAATT
CCTTTGCTGTATATTTACTTCATGGCACTCTCCTCCGTACCATTTTGGTA
TGGATGTATTTCGGTGTCTCAATACCCGCCGATATTATTCATGAAGACGG
TTCTTCTCAGCCGGGCCATTTGCCTTACCCAGGTCGTCTTCGATGGTATT
TTTGGATGCCAATCTGGTTTTTCATCCTGTACTCTATTGCAAACTTGTGG
ACAAAATACGTTGACCCATGGTGCGCAAAAGCCACCGAGAGCCTTGTGAG
GTTTGTATTCCAAGAATCTACAGATGATTCTGTTGAAAAGGGTCTTATAC
CTAGATAA
>Bgh_supercontig_000011_gene-3.5
ATGGCTGAAATGGAAGTTCAGATAGATCTTCATAATGGAAAGAAGGAGAC
AGGTGCGATTTTACAACTAGAGAACAACACAGAAATCAGTAACGAGGTTA
TAATACCTCCGGAGAAAAAAGTTAAGAAAGTCCTTCGCAAGAAAAAACGA
CCTGCAAGGCCCCAAATCGATCCGCTAACTTTAAAATCTGAGCCACCACC
GCAAACTGGGACAATATTCAATATATGGTACAATAAATGGTCAGGGGGTG
ACCGTGAAGACAAATATTTATCGCAGACTGCTGCTGTAGGACGCTGCAAT
GTCATAAACGATACAGGATATACGAAAGCTGACAAAGTGAACGGAAGTTA
TTTCTGCCTTTTCTTTGCGCGTGGGGTTTGTCCCAAGGGTCAAGAGTGCG
AGTATTTACACAGGTTACCTGGAATCCATGATTTATTCAATCCCAATGTA
GATGTATTCGGGCGCGATAAACATTCCGATTACAGAGACGATATGGGAGG
TGTGGGTAGTTTCATGCGCCAAAACCGTACGATATATGTTGGCCGGATAC
ATGTAACTGATGATATTGAGGAAGTTGTTGCTCGTCACTTCGCTGAGTGG
GGCCAAGTTGAGCGGATTCGCGTTTTAAATACACGAGGTGTTGCATTTAT
CACCTATTCTAATGAAGCCAATGCCCAGTTTGCGAAAGAGGCAATGGCTC
ACCAATCATTAGATCATAATGAGATTTTAAATGTTCGATGGGCAACTGCC
GATCCAAATCCAATGGCACAAAAGAGAGAAGTTCGGCGTATTGAGGAGCA
GGCAGCTGAAGCTATTCGAAGAGCTTTACCAGCCGAGTTTGTTGCTGAAA
TTGAAGGTCGTGATCCAGAAGCGCGAAAACGCAAAAGGATTGAAGGAAGC
TTTAATCTTCCTGGTTACGAAGCTCCAGATGATGTTTACTACGCAAGAGG
TAGCAATGTAGTCAACCCGGTTGGACGAGAAGGCTTTGAGGTGGAAGAAG
AACAAAAATTTATAGATTTAGCCGACAAGATGGAAATGGAAGAATCTCAG
CCACTCGCACAAGGCAATGAGTTCTTCTCAGCAAATATGATGGCAGCACT
GAAAGATACCCGAATCGTTGTAATGGAACAGAAAAAAATATTACCAGCAG
GACCTCTAGTCGCGTACGATAGTGAAAGCGAATGA
>Bgh_supercontig_000011_gene-3.8
ATGTCAATACCAGATAGTATTGCTCTACACAACGAAAAAATTCTGGGAGT
ATGGAAAGATGGAAACGATTACACAATTCTCAGTCAGACAAGTGCTGGTT
CACATCCAATAAATGTCCATAAAGTGGCTCAGCTTCCTGAGAACCTCGAA
TCACATCTCTTAACTCTGCCTCTTTATGTACAGGGAGACGTTTATGTGAT
TATTTCGATTTTATCAGGCAAACTTATTGCGTGCATGTATTACTCACGCA
TAGTAGCGCCTTTATTAGACGCCATGGGAGTTAAACACAAGGCACTATTT
ACTTCAACTCGTCATTCTATAAAGGAATTTGCTACCTGGATATCTGGAAC
CATTATTCTTCTTAGCGGAGATGGGGGAGTGAATGACCTAGTCAATTCAC
TTAGATGTCGTGTTACATTAATACTTTTCCCACTAGGAACAGGCAATGCA
CTTTTTAATTCACACATACAGGACGGAATCCAAACTCTTCTGCGTGGAAC
TCCCAAACCACTGCCAAATTTTCGCGTCTCTTTTCAGGAAGCTTTTATAG
ACAACCAGGCGGTCAAGTCAATACTCGGAGTAGTGGTTGCAAGCTATGGC
TTTCATCCCGTCTTGATACATGAATTTGAAAAAAATCGTAGCCTCGACAC
GAAGCAGTTCGACAAAATAGCCCAAGAATTGTTAAAAACACCAATGCAGT
TTGCTGGAAAGGTTAATGGAGAGAATATGAAAGGGTATGCGGCGGTAACT
ATGGTTAAGAAACTAGATGATAGATTTTGCGTCTCGGTGGATAATAGCTT
TAGACTTATTCATCTCGATACGTCAGATTTGATGAAAGGGTATGTTGAGG
GTTTAGGGGCATGGAAAGTTGACAAAGTTGAACTTGAAGGAATTTCTGGA
AAGATGTGTATCGATGGCTTACTTCTTGATGTACAGGGTCGAGTGATGAT
TCAAGAGGTAGAGAGCGTTATCGACTTGGTCACTTGA
>Bgh_supercontig_000011_gene-3.2
ATGGTTGGCCTTCATTGCATAGTCGCAATTCTTCTCAAGACCAGCGGTCT
TTTGAGTTCAAATCAACTGGTAGTAATTGGCAGCAAAAGTGATAGGGGTC
ATACTACCCTAAGCTTCGATTACGGAAAGAAAAAGTTTCCTACGCTCCGC
AATCAAAGAATATACATGGCGCCGAATCGCAATCTAAAAACCGGCATTTC
CGTTACGATTTACTGCTCTAAAGTCTTCGATGATAAAGAAGTAATATCTG
CGGTTATAAAAGGACTGACTCCGACTAAGTCCTCTACCATAATTGACAAT
GACCCAGCTGCAGCCAAAAAATGTAATAAATTTTTAGTCGATCAAAATAA
TCTGGCTAGCAGCTCTCCTGGAAAAAAATTGGACCTGAAGTTGTCGGATG
TTTTGGAAAGAAATGCATGTGATATACGCAACATAGGACGCTTTGCTGAA
GATAGCCTAGTTAAGTTAACAGGAAAAAACAATTGCATATCCCCGAACCG
AGTTGAGCTATCCCTTACTATTGAAATGGATGCGGTGGTTCCGATGAAAG
ATTTACTGTTCAGGGGCGAAGCAATTTTGGGCCCACAAGGTGTGAGCGTG
AGAATGGCAATGGGTTTCTACCTGGAAGAACTACATCTTTTCGCACTCAG
AGCTAGCGGAAATCCAACTTGGAGTTTTGTCACAAGTCTCAGATCTAGAA
TTAAATCTGATAACATGTCGAAAATCTTCAACTTCATCTTCGATAAAAAT
GGCGAATTCAACGCCTTCAAGGAATTGGTTGACCGGAGTGATCCAGGAAC
ATTCTCTAGTCGCTTGGATATTAAAAGCCAAGGGTCGAAAAACATAATTC
AAAAAACCAACAGCGCAATAGCCAGTCAAAATCATAGAACGAAGGAAATT
TTTAACGTTCAAGAAATAATTGGAAAGTTAGAGTGCACAGGTAATTCTAT
CAGAGGTGGCAAACTCGACAGAAACGGTCTATAA
>Bgh_supercontig_000011_gene-3.1
ATGTCGCCGCCGATGCTGCTCATGCGTAACCTGACGCAATTCCTCGCTCA
AAATACTTCAGCTGCCATCCCCACCATGATGCTGCTCGCGCCAACCGGCA
AGCTTCTCGCAAGCTCGTCGCCCATGCCGGCTTCTCAACTTCGCACACAA
GCGACCCTGGCCTACTCGCTCTGGACACTCTATCGGCCCTCGGTGTCATC
GGTAGTCGCCGCACTACCGCCCGCAACGGCGCCCTCCCTCGCTCCTGTGA
GCCAATCCTTCTCGTCACCCTCAAGCGCCTCTGCGCCTCCGGGCATCAGT
ACCATCACGATCCAGCTTGCTCAGGGAGTAATGGTCATACGCGTACTTAC
TTGTGGCTTGCTGTTTGTGGCGGTTGGCTCCTCTCCTACTGCCCCGCTAG
CCGATAGTCCTTCTGAACCGTCGCGCGAAGATAACGCTGGCCCTGCCTCT
AGTATCGATGCAAAAAGTCTGGTCAGCTCTGATTGTCATGCTAGCAGTAT
TTTCAGGACCAAGAAGATGGTAGAAGAGATTGGTGAATGGCTCGATCGAA
AGCTAGACGGCTTCGCACTGTACGCAGGGGAAGGGCGATGA
>Bgh_supercontig_000011_gene-3.0
ATGGCTCTTACGGAATCAACAATGCCGGAGGTAGTGGTGCGTCGAATTCG
GACCAAGTATCACTGGCCATCTGTCCAACTTAATTCATGGCTGGCCATCA
TGCTCGTTGGGAGCTCAGCAATTCTGGGAATTTTTTCGAGCTTCATTGCG
ACACAGCGCCAACTCAAGATTGGAATTCCATGGTACTTTCCATACTGGGT
CACCGTTGGAACCTTGTCTGTTATTTTTATCTTGATCATGTTCTGGTTAA
TAGCACGACGGCAACTCTTGCCTGGTATAGTTATAATGGGATCATTTATA
TTACTCATTCTATGGGTGGTGGGCCTAATCATGATAAGCCTCCAGCTGTG
GGGTCCCTCAGGGAACGTCAACACTAATTGTCAGCTTTATGTCGAGAATC
AGCCAGTCACAGGTGTCAGTGTTCAAACATTGGCATGGCTAGAGCAGCAT
AGCATTTGTCAAGCATGGCAGGCGGCATGGTCGTTCCAACTGATCGGATG
CACCTTCCTTCTCTGGATGCTGATTATGGCCTACAGAGTCTACCGAGACC
ATGTATAG
>Bgh_supercontig_000011_gene-3.3
ATGCGCCTTTCTACTATTGCTATAACTCTTCAGAGCATTAGCCTTTCTAT
TACAGTGCTAGCTAGCTACAAAACGCCACATGTAGCCCAGGAGAATAAAA
CATTCGATTGTGTTTATAATACCTTCGATGCCACTACTTTAATGAATCAG
ATAAGTACTATCAACTATTACGGGGGTATAAATCAACTTCGACAAATCCA
AAGTCAAGAACTTGATGCGTTGTATACGAGTCGGTGGGGAAATGCTAAGG
CAATGTATCATGATGATGGATCGACCGTCACGCATTATCTTTATGAGTTG
CAGGGTATCGAGGACAGTAAGCATATCAACAAATATAAGTACACCCTCGT
TGTTAACAACAAGGTCCGAGCGTGTGCTGTTCTGGAAAGGGTAATACCCC
AGAACTCAGATATGGGAGATTCCGAGGACGGGTATTCAGGAAGCTCACTA
GCGAATAGTAAGCTTTGTTCGATTAGATAG
>Bgh_supercontig_000011_gene-4.10
ATGGCGCTATCAACTAACCACAGTCGCCAGAGAACCGTTGAAGTGAACAA
TACCAAAAGCCTGCACGAAAGTTCGAATCCGTTCTCCGCAACGGCCAACA
AGTTCTGGCTAAAATCTACGAAGGTCAAAATTACAGCAGAAATCCTCAAA
GCCAACATCTGGGACTTTTTGGAGAAAGAAGATTTTGCATTTAAATTTTT
GTTAGATTTGGAGAACCTACAAATTCTTGAAGATTATTTGTGGCCAGGAT
TCACAGAAGATGCTTCAAATATCCATATACTACTCATCGTCCTACTATCA
AATGTCAGAGCCAGAGAACATCTACCAGTTTGGGACACCTTTTACGATAA
GAAGTCTGATTTCTCATCTCTATTTCGAAGAATAATTTCTCTGAGCTTAG
ATACTTCTTTATCTTCTACAGTTAGAATCCATGTTTTATCATTTATTATT
AATTCTTTCCAATCCCTGGAACGTGAAATTGTCCGGAAAGAATGTGCACC
GTTGGTTTCTATATCTATCTGGCACAATTTATCCTGTGATAGGAAAAGAG
AACAAAAGCTCGATCAAAATATTCAGGTCCGCAAGGCTTGGAGGGCTTCG
ATAAAGCGATATGACGCAGCCGATGCGGCGACCAAGTCAAGATTACGCAT
AGAAAGGTCATGGTTATTAACACTTGTTTTCGACTTTCTCCGGCAGCTGT
ATGACGCCGGGTGTAAGACTAGTAATATCAGATATTGTGAACGCTTCATT
GAGTTATTAGCTGATCTCCAAAGTCAACTACCAACCAGAAGGTACGTTAA
TACAATGCTCCAGGATCTCAATATTATACCAGCAATTAGAAACTCTCCTG
CATTTAATCAAGAACAAAATGGTCTTTTAAGAGACCTACTAGCCCTTCTA
AAGCACTATACAAATTTTCCAATAGACGACTACACCGGAGTTCATTATGG
GCTCGAGGGAGCCTATGATCGTTACTGCTCAAATCTTGCTATGTTGCAGA
GAATAGCTTTCAGGCACTTCAGGGACAAATTAACAGTCTTGGCACTATCA
AATTATGGATCTATCGGAAATCACAATGAGCTTCGAAGTCACCTAGAAAT
TCTCTCGGACGAGGAACTCGCTCAATTGTGTGAATTACTTCAGATACGGA
CTCAATATCCTGCTTCTACTGGGATCCTGCCAAGTCGTGAATTATTAATA
GAGATTCTACTTTCTGTACATGAAAAGCAGAAGACTTTTCATGAATCTGC
TCAAGAACTTAGCATCTTGCCTACTGAGGTGTCACTTCTTGACCCATCAT
TACTGAGGAATGATCACTATAATGGTTCCCAACCTCTTGCTATTCCAAAA
TTAAACTTACAATACCTTACCGTCGGAGACTTTCTCTCCCGGTCTCTAAT
CCTTCATCGATGTGAATGTTTCTACGAAATAAGAAAACATATTGAAGACA
CCATAAAACAATTACGACCCTCCGCTAGTCAAAATGGCCAAACTAACTTT
GAGGGCTCCTCAAAAATGGCTTTAATAATCCCAAAACCTGTTATCTTAGA
AGTCAGTCCACCTCTCGTAGGTCAAGATATGCCCTCTAAGGTTTTAGCTG
AGATTATATTGGATACAAGCCGTATGAGTGATGACACGCGAAAAGAATGG
TCTTCTCTACGAACCGATGATGTAGTATTTCTTCTTTCAATTCAAAATTT
AGGCAATTCCATGCCTACCAATGTGGAAATGACATCCGAACCACAGCAAC
CAGGGCTTAGATACTTGAGAGCGGCTGAAGTTATTCATGTACTTGACGAA
AAAGGTCGACAATTAAATGAACAAAACCACGAGAATGGATACTTTAGATC
ACGAATAAAAAAGTTACAAGTGAAATTAGATGCTTCCGCATACCGCGAGG
ATATGGAACTCGTATCCACTGGAAAACCAAATATGTACGAGTCTCTAAAT
GTGATTGTTCGAAGACGAGGCAGGGAAAACAATTTCAAGCCTATCCTTGA
AACAATACGGAGTCTCACTCTTTCGGATGTTCCCCTAGCAACGTGGCTCC
ACGACATTTTCCTCGGCTATGGCGATCCAAGTGGTGCAAGCTTTCAGTGT
CTGGGGAATCGAATAAAAAAGATAGACTACCGGGATACTTTTCTTGACCG
GCAGCATTTGATCGAATCCCTCGCGGGAAAAGCTCTCAAGGTCAGCAATG
ATATCGTTGAAGATATCAGACCCCCATATGTTTTAGAGTTTGAAAACACT
GAAACAAAAGAACCAATTGAACCCACAAAGAAGCGACGTCGTATTACTAA
ACCTCCCCATCAAAATGAAGCTTTATCTGTCCGAGTATCAACATACCAGC
CCATAAATACGGGCCCATACCCAACAGACGCATCTAAACTAAATAAGATT
CGATTTACCCCTACCCAAGCCGAAGCTATTATATCTGGATCGCAGCCAGG
ACTTACGGTCATTGTTGGCCCTCCTGGAACTGGAAAGACTGATGTTGTAA
CTCAAATTATCAATATAATCTACCATAATTTTCCCGAACAGCGAACTTTA
CTGATCGCACACAGCAATCAAGCCTTAAATACCTTGTTTCAAAAAATAGT
TGCATTGGATATTGATCAACGCCATCTGTTAAGACTAGGTCATGCTGATG
ACTTAGATACAGAATCTAATTTTAGCAAGCACGGAAGGGTTGAATCATTT
CTTGATAACAGAGAAAGTTATCTACAAGAAGTTGACCGACTTGCAGCTAA
CTTTGGCGCCCCTGGTGCTCATGGTAGCTCTGCTGAAGCTGCAGGCTATT
TTAATTTAGTATACGTCGAGCCAGCTTGGAAAATCTTTCAGCAACTAGCA
AGCTCACCAGATACATCTGCTGAGGGTCTCATCCAAGCATTTCCTTTCCA
CCACTATTTTTCTAATGCACCTCAGCCACTGTTTCCACAGGGCTCTTGCA
GAGAAAATATCTTGGACATCGCTAATGGCTGCTATTTCCATATCTCAAAA
ATATTTTCAGAACTCGCTGACATTCGACCTTTTGAAGTGTTAAGAAGAGA
CCGTGATAAAGCTAATTATTTACTAACAAATGAAGCGCGGATTATTGCCA
TGACTTCTACATATGCAGCCATTCGGAGGGGTGAAATCGTATCGCTTGGC
TTTCACTACGATAATGTTATTATGGAGGAAGCAGCTCAAATAACTGAAAT
CGAAAATTTTATTCCTTTAGCGCTACAACTTCCCAAGGATGGAAAAATGC
CCCTTCAGCGTGTTGTCCTCTGTGGAGACCATTTCCAGAATTCGCCTGTA
ATCCAGAATCTAGCTTTCCGGCAATATGCCAACCTCGAACAGTCTCTCTT
TTATCGCCTCATCCGTCTAGGTGTGCCAACTATAAATTTGGATCAACAAG
GTCGAGCTCGGCCATCGATTGCATCACTCTATTCTTGGCGTTATCAAAAG
TTGGGAAACCTGTCCTCAGTACTTGCAGCAACTGAATTTCAAATTGCTAA
TGCTGGTTTTAAATTTGACTATCAATTTATTAATGTTGTCGATTACCAGG
GTAGAGGAGAATCAGAACCATCGCCACATCTTATTCAAAACCAAGGTGAA
GCCAAATATTCCGTAGCCATTTACCAGTATATGAGACTGCTTGGCTACCC
AGCATCACGTATTTCAATACTAACCACTTATTCTGGACAACGTGAGTTGA
TAAAAGAGCTTTTGAATATACACTGTGCACGTAACCCTATATTCAACCTT
CCAAAAATTGTCACTACTGTGGACAAATATCAGGGAGAACAAAATGACTA
TGTGATTCTTTCTCTCACAAGAACATCACGGGTTGGATACTTACGGGATA
TCCGTCGCTTAACTGTGGCACTCTCGCGCGCAAGACTCGGCTTATACATT
CTAGGGCGACGTGAGATATTTGAATCATGCTCTGAACTTCGAAAAGCCTT
TGATATCATCTTTCAAAGACCTGACAAACTTATGCTTGTGACTGGGGAAA
TGTGGCCAAGTCAAAGGATTTTAGCTGATGAAATTGGCTCGGTAGTATCT
GGTGAAACGGTAATTGAGAGCGTAGATCAATTCGCTGAACACGTCAAAAA
TATGATAGATGTTAAAACTGGACAAGATCATTCCAGCAGCAATCATCTAG
GAGAAGCTGGCGATAAAGATAATCTAATGAGCTAA
>Bgh_supercontig_000011_gene-4.0
ATGGAGGAGCGGAACAGTGTACAATTTCAGACATCCAACCAGGTTCTTGC
GACAGGTAGAACAAATCGATCAGTCAGGAAGCCTCTTCATGAGCGCTCGG
GATGCGAATCGAACGCCAACGTTCTGGCGGCTATTCGGTTGGTACCGAAG
ACCCCACCAAAACTACTAGGCCACGGAAATGCCGACAACGCGGCCCACTA
CCACGCTCGTCCGCCGCTTCCTACTCGTACAATACATAATCTAAGTCCCA
ATAAAGGTAAGATTGGAGACGATTTGACCAGAGACGCCCAACCGTTATCC
GAGTTTTCATTACTTACCCAGAAACCCAAAATCGTTGGCCATCGATTACC
CAACACTGTACAAGCTTTGCCGCGCAATCCCCTGACACCTCTCAGTACAC
CGTCTCAAAATTATGCGGAAACCTCGCCAAATCGATCCCCTTCATCAAAA
CCCTCGAGTAGGAAACGCCAGCTGCGTATTCATGAAGATAGTAAAACTTT
CTCGCTACTACTACCTGAAAACGAAGCGCCTGATATAGGCCCAAAAATAA
CTCCAGACGAATGCGCCAACTCCACATTGCCACCCTCGCGCATTATATCT
TTGAAACCCTCCAGCGAGCGCACAAACCTACCAGCCCATGCCGAAGGGAT
TGTCACAGAATTTAGCAAACCAGGATCACTGACTCCCAATGATTCTTCAT
CCTGCCTCACCCAAGCAGGGACCAACAATAACGACTTGGTTGCAACACCA
ACCTCTAACACGCCAAAACTACCTCATCCTATTGATTCTATAAACAGTTC
CCCCTGCAATTATGAATTTGTCGGTGGTCTTCGAAAGGTTGCCAAAAGTC
CGAATCATAAACAGCAGACGTCCCAAGTCCTCGAACATCGATCAGACGAA
GACACTCTCTCATCAGTGCCATACGCTCTCGCACCTCAGGCTTCTTTCTC
CTCGCTCGATTCTATTTCCTCGGAGACAACGAATTACAAGACATACGGTG
ACACACCCGCCTCAGCTTCCGCAAAATCACTAGCACTCTCTCCCTCCCGT
GAATTCAATCATCCACTTCGCCAAGCACCCAATCCCAGCCTATCTTTTAG
ATTTATTGATCCACCAAACAAAAAAGAAAGTCACTCATTATCCAGGGTAC
CTACTCCTTCCAAAAGCTGTTCTCAGTCATCACTGAACCTCCCATCTCTC
GGCGCAAACCCTTTCGTATCTAGTGAAAGTTTGACCCACTACAAATCTCA
GTCAAAGGAATTCATACGGACTGGATCGTTAACATCTCTCTCTTCAACCT
TCTCACATCGAAGTTCTCTTCGTGGAATATTTGGTTCCGGATCTTTCATT
CATATACCCTACCGCGCTTTCAAGTCTATTCAGGGTCAGACTAGCCCTAG
CTCATGGGTAGAGCCTCTCTCGCTCTACGCACCACAGTCACACATGAACG
AGCATCCTCACCAATGGAGTTCACAGCTATCAACTGTGCTCTCAGTTTCC
GAAGGCGGCTCGGACCATGCATCTATCGCCTGGTCAACAAATAGTCGGAG
CTCCAGCAGCAGGGCACGGGTTATGAGCATTGGATCAGGGTATATGTCGC
ATGATCCTCTAAGTCCAGCGTCTCGGAGCCTTTCTTGGAGTGGTTCAGTT
ATTGATCCTCCCCCATCGATTTTTTCGCACAGAGCCCGCCACAACAGCAA
TTCTTCTGGGAGAATAGTTGCGGAACAGGATGAACACGGAGACGGTATAA
CAGATCTGCAGAACTTGCCTACGAGACCTTTAAGGAGACGAACCTCGGGA
TTTTATAGCACTACATCATCCGAAACCGGACGCACGAACACTATGCGATC
ATCCGCTAGTACCCGATCGAGTGGCCTAAACTTGTCCCTGATTCCGGCTT
GGGCAAGACTATATTACGGCAGTGGTGAGAGCCGTCTTTTGTGCTCATCC
ACAAACATGAATGGTGCACTCGACAGCCGAACAAACTCACTGCAAGCAAG
CTCACCTAGCTCTCAGTTCTTTTCGTCAAATATATACAGTCCGCGAAATC
GGCAGCATGAAAGCGACCAACTGCGTGAAGTCTCGTTAGACATGAACTCT
GAACAAAACTACTCGAATGCCGGGTCAGATGAGCGATCCTCCAGAGGTAG
TACCAAAGAGAGAACTGGCAAAGAATGGATTAAGAACGGCTTGTGGTCAC
CACATCTGCGGCCTGACAGACTCTTGAAACGGAGCCACTTCTGGGACCCG
CCTTCCTTGGATTTTGCATCAGACGAAAGCTTATTCGGTAGACGGAAAAT
CCAAATCGTAATGTTTATTTTGGGATTTTTAGTTCCCTTTTTTTGGATGA
TAGCATCTTTTCTACCTCTCCCCCACTCGCCCGTGGTTGAGATGAAGGAA
AATGATCGCAACTCTCCGACATTCGATTATTACCAGGCGGCTCGGAAATT
CAACGCCCTTGAGGAGGCTCGTTATGAGAGCGCTGTGTGGTGGCGAAAGC
TCAATAGATGGATGTCTTTGGTAGGAATAGTGATTATCGCCGTTGTTATT
GTGCTCGTAGTTGTAGGGATACAACAAGGATGGGGGACGGGCAAAGATGA
TGACTCTTGA
>Bgh_supercontig_000011_gene-4.11
ATGCTTGTGGCACGGCAATGCGATACTGGACGGACAACCTGGTCTCCAAC
CAAGCTTCAGGCCATTTACAACACCTTCTCTTCTCGAATGTCAAATTTTG
AACTACCAACGACGCAGCCAGACTGGCGAGAACAGTACGCCGTGTTTCCT
TCAACTGGAGAGAATAGTCTACTCTCTACATCATTCGAACAGCGCGATTT
TTCGGGTGAATCCTACTCTAGATCGGACCAGACCAGCTCACAGCCTACTC
AAACCCGGCCAAAATCTTTGGGCGTACTAGATTTAAATTCTCAGATAGAG
CCTGCCAATAATCACCGGCGTTGGAACCCAGGGGACTGTTTGGACCTAAG
CGGATCATCTACCGCTCATTTTCCATTGGTCTTGCCAGAAAAATCAGCTG
ATATCGCGCTCACTCCCCTTGAGGTTGAATCTACCATTAGCGTCCAGACA
CGGCCAAAATCTTTAGGAAGTATAGATCGTGGTTCTGAAGTAGAGATAAA
AGACGAGGAATATGATATTGAGGATGATGATGATATGCTTGACGCTGAAT
TTGAAGAAAATAGTGCACCCTCGCAAATGACCGCTGAGCGACGAGCAGAT
CGTCGAAAAATGAAGCGATTTCGCCTCACTCATCAGCAGACCCGATTCCT
TATGAGCGAGTTTGCTAAACAAGCACATCCTGATGCTGCACATCGCGAGC
GACTCTCCCGTGAAATACCAGGTCTAAGTCCTAGACAAGTGCAGGTCTGG
TTTCAAAACAGACGAGCGAAGATTAAGCGACTTACGGCTGACGATCGAGA
ACGTATGATAAAGATGAGAGCTGTACCAGACGACTTTGACAGCATTCAAG
CCCTGCATTCACCATATGGAGCTGTGCAGGCTGTTGAAACATCTTTGCAA
TCCCCAGCTGAAATAGGCCAATCTTATCCAGAGACGCTCCTCCAACCAAT
CACGTCAGACACATACAGAAAGGAAAAAGAAGGTCATTTATCTTCAACAC
CTAGTCCGGTTTTCAGTCATATGGCATTTAATCCTATCACATCGATCAAT
TCTCCAGACGTGATGTCATCAAATTCTCTAAGCTCACCTGATCAATACTA
CAGCAATCATTTATCGAATTCTTTAAGTGTTGTATCACAGACTACCAATT
CACACGAACGTCCTCATAATTATTCGTCTCTTGCTCAGTCTGGTCAGTCG
CAAAATAACGCCCGATCACAACCAATGAATTTTCGCGAGTCAATGTTGAA
GACAAGACCAAATACGATGCGGTATCCGCTAAGGGTTGGTATGTCCTGGA
GTGAAGATAGTCGAACATACCCTGAGCATCAAGCCAGAAAACCTAGTTCT
CAGGTTTGCAATGGACAGTCATCTTTGGGTTATGCAGAATTTTCCAACGC
TCATGGGTTGAATTCGCATCAATACGATATTAATTCGTACATAAACACTA
GTAACGTTAGAAGCTCACCTGTGAAAATTTTTCCACCACCTCCAGGAAAT
CCTTTATTAATTGCACAGAATAATCCCTCATCATCCAGGGGCCAATTGCG
CAATACTGCTTCGACATTTTCTCAGAGACCATCCCAATGTCAATACCAGG
TTGGAAATCAATCATGTACAATATCAAGTAGGAATAATTCTTTTGGCAAC
AACTTCACCGCCGGCGGCTATGTTAACTCGCTACTTACACCTTTTCCGGC
ACCTTCTCAAGATTTTCTTAATAGCAACGATTCCACTTTGAGCTCGGCCG
GGCCTGAGCAAGTTAATGCAGATTTTGATATTCAGTCCGTTCAGTCCAAG
CGATAG
>Bgh_supercontig_000011_gene-4.30
ATGGATCTACCTGGAGTGGAAGCAACTGATGATTTCGGGAAGCTTTTACA
ATCTATGCTGAAGCACGCAATGTTAGTCAAGCAAACAGAGAAAGTTGACC
CGGCACTACATAAATCAGATATGCTTGAATTATTCGATAAAGTGGATACC
ATATTTCCTACATACCTCTCTTCAGAATCCAGGAAGCAAGTAATAGATGC
TGCGGCTAGAGCTGCTTTCAACAATTTACTGACTGAGCCTGGCCTACTGT
TCTGGCTAATTGAGGAGCTACTTGATAGTCAGACAATTGCAGGATGCCGG
AAGATATTTGATTACCTAGAATCAAGACGCGAAAAAATTACGGCTAAGCA
CTTTCAGTCCAAAAATCTAATCATTTTGAGAAGCTGCAATGAGCTTCTGC
GAAGGCTTTCCAGGGCTGAAGATACTGCATTCTGCGGTCGCGTCTTTATC
TTTCTTTTTCAAAGCTTTCCACTGGGAGATAAGAGCTCTGTGAATCTTCG
GGGCGAGTATCATACGGAAAACATTACAACATATGATTCACATTTTCCTC
ATGGAATCGTCAACGAGCATATACAATCAGATCCCGAAATCAAGGTAGCT
AAAGCTCCTAACACACAAAAAGAAGCTCTTCTCAGAGGATTTAGGGGCAT
ATCTGATGAACAAATTAACAACAATACTTCTGCATCTTTCATGAAGGATA
TCAACATGATGAGCGGAGATCAACTTTATCCAGTGTTCTGGTCACTGCAG
AATTACTTTAGTCACCCCAAAAAATTATTTGATAAACCATCCTTCCGCAA
CTTCCAGGTAGGGCTAGAAGCAACTATGACAAAATTTAAATCAGTGCAGA
AAGAAAATATTACTGATCGTTCAACTAAATCTCCGGATAACCCGACGAGA
ATTGCTAAGCGTAAACGAGGTCATGTCGGTGATGGAATCTCGAATGCTTT
TAACCCCAAATATCTAACGAGCAGGGATCTATTCGAACTCGAGATAAGTG
ATTTATCGTTTCGGAGACATATACTTGTACAGAGTTTAATTATTCTCGAC
TTTCTACTGTCACTAAGTGCAAAGTCGAAGGAAAAACTTTCTAAGGCCGC
AATCGAAAACTACAATAAATCTGTTATGTACACTGACCAATTGCTCAGCG
AAGAAGATACAAATTGGGTGCTGGAAATGAAAAAGTTAACTGCAGAATAT
TTAAAGCAAAGCCAAGATGGTCCATTCTTCTATCGTATGGTTGAAACAGT
GCTTTCTAGAGATAAAAATTGGGCTCGATGGAAGATTGAAAATTGTCCAT
CGATTGCAAGACCTTCAATTACACCACAAGAATATTCAGAATCAAAAATA
TCAGCCCGAAAAACAACTACCAGTAAAAGGCTTCGTCCGAACCCGATTGG
ATCATTTGACCTTCGATTTTTGGCAGAGGTCGATCGATGTCAAGGGCTAG
AAAGATTAAAGGATTCTTCAAGATATCTTGTTCCTGAAATCACAAGCTTC
AAGAACAAACTGGAGCTGGATAATATGGATTTCGAAATGGCGCAAAATGA
TGAGCAAAGAGATTCAGCACTTCTTTCAAAAGCAAGTAAAAGCTGGCGAG
CCCTTCGCATAGCAAGGACGTCAAAACTCAACTCGTTTGATAAAATCGAA
CGAGCCGATAAGATCGACACTATCTTTGAAGACCATATTGATCTAGAGGA
AACTAGGAATGCAGATGATGATTTAGACGATAGTGAAGAATATCTACATC
CTAAAGAAAAACGCCCGACCATATAA
>Bgh_supercontig_000011_gene-4.28
ATGGACGTTGTCAAAGCTGTGTCAGGGTACATCACCAGGATGGTATCTGC
TGCAGATAGCAGGTCTGGGGCTACAACTACGAAGATGAAGATACTATTAC
TGGATAAAGAAACGGTATCAGTTGTTTCGACGGCCATCACACAATCTGCT
CTCTTGAATCACGAAGTCTATCTTATTGATAGGCTAGACAATCAGAATCG
CGAGAAGATGCGTCATCTGCGCTGCATATGCTTTGTCCGTCCATCCTCAG
AATCGATTCAATTATTGCTTGATGAGTTTCGAGAGCCCAGATATGGAGAA
TACTATATCTATTTCAGTAATATTATAAAAAAGTCAGCTCTGGAGCGTCT
TGCGGAAGCTGATGATCACGAAGTTGTGAGAGTTGTACAAGAATTTTTTG
CTGATTTTATTGTCATAAATCCAGATTTATTTACTCTGGACCTCGGCTCT
CAAAAGAAACGTATATGGGGCTCAAATCCAGACACATGGAACACCGAAAC
CTTGCAAAGCACAGCAGAAGGCTTACAAGCAGTACTCTTGTCCTTAAAGA
AAAAGCCTCTAATTCGGTACGCTAAAGATAGCTTACTCGCAAAAAAACTC
GCGACTGAAATGCAACATAACATTTCACAAGAAAGTAAACTATTCGATTT
CAGGAAGGTTGACACACCTCCTATTCTACTCATATTAGACCGAAGAGATG
ACCCAATTACACCTCTACTAACACAGTGGACCTATCAAGCCATGGTTCAT
GAGCTCATAGGTATTCAGAATGGTCGGGTTGACCTGAGTAATGTACCAGA
TATTCGGCCGGAGTTAAAAGAAGTGGTTCTCTGTCAGGAACAGGACCCTT
TCTTTAAGAAGAACATGTACTTGAACTTTGGTGATCTTGGTGGAAATATT
AAAGATTACGTCGAACAATACCAGTCTAAGACAAAAAATAGCTCTAATAT
CGAGTCCATCGCTGACATGAAGCGCTTTATCGAGGAATATCCAGAGTTTC
GAAAGCTCTCAGGAAACGTTAATAAGCACGTAACGATTGTTGGAGAACTA
AGTAGGAGAGTCGGTGTGGAAAATCTTTTGGAAAACGTGCAAAGACTCAT
TCAATCAGCAAATGTTTCTTCCGAAACAAAACTACGTCTAGTAGCCCTAT
ACGCATTAAGATACGAGAAAAATCCTTCAAACACAATCGCTTTACTCATC
GAACTACTTGTTGCAGTTGGTAAAGTTCCACTGTATCGGACCGAAATTAT
TCCTAAATTACTTAAATATCAGGCCTCGCTACAACGGACGCAAGTAGTAG
GTGGTATCACTGATATACTAGAGTCCACTGGTATATTTTCGGGTGCACGA
AGTCGCCTAAGAGGGCTCCAGGGCGTGGAAAATGTATATACACAACACTC
CCCCAGAATAGAACTTACCATACAGAACCTCATTAAAGGACGCCTCAAAG
AATCACAGTATCCTTTTGTCGAAGGAGGAGGAGTTACAAGAGATAAGCCT
CAAGATATAATTATCTTTATCATCGGTGGCGTAACCTTCGAAGAAGCAAA
GACTATATCGCAGATCAATACATCTTCTCTTGGGACAAGAATCGTTTTGG
GTGGGACGAGTGTTCACAATAGTGCATCGTTTCTTTCAGAGGTTGAAGAA
ACTGTATCGGGTTGGTCAGAATATTCCGCAGTAGGAACACGGTATGATAC
AAGTAGACGCGAATGA
>Bgh_supercontig_000011_gene-4.2
ATGATATTCACAACTCGTCGACTCGATCTAGCATGGCTCAGGGTCTCGGC
TGCTTCGGAAAAACACCTACAGCCAACAGCAGACTCCGCAGCTGCACAAC
ACATTTTGACGGCAAGAAGCAATCACCCAACCCAAGCCGCATTGCTACAA
GATAAGATGGAGAACACCGAACTCGGCATCCAATATCCGGACGGCGTTAT
AAAGAAAACATGGGTACGTGGGTGCACGCGCGACGGAGATGACATCAAGA
TCGAAGAAGTCCTACAGAAAGATGATATCACTCTGGCAGTTCTCGGTGCT
TTTCAAGTCAATGGCGACTGGGTCAGGGCAAAATTAAATGATAACACTAG
GGTTTACTGGGTTCTTCAGGCAAAGACGAAGTTCGAGAGGGATGAAATAA
CATGTCGAGCTCCATCGAACCACAGAATATGTTTTCCATCTATGGCTGGT
AATATCAACTGCATGCATTCCAAATTACTACTCATCGCACACCCGAGCCA
TCTGCGCATAGTGGTCGCCACTGCCAATCTGGTACCATACGATTGGGGCG
AAACCGGTGTTATGGAAAATATGTGCTTCTTGATTGATCTTCCACGGCTC
GGGTCGGACAATAAAGTATCGATGGACAAGCTTACCAATTTTGGACAAGA
GATATCTCGTTACCTCGAAGCCCTTGGTTTACCAAACTTAGTTATAGGTA
GCCTACGAAACTTTGACTTTTCACGTACTTCTCGGTTAGGCTTTGTTCAT
TCCATTGGCGGACAGCATGTAGGTACAGAGTGGAAAAACACTGGCTTTTG
TGGTCTTGCAAAAACAGTGCAAGGGCTTGGGCTACAAAATTCCGGGCCGC
TTCAGATAGATTTTCTTACTGCGTCTATGGGGAAAATTGATTCAAAGTTC
ATTACATATCTTCAACTAGCGGCCCGAGGAGACCTCAAACATATTGAGGA
ATTATTTTACAGTGGCAACTCAGGGAATTCCGCAAAGGAAATGCTCGATA
AAATTGAAGCTGAATTAACAAATTCATGCAGAATTTACTATCCAACCTTT
GAGACTGTCTCTAACTCACTTGGGGGGGTGAAGTCAGGCGGGACAATCTG
TTTTAATGCTAGATGGTGGCAGGCTCAAGGGTTTCTCCATGGACTCCTCC
GTGATTGTGAGAGTCAACGGAAAGGAGTACTGATGCACAGCAAGATGTGG
TTCGTTCATCCCGAAGAAGGAGAGCCGTGGGTATATGTCGGAAGCGCCAA
TCTTTCGGAATCTGCATGGGGCCGACTGGTCAAAGACGCGAGAGCGAAAG
GGCCTAAGATGAACTGCACGAATTGGGAATGCGGTATTATCTACCCCGTA
TCACGTCAGAGTAATTTGAGCATTCAAACGAATAAGGCCATGGACGTTTT
TTCCGGAAATATCCCTGTTCCGATGGTTGTACCGGGCACAGCATATGGCG
ACCGGCAACCATGGATGATTCTCTGA
>Bgh_supercontig_000011_gene-4.5
ATGGCGTCGGCCTCTCCCCTCGCGCCTACTTTTTACGGGCATATCGCTTC
AACCCAAGATGCTCTAATGTTATTCGAAGCCTGCCTAAGTGGCGCTCTAA
[truncated: 9,425,436 more chars]
