# Supplementary material for: Rapid turnover of effectors in grass powdery mildew (Blumeria graminis)
Source: BMC Evol Biol. 2017 Oct 31;17:223. doi: 10.1186/s12862-017-1064-2 (PMC5664452; doi:10.1186/s12862-017-1064-2)
Supplement: Supplementary file 1 — 1) Genome assembly of B.g. poae (Bg_POA). 2) Genome assembly of B.g. avenae (Bg_AVE). 3) Genome assembly of B.g. growing on Lolium (Bg_LOL). 4) CDS databases of the 5 ff.spp. analyzed in this study (5 files: *all_CDS_last_annotation_200). 5) file with all effector families in B.g. Each line correspond to a family and all member are listed. The gene names correspond to the name in the CDS databases (candidate_effector_gene_families). (ZIP 72153 kb) [file 12862_2017_1064_MOESM1_ESM.zip › Bgt_all_CDS_last_annotation_200]

>maker-Bgt_ctg-467_consensus_gene-1.0
ATGCCGTCCGGCATGCCCAAAATGACTCGCTGTGCGCCTGGTACTAAGAG
TCACGGACCTGAGACACCCAAAGACGAAGTATTGGACGTGGCGTACCTGC
AAGGACTACTCGGCGATGTAAGGACGGGAATCCAAAATGGGAAGGGGAGA
AAGCGGGAGCTGTCGGATCAAAATGTAAAGCTTCAAAAATACGTCAAAAA
TCTCAGACGGGAGGAGGAAGAGCTGCTTGCAAAGATCGACTACATAAAAA
ATGAGCTCTGTAAAGAAAAGTCACGAGCAGCGTGGCTAAAACAACATTCA
AAGAGGTCAAGCGAGTCCCGGTCGATGGGGCAAAATTCCAATGGCTTCCA
GCACTTCTTGCCGGACAACCACTGGATTCACCACTCGTCTTACCCAAAAA
ATCGAGTGTTTTCTCCAGCGCCATATAGTCAGGTCAGCCCTAGCTTCATG
AGCCATGGAGGATTCGTGAGTGCATATCCGCCTCAACATCCACGGCCACA
TGGAAACACGTATCATTTTCAACATCCACCAGTGCCACCACATCCACCAC
CGTCAAACTACGTTCCAAATCCCCACTATCCTCAGTCAGGAAACCCACTG
TACACTGGATTTCCAGGCTCTCAATATTACCCAGAAAGGATGAGAGTGCT
ACAATACGTCTATCGCAGTAAGTGGTGTCGAAAATTCAGACTCTTTGTGT
CTGAAGTTTCCCTATGA
>maker-Bgt_ctg-467_consensus_gene-2.0
ATGCCGTCTTGCATAACAAAAAAGACACGCTTTGCGCCTGGTACTAAGAG
TCACGGACCTGAGGTACCCAAAGACGAAGTATTGGACGTGGCGTACCTGC
AAGGACTTCTCGGCGATGTAAGGACGGGAATCCAAAATGAGAAGAGGAGA
AAGCGAGAGCTGTCGGATCAAAATGCAAAGCTTCAAAAATACGTCAAAAA
TCTCAGACGAGAGGAGGAAGAGCTGCTTGCAAAGATCGACTACATAAAAA
ATGAGCTCTGCAAAGAAAAGTCACGAGCAGCGTGGCTAAAACAACATTCA
AAGAGGTCAAGCGAGTCCCGGTCGATGGGGCAGAATTCCAATGGTTTCCA
GCACTTCTTGCAGGACAACCACTGGATACCACACTCGTCGTACCCTAGAA
ATCGAGCGTTTACTCCAGCGCCATATAGTCAGGTCAGTCCTAGCTACATG
AGCCATGGAGGATTCGTGAATCCATATCCGCCTCAACATCCACGGCCACA
TGGAAACACGTACCATTTTCAACATCCACCAGTGCCACCACATCCATCAC
CGTCAAACTACTTTCCCAATCCCCACTATCCTCAGTCAGGAAACCCACTG
TACAATGGATTTCCTGGCCCTCAATATTACCCAGGAAGGATGGGAGTGCC
ACAATACGGCTATTGA
>maker-Bgt_ctg-467_consensus_gene-3.22
ATGGCATCGAAAAGTTTGCAACTAGAAGACACCAATGCCAAACCTTGCTC
TCCAACGAGGCCCACCACCAAATCAGCCGGACAATCTCCAACACCCGACA
GGTTGAGGAGCTGCAACACCACTCCTGCCCACAACGCCAAACGTTCAGCA
ACCAATAGTCCGCGGACGACTCCTCAGAGACCATCGCTCAACAAACATGG
CACCCCGAAAAGTGCACCCGCACGCCAGAAAACGTCTGCGAAAAGATGTG
AGTCCAGCTTGTTGGGAGATTTCCTCTTGGGTAGGCCATACCCATACCGA
GCTCGCAGAGCCACTGTGACGCGCAGAGCTAGCCTGGAAGCTGTCAAAGC
AGATATGAAAGCTGAGTTTGTGGCCAAATTACAAGCGCCCAATAAAGTTC
AAGATCGAGTTCGCCAATGGCAGAAAACTAGTGCAGGTATCGTTATAGAA
GATGTCGTGGGCAATAATTGTGAGAAACTTGGGGACACTGGCCAGAAAAA
TAGTAACCTTAAAGATGGAAAGAATCCAGGACGAAATAGCAGTAAATCGC
AAGGTGACAAGGTGGACAGTATTAAAAGTAACATCACTCCACACGCTAAG
GTAGCCACTCCAAAGAAGAAAGTAATTAATGATTCTCAATGGATGAAAGA
CAAAAAAGGAGCTCATCAAAAGAAAACAGCATCACTAAATCCTCCACTAG
AGAAGAAGATTAAGGACTGGGTCAAAAGGACAGAATTTGAAGAGCTAGAA
ACTCGCACTGGAGTCAATTTTGATGGGGGAACAAAGGAACAGAAAGAAGA
TCAAGATGTTTCACGGACTGTAGTCTCCAAAGCTCTTTCATCTCGGCATC
TTAAAGAATCTCCGACTACGAAAGTCAATTTAGCCAAGAGCGCAGGAACT
CAAACTTCCCTAAAATCTTCAGTCAATAAAAGTAAAAGCAAGAAGAGGGC
TACTCCATCTGGGAGTACCAGGACCGCTGATACTCAAAATTTGGATGAAG
ACGATTCTACCAGGGGTAGCCATACAATTAAAAACTCAAAGGAAGATGCG
TCTAAGTCCAATCTCAAACCACTAATCACATCTAAGAGAGCCACTTCGAA
GCGTCTTGGAGAGCAGCAACCAAGCTCACCCAAACGTTCCCAACTTAAAC
ACAGTAATAAGTGTTTACAAAAGTGCAGTAATGGGTCAAGTAATTATAGC
GATAGTTGTGCGCTCTGCACCCCAACAAAGCAAGAAGCAGACGAAGAGAG
CTTGTCTGAAGTTTCTTCATCTCTCCGCAAGGATATCCTCAACCGATCTC
ACTGCTCGACGGTGAATAATGTCGACCTGAATGAGATATTAGTGGGCAAT
TCGGCATTCAGCGTCCTCGATCTACCAGTTGGGGCTGAAGCTATAAGCCT
CAGAAAAGCACCACCAAAGCGAAACTCGAGCTTTGTTGTCCCAAAGGTAC
TAAAAAAAGTATATCACGAGGGCAAAAGAATTGTTCACGAGAGCTCTGAA
CCCTCCAAGCCAGGTCCAATGCATCCTGGAAGTATAGAATCTTGGTTAAA
AAAGACTAGTGACCCATTCATCGATCCATCGTCACCGCCATCTACAGCCC
TTAGAGAATCTCCACACCAGGATGGCCAAAGCCGTCTTGAGGATATCAAA
CTCAACAAAGAATCCCAAATTAATTCAAGAAGTAGTCCGTGTCGCAATCT
TACAAAAGGATCGTCGAATTCAAGTGCACAACGCAAGAAATCTCATAGCT
CATCATCTAAAACATTCCAACCTGATAACCCTTCTGGAACCCTAAAACGA
AGTCAGGCTACACGGCGTATATCTTCCCCGAAATCAGGTAGGAAGACTGT
ACTCAAAGAAAATATTTATGATGCGTTTCACGGGGAGTCAGTCATGAAAA
GACCCAATTCTCCAAATCCCTATGACTTCGTTAGCCCAAGAGAGAAAGAA
TCTAATCATGATTCCAAAAGCCCTAAGGTACCATTGTCAGAATTTGGTAT
TAGAAATACAACTAAAAAGTCAGGTCTCCGAGCAGCCGGGGAAGACAGCA
AAATAAAAATTACTGACGATGAGAAAATCTCAACTTTATCCCATCACCCG
GTGCTACTTCCTGATACCAAAATTCCTTCCACTGTCACTCCCTTGACTTC
TCTCGGTACCAATTCAGTCATCTCGCACAATGAATCCATCGGTGCTCACA
CTAGTATCACGCAGGAATCAACTATTCGTACGACTCCAAGCAACTCATGT
ATATCTCGTAAAAGTAAAGACTCTCAGAGAAAATGTGGTGTCAGAAGAAG
ACTTACGAAACATTCAGAACTTATTTCTATTTTGTCGTTGCGTGATACGA
CGGATCCAAGAAATTCGGGAAGTATCAGATCAGCATGCAGTGTAGGAACT
TGTAAAAAGAGATATAATGTAACTTCAATCGATGACGTATTGATAGCTTT
AGCGGAGGACGAATCAAATTACATGTGGGAGCTAGATACTCTAGTAGATG
GAGTAATTCCTGTCCTGCTGAGTTACGTATCATCGGATGCGAATAGCACT
GAGCTGTTCGACACGCTTGCCGTATCTCCTGATGACACGTCTTTCACTCA
ACCTGTAATTGATATGGGCGTTGCGCTCAAAAATTTACGCAGCCATCACA
AACGTATACCTCTCGCTGACGCCTATGCCTTTATTCTCTGGGCTGATGGT
GTTCGACATGTATACGAAGAATATCTCCACGCATGGCGCTCTGGGTTTGA
AGACATAGTTGTTAATTTGGCACCAGTTTCTTCGTACACTAAGACGGCAT
TGAGCGAGATGAAGCGAGATCAAAATGGAGACTTACTTGGTGAAAAGGGA
GAGAAGATCGTTGTTTCTGCTCTACTGAAGAAACCGATGATACGAATTAA
GCATATTAACAGAGCACTCAAGAGTTTCGGTAAATTTCAGGAGATCTGCA
ACAAATCAAAGCTAGCTTGTTATGACTACGACGAACTCTTAGATCTCAGT
CGGCGTCGCGTGAGAGAGGAAAGAGCCCGGAAAATTGACCGACAAGCATG
GAATGCCGAAACTACACGGGCCCGCAACCTTCGTACTTTGAATCCGGCCG
GAAAATTCGAGGTCAATCGTCTATATCAAGTTATTGCTAAAGATTACTTT
TCCCTCGAGCTACCACACTCTACAGGCCAGCGAATGAATTGTGGAGTCGA
GCTAGTCCTCAGGAATGTTCCTGGATTCGATCACCAAGGTGACTTACTTA
TTTTCAAGAAAGACGATTTGGAAAGTTTTCTTCTGTTTAAACCTATACCA
AGAGGGGAACTGTCGGCTAGACTTGGGAATCGCCGCGATCAGATCATTGT
CATGGTGCGTGGCACAGGATACGAAGAACTTTTGATACTAGATGCAGAAG
ATGATGAAGTAGCACTAGACTGGATTGGAATGTTGGGAGATAACCCAGTA
CCCCCCCCAGTTGTTCGAAACCGGCTCAAAATTAATCCCACATTAGCTTC
AATTATTACAACGCCGGACGCTGATAATGCCAGTGTTTTTGGGGCCCTGA
AGGATGTAGACATGGATCAAACACCTATCGGCGAACGACCGAGCGATAAA
ATAACCACTCCAACTCGCTCTAGAGCATCTAGTCAACCAAGTACTGTCAT
AAAAGGTTATGTCAGTCCGGTAGAGAAGCTCAAAAAGTGCCTAAATTCTC
AAGAGTTTGCACGTGTATGCGAGAGCAGTGTTCTCGACTTAACGACTGCG
GACAGTATTCTCATTGAGAAAGGAATTTCCCCAATTACTGGCTCGTCGGT
CGTAGGAGCCAGAGAGGATAATAGTAAACGTAATCATTCTCAACACTGGG
CAATGTCAGGGGGGTTGAATCCTAACTCCAGGGAATTGGGATCAATCAAA
CACGACTCTAAAATAACTGAAACTGTCGGCTTAGATCAAATATCCTCGGA
ACAGAAATGCTCAGATTTAGTGGAGGGAAAACGTAGTTCACGGCGAAATT
CAGTTATATCTCTTCGAGACGATGGTGCGCCGCCGCCGCCCATCCATAAG
ACACCCATTTCTGAAACCATTGAGGACACCGTCATACTTGATCTCATGTC
TAAGATAAGAAAAAATAGACGGACTTCGTCTCCATTAAAGCATGAGTACC
AACCTTCCTCATCATCAGAAACCTCATCTTCAGAGAGCAGCGACGATGAA
TCTTACACCGGTTCATCGACCCAAGATGAGATGAGTGACGAGAATCACGA
AGAGGATGAGGTTGAGTCTGAAGAAAACTCTAAACGCTCATCTGATGAGG
TATCCTCGGTTTCACGCCTCTACCAAAGAAAAGGACATCAAACACTTCCA
CTTTCACATTTCAAAATAACGACTGGGAGGGAAGCATCTGCTGAAAGCCT
TCCACAGATATTCACTGCCGTTCTGTTTCAATGGAATGGGCAAACTGGAT
GTTGGATAAATCTGCACGCCGAGGCATGCACTCTTTACGTCACAGATGGC
TTGATCGAATGTTTTGACACTGATAACTCGAGCTCGTCTTTTAAGGTAGA
TGACGCCTCTGAACGAGTTCATAATAAGGCTTCTAGAAGGCTGATAGTCA
AGCAAATTTTGACGCCTGTAGTCCAAGTTCGACAGAGTACCGCGATTGAT
ATTGAAATTAAATCTGTAATTTTAACCGAAAAAAGTTCGCTCATTTCCAA
ATCGGCTCTTGACGTTAGCGATACTTTACGATACAGGCTCTTTACCCCTC
AAGTATGTGATGCCTTGTATGCCGCCATTCACCGTTCAAGACTCAGAAAC
AAGACTTATTTGCGGTTAGAAGAAGAAGCGCGCATAAAGCGGTTTGGGAC
CCATTCTTATGATCAAGCTATCGGAGGTAGCCGACGACAAGGCGTGCTCG
GCTTCGGACGTAAAAATTCTTATCGTGCTTCAACTCGTGCGCTGAGTGAG
TCACGCAATGGGAAAAGCAGCCCCTCTACTCTTACAGCTCTTCAACATCT
CTCAGGGGCAGCAGGAATTTTAAGCTTAGCCAAGTCTTCGTTTGAGCGAA
ACCGAGGCAACCAATCGGGAGCGCCCTCAACGTGTACGGGATCATCATAC
TCCGGCGGTATGACGCCCCCACGCACACCGAACTCGCACACGGAGAAATC
CGACAGTCTTTATAGTAGTGGGCTAACAGTGCGTAATTTGGGAACATCTA
ACATCCCATTTCGGTTATACTATATGTTACGTAATGGGCACTGGCATGAT
CGAGGACTTGCTTTCTTGACAGTATCATTGCCTCCGCCGGACATGAAGCA
AAAAGCACCGCTCTATAATGGACCACAGAAGCGAACCACGATAACGCGGA
CACCCATTCCAGTATCCGAGGACGTTACTGGAGAGGACATTTGCGAGGCA
GGTGTTATGCTGGATGAAGTCCTCGGGGCTAATCTATTTGTCCGGATGCA
GCGAAGTGGGATTCTCCTACAGACATGGGAGGATGTATCAAGTCATGAAG
GGGCCGGAGGAGTGCGTAGCTTTGGTAGTGTAGCACCACGGCGGCACATA
TGGGCGCTACAATTTCGAAGAGCCGGTGATGCTGAGTGGTGCTGGCAACT
TTGTCGGAGTGGGCTCCCATAG
>maker-Bgt_ctg-467_consensus_gene-3.14
ATGAACCATATACCATTCAATATTTTATATGTGGACCGTAACGCACAAGA
GAATTGCTCTGTCAAACAAGAAAATTTAATCTCTACCACGTCTTTAGAGG
TCGATGTTTCCATCAAAACCATGGCAGAGAGTTCTACCGCCCACTCGTGT
CTTGTGCAAGAAAATCTGCAAAAGCTACTACGAGCATGTCGCGAAGTTCA
CCTCTGCACTTCTGGGAGATCGTGCCTAGCGAAACTATCTGATCTAAATC
AATCCTCCATCATCGAATCAATCCCTACAATTGTTCTAATTGACGTACCA
TTCCATGACCACTCATCCTGTAAATTATTGGCGCCCAGCCTACCGGTATC
ATCATTTTGGTCAAAGCAAAACAATTTTGATAATGGAGAAAAAGAGATGT
ATGGACTGAAGTTGCTTGAGTCGATCTCGTGCGAAATACAGCAAAAAAAA
ATCTCTAACATGGTTATACCAATGGCATTAATTAAACTGCTGGACTCCGA
TCTCAATCTACTACAGTCAAAGTCACACGCAAAGATTTATAACCACTACT
CAGAGCACTCGTCCGATGGATACCCGAAACATCGCAGATCACCGACTGAG
ATTGACCAGGCAATAATAATGCAATCTCTAGAAGCAGGCGCAGTTGATAT
ATTTACCAGCCCTTTGCAAGAAGAGAGGCTATCCAGTCTTGCACGAGCCA
GGAAAAGATCTTGGGTCGGCATAGATGATCAAAAACCTTATGCATATCTC
CGAGAGGCTATGGTTTCTGGATTGATGGATGGTATATGCCATCACGAAGA
CTATAATCCACCTGTCAACTGGCCAAATATTATTATATCGCCAGATCGCA
AAGAAACAATAGCTATGGCTATCAATTCGTGGAATTTTTCTGCACACGAA
TTTACCGACGATGAGTTGCTACATGCTGCTGTTTTGATGCTACATCATAC
CCTCACAATGCCAGAGCTGGAACCATGGCGACTATCCACGGAACGAGCAG
AAAATCTCACCAAGTTTGTGACAGCCAGTCGATCGGCATATAATACCTTT
GTACCTTACCACAACTTCCGTCATGTAGTTGACGTGTTACAGGCCTGCTT
CTTCTTCCTTTTAGAACTAGGAAAGATACCGCCGTATCATGGTTCAAGCA
AATTTCCACATGCGCGAAACTCTCCTCTTGCTGATTCAATCAAGCCCTCA
GACGCCCTAACGCTGCTCATAACAGCTGTCGGCCATGATGTGGGACACCC
TGGAGTTAATAATGCCTTTCTTGTTACTCTTAATGCGCCATTGGCTCAGT
TATATAATGACCGCTCTGTTCTAGAATCTTTTCATTGTGCTGCCTATTCA
CAAATACTTCGCCGACACTGGCCAAGCGTTTTTCGGGAAACAGGTATGAG
ACAGCTGATGATAAACATAATACTTGCTACAGATATGGGATTACATTTCG
AATACATGAAAAAACTTGCTTGGGGTGAACAGCGAACTTTGGCTTGCTCA
CTACTCATAAAATGTGCAGATATTAGCAATGTTGCACGGAAACACGAAAT
TTCTTCGAAGTGGACTATAATTTTGACCGATGAATTCGCGCGTCAGGCTA
CCATGGAGAAAGACTTAGGCATACCAACAGCACTATTTGCACCTCCAGTG
CGAGAGACGATAGAACTGGGAAAATCTCAAATAGGCTTCATCAATTTATT
TGCTCTCCCCCTGTTTGAAGGTGTAGTGGAAGTCATGCCAGCCATGGTAT
TTTGTATTCAGGAACTTCAACGAAATAAGTCAGCTTGGCAAGATAAAATT
TCTCAAAAACAACCACATGAGCAGGGTTCCAAGGATCTTGATATGCATGA
CATGGACTTTTCTTCGCGCTCGACAAATATTGAGAATCCAGATGCTAGTC
CTCAAAACTTCGGTAACATAATAACGACTGCCTCAGAGAAACCCAATAGT
ATGATGTTAGTGGATGATGGTTGGAATAAAAGATCTAGGAACCACTCTTA
TCCAATGATTAAATTTCCTAGTAACGAGATTTGTGTAAGTCCTTACATAG
AAGATGTTTCACCGACGAATTCGCTCCTCAACTTTTCTTTCAAAAAAATA
CCTCAGAATACTTCTATTTCAATCAATCCAGCACCACTTCCTGAGCACGA
CAAATACGACCACACGTTAGTTGAAGATAGACGTAGCTCTGCTCAATTAC
CATCCAATAAACTAGTACTTGGTCGAAATACAGCTTACAAATGTCATGGA
TCAGAAGGTCATTCGAGCAACAAGACGGAAGATAGTAGCTTTAGTACAGA
TGAATGGCCTCAGCAGGAAACATTAGAAAATTTACGCTTGACGCCATCCA
CGCAAAGCTCCTCAGTCACATCTGACTATGAATCTGTGGACAGTTTTATT
CATCCTCACTCGCCGCATATGACTACTTTTCCATCCGAAAATGGTGATAT
TTGTGAAGAAAACGATGAAGATGGAGAAGAAAGTGGCAGGTATTCCAAAA
GTGTCTTAGTTGTCCAGAAAATAAGGGTGTTGCAGAAAAAATCAAGTCGG
TTCCGAATGAATTTTTGGAAGCGAAGTAAAAATGCTAGTCGACAAAGCAT
TCCAGCTGGTGGCTATGGTGAAGAAAGTAGTATCGACACGCGATGA
>maker-Bgt_ctg-467_consensus_gene-3.7
ATGGATTACTCGGGGATTTGGCACACACAGGATCCAACAGGTAACAACTC
CCAAGATGGCTTTCAACAGTTCTTCGACACGCATCTCGATTGTCTAAATC
CTGAATTTAAAGGATTCACTCGAAATTTATCACAAGGCTCTGTAACCTAC
TCCCACAATGAATCAATGGAAGGAAGTTGCAAAAACGAACAAAAATCAGA
AACTTATGGCCACAATACTCAAGAATCATCTCTTTCAAATGAGGCCATGA
GAAATTTGGCTAGCTACAGCGAAATACTACTTCAGACACATGAACACCAA
ACTCTTGAAACCCCTCTAGAACTATCTGCCCGGATTGAATATCTCCAGCG
CCAGCAGCGTCTTCATAAAGAGTATGAAATGCATGACCTGCAGCAAAAAA
CATTCGCCCAAACTAGAGCAATTCCTCCCACGCCTACCAGTGTTGAGATG
AACTGTGTCAATACCCACTTTTACAACGAAGCAGTAGATAGCCAGCAGCA
CACCACCTTTGAAAGATACCCATCACAACTTACAGAGCAAGAAATGGCTT
TCACTCCCCTAGTTTCACCGGCAGTTACGCCGATCGAATACCAGCCCAAT
CCATCTGAATATAATTTCCAGGGAGCATATTTTAGCCCTCTCAGCTCTCC
AGCTATTCAAGCGCAAAATGAGAATCAATCATCGCACGATCAGCGATATT
CTCTTCTCGCTAACTTCCCTATTGATTTGGACATTGATCTAAACACAGTC
TCTGGAGGCTCTACAAACTTAACTAGAGGTTTAAATTTGAGGACCTCATC
AACACAAATCCGAAGACCAGCGAGAATACGCAAATCACCAACAATAAAGC
CAACAGGGCGGCAAAAAGGCTCAACACAATCCTTAATATTCTCTTATGAA
GGATCAGGGTCGCCTCAGATAAAGGCGAAAGCTTCGAAATCTAATGTTTC
TAGTTCAAAAACTCCTATGGTAGCCTCAGAAAGTAATTATTTGGCTGCTG
AGAACTACTCCAATATGCCACCCCCTCCGCTTCCATCTCCTGTGGTAGCA
GGTCGATATATGCAAAACAGCCTCCAAAATACTAACGCTATAATCCAAAG
CCACCATCTTCAATGCCCGGCTACTCCAGCGTCGCTCATGGGAATTAGTC
AAACGACAAAAGCAAGTCGTAGCGAAGACTTGTATTTAGAGAATAGGCAG
ATAGATGATAACTCTTTATCAAATATATCGAACATTTCGAGACCCCAAAC
AAAATATAATTCTGAGCCAAGTGCGATATTTTTTTCGGCTACAACTAATT
CTACAGGTGCATCAAGGATCCAACCTTTGCCGTCATCTCCCCTTTCAAAG
CCTAGCAAGAATTCATCACTAAGTCCAGGCTTACCAACTGAAAATCAGGA
AATATCTACCAAATCAGAATGGAAGACTAAGACTGGCCCACGTGTCTCAA
AAAAGAGAACATGCATACTTGCATCTCCTGCAATTCTTCCTCGGATCTCC
CCGAACATTAAAGCCTTGCTACCGAGTGGAGATAAAGTTCATGAGGACAC
TGCATCATTAATTCTAGCCTCAAAATCGAACTATCAAAATATACTCGAAG
GCAACCATCTCCCTGGTATCTCCTACTCATCAGAGTTATCGTCACATCTA
ACCTCAAAGCGGACCTCTCATAAGCTTGCAGAACAGGGGCGAAGAAACCG
AATGAATTCTGCTCTTCAAATAATGGCCACACTTTTACCCCGAGGTTCTT
CCGCGGAAAATGGAGCCGAAAAGGTTGGAAGTGGAAGTTCAGGAGATGGT
GATGGTCAAAGAGGGTTCTCTCAAAGTGCTAATAGCAAGGCTAGTACAGT
GGAACAGGCGATAGATTACATTAATTTCCTGAAAGGACAACTAGATGTAG
CAAACAAAAAGTTAGAATTAATTGAGCGAAGTAACTCGGAATTGGATCAA
AAATTACCATCTTGA
>maker-Bgt_ctg-467_consensus_gene-3.26
ATGTCAAATAAAGGTTACGCCTCCGATGCGGAGTCTTCTACCCTAGTTCC
ATCATCTCTGAGTGGCGACATACGTCGAGGTCACTCCTTGGATACATCCC
TCAAACAAATGCACGAAGAGTCACCTCTTTTGTCGCCTCAAACTGAAATC
ACGGAAGTGGGGCGGTTGATATCATCCAGAGATTTTGATCAAGAATACAT
TATCCCCGAGGATGGCGAAAAAAAGAGCATACTATACATGATACTTCTAA
CAATTAGCCTTGGCGGCTTACAACTAGCTTGGTCAGTAGAAATATCAAAC
GGAACTCCATACCTTCTATCTTTAGGAATGAGCAAGTCTTTAATGGCCCT
GGTGTGGATCGCAGGCCCCCTATCAGGAACGTTGGTGCAGCCATATGTCG
GAATGCTTAGTGATAAATGCAGGTCTCCATGGGGGAAGAGAACTCCATTT
ATAATTATTGGCTCAGCCGCGACAATAGTCTCATTACTAGCATTGGGCTG
GGTTCGAGAAATAGTTGTCAGCTTCTTCGGAATATTTGGCAGCAATCCTG
AGTCACAGTTAGTAAGAAGTAGTGTATTAATTCTTGCTGTTATTTTTGTA
TACATTTTGGATTTCTCCATCAACACTGGTATGATGATACAAATGACGAT
GATGATTGTGGATAATAAGTCCTGTCTATGCTCCTATACTGACAAACATT
CTAGTTCAGGCCGGAATCAGGGCTTAGAAACAGCCAACTCAATGGCAAGT
CGTGCAGTTGGAATTGGAAATATCGTTGGCTATGTGGCTGGGTTCGTCGA
TATGAAACCCTATCTATGGTTTCTCGGGAACTCACAATTCAAAATCCTCT
GTGCCATCGCTTGTATAGCCCTAGCTTTGACAGTATTGTTGAGTGTATCC
ACAATTAAAGAGCGCGATCCACGCTTAGAGACTCAATCGAATCCGGGGAG
AACGGATTTCCTAACATTTTTCAAAACTTTTTATGCCTCCATTAGACGTC
TCCCACCCCTCACTCGAAAAGTATGCGAAATCCAATTCTTCGCCTGGATT
GGTTATTTTCCCCAACTATTCTATTCTTCTTCCTACATTGGAGACATATA
TGTACAGCCTTATCTGAAAGAAAATCCACATATGAGCCTCGCCGAGCTCG
ACTCTCTATACGAAAAAGCTACCCGTGTAGGGACTTTAGCGCTTCTCTTT
TATGCCATCANGTCTCTTATAACAAATTTACTGCTCCCGTCTTTTATCGC
GCCCTCCTACGATAAATCATCAGCTACAGCAATCACCAGCAGGTCGTCGA
CACAAATCCTTGTCATACGTGGATTCACGCTTCGTCGCGCCTGGCTCTAC
TCTCACATCATATTTTCCACATGCATGTTTAGTACACTAATTGTGCGTAG
TGTTTCTGCTGCTACGGCCCTTATTAGCATCGTTGGAATCTGCTGGGCAT
TGACACTTTGGGCACCATTTGCTATAATTTCTGCTGAGGTTAGCAAGCGC
GACGCCCTGCGCCGCTCTAGAATTGCAGCTGCCCGCAGTTCGAGTCAGTT
TGACTTAGCTGCAGATGCCAACGAAGATCAAGCTGGCGTTATCCTGGGAA
TACATAATATGTCAATAGCGGCACCACAAATCTTTGCCACAGTCGGCAGC
AGCATCGTCTTTCGATTTTTACAAAAACCCCGGGGTACTCCAGGTGATCA
AAGCATGAGTTTTGTGCTTGCAGCTGGCGGGATATTTACGGTAGTGGCAG
CGTGGCTTACAAGTCGGATGGAAAATGAAAGAATAGAAGGTGAAATTATC
GCAGAAACTTGGTCACTTTGA
>maker-Bgt_ctg-467_consensus_gene-3.16
ATGATGGCTCAAATTAACAAGCCTTCCGGACGGCAATTAAAGGCACAAAA
TCGCGATTCTTCATCAGAAAATGAACGATTCATACGGGCATGCTCTGATA
TCGTCAGCCATCTAGTACAAGATTATGAAGCTCAACAAGATTTTTCACAA
CCTAGGAAAGACATCAACTTGAATAGTCTGCGTGCAAAAATGTCGAAGAA
GCATAAACTGAATAATATTCCACCATTGACAGCAATAATAGCTGCTATAC
CTGAGCACTACAAGAAATATATTCTTCCAAAGTTAATTGCGAAGCCAATC
CGAAGCGCTTCAGGTATAGCGGTTGTCGCAGTCATGTGCAAGCCCCATCG
ATGCCCTCATATCGCATACACAGGAAATATTTGTGTTTATTGCCCAGGTG
GCCCCGACTCTGATTTTGAATACTCTACCCAGTCTTACACTGGATATGAA
CCTACTTCAATGCGAGCGATAAGAGCAAGATATGATGCTTTTGAACAAGC
GCGAGGTCGAGTTGACCAAATTAAGTCTCTCGGGCATAGTGTTGAAAAGG
TCGAATACATCATTATGGGAGGAACCTTCATGTCGTTACCAGAAGTATAC
CGTGATAATTTTATCTCACAACTTCATAATGCGTTAAGTGGATATCAGGG
TAAGAACGTGGATGAGGCTGTTGAGGCTGGAGAAATGAGCAATATCAAAT
GTGTAGGAATTACGATTGAGACTCGTCCAGACTACTGTCTCCAACCACAT
CTATCTGCAATGTTGAGGTATGGATGTACGCGGCTCGAAATAGGCGTCCA
ATCGCTATACGAAGATGTGGCTCGAGATACGAACCGCGGTCATACTGTTG
CAGCTGTCGCAGAAACTTTTTGTCTATCAAAAGATGCAGGGTTTAAGGTC
GTTAGTCATATGATGCCAGATCTGCCAAATGTTGGGATGGAGCGCGACCT
TGATCAATTCAGAGAGTATTTTGAAAACCCTGCATTTCGCACTGATGGTC
TCAAAATATATCCAACGCTTGTTATTCGGGGAACGGGGCTATATGAACTT
TGGCGCACGGGGAGGTATAAAAATTATACTCCAAACGCACTTATAGATAT
TGTAGCAAGAATATTAGCTCTTGTCCCACCTTGGACTCGTATTTATCGAG
TGCAAAGAGATATACCGATGCCTTTGGTTACATCTGGAGTTGAAAATGGA
AATTTGAGAGAACTCGCTCTAAGTAGAATGAAAGACTTTGGTACTACCTG
CCGAGATGTTCGCACTCGAGAAGTTGGCATTAACGAAGTGAAGAATAAAA
TTCGTCCTTCTCAGATCGAACTAGTGCGAAGAGATTACACAGCAAATGGA
GGTTGGGAAACGTTTTTAGCATATGAGGACCCACGACAAGATATCTTGAT
CGGGTTATTACGTCTCAGAAAATGTACGAAAAAGTATACATTTAGGCCTG
AACTAGTCAAACAACCTACCAGTCTGGTCCGAGAACTACATGTTTATGGG
TCGGCAGTGCCAATTCATGCTCGAAACCCCAAGAAATTTCAACATCAGGG
TTTTGGGACTCTCTTAATGGAGCAGGCTGAGATGATAGCACGTAAAGAGC
ACGGAAGTACAAAATTAAGTGTCATTTCGGGCATAGGGACTAGGGACTAC
TACCGAAAACTGGGATATTGGCTTGATGGCCCATATATGAGCAAGCATCT
TGACCAGAGCAGCTGCGATGACTGTATGGACGAATTCTGA
>maker-Bgt_ctg-467_consensus_gene-3.19
ATGGAAACTATGGCTTTACAGTTCAAATCAATGTGTCCGTTCCTGAAGAA
TGCATCTCCGGCAACCCTTCGCTCGTTTACTACGAGCTCACATCAGTTTC
CACATCGCAATAGCGACAAGTCAAAACTTCTAGACGTAGCTCGTCTTTGT
CCTGTTATGGGTAATGCTCTCAAAGCAAGACTTACCACTACTGATAAAGT
GTTATCTACCCCTCAGTGTCGGAGAACCAGTAAGAGTAAATTCCATACAT
ATTCGGCGTGCTCCATCCCTGCAGAGTCCACTGCTCCGGTCGAATCTAAA
AATTGCCCTAAATCTGAAACGAATTTTACTGATAAAAAATTTGATTACGA
GGCTTTTTATAAGACAGAACTAGATAAAAAACATAAAGATAAATCATACC
GTTATTTCAACAATATTAATCGACTTGCTGCTGAGTTTCCGCGCGCTCAT
TTACCAGGAAACCCAGAGAGAGTAACTGTCTGGTGCTCAAATGATTATCT
AGGTATGGGACGAAATGCTAAAGTTTTAAAAGCTATGCATTCTACCTTGG
ATATTTATGGTGCTGGTGCTGGTGGGACAAGAAATATATCTGGTCATAAT
CAACAGGCAGTGTCGCTTGAGTCAACTATCGCTGAACTTCATGCCAAGGA
ATCAGCATTAGTATTTACTTCCTGCTATGTAGCCAATGATGCTACTCTAG
CTACGTTGGGAAGTAAATTACCAGAATGCGTATTTCTATCTGATGCCCTC
AATCATGCGTCTATGATTCAGGGTATCCGTCACTCTGGGGCTAAAAAGCT
CATATTTGCGCATAATGACCTCAATGATCTTGAAGCAAAATTAGCATCTA
TTCCCAGCTCCACACCTAAAATAATTGCATTTGAAAGTGTGTACAGCATG
TGTGGCTCTGTAGCACCTATCAGCGAAATCTGTGACTTAGCAAAAAAGTA
TAATGCGCTTACGTTTCTTGACGAGGTTCATGCAGTCGGTATGTATGGAC
CGCACGGTGCAGGAGTGGCTGAACATCTAGACTATGGTGCCCACGCAGCT
GGAAAGCCGCAAGGGACTGTCATGGACCGAGTCGATATCATTACTGGTAC
GCTCGGCAAAGCTTACGGTTGTGTTGGTGGCTATGTTGCCGGGTCTCTCA
ATATGATAGATGCAATACGGTCGCTTGCTGCCGGCTTCATTTTTACTACA
TCTTTGCCACCAGCTGTCATGGCGGGCGCCAATATGGCAATCCGTTATCA
GATGGAGTATCAGCGCGATAGACAACTGCAGCAGCTACATACAAGGGCTG
TAAAAGACGAGCTGATAGCACGAGATATCCCAGTGATGCAAAACCCATCA
CATATAATACCTGTTCTGGTGGGTAATGCTGAAACCGCCAGAGCTGCATC
AGATCTCCTTCTCACGAAACATAACATCTATGTACAGAGTATTAATTACC
CTACAGTCCCTGTGGGAAAAGAAAGGCTTCGTATAACCCCAACTCCTAGT
CATACAAGTGCAATGCAAAAGGAACTTATCAAAGCCCTTGAGTCAGTCTG
GACTGAACTAGGGATCAGGCGCATATCAGATTGGGACAAAGTGGGTGGAT
TTCCTGGTGTTGGACAGCGACATTTAATTCAAGCTGCGCCGCTATGGAGC
GATCTGCAACTTCGACTAAGTGAGCAAGAGTGA
>maker-Bgt_ctg-467_consensus_gene-3.12
ATGCAAAAAGCGGGGACCATCAAACATTCAAATCAGGCAGTACTTAGTCC
TGATGGAAAATTCATAGCAACCATTCAACCATTAAAGCTTAGCTTACGAG
AAACATCTACACTAAGAATCAAAATTGTACTACCTTTACCGTCTGATGTG
TCAGTTACATGGCTTCGATGGTCGCCGTCATCCACTCGTATCCTCGTGGG
ATCTTCAGATATACTCTTAATCTTTTCGGTGACTGGTATCGACATCCTTG
CCAGTATCAGAAATCCCAATTTCGAAACAACAAAAATCACCTCAGTATTT
TTTGGTGCCAACGATGATGAAATACTTTTTGTACACGACTTTGGTGTTAA
ACTCTCTATCTTTAACCTATCATCGTCAGGGCCTATTGATATACCCAATC
TTAAATTATTTAGCCCAGTATCGATACTTCAAGGATGTTGTTTTCGGCCT
GGCACTGCCAACTTAACTCTATTGACAAGAACCAACGGAAAAGACATTAT
CAGTATTCACTCTCGAGGCTCATTGCAAATAGTAAGATCATGGTGGCCAA
AGACAATTGATGCCCAGGGCATTAGTTGGAGCGGCGACGGTAGATGGCTA
GCAATTTCTGAATCAGCCTGTCAGGATTATAAGATTTTCATCTACACAGC
TGATGGACATTTATACAAGACATGGCAAGGGAAAATTGAGGCAAACAGAA
GGAACGATTCATCGATTACAGGAATTGGAATAAAACTCTTTGAATGGAGC
CCAAATAGCAGTTACATTGCAATAGGAGATTACAGTCAAAAAGTAACCAT
ACTTATCGCACCATCCTTCTCAGAATCTTTTGTTCTATTTCACAGTACTG
CCGTGACGCCTACTGAATCTTGCCTTATGTGGCTGGAGGTGATAAACTCG
GCACAATTTGCATGCAGGCGTGAATTAAAACTAGCAAAGCAAACAGTTCT
TCTTCCGTTAACGAATAAAAAAGATGAAACTAAGGCAGGTGCAAATTTCA
TGAAATTCGATCAGTCAGGTAAATTTTTGGCCACAAAAATAGAAGAAACT
CCAACGACTGTGTGGATATGGGATATGGCTGTCCGAACAATTAGAGAAGT
GTTTGTCCTGGAATGTCCTATATGTAAAATCTCATGGCATCCTATCATCC
ATGGGCTCTTAATGTTTCAATGCGAAGGAGACGATGTTAGTAATCTCGTA
TACTTATGGGAACAGACATGGCCTACACCAAAGTTTTTGGATCTGACGAC
GCAAATACTTGGGGGCAAGATTTCAGGAAAACCGGGCTTCGTTCAATGGC
TTATGGATAACCCTTCTAATCCGTCCATTTGCGTCTCGGAATCCGAGAAT
ATAATTACGATTCCTATCAGCAAAGCACAAGCCTAG
>maker-Bgt_ctg-467_consensus_gene-3.18
ATGAAAACTTTAGCGCTTACAATAGCCTTGATTCTCAATGCTCGACCTGT
ATTTTCACATGGACATCACATGACGAAAGTGGTTGCTGGAGAATTAATGA
CAAACGACCCAATTGATTCAACACTATGGGTACATATTCTCCTCATGATG
CTATCTTTTGGAATAATATTTCCAACCGGAATGGTCCTAGGCCTTCTGCA
GATGACTCGAAATAGATGGCATGTCCCCGTCCAGATACTTGGGACGATTA
CAGCAGTATCGGCATTCGTCTTAGGCCATCTACACAAAGGAAGAATGTTT
TCTGAAAATATTCATGCCTCATTTTCCAACTGGCTAATGCTGATGCTTGC
AACTCAGATTATATTTGGTATCTATCTCCGACTTCACATCTCCACTGGAT
TTCATGGAACTTTGAGAAAAATAGTCACGATAGGGCATGGAATTATCGGA
AAAGCAATGCCAGTAGTGTCCTGGGTGCAGATAATTTTCGGTGCCATTAC
ATCGCTGGGGTTTTGCCGAGAAGATCACTTGGGACAATGTCTTGCACATT
TTATTATGGGAAGTGCATTTATCGGCTACGGGATGATCATGATCATGATA
ATGCTCGTCGGACAATATTGGCTACAGAGGATGGGAAGATCTCCAGAATT
TTTTGACTCATCAATGATCGCGGCCTGGGGTTGTGTAAACACTTTTACTG
AGCACCGATGGGGAGGCCCGTGGGTAGGTAACGATATTCAGCACACAACA
ATGGGTGTTATATGGTGGTGTGCTGGGCTTGCTGGAATCTGGCTCAGTAG
AAAGAGGGACGGATCTCCAAAAAGAAATTTCATTCCTGGCTTTGTTATCT
TTCTTACAGGCTGGGCAATGTCGGCACATCCTCAACACTTACCAATAAGC
ACAATGATTCACACGGTCTTTGGCTACACTCTGATGGCTGCAGGTTTAAC
TAGAGTCATTGAAGTCTCCTTTGTTCTTCGTGACCAGAACACTATTTCAG
ATGACGGTGATGCCAACAGTTTTCAATATATCTCTCCCTTCGAGCAAATG
CAAATCATTTCGGACGCCGGAATTACGCACGTATCGTATGTGCTTGGTCT
CTACAGCTGTGCTTTTCTTCTATTTCTACTCACAAATATACTCATCCATC
TCTATGCGGTGAACTCAGTCTCAGTTGACCCCAAAGACCCAAGAGAGCAC
ATATCAGGCAGACATAGAGAAAAGGCGATCAGACAAATGCAAGATGCAGA
AGAATTTGAATTAGAGGATCTAATGGACGAGTACGACGATGTTCCAGAGA
GTCCAAGCACCTTGGGAAGAAATAATGAAGGACTCGTCGATTGA
>maker-Bgt_ctg-467_consensus_gene-3.28
ATGCTATCCGGCATTTTAATATTCAATCAAAAGGGTGAAAATCTGATCTT
TCGCGCCTTTCGAAGTGACTGCAGACCTCGGTTGGCCGATATTTTCCGCA
TACAGGTGATATCCAATGCTCAAGTAAGATCACCAATTTTAACTCTGGGA
TCTACAACCTTCAGTCATGTAAAGCACGAAAATATATATCTCGTGGCTGT
TACAAAGAGCAATGTCAATGCAGCGCTGGTATTCGAATTTTTGTACAGGT
TAACTGCGTTGGGGAAAGGTTATTTTGGGAAGTTTGATGAAGAAGCCGTT
AAGAATAACTTTGTTCTGGTTTATGAGCTTCTAGACGAAATTTTGGACTT
TGGATATCCTCAGAATACAGAGACAGATACCCTCAAGATGTATATCACTA
CGGAAGGTGTCAAAACGGAAAGAACTATGGAAGACTCTGCGAAAATAACC
ATGCAAGCAACCGGTGCGCTTTCATGGAGGAAAGCTGACGTTAAGTACCG
AAAAAACGAAGCCTTTGTGGATGTAATTGAAGATGTCAACCTTCTTATGT
CGGCAACTGGGACAGTCCTCCGTGCAGATGTTAGTGGTCAAATAATGATG
CGCGCATATCTCTCAGGCACGCCTGAATGCAAATTTGGTCTTAATGATCG
GCTTCTACTAGACGGTGATAACTTGTCATCTCTACCCTCCGGGAATCGTA
TGGGAACGAAAGCTACCAAGGCAGCTGCCGGAAGTGTAACTCTTGAAGAT
TGTCAATTTCACCAATGTGTTAAACTAGGAAAATTTGATACCGATAGAAT
CATCTCGTTTATTCCACCTGATGGGGAATTTGAGCTCATGCGCTATCGCG
CAACTGAGAATGTTAATCTTCCGTTCAAAGTCCAAGCTATAGTTAATGAA
ATTGGTAAGACAAAAGTCGAGTATAGCATCGCTATCCGCGCCAACTATGG
AGCCAAGCTCTTTGCCACCAATGTCGTCGTTCGGATCCCAACACCCCTCA
ACACGGCCCGGATCACAGAACGTTGTACCCAAGGAAAAGCAAAATACGAA
CCTAGCGAGAATAATATAGTGTGGAAAATACCTAGATTTACAGGGCAAAA
CGAATTCGTACTAAGCGCAGAAGCAACACTCACGAGTATGACGAATCAAA
AGACATGGTCCAGGCCACCCTTAAACCTCAACTTTAGCTTGTTGATGTTC
ACAAGCTCTGGACTGCTCGTACGCTATCTGAAAGTTTTCGAGAAGAGCAA
TTACAGTAGTGTGAAATGGGTGCGCTATATGACTCGAGCAGGCAGTTATG
AAATCAGGTAA
>maker-Bgt_ctg-467_consensus_gene-3.8
ATGGCTCTCTTATTCTATCGCCGACCCGACTATCTCGCCATATCCAAGGA
ACCTGTAACAGCTAGCGACTGCACACGATTCATTGAACGAGCAAAGAATT
CCAATCAAGCCATTCCAACTGGTCTCGCGTTCAAAGAGGTTCTAGCTAAT
AGATCACTCCCGCCATGTGGCCTCGGTGATTTTATGGATTATTTGTATTA
CATCGAAGGAAGTGCTGAGAATCTCCAATTTTACTTATGGTTTAGTGAGT
ACATCAAGAGGTTCGATGCAGTATCGGACGCGGAGAGAATGCTTTCGCCA
GCTTGGAAAGTAGATAGCTTAGATACCAGTTATTTATCGTTTGAAGAGAT
GGAAAAGATAGCCGAGGCTGGAGAGAGCACGTCTATCTTGCAGTCATTGC
AGCCGATGCGGAATGAGGTCGATAATATTATTCGTCTCTACATTGAAGCC
AAAGGGCCAAGAAGTCTGAATCTATCGGTGTTGGATCGAGCTCACTGTCT
TCATGCACTTCGTCAGACTACCCACCCCACTGCCTTTTTATTTGCTATTA
GAGTTGCAACCTTGACTCTCCAAGGCCTATCACATCCCAATTTCATTCGA
TGGTCCATCTGCAATGGCAACAAGCCCCGCGTCTTATTTCTCCGGTCAAT
TGCTATATTTCACATTATCATGGGTTTTTATGTCGCTAGCTTAATGGTCC
TCTCGAGTATAAGTCGCTGGTACCGATTGATGACTTTTCTCCCCTGGTAT
TTTGGGTCTGTTACCATTGTCGCATCATACAAAGGTCTCTGTATACTACT
ACACAGTACCTATGCACGAGACCTCCGACCATGGGAGGAATATGGGTATG
AGGTAGGCGAAAGAGCGGGGCCTCAAGCACGGCCTTGGAGAATCAGAACC
AGCAACGAAAATATATCGCCCTTACCTCTTAGTCATGGCCCACAACGTCC
CATGCACGGTAGAGAGTTAAAGAAAAGAGGGCTATGGGCACGGTGTTTTG
GGAATTTTCCGACGCCAAAAAAATTCGTCCTAGGTACCACTTGGGCGCAA
GACGAAAACCTGAAGGCGCTTCAAGACCGCATCGCACTGGGTGCATTTTT
ATGGGGTGCCATATTTACGATACCCTTAGTTGCCTTGAGTGTCGCGCTTC
CAGAATTCTGCCTCTATTAA
>maker-Bgt_ctg-467_consensus_gene-3.24
ATGACGCACAATTTTTGTGGAACATGCAATAGATTACGAATTACTAGCGA
TGGTAATCTAAAGGTTTGCCTCTTTGAAAATACTGAGGTTTCACTTCGGG
ACATTATTCGTAGGGCGAATAACGGCATGCCTATTAATGAGACTGTTCTT
GGGGTAATGAAGCAAAGAATAGTCAACAAACCGCGAGGGTTAAGCTTATC
CAAGCAACTACTAGGTGAAACAAACGCCGAAGAACTATGGAAGACAATAA
AAGTAGCTGTCTACAACAAGAAAGAGAAACACGCTGGGGTTAAAAATCTG
AAGAGCATGCAAAATCGACCCATGATACTTATAGAAAGAAGAAAGGCCCC
TAGCACTGTAGGTCTCATACAGGTTTCAGCAGCACTATTGCCGAAGCTTA
TGAAAGAGTCCCTACCTCACAACCAATCGCAAAATAAAAAACTCTTCTTT
TCTACGATCTCAGAATCAAGACAAATTGAATTAACACATGTCACACCATC
CGGCTCTGGGCAAATGGTTTCAATTTCTGAAAAGTTGGTCACTAGACGGA
TAGCCACAGCAATTTGTACTCTCTTTTTTTCCAACGACACAGCTATCCCC
CTAATTCGATCGAATCAGATGAAGAAGGGTGATGTGATATCTATTGCAAG
AATCGCTGGAATACTTGCAGCTAAGAAAACAAGCGATTTGATTCCGCTTT
GTCATCCCATCGCTATCACGTCCGTCGTGATTGATCTAGAGATCATAGGC
ATTAATAATCACAAACAGGACCACTTTTATGTCTCAAAGCTATCAAAACC
CGAAATCGGAGAAAAGAGTCCCCTGGCCGCAAGCTTCTTGCCTGGTAAGT
TTGGAGGAATAGAAATTTCGGTTACAGTCGAGTCAGATGGTAAAACGGGC
GTCGAAATGGAAGCTCTCACTGCTGCTAGCCTATCAGCTCTTACAGTGTA
TGACATGTGTAAATCTGTCGATAGAGGTATGCGTGTTGATGGTTTACGAG
TTGTGAAAAAAGAAGGAGGGAAAAGCGGAAAGTGGGTTGAAGGTGATATC
AAAGAGCGATGTGATCCATAA
>maker-Bgt_ctg-467_consensus_gene-3.27
ATGCAGGCTATCTCCAGAATTATTAGACCAGTAGTTCAGGCTGCCTCTAA
AAGACGAGCCTACTCCACAACTTTATCACCATATAGCGGCACCGTTCAGA
ATCTTCGACTTACAAAGGATACTAAGGTTGTCTACCAAGGATTTACAGGA
AAGCAGGGAAGTTTTCATGCCCAACAAGCCATAGAATACGGAACACAAGT
TGTTGGAGGGACTAATCCTAAAAAAGCTGGTAGTACTCATCTTAATCTGC
CAGTATTTGCGACGGTGGAGGATGCTATGAAGCAAGTTGGTGCGAACGCC
TCTGCTATTTTTGTCCCCCCTTCCGTAGCTGCTTCTAGTATTGAAGAAGC
AATTGCGGCTGAAATTCCTCTTGTTAAATACCATCCATTCAAATATAACG
CCGCTCATTTTAGAATAGACATGGTACGAATTACAGATATTTTAAAGACA
CAAGGAAAAACACGTCTACTAGGTCCGAATTGTCCCGGTATTATTGCACC
AGGACAATGTAAGATTGGAATTATGCCAAGCTTCATTCACAAAAGGGGTC
GAATTGGTATCGTATCTCGTTCTGGAACTTTAACTTATGAGGCTGTTAAT
CAAACAACCCAGGCTGGACTCGGACAATCCTTAGTCGTCGGAATCGGTGG
TGACCCATTCTCTGGTACAAACTTTATTGATTGCCTGAAGGTTTTCTTGA
AAGATGACGAAACAGATGGTATAATTATGATCGGAGAGATCGGAGGCTCT
GCCGAGGAAGATGCCGCAGAATTTCTTAAAGAATATAACACAAGCAACAA
GCCCGTAGTTAGCTTTATCGCAGGAATTTCAGCACCACCTGGGAGAAGAA
TGGGACATGCTGGTGCCATTGTCAGCGGCGGAAAGGGAGGTGCAGACTCA
AAAATATCTGCACTAGAGGCAGCTGGAGTAATTGTAGAGCGCAGTCCTGC
TCTTCTAGGTAAGACACTGTACGGGGAGTTTGTTCGAAGAGATATGATAT
GA
>maker-Bgt_ctg-467_consensus_gene-3.10
ATGTCCGCAGAACGACAAGATCATAAGCTTGATCGAAATGTTAATAGCGA
GAATGAAAGCGAGTATATCAGAACCTCAGACGTCTCGGAAAAGGGTGTGC
ATGAAATATTTCGACAGCACTTTAATGCTCGCTTTGAGCCCCTTAAGGTG
GAGCCCAGCTCAGTCAACATAGACAAGGCAGCTGTCATAAGCGAATCCGA
ATCATCGAACGACGAAACGGATTGGGATGGTATCTCTGACGAGGAGACAA
ACGTACAAGTTGTAGAGTTTTCAGATGAAACTCAGCTTGGGACAACATTT
ATGTCGAAGACAGAGATAAAGGCTTTTATGAATTCGAAGCCGCCTCTTAA
TCTGCCATCCACACCACACACTACCAGTGAAGGCACAAACAGGCACGATA
CGGTGGAGGCTGATCACCTCAAGAATGATCTAGCTCTCCAAAGACTTCTA
ACTGAGTCCCATCTTCTCGAGTCCTCTCAGGACCTAACGTTAAGTGGGCG
CAACCGACATAAAGCCACTGATATGCGCCTTCAGTCTTTAGGATCCAAAT
TTTCTATATTAAAGCAGGAGAAAATGCCCATGGCGCATCGACGCGGCATC
GAGGCAAAGCAGAATGAGAGAGAAGCCAAGCGACGGCGCAATGCCAGAGA
AAATGGAATTATCCTCGAGAAAGCTGCAACCGCCAGCAAAAAAGGCCCCG
ATCTCAAACGTGATCGAGGCATTGGTGCTCCAGGAGTTGGAAGGTTTGCT
CGCGGCACTTTAAACTTGAGCCGAAAAGATATTGCCGAAATTCAAGGCCC
CCGGCGAGGGCCGATGATGAAAAGGGGTGTTAGTGGAAAAGGGAGAGGCA
AAAAAAAGTGA
>maker-Bgt_ctg-467_consensus_gene-3.0
ATGTATCTAGCAGCGCTTTCGCGGTATTTGTGCGCTCTCACGCTTTGTCT
ATACTTTGCCCGAGCAAACTGGATTGAAATCAACAACATTTTCGCGCGTC
AGCTACCAGACGAACAGGTGGAAGAAAAACAGATAGACAAGGTCATAGCG
GCGGTATCTTCTCCAACGACTTCCTCAGTCCCGTTAAGCACTGGGGCAGC
AACTCCCGCCACGACAACCACCTCAGATCCCCCATCGACTGCAGATTCGA
AAACTACCACTGCCAATCCAAACCAAAAATCGACTTCTATATCCACCCAA
CGTCCTAATCCTACAACATCATCCGTCACCAATCCAAACCCCAGTCCCAC
ATCAGTTACCAGTCAAGAACCACCTGCTAATACAGATAACACCGATACTT
CTACGACAATTCTTCCGGCTTCATCAGTTTCACAGAGCGTCGAGCTAGTG
ACAACTATTGTAACTGTATCTGGAAGTGCTGTAACTTCCGTGTCTGAATC
AACAGCTGCTACAACCGTACCTGCCTCCGGGCCCACTGGTACATCGTCTC
CCAAGGACGGCAGTGCAGATAAATCAGGCTCGAAATCTAAAAACACGATA
ATTGGAGTGTCAGTCGGAATTGGTGGAACAATATTACTCGTTACAATGGC
AGCCCTTGGCTGGAGGATATGGGGGCGCAAAAGAAGATCAGAACAAGTTA
GTGGTCTAGATTTTCGCACAATAAGTCCTGGGCAAGAAAAGCCGGGTGGT
ATAAACAATATGAGACCAACAAATCCATTCCAAAGTACACTCGAAACCTA
TCACAACCCCACCAGGGTAAATGCGTCGTCGAATTTCTGA
>maker-Bgt_ctg-467_consensus_gene-3.20
ATGACTTCACTACATTCCCCCTCCTCAAGCACTTCATCCGAGGCCGATGA
CAGTAATCTACATTCTCCTCCCACAACCCCCAACCCAGGTCGGGGCCGGA
CCTTGACATCAGCCAGCTCATGTAGCACCTCGAGTATCATATCGCTGCCA
GCCCTGCGCCTAAAAAAGACATTTACCAATCTTCGCGGTGCTAAACAGCG
ACGCAAAGACGAAAGATATCGAGAAGCTTTGGCAGAATGGGCCGAAGCAG
ACGAGCGTGAATGGCAGTATCCCACATGGGGTGGGCCAGCCAAAAAGAGC
CGCAAGTTTTCAAGGGAACAGAGGGATCTTTTAAGAAGTTGGGACTGGCA
ACAGCTAACACGCAGCGTAGTCGCCAACAAGAACCTCTCTAGAACTTCGG
ACACGCCGCTCGAGTATTTTTGA
>maker-Bgt_ctg-467_consensus_gene-3.3
ATGTCGACTCCGCCTCTTAAAAATTCAACACCGAAGAATCTAAAAAGCTC
CAGTCCGCCTCAGAATCTGAATATGGGCATCTCAAATGTTCAGGCTGATC
TCTCAGACGGTACTATCATGGTGCTTGCTCCGACTGGCGAACCAGTGAAA
GCAAAAGTTACGGTGCACTTCAATGCCATCGGTTCAGCACCGCTACTGCG
GCAAAATTTATGCAAGATCAGCAGCACACAGCGATTTGAAGCAATCGTCG
CATACCTTCGCCGAACGCTCAAGGTGGCTCCTTCTGAAAGTGTCTTTCTT
TACGTTAACAACAGCTTCGCCCCAGCTCTTGACGAAGTGGTGGGAAACTT
ACATCGCTGCTTCAAGGATTCCAAGGACCAGCTAGCTGTCACATATTCCA
TGACACCTGCTTTTGGATAG
>maker-Bgt_ctg-33_consensus_unlinked_gene-0.0
ATGAGCGAAACACCCCGTCTACGGTCCTCTTATCCTCCAAGTCCAGGAAG
CAATGCAAAAACTACAAATGTGCTTGCCGATAGCGACAAGGTTAAACCTC
TGCTTCCAGAACTACCAGATGCATCAAAAGTTATAACCACTAGCTCACCA
GTGATACCAGTGCATCTTATTGATGCTCCAAGTCAGCGCATGTACACATC
TGTGGTTTACATAGCCTTGCTGGCGTACCGTCTTTCTGACTGGTGGTCCA
TAATAGAAGAAGATACGACTTCAATTGCTCTTTTTGTCAAATGGTGCTTC
ATAGATCTAATATTTCTGTTTGGTATACCATTCCTTCGGATACCTTGGCT
AGAATGGTCAGACACTACATCTGTTCTAGCTTGTCTGGTTCACATATTCA
TCAATGGGATATTAATGTTCCGTATTCAACTTCCTATTGAAGGGTGGTTA
GTTATTCTTGTAAAATCAGTCTTCGATCGTGAGATTTCTATTTCGGAAAG
TAGCATTCGGCCATCAAATATATTACACAACACATCACTCATTATGGGAA
AACAAATCATAAACATACTCCCAGAAGGGTCCGCCGTGATGAACCCTGAT
CAATCACCATTTTGTATAGACGCTAACCATCCAACTGCAAGTATACCAAT
TTATTTTAATCAGACAATACCTAAAAATATAGAACTTCTTAGGATTGACT
TCGAAACAAATTTGAATGAGACAATAAAACTCTCACAGAGAGAAGTAAAA
AACTCAATAAAACAGTATGACGAAAATGTCCTTTCTATACACTACTTGGC
TAAAAAACCTGGGCTATATCGTCTGTATAAAATCACTGATAAATCAAAGC
TAGAAGTTCAGCGGAGAATGTCGGACACATTAGTGGTCCGGTGTCCACGA
GCGATCATAAAATCTACCTTCAGCGATAAATGTCTTGGTGATCTCTCTGA
CATCAATATTGAAATAGAGGGTACACCGCCTTTGAGGGTTATGTATAGCC
GCACGGCAAATGGAGATAAGAGTATACATCATTTCCAAAGTATACAACCT
GAAAACTTTGACTCACCCCTCATCAATGTACAGGATAATAACTTAGGGTC
TCAATCTGGGACTAATATCTCTTGGGGAAAACCTCATCATATCACTGTTC
CTCTCAACGAAACTATGATGACCGCTGGAATGTGGACTTATTCTATTGAT
CAGATCCACGATGCTGTTGGAAATATTGCCAACTTTTCCAACGGACAAGG
CGATGATGTAGAGCTTGTCTATTCTAAAGGCATTCAATTACAACAAGAAT
TCACTGTTCGTGAACGGCCTGTGGCTTACCTTCAACAATGTGACTCCCGG
AAACCTTTGATGGTCGCTACTGGAGAATCAAAGGAGATGCCAATCGAATA
TGAGACAGCCCCCCTTAAAAACCTCGAGAAACAGATCACCGATACATCTC
ATGTAATAACTTGGAAATTTTCTCCGCTACATACTTTGACAAAAACTGGT
GATCATGGAGACGATCTCATCGTTCAAGAATACTTTGCTAAATCATCTCG
CCAACATCCAACAATACATGAAACCGGACTTTATACTCTCGTTGGAGTTA
GAAGCAAATACTGCGAGGGCACTGTAAAAGAGCCATCTTCTTGTTTACTT
CTCAACCCTCCTGAGCCTGAACTGGCTATACAGGCTGAAGGAATCAGCGA
TAATTGTGCCGGAAATTCGATTGGTTTACTTGTTGATTTAGATCTCATTG
GATCACCACCATTTATCGTAACTTATGAAGTAACTAGTCACACTGGCACC
TCTACGAATTACGTAGAAGTAAGTGGCCTTCGACACCAACTAGAATTAAA
ACCAACGAACGCTGGTCATTTTAAATATCAATTTGTATCAATCGACGACC
AGGTGTATAAAAAACGTAGTTTACGAAATAAAGGATTAGTTCTGGAACAG
GATGTCAAACCACCTGCATCTGCTGAATTAATCATACCAAAGGCTACCAT
AGATGCTTGTGTTGAAGAGCCTATCGAAATGAAAGTCAGACTATCAGGCG
AGAGCCCATTTATTTTAGAGTATGAGATGATACATGATGGGAAAAGAAAG
AAATCAAGAGTTTTGGACATTGAACCATCCATCTATACTATTAAGACAGA
GCCATTACTTAAAGGGGGAGAATATACTTTAGCCATTACGAGTGTTCAGG
ACCTTACTGGCTGCAAAATTTTTGTAAACAGTGAAGCAAGATTTACCGTT
CGACGTCAACGACCAAAAGCTGCTTTTGGCAGAGTAGACGGGGGCTTTAA
AATTATTTCAGTTGAAGGAAAAGATGTCGAAATTCCCCTTCGCCTAACCG
GACAAGCACCTTGGACTCTTAAATATCGATTAAGTGGGGGCTCGACCAAC
AAAACAATGGAGAAAATAGCAACCTCAACTAATGATGTGATCAAAATTAA
CCAGGGAGGTAAAATTGAAATTATAGGAGTCTCAGATGATCAGTGTCCTG
GAAATGTAGATTCTGCAGCATCTACATTTGAAGTAGATTGGTTTCCAAGA
CCTCGATTAGCTCTCTCAGACTCTAATTCTATTGTTTTAGATGGAAACAA
ATATACTAAGCGTGAAGTTTGTGAGGGAGATGTTGACACAATTAAAGCTA
ACCTTATTGGATCTCCTCCTTTCAATGTTAAGTATCAAGTTCGTCAAGCA
TCCTTACCAGGCTCAGATATCATTATAAATAAAGAATTTGAGGCTGCCCT
CGGATCTGTAATCATTTCACTTGATACTAGTAAAGCCGGAACATACGAGT
ACAAATTCTTAGAGCTTTCTGATGCGTTATACGACCATGATGAGCGGCGG
TTTAGCCCAATTATTCTTGAACAAAAAGTGAACCGAAAACCCGCAGCGCA
CTTCACCCAACCAGGACAGTCTTACAAATACTGCGAGGAAGAGCTTGACG
GCGATGAAATTATACCCATTAAACTTGAAGGGATTCCCCCTTTTAGCATT
GAGGTAGATATCAAACACCAGAGAAGTTCACGTCCAGAAACGGTGAAGGT
TGCAAATATAGAGACAAATGAATATGAGTTTAAGATTCCTCACCGTGTTC
TCTCTCTCGGAATCCATCACGTTAATATCAGGAAAGTACGAGACTCGCGT
GGATGTCAGCAAAAGACAGACCATGGCGCGCCTCATGTTCAGGTACAAGT
ATATGATACTCCTACCATTCATCCCCTAGACTCTCGTGAAGATTTTTGTG
TTGGCGAACGAATTTCTTACACTCTATCGGGCGTTGCACCCTTTGAAGTA
TTTTACGAGTTTGAGGGAATACAACGAAGAGCTAAAGCCACAGGAACTAC
ATTCAAGCGTTTCGCTGAAAAGCCTGGTATTTTTACAATTACTGGTGTGA
CGGATAAGGCTAGTGAATGCAAAGCGCATACAAGGGTCCGAAAAATAATA
CACGCTATGCCTAGTGTCAAAATAAGTAAAGGTCGACAAATAGAGGTTGA
CATTCATGAGGGTGCAGAAGCTGAAATACAGTTTGAATTTTGGGGAACTC
CACCCTTTGAATTTACGTACACAAGAAGCACAAACGCTCGCAAAGGACAC
AAGTCACAGGTTTTAGAGACTAGGCATGAAGTTTCTGACGAGTACAGCAA
AAATATACGATCATCTCAGGAAGGAACATATGAGGTAGTGGCAATCAGAG
ACAAATACTGCTCTTTCTCTATTCAAAAAGATGAACATAAATACATATAG

>maker-Bgt_ctg-33_consensus_unlinked_gene-0.2
ATGTCAAATCTCCTTCAATCAATCTCTAAATACGCCGTGCCGGTTGGAAT
CGCCGCTTCATTCGCTCAGGCTTCCATCTACGATGTGAAAGGGGGCTCTC
GTGCGGTAATTTTTGATCGAATTTCAGGTGTCAAAGAAACTGTTATAAGT
GAAGGGACGCACTTCTTAATACCATGGTTACAGAAGAGCATAATTTATGA
TATACGCACAAAACCTCGCAATATTTCGACTACAACAGGGAGTAAGGATT
TACAAATGGTCAGTTTGACTCTCAGAGTTCTACACAGACCTGAAATAGAA
AAGCTGCCCAAAATCTACCAGAACCTTGGACAGGATTACGATGAGCGGGT
CCTACCTTCAATTGGAAACGAGGTTTTGAAGGCTATTGTCGCACAATTCG
ATGCTGCCGAACTTATAACCCAACGAGAAGCAGTTAGTAATAGGATTAGA
TCCGACTTGCTCAAGAGAGCTCAAGAGTTCAATATAGCCCTCGAAGATGT
TTCGATTACACACATGACTTTTGGAAAAGAATTCACTAAAGCTGTTGAGC
AAAAACAAATCGCTCAACAGGATGCCGAAAGAGCACGATTCATAGTCGAG
AAGGCAGAACAAGAGCGTCAAGCAAATGTAATTCGTGCTGAAGGAGAAGC
TGAATCAGCTGAAACAATTTCAAAAGCTGTAGCAAAAGCAGGTGATGGAT
TGATAATGATCAGAAGGATTGAGGCCAGCAGGGAAATTGCACAGACTCTT
GCTGGAAATCCAAACGTTACTTACCTTCCGGGCAGTAGTGAGCCAGGAAA
GGATGGAGGAAAATTTTTGCTAGGATTAAGATAA
>maker-Bgt_ctg-33_consensus_unlinked_gene-0.5
ATGGGGAAAGATAAGTCAGAAAAGCGCGATAAGAAGGAAAAAAAATCCAA
ACGCAGCGAGACAGATGGAGTGAAAAAAGCGAAGAAAGACAAAAAGCCAA
AGCTCACCGAGGAAAATATTAATGAAGCATTTCAAGAGGCTGTGAAAGAC
ACCTTGCCTGATGCTCCATCCCCAAAGCCCGAAAATGCCAATTTATCAGA
AGCGATCTTAGATTTGAAGCCAGTTGGAAGTCTAGTTCCGTTTGCAAATC
CATTGGCAGATGAAAAAGTCACCAAGAAAGTTCTCAAGAGTGTCAAAAAA
GCTGCTAAAAATAAAACACTCAAGCGCGGCGTCAAAGAGGTTGTTAAAGC
GTTAAGAAAATCTCCACAAGGTGTTGATGCCACTTCTGCGACTGGTGTTG
TTGTACTTGCAGCAGATATCTCGCCAATGGATGTTATATCTCACATTCCA
ATACTTTGCGAAGATCACAAAGTTCCATATATATTTGTTACTAGCCGCGC
TGAGCTTGGGTCGGCAGGTAACACGAAAAGACCAACTAGTGTAGTAATGG
TTTCTGAATCAAGGGTTGGCACAAAGAAGAGCGAGAAGATTGAGGGTGAT
GAAGAGTTTAAGGATGTGTACAAACAATTAGTGACGCTCGTAGAAAAGGA
GTCTAGAAATGTCAGGGTGTAG
>maker-Bgt_ctg-33_consensus_unlinked_gene-0.6
ATGAAAATATCTTCGATCATGCGAGCAGGTGGAGACGTGGAGGTTGGGAA
ACATGGAAAATACATTGGAAATTGGGGAAATTTTGGTCTTCAGAAACAAA
AGGGGGTAGCCTCATACGCCCTTAGTGCTAATAGACAGCGGCCCTTTGCT
GGTGCTCTCCATGCAGCAATTTTTAACACCTGGAGACGGTTTAGTGGTCA
AGTTCTATACGTTGCGCCTCCTCTAATTGCAGCATATTGTACTATGCAAT
GGGCTATCGAGAGAAACGAATATCTAAATTCCAAGGAAGGACGTAAAGAG
TTTGCTCAAGAAGAGTGA
>maker-Bgt_ctg-33_consensus_unlinked_gene-1.18
ATGGACTCTAATTCCGCGAAGCGGCGGAAACTAGACTGTTCGATAGATAG
CCATTCACTAGGAGAAATTGGAAGTAAAAATTTCGCCACGACCAACAATC
AGTCTCAAGAAAATACAGCTCCAGAATTCAGTGAAGCGAACTCCCGCAAG
CCACTCCCACATACTCGAAAGGAAAATCTGGAGCACACAAATGGCTCCAA
AGTTTGTAGTATTTTTACGCTTCAAGCCGATGAACTGCTGGCAGAAGTTG
AACCCAACTACGAGAAAGAGTTTGATGGTGTGAATGATGTCCTTCACAGA
CTGAAAGGCCTCATTGAGAATATTGAGGCACGGCAACCTTTGTCAGTTAA
TGAAGCCAATTTATCTCTAGAGAAGGAGCACAAAATTAGGATCCCATATT
CTGATCCCAAACCAGACCAAAATGCAGCCTATAAACTAGCATACGAAAAG
CCTCTCAGGATCAACATCGTCGGTAGCTACCCTACAAAGATAATGGTCAA
GTCAAAATCAACACCAAGTATAGATCTTATCGTTGTCATGCCAGATTCCA
TTTTCCAGAGCAAAGACTTTTTAAACTACAGGTACTTCTACAAGCGTGCG
TATTACTTAGCTTGCATAAGCGCTGGCCTTAGTTCAAGCCCGTTCGTTCA
AGAATTTGATTTGAGGTTTGAATATTTTCACGGCAATGATCTTCATCCAG
TTTTGGTTGTATCAAACAAAAAATTAGTTTCAGAAAACTCTAATAAGTAT
CCAGAAATACGAATTCTACCTGCTGTCTCCTCAACAGCTTTCAACGCTCT
AAAGCTTAGGCCTAATAAGAATGCAATTCGCTCAAGCAAAAATAACACTG
GAGATCTCATTCCAACCCCTTTTTACAACGCATCTCTACGATCTGACTGC
AATTACGAGCCTTATCTAAAGATAATACATGTATCTGAGAAAAAATCGCA
AGCTTTCCGCCATGCTTGCATGCTCGGTAGGATTTGGCTCAGTCAACGAG
GCTTTAATAGCACCATTCCGGGAGGTGGATTTGGTAATTTTGAGTGGGCA
GCCTTAACTTCTTTGCTCTTAAAAGGAGGCGGACCCAAAAGCCAACCAGT
TCTTTCGCATAAATATACTAGTAACCAGATGTTTAAGGCCTTGCTCCAAT
TTCTTTCTGCAAATGACTTTGCGAAGAAGCCATTCATGTACCATACGGAT
GAAATAATCCTTCGTAATTCTCATAAACCCATTTTTTTTGACGGCCCTCG
AGAACAGAACATTTTGTATAAAATGACACCCTGGTCATATAATCTTCTGC
AGGAAGAAGTCAGATTAACCTTAGAGTCTCTTAGCGATGAAACATTTGAC
TATTTCGACTCAACGTTTATAATCAAGTCGTCACAACATTTATTGAGATT
CGATAGCACATTCACGATTTCTCAGCCAAATAAAGATAGTAAAGTCGAAT
ATAGTGATCATGTCACAAAATCTCGGAAGTATTGTTATCATTTATTTGAT
ATACTTCGGCAAGGTTTAACTGACAGGATCAAAATGATCAATATTCATGA
GCCAACACCTGTAGGTTGGTCTATTACAACTCCAGGCCCGAATACAAACA
ACAGTCCAGCTACGGTCTCCGTTACGTTTGACGCCAAAAATATAGATCGC
CTCGTAGATCATGGCCCTCAAGCCGAGGACAAAGCCCAAGCTGCTAGCTT
CCGAAGGTTTTGGGGAGAAAAGTCAGAGCTGCGCCGTTTTAAGGACGGGA
GCATATTAGAAACTCTTGTTTGGTCGCCAGGGTCTACACAATCAATTTTC
GAAAATGTCTTGTCTTTCATTCTAGGTCGCCATTGTGGTCTAGAAACGGT
CAATAGTCTCAAGTTTTTGGGTAATGGCCTCGAAAAGCTACTCCCGAAAT
CGGTTACCGATCTCAAGCCCTTTGAACCGATAAGAGAAGCTTTCAGATTA
TTCGAGACTCAAGTAAGAGGACTCGAGGGATTACCCCTTCAGATCAAGCA
GATTTCTGGGATAGACCCTAGACTGCGATATACATCTTTTGAAATACCTG
CCTTCAATCATGTCGCTCTCATGATGAATCCTGTTGAGGTTTTAATCGAA
TTCGAGGGCTCTGGAAGATGGCCTGACAATATTCTCGCAATCCAACGGTC
TAAGGTAGCATTCTTACTTAAAATAAGCACACTCTTGGAAAATGACGATA
GCTGTATTAACGCTCGGCTTGGCATTGAGAATGAATTTCAAAAAGTGCAC
AACTGCGCATTTCTTGACGTAACCTATGAATCCGGAGCCTCTTTCCGACT
GAGGATATACGTTGATAGAGAAATTACTCTTCTTCAACAGCTCCTAAAAG
ATGAGTCCCTAGATCAATTCAGTCGCGAAGATGCCCTTTCTGGTCTGTCG
AATATCAAAAGAAACTTTATCCAACTTCTACTTCACTCTCAGTCAATACA
CAAACTCTGCACTCGCTTTCCCCTTCTTTCAGCAACCATTCGCCTGGTTA
AGCACTGGTTCAACTGTCATATGCTCCTGGGACATTTACGAGAAGAAGTT
GTTGAAATGATCGTTACTCATATCTTTCTACGTCCATACCCCTGGCGATC
GCCGTCCTCAGTAATGACTGCATTCTTCAGAACTATGTTATATTTGTCAA
GATGGGACTGGAGATCGACTCCATTAATTATTGACTACAGTGGGGAAATG
GGTAGCGATGTGGTCGATTCCATCAAAAATCGTCTAGAAGCATGGAGAAA
AATCGATCCGGGGCTAAATAGATGCGTACTTTTTGTCGCTTCGAACCATG
ATTCAACGGGTATGACTTTCTCTGACCAGGGCCCCTCAAAGATGATCGCT
GCCCGGATGACATCTCTGGCTCGATCTGCCTATAAATTAATCAGAGAGAA
AAGCTATGATCTAGATCCTGCATCTCTATTCTCATCATCTATAGCAGATT
ATGATTTTGTTATACATTTATCTAGTACTTTTGCAAATGGTCATTTGAAC
GCTGAAAGTCGGAATTTTTCCAAATTTAAGAACGTCAGAGTTCAGTCTAA
CAGTAACTTGGCTAATGTAGGATACCAAGCAATCCAGCTTTATCTAAATG
AACTCGAAAGAATTTATACAAACCACATAATATTTTTTTATGGGGATTCA
AGCTCTGTCATTACTGGACTATGGAATCCCACCTCCCTGTTGCCAAGGTC
GTTCAAAGTGAATCTATCATATTCTAGCTGCATCAGTGAAAATAGTGGCT
TTGGAAAAGATCAAATAGTTATCAACAAGAACTCTATTCTGGCCGAAATT
GCAAGACTTGGGGGGGATATGGTCTCCAAAATCAGTCTTAAGGATCTACC
AGACAAATAG
>maker-Bgt_ctg-33_consensus_unlinked_gene-1.2
ATGTGTCATTCAAGGCTTCACGTCAAGGTTGGACCTCTGATAAACTTCGT
TGTCGGTATGAATGGGAGTGGAAAGAGTGCGGTATTAACAGCGATTACCT
TATGCTTAGGCGGGAAAGCTTCAAACACGAATAGGGGAGCCAACCTCAAA
AGTCTTATTAAAGGTGGTCAAGAAAAGGCTATTCTAATTGTAAAATTAAA
GAACGAAGGTAGTGATGCATATCAGCCGGAACATTATGGCGCGTCAATTA
TCGTCGAGCGGCATTTTTCAAAGTCTGGTGGAAGTCAGTTTAAATTGAAA
GCCGCCAATGGACATCTTGTATCATCAAAGAGGGGTGATGTAGAAGACAT
TGTTGAATTCTATCAACTACAGGTTGATAACCCAATGAATGTTCTTACAC
AAGACAAAGCTAAATCATTCCTTCATCAGTCAACGCCTGCAGAGAAGTAT
AAATTTTTTGCAGAGGGTGTGCAATTAGAAGCACTAAATAATGACTACAG
CCTAATCTTTGATACTTGCGATTCAATTGAGGCAAAACTAGAAGAATCTA
AAGATGATATCTGTGAATTGGAAAAGGATGCCAATGAGGCGCGACAAAAA
GCTGAGGTTGCTAGGCAACACGATGGTATGCGGAAGACAGCTAGCATGTT
ATCTAAAAAATACGCCTGGGCGCAAGTTGTTGATCAAGAAACAGTTATGT
GTGAAAGGAAAAGGATAGTTTTGCAGTTACAAGATAAAATCGACGAGGGC
GAGCGCACCATCGAATACCATGATCAAAACTTCCAGAAAGCCGAAGAACT
TCTAGAAAGTTGTAAAGAAAATCTTCAGAAATTGGAAGCTGAAGGAATAC
CTATATATGAAGCAGAGAGGGAAGCCCAGATTGCGGATGAAGCAGCTAGT
ATGCAAGTTAAACGGGCACATTCAGAGCAGAGCAAAATTAGGGTTGAGCT
AGCTGAAGCAAGAGAAGATGTTAGCAAGCGCCAGGCTGAGATAGATGCCG
AAAAAAAGCTCATCGAAGAGGCTAATGGTGGATCTCATGCCAGGAAACAA
GCTGAGATCAATGAAGCCGAAAAAAGCCTCCAACAGATCAAAGGTGATCA
TATTGAGACTCTTCAGGGAGCTTCCCAGCTTGATCAAGACCACAATGAAG
CAAAAATAGATTTGGCAAGGGTTGATGGCTTGAATCAGGCAAAAAAAGCC
GAAATTCAGCGGCTTAGGAATCAACTGAACGAATTAAATAACAGCCGCCG
TGATCCAATGGCCGGTTACGATTCAAAGATGAACAAACTCCTAAGCTCAA
TCCGTGCAGATCAAGGGTTTCATGATGCGCCTATTGGCCCGTTGGGACTA
CACATCAAATTGAAAGATGCTGTCTGGGGAGATATTCTCGAGACACAACT
TGGAACTCAGCTAAATGGTTTTATTGTCACCAATACACCAGACCAACAAC
GCATTTCAGGACATCTTAAACGTCTAAACATGGCAAATTGGTGTCCTGTT
ATGATAGTGGGAAAAAATCAAGTAATTGACACTTCCAACAATGAGCCCGA
GCCTCAGTATCAAACTGTTGCAAGGGTTCTTGATATTGACAACGATTTAG
TAAGACGACATTTAATCATTAGTCAGGCGATTGAGCAGACACTTCTTATT
AAACGCAGAGAAGATGCTCTAAGAATAATGTTTGAAGGATCAAAACCTAT
TAATACAAGGCAGGCTTACAGCCTTCATGATAACCAAAGAAATCATGGAA
TCTATTTCGGTTTTACAGCTCGTGGAAGCCCTTTTACTAGCGGAATAAAA
CCACCCAAAGGCTTACCACGAATGCAGTCTGATACAGAGAGTAAGATTGC
TTATCATCGAGAAACTTTACGTCAGCTTATGCGTGAATTGGAGGCACTTA
ACCAAGAATTAGACGATGCTCATGGAAAAGTCAAGTTATGTCTCGATGCA
ATTACACAACGGAGAAGAAAAATTGAGATGTTAAAAATCAAAATACAGCG
AGGTGAAACTTTAATTGAGAACTTAAGGACCCAGCTTGAAGATCTCGCTC
CAGAGGATGGCCGATTAGATGCTCTAAAGAAATGTCTAGAGGATGAGAAT
GACAAAGTCAGAATTTATGGTGAATCCTATGGCAACCAGGCCTTGGAGAA
AGAGCGGCTTAACGAAATAGCACAGGCAAGGCATCAAGAGTATACAGCAG
TCAAGCTCCGCATAAAAGATCATGAACAAAAAATAGTGAAGGCCCAAAAT
AAGATTAAAAACACTGATCAAGCTCGTAATGTAGCCTTACGGGAGAAGAA
TTTGGCTATTGATGAGGTCGAATCTCGTCGCCGCGAAAAAGAGATAGCAG
AAAAGAAGCTTGATTCAGCCACTACCAGGGTCGCTGAATTTACTGAAGGT
GCCAGTAAAATCTGCTCTAGGGTTCCTCTTGAAACCGGAGATACCACTGA
AAGTCTTGAGGGTCAGCTTGATAGAATTAAGCAGCTTCTCGCTCTTCATC
GCAAGAAGCAGGGCGCTACTGATCAAGAAATTTTCGATACAGCCGCCAAA
AAGCAAGAGATATTTAGGCAAGCAAAGGAAAGTAGGTCTGGGCTTGAGAG
ACTTTTAAGACTTCTTAAACAGTCATGCCTCGTTCGAATTCAAATGTTTC
GCCGATTTCAAGCATCAATTTCAGCTCGTTCTCGGATTAACTTCCAGTAT
CTTCTAAGCGAGCGAGACTTTCGCGGTGCCCTTCATATCGACCATAAGCG
CAAGAAGCTTGACGTCCACGTCGAACCTGATAAATCAGTCACAACTGGTA
AAGGGCGCCAGACGAAAACCTTGTCCGGAGGTGAAAAATCCTTTTCCTCA
ATCTGTCTATTACTGGCTCTCTGGGAGGCTATGGGCGCTCCATTGCGATG
TCTCGACGAGTTTGATGTCTTTATGGATGATGTCAATCGAGATGTGAGCA
CTAAAATGATAGTAAGTTAA
>maker-Bgt_ctg-33_consensus_unlinked_gene-1.1
ATGGAATTAGGAGAGTCTATTCCACCAGCTACACTTCATGCAGTCAGTGT
TTCTCTCCCAACGTGGCAAGACAATATAGACTATGAGGAAGGGAGAGCAC
GAGTTATCGATAAGTTAAGCACGGGTTACCCACGATCAATTACTGCTTTT
TCAAAAGAATTACTCGAAAGGTATGGTAAATCGTACCACTCGCACGCACT
ATTACTTCCTTCATCAAGGGCTGCAAAAAGATGCATGGAATTTTTACAAT
CAGCTAAAAGTATGATATTACCGGATCACTTCCAACAATTAGACTTCGTG
CTTGACCATAGCAAAACGAATTTAGAGGCGCTAAAACGCTTGTCGCCCTC
TATTTCTGCTGTTTTCTTTCCGGCAGAAGCTTTCACAACTGCAAAGAAAT
ACTGGCAACACACAGGTGAAGGTGTATCAAGTAGAAAAGTCGAATTCTGC
CATAAACTCTTCACAGAGGGTATTCTAGTAGAACAAGGTGAAGATTCAAT
TTCCAACCTCATGGGAACACGTGGGGTTTGTACGGGTCCGCGGCGTTATC
AAAAGGGAGTCCGAGAAAATTCAGGTGTTAAGACCTTTTCAAAACAAGAA
TTTAGTCGTGATGAATCGAATGAGATAGCTCCTGTTATCGGTTCTGAGGC
CCAAGAAGAGTCCCAATTCTTAGAGGAGAGATTTGGACGTAACCTTGATG
TATCATTCGCTGACATTGCGAAGTCAGCCATTCGGCGACGAATAGCTGGG
CTATCGCTTGACAAAAATGAATCCTCGGGAACAAGGGAGCTAAACATATG
CAGGAACGGTTCTAGGGACGCTACGCTCACGGAAAATGATGTTTACCTTT
GGCCTTGCGGGATGAATTCGATTTTTAACACGCACAAAATGCTAATGGAG
GCTCGAGGCACCATGAAAAGTATATACTTTGGATTCCCTTATGTCGATAC
TTTGAAGATCCTGGAAAAATTCGGACCAGGCTGTCTCTTCTATGGATACG
GTTCATTGGAAGAATTTGACGATCTTGAGGAAAGGTTGAAGGCTGGCGAG
AAATATCTCGCACTATTCTGCGAATTTCCGGGAAATCCTTTACTTACGGC
TCCCGATCTCTTGCGTATTCGGAAGCTCGCTGACACTTACGATTTTGCGG
TCGTAATCGACGAGACAATCGGCAACTATACCAATGTAGATGTCCTACCA
TACGTAGACGTTGTGGTGAGCAGCTTGTCCAAAATATTTTCGGGTGAGTG
TAACGTTCTCGGCGGGGCATCTCTCCTAAATCCTAATGGCCGCTATTATC
ATAATCTTAAAAAAATAGCTGAGAATGGTGAATATGAAGATAACTATTGG
CCAGAGGATGCTATTTTCATGGAACGCAATAGTCGAGATTTTGTTGTGCG
AAGTAGAAAAATTAACGAGAACGCTGAAGCCATCTGTAAAATTCTGTTGG
AAAGCCCAATTATAAAAGATGTCCATTATCCTAAGTATAATACTTCAAAG
AATCACTATGATGCTTGTCGCAGACCAACCGGTGGATATGGCGGTCTTAT
TTCCTTCGTATTTCATCGAAAAGAGCAAGCCATTGCTTTTTACGATCGAA
TTGAGGCCGCCAAGGGGCCAAGTTTGGGCACCAATTTCACGTTGGTGTCT
CCATATGTTTTGTTAGCACATTATTTTGAATTAGATTGGGCGGCACAATT
CGGTGTTCCTGAGGATCTAATTCGGATTAGTGTTGGTTTGGAGGATCTGG
CAGATTTGTTACCTAAATTTGAGAGTGCGCTCCAAGCTGCAGGTAAAATA
GCCATTTGA
>maker-Bgt_ctg-33_consensus_unlinked_gene-1.5
ATGACGCTGCCCACTACCGTCGTCGCCCTACTTCTGGCCGGTGTGGCATA
CACTATTTCCTACATCATATCACGCCTTCTCCGTGCTCGTCGCATAATCC
GACTCTCGCGCGAGCTGCAATGTGAGAAGCCACCAGTGCTTAAAAGTCAT
TGGCCCTTAGGTATCGATACGCTTATGCGCTCCATGAAGGCAGTCGGGGA
AAACCTTTACCCTACTGTCTCCATTGAACGAACTCAGGAAATTGGCAGTG
TCACTTATAGCTTCTCCATCCTCGGCACTGAGAATCTCTACACGGCCGAC
GAAGAGAACATCAAAGCCATGCTCGCCGTGCAGTTCAAGGATTTCGAGCT
TGGTGCCATGCGTCGTGGTAACTTTTGGCCCCTTCTCGGCAACGGCATCT
TTACCCAGGACGGACCGGGCTGGGAGCATTCTCGCGCCATGATGCGTCCA
CAATTCGCACGCGATCAGATAAGCGACCTAGATATGGAGGAATGCCATGT
ACAGAATATGATGCGAGCCCTCGAACTATGCATGGCCAAGGACGGTTCAG
GAATTATTGAAGATATCGACTTACAGGTTCTCTTTTTCCGCCTTACCCTA
GATTCAGCAACGGAATTCCTCTTTGGAAAGTCAGTTGAGACACAGATCCA
TCTACTCGGCCATAATACCAACGGCCCCATTCCCGGCATCGAGAATTCCG
TCCGTGCCAAATTTGCCTTCGCCTTCGACGGAGCGCAGAAGACACTCGCC
ATTCGTGCGCGTCTCGTTAATGGATACTGGCTCTTTTCACCACCCGGCTT
CAAGGACTCGTGCAAGGTCTGTCACGACTTCATCGATGAATATGTGCATC
TCGCTCTCAACAAGGCCAAACGACTACAAGCGAATGATGTAGAGAAGGAT
GGAGACGCCAAGGAAAAGTACCTCTTCCTAGATGCCCTCGTCGCTCAAAC
CCAAGACCCGCTCGAACTGCGGACACAACTTCTAAATATTCTCCTCGCTG
GCCGCGACACGACTGCCTCCTTCCTCGGCTGGCTCTTCATGCTTCTGGCC
AAAGACGCCGGCCGCTATCAAAAACTACGCGACATAATCCTCGCCGAGTT
TGGCACCTACGAAAATCCTATCGACATAACCTTTGCGCGAATGAAATCGT
GCCAGTACCTACAGCAGTGTAATAATGAAGCTCTCCGCCTCTTCCCCGTA
GTACCGGTAAATTCACGCGTTGCCAACAAAGACACGACACTGCCGCGCGG
CGGTGGCAAAGATGGCAAGTCCAAGATCTTCGTTCCCAAGGGCACACCAG
TCGACTATTCCGTGCATGTGATGCACAGACGGAAGGATCTCTGGGGCGAA
GATGCGAATGAGTTCAATCCCGAGCGCTGGCAAGGCCGAAAGGTGGGATG
GGAGTTTCTTCCGTTCAATGGGGGCCCACGAATATGCATTGGGCAACAAT
TCGCCCTGACCGGGGCTAGTTACGCTATTATACGCCTGCTCCAGAGATTC
GACTCCATGTCTTATCTGGGCACCGAGGCCAAAGAACTACATAACTTAAC
CTTGACGAGTTGTAATGCAAATGGAGTAAGGGTGAGGGCGCATGCGGTGT
GTTGA
>maker-Bgt_ctg-33_consensus_unlinked_gene-1.0
ATGGATTTGCAAGATGCTCAGCAGTTTCTAGCTCGATGTGTTAATGACAT
TACGACAACATTCCAAAAAGTCCCTGGTTCAGCAATCCTGATACGCTATA
TTCAATCCAGCTATCAACATGATCCAGTCAGATCAGCAATTGAGCTGATC
CTAGTTATATTTTTTGTACGATACTTACTCGCTCCATCATACCCGACACA
TAATGGCAACTTTGTTAAGTTGACTGAAGAGGAAATCGACGATCTGGTCG
AAGAATGGATTCCTGAACCTATTGTAGCCCCTCAAACTCCTTTCGAAGAA
GCAGAGAGCGATAAACTGCCAGTTATTGTTGGACCAACAGGACCCCGCGT
CAAGCTCCAGAATGGTCGCACGGTTATAAATCTTGCTTCGTACAACTTCT
ATAACTTTGTTAGTAACGAAATTATCAAGGAAAAAGCTATACAGACTCTA
AGAACCTATGGAGTTGGGCCTTGTGGGCCTCCTCAATTCTACGGCACCCA
GGACGTTCACATGAAAACTGAAGCTGAAATTGCGACCTGCTTGGGGACTC
AGGGCTGTATTGTCTATGCGCAAGCCTTCTCGACAATTTCAAGTGTTATA
CCTGCCTTTTGTAAGAGGGGAGACACAATCGTTGCTGACCGTGCAGTCAA
CTATGCTATTCGAAAAGGGCTTCAGATTAGTCGTAGTACGATACGCTACT
ACGAACACAACAACATGGAAGATTTAGAGAGAGTTCTGCAAAAAGTTGTA
AAAGAGCAGGCAAAAAAACCGCTTACCCGAAGATTTATTGTCACCGAAGG
CTTATCAGAAATCATAGGAGACTGTGTAGATCTTCCAAAACTTATTGAAC
TCAAGCTACGATATAAATTTCGTTTGATGCTCGATGAGACATGGTCTTTC
GGCGTTGTAGGAAGGACTGGACGTGGCTTAACAGAATCCCAAAATGTTGA
TGCTTCTCAAATAGATATGTTGATAGGGTCGCTTGCTGGACCACTCTGTG
CAGGTGGCGGATTCTGCGCAGGTTCAACAGATGTGGTAGAACATCAACGC
ATCTCTGCCGCATCTTATACCTTCTCAGCTGCATTGCCTGCTATTTTGGC
TACAACCGCTACTGAGACGTTGAATATGCTTCAGACGAATCCAGAGATCC
TTTCACAATGCCGAGAAAATATCAAGGCCATGCGTGCACAACTTGATCCA
CGTAGCGACTGGGTACAATGCGCAAGCTACATTGATAACCCTATAGTTTT
TCTCGTCATTAAACCTGACATTGTCAACTCACGGCGATTAGGAGTTGAGG
AACAGGACCGAATTTTACAAGAGTGCATTGACGAGTCAATGACCAGCGGA
GTACTAATCACGCGTACGAAAACTATGCCTCTTAGTCCTCGGAATAACTC
TAAAGATTCTGACTGGAAGATACAACCGGCCCTAAAGGTCTGCATCACCA
CTGGTCTGACCAAAAAAGAGACTGAAAAGGCAGGAGTGGTCATCAGACAT
GCCATTACTAAAGTTATGACCAAAAAGAATAGTAGCAGGCTGAGCCCGCC
AGCTGTATTATAA
>maker-Bgt_ctg-33_consensus_unlinked_gene-1.16
ATGTTGCATGACGAGAGCGACTCGTCGGCAGATGAATACAACTACACAGA
GACAAACGTGCTACTTGGGTATGCGTCCAAAGAGGCCCATGATCCAATCA
GTCATCTTGGAGGTCAGCCACAATGGATAGACCCAGCAATACCACCACCG
GTAAAATTTGTGCGGTGTGAAGTGTGTCAGGATTTAATGGTCTTGCTCCT
CCAACTTAATGCAGATCTACCCGAATACTTTCCCGGGCATGAGCGGCGAC
TTTATGTTTGGACCTGTCGACGGAAGACATGCAAGCGCAAAAAAGGATCC
ATCAGAGTCTTGCGTGGAGTAAGGACTTCGAAAATCCTCGTACCAGCGGA
GCAAGAAAACGTCAATGCTGACGCCCAGTCCATAATGCAATCGACTCAGG
CGGTGACGGATCTGGGCGAGAAACTCTTTGGAGTTAATCGAGCTCTTGGA
CAAACTAGTAACTTGCCTCCTCCGAACCCATTCACACTCTCAGCCGATGT
GTCTTCCAGTAATCCGTTTTCAACAACCAAGTGTGATACATCTCCTGGTA
CCCCTAATACCGTGATCAAGAGCTATGAGTCTATACCTCGTCTAACCAAG
AATTTCGCTGAATTATTTTCTACAAGTGATGAACTCACTAAGCAGGAATC
ATCACCTTCCCCTGAGACCTGGCCTTTAGATCTAAATTTTCCTGCCGCCT
ATCCAAACTTCTATCTCGTCGATGCCGATTATGAGACTTTGGATGCAGTC
AAGGAACCCTCAGACAAAATTCGGGGCTTGGAATTAGATGAAGGCGGTCC
TAGTTGCAGCAGGGCTGAAGATGCGAATGCCTTTGAGAGTACCATAGATA
AAACATTCCAGACCTTTGCGGATCGTTTGGCTCAGAATCCAGAGCAAGTT
ATTAGGTATGAATTCGGGGGGCAACCGTTGCTTTACTCGAAGAAGGATGT
TGTCGGAAAGCTTCTAAGTAGCGGAGGAGCGGAACTTGCAAAGGTGTCTC
TAGACTCTAGTGTTAGCAACCGAATCCCAAGGTGTGGATTGTGCAACACT
GAAAGGGTCTTTGAATTACAGTTGACGCCACAGGCTATCACCGAGCTAGA
GAGGGGGGCTTACAGTATAGATGACGGTATGGATTGGGGAACCATTTTGA
TAGGAGTTTGTAGAATAGACTGTAACCCTCACGGAGTACCGAGTGATGCA
GTTGGGTACGTAGAGGAGTGGGTAGGAGTCCAGTGGGAGGAGCTGAGTGA
AAGAAAATAA
>maker-Bgt_ctg-33_consensus_unlinked_gene-1.7
ATGTCGTCGCTGGTGGAGAAATCACAACCGCAAATTGTCGTGGACGCAGT
TCTGAAGAGAGCAGAAGTCGGCAAGATTGGTAGAACCCTCAAGACTCGCC
TGGCCTTTGCTCAATTCAAGGTCATGCGGGGATGGGAAGACCTTTCCATT
GACGCCATCGAACCCAAGGTCCAGGAGTTACGACAGCACCTGAGGGCTGA
CGTGAAGAAAGAATTTCTTCCCGAAGATTCTGAAATGATGATAAGCTCGG
ACCAAAGCCAACCACAGCCTCGATATTCTCTGGGATCGCGCTTCCGCAAC
GCCATTGACGCCTCTCGCCAGACCATCACCAGTAAGAGCCGCGCATTAGA
TAGATCCTGTGGTAAGCGCAGAAATCAGGAATGGCTAGACGACCCCAGCT
GCTTCATTGGGTCTCGGAAACGCCACTGCTCATCACCACTGGGCCACCCT
CACACATACCAAGATTTGCCACTCACGCAATCATCGCCCATTAAGTCTCC
ACACCAAGTACACTTTACGACAACGGTGGGCCCGGGTCTTTCCTTTTATG
CGGACTCCTACCGACCTCGTCATCTACTCGACGGCCTCCTGGACGAGAGC
GAGGAGGATGAGGTTTCTTTGCCATTGTACTCGTTTAATATAAATTCTTC
GCCCCCACGCACGCCACCTCTATGGTCGCGTGAGAATGGAGAGCGTTGTT
GCGAACACATTGAGAGGCTAGAAGGAGAGGAAAACGAGCACTTATTTCAA
CGACCAGCCTTCTCTCCACCAGCAGTTGACCCCACGCGCCTTACCTGCCA
TCCCAAAACCCCACCCCGTCATGCTACTGTCCCATCCCTCTCCAGACCCA
TTTCTATGGCGGAGGCCGACCTGCTATGTGAGCCGGAGAGTCTGACGCCG
GCCTCACCGACATTTGACTTTTCAGACTTTGTCAATATTACCCCAAGTCC
AGCTCGACCACCCTGGCCACTGACGCCGCAGACTGACAATGTGTCAGGAG
TTTTCAATCATCGTCACTCGATTTTTCACGCAAAATCAAGCCCACGCAAG
CCAAATATTCCTCCAGGGCCCCGAGATCCGCAAGAAGTTGGACACTCATG
GAGAGGCCAATACTGCTGGTGA
>maker-Bgt_ctg-33_consensus_unlinked_gene-1.12
ATGACACGGCTGGTTCTATCTACTTCTAATATTATCTCTTCAGTTCCATG
CATTGTTCGACAATCTGGTCCCGAAAAGGCCAATTGCGAGCTATGTAATT
CTCTCCTAACCAACTTTCGTACTGCACAGAGCTTATCCCCACCCACGGCG
TCTGCAAAAAGGAAAGACTGCAGTAACACGAACGGAGTTTCAAAGTTTCC
TCTACAAGTACTTGAATCGATTACGAGAGATTGTGCCAGCTACTATATAC
CCACGGTCGATTGGGCAGCTTGTAGACTATTGGAGAAGCAAGATCAGTAT
GAGGCGAATTTGGCTGATGGTAAAAAGTACACAAATGATGCTGTAGGACT
AGTACTAAAAGCATTAAACGTGAATTTTATAGACCTACTCATAGTGTCAT
TCTCTAGCAACAAACTCTGGGAACAGGATGCAGAGTCTACATTAGTTGGT
TCAACATCTAAATCTCGCAACGACGAAATAGAACTTGATACATGGGCGGA
GCTCGAAGAATTACATAAGCGAGGTATCGTAAAAAGTCTCGGCGTAGCAG
ACTTTAGCGGTGAGAGGCTCGCAAGCTTTTTGACGCGGGTCAGGGTCCGG
CCGGAGGTTAATCAAATCAGTGCAAATGACTGCCTCTTTGTTGATGCCAC
ACTGCTGAAACTTGCCAAAAGGGAAAAATTGGAATTATTCACGCATCAAG
ATTGTTCTGACATGATGCCGCGTGATTCACTAGTTTGGCTTCTCGGGAAC
GGTAGAGGTGAAGGTGATATATTGTCCAAGATCAATCAGTGCTTAAGTAA
CGAACTAAGTGAACTTTCACCAAAGTGGGTTGTCAAGTACACTGCTGTAA
TTAAGGAGCGGGGCGTGATAGAAAACAAGGGCTACTTTGCACTTGCATCC
ATAACAGAAAAAATAGGCAGAAATGAAGCAAAATTTACCGATTCATCTTA
TTAG
>maker-Bgt_ctg-33_consensus_unlinked_gene-1.8
ATGGGTAAATTTGTCGATGTATATCTGAAAATAATATTGCACGGCCAAAT
CTGGTTCAAATTTAACAACCTCTGCCTCGCTCAATTGCTACAAAATAAAA
AATACAAATCGATTCCGCTCAGAATGAACAACAGAGTCATGCAATCCATG
GCAAGACGTATCACGCGCTCAGGTATCTCTACAGTCATGAAGGCTCCCGC
TCTAATTTACAGGCCCATTTGCCCGACCATCCCGGCTTTGGCTCAAACTA
CTACCTCGGTAATTCGGAGGTACTCCTCAGAGCCAGTTGAAGCAGCAGTA
AATGCAAATTCTGATGACGCAGCCACGGTCGAAAAAAAAGCGGATGAGTC
CGACGATACAGTTCCAGGACTCGAGGCAAAGACGCGCGAAATCATAGAGC
TCAAGGATCGATATCTGCGCTCAGTTGCCGACTACCGCAATCTGCAAGAG
CGCACGAAGCGTGATATGCAAGCAGCCCGCGATTTCGCAATTCAGAAATT
TGCCAAGGATCTCATCGATTCTGTAGATAACCTCGACCGTGCTCTCGCTA
TGGTTCCGCCTGAAAAACTCGCAGCGCAAGATCAGACGGATGCTTTCAAA
GACCTAGTTGCGCTCCATGACGGCTTGAAAATGACCGAGACAATCCTAAT
GGGTACGCTGAAAAAACACGGCCTCGAGCGCTTTGACCCTAGCCAAGAAC
ACGAAAAGTTCAATCCAAACGAGCACGAAGCGACGTTTATGGTACCCATG
AAAGACATGGAAGATAACACTGTCTTTCAAACGCAACAGAAGGGATTCAA
GCTCAACGGTCGTATTTTACGAGCGGCCAAAGTTGGTGTCGTCAAGAACT
CTTAA
>maker-Bgt_ctg-33_consensus_unlinked_gene-1.17
ATGGCGACAATGGCTATGTCCCGCAGCATTTCTAAGCGTCTCGTTAGCAG
TCCTTCGACATGGAGCCGACGCCTTTATCACTCTTATGATCATGCCGCGC
CGCTGGGACCCTTTAGCAATGCGCAATGCCGCATCCTCGCTGCCGCCCTT
GGCCACGTTGGCAAGTATGGCTTTACCCTCACGACCCTCGGCCTGGGCGC
CAATGAGGCCGGCTACATTGATGCTTCCACTCACCTCTTCCCCGACGCCG
CCTTCAGCCTCGTGCACTACCACCTCTATACACAACGGCTCGCCCTCGCC
GCGTGCCCGCCGCCGCCATCCGCTGACGTCGAGTCTCGTATCCGCGCCTA
CACCTGGGAGCGTCTGCGCGCGAATCACCAGGTCATCGGTCGCTGGCCCG
AGGCGCTCGCGCTCGCGGCCCTGCCACGCAACGTACCTGTTGCTCTAAAC
GAATTGTCCTTACTCGTCGACGACATTCACTTTTTGGCTGGCGATGCCTC
CGTGGATACAAGCTGGTACACTAAGCGTGCTTCTCTGGCAACTATTTATG
CCTCTACAGAGCTATTTATGACTGGTGATAAATCACCCGATTACAAAGAT
ACTCGGGACTTTCTCGAGAGAAGGTTCAAGGCTATGGACTCGGTTGGATC
ATCTCTGAGCGCTATTGCAGAGTGGGGAAATTTTACCGCTAGCGCGGCCA
TCAACGTTCTGAGGAGCAAGGGAATGCGAGTGTGA
>maker-Bgt_ctg-33_consensus_unlinked_gene-1.11
ATGGATCATCGCCCCCAGTCTGCGACGCAATCACCCAGCTCTCATCCGAA
TCTACTCTCTCGATCGCAATCTCCATTTCCCGCAAAACTGCAAGATAGGC
AGGCTCGGAATAAGGATATGTATTCGAGCTCGGAAGATGATTGTGGGTAT
ATAGATGACTCGGGACTATTAAAGCGACCATCGAAAGAAAGCTATGAAGC
AATTCAAATGCGTAGAGAAGCAGCTATCATTCTTGATACTCCTGAACTCC
TTTTCATGTATGCTCAAGCACGCGGTGATTCCCTTGCGGGGACCCGCCAT
CATTTCACTAAGATGCACTGCGGGTACCTGGATCAAGAAAATCCGACAAC
CACTGCCAGCGAAAAGTCTCCTCTGAGAGGTAAAGACTCGCGAAGGTAA
>maker-Bgt_ctg-444_consensus_gene-0.5
ATGCCGAGGCATCCTGACCTGCATAATTCCATGCCTTCCTCAAAGCCCAA
GCATGTCGAGAAGAATCCAATGACTGATTGGGTGTATGATGTTTTTCTTT
GGACATTCTCCATTCTAATCGACCTCTTCTTCCGTGAAGTGCATCCACGT
GGGTCGTGGAAAGTCCCTAGACATGGTGCAGTAATCTTTGTAGCGGCACC
TCATGCCAATCAGGTTCGCAAGATTGTCGCTAAACATGGTTACCGCGTGC
TGACTCTATACAAACCATGTCACCGAAGAGCCGCCTTTTTAATTGCTGCA
AAATCTATGAATAGATGGTTGATTGGATGGTTTGCGCGCAAGGTCGGAGC
AGTTCCTGTGGCAAGAGCTCTCGATATGGTAAAACGGGGGTCAGGAACCA
TCTACCTACCTCAACCAAGGGATGATCCGCTTCTAATTAGCGGCATCGGT
ACAAAATTTGATGAAGAAGCTCAGGCTGGTGGCTTATTGGTATTACCTAG
CATTGAAGGAATCGCTGCCAACGTCGAGATTTCTGAAATTATGAACTCTA
CGACGCTGAGAATAAAGAAGCCATTCAAAAGTCAAACTGCGATGAGGCAA
CTTACTGGGATAGAAATTAAGGATAGCTTAGCCTCCAGTGATGTATGTTG
CAGACCTCAGGCTGGGTATGTGGGATCTACTTATAAGCTTGCACCAAAAG
TAGATCAAACCAAGGTTTACGACGCCGTTTTTGATCGCCTCCGTGGAGAT
GGAGCAGTAGGAATCTTTCCAGAGGGTGGAAGCCATGATCGAACCGAATT
ACTCCCCTTGAAAGCTGGCGTTGCTATCATGGCCCTAGGCGCTCTAGCCG
CTGAACCAAACAGTAATCTGAAAATTGTTCCATGTGGCATGAACTATTTT
CATGCCCACAAGTTTAGGTCCCGGGCTGTCATTGAATTTGGGAATCCGAT
TCAAGTTCCTGAAAAGCTTGTAACACTCTACAGAAATGGTGAACGGAGAG
AAGCCGTGAGTCAGTTGCTTGATACTATCTATCAATCTCTTGTTGCTGTA
ACTGTTACTAGTCCAGACTACGACACACTAATGCTCATCCAAGCAGCCCG
GAGACTCTATAACCCTACTGGCAAGATTCTTCCACTGCCCACGGTGGTAG
AATTAAATCGGAGGCTAGTGAAGGGATACACTCACTACAAAGATGATCCT
AGGGTAGTGTCTCTACAGAAATCAGTCTTAGATTACAATCGACAGTTACG
ATACTTGAATCTCCGGGATCACCAAGTTGAATACGCTAAACACTCCATTC
CAAAGGTAATTTATCTCTTGATCTATCGATTATGTAAGATATCTATTCTC
TCGATCGGCGTGCTTCCAGGTTTAATCCTGTTCAGTCCCGTCTTCGTTGC
ATCCAAAATAATCAGCATTAAAAAATGTCGCGAAGCGCGGGCGGCTTCGA
CAGTGAAGCTCGAAGGTCGAGATGTAATGGCTACATGGAAGCTATTGGTA
GCACTTGCCTTTGCTCCTATACTATACAATCTCTACATTGGTTTGCTCGC
CTACTGGACATACCGCAACCGTATACAAGGAATCATCCCAAATTGGATTC
CACTATGGGCCGTGGTTATCCTTGGGTACGCTTTCTTTTTAGCAATCACA
TTTGCAGCTCTAAGGTTTGGAGAAATTGGAATGGATGTGGTGAAGTCGTT
ACGTCCGCTAGTCTTGTCCCTTCACCCTGCATCAAATACGAGCATTCATA
AGCTTCAGGAAAGACGTAAGAAATTAAGTGCCGAGGTGACAAGTGTAATA
AATACACTTGGGCCTGAAGTATTCCCGGATTTCGATGCTTCTCGAATTGT
CATGGATCCTTTCCGCGCCGATGAAACAAGTCCATCATCGCCAATCTTCT
CTAGGCTACATCGCAGGGGTAGCAGTTTTTCTGCTGCTCCCGATTTTATG
GACGAGCATGTACCAAGCAGCGAATCATTGAGAAATATCGGTTCAATTTC
GCTTTTTGCCACACGAGCTCCGTCTAGAGACAGGAGTCACAGTAATAGCA
GCGCTGGAGGATTTGTAAGCGAAGGGTTACCTCTGAAGAGTTTTAGCACT
TTAGATTCTGTTGGCGGTTTCGGTGAGGTAAGCACTAAAATTCGCGATGC
CATGAGAGAGAGAGGTCAAATTCGAAGGAGGAAATCTGAAGATGTTCGGG
TGGACACTTTCACCGACAGTGATAATGAGGGCGAGGAAGAAGAAAATTGG
AAAGACGAATAA
>maker-Bgt_ctg-444_consensus_gene-0.0
ATGCACCCGAACTACTACTATCATCTGAAATTCGAACTATATCAATTTAA
TTCCTCCTCGGATAAAGCAGAGAGTATAGAAAAGAAAAAAAAAGACTGTG
AAATAGGCCCATGGATACCTCCGTCAAGTAGTGACATTTTCAACTCAGTG
AACTGGCCTGGAAAAGATTGGGAACATACCTTGTCAAATCTCAAAGCTGA
GAAAGTAATAGAGTGTGACAGCCCGCTTGGTACGGTTAAGAAAAATAATA
AAGTCTCAGGAATAATTTACTATCGAAATTCATTTCATGGGAGAGATAAG
GAAGAAAAATTAGGTACATTTGATAGTAAATGGAACAATAGTCCTGGATC
TAGATTGAATCCTAGAAACACTGTTATAGATTGTGGCCTTAATAGAGCTG
GAAAGATAGAAAACAAAGCTGCCAAAATTAAAGCTACCGAAAGCTCGACG
AAGAGAAGGTTTTCACTAGCGAAAAAAGACTGGAGATTCGGACTAGTCGT
GATAGTCAGCATAGATGAAGGAATGACCTCCTATACGAAAGATATGAATA
ACTCTGTTAAGAATGGGACCGGAAAACATAACCGTCTAGATTATGAAAGG
GGAATAACGGATAGCTTATCAACTGAAGATGATCGTATGAGAGCTGTTAA
GGCAAATTTGGAGCTGATTCAGGGGAAAGATACAAAAATGGGATGGGGAA
TAGTACATTTCTACCGAGAAGGTGATGAGACGCCATTATCTGAATTTAAG
AGAGATGATCTAGAGGCAGAAAAGAAGCAGTGTACTACTCTTTGTATACC
CGCGGTACCAAGTTATCTTACGGCTTCATATTTTCTTGATTGGGTTGGGG
AGAAAACGAGAGAACAAGTCAGTCATTTTCGAATGGTGATGACGGGAGAA
TTAACTAGATATCTGGCACTAATGAAATTCCGCGATGAAAAGGCCGCAAG
ATTGTGGAAAGAAGAATGGGATGGAAAATTATTTAAAAATACGGAGCCAG
AAATATGCCACGTCGTTTTCATCAAAAGTATAACCTTTAACGCACCACCA
GTCGATATTGCCACCCAATCATCTGCCAGTTTTCCATTTTCGACTCATGA
CTCTTTTACGCCTTCTAGTATAATAAAACCAACAGCTTCTTTAATTGAAC
TTCCGACTTGTCCCGTCTGCTTGGAGCGTATGGATGAGACATCCGGCCTC
CTCACCATACTATGTCAACACATGTTTCATTGTGCCTGCCTTTTGAAATG
GAAAGATTCATCTTGCCCTGTTTGTAGGCATACGAATTCGTCTCAAAAAT
TTAGCCAAGAAATGCCTTTTGGCTCAGGAAAAGCGTCACTCTGCAGTACA
TGTGACTGCGATGATGATCTCTGGATATGTCTTATCTGCGGAAATGTTGG
TTGTGGACGCTATAAAGGTGGCCATGCCAAGGAACATTGGAAGGCCAGCT
CGCACTGTTTTGCTCTAGAAATTGAGACACAGCACGTATGGGACTACGCC
GATGATGTATGGGTTCATCGACTAATCCGTGATAAAGGTGACAGCAGTAA
GATTATTGAGCTACCTAGCCATACCAGCGGTAATATGATTGATTCTCATC
GTAGTCTTAGCGAGCAAGATATGGTACCGCGCAGTAAACTGGATGTTCTT
GGCATAGAATATACACATCTTCTTACATCCCAACTTGACTCTCAACGGAA
TTACTATGAAGCACTTGTCAACGAAGCCACTTCTAAGGCTACTTCTGCCT
GTTTAGCAGAAACTTCGGCGACCAAGGCGGCATCTGAAGCTCTTGCAAAA
TTACGCTCGCTAGAAGATGACTATGCTACTATTCAGTCTAATCTAGCAGC
CCAAAGTCGCGACCTTGAGCGAGAAAAGCGCAAAGCTGACAAAAGTGCTG
AAATGGCCCGTGAATTTAGTAATAGTCTTGTTGAAGAGCGGCGTGTAAGT
GAGGGTCTTATGAAGCGAATTGAACATCTAAATTCGAAGCTGGCAAGCAC
TACACTAGAGCAAGAGGTCCTTAAATCAGAGATCTGTGAGCTACAGAGCA
CGAACCACGATCTTCTATTTAATCTAAGCGTAGGCGAAAAAATGCGAGCC
ATGGAGGCCAGTGGAGAAGCTGGCTTAGCCAAAGGAGAACTAGAGGCAGG
CATTGTCTGCCTACCAGATCCACAGCCGGAAGAAGTAGAAAAAAGACGTC
GAAAATCACGCGGCAAAGGAAAGAAGAAATAG
>maker-Bgt_ctg-444_consensus_gene-0.3
ATGAAGCCTAATAGAAAAAATGGCCTGATCACAAATACTCGACACCAGAA
GGATTTAAACCATGCTAACTCGACCCAGAAACCATATGAACTAGATCAGC
AATGTGTCTCTAGGTCACCACATAATCTTACATTCAGTGCCAACGGATCA
ATTGAGACTAACGTCCAAGGGTTGGTGAAAGAAAACGATCGGCCAAAAGT
GGTCCTCCACAATACGCAATCTCTTGACATGAATCAACAAGTTTCTAATT
CCAAGACACCTTTTGCCCTTGAGCAACCCTCCGAAATTAAATCCATCAAC
TCAAAGCTTCGCCCAACAGCTCCACAGATCAGTTCAAGAGCTGCTGAGCT
TAAGGCACAGTTGCTTGCGCGACGTGCTAGCTCCGTAAATTCGCAGAATA
GGAAGTCAAGTCCTAACCTCACTACGAGTGGTGGGAAGCAGGATCTACCT
GCACGACCAAGCCCGAAAATTAAAAATCCCAAAGGAAATTCATCCGCCAA
GAAGGATAAAAAGGAGCTAAATCTCAATGAACTTATCTTACAATATTCAG
TCTCTGAACCTGCAGCTGAGCTGAAATCTAACACCAAAGAACCTGCTAGA
TCACCCCCAAAATCTAATAATACCAATGTAGAACCAATGATTCAAGAATT
GGTAGAAAATAATGAGCCTTCACAAAAAAAAAATCTGACTAGTCAAGAGC
CACTTACTGTCACAGAAATTAAAGATGACCTTCAGAATATACAGAAAGAC
TATCATGCAGACATTGAACTCAAGGGAGCAGCCTCAGATGCCTCTGAAGG
CGAGATTTTTGAGGATGCGGATACAGAAAAACAAGAACCTGATTTACCCA
AGCTAATAGATAAGAAGGATAGTACAAATATCACGAGATCTAGCGATAAC
TCGTCCAGAAATCATCATGGAGACACTCCGATTGATGTTCCTCAATATCG
AGTCTTGGAAAAGGTTGGGATTCGGCACAGTCCTCATCCAGCTCCTTCAT
TACATTCGACACCAACAATTCAGAATAACAGGATTGCAGAGACTGATTAT
CATAGACAGAAGCAACCATACTCAATCGAGCAAAGTTATGAGATTTCTCA
AAACCAAAATTCAGGGAAACAAGAGCATTTTCAACCTCCTCACTCGGGAT
ATTATAACATGTCTGAAGTAAAAATAGGATTTGCTCGAGCTGAAAATAGC
AGAGAAAGGCTAATCCCAGAGCCCAGACCAATTTTCCCATCAATTATTGA
TGAATCTGTTCCTCATAATGCTGACTTGAGAGAATGGCTAGAAATTACCG
GATTTCACGATGCACAGTACCGAAACAAAATCTTATCTCGACGAAGAGCT
ATAGCGGCGCTCGATGCTCAGAAAGAAAGGTTGCTTGCAGAAATCGAATC
TGAGGTGCGAGGAAGTTTACCAACCGCCCTCAGAGCTCAGTTACCACCTT
CATCTATGCTGCCTCCACCAATACCTCGCTACAAGGCAGAGCACCAAAAT
GAAACCATAACAACGGATACCACCACACCTCCTATAAATGATGACTTCTA
CCGTGTATCATCGAATAAACGTTTCTACAGTCAGAGTCAAGAGCCCCGGA
TAGATACTGGCCCTAGTAAGGTAGCGCGAATTCATGAAAAAAATTATGGC
CCAAAAGTAAGGGAAGAGGAGATTTTTGATGACTGTCGCTCTAGGTTTGG
TGGATATAGTATCACCAATCCGTATAGCTTTAACCGCCATGATTGTGTAG
TCCCACGTTATCGCTTGATGAGCTCATCTAGCTTTCGCAATTATAACAAT
TCGCAGGAATGTTTAGTAGATGAGCACAGGATACCAACTCGTTTTGCAGT
TTACGAAAACGATTTCTATGACGACGAAGATATTTCTGAAACTGGATCTC
GACCAGTTGAAGTGCGTGGAAATTATAGAGGTCGCTCATTTGATCCAAAC
CATCGTGGCCGCGGACGGGGACGGGGACGAGGTGACTTACAAGAACTTCG
CGGAAGTCCTGAACCGAGGCTTGGAGTTCCTTCTAGCACCAGAACATCAA
ATGGAAAGCCTAACAGGAACTTTACTGGCGGTAGTAGAGGATCTAGAGGA
GGTCTTTCGTAA
>maker-Bgt_ctg-444_consensus_gene-0.8
ATGTCTGAGGGAGGCCAGTGTAGACATAACCTCCAGTATCTACCATCAAT
AAGCCTATTGGCTAGACGCAAACAAACCATTGCTCCCACCATTACTGGCT
TCGGATATTCTCTCGCTGCACGTCTTGTAGATGAATTCCTCTCCACAAGT
ATCTCATCACCTGGAAAACACCTGACACTCATCCTCTGTACGCGCTCGCA
ATCCAAAACCCAAGCGACCATCTCTCGTCTCCGGCTACATATCCAAAAGC
TTACCCAATACCCTCAGACACCCAGAAAGTTCGAGTCCCAAGCCAAGGTA
GCTGGAGAAAATTCACGATGGCAAGACCCTGCTCAACGTATACACCTCTT
GGGCGTTGAAGCCGATCTTTGCAGTCTTAAAAGTATTTATGCTCTAGCAG
ATAGACTCGTGAATGGTACTTTATTTCCCGATTCTAGGGACGAACAGCTT
AGCTACGGGTTCACCGAGATTCACGCATCACGAGCTCAATGTCATACGAA
GAAAAATGAGGAACAGCGAATGGAGGGAGGTAACCAAAGCATCCGAATAC
CAAGGATAGATATACTCTTCTTAACAGCCGGAATTGGTGGATGGAGTGGA
ATTAATTGGATTTCCGCCATGAAAGATATGTGTCTCGATGTCGTTGAGGC
CGTAACCTGGCCCAAATACAAAATAGCTAAAGTTGGAGCGCTCGCGAGAC
CACAACTTGAGCCTACGAAGAGAAAAGGGCTTGACGACGGTGCAAGGCTA
CCTCAGCCCATGCAGACATCACTCGAGGAACCAGCTTTGGGAGAAGTGTT
TTGTGCAAACGTATTTGGTCACTATATACTCGCTCACGAATTGATGCCCC
TACTTTCTCGACCAGCAACGGCCTCATGTAAAAGCAGCTCCAAGATTATC
TGGATTTCGAGTATACAGGCATCAGACGAAGATTTTTCCATAGATGACTT
GCAAGCAGTTCGCTCGGCCACACCTTACGAGAGCTCTAAGCGGCTAATAG
ATCTTCTTGTCTTAACTAGCGAACTCCCATCAGTTCATCCGCTAGTTACA
TCTTTTTTTGACAGCGGTAACACCGTGACCCGTAGATCTAATACTCAGCG
ACCAGGAGCGGAGGAGGATGTGGTAATAATCCGTCCTAAAAACTACCTTG
CCCATCCCGGCGTATTCGCTTCCGATATCATGCCGCTCAATTTCCTGCTG
GTCCTCTTCGGAAAATTTGTTCTTTATCTAGTCAGATGGCTCGGGAGCCC
ATGGCACACAATTCAACCATACAAAGCTGCAGTAGCGCCCGTCTGGCTTG
CGACGACGTGCGCCGAAGCATTAGATCAACTAGAAGAAGGCGGGCTTTGC
AAGGTCAAGTGGGGGTCTGCCACTGATACTTGTGGTCGCGAGAGGCCTAA
GCAAACAGAGGTGCCTGGCTGGGGATGGGATGGTCGCGTGGGGGCCCTTC
TAGATGCCGAGCAATTACGCGGCAGACAGCGGGGTGCTACATATCTCTGT
CGAGAGCAGAAAGAATCCTTTGAGAACTTAGGTCGGCAGTGCTGGCTTAA
TATGGAAGGCTTAAGACGGGACTGGGAAAGTGTTTTGGGGCTCTACTCGC
CGACGAAAGAATCTAAGGGCCCATAG
>maker-Bgt_ctg-444_consensus_gene-0.7
ATGATATTTATGAACCTTTGGATTCCAGGAAGTGCCATTCTTATCTTGAT
CGTACTTTACAAGTTTATCATTTACCCCCTCTTTCTGTGTCCACTTTCCA
AAGTACCTCGAGCCCACTGGAGCTCTTCTATTTCTCCAATTTGGATTCTA
TGGATAAGATATAGGAATCGGGAAAATCAAAACGTTCACAGAGCCCACCA
AAATTTGGGATCAATAGTTCGACTAGGCCCATATGAGCTGAGCGTCAATA
GTATAGAGGCCATGCGAACTGTATATAGTGGAGGATTCGAGAAGGGTGAT
TGGTATTCAAGTTTTGATAATTACGGTGTTCCATGTATGTTTTCAACGCA
CCATTCGCGACCGCATTCAGCTAGAAAACGAATGGTAGCTAAAGTCTACT
CAAAATCTTTCATTCAATCATCTTCTATCATAGCGAAGCAATCACAGATT
ATTCTTTTTGAAAGACTGCTACCGCTTCTCAAAAATGCAGCATTACCAGA
GTGTTTCCCGAATGGTATAAATATACACGAAATCTGGAATGCTACTGCCA
TGGATTTTATTACTGCATATATCTTCGGCCTAAGGAACTCGAGCAACTTT
CTCGAAAACGAAGCCGTTCGAAAGCGCTGGTTTCATTTGTATAACTCTCG
AAAAAAGTATGACTTTTTCCCTCAAGAGCTCCCCAGACTCACTAAATTCT
TGAAACGAATTCATATCAATATTGTCCCCAAGTGGGTTAACGAAGCTACA
AAAGAAATTGAGGCTTGGACTAAGGAACTTTGTGAGACAACTTTTGATTT
TGTTCAACGAGCAGCTATGGAGGAGGTGGAAGCCGAAAATCAGCCTGTTG
TCTTTGAAGCCATACTCAGCGGTATACAAAAGGCAAAGGATATGGAAAAA
GACTCTATTCTTGAGAACACCGTGGTCAAATTTCCTGAGCTTAGTATAGC
GAGTGAGGTTTACGATCACTTAGCTGCTGGTCACGAAACTTCTGGAATCA
CACTCACCTATCTTTCCTGGCATCTTTCTCAACAGCAGTTAGTCCAAGAC
GCTCTCCGCGCTGAACTTCTAACGCTCGAACCAAATTTTCTTCTCTCTTC
CAGTCAGAATCATCATTCACTCCCAAAAGTAAAGGCTGTTGATAAACTCC
CACTTCTTCATGCAGTATTGATGGAGACACTACGCCAACGCACTGCAATT
CCCGGCGGGCAGCCTCGCATGACGCCTGATTTATCATGTTCCCTTGAGTC
TTATAGCATTCCGGGTAACATGCGTGTAGGCATGCAAGCTTACAGCGCAC
ATCGAAATGCCGCAGCTTTTCCGAATCCGGAAATATGGGACCCTATGCGC
TGGCTTGATACACAGAATGGATACACCAGGGAACAACGACAAGAGCGAGA
TCGTTGGTTCTGGGCATTTAGCAGTGGCAGCAGGATGTGCATTGGGCGTA
ATTTTGCTATGCAGGAAATCAAGCTCATCATTGCTGCCGTATATACGAAT
TTTAGAACTCGAATAGTAGACGATGAAGGAATAGAGCAAATTGACGGTCA
CACTTGTGGCCCGGCAAGCGGTAGACTAATCTTAGAGCTCGAGGCGACAA
AATGA
>maker-Bgt_ctg-444_consensus_gene-0.10
CCAGTAGATTATGTGAAACTAGCAGAAGAGATCAATGTCGCTATCAACCT
CCTTGATCTCTTCCAAATCTCCCCAGACCTGAAAACCAAGGAGGGGAAAC
AGGTACCGACGACTATCATAAACCTTCTAGACAAAGATAAATCTACGCCG
CAAAGATCTTTTCTAGCCGTAGACGCCGACAATAAAGCCTTCAGAATACC
AAACATTGTCCGAATTGGGAAAGATGGAAGGCATAAACTGGTATGTCTCC
CACTGGGCGCGTCTCAGGCAGACCAGGGCCCTGATATCAACGTCTGCTCT
CCCGCCTTAGCTTCAGCATTGTCGGCCAAAATCCGGAAACTAGGCCATCA
CGGATGGAACACTGGTCTTCAGATGATGACTGCAGATGAAAACGCAAGTC
AACTTACGGAATTCTGTAAACTCAACATACGCACCCAAGGAGTCAGACGC
AGAGTTTGGTGCTTCATACGACCCGACACTCATAAGGGGGAGGACCTACA
CCTACTCTTGAGTTGA
>maker-Bgt_ctg-148_consensus_gene-0.23
ATGAATTTCACACGTAATGCAGCCATCATGACCCTTCAAAATAAGCTCGT
CTTTTTAATGACCAACATAGCACTCAATAGAGTTTGTGTTTCCGATTTTG
GTGACGTTATCAGACCAATAAACAGCTTTGCCAGTGATCGTGTTATCTGG
TCCAATGTCATCGAAGTTGCGAATCTAGTCAACAAACTTGGTCAACCAAT
CCGCACCAAATTAAGGACACCTCTCATGAAAAGCAAGTTGTCAGCAGTCT
CAAGGTTAAAGACCGCTGCAGAACAAGAAGATTACGGCAAAACTACCACC
TCTCTAACAGTGGCACTCAAGTCTAAACTGTCGGGAAATATTTTTAGACG
CGTCGGTAATTTCTGGGAAACATATTTTGAAAATAAACCATGGTCCGATC
TAACTAGACGTATCTGGGAAAGCTATCGTGACAATGGTCAATGCGGACCC
GACAATGTATTCACGGCTAACATGGACGAAACAGTACTTCGAAGCTGGCT
GCACGCATTTCGAGATCGTTTCTTTTCGCAGCTAATGCCACATACAAATG
TTCCCGACGCTGATCACCCAGAGAGTTCTGATATTGCCGATGACCTGGAA
CATCAATGGCGAGATGTCAGGGTGTTGACTGAAATAACCTCTCACAAATA
TATGGCAGCTATAAAGATCCATCAGATGATGAGATACGTGCGCGAGGTAT
TCGACTCACAGCCGCTGCGTAGATTTGTGCATGGGTTTTGCTTGCACAAA
ATGTACGTGGAGTTCTGGATTGTGGATCGAGCAGGAGCATACAGCTCGGC
TCAAATAAAAATCCTGGACAATCAGGAAAAACTGGTCCGAGGGCTATCCT
CGTACATGCTGATGAGCGACAGAGAATTCGGACTAGATCCAGTAATAAGC
TACGATGATGCTGAACGATGTTTTGTCACGATATCTGACGACAATCAATC
AATGGAAAAAATTGAGGTACATCCCATGCCTGTGACGCGGCCGGAGACGA
TAGCCTCACGAGGAAATACGTGCTTTAAGACAAAAGATAACGAAAGCTTG
ATCAAATTTTCTTGGGGCTCTGGAGCGAAACAAAATGAAATCGAATTCCT
CAAACTTGCAAAAGACTTGAATGGCGTACTCCAGCTGAAGACTTCTGGGG
ATCTTTATGAGGTTGAGATACACCGAGAAAGTGTTCAGCCATCGGAGAAT
CTAAGGTGGTATCTGAATGTCATTGATCGTACTATGTCCCACGGCAACAG
GACGAAATCTCTGAGTGAGGAATTTTCCACGAAACGGAAACTCACATTTG
CCAAACTGTCACCAGTTGGACGTCCCCTTGAATCTTCTCTAACGGTGCGA
GAGTTTGTACGTGGCATACGTGATGCCATTGTTGGACATCGTAACCTGCA
TGAAATTGGTATTGTTCACGGCGATATTTCTGCAGGAAACATCATTCTGA
CTCGGCCGGATGAAAAGGGGATAACAAAGGGAACGCTTATTGATCTAGAT
ATGGCCTCATTCCGTATGGATGAAAACGAGAAGGACCAGCCTAAAGCAAT
CACCGGTACGACAAGATACATGGCTTTGGAACTGTTACGAGCCATCAGCC
TGAGGAAGCTAAGCTTAAAGCAAACATATCGGCATGACCTCGAATCATTT
TTCTACGTTCTGATAGTAGGATGCATGAGGTACGGTCTCGAAAAGTTGCC
CGAACTACTGAAGACATGGTCTTCAGACTCCCATACTTGTTTTCTCTCGA
AGGAAGCTGCTATCACCAAAACCTTTGAGACAATGATTATAGATGGATTC
CTACCGAGTTTTGAAGTTACTATGGAACTGGCAAGGACACTTCATGAAAT
ACTGTTTGGTGATGAAGCAGTTGAATACGGTTCACCGGAAGATCCTAACG
TGCATTATGATCCTATAATCGAAGCCTTTAAAAAGACTTTAGAAGCTCGA
AGGTAA
>maker-Bgt_ctg-148_consensus_gene-0.21
ATGGATCCCGATGGTCAACAACGCGCTCTACTCCGAAAGCATCTAGGACT
CGACTGCCCAACTCCCGATCTCAACCCAATCGAGAGATTCTTACCAAAGC
TTAATCCAATGCACTCTACCGTTTCGTTCTTCATCGAACGCTGTCCACCT
TCCTCACAGACCACCAAATGCGCTCTTAACAGCTGTTCTCGTAATTTTAC
ATGCGGCCGCTACCGTGTAGCCGTAACCCCTTCAATGACCGAACTTAGCT
CTCAGAATGCCGATCTTTACCACATCTCGTGCTTTGAAAAGATTGCCGAC
CTATCTGACCCGGCATACTTTACCCGTATAGAGCCCTTCACGCGTCACAC
GGGTGTCGGTGTACCCGATGGGAACTACATGTGTGCGGGCGCCGTTGAGC
GGCTTGTGATCGAATGGAGATTAAGACGAGTGCGATGGAAGAGGATGTTA
GAGAGGAGGATGGAGATTATGAATAAAGATATGAATGCCCTGCAGGAAGG
AGAAGATGACGAAAGCGACTATGAGATTGAAGACCAAGACATGAATGATA
TAGAGGATATAGACGAAAGCGAAAGCATCATCGACGAGTTTGAAGACGAC
GAGTATGGTGAAATTTACGAAGACGAAGAAGAAGACGTGTCAGATGATAT
ACAAGGAACAGTCTCAGTCTCCCTCATTAATCAACACCTATCAAATCCTT
TATTTTTCGACTTGTGGCAAAATGCCGGCAGTTCGCGGTTCAAATCTCGA
GGTCGCGTTCCAGGAATGCAGCAAGATCAATATAATCTACTGCTCAAGAT
GTTAGCGCCTTGGGAGAGCGATGGCCCAAACGACACCGAAGAGTGGAATC
TTTTTGATACATTCATGGAGAAAGAAGACCTATCAGACCTTTCTATTGAA
AAAGGATTCAAGAGCAAGAAATGCGACTTGAGCATAATGATAGAGAAATG
GGAGAGATGGTCGGAACTGGTCCGCACGCCTGATGTTTCCCTCACTCACG
GTCAACTGCTGGAAAAGTTTAGTATCGGAGAGAAAGGTCGTCGAGCAATT
CGACGTCTGGCTGTTATCCCAATGCTACAAAGCGCGTGGAACTTCTAA
>maker-Bgt_ctg-148_consensus_gene-0.7
ATGAAGTACATGGCGCTGGAGCTTCTGTGGAATATCTGTGAAAATAAATT
CACGCTTCCGCAGAACTATCGGCATGATCTAGAATCGTTTTTCTACGTCT
TCGTCGTGGGATGCATGTGTTATGGTCGTGAACGCAAGAGTGAACCGAAA
CACTTGGAAAAATGGTCCACTGAGTCTGCGAGATCCAATTACGAGTCGAA
GCAATCAGATATTATTCAACATTTTGATACAATGATTCTTGGTTATTTCT
CACCGGCCTTTGATGGTGTCAAGAAACTTGCCGAAAACTTGCGCAAAATA
TTGTTTGGACAGAATATCGACCAGTTTGGCATAGTAGAAAGTTCCGACGA
CCTGTACAATCCGATCATAAGTGCATTCAATGAAACTATTGGTGAAATTG
TTGGTAAGAATACTCTCGAATTCACAGATATTTGTCCACGTTAA
>maker-Bgt_ctg-148_consensus_gene-0.6
ATGCGGGATGTCACAGAGCCAGTTGGTTACGACAAAAAAACTGCCTCCCT
TACAGAGGTCCTAAAAGCAGAGTTGACGGGGAACATTTATAAATCTGTTG
GCAACTTCTGGGAAGTTCATTTTGAGAGCTTAGCCTGCTCATCCCTCACA
ACGAGGATCTGGGAGAGTTATCGGGACAATGGACAATGTGACGGAGACAA
CGTTTTCTCTGATCAGATGGACGAAGCAGCCATGCGACGCTGGTTTTATG
CTCTACATGACCGTTACCTCAGCCAATTCCTTGAAGATGCACAGGAGCCG
ATCAGCGGTGAGCCAGTGGTCGCAAGGTCGCCTAACGATCCGAAGGTGCG
AGGGAGGTTTTCTTACACCACAATCCCGACGCAGCTCAAGGGAGGTCTGA
CGTCACGAAAGCTTGACTTTTTCATTGAAAAT
>maker-Bgt_ctg-148_consensus_gene-0.1
ATGGACCGATTCAACGAACTATTTGAGTACACTGCACTAAATCCTCTCAC
TCCTATACTCGATGTATTCAGAGAGAAGGTCAACACTAATGATAAACAAA
AGATCGCCATCAATGATCTATTTTATTTTTTTTGTACATATTGCAATAAA
TTCCGACAAAATGAGGCAATTTCAACCCTTGAAGATCAGCTTCTTGAGAT
ACTCCCAAAGATAAAACATAACCAAGTTTCCATAAGCCATTTCGACCCCC
TCATCAACTCCGCCAAAGGCTTTGCTAGCGACCGTCAGATATGGATTGAT
GTCATCTCCATAGCCGACTCTCTCCCTCGAAAA
>maker-Bgt_ctg-148_consensus_gene-0.0
TTTACCCCACTCGACGACCTTCACCATTCATATTGGTGTTCTGTGTTGCC
TGAGGTTTGCCCTGTCTTTCGCACCTTTCAACGCTGCATATTCAGAAAGC
TGAGCCAAAGTACTGCGAAATACCCTTTATCAGAGGACGAAGACTCGTCA
CCTTTCCGAGGTGTCCTGTACGAAGCTGGAAGTGAATTACTCACCCAGTG
CCAAGTTCAGTCGAATTGCGCCATACCAAAGAAGTTGCCTAACGAAGCAA
TGATTCAGGACTCACTACCAAATCAATCGCTCACTCCCAACGAGTTCGGC
TTCGAACAAACCATCATCTAG
>maker-Bgt_ctg-148_consensus_gene-2.0
ATGGATGGTATGTGTATCTCGCAATGCTCTAAGTTACTAGCTGACTGTGA
AGTAATTTACTTCTTTGTACATGATCTGGTAGGCTTAACCAGGAATTTAC
AAGATAATGCCGCCATCAGGGATCTTAAAAGTCAATTTGTTTTTTTAACG
AATTACATAGAACTCAAGAGAGTTTGTCTTTCCGATTTTGGAGACCTAAT
CGAGTCAATAAACAACTTCGCCAGTGATCGTGTTATCTGGTCCAATGTCA
TCGAAGTTGCGAATCTATTCAACAAACTCGGTCAACCAATCCGCACCAAA
TCAAGGACACCTCTCATGAAAAGCAAGAAGTCAGCAGTCTCAAGGATAAA
GAGCGCTGCAGAACAAGAAGATTACGGCAAAACTACTACCTCTCTGACAG
TGGCTCTCAAGTCTGAACTTTCGGGAAATATTTTTAGGGGCGTCAGTAAT
TTCTGGGAAATATATTTCGAAAACAAACCATGGTCCGATCTTACTAGACG
TATCTGGGAAAGCTATCGCGACAACGGCCAATGCGGACCCGACAACACAT
TTACGGCTAACATGGACGAAACAGTACTCCGCAACTGGCTGCACGCGTTT
CGAGATCGTTTTCTTTCGCAGCTAATGCCACAACCGAATGTTCCCGACGC
TGATCACCCAGTGGTTGAGAGAATAGCCGGAGATCCCCATGTGCGCGGGC
AATTGGATTTCTTCATTGAGAGTTCTGATATTGCCGATAATCTGGAACAT
CAATGGAGAGATGTCAGGGTGTTGGGTGAAATAACCTCTTACAAATATAT
GTCAGCTATGAAGATCCATCAAATGATGAGATACGTGCGCGAGGTATTCT
ACTCGCAGCCGCTGCGTAGATTTGTGCATGGGTTTTGCTTGCACAAACTG
TACATCGAGTTCTGGATCGTGGATCGAGCAGGAGCATACAGCTCGGCTCA
AATAAAAATCCTGGACAATCAGGAAAAACTGGTCCGAGGGCTATCCTCGT
ACATGCTGATGAGTGACAGAGAACTCGGACTAGATCCAGTAATAAGCTAC
GATGATGCTGAACGATGTTTTGTCACAATACCTGACAACAATCAATCAAT
GGAAAAAATTGAGCTGAAGACTTCTGGGGAACTTTATGAGGTTGAGACAC
ACCGAGAGGGTGTTCAGCTATCGGAGACTCTAAGGTGGTATCTAGATATC
TATGATCGAACTATGTCCCACGGCAACAGGACGAAATCTCAGAGTGAGGA
ATTTTTCACGAAACGGAAACTCACATTTGCCAAACTGTCACCAGTTGGAC
GCCCCCTTGAATCTTCTCTAACGGTGCGAGAGTTTGTACGTGGCATACGT
GATGCCATTGTGGGACATCGTAACCTGCATGAAATTGGTATTGTTCACGG
CGATATTTCTGCAGGAAACATCATTCTGACTCGGCCGGATGAAAAGGGGA
TAACAAAGGGAACGCTTATTGATCTAGATATGGCCTCATTCCGTATAGAT
GAAAATGAGAAGGACCAGCCGAAAGCAATCACTGGTACGACAAGATATAT
GGCCTTGGAACTTTTACGAGCCATCAGCCTGAGGAAGCTAAGCTTAAAGC
AAACATATCGGCATGACCTCGAATCATTTTTCTACGTTCTCATAGTAGGA
TGCATGAGTTACGGTCTCGAAAAGTTGCCCGAACTACTGAAGACATGGTC
TTCAGACTCCCATACTTGTTTTCTCTCGAAGGAAGCCGCTATCACCAAAA
ACTTTGAGACAATGATTATAGATGGATTCCTACCGAGTTTTGAAAGTACT
AAGGAACTGGCAAGGACACTTCATGAAATACTGTTTGGTGATGAACAAGT
GGAATACGGTTCACCGGAAGATCCTAACGTGCTTTATGATCCTATAATTG
AAGCCTTCAAAAAGACTTTAGAGAAGCTTGAAGCATACGTCCAAGATAAG
AAAGAGAACGATTGTATTCGACAAGATCAGGGCGCTGGATTAAAAGGTAA
GAGAAAAGTACAACAGCTTTCAGAAGCGTAG
>maker-Bgt_ctg-148_consensus_gene-2.23
GATAAAGGGATCATTCACGGTGATATCTCGGCCGGTAACATCATTCTGAC
TAAGGCGGACGTAACGGGTGCAAGTGAAGGGTTGCTTATTGATCTAGATA
TGGCTTCTTTTCGTGAGGAGATAAAAGGTAAGAAACAGCGTGAAAGGATA
ACCGGAACTTTAAAGTACATGGCGCTGGAACTTTTAGAAGCTATTGACGA
AAAGGAAAACACCCTAAAGCAAACTTACCGTCATGATCTTGAATCATTCT
TCTACGTTCTCATAACTGGATGTATGAGCTATTGTCGTAAAGAAGCTCCA
AAACATCTCCAAAACTGGTATTCGTCTAACTCTACGTTGTGTTTCACATC
AAAGAAAGGTGATGTCATATTTGAATTTCAAAAACAAATATTAAAGTACT
TCACGCCCACGTTTGAATGTCTTCAGAAGCTGGCACGGAGTCTTCGCCAA
ATACTCTTTGAAGATGAATCGGTCGAATACAGGACACCGGAAGATCCAAA
CGTGCTGTATGAGCCTATAATCCGTGCCTTCGATGACACTATCCAGGAAC
TTGAAGGTGAGAAAGTTTTCAATTAA
>maker-Bgt_ctg-148_consensus_gene-2.20
ATGGAAGTACCCGCAGAATTGTTGGCATACACCAATCGAAACCCACTTGA
GACCAAACTCAATCGATTCCGAAGTACCTTTGACACTAGCAGTAACCCAA
TGGAAGTAATCTCAATATTTTTAATGGATCTCCCAAGTTACACAAATGGT
GAACATCAAAATGAAGAAATGTTAGCCATACGACAACACCTTCTAAAACT
ACTTCTTAAACTATCAACAAATCAGATTCCCGTCTCCTATTTTAGTGATC
TAGTAGCATTGATCAAAGGTTTTGCTGGTGATCATGAAATTTGGTCCACC
GTGATCCAGATCGCTGATCGTATCGACAAAGAAGATCAACCTACTAACAC
TGCCCCTCAAAATATTGTAGCTAAGAAAGAATATTCGACGGCCACTAAAG
TCCAAAGCGCTATGGAACCAGCAGTTGCGCTCAAAAGCGAGCTTAAAGGC
AAGATTTATAGAAATGTCGATAAATTTTGGGAATTAAATTTCGAAAGTAA
ATCATGGTCGAAGACTACGACACAAATT
>maker-Bgt_ctg-148_consensus_gene-2.39
ATGCGCCAAATGAAGTTTCTAAATGCTGCTTTGACTGCGGCGTTGGCTGG
TCTTTCACTCCTTGCGCCCACTGCGTATGGAAGAAGATATTTGGAATGTA
ATAGTGGTGAAATATTCCCATTTTCACAAATTCGAGAATACGGAATGGAC
GCTTCCCTCGATTTTACGAGAGAAGGCGACCCTGATCCACCCACTGGAGA
ATGGTTCGGGGTATATGGATTTACTAGTCCGGCAAAGGATGGAAGTGAGT
CTTCCTACTCCTTCGAATTAGCCCTCACTAAAAAGCTTTTGCCACGATCA
GGAATCATCGATTACTTGGTGCAATCATTTAGTGATTACCCATACTTCAC
ACTCCATGAATTTACAGGAACAAAATGGGAAAAGTGTATTCTCAAGGGTA
GCTACCTAGACGCCACAGAGCCGTTATGA
>maker-Bgt_ctg-148_consensus_gene-2.49
ATGGCTGGTAAATGTATCTCGCAATGCTCTAAGCTGCTAGCTGACTTTCA
AGCAATTAACGACTTGATACTTGATCTGAGAGTTTACACTAGGAATTTAC
AAAATGTTGCTGCTGTCGTGGATCTTCAAAATAAGCTTATCTACTTACTG
CACAATATAGTACTCCAGAGAGTCTGTGTTTCCGATTTTGGAGACGTTAT
TGAATCAATAAATAGCCATGCCAGCGATCGTGTTATCTGGTCCGATGTCA
TGGAAGTTGTGGATCGATGTTATGAATACGATTTAATGGATAGACAGGGG
TATCTTGGAAATGGATTTAGATGA
>maker-Bgt_ctg-148_consensus_gene-2.52
ATGGACAGATGCGAGCAAAATCTATCCCTTGACAATTCGACAATGACAGA
AGAACTTTGCATTAACCGTCAACTTACTATTGCTATACTCTCACCATCAT
GTAAGACCCTTACGACTTATCCGACGGCCCGGGAGTTTGAAGGCGGCATG
CGTGATGCTATCATTGGACATGGCAACTTACATGAAAGCGGGATGTTTCT
AGATGAGATTTTGGCAGAAAATATCATCCTGCCTAAACCAGACAAAACAG
GTGTTACCAAAGCTTCCTAG
>maker-Bgt_ctg-122_consensus_gene-0.0
ATGGAATCCCACGATATGAAATCTCCAAGAAAGCAAGAAGAAGATACAAT
CCTCGGCCACCTTTTGTATCCCGACGACCTTTACACCCCGGAAGGTACTT
ATTGGGCAGATCTCCCATTTACTAAGCAAATAGCTTTTGTTAATCATTCA
AACAACCAAGAAGCAAAAAAAGAATTTTCTTCGTTTTGGCGTATGTTTAA
GAACGACCCATTAAGTCCCCTGTCGTGGTACATGAAAAATGCCGTACTTC
CTGGCGCTGGGTTAGGCTTAGAAGGCTACGTCCTTTTTTCCATCGGGAAC
CTAGCTCCTTTTTTCAAGATAATGTGGCCCCGGTGTTGGAAAACATATGA
AGTTTGCAATGAAAATTGGATCCATGCCGTAACATATCTTGAGGTTGCCG
GTATTATATTTGGTCAAATCTTAGTCGGGATCATTGGAGATGCCGTTGGC
CGTCGATGGGGTCTTATACAGGACGCTGCCATAATGTTCTTTGGCCTTCT
GATGCTGACTGCATCATGGGGCGCATCTCTCAATGGCTGGATCATTTTTT
ACGCTGCTTCCCTCTTCATTTATGGAATAGGAGTGGGTGGTGAGTATCCA
ATGACGGCTACTGCTGCAATGGAATGCTCTGAAAAAGGCGGATTAAATTC
AAAACGAGAAGATCGATTACATCGTGGACGTAGTGTTACCATGGCTTTCA
TGATGCAAGGTTGGGGTCAGTTATTTAACGTTGCCATCTTAATCGTCTCA
CTACTGGCTTTTCACGGCGGCAACAACTTACCATATTCGCTTTTATCGGC
ACAGTGGACTTTTCGTGTTTCCTTCGCCATCCCAGCCTTGGGTACGCTCT
GGCTCGTGTATCACCGATGGTTCAAGATGCCATTGGCATCGAAAGAGCTC
TCCAAAGCCAAAGCCAACAGCAATGTGACAGGTTATGATATCCAATCGCT
CCAGCTCACCTTCACCCATTTTGGTGGCCGCATTATAGGGACTGCGGGTA
CCTGGTTTTGCAATGATGTATTTTTCTATGGCAACAAACTTTTTCAGTCG
GCATTTATCAAAGTCATTGAACCGACGGCAGACATCGTGGGGGATGTGAT
TGTCGGATGGAAATGGAGTATTGTTAACGTTGCAGTCTCAATGATTGGCT
ACTACCTAGCCACTATTCTCATTGATAACAAACTCTACGGCCGCAAGTGG
ATGCAGCAATTCGGTTTTCTTATGTGCTTCATCTTATTCGTAATTCCAGC
CTTTAATCTCGAATACTATCGTTCGGTCCAGAATATCAAGAAGTTTCAGG
CAATGTACTTTTTGTCCTCGTTTTTCAACCAGTTTGGACCGAACTCGGTA
ACATTCTTGATAGCTGCTGAAGTGTACCCAACAGCGGTGCGAGCTTCTGC
CCATGGTTTCTCTGCTGCCATCGGAAAGGTTGGAGCACTACTTGCCAGTG
TCCTTTACAATTACATTGATGACCAGACCAAATTTCACGTTGTTCCATGG
TTTGGGCTTGGTGGAATGCTGATTACATGGCTATTTGTGCCAGATACCAC
GGGCCTGGACCTCGAAGAACAAGAGCGTCGCTGGGCCTTGATCCGCGCTG
GCCGCGAAAACGAATACCATGGCATCGCCGTCCACTCGAAACATCTTTCG
CTCTGGGAACGGATGCGGGGAGTGGGTAAGTCCTATAACCCCGATCTAGA
CCGCGCACATCGTATCGTGGAGCTGCGTCAAGAGTGGGAGAAAATGGAAT
CCGACAAGGCCAGTCGTGAAGATGGCTTACCAAGCGAGGATCATGGATTC
AGTGAGGCTGTCCAGGCCTGGTTTCGAGCGTCGCGCTCGGCATCCAGTAT
TAATAGTGATGACGTTATCAAAGACAAGTCTGCATTTGTGCAAGATACCT
AG
>maker-Bgt_ctg-122_consensus_gene-0.1
ATGGCAGACATCAATAATACCAAAATCATCCTTTCAACCGGGCGAGGTAA
TGGTCTCGTGGCCACGCAAGACTCAAAAGCAGACAACATACTGATTCTGA
TTCGAAAGCCTTACATCGTCCTTCCAGATAAAGCATCTCTAGGCAAGATA
TGCTCCTGGTGCCTATTACCTACGCCCTCCTACTCTGCATCTACAGTCAT
AGACTCTAAAACGATTGGCTCTAGCGCAGGTAATAAAGCGCAAGCTACAA
CGGCCCTCCAGAGATGCAGCGGATGTAGAGTTTCTCAGTACTGCTCAGCG
GCTTGTCAACGCGCCGACTGGAAATCGATTCACTCCAAGGAATGCGCGCT
ACTTGCGGCTCTTCTAGACGTGCCGCCAACACCAGTGCGCGCACTCATGC
GCATTTTAATCAGTCATCGATTCGGCCTGGCCTGGGATCCACGATGGGCA
AGGCTCGAGGGGCACATGGATGAGATGCGAAATAGCGAGAAATGGGCAGA
TGCTCTTCTGCAAGCCAAGGCAGCAGTATCATTTGCCCGTGTCGCTCCCT
CGTATCTAGAACTAGCAATAGCCGTGCTTTGTCGGATCCATTGCAACGCC
TTTCGCGCTACTCTACTCAATACCACTCCAATCGGTCTGTGCTTTGAACC
AACTCTCGCCCTCGCAAATCATTCCTGCACACCTAATGCTTACGTTGCCT
TTGAGGGCCGTAACATTATGTTACGTGCTCTAGTACCCGTCAAGAAAGAC
GAAGAGCTTTTTATTTCTTACATCGACGCAAACCGGTCATACCATGATAG
GAAGCTAGAATTATTTAGGACATATTGGTTTCAGTGCAATTGTTCAAGGT
GTGAGGCGCATTCGGACGCAAATGACAGAAATGATGAGAGACTAATTGAG
GCCAAGAGGATGTAA
>maker-Bgt_ctg-122_consensus_gene-1.8
ATGATTATGAAAAGTTATCATTCAACCATGTCTTCACCGAAACTATCTTC
TTTAGATAGCAATGATTTGATAACAAACTACAGAAAATCCATCGAAAATG
AAATCCGCGAACCAGACACTTGCCGAATCTGCAGAGGAGAGGGCGATGTG
TCCGAGTCTTTATTTTACCCATGTAAATGTAGCGGTAGCATCAAATATGT
ACACCAAGGCTGTTTAATGGAATGGCTATCACATTCTCAGAAAAAGCACT
GCGAGCTCTGTAAGACTGCTTTTCGATTTACAAAGCTATACTCGCCAGAC
ATGCCTAAATCGCTACCTCTATACGTCCTTGCTCGATATGCTTTCTTTCA
TGCTTTAAAAACTATGAAAAACTGGCTTAGATTCTGCTTAGTAACAGTTG
TTTGGCTCGGTATCCTGCCCTATACTATCAGACAATTTTGGAGACTACTT
TTCTGGATCAGTGACGGTAGATGGCCATCAAGCTATTGGGACTATAAAAG
TGATAAGACTTCAAGTGTCTTAAAAGCAATTCAATCGGCTTATGGCGCAG
AATTCACGAGACTAATGGCTAATGGGACATGCCCCATAATGCCATTTAGC
TCAAATCCCACTAATCCAGCAAGCTTAGGAAATGTCATTAATAAGTTAAA
TGAAGTATCAACATCCATCTTCCAGACAATTAACATCAGTGGATCTACTG
ATGCTACTTCTAAACTTCTGAACTCAGCTCATCATGGTCTCAAGATACAA
AGCCTACCTGAACCCGAAAAGTTCATCGATAAAAATATCATATCGGAATA
TATTGCAAAAGTTTCTGCTAGAACAAAGGGAGCATCGCTCATGAGTGAAA
TTTCGCTTTTTCAAAATCTTACGCGGAATACTTCCATTAATCAGCTTGTA
CTTAATGTTGTCGAAGGCTACATAATCACTGTTTTAGTCGTCATTTCCTT
CATTCTTATCTTTTTGATCAGAGAATGGGTCGTCCAGCAGCAGCCCGGCT
TGAATATTGGAGCTGGATTTAATGCCGAGCCTGCTGTCGTTCCTGAAGAA
ATAGATAATGAATGGCGTGATCAACTTCAGCAAAACGAAATGGAAGCCGA
CAACAACCAAACTGATGGACGTTCAGCTCCAGCAGACCTTATGACGGTAG
GAGTAAATATTAATGACCAAAATGAGACAGATATGAACGGATTTGCGCAT
GGCCCTGGGTCGCATAATTCGCAAATCGAAGTTTCAAAAAGAACAATCAC
TCAACCCCTTAAGGCTGAAGAATTTATGGAAGTATGGCGGCGAGGTAGCC
GCAATCCTGAAGAAGTTTTGAAACTTATAGAAAAGGAAGGAAAGTTGGGG
GAGCTTGAGTATTGGGTTAAACTTTTAGAAATGCAAAGAAACCCTGTCAT
CAAAACAACACCTGCCCAACCCAACATGCCTGTGTTAGCTAATAAATGTC
GTGAAATCACACCATTAGAAGATTTCGGTAACACGATAGAACACAGTTTG
CCGATTAATCCAGATTCACATCTCAACACCGCAGGAATTTTTGGTGATGG
CTCTAAACTTTACGACTCAAAAAGATTATCCCACTTATCAAATCATAGCT
ACTCGTTGGAAACGTCAGATCCGGGAGATAGAGGAGAATCAAATAAGTTA
AAAGGGAAAGAACGTGCTTGTGATTCAAATGAAACAATCTGCGTCAACGA
AAATTATTTAAAGCCGAAAGAGTCTGATTCTGAAGACCCTTCGACGGAAG
ATTCGCTTCTTTCAATTCTTATCAGTGAGGCTGACACGAATTTAGCAACC
AGCTCTAGGCCACGATCCACAAGTGACGGCCCAGTCCGTAAAAGACCATC
TCTTCTCTCCACGAATAATTGGATTTTCCCTGAAATGTCCGAGGAACAAA
AAGAGGGTTCCTTCATGTCCTATAGCTTGGAACCTCTCAAAAATATTGGT
CACCCCGACTACAGCAATAATTCGAGCCCTGAGAGTATTAATAATCCATC
TGAGGAAATTAAACAAGAACTTAATGAGAAAATTGTGTCTACAGATTCTA
ATGATTCTTCTCCAAGAATTTATCATAAGAAAAATGATGTAGATATGCTA
GAGCTAGAAACTGCCATTTTGACTCCAAGACCAACGCACTTTGAAGAACT
TAGCACTACTACTTACATGACAAGTTCTGTCAATGAAGATAAAGAGACCG
AAGTAAATCAATCTGAAGAGATCCCAACAAATCACTCAAACCATAACCTC
GAATCTGACCAACGGCCTATTGAAAGTAATCCACCCACAGTTAACTCGCA
TGCAACAGACAATACTCTTTTTGAGGCCAGAGCACCGGATACGATTAGAC
CAGCCCCAGATTTCCTTGGTACGGTTGCCGAGTTTTTATGGGGTGGAATT
GGTGATGATGTACCAGCGGAAGAACTCATTGCGAATGAAGAATTAATTAT
CCACGATATAGCAGCAGAACCACCCTTTGTCCCGGTAGCCCGCCATGATG
CTCTAAATCCTAGAGAAAATGCTGTAGCAGTACGAGAAGAAGCTCAGGAT
GCTATTGCAGTGGGTAATGATCAGAATGATCCCGAAGCGATTGACGATGC
CGAGGATTTTGAAGGTATTATGGAGTTAATTGGTATGCGTGGCCCGATAT
TTAGCCTTCTTCAGAACGCTCTATTCAGCGCTCTCCTCCTGGGACTAACT
GTTACCGTCGGTGTTTGGACCCCATATAATTTCGGAAAAATATCATTACT
TTTAATCGCCAATCCTGGGCCAGCGCTTAAGGCACCGCTAAAAATTTTAT
TTGGCTGCGCTGCACTCATGCAAGATCTAGCCTTAAGTGTCTTCGGTGTT
TTATCACTACTGATAATTCAACTGTTTGCTGTGCCCTATAGTCTCGGGAT
AACATACTTTGGATTGGGAGAGTCACCGATAGCATCTCAAGCCAGCTTTG
TAGCCTCGATGATCCCCGAAGTATCGTCAGCCGCTCTCATACGAATAAAA
GAAAGTGCATTAAGGAATATGATTCATATTACAGACTCTGAGATGTCCAT
ATTCTCTGCTGCATGCCACGAATCCCTTCATACAATTCGGAATTCTATTG
TTGGTCTAATTAAAGGTCTTTTATATTATATAGGATATGCCTTTTATGGA
GATTATCACATAACTTCTTCCAATATCCTGTTAAGTTTCCAAACATTATC
AAAATCGGGATTTCAAACATTGTTACGATTACCTCATTGGTTTGTGAAGT
CTGATATTTGGATGATTAACTTGGCTGGGAGGGAACGATCTGCCCCAATT
GACGTTGAACTGAGTGTCTGGAATGGTACAGACAGATTTTGCGCTATATT
GGTGGGATATTCAGTACTCTGTATTCTAGGGGCTCTATATGTAAGAAGGG
GCTCTCCATTTTCTTCAGGGCAAGTTGGTCGGGAACTCGAGATGGCACTT
ATGGATCTACTCAACCAAGCAGGAGGTGTTGTGAAAGTGATCTTAATCAT
CAGCATTGAGATGCTCATATTTCCCCTCTATTGTGGTCTTCTCTTGGATT
TTGCACTGCTCCCGCTTTTCGAGAACACGTCGATCTTATCTCGATTTCTT
TTTACCTTAAAGTCGCCGCTTACCTCTATCTTTGTACATTGGTTTGTGGG
GACGTGCTACATGTTCCACTTCGCACTTTTTGTTTCGATGTGTCGAAAGA
TAATGCGTAAAGGGGTCTTATATTTTATTCGTGATCCTGATGACCCGACC
TTTCATCCCGTCCGAGATGTGCTAGAGAGGAACGTTACAACGCAGCTTCA
AAAGATACTTTTTAGTGCTCTTGTATATGGCGGACTAGTAATTGTCTGCT
TAGGTGGTGTCGTTTGGGGAATTTCATATACTTTTACAGGTATTTTACCG
ATACACTGGTCATCTAACAAACCTGTGCTAGAATTTCCTATTGATCTCCT
GTTCTATAATTTCTTCATGCCGATGGCCATCAAGCTATTTAAACCCTCTC
ATGCGTTGCGCACCATGTATGACTGGTGGTTTCGACAATGCGCACGTATG
CTGCGACTCACTTGGTTTATGTTTGATGAAAGGAGACTAGACGAAGAAGG
ACATTTAGTACGGAAGACATGGAAAGACGTTTTTTGGAATAGTAAAGGTG
ATCCATTTCTAATGGTCATGACAGACGACTCCAAAAGCGTATTTGAAAAT
AATCCACAGTGGCGCGCATACTATCGTAGAGATGGAAAGTACGTTAGGGC
ACCCGCTTCAGACCAGGTGCGGATACCAAAAGGCTCTAGTATATTCCTAG
AGGTAGATGAGATGAACAATAGAATCGACGGCAAAACAGATCAAGGCGAC
GGTATACATGGCAAAAATTCTATGCTGTGTAAACAAGTTTATATTCCGCC
TTGGTTCCGACTACGCATTGTTATGTTTATCCTGTCTATCTGGCTTTTCG
CAGCTGTTACGGGTGTTGGTATTACGATTGTGCCACTTGTCCTTGGCCGC
ATGGTGTTTTCCACGCTTATCCCAGACCACGTTCATAAAAACGATGCATA
CGCTTTTTCAATTGGCATCTACTTACTTGGGTCAATAGTATATTGCACCT
CGCATTTAAAGAACTCATTTCTCCACGCCTATAAAGTTCTAGTAACTGAA
GCCTATTCTTTCAAAAAGATACTGCAATACGTTTTTTATGCTAGTTTTCG
AATTATCAGCGTTATTTGGACTTACGCCGCGTTTCTATTAGTTTTTCCTA
CACTTTTTGCACTACTGATCGAACTTTATTTTATTGTGCCATTGCACACA
TATTTCGCTATGGGTGAGAGACATGTAATCTACTTTGTCCAAAGCTGGAC
TTTGGGGCTACTTTATGTCAAACTCACCACTAGATTGATCCTCTGGAACG
AAAATTCTCGCCCAGCTCAGTCACTTCGCGCCATAATACGTAATGGCTAC
CTTAATCCGGATGCCCGCTTGGCAACGCGAAGCTTTATACTTCCTGGGGC
TATATTACTTTCCAGCGCATTTTCCATTCCATGGGCACTGGCCCGGCTAA
TAATATCTACAATGTTGCGAAACTCACCCGATAAACATACTCTCACATAT
AGATACTCTTACCCAGTTTTTCTGTGCTTGTGTGGTATGGCTCTTATTTT
ATGGATTATGATGGGATGGGCTAGAAACTGGAAACTGAAGATAAGGGATG
ATGTTTACTTGATTGGGGAAAGATTACACAATTTTGGAGACAGGAAAGTA
CAAAATTTGGCCGGTGCACATGCATTGAGAAGAATTGATGCTTAG
>maker-Bgt_ctg-122_consensus_gene-1.9
ATGTCGAACTCTGCTCCAAAACCATCACGAGAAAGCCATCATGCACCACT
TCCACAAACGAAGGTATCCGATAACAATGGAACTGGTCCTAGTGAAAGCA
TAGACATGTTCCCCACTTTCGAGATCGAGTCGGCAGCCGTTCCTAATCAG
GCAGATTGGTCACCAACACATGTGGCATACACCGAAAATACTCTAGTCAA
TAGTGGAGCTTTTCTTACTCTGCTTACATCAGAGGCACAACACACTGGTC
TTGTAAGTGGGCCTAGCCCATCTGTCGCAAGCACGGTAATAAAATCCAGA
AGCTCCATGGAAAGCAATAATTCTTCATCCAAGCCCGTAAATAATTCTCT
TTTTCGTTCACCTAGTCTTAACCAAATTCAGGCAGGTAATGCCGACATTA
TATTGGACAACAATCCAACTCTAAATTCAGTAACCTCATCGCCAATGTTA
AGTGCAGTAACAGACGTGACCCCTTTACCATCACCAGTCATAAAGGGAGG
CTCTCAAGATCCATGGGGGAGAATCTACAAACAGTCCTTTATTGACGATA
GCAAGGCGTCAATTCTAGTTGATACAACCAACATGGAAATAAATTCCGAA
TCCAGCAGCCCAGATTGTATCAATGAGCCGAGTAGATCTGCACATCAAAA
TCTCATGTCCAAACCTAAAGATTCAACATTAAGAAATCTGAAAAAAGTCG
AAGATGTAACAAGTGATATTAATAAGCGCAACAGATCTCATAGCGAGTAC
TCACCTAAACCCGTGCATGTACTTCGAAGTAGGAATATAACAGTATTAGG
AGCCCATGCACCACTATTGGAATCTACTTCAACCAAATTTACAGAACCGA
CTGACATGCCAATGCGGCGGGAGCCAAACCTAGCATGCCAGAGAGGGATA
GGGCCTATGCCCCACCCACCAACACCCCCTTCGAGTAGAATGGGCTATGA
AAGCAGTGATAGTGAATCTCAATCCTCGTCTATGCTTACAACTCGAGGGA
AGAAAGCTCGCTATGATTATTTTGAAGCATATAGCAGGACTGATATGAAG
TTGAGGAAATGGAAAGCCCTAAAAATTCTAGGACAAGGTACCTTCAGCAA
AGTGATCCTTGCAACTAGCCAAATCTCAAATGATGAAACTGTAGGCAGTT
CAAGGCTCCCTGAGAACCCGAGAGAGACGGCGTTTTTTACAATTCCTCTC
GAGAAACTTGACGCCAAGAAACTTGTCGCCGTCAAGGTATGCGAATACGG
GTCAAAAGGTAATTTCTCCGAGGAAAGAGTTGAAATATCTGTCAAAAGAG
AACTAGAGTTTATGAAAAGCATAAGCCATCCTTCGATCGTAAATTTAAAA
GCTTGGAATATCGAAGAGACTCGCGCAATTTTTGTACTCAGCTACTCTCC
TGGTGGCGACTTGTTTGAGGTAGCAAGCGAACATCCAGAGTTACTGGTTC
CTGATTTGTTACGAAGGATATTCTCAGAGTTAGTAGCTGCTGTTATTTAT
CTCCATGATAGACATATTGTACATCGTGATATAAAACTTGAAAACGTCCT
GGTTAATGTTCTTTATTATGACCTCCGTTGTCAAAAAAATTGGAGCACGT
ATCCTTATTCACTTATTACGCTCACTGATCTGGGACTTGCTCGATATGTT
TCTGGAGACGAGAAACTGACGACAAGATGTGGGTCTGATGACTATGCAGC
ACCTGAACTTATAATGGGCCAGCAATATGATGGGCGTGCTACAGATGCTT
GGTCACTTGGGGTGCTATTGTACGCCCTAGTCGAGAGCCGTTTACCATTT
GACCCTCATCCAAGCGTTCCGGATACACACAAGCAGCGTAGCCGGACTAG
TCACCGAATTGCTCGTGTTGAATGGGACTGGGTTAAATATGCATGCCAAG
GAGATGATCATGAAGGTGATCCAGATAAATTTCGCAGTCAAGGCATAAAC
GGTGTCAAAGAGATTACTGAAGGCTTGCTTAGACGTGTTAGAGACCGATG
GACGTTGCAAGAAGTTGCAGCTACCGAATGGGTTAGTGGTGGTGTTCAGG
TTAAAGGTGGACTACAGTTTCGAGAAGAAAATTTGTTGGATGAATCGGAC
ATTTAG
>maker-Bgt_ctg-122_consensus_gene-1.27
ATGATTGTAACGGAATACCAGCAGATGGCCGCTGATAGCAAAGATAAACC
AGTAGAGCTGAGTCCTAAAAACTCACAAATTCCAGTACCGAAGCCTCAAG
TCCTGAAGAGAAGTAAAACTCTCTTTTTAATAGGTATCACTGCAAGGTTA
TTCACGTGGTTTACTATTATCACAATTCTATTTCGCTGTCCACCCACACA
CGATCAGCTTAGAGAGAATTCATCAAGAGTTTGTAAATCATATTTTCACG
CAAGGGAAGTTCTAGCACCTCATATACGACCCTATTATAATGAACACATT
GTACACTATGTGGAAACAGCTCGTCCTCACTACGTAAATTTTGAGAGTCG
GGTAGTTACACCAACGACAGTTTTAGTGAAGAGGTATTGTGCACCACGCG
CAGCACAACTGCAAACACTTATAGAGAAGAATTGGGAAGAGAAACTACAA
CCAAAGTTACACGATTATGGGAATATATTATACCAACGATATCGTCATAC
ACTGGGTGCCGAAGTGGATGCAGCATACATGGTAATCAATCCTTACTATG
AATATACAAAAATTAACGCAATTTACATCTATAACGAAGTTATTCTACCC
AGTTACTTCATAAGTCTAGCGCTTACTGCTGATGGATACGTACTTATTCG
TAGCTTTACCATAAATACAGCTTACCCGTGTGCTCGATGGGCAATTATCA
ACGGTTTTACTTTTATAGACCAAACTGTATGGCCGCAACTTAAATTACTA
TACAGAGAGAATATTGAGCCACAATTAATGAAGATTGGTCAACGATTAGG
CAGATATCGGGAGGGAAAGCCTATATCTTCATATTATGAATCAATCCTAA
TTGAAAATAGTAGCTCTGACTTACCGAAAACTTCTGCTGATGATCACTCA
TCGGAAAACATGCCACCACCATTAGCTCAACCCACGTCAAGCTTAGCAAC
ACCAGAGATCGAAGTGCATAATTACCTCCAAACCTCAAACGAGGACCGAT
CAATTCAGGAGAAAGCTGAAAAGGTCATTGCACAAGATTTGCGAGTTTGG
CAAGAAAAATTCGCTGAAGCCGCAGACGAGGGAGCAGATGAACTAGAGAT
CTCCATCACTGATATTACTGACAAATTTATACAAATTCAGGTGAAAACAG
AAGGAAAGTCTCATCTCCTGGAATTGGAAAAGGCTATCGAAACTAGCCTA
GACTCGCTCAAGAGCAGCATAATTTCAATTGTACAAAATTCAGAAAATGA
TATAGATTCTAGCCAGGAAATTACTGCTGCTGTGCGCAAAACCGGAATTG
GTATCAAGCAAAGAGCACAGGAATTACGGATATGGAGGCAAACCAGTGAG
CAAGAAATGACAAGTCTCATTAGTAAAGCAATATCTGATACACTTGGGAT
TCTTGATACTATTCAAGAAGCGGGCTTACAAGAAATTGGAATGCGATGGG
CTTGGATGGACGGAGTCACGCACAAAGACTGGGCTAAATATCATGCGCTC
AAAACAAACTTTGCAAAGTGGCGTCTAGACGTAGAGCTAGTTGGGACTGA
ACACCCAGGTATTGTGAATGCCCGCACTGCTTTCAACGTTGTTGAAAATA
AAGCCATGAGTATTGCGGAGGATGCTGCAAAAGAGCTAGCATGGCTTAAA
GAGATCGGGCTTTGGAAGCTCACAGCCAAAGAAACAAGTAATGACTTTAA
AACTAATCCACAAATGGACTCAAAGGCTTCGCAGGACAAAACTAATATAG
AGAATTTACATGAAACCAAGCTTAGTGCTACCATCCTTTCACAAGACGAC
AAAGATGCTTCAACTATCTCAACTGAGAGCTTGCCACAAATAGACATTTT
ATCATCTACCTCTAGTGAATCATTTCACAAGGAAAACAGTTAA
>maker-Bgt_ctg-122_consensus_gene-1.12
ATGGCGACTGCTGTACAAAACTATCCCGACGTTGACGAAAACGCCAAAGA
GGTTTACGCCGAGCTCAACGGAGATGAGGGTCTTGATGTAGACGGAAATG
ACAGTAAGCGCTTGCCCGAATCTACCGACATACAGCCAAAAACGATATCC
GGCGACGCATCATTAACTGGTGTCGAGAGAGACTGTGAAAAGCAGCGAGA
AACTACCGAACCTGTCCCAGTAAGGGTTATAACGGGGTGGAGATGGGTCC
TAATAATTTTTTCCATTCTCTCATCGACTTTTCTATTTGCTCTCGACAAT
ACTATTGTGGCAGACATCCAGCCCGTAATCGTCCTGGAATTCCAATCTAT
CTCCAAAATTACATGGCTCAGCGCATCATTCCTCATTGGCGCCGCCTCAA
CAAATCTCATTTGGGGCAAGATATTCGCTCAATTCGATGCAAAATGGACT
TACATACTTTGTGTGTCTATGTTTGAAGTCGGCTCTGCTATATGTGGCGC
AGCACCCAACATGGATACAATGATTATCGGACGAGCTATTTGTGGTGTTG
GTGGTTCAGGAATGTACGTGGGGGTAATGACATTGCTGGCTGCCACCACT
ACCATTAAAGAACGACCTATTTACATTGGCAGCACAGGATTAACATGGGG
CCTTGGTACAGTATTGGGTCCTATCATTGGCGGCGCTTTCACCGTCAGCT
CTGCCAGCTGGCGATGGGCATTCTACATCAATCTGTGTATTGGAGCAGCC
TGTGCTCCAATTTACATTTTTATCATTCCAAGTTGCAATCCTCGTCCAGG
TGTTAGCTTTCTCAACCGTGCTCGGGAAATGGATTATGTCGGTGGAACTC
TCACTATCGGGGCATTTGTCTCAGGTGTGATGGCAATTTCTTTTGGCGGA
GTGGAGTATCCGTGGTCTTCGGCAAAAATAATCGGGATGTTCGTATGTTC
AGCTACACTTTTCATACTACTAGGTCTACAACAAGCTTACTGCATATTCA
CCACTAAAGAACGTCGTGTGTTCCCTGTCGAATTTTTCTCGTCACGGACC
ATTCTCACCGTCTTCGCCTGTACAGCTGCTGGCGGTGCTGCCACCTTCAC
CCCTATCTACATGATTCCAATTTTCTTTCAATTTACTCGAAGTGACACTG
CATTGGAAGCAGGTGTCCGAATCCTTCCATACATTTTCATTCTTATTTTC
GGAATTGCAGTCAATGGTGGTGTACTATCTGCATATGGTCTCTACATGCC
ATGGTATACCGCAGGAGGTATTTTCACCATTATCGGGGGTGCACTAATGT
ACACCATTACTAGTAGTACATCAGTGGCAAGCGTATACGGTTACAGTATT
CTTCTCGGCTGGGGTAACGGACTATTTGTACAATCTGGATTTTCAATAGC
TCAGGCTGTGGTCGAGCAGCATCTCCTTCCGCTTGCGATAGGATTCATCA
CGTGCGCACAAGTATCTGGCATCACGATAGCCCTTGCTATAGCCAATTCT
ATATTTTTAAATAAATCGGAAAAATCTCTCGCTGCCATTTTGCCGGGAAC
TTCCCGTAGTCAAATTGACAGAGCAATAGCTGGAGCAGGAAGCGCCTTTG
TCGCAGATCTCGACATTGATCTTCAGAAAAAAGTACTAGAGGCCATTGTT
GAGGCCATCTCGACTGTTTACTCGCTCTGTATCGTTGCGGGTGCTGTTGT
GCTTGTTATGAGCATGTTTATGAAGCGGGAGAAGCTATTCATCGCCGCGG
CTGGTGCCGGATAA
>maker-Bgt_ctg-122_consensus_gene-1.33
ATGCCTCGTCCAAAGCGTACGATAGTAAAGCCTGTGTTGACAGCCCCGCT
TGCAAGAAAATCAGCCACTAAAAAACTAGCAAATCCACCTTCTGGGGCCT
CCGACACTTCGTTCAATGAGCTATATGATGTGAGTGACGATGAGAAAATC
AAGCTTTCTCGTGCGCCAAAAACTAGACGGAACAAGGGCAAAGAAAAGAT
AAAACATACAACTTCACTGCAACGAACACCTGAGCTTGATGGATGTTTGG
TAAATGGAGCGGAGCATCCATTTGTGCACAAAAACAATGTTCAAACTATA
TCTGATGTATTGCTGAGCAGCCCTATTATCGAACTCGGGAGAAAAGAGCT
AGCGAATCACATTGGGAGTAATCTTACATACAATAAGGATATAGTCCTCT
TGCGGTCTAATTCCAGTAAACTGGACGCAAAAAGAAATAATTGTGAAGTT
CCAAAAAATAACACAATTAAAAGTAGATCTCCAGATACTAGTCTCAATAC
GACGAACTTGAATTATGGAAAGACACCGGGAAAACCGACATTCTCGTCAG
GCTTCCAACAATCTCAGCCCGCGATATTTTACTGCAGTGATGACAACGAG
AATGATTTTAGCATCGAAGATGTCTCGACGCCCATGAATATCGATGAGAT
GGGTAAAATGGCAAGAAAAATAACCACACCTGCGTCAAAATCTAGGAAAA
GAAAGGTCTCAGAACTACAAATTCCTTGTTCCAGCCCAGTTGTATCACTA
TCAGCCTCCCCTATATTAGATGAAATGATTCCTGCTACCAACCCACTCAA
ATTTACCCAAGATGATAACCAAAGCTCCAATGTTTCAGCCAAACATTCAG
TTAATATAATTTCTGATGAGAAATTAGATTCTTGGGATGAGATAATGGCT
CCTCCACGCAGTAGTAGCTCTATCCCATCAAGTCCACTAGCTCAGTCCAA
TCCGCAAATTCATTCTAGGTCAAAGAAAATACATGTAAAAAATCTCCGAT
CATCTAGAGCTAAAACCCCACATACTAGCACTGAAAATATCTCGAACTTG
TCCTCACCTCCGTCTTTAACATACTCACCGGATCAACAGATTTCAGATAC
TACCAGAGAGAATAAAGTAAACCCCATCCCAGTCGCAAGTAACTTTTCAA
CGGCCCAGCTTCAGTCACTGCTACCTCGTAGAAGATTGCGCAAACCTCGC
GAACCACCTAATAATGCATATTTCGCCACTGAAGCTGACATAGCTAGGCC
TGAATCAGACGATGATGAGTTGGCACATAGCGCCGAAATTCTACGGGCTC
CGGGTAGAAAACATGCGAACACATCCATCAAAAAGGGTCGCCCTCTCCGA
ACTTATGGTGAGACAAAGCGAAAAATATCTAATCCCGAAAAAAGTAAGTC
ACTCTATCACCTTGCAATAACGCTTTCAGATTCTAACAATATAGGTGGGG
ATGACCTGGGAATACAGAAGAAACTTGGGGTAGAATTGAAGAAGGCTGCT
CGGAAATTTTTGGAAGTGGATCAGTGGGACCTAGAATTTGAAGATTGTAG
TGGTCATAGTTCATCTCCGCTAGACGCGAGATGA
>maker-Bgt_ctg-122_consensus_gene-1.11
ATGAGCGGCATCAGCCTCAAGCTCAAACTCAATACTGGCGTCGGCCCAGC
TTCTACATCTCCAAATGCAAGCCAGCCCTTGACGGCCAATGGGCCGCGCA
TCAAGATTCGCAGCTCCTTGCCACCGCCACCATCTTCCCAGCCGACCGCG
CCAGATGCAAAAAAGACTAAGTCAGGACGCGCTTCAAAGCCTAGTACAAA
GATCCTCGATGGCCGAAAGCGCGTGAAAGAAGACAGCTTTTCAGAGGAGG
AACTTGCGGGCAAAGTACGGGCCCCTCCACCGAAGCGTGTAAAGATACAG
GTGGCTACTACGAACACAAGCACACCGACATCTGCGAAAACCCCTATTAC
GCCTGCCTTAGTCTTCAAGCAGAAGGGTAAGCCCCCACGGCGAAATCCTG
GAGAGGGCTATGATTCAGAGGCAAGCGACCGAGAAGAAGATCCAGCCATT
GAAGAGCAATTCATAATTCGTATTTTGGGCAGTAGTGAAAACTGTGAGTA
CCTACGACAGCTGATTGCGGAAAAGAAAATTGGAGTCGCAAGGGATATCA
ATATGAAGTTTTTGGATCCAGACGGAAGACGAGCTACTCTTACCATTCGC
GATCAAATGTATGCGGCTACGATGGTTGATCTTCCCTGCATTCTGGAAGC
CATGAAGAGTTGGGATAAGAGGGGGTGGTGGAAGAGCGCCGACATCGCGC
AGATGCTCCTCGTCTTTGCTCCCATCAAGACGGAAGCTGAAGCCCTAACC
ATCCCACTGCCTACTGCTGTGGATCCAGTCACTCATCAGTATCCTCATGG
TATCACCCCACCTATGCAGTATGCTCGGAAGCGTCGTTTCCGGAAAAGGC
TTCACAAGACTCAGATTGAGGCTATGGAGGACGCAGTGGAAAGGCTTCTG
AAGGAGGACGAACGTTCTATTCACACATCCTATGAAATAGTTGACCCAGA
AGCGGAATACAGGATGGCTAGTCAAGCGATTAGTCCGGCGAGTAGTCGTG
CAGGTGAAGATTTCAATGATTTTGCCTGCGATGAGTATGCTGAAGGGAAC
ATGGACGAGAGTGGATACTATGACCAGGTACTTGCAAACCAACCAAAGCC
TGAGGTTAAAGAAGAAGAGATCGATCTGGATCTTGAAGCAGAGCTAGAAG
CGGCTCTGGATGAAGATTATGATACTGTGACTCCTTCCAATCTCGTAGCC
ACGCCCCAAGCCAACTGGGACCAGACTGTCGAAGAAGAAGACAGTGGGGA
CGAGTCACTCGATGGTGAGGAAGAGGAAGGACTCATAAGAAATACGGTAA
AGGATGTTGACGAAGCTGAGAAGAAGAGACAAATGCAAGAGGCTGCAGTA
AGGGATGACATTACCGACCTTGAGGACCGAATTGCTGCAAACTTGGCAGC
CCAAGCTACGCAATCAAATCCAATTCTGAGGAGACGTTTAGAGGAGGGTG
CACGGAAGCTGCGCGCAGAACTAGAGTCAAAGAAAGCAGCAATAGTAGAC
GGTGAAGATTAA
>maker-Bgt_ctg-122_consensus_gene-1.29
ATGTCGACTTCTTCCCGCACAAGTCAGAGACATCCTTCCTCGACCTCAAG
CTGCTCACAGCTGCATCCTGTTCCCCGCCTAGAAATTTCCCTAGATACTC
TAGTTTCTCATCTTATAGCGTCCAAACTTTCTCTCGCGTCAATCAGAACG
GTATGGCGCGCAAAGGAAATCGTTATTTCGGCTCGAAGTGCTCTTGAAGA
GTGTGTAGTGCTTTTTACTCGCACGAAGTTTTTGAGGAAGAACATATCTG
AACAGATTGCTACGCTCCAAAAGATTAGAAGTGGAATTGATACCCTTCAT
GATGAGAGCGAGAGAGATTTTAAGGATGTTATTGACAATATGGATCTGGC
AAACAAACGATTAGAATCTACTATGGGTATTCTGAGATCTACTATGGTGG
AAGCCACATTCAGACCCGAAGATGAAGAGGCTAGAAGCTTGCTGGACTTT
CTGGATGAACAAGGAGTAGAGTCTATGCGAGATTCCTTGAAAGATTCGAT
TCGGGAAGCTGAGGAAGCCAAAACAGAATTCGACTCGTTAATGCGCTCAT
TTGATGATGATATTCGTACTCTAAATATAGCGTCTAAAGACCTGGTAGGA
TCACAGCTTATCATGGAGCCAACTTTGGGCGTCCCAAAGCACTTACAAAC
CCTGGAATCACACGCCCAGGAAATGGCTTCGTTACTTGAATCTCTTGTAC
GGCACTTTGATCTCTGCGTCATTGCAATTCGAAATACAGAGGGGGGCACA
GCTGCAGTTAAAAAAGCAGCATCGTCTCAGTTAGCAGGAGTAGATGCCGT
TTCTATCTCTGGGGTGATGAGTACCGAGAACGTTCTTGATAGAGAGCAGA
TTTCAGAGGAAGAGATGCAAGAAATACTCGACGTACTCGAAAAAGATTCC
GCTCAAGTTGAAGAAGTTGTCATGGAGCTCAAGGTTTTATTAGCTGACAT
GGAAATCAAGTATGGAATTGTCCATGAAAGTGTTACTTTGCTTGAAGAGT
TATACGAAGATAGCGTTAAGGCTTTTCAGACCCTTGAATTAGTGGGATTA
CGCTTACGTGGATATATTCACTCTAGTCATGATTTCTGCTTACGTTGGGA
TGATATCAAGGCCAATATTCAATCACAACTTAGAGATCTGGATTCTATTC
GCTTATTTTATGAAAACTATTATAGCTCATATGATGGCTTAATTCTTGAG
GTTCGGCGACGCAAACTATGTGAAGATAGAATGCACGCTATCCTTACGAA
AGCGGCAGATCAATTACAGAAAATTTATGAAGACGACATGCATAAGCGTG
AAGAGTTTCGTGCTGACGTTGGCGAATACCTACCAGTAGATCTATGGCCT
GGTGTTGGCGATGCTACACCCCGTTGGAACTTTATACGCATCGACGGCAA
GAACACTGTGCCCACAATAAAAAGCGCGGTTGTCGAAGCCGCCGAAAAAA
GGGTCAGAGCAAGGGAAAATGCAGAATTAACTCGATAA
>maker-Bgt_ctg-122_consensus_gene-1.13
ATGTCTACCATGAGTCCCGATGATTCAATCGCCTTGATCAAAGCTAATCT
AGCCGAGGTTCTTAATCCAGAGATTATCGATCATGTCGTCCGCGTTGAGC
AGCGACCGCTCAAGGTTTACTGGGGAACGGCGACGACTGGTCGACCACAC
TGCGGATACTTAGTGCCCATGATCAAGGTGGCTGAGCTCCTTCGAGCAGG
CTGCCACGTAAAAATACTACTTGCAGATATACATGGCTACCTAGATAATA
TGAAGGCACCACTAGAGCTTGTTGCATTTCGCGCCAAGTATTATGAGAAG
ATCATAAAATCATTACTTCAGGCCGTTGGAGTAGACATCTCACGGCTTGA
ATTCATACTTGGGAGTTCGTACCAACTCGGCAAGGACTACACTCTCGATC
GGTTCAAGCTGGAAGGTATCACTCGAATAAATGTGGCACAAAAGGCAGGC
GCAGAGGTGGTTAAGCAAACAGACGATCCTACCCTTGGTGGTTTGATCTA
TCCGTTGATGCAAGCATTGGACGAGCAATATCTGGATGTTGATGCACAAT
TTGGCGGCGTTGATCAGAGAAAAATATTTACGTTTGCCATTGAGAATCTT
CCCAAGATTGGATATAAAATGCGAGCGCACCTTATGAACACCATGGTTCC
TGGATTGGGTGAGGCAGCCAAAATGAGCGCTAGTGACGTCGATTCCAAAA
TTGATGTTCTAGATGGTCCTGACTTGGTTGGAAAAAAGCTCAAGAAGGCA
AAGTGTGTTCCTAAAGAGGTAGAAGGTAATGGAGTCTTAGCTTTCGTGGA
ACACGTCATATTCCGCGCTATTGCCCTCAAGTCAGGGCTCCCCGCTATTT
TTACCGTAGAAAGAGAAAGCAATGAGGATTCGCTAGTTTACACATCTATT
CAACAGCTCAAAGAAGATTACGCAGCCGATATCCTTACTCCTCAGCTACT
CAAAGTTGCACTAACAAGACATCTGAACGATATTCTTAGTCCCGTCCATG
CCGACTATGAAGCTGACAACGAATGGAAAGATATTGAGGCGCGTGCATAC
CCAGCTGTTCAAGCAGAGAAAAAAGTCAAGAAGCCCAAAGACAAAGGTGA
CCCAGTTAAGCGCGCAGCCGCAGCTGCGGCAAGAAAAGTGGCTGAGCCAG
ATGCATCGAATACTTCTAATGAAAAGCTTGAAGTAGAAAAGTCTACACCT
TGTTTAAGCACAGAGTAG
>maker-Bgt_ctg-122_consensus_gene-1.30
ATGGATTACAGTCAGAAGGGTTTCAAGGCTGTCGAAAATGATATAATCAA
ATTGCTGCAACAGCCCGAATATGATGACGGAAGCGCTGGACCGGTTTTAG
TACGTCTTGCCTGGCATTCGGCAGGAACATACGATGCCGAAACTGATACG
GGTGGCTCTAATGGTGCTGGCATGCGTTATGAAAGTGAGGGTGGTGATCC
AGCCAATGCTGGACTTCAACACGCTCGCATTTTCCTCGAAACCGTCAAAG
AGGCTCACCCATGGATAACGTACGCCGACTTATGGACATTGGCGGGCACT
GTTGCTATAAGAGAGATGGGCGGTCCAGTGATTCCGTGGAGTGGAGGACG
GACCGATTTTGTAGACGACAGCAAGCTACCTCCAAGGGGTCGACTGCCAG
ACGCGTCTAAAGATGCTGATCATTTGAGATTTATTTTCTATCGAATGGGT
TTTAATGACCAAGAGATCGTGGCACTTTCGGGGGCACATAATTTGGGACG
ATGCCATGGTGATCGGAGTGGATACGAAGGTGCCTGGGTTAACAATCCTA
CAAGATTTTCCAACCAGTACTTCCGTCTATTACTGTCTTTACAATGGAGA
GAAAAGACATTGGCGAATGGCGTAGTGCAATATGTCAACTATGATGAAGA
CACTGGCACTGAACTCATGATGCTGCCGACAGATATTGCACTCACACAGG
ACAAATCTTTCCGAAAATGGGTTGAGATTTATGCGCGGGATAAGGATAAA
TTCTTCACTGATTTCTCCAAGGTTTTTGCGAAACTTTTAGAGCTCGGAAT
TAGGCGGGACCATAATGGCGTCATCACAAATACAGATAACGAGAAGGGAG
GCTATCATAGCGCTCCTAAGAAATCTGATCACCCAGGTAGCCTTGAAAAG
GTAGCTGATGGCGAGGCGGATTCCTTACTCCGGAAAAATTCGGAGTTTAA
GTCTAAGCTGTGA
>maker-Bgt_ctg-122_consensus_gene-1.2
ATGGATGCTTTGGAAGATGTTCTGTTCGGCTCCATAGCAGGTCTGATTGG
TAAATATGTCGAGTATCCCTTTGATACTGTAAAAGTACGACTCCAATCTC
AGCCAGACTGCCTACCCCTTCGCTACACTGGCCCACTCGATTGTTTCAGG
CAATCAATTTCCTCCTCTGGAAACAACGTTTCTGGGATTCTATCTCTTTA
CCGCGGGATATCCGCTCCATTAGCCGGAGCGGCTCTTGAAAACTCTAGCT
TATTTTTTTGGGAACGTATCGCGCGGGTAGGACTCCGGCTTTCTGGATTT
TTTCCCGAGGATGCCAAGCTTCCATTAGGTGCGCTATGGCTCACGGGTGC
AGCTTCAGGTGCGGCAACAAGCTTCTTGTTGACGCCAGTTGAACTCGTCA
AGTGCAGAATTCAAGTTGCGACGAATGACAGCGCAACAATCAAGCCATTC
ACTGTAGTAAAAGACGTTTGGCGATATCAAGGTCTTAAGGGCTTCTGGAA
TGGTCAGCAAGGAACGTTAATTCGAGAAACTGGGGGCTCTGCTGCTTGGT
TTGGCACTAAAGAGAGCGCATCTTCTCTATTTTGCCAGTTAAATCAAAAC
CCCAACTCACTAACATATAACCCATGCTCTACTAATACGACACCATTACC
TCTATATCAGCAAGCTATTGCTGGCGCAATGGCAGGAATGAGTTATAATC
TCTTATTTTTCCCGGCAGACACCATTAAAAGCCGCATCCAAACCTCCAGT
ATGGCTGAAAGAGAAAATGGCTTTTGGCAGGAAGGAAGAGTATTATGGAA
ACATCATGGATTGAAGGGTCTTTACCGGGGGTGCGGTATTACAGTGCTTA
GAAGTGCGCCTAGCAGTGCTTTCATTTTTTGCGTTTACGATGGCTTGAAA
CGGAGTATGGGGCTCACTGGTTAA
>maker-Bgt_ctg-122_consensus_gene-1.1
ATGAATAATCCTCAGGCGCTCCACCACTCACTACTGCGACCATGCGTGCT
TCACATCCTCCGCGCTGCCGGATATCATTCGACTCGTCCTTCTGTCCTCG
ATACCCTCACCGACCTCACGGCTCGATATCTCAGCATCCTCGCGCAAAGG
ACCATCGCCCACGCCTCCCTGGCGCACACGGAGCCCGAGCTCGCCCTGCA
AATCTACCTACAGCATGTCCGCATGGCCATGCAAGACTGTGGAACCCTCG
GTCCAGAGCTAATGATGCAAGAACAGGACTTCAACGAGTCGGAAGATACG
AGGGGCGTCGATGCATTCATCGCGTGGGCCACAGGACCAGAAGCGCAAGA
GATTCGGAGGATTGCCATTGAAGGAGGCGAGGGCGGCAAAGACGATTATC
TCACTGTCCTGAAAAAGAAACAGAGTCTGAACGGAGATGAGGAATCAAGG
TACACCGGGACCATACTGGGGAGAGAGGCAGAGCCCCGTATGGTCAAGAT
TGAGGGCGGCGATATCACGAACCTAAAGGACTGGTCGGAGAATCTAAAGA
AATCCAGGCCGTCCGAGGGCCTGACGAAGCTTGATGAGAGACCTTTGTCT
ATCCCCGGCTCGCCCGAAGATGTGAAAATGGAAAGTGTAGAGTAA
>maker-Bgt_ctg-122_consensus_gene-1.25
ATGGGTTCAAAGTTTTTGTTATTCCCTCGCAGATTCCGAAGCGTATTTCA
TCCACGGCCAACCCGGCTCAACGAAAAGAGATGGCTTCACTCGTCAGTGC
TACAAAAATCAGAATCTTCAGTAGAAACTCCAAAATCTTTGGCAACCACC
TTAAATCACCCCATTCCACAATTAATTAATTCAATCAAACGGGTTCCTAC
TTCTCCAGAGCCACCGAAAACACCGCTCCAAATTTCAGAATCCATCAAAG
AGCTTCTTCCTCTACTTACGGCCCAACCATCCCATTATGTCACTATCCAT
ATCCACGGCAAACCATACCTTGTTACAGCAGGTGATACTGTAAGATTACC
ATTTAAAATGCCAGGAGTTATTCCGGGAGATATCCTGCGATTAAATAAAG
CTGTCAACATTGGTTCTCGCGACTATACTCTCAAGGGTACTCCATATGTT
GATGAAAGATTATTTGAGTGTAGAGCAACGGTTATGGGAACCGAGTCGGA
GCCAATGAGGATCAAGTTGAAAACAAAAAGAAGAAATCGAAAAGTTAAGA
CGGTGAAGAGCAAGCATCGGTATACCATATTGAGAATCGCCGAGCTAAGG
ATCAAAAACCTAGAGGAATTTTAG
>maker-Bgt_ctg-122_consensus_gene-1.0
ATGAGCCGTCTCTACAGAGCCTTAGTCTCGCAAGCTTCATGGAGGCAGAC
ACAGGCCCTGCCGGCGTCTCTACGACGCGGCCCCATCGCGGCCTTCTCTA
AATCCAGCTCCAGCTCATACCCGTCTGAAAGCAGCAGCAGCGGCGAATCC
CCTGCGCTCCCCGTCTCGAGCAGTCCAGCTGGCACAGTTCTCCGCGGCCT
CAACTACATTCAAGGCCACAACGATCCCATCGCGCTCGCCGAAAGCCACT
ACCCTGCCTGGCTCTGGAGCCTCCTCGATGAGAAGAAGGCATCAGAGAGC
GCCGACGCCGACGAGGACTCGGATCTATTCGCAAAATCTAAAAAGCTCCG
ACGAAAGGCTGCCAAGCGAAGCCGGAAACTCGAAGCCATGCGTTTGGCAT
CTGGACAAGTTTTGGAAGTCAAGGTCCCTCTCACACAGCAGTCCATTGAT
CTACCCGCAAACGAAGAGGGTACCCTAGAAGGAGCACAAAAGGCGGAAGA
AAGCCGAAAGGAGCTTAAGATGGCCATGAGATCAGAGCGGCGAAAAATGA
TCAAGCAGAAAAACTACTTGAAGAGTGTATAA
>maker-Bgt_ctg-122_consensus_gene-1.24
ATGTCTTACTACTTTGTAATCGTTGGCACTCAAGACAATTCCATGTTTGA
ATATGAGTTTGGAACTGCAAAGCAGGGCGGGGATGGTATAGCACGTTTTC
CCGAGCAGGCGCGGCATATGAACCAGTTTATTGTTCACAGCAGTTTGGAT
ATTGTTGAAGAAGTCCAATGGGGTACTGGTCAGATGTATCTAAAGTGTGT
TGATAGGTTCTACAACAATCATGTTTCGTGTTTTATCACAGGCGGAAATG
TCAAGTTCCTCCTCCTCCATGCTCCAACCCAACTTGCGGCCACGAACACA
TCTCGGACGAGTACATCCATCGCTGCAAATCCCACTTCACCTCAAACGGA
AGAGGCAATAAAGCAATTCTTCGGTGAAATTTATGAGATTTGGGTAAAAG
TTATCATGAATCCATTTTATCAAGTAAATATGCCAGTCAAAAGCCTGGTT
TTCAAGTCTAGAGTAGCAGCTGCCGCAAAGAAATACCTTTGA
>maker-Bgt_ctg-122_consensus_gene-1.21
TTACAAATATATTCAGTTATTTCAGTGTCTAACATTTTGGCAGGTGGAAA
AGGTGGAAAGGGTCTTGGTAAGGGCGGAGCCAAGCGCCATCGCAAGATTC
TTCGAGACAACATCCAAGGTATCACAAAACCTGCTATTCGCCGTCTCGCT
CGTCGTGGTGGAGTGAAACGTATCTCAGCTATGATATATGAAGAAACGCG
TGGTGTTCTGAAGACTTTCCTAGAAGGCGTCATCCGAGATGCTGTAACGT
ACACTGAGCACGCAAAAAGGAAAACTGTCACATCTCTCGATGTTGTTTAT
GCACTGAAAAGACAAGGTCGCACACTATATGGTTTCGGAGGCTAA
>maker-Bgt_ctg-122_consensus_gene-1.3
ATGAGCCAGAGGCTTATTCAACTGATTTCCTGGCCGGCCAACTCGCCTGA
TCTTAACCCGATTGAAGCTGTTTGGAATAGGATGAAGGATTACATCCAGC
ATCATCATCTGAATCTGGGTTGCGGAAAGCAGCGAACTCAAGATAGTCTT
TGCAACATTGTAAAGGAGGCATGGGTTTCCGTGTCTTCCGAAGATCTTGT
GAGACTCATTCAGAGTATGCCAGCAAGATGTCAGGCTGTGGTAGACGCGG
ATGGGGGACTGACCAGATATTAA
>maker-Bgt_ctg-122_consensus_gene-1.15
GGGGCCTTTTTCTGGCCCTGCGAAGCAACCCCAGAACATCCATCCGACTC
TATTCTTCGATCTTTCTCCAACACAATCAGCGTTGTATTCTTGGGAAGTC
TAGCTCATAATTTTAGAGTATCAAGTTACTATCTTATAGAGGAACATACG
TACACTTCTCGTCACCCATTCTCTAGAATGTCTTCCATCCTCTACCCAAG
TCTCGTCTGTCCATAA
>maker-Bgt_ctg-78_consensus_gene-0.3
ATGGACAATGATGAGCAGGAACTAGATGTGGATGTAGGTTACATACTAGA
CAAGCAAACAGAAGAAATATGGCACATTATACAGCTACAATCAACACCAA
AATTCCTTGACGCCCTCGCCCTATCAGCTTTACAACCACATCTCACCCTA
AGACTATATGTGAAATACGAAGAGATTTTTGCAGACACCCTCGCACGATG
GCTCACGACTGGCATTCCCGAGAATCAAATCATCGTTGCCATTGCGCAAA
TCCTTCCTTTTGCGCCATACTGTATAGCATTTCTAGAGAATTACTTGGAA
TCGAAAATTAAATTCAGGGGAAAATTATCATTTTTTAATGCGGATGAGGC
GGAAATACACAATTTAGAGACCACCGAACTCCAAAAAATTCTTCTAGCGA
TATGGCGACTTCTCAACTTCAACAAATATTTTTTTTCTACCACAGTACAG
TTCATAAAAATTCAAAGTCTATTCAAGCATAAAGATTTAGCCGTTCGATT
TCTAGCTATACGTGTATTTAGCCAAATTATGTCCGCGGCGGATTTCAAGC
TCGAGGAAATGAACGAGAAATATATTGGCAAGGAGTCTATTGTCTGGGGG
GACTTTGATGGCATGAAAAAGGATATAGCTTTTCTTAGTTTACTCGAAGA
AAACAGATTTCAAGATGTAAGAAAGTCGATGATGGATCAACATAAATTTT
CTAAGAACTGCTTGGATAAATATAATCTCGACAACATTTCTCCGTTTGTT
ATTAGATGCGGTAGTATACTTTATCCTCGACCAAGTGGGCCCTCGAAACT
TAAATCACTCATTATTCATACTGTAACTATGTCCCGCAACATAGAAAGAT
TCGCAAAAGCCCTAAAAATGGGCTCGCCAATTCTTCTTCATGGATTAGCT
GGTTCAGGAAAAACCTTGTTGGTCCAACATTTTGCTAGAGAACTCTCAAT
AGTATCAAAAATGGTTACACTTCACTTAAACGAACAGACTGATGCAAAAA
TGCTCCTAGGGACGTATGTAACTGGAAGAGCGCCGGGTACTTTCGTTTGG
AAAGCCGGCATTCTCACTACTGCGATAAGTGAAGGACGATGGGTCTTCAT
AGAAGATCTTGATCGTGCTCCAAATGAAGTTATTAGTATCCTGTTACCCT
TAATTGAGAAAGGTGAATTGTTTATTCCAAGTCGTGGGGAAACAATTAAA
GCTGGACGTGGATTTCAGTTACTTGCTAGTTTAAGAACCTCACAAGGCTT
AGGAGGGGAAGAAAAGTTTCCATCGTTGCACACACTTGGAGCACGTCTAT
GGCAACGTACTCCTGTTGAACCTGCCTCTGAAGTAGAATTACACCAAATA
ATTAATGGCATACATCCCATCCTGCATGAGTATTTACCAACTATTCTTAA
TGTTTATAATCGTGTTTCTAGTCTTTCACAAAACTCAGCCTCAATATACC
CAGCTACAAGAGGTTTATTTGGAAGAGCTATTTGTCCTAGAGATCTTTTA
AAATGGTGTAAGCGACTAGAAGGGTTATTGTTAAGATGTGGAATAAAGAA
TAGTCGTGAACAAATTACTGATGAAATTCGATATGAGTTTTTTATGGAAG
CAACAGATTGTTTTGCTGCTAGCTTGCAGGTAGCGGATGTGCGCAGAAAT
TTTATCTTGTGTATCGCGGAAGAAATGCTAATTAGCCCTCAAAACGCCGA
ATTTTTTATCAGCTCTCACATACCGAAGTATGAGGAAAAAGGAAAAGAGA
TTACGATTGGCAGGGTCACTCTTCCTACATTAAATTGTATCGAAAATGTT
GATAAAAAATCTCGACTTTTTGCAAATACAAGTCATGCGAAACGTTTGCT
AGAGCAGGTGGGAGTCTCAGTCAAGTGGTCAGAACCATGTCTACTTATCG
GCGAGACTGGTATTGGCAAGACTACTGTTATTCAGCATCTTGCCAATCGC
CTAGGGTACAAGTTGACCGTCGTAAACTTATCTCAACAAACCGAAGCTGG
TGATCTCTTAGGAGGTTACAAACCAGTAAATATAAGAACTCTTGCCATGC
CATTGAAAAATGACGCTGATGATCTTTTTGCATCGATTGGTCTATCTGCA
AATAAGAACCAAAAATATCTAGATCAATTGAGTAAATATGTCGCTAAGAG
ACAATGGATCAAGGCATTAAGGCTCTGGAGAGAGGTTCCTAAAATATATG
ATCAATTTCTTTCAACGATAAAGAAAGGTGAAAGCTACAAATTGGCTTCA
TCTGCAGAATCAGAACAACCGTCAAAGCGACGTAAGACTGAGTCAAGGTT
GAAAAATTTATTGGAACTCAAACCTAGGATTGATAAATTCTCAAAAAATC
TAGATCAGTTCGAAATACAACTTTCTGGGGGCTCTAAGAGCTTCGCCTTC
TCATTTATTGAGAGTAACATTATAAAAGCTGCCAGAAATGGGGATTGGGT
TCTTCTTGACGAGATAAATCTCGCACCGCCGGATACTATAGAAAGCATCG
CAGACCTTCTACACCATGGGCCAACTGAGACACCTTCAATTCTGCTTTCT
GAGACAGGAGAAATAGAGAGAATTTATGCACACCCAAACTTCAGAATATT
TGGTGCAATGAACCCGGCAACAGATATTGGAAAGCACGATTTACTTCCAG
GTATCCGCTCTAGGTTCACTGAAATATACGTTGAAAGTCCAGATAAAAAT
TTAGACGACCTTCTCATTGTAATAAAATCTTACCTCAAAACAGCCAAGCT
CTACCTAAATATAAAGCGTTTGGTAGATGAAAAAAAGTTGGTGGACGGTG
CCAATAATGTCCCACATTTTAGTCTTCGTACGTTAACTAGAGTGCTTAGC
TACGTCAGTGATATTGCGCCACTCTACGGAACGCGGCGGGCTTTGTGCGA
GGGGTTCGCAATGGGTTTTTTAACACTTCTTGATCGAGAATCTGAAAAGA
TTTTGTCTCCTTTAATTGATCACTATCTTTTAGGAAATCATAAGAATGTG
AAGTCTTTGTTATCACAAAAACCAAATTGTCCTGAAGATGATAGACCCTA
TGTTCATTTTAAGAGTGCCAAACAAGATCGTCATTATTGGCTTCTTCAAG
GCGCTGAAACCTGTCAAGAGTTTCAAGATTATATTAGAACACCTTTTGTT
GAGCGAAACTTATTGAACCTAGTTCGTGCTACCTCGATTAGACGATATCC
AGTCCTAGTTCAGGGTCCGACATCTTCAGGGAAAACGAGCATGATCCAAT
TCCTTGCCAGGTATAGTGGTAATAAGTGCGTTAGGATAAACAACCACGAG
AATACCGATCTTCAAGAATACCTAGGGTCTTACATATCTGGTAATGACGG
ACAACTTCGTTTCCAAGAAGGTCTCTTGGTTCAAGCTCTTCGGCAGGGTT
ATTGGATTGTTCTAGATGAACTAAATCTTGCTCCTACTGATGTTCTTGAG
GCTTTGAATCGATTGCTCGATGACAATAGAGAATTATTTATCCCAGAAAC
CCAAGAAATTGTCCATCCCCACGAAAACTTTATGCTTTTTGCCACTCAGA
ATCCACCTGGTATCTACGGCGGTAGAAAGACACTATCACGGGCCTTTCGA
AATCGCTTCTTGGAGCTTCATTTTGATGACATTCCAGAAGATGAACTAGA
GACTATCATGCAGACAAGATGCAAAAATGTGGCACCTTCCGATTGTAAAA
GAATAGTTACCGTATATAAAGAGCTTTCAAGACTGCGCCTCTTAACTCGT
GTATTTGAAAAAAAAGATGGATTTGCGACATTGCGTGACCTATTTAGATG
GGCACTACGGGAATATGAAACACGAGAGCAACTCGCTTTCAACGGATATA
TGCTTCTTGTCGAACGAATTCGCAAACCAGAGGAACGAGATGCTGTAACT
AAGATTATTGAGAGAGTTATGAAAGTGAAAATTAATCCTAGTCAAATATA
TGATCATAAATTATCAGCAGAAATTCAATTTCATAACGTTGCACCTAGTA
AACAGGGAGTTGTTTGGACTAATGCGATGCGTCGACTTTACATCCTTGTT
TCCCATGCAATTCGCCACAATGAGCCTGTTCTTCTCATTGGAGAGACAGG
TTGCGGGAAGACGACTGTCTGTCAGATGCTTGCTGACGCTTTCTCGAAAA
AACTAAGTATTGTAAATGCTCACCAGAACACAGAAACAGGTGATATTATT
GGTGCTCAGAGACCTATTCGGAATCGGTCGGTAATACTCGAAAACTTAAG
GAAAGATCTAGTACTAGCTATGAAGTTATTGGAACGAGAGGTTTTAGACT
TCGATGACTTAGATTATCTACTTGATTCTTTTAAATTAGTGCCCGAGGCT
AGCCTTCACAAGCTACCACTAGAACTTCATCAGAATATACAGCTTAATCA
AGCAAAATCAAAAGCTTTATTTGAATGGTCAGACGGGAGTCTAGTGCAGG
CCATGAGGGAAGGTCATTTCTTTTTACTTGACGAAATTTCTTTAGCTGAC
GACGCTGTCCTGGAGAGATTAAATTCTGTGCTTGAAACCGAGAGAACAAT
TCTTCTAGCCGAGAAGGGCGTCGATAACTCACTTGTAAAAGCTATTAACG
GCTTTCAATTTTTGGCTACTATGAATCCTGGTGGCGATTACGGCAAAAGA
GAGCTGTCTCCTGCCCTACGTAATAGATTTACAGAAATATGGGTACCTGC
ATTATCAGACTACGACGATATCTATCAAATTGTAGAATCAAAACTTGGAC
AAGAGTGGAAGATATATTCCAGAGCAATGGTGCAGTTTGCTGAGTGGTTT
GGACAGGAATATCGTTCTACATCGGTATCTATATCAGTTCGAGATATGCT
CGCGTGGACAGAATTTATGAATAATTGTCCCACTGGAAATCCTCATTTTT
TTGTTGTTCAAGGCGCCTCCCTGGTCTATATTGATACTTTAGGGGCTAAC
CCAGCTGCCCTACTATCAAGAAATACGGAAAGTATACAGAAAGAACGTGA
AAAATGCTTACTTAAACTCGGAAGTCTCCTGGATTTTAATGTGATGCCTT
CGTACTTTAATAACATTAATATCTTGAACACAGAACACCATCTTCAAATA
GGAGAATTTTCTATAGAAAAAAGATTCGGAAAAAATGAATCACAAGAGTA
TGCTTTTGAGGCAAAGACGACAAAAATAAATGCTATGAGGGTTATTCGAG
CCCTTCAGGTCAAAAAACCAATCTTAATCGAAGGAAACCCAGGCGTTGGA
AAGACGACATTAATAGCTGCCATTGCTCGTATATGTAACCAGCCACTCAC
TCGAATAAACCTTTCCGAGCAAACTGACTTAATGGACCTATTTGGATCTG
ATGTTCCAGTCGAAGGCGCAGAAGTTGGCAAGTTTGCATGGCGTGATGCA
CCATTTTTACAAGCTATGCAAAGAGGTGAATGGGTTTTACTCGATGAAAT
GAATCTTGCTTCACAATCAGTTTTGGAAGGTCTTAATGCATGTCTAGATC
ATCGAGGAGAAGTTTATATCTCAGAACTGGATCATACTTTCAAATGTCAT
CCCAACTTCTTTGTGTTTGCTGCCCAAAATCCACATCATCAGGGTGGTGG
GAGAAAGGGGCTTCCAAGCTCATTTGTTAACCGCTTTACTGTTGTATATG
CTGACATATTCAAGGAGGACGATTTACAGCTGATATGTCAGCAAAAGTTT
CCTTCATTGCCTGGGGATCTAATCGGAAAGATAATTACTCTCGTGTTGCA
CTTGGAAGAGGAGGTAGTTCATAAGCGTACATTTGGTACTCAAGGGGGAC
CGTGGGAGTTTAACCTTCGAGATATTTTACGTTGGCTTCAGCTTTTAACG
TCTGAAAAAAACTTCTTCAAATTTACACAGCCCTCTGACTTCCTCGATTT
TGCCCTACGTCACCGGTTTAGAACGAGTAAAGATCGGTTGGAACTTGATA
GAGTATTTGCAGATAAATTTTCAAGTAGTAGTCCCCCTCGCCATCTATTT
CACAGCATTAGCTCTAGGGCATACCAAGTTGGGCTAGCATATTTACCCAG
AAATCTTATCAATCAGACTGGCACCCTACCTGGAATGAATCTTAATAATC
GCCTTTCTGAGCTCGAATCAACTATGATCTGTATTCAGGAAAATATTCCC
TGTATATTAGTTGGGCCATCTGGCTCAGGTAAGACGACAATCTTGCAACA
TATTTCAAATGTTGTTGGAAAGGAGCTGCTTACATTTCCGCTCACTTCAG
ACACTGATACTATGGATTTGATCGGTGGTTACGAACAGGTCGATCCCCAG
CGAAACGCGATTAAGTTTCTTGATGAACTAGAGATATTCTGCAGTCAAAA
AGCTCTTTCAATTTTACCTGATAAGCTTCCCGAACAGGTTATTAGCGTCA
TCGAATCTCTAAAACAAAGGGGGCCAAATTTATCTCATCTATTATCATCT
TTGTCACACCTACTACACAATATGGAAGCCGAAACAACTCAAGAGGACTT
TGGACGTCTCGCTAGCTGTTGTAAAGAATTATCGGAGACGACAATGATAC
TCGACAGTGCTCATTTTGAATGGTGTGATGGTGCTCTAATTAAAGCTCTA
GAGCAAGGAAAATGGCTCGTTTTAGATAATGCTAATCTATGCAGCGCTTC
CGTTCTTGATAGGCTGAATTCTCTTCTAGAACCAGACGGGTTCTTACTCA
TTAACGAGTACAATAGTGAAAGCGGTAAGCCAAAGATAGTTAAGCCACAC
TCTGATTTTAGAATATTTTTGACAATGGATCCAAAATTTGGAGAATTGTC
AAGGGCAATGAGAAATCGTGCCGTTGAGATTTTTGTTGAGCCTCTATCAG
ACACCGCTCCAGTCGAAATACTGGGAGTTAATCACGAAGCATCAATGCAA
AGATTTCGTATACTCTCTCAATCTTTGAAGAATCTTGAAATAAAAACCTT
GCACTCGACAGCCTCAATTGCTATAGAAAACCTTTCTTGGTCCGACATGA
CACTCTTACCCCGCTTCATTGCTTCCCTTGATCCTACATACTCCAAAGAA
CTGATGCCACTATGCCAGGATTACATTGCCCTACAAGAGGAACCAGAGAA
CCAGAAAATAAGAAATTTGTTAAAAGATTCTATCAGCGTATTTAATGACC
CATACCCTAGAGACATACAGATCGTTCATCCACTTCAAAACTCACCTATG
GTGAATGTGATAGTACAATCCCAGAAATCGAAAGTAGTATACTGGCTCGG
CGCAGCAATAGACATTCTTCTGGAAATCGGTGAAGCGAGTAGAGTTCTAA
ATAATGAAGTAATATCTATCGAAAATAAAAAGCCGAGCAAGATGAACAGA
TTTCAGCGATCAATAATGAAGGAACAAGTATCTGCTGTAGCGAATGACTC
TACCGTCAGCGTAGCGTATTTCCTTCAGTTTACATTACAGTTACTGAGGA
GATTTTCGCAAAATTATACCCCTGATCATGATCAGTGGCTAAGGTCTAAA
ATGGTTATTTCTTCCCTACTTCAATATTGGCGATATACCCTTCATCTTGT
GACAGAAAAATTATTCGATGAAGTTACATTTCAGGCCCATCTTGCTATTG
GTAGAGAGTTGCTACCCGAATATTCATCTAATGAATATCCGATTATCCAA
TCTTTCAAAGAAGAGCTGGAGAAAAACTTTTGTTCGAAGTTTAAGCTTAC
AACTGGTATTAGTATGGGGATCATCTGGAATTGTTTACGACCTAAATCCA
TTCGTAGTAGTAATGTATTTGATAGCTTATCTAAGATGAAAGAGCTGGCC
ATCCGCTTTGATACAATGAGATGGAAAACTGCGGCTTCAGTGCAAAATCT
CGCTAATATAATGGATTCTTTGGTAAGAGCTTATCAGATTATTCTGGAGA
CCGAGGTTGATGGCACAGCTCTTATATCTTCTCTGGCCCATGAAATGAAG
ATACTGGAGTGTGGTATGGAAAAAATCGAAGACAAAACTACTCCATACTT
TCGAACGCAATTTGAAGCTATCCGGCAATATAAAACTTTAGAATCAATAT
GCTCAAATAATTATGAAGATAAAAGCGATCTCGAGTTACTTGTTTTATCA
GATTATTCGACTGTTTGTCAAATGAACTTCAGAAGTGCCACACCTTCATC
AGTCTTTTTCCAGGCAATAGACTACCTTTTATGCGAAAATGGCAATTTTA
ATCCTACCAACAGCACCCTCTTATCAGGCCTTTTGGTGGCTTTGAGGGGA
ATTGATAAAGTGGAACTCAAAGCGCTAAGTCTTTTAGAACTGGAGTTGCC
AATTCTTGGCCAGAAACTCGCACTTATTTGTGAAAATATTTGCCAGAATC
AACTACTTCTTCTCAATAAAATATTATTGCAGCTAATTCACAGCTTTATC
GAAATACATGGCATGAGATCTCTTTCTTATTGGAGAGATTTGTGTCAATC
GAATAGTTCCTCAGACTTTCTAGAACACTCATCTCATGCTAGTGTTAATG
CAAATCTACGTGAAGTGATTCAAGATCACTTCTTACCTTCATTTCAGCTA
GCTATGACATCAGATAATCACGATATAACAATGTTTCAATCATCAGCTCT
TGCGTGGATTCATTTTGCTATTGGTTGTATTATTCTTTACGTTCCAGATC
GTGCAATTGATCCGGAAAAGAAACAGCGTTTAGAAACCGAGCGCTTCAAT
ACGGCTAAAAATAAGCTATCAGAAAAATTAGATGCCTTGAAGAGATTCGA
GTATTTTTTTTCCAAGAATAATACAAACATACGGTGTGAACTCCTTGAAT
CTGAACTTACTGAACTAGGAGTACTGCCTGAGGATCTGCAGGATATCTAT
CGACCTGCAGAGTCAGAAATTAATCAACTTCAAGGAGAATTCAATAATCT
TTTGAAAATTGTTCTCGGATCTGATATTATCGCATGTATCAGTAACCTAT
TCAAAACTCAATCGGGTGCAAATGATCATGTGATTCAATTACTCCAGAGA
AATGTCGCCAAAATTTATAATCGGCTTACTCGTGGCTTTCAAGCATATGG
TGATATAATTCAGCCGATCTTAAGTATGATCAAGTGCCTACAAATTGGTC
TTTCATTTGCGGTAATTGGTGTCAACTTACCTTCTGATGGCGAAAAATTC
AGAGGATATGGAGACTTGATATCAATCATGACTGGTTTCGGGGATAAAAT
AGAAACTGGGAGTATTGCTGGCTTTAATTTTCCGGAAGAATACTTGGCTT
TTGTGGCGATAAATTCTGCGAGTGAAGGATCAAACTACTTGAAGACGAAA
GCTCGAGAATCATTACTTAGGGTGGTTCACGAATACTACGACAAGTGGAG
CAGTCAACTAGAGATTGATCGACTTGAGGCCGAATCTAAATCACGACTTT
ATCAATTCCGTGGGGCTAACTCGGATCAGGAGGAAATCGAGAAGCAAGAA
TATGAACAAATCTTTCCATCATACGAAGAAGAAACATCCCCATCAACCAA
ATTTTTGGAGGCTACTTATATTCGGGACACTGCTGTTAGGTTCGCAAAGT
TGCATGCAGAAATTTTTCTCAACCCCGTCGAGCCTGCGGATAGTATAAAA
AATCTAATTCGATCCTCATCACTAAGATCCATTTCAGATCCTAATTATAG
TAATGCAGATCCAAGTTCCAAGGCCAGGTCTCTACCTGGAAGCTTACTAC
TTCTTGATGATAAGATTCGGGAATTTAATTCGGAAATTACTCCTCAATAT
TATAATTTCTATTTAGATCCAAACCTTTCTGAATGTCGTAAGCTAGTCAA
ACTATCGCAAAGGATTCAGAATCGTTTTAGGGAACTTCAGTCTATAGATG
ATATCGGACATATGCAGCCGCTCGAAGATGTAATTGTATCATGCAATGAG
CTACTCCAGTTTCGACATATAGAACCTCTTGCCAAAATTATTACAAAGGT
TGAGAAGATTCACACTTATTTGCATGAATGGCAATTTGGTGGATGGGCCA
GCCGAGCTAATTCAGTTCTTGAGTACTATCAAGAAATTACGACTACTATT
GTTCGCTGGCGACGACTAGAGCTATCTACATGGTCTAGGCTATTTGATAT
GGAGGTCAAAAAATGTGAGGATGATGCTAAATCTTGGTGGTTTATAGCCT
ATCAAATAGTCATCGCAGCTCCCCTTCAAATTTCCGAGTCTGAATCTAAT
GTGAGAAATTATGCTCAGAAGCTTTTAAAAGACTTGGAAACATACTTCTC
ATCTGCAATACTCGGCCAATTTTCTCAGCGACTCCAGCTAATGAAGCAGC
TTCAAAAGCATCTCGAAATCCTCGAGTTGGAAGTTCCTACAATGTCTATT
ATCATGAAGGCTGTAGCAAACTTTGTTAATTTTTACTCCCGATATGAAAA
GCCTGTACAGGAAACCCTCATGAAGGGAAGAACTAGTCTAGACAAGATGA
TGCATGACATCTCGTTGATGGCTAGCTGGAAAGATACCAATATCGTTGCC
TTGCGAGATAGCGCCAAAAGGTCTCATCATAAACTTTTCAAGGTCATTAG
GAAATTTCGAGCACTATTAGGACAACCAATGGAGATTGTTTTGATGCAAG
GACTTCCCCAAGAAAAAAGCACAGATGATTCTACTCAACAAATTTTGGGC
TCGCCTGCCGGCGTGGAACCCTCAGCACTTGCAGTATGTGAATCCTTTGT
ACCAAGATGGTCGGAAAAGAGCAAACGCTTTGTAAATATTTCACAAACAA
CTAGCTTAATGGCAAATACGGCTGTAATACCAGAAAGCGTAGTCGATATT
TCCAGCTACCTCGAAGAATTCGTCACAAGCCTAACTAGTGCAGTTTCTGA
GCTACAGAAGATGACACCTTCAAAATTGACAGACGAGAATAAGGATCAGG
TTAAGCACTTGAAGACAAGGAAGAAAAAACTTTTTGCTGATACTCTGAAA
GAACTACGACGGATGGGTATCAAGAGTCATTTAAGCTCCGATGCGCTTCA
AAAACAAGAATCTCTATCTTATGTCTTGAGCCAGCTGGATTTTTTCGGGG
ACGTCACTACGGATAAAGTGCAATATCACTTCCACACGGCAATAGACATC
GTTCCTAGAGCCCGCAATTCTGTGAAAGGACACTCTATAGATTTGAGCAG
CGTAGATGTGGAAAAAAGTATAGGACTAATGGAGGGTTTACATCAAACCA
TTTTCTCGCAGCATAATTTCCTGTTGAAGACCGCATCAAGTATGAAGGCA
CTTGATACGAGCTTGCAGATGATGAAAGGTCTCTGGACGCATGATTATAA
TATAAAGAATCATTCGAGATCAACGAATCACTATAGGTACCTTCAGTGGT
TACCTACTGTACTTCTAGTAGGAAATGATCTCATCGAAATACACTCCAAA
TTCCGAGGTTTCGACTGCAGCGCTATTAATGCTAACTTTAAGAACTGGAT
CTCTCAATTTACTCAGCTCAAAGTGCAATGGGATTCTTTACCCTGTATTC
CTTCCCAAGTAATATCAACTGAGATCCTAAACTTGTATTCCAAAATCGAT
GATTTAGTTGGACAACTTATCTTAGATCTCAAAAGTGTTCTAGAAGGATA
TCCATGTCTTGAATTCATCATCAACCAAATCATACCATGGACTCGGATGC
CACAGCCTGAAAATGAAAGTCACTCAAATCAATCGTCTATTTCTCAATTA
GATTGTAAACTATCTGAATTATGTGATAGTGTGCTGGTGGCTATTGAAAA
CTATTCAAGACTCGTCTCGACCTTGCCAAAATCTTCAGAAGATGCTGGAT
GGCTAGTTCAAAATAATTCTATATCACAAAATAGTTTAAGCACACTTCAT
ATCGAAACTATATATCGGCTGGTACAAGAATCATTTGAAATTTTAGGACG
ACTGAATCTTAAAGATGACCAAATAAGTACAACCTCAGCTGCTTGCTTTG
CTGTCGCTCTTCCCATTCTAGAGCAGTATTTTATAATCGTACAAAATAGT
TATCGGCGATACGTCTTAATTCATATGGCTTCCTGCAAGACTCTATATAT
TTTGGCTAAAACCTTTATTCAAATAGCTACGCAAGGTTTTTGTTCGCCTT
CTGAGGGCCCTGACACCAAGGAAAGTCAATCTGAAAAACTAGAAGATGGA
ACAGGTTTGGGAGATGGTGAGGGTGCTGAAGATATTAGTAAAGATATTCA
GGACGATGAAGATTTGAATGAGTTAGCACAAGAGCCAAACACAGATAGAG
AGAGTGAAATGAAGAATGAGGAAGATGCTATCGATATTACTAATGATGAT
ATGGAAGGAGAAATGGAGGATTCGAAAGAGGGAAAGGAAGATGATGAAGG
CTCCGAGGATGAAAATACCGAGGATGAAATGAATGAGGAGACAGGTGATG
TCGATGACTTGGATCCGACAGCTGTCGATGAAAAGATGTGGGATGACGGT
GGAAAAGAAGCTGAAAAAGACCAACAGGGAGACGAATCAAAAGGAGAGAC
AAAGAAAGACGAGCAGGTAGCTTCTGAGTCTAGTGAAAAAGAAAAGGTCG
AGGAGGATGAAACCAATCAATCCCAGGAAGAGGAGATGGCTGGTGAGGAG
CAAGGAGAAGAGATTAAGCCAAACGAAATTGAAAATCATGATCCACATGT
ACAAGAATCAGAGGTGCTCGACTTACCGGAAGATTTGAATCTAGACGGAG
AAGATTCAAAAAGTGCGTCAGAAGAAGATGGATTAGAAGATCTCTCCGAC
GTAGAAGATTCGAAAAATCTAGATGAGATGCCCGATGATGACCAAAAACA
AGAAACCCCTGATGAAGAGTCGAACCAACCTAACGAAGGACCCCTTTCTG
ATGTAGATGAAATGGACCTTGATAAGAACGAAGTTGAAGACAATCAAAAA
AATGAGGGAGAAGATGAAGATGAGAAAATGGAGGAGGCTGATCAGACTCA
AGATGAGGTCGAGGATCAAGCATGCGAAGATGAAAACTCTTTTCATCATC
ATGACGAAGTTAAAATAGATGATATGGAAGGGTTTTCCAGTAATGACCAT
GGAGGCGACAAAAGCCAAGACAAAGAGGTGAATAAAAATCAAGAAAACGC
AAGCAAGACGCAGGAGGATGAAAGTGAGCAAGATGGTGAAGCATCTAGTG
GTAAAAATTTTGAGAGCGAGCTTAACAATCAGGGAGAAATGGGAAAAGGT
GAGGCTCCTCAGGATATGGCGAACGAGACACAAGACTCGAACTCTGCTCA
ACCATTTAAGAAACTTGGCGACGTTTTGGACAATTGGTATCGTCAACAAA
ATGATATACGTGATCCTTGCGAACAACAAGATTCTAAAAAAGATCCAATC
AAGGATGCTATTGACTTCCAGCATCTTAAGAGTGAAAATGATGAGTCTGA
CGCTCAGGCCCTGGGAAACACAACCGAAGATCAGGCCCATGCATTGGATG
ATGCAATGGCTGTAGATCAGCAGATAAAAGATGAATTTGAAAAAATGGTT
TCGGCTGAGAATGAGAAAAATTACGACTCAGACTGCGATAGAGATATTGA
TGATCCAATGGCACAAAAAGATGATGAACACTCTGACGCCTCTGAAGGTC
AATTAGGAGCAGTAATTTACCAACCCAAGGAAAATCCCATAGATGATGAT
ACACAGATTTTTGACCAAGATATAGAACAGAAAGTAGAGGAAGTCGATCA
TCAACTTGAGAGTGTCCATCTTGAGAGCGAAGTCAGTCTCAGGCCGTTTA
AACTTTCTTATGAACAATGGAACCACTACGAGGGGCTTACACGAGATCTT
TCTCTTTCACTCACTGAGCAACTTCGTCTTATTCTTGCTCCGACTCTAGC
AACCAAGATGCGCGGTGACTTTCGTACTGGTAAGCGTCTCAATATCAAAC
GAATCATTCCATATATTGCCTCTCAGTTTAAGCGAGATAAGATATGGATG
CGACGTAGTGTTCCGTCTAAAAGAAATTATCAGGTTATGCTAGCTGTCGA
CGATAGCAAAAGTATGGGAGAAAGCGGAAGTGGATCATTGGCTTTTGAAA
CGCTTGTAATGGTCTCTAAGTCGTTGAGTATGCTTGAAGTCGGAGAGATC
TGCATGGTTGGTTTTGGCGAAAACGTCAAAATTGCTCATGACTTTGATGT
ACCATTCACCTCGGATGCCGGGCCCAGGGCACTACAGCACTTTTGCTTTC
AGCAAAATCGCACTGATATTGCTCGACTTGTAGCAGAAAGCATTGAGATA
TTTCGCACAGCACGAGCCAAAGCTAGCAGTCGACCAGCCGATTTATGGCA
AATGGAAATAATTATTTCCGACGGTATCTGTGAATCCCGAGATCATGAAG
AGATTCGACGGCTATTGCGCGAGGCCTTGCAAGAGCGTATAATGATGATC
TTCGTCATTGTTGATGATGTAAAGAGTAAAAAGAATGGACAGAGTGTGGT
AGAATTAAACCAAGCCGTGTTTGTAAATGGGGCGGTTGTTACCTCGAGGT
ACCTGGATAGCTTCCCATTCCAGTATTATGTAATTGTGAGCGATATCAAG
GAACTGCCCAGCGTCTTAGCTACTTTATTACGGCAATGGTTTCAGGAAGT
AGTAGAATATTCAAATTAG
>maker-Bgt_ctg-78_consensus_gene-0.0
ATGCTATCACTATCGCAAGCGGCCGCCTCCAGAAATTCATCCAGGCCAAT
ACACCCATCAATTCACCTCTATCAATTTAATATTCTCTCAATGGCCAGAT
TACCCACGATTAAAAAGCGTAAGTTTAACAATTCGCGCGATGCGGGAAAT
TTCACTGAGACCTCGCGTGCTACGTCTCGTCAAAAAACCGCATCAACGCA
GTCTAGTAAATGGGATGTCGAGCAAGATTATGAGATAAAACCACGGAAAA
GAAAAAAAGGAAACGAAAATACAAGGCTCCCAACTAAAAATAGCGATGGC
GTTATTCAACCTGCACCAGACCTTGACGAGGAAGATGAATCCGAAAGTGA
AATAGAATTGTCGGGGGTCAACGAAACAATTTTGAAATCTGATGATACTC
CAGACAAGCCTGTAGTCTCCTACAAACAACAGATTATAGATGCCCAAGAG
GAGCTTGCCAAAATTGCCATCCTGCTCAGAGAAAATGATCCAGAGGAGCA
CGTTGGAGCTCTCAAAACATTGGCGCAATTCGCAAAATCACCCAATATCA
CTATTAAAAAATACGCCCTAATGACCCAACTAAAAATTTACAAGGATTTA
ATACCTGGATATCGGATCCGACAGTTATCTGAAGAAGACATGAAAACCAA
GGTGGGCAAAGAAGTTAAGAGACTTCGAGCATATGAACAAGGGCTAGTTG
GAGGCTACTATCGCTACATTCAGGACCTCTCAAAATTAGCTCACAATGGT
GGAGGCGGTAAAACTGGGGGAGAAAACCCAAGTCTCTGCTCGGTCGCCAT
ATCGTGTGCTTGTGCCTTACTGATTGCAGTTCCTCACTTTAATTTTCGGG
GAGAGCTTTTGAAAATTATAGTTAAAGTTTTGAGTTCACGAAAAATTGAT
GCGGATTTTATAAAGTGTAGGCAAACAATTGAAACCTTATTCCGTGAGGA
TGAAGATGGGAATGCTTCCCTAGATGCAGTAATTCTTCTGACAAAGATGA
TGAAAGGCAGAGGATTTCATATTGACGAGAGTGTCCTCAATACTTTTCTG
CATTTAAGACTCCTTACCGAATTTTCTGGTAAAGCCTCGACTAATTCCAT
TGATCGAGAGGAAAAGGACAAGACCTATGGGAAGAAATTAAAAGAGAAGA
GAGTATTTCGAACCAAGAAGGAGAGAAAGCTAATGAAAGAACGAGAGGCT
GTCGAAAAAGAAATGAAAGTTTCAGAAGCTATCGTCAGCCATGAAGAGAG
AGATCATCACCAAGCAGAGATTCTTAAAAAAGTTTTTGTGACATATTTTC
AAATCCTAAAAACACGATCCCCAAATCTCATGGGAGCTGTGCTCGAAGGA
CTTGCCAGCCATGCTCACCTTATCAATCAAGAATTTTTTGGAGACATACT
CGAGGCATTGAAAGACCTAATACGCCTATCAGACACTCAATCACATTTTG
AAACGGAAGAAAAAGCCGAAGAACCAGTGAAAAATCACACTCGGGAAGCC
CTTCTATGTATAGTGACAGCATTGACACTCCTTGAAGGGCAAGATGCTGC
CAAGGCTCAAACATCACTGTGTCTTGATTTAAGTTTCTTTGTCAACCACC
TCTATAGAACGCTCACTGCCCTTTCCTTAAACCCCAACATCGAGCTTAGC
ACCAAATCATTGCATCTCAGTGACCCAAGCGATGCCATGTCGCCCTCAAC
GACCGTCAATAACAAAATAAATATTCAAACTACAATGGTTCTACTCCTCC
GATCAATTTCTTCTGTACTTACTCCAACGCTAGCGGCTCGGGCTGTACCT
CCGCTTCGAATAGCAGCCTTCACCAAGCAACTCTTGACATCTTCTCTGCA
TATACCGGAGAACTCATGCATTGCCTTGATTAGCTTCATGGAAAAGCTAA
CTAAAATTCAACAGAAAAAAATTGCGCCCCTTTGGAACACTGAGGACAGG
AGAGGGGATGGGGTATTCAACGCATTATGTGGCGAAGCAGAGGCTAGTAA
TCCTTTCGCTACCACAATATGGGAAGGCGAATTGTTGAGAAAACACTTCT
CGCCTGGTGTAAGAGATAGGGTTAAGACGATGGAAAAAAATATACTAGGA
TTGAGGTAG
>maker-Bgt_ctg-78_consensus_gene-0.6
ATGCCACCATCGGCAAGCCCTAGATGTCTTCTTTGCTCATTTAAAAGGCC
AAGAATCTTGGTTATTCAGAGATTGGGGTTGCCATGTTCTCCGAAAAGCA
CTAAGACAACAAGACCGACGCGCATGATATTGCAAGACTCCAGAAAAGTT
GCACGAGATGCCACACCAGTCAGAAAAAAGATTAGACAAAATGGACCATT
TGGTGGCATGAACCAAACAGTAGCAAATATTCGAGGTCTCCCTAAATCGG
TGGGAAGCCATGACTCCGCTAATTCAAAGAGAGATAATAGGGGTTCAACT
ACCACAAGACAGGGCAGACTTAGATCTTCACGAGGAGAGAGGGGATTCAA
GGCTCTGAAGATGCAAAGACCGCTGGCGTCGCTATCCTACGAGCAGAGAC
TTAGAATTAAAAGCAAGACGCAAAACATAGATTCTTTTGAGATGTTTCCT
CTTTTAGAAGAAGTTTCCAAGTCAATATATTCGCAAGCCCTCCAAGGAAT
GGTTGATGTGAAGCCGACCCCGGTACAAAGAGTATCAATTCCTGCATTGA
TTGGTCAGAAAAAAAAGCGATGCGATGGCACCGATTCAGGTCCTGATGCG
TACCTAATTGCAGCAGAGACTGGATCTGGAAAGACCCTCTCCTACTTGAT
TCCGACCATAAATGCTCTCAAACTAGCAGAAAAAGAAGATAGCGAGGTGC
AGGAGTACGAGAAACTGCGAGCTGAGGAGAGTAAGCGACTGAGCGAATCT
GCTTTCTTTTCACCTCCAATTACCAATAGCTCACATCCAACCACTGGACG
ACCCAAAGCTATCATACTTGTTCCTAGTCAAGAACTAGTCTCTCAGGTCG
GAGCTGTCGTCAAGTCGTTGGGGCATACCGTCAAATTTAGATCGGCCTTA
GTATCGTCTGCTCTGACCGGAACAGTTATTCGGAATCGGATTTTCTCCAC
AAAAGGAATTGATGTAGTGGTTTCTACTCCTCACCTGCTGGCATCGATAG
CAGAGGCTGAACCTAATATTCTCTCGCGAGTTACACATCTGATAATTGAT
GAAGCAGATTCTCTATTGGATCGTAGTTTTGCTCCTATAACTTCCACACT
AATTGATCGAGCTACTCCGTCTTTGAAGCAGATAATCATGTGCTCTGCTA
CAATTCCCTTGACCTTAGACAGCTATCTACGGACGAGATTTCCAAATCTT
CAGCGATTAGTTACTCCAAATCTCCATGCCATTCCTCGACGTGTCCAGCT
CGCGGTGGTAAATGTGGAACAATCTCCATACCAGGGAAACAAAAATCTAG
CCTGTGCAGACACAATCTGGTCAATAGGTAGAGTAGCTGCTGATAAAGAT
GATTCGTCACAGGGATCTTCTGAGGCCATTAGTGTAAAGCGTATCATGGT
ATTTGTCAATGAACGCGAAAAAACACTAGAGGTCAGTGATTACTTGATAT
CAAAAGGTATCGATGCCATTGCAATGAATCGAGATACATCAGATGAAAGG
AAGTCGGAGATCCTATGTTCATTCACGCAAGCGAAGTCACACGAAGCACC
TATAGATCAGACTCCAGAGCCATCATATAATGATCAGCCAAACTTTATCC
CTATCGGAATGAAAGCACCTAGTGCAAAGAAGACTTTGCGCAATGTGAAG
GTCCTAGTCACTACAGATCTGGGCTCAAGAGGTATTGATACCTTGGCTGT
CCGGAATGTGATCTTATACGACGTACCCCATTCTACGATAGATTTTATAC
ACCGGCTTGGTCGAACTGGCCGTATGGGAAGAAGAGGCAAAGGATACGTT
TTGGTGGGTAAAGATGACAGGAGGGACGTTGTTGCCGAGGTCAGGGAAGG
CATGTTCCTAGGAAAATCTTTGATTTAG
>maker-Bgt_ctg-78_consensus_gene-0.8
ATGAGGCCGCTTACTGAAGAAGAAACACAAACACTGTTTAAAAAGCTAGC
AAATTACACAGGAAACTCGTTAAAAAACCTTATAGCACCCATCGATAATG
GGCCAAATTCAGATCGCTATGTTTTCCGGCTGCATGAATCCCGTTGCTAC
TATGTTCGACTTTCCCTAGCAAATCTAGCCACTTCAGTTCCAAGAGATAA
TCTTCTCTCACTGGGAACCTGTTTAGGCAAGTTCACCAAGACGGGAAAGT
TTCGTTTGCATATTACCGCCCTGCAAGTTCTCACCGAACATGCACGATAC
AAAATATGGATTAAATCCAACGGGGAAATGCCGTTTCTATACGGAGGTCA
TATCTTAAAGGCTCACGTAGGAAGATGGTCAGAAGACTGCCCAGAACATC
AGGGTGTGGTTGTATACAGCATGAATGATACACCACTCGGTTTTGGGGTT
ACTGCGAGAGGGACACAGGAGGCAAGGCGACTTGATCCAACAGCAATCGT
TTGTTTTCGCCAGGCAGACTGTGGAGAATATCTAAGGGATGAAGACAATC
TATTTGCTACGAATTAA
>maker-Bgt_ctg-78_consensus_gene-0.9
ATGTCATTAGCCTCTAATACTGCGGCTCACTCTTGCGTCCGGACACTCTG
TAGTCCGCGCATTTACGGTATTAGAAGCCTTCGTTCTCGTATAAACCAAC
AGAGCAGATGGCAGACGGTCAATGCAGCCTCCAATCCTAAAATCTCAGAT
ATTGTTGATAAAATCAGTCAACTGACCCTATTAGAGACGGCTGATCTGGT
AACAAGTTTAAAGACACGGTTAAATATTCCTGATATGCCTGTAGGTGGCT
TTGCTTCTACTGGGAGCACTACAGTATCTGTGGCCACGCCAATCGAGGAG
GAAGACGCCGCTCCCGCCCAGCAGGAAAAGACAATGTTCAATTTAAAGCT
CCAAAGCTTTGACGCAGCAGCAAAGCCCAAGATAATCAAGGAAATTAAAA
GCATGCTGGGATTAAGCTTAGTGGACAGTAAGAAGTTTGTAGAGAGTGCG
CCTAAACTCATGAAAGAAGGGGTGCCTAAAGAAGAAGCCGAAAAAATTGT
AGCTGCATTGAAAACATTGGGTGGTGTGGTTACCATGGAGTAA
>maker-Bgt_ctg-78_consensus_gene-1.2
ATGGCTGGACGCTTTGTGCGCGCGTCGAAATATCGACATGTGTTCGGAAA
GCCGACAAAGAAAGAGTTTTGCTACGATAATCTGCGTATAAGCCGTAATG
CCTGGGATACAAACATTATCAAGGCAAACCCAGAGTACCTTTCCGTCAAT
TGGGAAGCTGGTGGCGGGGGAGCATTTGCGGTTATTCCCGTATCTGAAAA
AGGCCGGCTTCCAGAGCACATTCCTCTTTTCAGAGGTCATACTGCACCAG
TGCTGGACACGGACTGGAATCCGTTTAATGACCATTTAATAGCTTCAGGC
TCGGAGGATGGAAAGGTCTTTATTTGGCAGGTCCCTAAAGACTTTACCCT
CTACATCGACCCCGAAGAATCAGCAGAAGTTGAGCCAGTATGCAAATTTG
CAGGGCATTCAAGGAAGGTTGGACAGGTCCTCTTTAACCCTGCAGCTGAG
AACATCCTAGCATCCGCCTCTGGAGACTATAATGTGAAGTTATGGGATGT
TGCTTCCGGAAAATCCTACCTAAGCTTGAAACATCATGAAATCGTACAGA
GTCTCTCCTGGAGCGCGAATGGATCGATGCTGGCTACGACCTCCCGTGAC
AAACAGCTACGAGTATGGGATGTCCGACAGGAAAATCCCGTCTTTTCTGT
TCAAGGTCATAACGGCGCAAAGAATAGTCGAGTGGTCTGGATGGGTGAAC
ATAATCGTCTAGCAACGACCGGATTTTCGAAGATGAGCGACCGCCAGATG
GCTTTATGGGACGTTGGGAACCCAAGCGAGCCTATTGGTGGATTTTCACA
TCTTGATTCCATATCTGGTGTTTGCATGCCGTTTTGGGATGACGGGACCC
AATGCTTGTTTTTGGCAGGAAAAGGCGATGGAAACATTCGATATTTTGAA
TATGAAAACGACAAGTTTGAGTTTCTTTCTGAGTACAAATCTCCGGAGCC
CCAAAGAGGTATTGCTTTTGTTCCAAGGCGCGGTATTAATGTTCATGAGA
ACGAAATCATGCGAGCTTACAAGACCGTCAATGATACATATATTGAACCT
ATATCCTTCACAGTTCCAAGACGAGCCGAAGTATTCCAAGCAGATATTTA
TCCACCTGCGATAGGTCTAAAACCAGCACTCTCTGCCTCAGAATGGTTGG
CGGGAAATGACGGCATTCCCGCAAAAATTGATTTGGAAAGCATATACGAA
GGAAATGCTCCGGTTGAAATCTCATCACAGTATGTACCACCGACTGTAGT
GTCGGTCCCAGCTACACGAGCGATTTCCGTGGGCGCAAAGGATGAGCCCC
AACTTGCATCTCAGAAGAAAGAACCTATGCTAGAACAGAAGGTGTCCATT
TCTGCCATTGCCTCCAAATTTCAGGATGACGTCACCACTTCGGATGATGA
ATCCTCAAGCTTTAACAATACATCAAAACCCGGCCCCACAACGGGTACTG
ACGATAGTAAAGAAACCAGGACTCATTTATCTGCAGTAACCTCTTTTACT
AAAGCCACACCCAAAAATGTTGAAAATGAGTCGCATAATATACCAAATCC
TATCCAATCTAAACCAGAAGACAAAACAAACTCTAATAAATCTGACAAAG
ATCCCTCCTCTGATAAGGACCTTCAAAGCTCGCTGGCTCAAATAAAAGAC
CTTTTGCAAACGCAAATCCAGACAATAAATAGCCAGAGCCAACAAATAGG
TCGTTTGGCGCAAGAAGTCGATACATTAAAAGCTAAGGTTGGTTCGGGGT
CGCAGGAGCAGAGTGAAAGAATTCAGCAATTGGAACGAGAGTTGGAAGCT
ACGCGAACCTAA
>maker-Bgt_ctg-78_consensus_gene-1.0
ATGACAGCTTCAAACGCTTTGCCTCTAATCCGAGTCCTAATTACTATGCA
CCCTGGAATTGATACCCTAGACGTCACGGGACCTTTAGAAGTACTAAGCC
TAGCTAACAAGATTATTAATAAAGATGCGAATCATGCCTTTGAATTTAAG
TTTGTTTCTGCTACCAAACAAACCAAAACCGCACAGGCTATTAGCCTCCA
GAGGAATATGAATTATAAACAGGCTCATGCCAGACTTTCCACCTTTGATA
TTCTCATGGTTCCAGGCGGAGGAGTTGAAAAGATTATCAGGGATGAATTG
GAGCCCCTCGGTCTCATCAAAGCCTTTTCAGACCTTCAAAAGAAAGATCC
TTCGAGGGAGCGCACAATTTTTAGTATCTGTACTGGCTCCCTGCTTCTCG
CACACCAAGGTCTTCTCTCGGGACTCCAAGCCACGACCCATCCTGATTTC
TTTGCAAAATTCATCAAAATCGACAATGACGCTGCACTGAGAGGTTTGAA
CGAGTGCTGCGACGTCGTTGAAGAGCGCTATGTCGTGAATAACTTACGCT
TTGATGCAGGTGAAAAGATCGACAAGAGCCCACATGTTTCTTGTACGAGC
GATTTCGACGAGCAAAGTGTTTCCCCCCGAGGCCATAGCGTGCGCCAGGA
ATGCGACCAACCGCGAAAAGACACTTCTCCACGAGCCTCCGGTAGGCTTA
GAGGGTTGAGAGTTATAACTTCAGGCGGGATAACGTGTGGAATCGACGCA
AGTTTGTACTTGGTTAGGACACTGGTTAGCAGCGAAACCGCTGTAGAGGT
TGGGCGTATCATGATGTACGAATGCAAACAGGGTATTATTGTTAGTTGA
>maker-Bgt_ctg-78_consensus_gene-2.1
ATGCCACGACTATCACATTCAAAGCTGTCTACTAAGCTTTTTCCTACTAA
AGAACTGACCGGATCCACTTCAAGGGTACAACGAGTCGCACCGGCGTCTT
CAACGATCAGTAGCGTTTCATCTAATCAGCGGTCGCAGCAAAATCGTATG
AAAGATTATCCGAGGGAAGCAAAATTTTGTGAGAGGCGTGCTGGTCCTAA
GAGCAGCTTTGTGGGGAATCCAGATCTCACAAAAGCAGAATATATTTCTC
ATCAGGCAGTCTCGGGACAGGTTTCGTTGCTATACGGCCAATGGGATCTC
ATACTTTGGGGACATGATCGCCTTGAGTTTGAATCCAATTTAGATGACGA
TCGTCCCGGGAAACTACTGCACACCAGTCAAAATTGCAAAGATATCAGGC
TCTGGGGGTACCTATTAGATTACAGGTACAATGTACACGGTTATAATGGC
GTCAAGATGTTCTGGAATGCTATCCTTTTATCAGATTTACGCCTTCCAAC
TTATGGTAGACTCGCAGACAGGATTTGGACAACACTCCTCTCTCTAGGGC
TTAAAAACCATGAGAATCTTGTGCAGATTCTCAAATATGCTGACAGATTA
CTCCATCAAAGTGGAAAACGATGGTTATTGCTCTATGACCGTATCATTGA
ACATTTTTTTGTCCAGGGTGACTTGAAAAATGCCCTTGAATGGCATAGGA
AACTCTTTCCAAATCACCCTCCAGGAGCTGCTCGCTTTCGTGCCCTATTT
CGGGAACTAGTGCATCAAGGATGCGAGATGTCAGTCTTGAAGAAATACTA
CACAAGGACTCCGTACCGAAACATTTACTCTAGCATCATCCCTCTTTACT
GCAGGAGGGGACAGTATAAAGAGGCGTTGAGCTGGCACCTCTTCTTATTG
AAACACCGAGATTTACCATCTAAGTTTCGGATGGTAGAGCCCTTGGTAAA
ATATCTGATGTTGAATGATAAGCCAAAAGGTATTGAAGTCTTGCAGAGCT
TGGTAGAAAGTAGAATTTTAGGAAATACTGATGCTTCCCACACAGCAGAG
GGGGAGTTAAAACTGTCGGGAGAAACGATGAATCTAATTCATGGAAAGAC
CTTTGGTATCCCAGTTAAAAAGTATAATGATGAACTGGGTGCCCGGTGGT
TCGCGACAACTTGGGTCTCTATAGATACCGCTATCAGCACGGTTCACGCG
CTAGGTATCCAAGAGATTGGACCTCTTTCATTACAAGCGATCTCTCTGCG
CGAGCAAAATGCAAATGCAATTTTACACAGAATCCAACAGCTTCGTGGTC
TAGAAATATCAATCGGAACATCTCTATTTTCAAAAGCTGTTGAACATTTT
GCACGCACTAAGAACCATGAGTTTCTTCAGGGTCTACTTACCAGTGATCA
ACACCCAGATCAGCTAGAAAATACTAAACTCCAACATGAGCTTCTTGCAG
GCTTTGCTAGAGCTTGCAAGTGGTCCGAGTTTGGAAGGACCCTCGAAATC
CAGTCTCTCGCTAGCCGCTCACTAGAAATCTCTCGAAAAAATTTAATCGT
AAAGGTTATGTTAATGAATAAAAACATCTCCATGGCTCTACGAAATCTTG
CAAAAATGCAGATAGAGGGAACACCAATCAAGCTTGATACAATCTCTCAT
ATTCTTGCCGCAATCTTGCAACCTAGACGTCGCTCCAAGGGACCTTCCAG
CAGCTATGAAGATGTCAACTTAAGCATTCGTGTACTTAACAGTATTATGC
GCACGGGAAGTCATGTTCCTAGTTATTACTGGCGGGAAATTATCCGGAGG
CTTGGAATGTTGGGCCGACTTGAGCACCTACAGAATCTCACTTTAAGCCT
TGTTAGCTGGTACAGCAACGATACTAGTCAACGAGGAACGAAATTTCCAC
GCTCGGTTAATCTATCGACACAGCACCCGCGTCATCCGGTCCGGCAACTT
ATTGATAATAACTTTCAGCGGGCTGTCATAGCATGGGGCTTTATCCACCC
CCTTAAATATGCTCGCCACACCTCCAATCTGCCCAACTTGACCTATGGTC
TGTGCCTCTTAAAGCAGCTACATGATCTCGGTGCATATATCGACGGTTAC
GTCATTAGCCGGGCCCTCATTCATCGCCTTATGACCTACTTTGGACCCCG
TACCTCCACGCGGCTCTACAACCAGCACGCTCAACCCCTTGTTGCCGGCC
GCCTCGCAAATATCGCCCGCCAGATAGATGAAGCACTTGGCGACAGCTAT
TTCGCTGGCCTCAATCTACCAAATTATTTACATCGCCGATTTGCGAACAA
TCTTCCTAGGCTCGAGAGACGCCAGTTGCGCCGCCTAGAGAAAAAGCGGC
GTACTTGA
>maker-Bgt_ctg-78_consensus_gene-2.5
ATGGGATTGCCTAGAGCGTTAGGCACGAGAGCATCCGACATTCAAATAAA
ATCAAACATACTACCAATGTTAAAATATTTGTTACAGCACCATACCACAT
CACCTCGACAACGAATTTTTGTCCCATTGATAATCTTGGTCTTGGCGACT
TTCTATTTTCTAACCAGCCATCCGAGGTTCAAATTATCCTACTCACCTCA
TATTCCTCTCACATCTCAGCCTCAAACTAACAAGGAAAATACACATTGGT
CAAAGCTCCCGGAAAGGTATCCAGTCACATCTCTTATCCCACTTCCAACT
GGAACTCCTCAAGATATTCCGTCCGTCCAAGCTCCATCACCAGAGGAGAC
AGAGTCTCAACGAGAAGAACGCTATCGTCGCAAGAAAGCTGTGATGCAGA
GTTTCTCTCATAGCTGGGATGGTTACAAAAAACATGCTTGGCTTCGAGAT
GAAGTTACGCCTTTGTCCGGGAAATATAAAGATACCTTTTGCGGTTGGGC
CGCTACCCTTGTAGACTCTCTTGACACTTTGTGGCTTATGGGTATGAAAG
AGGACTTCGAAATTGCGGTTAAGGCCGCGTTATCAATTGACTTCACCCTC
ATGCAAGAGACCGATCCAAATATCAATGTCTTTGAAACTACGATTCGTTA
CATGGGTGGATTTCTTGCAGCGTATGATATTAGCGAAGGAAAGTACCAAG
GGCTCCTATTCAAAGCAGTTGAGGTTGGAGACCTTTTGATGAGTGCATTT
GACACTCCGAACCGCATGCCTGTTAGCAGATGGCCATGGAAGGATTACTT
AGCAGGAAAAGCTCAAAAAGCCCAGGAAAACCTGATTGTCTCTGAACTTG
GCTCTCTCAGCTTAGAATTCACACGTCTCTCCCAACTAACAGGTGACGCA
AAGTACTATGATGCTGTTCAAAGAATTTCCGACGTCTTGGAAGCATCCCA
AAATAGTACCCAACTTCCTGGAATGTGGCCAGTAAACGTCAACGCTGCCC
AACTCTCTTTTGATTCAGGAAACTTTTTTTCTTTGGGCGGCATGTCTGAC
TCGCTGTATGAGTACTTACCAAAGCAGTATATTCTTTTGGGTGGCTTAAT
CAGTCAGCCCAAAAAGCTATATGAAAATTTCATTGAGGTAGCGAAAGAAT
ACTTATTCGTCCGCATATTTAACGAGCACAACGCCAATTTATCAATCTCA
GGCGATGTGCGCGTCTCACAGGCTAGCCTAACTATGGATGCTCGCAACCA
GCATCTTACTTGTTTTGTTGGTGGTATGGTTGGACTTGCAGCCAAAGTTT
TATCCCGACCTTCTGACCTTATTGTTGCCGAAGAACTCACTCAAGGATGT
ATTTGGGCATATGATGTTAGTCCCAATGGCGTTGCTCCAGAGATATTTTC
TCTTAGTCCTTGTCTCCACAACTATTCCTGCGATTGGGACGATACAGTTT
ATGAAGAAGCTATAAATAAACATTATGGTACTGGAGGGGCAGAATCCGCC
AAGGAAAGGAAAGATCAAGCATTAAAAACAATACACGATTTGAGATTGCC
TAGAGGCTTCATTGCTACTCTCGATCACAGATACGTCCTTCGTCCTGAAG
CTATCGAATCTGTCTTCATACTTTATCGCATTACCGGTAAAACACTTTAT
GCCGATGCAGCCTGGCGTATGTTTCAAGCTGTAGAGAAGATCTCTCAGAC
CCCAATCGCAGCTGCCGCTCTGCGCAATGTTATGGTAGATCCAGACACGA
TTGACGATGAAAAAATAGATAGCATGGAGAGCTTTTGGTTGGCGGAAACG
CTGAAGTACTTTTATCTCTGCTTTGAAGACTGGAATGTGCTCAGCTTGGA
CGAGTGGGTCTTCAATACCGAAGCACATCCATTTCAGCGGCCCAAAAACA
GAAATTCCATGCAAAACGTTGCCAAACCTGATGCTATAACGATCCGAAGA
AATTTTGGAATGATAGAGAAGAAGTCTGAAAATTATGAGCTCCAATTATC
GTAG
>maker-Bgt_ctg-78_consensus_gene-2.0
ATGGCTTACAACGATGATGCTGTACTAGCTAAGCTTTCCGCCTTAAATGA
GACACAGGAAAGTATCGTCACAGTCGCCCAGTGGGTAATGTTCCACAGGA
GACACGCGGATAGGACTGGTCAACTGTGGCTTCAACGTTTAAAAGATTCC
GGGAGTAATAAAAGATTAAACCTCATCTATCTTGCCAATGAAGTTGCGCA
ACAATCAAAAGCGCGTCGCAAAGACGATTTTTTGATAGCTTTCTCTCCAG
TTATAGCTGAAGCTACTGCAACGGCCTACAAAGGTGCTACAAGTGATGTA
CAGAATAAATTGCGAAGGGTTGTTGAAGTATGGAGACAAAGACAAATTTT
TGAGGTGCCTATCCAAGAGGCGATTGAGTCTCGAATTGATGAACTGGATA
AGTCCCGATCATCTTCAGCTAAACGTGGTGGCTCATCGATATTCTCACCT
AACGCTAACGACTTTCCGAGGGAGTTATCTCCTCTACTTGCTCCCCAACA
AGCACTTTCAAAGCTGATCCTCTCGACAATGACTTCAACAAAAGCAGCTA
CTCAAGATTATGAAAAACTCACTGATCCCAACACGGCTATCTCTTCAGCA
CCAGTACACGCAGCTAGACTTAATGGGCTTTTAAAGACACTAGCAAATGC
TGAGGGAGCCGTGGCTGAAAGCATCAAAGCAAGGCAGATACTAATTCATG
GTTTAGAAAAGATTCTAGACACTAACCGTACCGCATTAGCTGCTGAGGAG
GCTCAGGTTGCGGAAATTGCAAGTCGGAAAGTTGAGATAGACAATAAGAA
GAGGGAAGTTGAAGAAGCTATCATGCGCGGACTTAGCTCAAATAGCAATC
CAACTACGCCTGCAGCAGATGGAGCTCCGACTGTTCAAAGTCTACCTGTG
ACAACTGCATCGGAACCAGATCGTCCTGAGATTGAACCATTATCACCACC
GACTTTCCCACATGCGACCGACCCGCTGATCGCAGATTTTAAGCCTGATC
AAGTCTTCCCACCTGAAGACTACGCCAATTTGTCCTTGACACCACCAGCT
ATCGGATCTGACCTCCTTTCTAGTCTATCTACTTCTAATTCATATGGATT
GGCACCAGCGATCGGGAGCGCAAAGAAAAGGAAAATGGAATCAAACGAAG
ACTTTCCTGATCTCGGAGGAGATGTTATGGATGGATTGGATGACGACGTC
GCGGCTATGCTGAGACAGGACACTGCTAGTTTCTCATGA
>maker-Bgt_ctg-78_consensus_gene-2.2
ATGTGGCGAGATCGTACCAACCTTTACATATCTTACCGGCAATCATACGC
TTACCATCCCTCTAAAAAGCTTAAGACTACCCGTCCCAACAATGGATTCG
ATACGGTATCGTCGCCTTCTGAGCGACAAGGTCTCATGTCTGCCAGCGCT
TTTGAGGATGATGGAGATGCTTTGATTGAAATGGATCTTTTACCTCCACG
CTGGGCAGATATATCAGAAGACGTAGATGAATACCTTGCAGGAATTTCAA
CAAAATGCCAGAAGTTGGAAAGCCTTCACCAAAAGCACGTCTTGCCAGGA
TTTGATGATGAAGAGGTGAAGAGGAAAGAAGAAATACAAATTGAGCGAAT
AACACAAGAAATAACAAAGGGATTTCATGATTGCCAGAAAGCCATACAAA
GGATAGACTTACTGGTAAGAGAAGGTAAAGCACAAGGAGGTTTGAGTCGG
GGTGAAGAGGTAATGGCCAAAAATATTCAGATCTCCCTCGCTGGTAAAGT
ACAAGAGGCGAGTGCAAACTTCCGGAAGAAACAGAGTGCATATCTCAAAA
AATTACGTGGGATGTCAGGAGTAACTATTCCAATATCTGATAGATCCACC
ATACCACTGAATACACTCACTGACCGCTCAGCTCAAGAATCTGATGCAGA
TAAATTCTATTCGCAATCAGCACTTCAGCAAACAACAATATCTAATGATA
CCGCCATTAATCAGCGCGAACGGGAAATCAGTGATATCGCACAAGGAATT
ATAGAATTAGCTGATATATTCAAGGAACTTCAAACTATGATTATAGATCA
AGGAACCATGCTAGATCGAATTGATTATAATGTCGAACAAATGGCGGTTG
ATGTAAAAGCTGCCGATAAAGAAGTAAAGACTGCCAGTAGCTACACAAAA
AAAGGTACCAGGCGGCGTATCATTCTCCTTCTAATATTAATGGTTGTTGG
TATGTTTATTCTACTGACGCTTAAACGAAAGAGTCATGGATAA
>maker-Bgt_ctg-78_consensus_gene-2.13
GCAGATTCACTGACAGAAGAACAAGTCTCTGAGTTTAAAGAAGCTTTTTC
ACTGTTTGACAAAGATGGCGACGGACAAATAACTACCAAAGAACTGGGAA
CAGTCATGCGATCCCTAGGCCAAAACCCATCCGAATCAGAACTACAAGAT
ATGATTAATGAGGTTGACGCTGATAATAATGGCACAATCGACTTTCCAGA
GTTTCTGACTATGATGGCAAGAAAAATGAAAGATACAGATTCTGAAGAGG
AAATACGAGAAGCCTTCAAGGTTTTCGATCGTGACAACAACGGATTTATC
TCTGCTGCTGAGCTACGATACGTTATGACATCGATTGGTGAGAAATTAAC
AGATGATGAAGTTGATGAAATGATTCGGGAAGCCGATCAGGATGGCGACG
GAAGAATCGATTGTAAAAATATCATTCTACCAAAAGTGATAGTAGCTGAC
ACTTCCAGATAA
>maker-Bgt_ctg-78_consensus_gene-2.3
ATGCTAACATTTTTTTCATGCAGGTTCGTAAACCGCGAAAATCGTGTCCC
TCACTATCAGCGATTATTTTTTGATGCCAACAAGAAGCACATTCGTCTCT
GGGAAACTTCACATAGAAGCAAGTTTATGCTTTATCCTTACTACACCATC
ATGTGGGGCACTCTAGCTGCATCTATGTACTGCATGTGTAGACTTGTGCT
GGGGCACAAGACTTGGTTTGGAACCAAATGA
>maker-Bgt_ctg-78_consensus_gene-3.6
ATGTACATCAAGCAAATGATAATCCAGGGCTTCAAGAGCTATAAAGATCA
AATCGAAGTTGAACCATTTTCCCCAAAGACAAATGTCATAGTCGGACGAA
ATGGGTCCGGAAAAAGTAACTTTTTTGCCGCCATTAGATTTGTTCTGAGT
GATGCATATAACCAAATGGGACGCGAAGAGCGACAAGCACTTCTTCATGA
AGGTTCCGGCTCTGCAGTCATGTCTGCATACGTAGAGATTATCTTCGACA
ATAGCGATGATCGATTTCCAACGGGAAAAGATGAAGTAATTCTACGTCGT
ACTATTGGCCTGAAGAAAGACGAATACTCCCTTGACCGTAAAAATGTTAC
TAAAACCGATGTCGTCAATCTTCTTGAATCTGCAGGCTTTTCCCGTTCTA
ATCCGTACTATATCGTGCCACAGGGTCGAGTTACTGCATTGACAAACATG
AAAGATGCAGAGCGATTAAATCTACTAAAAGAAGTCGCAGGGACAAAAGT
TTATGAGTCTAGACGAGTTGAATCTCTGAAAATTATGGCAGAAACTGGTA
GTAAACGGGCTAAGATTGATGAGTCCCTTGAATACATTCGAGAGAGGCTT
ACCGAACTAGAAGAAGAAAAGGAAGAACTTCGTGGGTTTCAAGAAAAAGA
TAGAGATCGCCGCTGTCTAGAATATGCATACTACCACCGCGAACAAACAA
CTCTCACGGCCAAAGTCGAGGAGATCGATGAACTTCGCCAAGGTGGGGCA
GAAGGTACGGATGATGTTCAGGATGCATTTCAGGAGGGGGAGAAGGCGCT
ATCAGACTTAAATGCTGAAATTAAGAAATTAAATCAACAGTTGGAGCGGT
TAAAACGCGAGAAGGTTGAGTCAGATGAAGATCGCAAGGAAAGCGTTAGA
ATTCTAGCAAATCTAGAGTTGAGCTTCAAGACCTTGTCAGATAGTGAGTC
AGCGACGGAATCCGCAAGAGCCCGGCACCTAGGAAATCTAGAGGAAGTGA
AACAAAATATATCCACCAGTGAATCTACCCTAGCACAGCTACTCCCAAAT
CTAGCTGCGAAGAAAGAAGCTGAGATTAAAATAAAAAATGAGCTGGACGC
AGCTGAGTCGCGCCAAGCATTTCTTTTGACAAAGCAGGGCCGTAGCCAGC
AATTCAAGACAAAGGAAGAGCGTGATAAATGGCTGGAGGGCGAAATTCAT
GATCTAGAGGAAGCCTTAGCTAAACAAAAAGCGAATCGTCTCAGTGCAGA
TGAAGACGTCAAAGCCACACAGCTTCAAACAAAACAACTCGAAAATGAGA
TAGAGCAACTACGAGGAAGGCTTCACAAATGGAATGAAAGTAGACAAACA
CTTCAGGATGATGTATCCTCAGCTAGGGACGAATTATCAAGGTTTCGCGA
AGAACGAAAGGAACTTCGCCGTGAAGAAGAAAACTTGAGCCAAACAATCA
CAGAAACAAGACAGGAGAGAGATCGAGCGGAGAAAAATCTATCCCACACC
ATGGATGGTGCCACTTCGAGAGGCCTTGCCACTGTTAGACGCCTCAAACG
AGAGCAAAATATTCGAGGCGCATATGGAACCCTAGCAGAGTTAATAGAGG
TACCCGAAGCCTACCGAATCGCTGCTGAGCAAGCTGCAGGAAACAGTTTA
TTCCATTACATCGTTGATAATGAAGGAACTGGGTCTCTACTAATGGAACA
GCTCCAGAAGAACTTTGGTGGCCGAGTAACGTTTATACCATTAGCTCAAT
TACAATACAATCCTATGAAGCTCCCCAACGCTTCTGATGCTATACCACTC
ATTAGTAAGATAAGCTTTGAAAAGAAATTTGCAGATGCCATGAATCAGGT
ATTTGGTAAAACAATCGTCTGTCCCTCTTTGACCGTAGCGGCGCAGTATG
CACGAAGTCATGGCTGTAATTCAATAACGCCTGATGGAGATACCGCAAAC
AAAAGAGGAGCCATGACGGGAGGCTACATTGATCCTAGGAGATCTCGCCT
TGAAGCTGTTCGTCAAGTTAGTCTGAAACGCGACGAACTTGAAGCTATTA
CAAATAGGTTTAATACAGTCAAAACGAGACTAGAAGAAAAAGATGTAGAG
ATAACAGCAGCGATGGGAGAGGAACACCGTCTTCAACAGAAGCTTAATCA
GTTTGATGATAGTCTGGGGCCTCTCAAGAATGAGCTTCGAGCTAAAACTT
CACTTCTACTCAAGCAAAAAGAGCAATTAGTGGATCATGAGAATCGCCAG
GAAGAGATCGATCGACTGGTTAAAGAGCTCATAGCTAGCATCAGTGCTCA
TCAATCCGAGCTTCAGGTGGAATTTCGAAAATCACTAAATTCTAACGAAG
AGCAGGAACTAGATCGATTGAACTCTATTGTTCAAGAGCTTCGCCCGAAA
CGGAATGAGTATTCTAACGCTCGTCGTGAACTACAAGGTCAAAAAGAAAT
ATTGGAGGCTAAATTACAAAATGAGCGTCGGAAGCTGGATCAACTAAATA
GTCAAGAGATTGACGCATCTATTGATGGAGGTTTGGGGAACCTTCGTGAT
GCTCAGAAAGAACTTGAGCGTGCGCAAAAAACTGTCTCGGCCGCCAAGTT
GAAATTAAAAGAATGCGAGACTAAGATTGAGAAAACCGAAACTAAAGTAA
AAAAGCTTCAAGATGAGCACGCAAAACAGATGGAGCAGCAGAATAATCTT
GCCGCCCGAATTCACCGAAACAAACTCAAGATGGATAAGGCAGTCGCAGC
GCGGGCCATATTAAAAGAGCAAGCTGATATTTGTGCAAAAACTATCCGTG
ATTTGGGTGTCCTCCCAGACGAGGCCTTTGAAAAGTACACAAGTGCCGAG
TCTGCAACTATAACGAAGCGTCTCAAAAAAGTTCACGAAGCTTTAAAGAA
GTATCAGCATGTAAACAAAAAGGCCTTTGAGCAGTACAACAACTTCACGA
CACAGCGAGACGGACTGATTAAGCGCAGAAAAGAGCTCGATGATTCCCAA
TCGTCTATTCAAGAACTAGTAGAGGTGTTAGACCAGCGTAAAGATGAAGC
GATTGAGCGGACATTCAAACAAGTTTCTAAAGAGTTTGCCTCCATTTTTG
AACGTCTCGTTCCAGCTGGTCGCGGTCGCCTTGTCATCCAGCGTAAGGCT
GACCGTCCTGCTCGCGATGAAGATATATCAGAGCCAGAGCAGCGTGAGAG
TGTGGAAAATTACACAGGGGTAGGCATCAGCGTATCTTTCAACAGTAAAG
ATGATGAGCAACAGCGAATTCAACAACTCTCAGGCGGGCAAAAGAGTCTT
TGTGCGCTTGCTCTCGTATTTGCCATCCAGCAATGTGATCCTGCACCCTT
TTACCTCTTCGATGAAATCGACGCTAATCTAGATGCTCAATACCGCACTG
CCGTCGCCCAAATGCTTCAGGAAATCTCAATGCAGCAGTCGCAAAACGTA
GAAACTGGTGGCTCGGCCGACAATGTAGAAACGACTAGTAGCATGAGTGG
ACAATTCATCTGCACGACTTTCCGGCCTGAGATGTTACTAGTAGCTGACA
AATGTTATGGAGTAACATTTCATAATAAAACGAGTGGAATTGGTGTAGTA
ACACGTGATGACGCACTCAAATTTGTAGAGGGTGAAGCTGGGCCCAAGTA
A
>maker-Bgt_ctg-78_consensus_gene-3.2
ATGTCAATTATACAGATAGAAGACAAATACTTAGAACTAATTCCTGACGG
TGTTGGTGAGAGATTGATCACCCTCGATGATGCTGCACTTGGAATTGCCA
AAATCAGAACTCCTGGATGGCGACAGACAGGAGCTCTCAAGAAGCGAACA
CACTCCCCACCAATCCCCACCGCTGTAGCTTCTGAATATTTTCAAGGGCC
GCCGCGATCTGCTGTCTTTCAGCATCACAGCTTGGATGAAAATTCCGAGG
AGCGAATTTTAGTCCCGGATGGTATAAAAAGTGATATTGTAGGACTCGGA
ACTGCGATAAAGAGAAGACGTAGACGTGAACAGATGGAGGAAGAAGACAG
CAGTGATTTAAGTGATGAAAGTGACGATGATGTAGACCGACGCTCTAGTC
AACAAATAAAATTCTCGAAAATGCCGATACGAAATCGCTCAGGCTCGTCC
CCAATTAGGGGATCAAATCTAAGGCGCCTATCGATAATGCACTCACCAAT
TCCAACGCCTGCTAGCCAATCACGAAGAGGATCACAGTCTGCCCTAGAGA
TTTTAAAAGCGCGAGCTCGAGCAAATACCAATACCAGCGGTGAGGTATCA
TCCGACAATGAGTCTGATCTATCGACAATTCAGATTCAGAGGGATGCAGC
CCTTAATTTAATCAGAGAGGATAGAGAGGCTCTCAGGCAATCATCAGATT
CTGAATCTAGACTAAGGAGGCGGATAAGTGCCCTGGATAAAGAAGCTGAT
GAAGAGGATTCTTACGAATCTGGCTTAGACTCAGACTTTGTTGGTAGTCT
GGATTCTCATTCGATTATGCATGGCATTGAAAGTCCTGTCAATGCATCAT
CCGAAAATTTGACCGAAACAAATCCGAGATCAATAGATAAATCCTCTTCG
AAGCAGCACAAAACAGACCCAGAGGTTCTCACAGCCCTACCGCCCGCTAG
GCCCATCAGTACTATACAGCCCAAAAGTTTGCTTTCGGCCGCCATTAAAG
CCAGAAAAAATAAGTTTACTCTGCCTTTTGAATCGTTTGCTTCTCTCTCT
GGACAAGGCGAATCAAATCCATTAAATCTCCGTATTTGGACACTTTTTGT
AACATCATCTACGAAGTCTTTTGAGGTTTTACTTAAACGCCGTGTACATG
ATAGTGATGCTACCGATCGACAAGTGACTGTCGCAGATTTGATTGGTCTA
AGTCTGTGGCGATACGCTCAGGATAAGCTTGAACCTCTACTACCTGCGGA
AAAGTTAAATATTAATCGATGGACTTTACGAATGGTAGAAGATGAAGAGG
TAGATTATGATTTCCCTGCTCTCGACCGCACCAAGCCAGTGGTCGCGTTT
TCTATGGCTAACAATAGAGCTGCTCGATCAAGATCTGGTGCTAAGCTCTT
TGATGAGTTTGCGCTTGTGGAGGCCACAGAAGATCAATTTTTAGAAAATC
AAGTAATTACGTCGCAGTTTAGACAAGAGCCTATGCTCCAGTCAGATGAT
CTCACTCCAAATCAGCCTAAGCCACTTCCTCAACCAGGAACTTCCTTCAC
TTCGATTACCAGCATTCAACCACGCTACAATCCAGTCCTAACTCCTATGG
TTATGAGAAGCAATGGAATACCCGCCGACGCTCCTTCAGTCGGTACTGCT
GTCACACCTTCATCTACAAGAGGTGGAGTTCAAAAGCTTCTTCGTATCCA
CATTCATTCAGCAGATGCAGCTCCCGGTCAATTAATCACTCTAGAAGTCA
CATCTGATACTTATCTTGCTGATATTCTCGATCTAGTTTGCAAAAGAAGA
CAACTAGATAAAGCAGCTCATGTTCTCAAGTTAACTGGCTCGGGTACTGT
TGTTCTATTGGACCGTACTGTCGAATCGATTGGAAATCGTGTAGATCTAG
ATTTGTTTCGTCGTAGATTTGCAACAGATGGGATTCTAACAATGACTGGA
TCGCCAAGCAGTAGCTCACCAAAAATTTCTATGACAGTGGATCGTCCTGA
GTCTCGAAAGGTTAAAAAGGGCAACCTAATGAGCACCCATCCCCTTGCAC
TAAATTCAATGAAACAGGATGAACTTGGAAGTGCTAATTACAGGAAATAT
ACTGTTTGGCGGAAGCAACCTATGCGTTTCGTTGGAATGAATGAGAGACT
TCTGGCGATTGACGGCGAATACCTACATATTATGCCGGCCTCGACAGGAA
AAACATTGTTCGAAGGGCAAGGAAAAACGACAACCGTGCACTTCAGCAAT
ATAGTTGGATGCAAAGTTACTCGAAGGCATCCTACTAATTTTAAGGTTGT
TATTTACAAAACCACCGAAACAAAACGTTATGATTTTGAGGCAAAGAGCG
CCGAAGAAGCAGCTGAAATCGTATTTGAAATCAAAAAAGGTATCTCGCCG
TATCATGATGTTTAA
>maker-Bgt_ctg-78_consensus_gene-3.4
ATGACCACGCCGGTAGATCGACTATTAACTTCTGTTCTTAGTGCATATCA
AGATGTCTCAAAGCCAGAACAGTATAATGTTCTTTTCTCAAACACTGCTC
AGCTTCTCGCTACGCTTCAGAACCCTCTCAACCTAACGCTCCTAACTTCA
CATCTCCTCACCGCGCCAGCGATCTGGAATGGCATGGAAGATTTGGAAAT
AAGTCTTCGAATTATAAGTCTTTTCAATACGACTGCGTCAGCTGTGCAAA
GACAGAACCTTGGAAGACAACCGGACAATTCTGTTTCACATAGCCTTCAA
CATGAGGTCGGAATAGGATGTGATGATTGGGTGAAGGCGGTGGTAAGAGG
GCTCAATGAGAAAAGTCCACGATGGCGACATGTACTGGTCCTATCCGGGG
TACTCTTGGGAATGTTCAACTCAGGCGAAGCTGGCATCTCTAATGGACTA
AAGGACACACTCGAGCACGCGACAGTGACTGCAATAAATCTTGCACTCCC
ACAACTTGGGAGTATCGGAATCATCGCCGCAGACTCTGTTGTCCTAGCCA
CGAATCATATTTTCCCTCTGCTCACAGACATCACCAGACATTATTTGGAT
TATGACAATCTGCTCCCTTTCTTGATAAGAGCCATGACCTCAATGGAAGG
CTATCAAGATGGAAAGTTTTTGGCCCACATTGACTTTGATATGATAAGGG
GAGAGGATCAAAAACTCGAGTGGCCATCAGAATCAGCTTCATTTCTGCAT
GTTAAAAAACTAAGTACAAAACCTCTGGTCCAATCCATGGGAAAACTGTC
ACGGCTGATAGCTGATGCGATCGCTCATGTAAGGTTACCATCAAAAATAT
CTGAAGCTAGTGGTAACCTCTTAGCCTTTACTGGCTCTTTGCTCGAGCGA
TGGCAGAGAATTCAATTTTCCGAGTTGAGTCTGGTGGAAGAGTCGCTCCA
GCTAACTTTGCAGACAAAAAAAGGTACACTTCCAACTCTATGGCAACTAT
TGAAGACTGCTATGTTTGCGACAATTATAATATTACAAGCCATTATGAGC
AGGACTCTAATTGATCCCATCCTTTCATCCAAGACACATTCACCAGTCAT
GGCGTCTCAGGCACTTCTTATCCTGAAAAACCTTCACTTTATCTCTTCTC
GCCTGGGCTCAAACAAACTTTCGGCCTACACATTTATCAATTTCGCTTCC
ATTGATATCTTGACTCAATTTCCGAAGTCTACAATGATCTTTCTTCGCTC
TATTTACCCTTCAGCCGCTGGAGGCGTCGCGTCGTCATTTTTGGCGAGAA
ACCACGACTTATTCTACCTAAACACAGTCGAACATTTCACTAGCTGCCTC
CAAGTAGCCGAATCAGAATACTTTATCGTTGCAGTAGGGATGCCATATCT
CTTGACTATCACATCCCCAGAGCTTCGAGAGATTTCTGAAGCCGCTCACA
GTGCCATGCTCTCTGTTTTCGCCACTCCCCACAATATTGATCTCACTGCT
AAGCTAGTACCAATATATGCCTTCAAAGCTCTCGTGCAAATTTCTACACC
ACCCACTCCGCTAGCTGCGAATCATCCTCTGATGGCTGAAACGTTACTCG
AAATGTTAAATCAGCGTGCTCTTACTGCTTCAACTATACCTTTAGTAGCA
GACGAGAACACGATGACAATGGAAGATTCTCGAGCGGAAGATGGCTCTTT
TTCTGAACAAGTAGTTATTATTCTTGCACTTCTAGATTCGCTTCCTTGTG
TCTCACGAGCGATTCTCGAGACGTATTTGCCTTTGTCAGCTGACCTGATC
ACCCTTGTTTCCGATTCTTCGATGAGAAACTACTGTCGCCAGCGATTTTG
GGAGATGCTTGTGGGTGGTGAGATGGACATGGAGAAGAGTCTGACTTGTG
TCGCGTGGTGGGAAAGTAAAGGGGGCCGAGAAAAGGTATTCTTTAGCAAG
GATGGCGACGTTACTACCGCAAACCATAAACACCGAAGTCACCTTTAG
>maker-Bgt_ctg-78_consensus_gene-3.20
ATGTCTAATCCGGCCGACAAGCCAGAGACAACTCATGTCTCAATCCCAGA
TCCAGAATCTAACAAATCCCTCAAAGAAAATGTTTTAAAAATATCTTCTG
ATCCAACTAGTCTGCAGAATGAGGCAATACAATGTGATGATTCAGACTTC
TCTGATCTGTACGAAGAATCAGAGGAAGAATTTTTTGACGCTGCCGACTA
CGATACCAGCTCAAAAGATCTCACTAAATCTTTCAATCGTCATCGAAATC
TGACACAAAGAGTCAACACAGCCCCTCGAACCAATCCACAAAGGCCCGCC
GCAAACACCCTGATTAGTGTTGATGATCAATTTTCTGGCCTAGCCAAACA
CGCAAGCAAGATTTGTTTTAACGGTGAAGGCGAAAGAAATAAGACACATG
GAAAAGACAAGTCAGATCGTGCTACAAGCGAACAAGTGCTTGATCCTCGG
ACGAGAATGTTATTGTTACAAATGATCAATAGAGGTATCATTTCAGAAGT
AAACGGGTGTTTAAGTACAGGAAAAGAAGCCAATGTCTATGGTGCACTCT
CCACACCTGAATCTAATGATGTGACGAATAATTCGCCAGTTCATAGGGCT
ATTAAGGTCTACAAAACGAGCATACTTGTTTTCAAAGATAGAGATCGCTA
CGTCACAGGAGAGCATCGCTTCAAGTCAGGCTATAATAAAAGTAATAATA
GAGCTATGGTCAAAGTTTGGGCTGAGAAAGAGTTTAGAAACCTAAAAAGA
TTGTACTTAGCCAACATACCTTGCCCTGAGCCATTATATCTTCGGCTTCA
CGTGCTCGTTATGGGGTTTCTAGGTGATAAGAAGGGCTGGGCTGCACCAC
GTCTACGAGATGCTGTACTGCAAGGTGATGATACGGAAGAGCAGTGGCGT
GCTCTATACTTACAACTAGTTGGACTCATGAGAAGAATGTATCAAGTCTG
TAAGCTAGTACATGCAGATCTCAGCGAGTACAACGTCCTATATCATGAGA
AAAAGCTTTTCATAATTGATGTATCTCAAAGCGTTGAGCATGATCATCCA
AGGTCCTTGGAGTTCTTGAGGATGGATATCAAAAATGTGTCAGATTTCTT
TGCACGAAAGAGTGTAAATGTACTATCTGAAAGGTCCTTGTTTAATTTTA
TCATTTCAATCGAGGGCCCAGTACAAGACCCAGTCTTAACTGAAAACTTA
GAGAAACTTTTCATCAACAGGCCAATTGTCAGCGAGAATGAACAAGATAT
TGCTAGACATAAAGTTGATACAGAGGTCTTCCGTCAGCAATACATCCCTC
AAACCCTCGAACAAGTTTATGATTTCGAGCGTGACGCAGAAAAAGTAGCG
AAGGGTGAAAAAGAAGAATTAGTATATCAAAGTTTGTTGGCAGAAACAAC
CGAAATACCACTCCGGAATAAAGAAAAAGATATCGTAGATGAAGACAAAA
TTTCAAATTCGAGCAGTGAAAATAGCACTGATGAAGACGATGAAAGCAAA
TTTGAAAAAGGGACACCTCGTGGGAAAAGGTTTGAAGACAAAGACTCGAA
GCGGGAACACAAGAAAACAGTGAAAGAAGAGATGCGTGAGAAGAGAAAGA
ATAAATTACCCAAGCATGTCAAGAAAAAGCTCATTAGTAGCACTGCAAAG
CACAAACACTGA
>maker-Bgt_ctg-78_consensus_gene-3.0
ATGAAATATGTACTTGTCTCGGGTGGTGTCATATCGGGGATTGGGAAAGG
AGTCATAGGTATCTACTCAGAAGATGAGCAGCATGGTGAAGTCTTTGTTC
TTGATGACGGTGGAGAAGTTGACCTCGATCTTGGGAACTACGAGCGCTAC
CTTGGCATAACACTAACCCGTGAAAATAATATTACTACCGGAAAAATTTA
TCAACATGTCATTGAAAGGGAACGTCGTGGAGACTACCTTGGCAAGACAG
TCCAAGTTGTACCCCATCTCACCGACGCTATACAAGACTGGATAGAAAGA
GTTTCCTGCATCCCGGTTGATGATACTTATCAACGTCCGGACGTCTGTAT
AATTGAGCTTGGTGGAACAGTAGGTGATATCGAAAGTGCTCCATTCATTG
AGGCTATGCGCCAGCTAAAGAGAAGGGCAGGGAAAGGTAATTTCATGCAG
ATTCATGTCTCCCTCGTTCCGCTAGTTCAGGGCGAACAAAAGACAAAACC
CACCCAACAATCTATACGGGATGTCGGCCGAGCCGGATTAGCGCCTGACT
TGATCGTCTGTCGCTGTGATGTTAAACTAGAGAAGGGTACTATCGACAAG
GTAGCAATGTTTTGCCAGGTCGAAACTGAACAAGTCATAGCTGTGCACAA
TGTAGCCTCAACATATCATGTTCCACTCCTGCTCCATACCCAGGGTATAA
TACCCACTATTCGCAAAATAATTCTTCTCGACGAAATTTCCATACCTCAA
AACTTGATAACTCAAGGTACTGAGATCTGGTCTGAATGGAGAAACCTCAC
GACTCAAAAAGATCGCTTTTTTGATAGTGTTAGCATTGTTCTGGTCGGAA
AATATACTAGTCTACATGACTCGTATCTTTCCGTCATAAAATCCTTGGAG
CACTCAGCCATGCGTTGTGGTAAAAAGCTCAAACTGATTCTCGTTGATGC
TTCCCACCTCGAAGATCAAGCTCGCACTGACGACCCAGCTACATTCCACA
AAGCCTGGCATGAAGTTTGCACCGCACAAGGAATAATAGTGCCTGGGGGC
TTTGGTCACCGCGGAACTGAGGGTATGATCCAAGCAGCTAAATGGGCACG
TACAAAGAAAGTACCATTTCTCGGAGTGTGTCTTGGCATGCAGATTGCCG
TTATTGAGTTTGCCAGAAGCGTTTGTAACATGCCAAACGCTTCATCTATT
GAGATGGACCCTCAATGTAAGGAGCCGGTAGTTATTTTCATGCCAGAAAT
TGATCCCGTCAACCTTGGTGGTACAATGCGCCTCGGCCTTCGGCCGACAC
ATTTTCAGGATGGAACAGAGTGGTCTAAGGTCAGAAAAATGTATAATAAT
AAAAAGGTGGTTCTAGAACGACACCGACACCGTTACGAAGTCAACCCCGA
GTGTATCGAAAAGTTACAATCCCAAGGACTTGAATTTGTGGGCAGAGATG
AAAAGGGCGAGCGAATGGAGGTCATTGAGCTAAAAGATCATCCATGGTAT
GTAGGCGTTCAGTTTCATCCTGAATATCTCTCCAGGGTGCTTGCACCCAG
TCGACCATATTTAGGATTTGTAGCTTCAGCAGCAGGCTGCTTAGAAGAGA
TATCAGGCAACTCACCAATTTGCGTCACTGGCAAAGAATAG
>maker-Bgt_ctg-78_consensus_gene-3.19
ATGACATGGCCTGCTATAAATCATGTTAATCCAGAAACAAGGGGTCCTGG
ATTCTCAATTATCAACTGTGCCCTACTCCCCATCACTCTATTTGCATTAG
GGCTGAGAATATATGCGCGGATACGCATTAATCGCTGCTGGAGGATCGAT
GATACCATGATTATTTCAAGCCTAATACCAACCATGGCACTTTCTATTCT
AGGTCTCGTATGGGACGCACAAACTGGCTGGAAGCACATTTGGGACTACT
TTGCGACCGATCTGATTTCAGGTCTTCGATTATCTTTGGTATCTCAGATA
CTCCACATGACAGCAGTAATTTTGATAAAAGTATCAATTTTGATGTTAAT
AAGGCGTCTACTTTTAGAATCACAAGTCTTGGTCAGAAAAGTAATAGATA
TTTTTGCAATTGCAGTAGCAACTATAGGGCTCTTACTCATGTTTCTAACT
CTCCTACAGTGCAACAAAATCTCCGACTACTGGTCACTATCTCCTCGGCC
TCAGCAGTGTATTTCGGAGTGGAAACTACTTTTGACGGCTGGGATCGCTA
GCTTAGCCACTTCACCGCTACTGTTTACATTATTTCTTTTACCTCACTAC
CGCACCATAACGGCTGTCTTATTTTTGACCAGTCTGATTGTCATGATAGC
TGGATCGGCCAGGACTTATTACCAACTTTATGCTGTTCACTCTCCTGATA
GAATATGGGACCTTTATCATGTTTGGATCGCCGGGACAATTGAAATATAC
ACTGGAATGATCATTATAGCCCTCGCACCAATACGATATCTTATAAGCCC
GACACCTGATGACTTATCATCACCAGGTAGCACTGACTCCAAGAAATATA
ACACTTACAAGTCGGGCTACTACAACAAGGAGAAACATCCCAAAAATCCC
ATACACTCTTTTCGATTCTCTTTTACAGAAGCGGTAACCAGAAGAAGCGA
AGTCCCGCCTCTCGTTATCAACAATGACTTCTCCCTCTATCTACAAGGAC
ATGTGGAGGGCTCGCATAAATTATCACCCATCGCCGAAGAAAGCTCAAAA
TGCAGTAAACTTGGTCTATCGCTTAGACATTGGAGTTACCGAAGTAGCAT
TTCTTCCTTTAACGTTGTTCCCCACACCTCAAGCCTGAAACATCCTTTGC
CTGCAACCTTTTATAATGATCAGACGTCTGATGTAACAATCTCACCTAGA
ACACCTCCAGACTCGATGGTCAAGAATGACGATGTGCTCCAAGTTCCTTC
TAGGGACGCGTTGGCTAAATGTGATCCGACTTTGCAAAATAAGTATTACC
AAGAGACCCGAGGTCAGGGGGTAGCTCCAGCGAAAGGTATCGACCGATCT
CCCTTGGGAAATGACGCATACAAGCTTTCCACATTTGAATTTGAAAGCAG
CCTAGAGCGCAACCAAAGTGTGGCGAGCTCCTCTAGTTGGATAACGTGGA
ACAGCAGTCGTGGTCTTCCGTGA
>maker-Bgt_ctg-78_consensus_gene-3.15
ATGGGTCTTGTCGACTATACAGACTCAGATCATTCAGACGTGGAGGGAAA
GCTCGTAAAAAAGTTTCCTGAAAAATCTAGATCTTCACACTCAGCATTTT
CAAAAGTTGTGGACAGATCAAATCCCGGCAAGATCAAGATTTCCTTGCCG
CAAGCCGCACTGGAAGAAAAAGATGAGCTGGACGAGCGTCCCAACAAGAA
GATAAGAACAGATAATGGAGGACTTAATGACTTCAACTCTTTCCTTCCGG
CACCGAAAAATTCGAAAGCTAGTACGAGCGCGGGAGCTTTTCGTCTAAAG
ACTGGAGCGGCACCAGCGTTTAGCAGAGAAGATGAACCAGAAATGAACTA
CGAGGTCGAAGAATGTGAACAGTTAAGTCATGTAGTAAAAGACTCTGATT
CGCCAGTAACTCCACAACCGAATGTTTCTGGAATTAAAATGATCGGAAAG
CCTCGGATCTTGAGGCCACTGTCAGTTTCAAGGAACTCTGCAAAAAGAAA
GATTGAGCATAATGTTCCTATGACCAAACGTGCCACTGACATAGTAATAT
CCACACCAGAACCAAAGACAAATTCTTGCCAAAAAGTTACCCTCTTTGGC
TCGATATCCGAGCCAGAAACTCATACACCGTTGCCAAAAAACAATGGATT
TAATTCAATAATATATGACATCTCTAGTTGTACAGATGAGACTTCGGGCT
GCGAAAAGTACGAGGCCTCATATGAGGATTACACTCCTACATCATCATTT
TCTATTCCACCCTCTGTTCCTACTCCACCAATATCCAATACACTATCATC
ATTAGCTGACAATCTCAATCTCTCCATTTCTGAAAGACGTCAACTCTTTG
GGAGGCATAAAGAAAATGACATTTGGGCTTCGGATCCCAAAATAATCAAC
TTTAATACGGACGAAGAATACGCACACAACGAAATAATACGCAGCACTGG
CGAGCAACAGGTACACAACCCTGTTAGGGCCATTGCACCTGGAAAGCATA
GTCTTAAACAATTGGTCAATGCTGCGCAGAGTCAAAAAGAGGCATTGGAG
GAAAGCTTTGCGAAAGGAAAAAGTAACAGAGCTGAGGCTAGTAGTCGGTA
CGGCTGGTAA
>maker-Bgt_ctg-78_consensus_gene-3.7
ATGGCTGCTGCTGTAGCTCCCCGAGTCGAGCCACGCACTACTGTCGGTGG
TAGTCATCTAAAAATCACCATCAATACCTCACAAACTCCCGACAAATCTT
TATGTGCTGTTCAGGAAATTCCGGGAAAGGGGCTTGGACTTGTTGCCCGT
CAAGCAATCGCTGCTGGTACTATAATCCTCAAGGAGAGCCCTCTCATCAC
CACTGCCAGCATTACGTCGCTCTCTCCAACTCGAACTGAATTCGAACTAT
CTGCTGCTCTAGCAGCTCTCCCTCCGGAGAAACGTGAAGCCTATCATTCT
CTACACAACAACCACGCGGAAACTGACCCTGCACACCCTCTCGCAGGCAT
TGTCCGCTCTAATTTATATCCTCTTGGGGTCAATGCCAGCATTGGCGGTA
TTTTTCAGACCATTTCACGAATAAACCATAGCTGTCGACCCAATGCAGTA
CAGTACTGGAACACCATTCATAGCTGCGAAACAATTTATTGTGTAAGCCC
TATACAAGTTGGGCAGGAAATTACGGTATCTTATCATTTCGGAGGACCAT
CCACCACACGGCAACGTGTACTTCAAGAGAATTTCGGCTTTCAATGCCGC
TGCGAATTATGCTTGTTACCTGCACCCCAACTTGCCATATCGGACAAACG
ACTCCAACGTGCCCAGGAGCTTGATTACCTTATAGGCGACCCAGAGAGGT
GTACGAACGAGCCTAGCATTGTCATGGCAGCTTGCGCCGAACTTTTTGAA
ATCTTTGAGCTGGAGCAAATTAGGGATGGCCGGCTGTCGCGATTATTCTA
CGATGCGTTCCAGCTCTGCAATATGCATGGTGATCTAGCCCGAGCTAAAA
CATTTGCAGAATACTTTTGTGAGGCTAAGACTATCGCTGAAGGCCCAGAT
AGTACTAGCGTTATAGAGATGTCGGCTGTCAGTCAAAATCCACAAAGTCA
TCTCAGCTTTGGCGTCTCAGTGAAGTGGAGGAGTCGCTTAACCGATCAGC
CAAAGGGACTCAGCCAACACGAATTTCAGAGGTGGCTGTGGACAAGGCAT
CTACATCTCTAA
>maker-Bgt_ctg-78_consensus_gene-3.12
ATGGAAACTGTAGTGGTAACTGCATCCGAATCTGTCAACCCGCATCGATC
AATCACCAAGGCCGTGAAACGTGTCATTTACCGAATTCTCTACTTTAATG
TATTGGGTGCCTTTCTTCTGGGCCTAACTATATCCTCGACTGATCCGGAT
CTTATTGATGATTTAGGCGAGTCTATGGCCTCGCCTTTTATTGTCGCCAT
GAAGAATGCCGGTGTTGAGGTTGTTCCATCGATAATCAACGTGTGTATCC
TTTTCTCCGCATGGTCCTCTTGTAGTGGCTATCTCTACGTCACTGCTCGT
ATGATTATTGCCATGGCTGTTGACCGTCATGTACCTCAGATATTTTCAAG
AGTCAGTCGTTGGGGCGTGCCATATTTTGCCGTCATGGCATCTTTCGTTT
TAAGTTTATTATCATATGTTTGCCTCGCAGATAGGTCCCTAACGTGGCTA
AAAGATATCAGTACTATGACAGGTCTGTTGGCGTGGATGACGCTCTGTAT
TTGTTTCATCAGGTATGAGCAAGCTTGCCGAGCCCAGGGGATGAATCGCA
ACAATCTAGACTTTAAAAGTCGATTTCAACCTTACTCTGCCTATATAGGA
GCTATAGGCTGCGCCTTAATCATTTTATTGTCTGGTATCAAAGTTCTCTC
TGGGAAATGGACTGCAGTAAACTTTGTTACCAATTATGCAGGCGTTATTG
TCTATGTCGTTCCATTTGTTGCTAGGAAGCTCATCAAAAAGTCTGGGTTT
GCTCGCTCTGCGAAACTCGATCTCTTTTCAGGTCGATTCGATTCTACTTC
CGTGAATAAGACCGCAGCTCCTTCATCTTGCTGGGATAAATTTATGGAAT
GGCTCGTCTAG
>maker-Bgt_ctg-78_consensus_gene-3.16
ATGGTTCTGATTAGCAGATACCCATGTGTTAGGTGTATTGCAAGGTCGAC
AACAAACCTTGCCTTATTCGGGCGACGCGCACCAATTTTCCAGACATGGA
CCCAGATTGCTAAATATTCGGGCCTCCCGTTACCGAGTACTCCTAAGAAT
TCGCAAGTTAGTAGCGTTCAAAACAATGGTTCGAGCAAGAAGCCTGCCGG
AGAGCCTGGACTTGCTATTAAGTCGTTACGGAAAGCTCTCGGAAGTGCTT
CGACCACATACTCGGTGTATGGAGCTGCGGAAATAATATTCAAGGAATGT
GCTAGGCATGCCGCATACAAAATGCCCAAAGCTGGGGCTACTGAGGAGAT
GCCGACCACTGAAAACGGTGAGGAGATTGGTGTTCGTGAAGTTGATGCCC
AATGGTACCAGGAATTTGACCTCCCGGTAACATTTAGTACTTGGTCCCAA
GTAACAATGCTACACATGTACCTTCTAGTTGTACGCATCCGAAATATGAG
TCCTCATCTCGTTCAACTATGGCAAAAAAACCTGCAAGACCAGTTCTTCT
TTGCCGCCGAGGATGGAATGGTCATAAATCATGAGATGACCTCAGGTAGT
GTTAGAGCAAAATATCTGAAGGATTTATATGTACAATGGAGAGGTCTCAT
CGCGGCGTATGATGAGGACATACGACATTTAGCTCAAATCGTGAGCTACA
TCCGACATACTCTCCAGGATCTAGATGGTATCCTAGCAGTCCCAGAACTT
GTAAATTTCAAGTTTATGAATATTAGTGCAGAGAAAGCCTCTATCGCTCT
GCCTAGTAAGACAATGAGTGAACCATTTGAGACTGATCATAAGAAACAAA
AAGTGTGA
>maker-Bgt_ctg-78_consensus_gene-3.5
ATGGAAGAAATTGACGAGGACACAAATGAGAAGCGCATGCAGGATGGGGA
GCTCTACTACGCTTTCACCCCGCGTCTCGTAGCGCAACGAGAGCGCAGCC
GTGTTGCCTGCCAGCGTCTCAATTCGCTCATGGCAGGATCACGAAGGGAC
TTTGTACGACTCTGGAGAGAGGTCGGTGATGATAGTCTGGTTGCGGACCC
TACGCCCCTGCCGCCTCCTCAGGAAAGCCCGGAAGCAGACGCTGCCCTCT
TTGTCGACGACCCCATAATCGAAGGTCCCTTTCGCGCTGACTACGGCAGC
AATCTAAAGTTCGGTAAAGGAGTGTATATAAATTTTAATTCCACCTTTCT
CGATACCTGTCAAATAAGCATCGGCTCGCGGACCCTAATCGGGCCCAATT
GTTCTTTTTTCGCTGCTACCCACCCCCTCGACCCATACCTGAGGAACGGT
GTCAAGGGCCCGGAGCTAGGAGCGCCTATTACTGTCGAGGAAGACTGTTG
GTTTGGGGGTAATGTCATAGTTTGTCCGGGGGTCACTATTGGGAGGGGAG
CAGTTATCGGGGCCGGAAGCGTCGTTACTAAGAATGTTGCGGCGTACCAT
GTTGTAGCAGGGAATCCGGCGAAAGTTATTCGAAAAATCGAGGCTTGTCC
TCTAGATGGTTAG
>maker-Bgt_ctg-78_consensus_gene-3.18
ATGAATAATGTGCCTCAAGAGTACACCACGCCGCCCTGGCCCGCATTATA
CTGGCCCCTCTATGGGCGCCCCGATGTCGCCAACTACCTCTACTACACCC
TCGACATCTGGCGCTTCACCCTCTTCTGGACCCTCATCTTTTACGCCGGC
ACGCATGGCATGGTGGCTCTCGTAGCTCTCGTCATGCAGGTGGGAAAAGG
GCACCTCGCCTGGCAGTACGCATGGATTATTCCCGTGTCGCATACCTTCG
TCGCCATGTTTGAGGCCGTTATGGCCGGTAGTATTGTGGGACTGACACTT
GGAGCAGTTTACGAATCCGGTTACTTCAGAATGTCCACTTGGATTCCCTT
TACCTGGGGTCTCATCAACGTATTGTTTTTGGTCATCTCCTCGTTTTCAT
TTAGCGGTGGCTTCTAA
>maker-Bgt_ctg-78_consensus_gene-3.14
ATGAATACGACTACTCTCACTTCTACGATCGAACTCAAAAACCTTGAGGA
AAACGAAAAAGATCACCAGGGAGACGAAGCTAGATGCGAGGGTAATCTCG
TACGGCAGGCTTCTGGTAAGTTTGATGCCGTATATGGAGTTGGTGGTGTA
GGACACACGCAAAGGCGCCTTAAGCCCCGACATGTTGCCTTGATCGGTTT
TGGAGGTGGGATTGGTTCAGGATTATTTATTGAAACAGGCTCCATGTTAA
ACAATGCTGGACCTGCAGGTTTACTACTGTGA
>maker-Bgt_ctg-393_consensus_gene-0.2
ATGCGATTACTCCGTCAAACCTTGTCCCTATGTCTGCTCCTCGCCTCGTC
ATTAGTGGCTGCTCGAAAGAGCACTTCAGCCGAGATTTCGGATGCAATCT
CGCACCTGCCCCATTGCTGTCTAGACTGTGTAATGCCTGTGCTCGGAGCT
ATGAATTGCAATCTCGGCAACCTCACCGAATTCAGTGACTGTTTCTGTAT
CAAAACCGAATTTCAGGCTCAAATCTCTTCTTGTACCAAAAAGCAGTGCC
CATTTGTTCGTTTAATTGAATCTGAGGCTTTACTCAAAACTATTTGCACA
GGTCAGCCGCGAGAGACGCGCCGACCCCAGATTTACACCTCGACTTCCAT
CTCCACATTTTTTGCCATATTATTTGTAATATTACGATGCTATTCCAATT
ATCAGGTTGCCAAAAAATTCTGGTGGGATGATGGATTCCTCATAATTTCT
ACTATATTTTTCGCCGCATTCCAATGCTTAACCTTGTGGGGTGCGTCTTA
CGGATTCGGGCTGCATATCTGGAATGCAGAAACCACACACTGGCGCGGTC
TCTTGCTCTTTGAATGGTCATGGGAGCTTCTATATATCGTCGTACAAACA
ATGACCAAAGTCTCTGTGCTCCTTCTTTACTTCCGAATATTCCCCCAGGT
CTGGTTTCGCAAGATACTATTTTGTCTAATAGTCTTCATGTTCGTACACT
TTGTAGCTTTCAGTGTCGTCATTGTGAACGCATGCAAACCAATAAAACGC
TTTTGGAATCATGCTCTCCCTGGAAAATGCATAAATACTCGTCCGGTCGG
CGTGGTTGGTGCAGCCTGCAGTATCGTGGAAGATATTGTGTTCCTCTTTC
TTCCTATCCCACTGATATGGCAGCTAAAGTTGAAAACATCTCGGAAGATT
GGAATTACTTTGATTCTCGCCGTGGGAGTAATCGCATGCGTAGCAAGCAT
AGTACGACTCAAATTCTTGGTACGATACAACGAAACCTTTGACCAGATCT
GGGATAACTTTTGCCTTGTTGTTCTATCTCAGATTGAGTTATGCCTTTCT
ATAATCTGTGTTTGTTTTCCAGCTATCCGGCTTCTGTTCAGTCGCAGCAA
CAAAAATGTTACCACCATCAATGATCAGAAGCAAGATAGCGATCCGAGCC
ACTCATATGTGTCAGATCGAAGTAATTCAAAAAGAGGATTTATATCAAAG
GTGCGGAGCATCATTAGCAACCACACATCCGGTCGAGTTGGGTCTCTGCC
TTGGGTGTCCACTCGGGCTCCACAGCTGAGTTCTATTTACATTACTTCAC
ACATTGAGCTTACGGACAAAGATCCGACGTCAAGTTCTGGTAAGCCAAAG
GGATATGAAAGCCATATTGCTGCCTCGAAGCCGGAAGTGCCCAAATATCA
CGAAGCCACTACCCCCTTGGTGGCGATGCCCAATATCGTACAGGTTGATA
AATCAGGGAACCATGTGACTCCTTTTCGAAAGTTAACGGGTAGCCTATTT
CGAGAATCTCGTTTATCTGTTCGCTCAAGTACCAACACAGGTGGCACAGT
CAACGATAAATTTGATCAGATTGGCGAAGCTCGGTAG
>maker-Bgt_ctg-393_consensus_gene-0.0
ATGCCGCTCATAAGGAGATACCTCAGAATCACAAAATACTCTGTTCTCGA
ATGCCGAATTTATCCAGAAAATCCTGCGCTCACTGAGAGCTGGCTTCTTA
ACCCGCGCAAAAATATCCTATCACGCGTCATAGAAAGTATACACCCTCTA
GTCTTGCCCAAATTGCGCGAGGAAAGAGAGCGCTACCTGGGAAAGGGAAG
CAAGAAAAAACGAATAAAAGATGTCGTAGTTCAGGATGATTTTGAAGTAT
CCGTATTTCTTACCGAAACTGGTACTCGCCATTCTCTTCTCACAAAAAAG
AAGTGTTTCCGAAACCCGCGCGCTAGAGGTATGGTCTCGAATTCTACAAA
GTTATTGGGGACAGAGGAAGAAGCAGTGATAGATTTGGATCCAACAATCA
TAAGGGTAGAAGACGGTGAAAATGAGGAGTCACGATTATACGACATTCCG
CCCGCTGAGCCTACAGTAGTAAAGGACACTTCACCAAATACTACAGATCA
AGATCAAACTCGCGTTACTACAAAGCGAACCCGAGACTCACAATCATTTG
ACTCAGTTAACTACGAACAACCTCTCAAGCGAAATAAATCACACCATGAT
TTATTTTTGGATGATGAAACTGATGAAAAAAAGATGATAATGCAAACTAC
CTACGATGGCTTCTCGGTTTACGGTCGTGCACTTTGTTTGGTTGTAAAAC
GCCGCGACACAGCCGGTAAGGAACCCATTGGCCAAGCCGCTATGGAGAAC
TGGATTGCATCTACCCAGCAGTTGCCAGCTGACGAGGAATCCATGAATCA
TGCAAGCGAAAATATAAATGAATAA
>maker-Bgt_ctg-393_consensus_gene-1.5
ATGAACACCCCATCGCTCTGTGCATGCAGCACACCAACATCCACCACATT
ACGGGACCAATGGAATATTCTAGGTTCAGCGGCGCGCGCCCTAAGAAACA
GTGCTGAACTGCTCAATCGTACATTACTGGGATTAAGAACAGATATCGAT
AATGAGTTGCAAGTTATGAATACTAGAAAGAATGAAAGAAGACAAGCTTT
ACTCTTACGGCTTCATCACTGTGTATCTGCGGAGCAATGGAAAGCTACCG
CTAAAGAGCTAGATATCTTGGAAGACAATGAGGCCTGGAAAGCCGATAAT
ATGTCGGATGAATTCGACGCGCCACTTATCGAGACGAGACTTAGGCAGCT
TGATGAGGCACGAGAGGCCCGCGACGTCAAGCAGATGCTCAGTCTAGTGC
GTACCGCACTATCTAGAGACCTAGGGGGGATGGGGAATGTTTGTCTATAC
ACAAGATCTTACATAGGGACCAAGTATCTGATTGAACGTTACATTGATTC
GACACTTGCAACTATTCGACTTTTGGTTGAAATTTCTAGATCCCAGCTGC
CCGAAGACATAGAGATAAGTAATGTTCTCCAACAGGTCTTGAATACTAGA
CAGGCTTTTGGTCGTAGTGCTCTCCTGTTAAGTGGCGGTGGGACTTTTGG
AATGAACCATATCGGGGTACTCAAGGCTTTATTCAACGCCAACTGTCTTC
CACGAATTATTTCTGGCTCATCTGCTGGCAGCATAGTCTGCTCTGTTTTA
TGTTCGCGAACCGATGCAGAAATACCTAGCTCAATCGCTAGCTTCGCTCA
TGGCGACTTGGCTGTGTTCGAAGATGACGATAGGCCGGATGGAGTCCTAG
GACATATTGAGCGACTATTGACGCAAGGGGCTTGGATTGACAACAAACAT
CTCATTCGGGTTATGCAAGATTTACTTGGCGATATGACTTTTCAGGAGGC
GTATAATCGCACACGAAGAATTTTGAACATCTGTGTATCTTCTGCTTCAG
TCTATGAGCTCCCGAGACTTTTAAACTACATTACGTCACCTAATGTAATG
ATTTGGTCGGCGGTAGCAGCATCATGTTCTGTACCAATGGTATTTGCTGC
CGCCTCTCTTTTAATAAAAAATCCTCTCACTGGCGAGAATCTGCCATGGA
ACCCGACTCCTCAACAATGGATTGACGGTAGCGTAGATGGCGATCTTCCC
ATGACACGCCTTGCGGAAATGTTCAATGTCAATCACTTCATTGTATCCCA
GGTTAATCCCCACGTAGTACCATTTTTAGTAAATGAAGAGCGATCCAAGA
TTAAGTATGTCCAAAGAGCCTCCTCCCCTGGATGGATGAGCACGCTTACA
AAACTTGCCAAAGATGAAGCTCTTCACCGGCTACACATGCTCGCTGAGTT
TGGTATATGTCCAAACGTTGCGACAAAACTCAATTCGGTTTTAAGTCAGA
AGTACTCCGGTGATATCACGATCTTACCTCAGGTTGAACTAAAAGATTTT
CCGCTCATTCTGACCAATCCTACGCCTGAATTTATGGAAAAAGCTATGTT
GTGTGGCGAACGGGCTACCTGGCCAAAGCTAAGTCGGATTCGAAACTCTT
GCGCCGTTGAATTGGAGCTAGATTCGGCCGTTCGGGCGCTTCGAGCCCGT
GTGGTCTTTGGTGCTAGCCAGCCAGATCTTCGAGACGTCTTTACGGCTAA
ATATCAACGCCTATCAAGTGTAACAAGACCTAAGAGGGGCTACAGTATTA
ATCATGTTGACTTGAAACAATCTATTGTCAGTGATGAAGAGGATCATCTT
TACATGGATGAAAAAAAAAGTCCTAGACAGGCCCTAGTGCTTCGTGTCCC
ACCTAGGATATCCTGCAAAAATTCGTCCGCCAGCGTTAATCAGCTAAAAT
ACATGGCTCCTTATACCTCTATTGATTCCTATAATGATTCTTCCTTTTCT
GAGACGATTTCTATTTCGCGTCGTTTTCATGAGGGCGGAATTGAGTCATC
AGCTGATAGCAACACTAAACGTGAAAGCCACTCGACACCATTACCGAGTC
CTCCAGCATTTGATTACTTCTCTAGTAGCCATCTAGTTACTACTGGATCT
GATCATATACTCGCTACCTCACCCCTCATGAAAACCCGATTTTTCAGTAA
AATGAGTTCAGTATCCCCCGAGGCTAGAAGCGAGATGACTGATCTCTTTT
GTCCCTTCTCGCATGTGTCAGAACACAAAACATCGATAAAACTAGGCTCA
GCAACAAAATTATTTGGCTGTTCAGTATCTCCGCATAATACAACCGTGGA
CCTGAGAAAAGCAGCATCAGATATTATGGCCTATAAAACTGATATGAGAA
AGGACACGGGTGCTCCTATGCTATCTAGAAAGAGCTCACAGAGGCGGTAT
AAAAAATTCAATGATTCACAGGTACTACAAGAATTATCAGAAGTGCTGCC
AGCATAA
>maker-Bgt_ctg-393_consensus_gene-1.11
ATGCTTCACGAAATACTTCTATCTCTTTCAGGACATCCTTCCCCTCTTCT
CACTAGTGATGATGTCTTTTCATCAATTTTCTCCCCACCAGAGAAAGCAT
TGTTGAGCTCTATAGCTCATCTAAGCGAGCTTCATTGCAAATTACTCTCT
CATACCTCCACAATTGCCGCTACACATCCTTCAGGTATTTGTCAAGCCGT
TGCCAACACATTGCGCTGTAATTATCTGGCAAAGTTTCAGCAAAGAATAT
TGGATGTTGAGCATGATCTACTTCGAAATGGGGATGAGGGCGACGGCTCA
TACAAAAAAGTTCCCCTGACAGCAATTGTCGGTCAATTTTCCGGTTGGAC
GAGAAGAATGGAATGGTTCTTAGAAATCCTAGAATTCATAATGCATGAAA
AAGTATCTAGTCAGAGGTGCTCCGGTGCGATGTTGATCGATCACCTATGT
GATTCACTTCAAACTGGATACTTGGACATTGAAGAAGCTGCATTATCTTT
AATTACTGTTGCTGAAACAGCCTGGCTGAAACAGGTGTCCGCCTGGGTGC
TATACGGAAGACTTCCGAGCTTTGGAAGAGATGACTTTTTCATTCAAATC
ACAAATAATCATGAATGCGAAAGCAAGAAAGAGTTACTTCCAGCCTTCGT
CTCGGTTGCCACGGCCAACTCACTCCTATTCATTGGTCGATCACTCAATC
ATATAAGAGTCAAGGACTTGAGAGCAAAGTCTTTGGAACTAAATCTACTG
CACAATCACCTGCAGCAGATGTCTAGCCTCCAATTCCCAATCACCAGCGC
CAATTTCTCCCGGGTAATTTCTTCCATTCGGTCATCATTATCGCAGATAA
CTCTTCGAAGCTTACTGCCCCTCTCTAAAGTCATAGGCATATTATCGCTT
CTCCGAGAACTTTTCTTGTTAGGTCGGGGTGAGTTTGCGACTGCTCTTGT
CACTGAGGCTGACTTGAGAATGCACTCACGATGGCAATACTGCGGAATAT
CTAGCTTCGAAGATCCTGACGCGTCCACGAAGATTTATGCCAAAGAGGGC
GAAGTTTCTGCAATTTTGACAAAGACTTGGGCATCTTTAAGCGCCATGCG
AGGTCAACACGAAGAGAATCAAGAGGAGGATGACATACTTGAACTAGCCA
GAGATCTAGTACAGCTCAACATTTCACGGCCTATAGTACCAAGTATCTCA
CAAAACCCCTCTCAAGATATCAATGAAACTATATCATCTACGCCTTTTAA
TACTCTACTTCTGTCAATTCCGACTACCCTTACTCTAGAAATCCCGTCAC
CCTTGGACTTATTTCTCACTCCGTCTGATATACAAATATATTCAAGCATA
AATGCCTACCTTCTATCAATTAATAGAGCTCATCTAAGGTTAACAAGCCT
ATGGAAAGTTTCGGCCATCCGTCGTGACCAATCGTTACCTTGGTCCTCAA
GCATGAAGATGAATCATGCTATCATCCATGCGCGTCGTCTGAGATCAAAC
CAAAGACTTTTGGCTATGCGCAAAGTTTGGGCAACAAGTAGTGCTGCCTT
ATTTTTTCTTGCTGAAACTGAAGCCTACTTCCAGGCTGAGGTTGTTCAAG
GCATATGGTTCGGTTTTAAAAATTGGATCAACGCTGAGTCAGGATCGTCT
ACTAGTACTCTGCCGGTTCCTAGAACAGTCGAACTGGATTGCGGGAAAGA
TATTTGGTTGCAAACTGAAGTCGAGGGTGCTTCGATTCCTCCAAAAAGTA
ATAGCTCAATGCATGATCCGCAGTCTCTTGCTGATGCGCATAGAAGATAC
CTATCTGCTTTGATAGCCAATCTTCTTTTGGAAATTCCGACTTTCACGCA
ACCACTCTATCATCTTTGCCAGCAGGTCGATCATCTCGTCAGCCTTGTTC
ATCAGATTCACTCTATCTGGCAATCTCTTGATCTAGAAACTGATGAGGGC
GTCGTTGATGCATTTTCAGATTTTTGTAAGGAAGAGAAACTAATTAAAGA
GCAGTTGGCTATTGTAGCTACGAGGGTAAAAACTGCCATTGAGAATCTTA
TTGGCAGCTTGCGAGAAATTGACCAAAATAAATTCGTCAGTGACAGTGAT
ATTACAGAATTAGTTCTAAGTGAGGATGGCCAGTACGTACCGTCCAAAGT
TGGTCGCGTTGATCGCTTACTAATGAAGTTGGATTTTGGTGGCTGGTTTG
ATGACTGTGGAAAAGAAAATCATAAAACAGAGATATAA
>maker-Bgt_ctg-393_consensus_gene-1.6
ATGCAAGATATTGCACGGCTCATTAATAGAGGACCTTGCCCATTGAGGCA
TGCGTCAATTCAATTTCTGCAAAAGCATAATGATACTCAAAACAGAAGCT
TTTTTCTGGGCAAAATCAGACTTTCCCGAAGTTTTATGAACCAATTCAAA
AATGTGTATAACCTCCCACCAGCCCCGATACAAATTACGCCTACCATATC
TCAGACGCAATTTCAAGCAGAAACTATTCATGCAGTTGGCTATCTAGTAA
AAGTAGACTCTCTCAGCAAAGAGTTGGTTTTTGCGCGAATGGTTGGAACA
TCAAGTATAGGAGAGACTCTTCAATTGATAACGCGAAATCCACAGATCTG
CCAGCAACTACGAGATGCAGTGATAAATAGCCCTATAAGCATAGCTGGAA
AATTTCGGCTCAAGAAGTCAAACGTTGTGAAGGAACAGCCTCAATCTATA
AAACCTTCGAGTCATGACGGAGAAGATTTATCAATTAAATCTCTAGAGAT
TGATCTTCTTGAGTTTACATGTTTAAATTCTTTTCCGCATCATATACGAG
TCGCCAAGGACCAAGTATTTTTACCTGAACATAGACATATGCAAATTAGG
TATGACTTTGGGCTACGGGAAACGCTAGCTTTTCGTTCTGATGTTGCAAA
AGCTGTTCGAGAATATCTGCATGATTTCCAAGAGGTTGAGACACCTATTC
TCTTCAAGTCTACTCCCGAAGGCGCCAAGGAATTCCTAGTACCTTCACGA
AAGTATGGTCATGCATATGCGCTTCCACAGAGCCCACAGCAGTACAAACA
AATTCTCATGGCAAGCGGAATCGAAAGATATCTACAGTTTGCGAGATGCT
TCAGGGACGAAGATCTCCGGGCTGACAGACAGCCTGAGTTCACTCAGATC
GATATCGAGCTTGCATTCGCTGGAGGAAATAAGGTAATGGGACTGGTTGA
AGGTCTCATCAAATATATTTATCATAAATTCTCAGACCGTGTCCCTGCAA
TACGTATCGAAAAAAAAAATCCTTATCAACAAGAAGATTTTCCGGTAATG
ACTTATGATCATGCTATGTCACATCATGGTACTGACAAACCGGACACTCG
AATAACCGGTTTGATTACTCAAATAAATGAGGCAACTAGTAATGAACTGT
GTAAGATGCTCACAACGATAGCCGATCCTATTATTGAATGCTGTAAACTA
AGACTAAATGCCTCACCACTCGAACTAAAGAGGTTCATTAAAAATTTCAT
GACATCTCCTGACGCTGAGACTTTCACATCAAACCCAGATGGTGCTCCAG
GGTTTGCATGCTATGATACTTCAAAGCCACTATCGGGTCTACAGATTTTT
GGATTTGAAGGAGTAGCTGCACTTAGGAAAATATATGAACAGAAAATGAG
GGTTCAGTACCAAGATGATCATATTTATGCTTTGGAAAAAGAATTTGCAG
AAGGTGATCTCTTTATCCTACAAGCTCGACCTAATCTACCAAATTCGGGC
GGCTCCACCAGTCTTGGCTTGCTTAGAAGAGCCTTATATAAAGCTGCGGT
GGAGTGCGGGCTCGTTGAGCCTGACAAGCGTCATCATTATCTCTGGGTCA
CAGAATTCCCCATGTTCACATTAGATAACATTGAGACTGTTGGACAAGAT
GGTAATTCGGGCCTGCATGCAACCCATCACCCTTTCACCGCCCCCAAAAC
AGAAGATGATGTCGATATCTTGTCGGTGGAACCCTTAAAAGCAAAAGCGG
ATCACTATGATCTGGTCGTCAATGGAATAGAGCTTGGCGGTGGTAGTCGA
CGTATTCATGTTGCAGAGATGCAGAAATATATCATGAGGGATGTCCTCAA
GATGAGTAGTAAGCGCATGGATGACTTTTCACATCTTCTTGGTGCACTTG
CCGCCGGCTGTCCACCGCATGCGGGTATAGCTCTTGGTTTCGACCGACTG
ATAGCAGTTTTGACAAATAAGGACTCGATCAAAGATGTTATTGCATTTCC
CAAGAGTTCAAAAGGAGATGATTTGATGGCTAAAAGTCCATCGAAGATTT
CAGATGTTGAGTTGGCACGATATCATATATTGTTGAAAAGTATGTAA
>maker-Bgt_ctg-393_consensus_gene-1.10
ATGGCGGACGCACCAACAGCAAGTATGGCAAAGCTTCAGCTTGACGAGAT
GACGGGTGAGATGGTATCAAAAGGAGAACTTAAGAAAAGAAATGCAAAGC
GGGCAAAGAAGCTTGCTCAAGCTAAGGTCAAATCAGATGTGCAATCTCAG
CCTCCAAAAGTAGTTTCCGACAAGACAAAGGTTGAAAATGTAGACAAGGA
AAATATCGCGAATATGTTTAGCCATGGTTGGCTTGACGAAGTTTATAAAG
AACGTCCCGTTAAACCTGTAACTACTAGATTTCCCCCAGAACCAAATGGG
TATCTGCATATCGGCCACGCCAAAGCTATCGCCGTAAACTTTGGCTTTGC
GAAGTTTCATGGAGGTGACTGTTATTTACGATTTGATGATACCAACCCAG
AAGCGGAGGAAGAAAAATACTTCATTGCGATCCAGGAGCTGATAGAATGG
CTCGGGTTTAAACCATGTGCCGTGACGTACTCTAGCGATAATTTCGATAA
ATTATATGAAAAAGCAGAAGAATTAATTCAGCTCCAGAAGGCATATGTCT
GCAGTTGTGAAGATGCCGAAATAAAAGCTCAACGCGGAGGAGACGAAAGA
GGCCCTCGTTTTCGATGCGCTCATGCAGATCAATCAATAGAATATAACCT
CACAGAATTCAGAGCCATGCGGGATGGAAAATATAGGCCTAGAGAAGCTT
TTTTGCGAATGAAACAGGATATAGAAGATGGAAATCCGCAAATGTGGGAT
CTAGCCGCCTACAGAGTTCTCGATGCTGAGCATCATCGAACAGGGTCCAA
GTGGAAGATTTATCCAACCTATGATTTCACTCATTGCCTCTGCGATAGCT
TTGAAAAAATCACCCACTCACTCTGCACAACAGAGTTTATTCAGTCAAGA
GTTTCATATGAATGGTTGAATAAGACTTTGAAGGTTTATGAGCCAATGCA
AAGAGAATATGGTCGTCTAAGTATTGCTGGAACTATCCTTTCAAAACGTA
AAATTATGAAGCTTGTTAACGAAAACTACGTTCGAGGTTGGGATGACCCT
AGACTATACACTCTCAGTGGTATCCGAAGACGTGGTGTACCTCCTGGAGC
AATTTTAGAGTTTGTCAATGAGATTGGAGTTACTACCGCGCCAACTATTA
TCCAGATGTCGCGCTTTGATCAGACAATAAGACGATACCTAGAGCAAACA
GTCCCTCGCTTAATGTTAGTACTTGATCCTTTGCCTGTAACAATTGAAGA
TGCTGAGGAGATGGAGCTTGAGTTACCTTTCTCGCCAAAGATTCCTGCCA
TGGGTGCTCACAAGGTAAACTTGACCAAAACTATCTACATAGAACGAACC
GACTTTAGGGAAGTTGATAGCAAAGATTATTTCCGACTCGCACCTGGAAA
GTCGGTTGGTTTACTCCAAGTTCCATTTCCGATAAAGGCTATCTCTTTTA
CTAAGGAGGGCCAAAATATTACCAGTGTCCTAGCTCGCTATGATAAAGAA
GGTAAAAAGCCAAAAACATATATTCATTGGGTCTGTAGTGGGTCACGAAA
TGTTGAGGTCCGCCTGCATAATGCATTATTTAAGAGTGAGAGGCCAGAAG
CTGCTGAAGGTGGATTTCTGAACGATATCAATCCTGACAGCGAGAAAGTC
TGGCCGGGAGCGCTGATTGAGTCTGGATTTGATGAGGTAAGAAATCGTGC
TCCTTGGCCCAAAGCGGCAGGGGAATCCAATCTGGGGAAAGGAAGATTCG
AGTCTATTAGATTTCAAGCTATGAGAGTGGCATACATGACTGTGGATTCA
GATAGTACCGATGACAAGATCATTTTGAACCGTATTGTTAGTCTCAAGGA
AGATTCTAGCAAGGACCGTCCGCAATAA
>maker-Bgt_ctg-393_consensus_gene-1.13
CTCAGTCAGAATCCCAAACTGTTATACGCAATTGAGGGAGTCAAAGCCTA
TCAATCAGAGAATAATGTAGAGCGGAATTTAACCCCGTCTGGTCCTCAGA
CATTGTCGCTTTTAATGGTACCGACATCAACTGCAACGGGCGATCATTCT
ATCTCCAGCCCCTCATCTGAAGCCTCTCACATTGACGACTGCTACCTTCA
CATCAACCTCCCGCCAACGCTTGACATAACCCTCCCAGCGGCTACTCAAG
TGTACCGTGATCCCCCTCACAGCTACCTCATACGCCGGCGAGATTTAGGC
CCAGAGTGTAACTCACTAATACGCCTAGAGTTTCCAAACGCAAGTCAGAG
CAAAGATGTTCAGGGAGATATTGACACTTTTGAGTCTATATTAGCTCAAT
GTACAGCCTTTTTAGAGCATATAAACTCTCCAAAATGTGTGGAAAATCCA
ATGGACTCATTACCCCCACCTCCTTATCAACAGAATGAATTCGATCTCCC
CGCAAACGGGAATTCAAGTGGAAAGATTGTTCTTGTTGATGAAGAAAATG
GAAATATAGTCGGTGAACTTGGAACAGACTATCACGTTGTTGAAGATGTG
CACATGAAACCCGGCTCTAAAGATCCTGTTGAAATTACCCTCCCTAGCGA
TGGATCCGACAAGATCAAGGTATCGCCCGCCTCATCATCTTATCTTGAGA
TGGCTAGACATCCGGCTTATCAGAATTCCACTCTTGTTTCAAAAGCCGCC
TTGGCGTCTCAGCTTATCGTGACTACCTCAGACTATGTCTCAAAAACACT
TCAATCACAAGCTGATTCTTACACTCAGAAGACCAAGCCTACCGCTAATC
CCATAACTTTTCAGCCGACAACTCATGCTCGTATCCGTAAAATATTTTCC
ATATCTGAAGGTGCAGCAGATCTGTCCTCCAAAACTGTAGGGCATGTCCA
AAGATACGCCCAAAATTTTGGTGCCACAATGGTGAAAAATGATCGAGCCC
ATACCAAAACAGGTCTTGATTCCCAGGGTAAAGCGGGTGAGACTTACAAA
CCTGGTCTCATCAATAAAAGTATGATGGCATTTTCTACCATAGCCGATGG
CATTGATCAGGCCAGTCGTAATCTGTTATCAGGAACGAGTACTGCGGCAA
CAACTTTTCTTAGTCATAAATATGGACCAGAAGCCGGCGAGATAACCAAG
CATATCGGAGCCGGGGCAAAAAATGTTGGATTAGTGTACATTGATGTTGC
TGGTGTAAGCAGGAGAGCTATTATCAAATCTGTCGCTAAAGGTATGGTCA
TCGGTAAAGTACATGGTGGGGGAAATCTAGTTGTCAACGGAGAAGGTATT
TCACAGCCTAATCAACCGATAACCTCGCCTGGTATCGCTCCAAACATGCA
AAAACCGAAGTGGAAGTAG
>maker-Bgt_ctg-393_consensus_gene-1.2
ATGGTATTCCATCGCGTCAGCAAATTCTTTCGAAAGGGTGATAATGAGGT
GCTCTATGAGCCTATAGAAACACCTTACGAAGTCTTACATGATGACAACG
ATGTTCGCCGACCTATACTAGTTTTGCCAGATGAGCCGCGTCCTGAGTGT
CAACAATTCTCATGGCTCGATTATACCGTTTTCATGTTACTGGGCATAGC
TATGCTTTGGGCTTGGAATATGTTCTTAGCAGCCGCTCCTTACTTTCAAA
ATAGATTCGCCGAAGATAAGGCTATTCTATCTCGATTTCAGGCGGCTATC
ACATCTATCAGTTGTATAACCAGCCTCTTCTGCATGCTTATCCTCACAAA
TATGCAATCCAAGGCAAACTACCTTGGAAGAATTATACTCGCATTGTTTC
TAAGCCTGGTAGTTTTTAGTCTGCTCTCTATCTCGACGTCACATTTCAAG
CAGACCTCCCCTACGTCATATCTAGTTTTCACTTTAATTATGGTATTCTT
CACGGCATATGCATCCTCCCTATGCCAAAATGGTTCATTTGCATATGCCT
CTAGCTTTGGGCGACCGGAGTATATACAAGCGATCATGACTGGTCAAGCT
ATAGCAGGAGTCCTACCAGCCGTTGCTCAAATCGTCTCAGTGCTCAGCGC
TGAAGATCCAGACAAATCAGCATCTGACTTGGTTAGAGCTAAAACTTTGA
GTGATGAGAGCGCTACAGCAGCATTTACATATTTTATGACGGCTGCTGGC
GTTAGCATATTCACATTTCTAGCCGTCTTCTTGCTGGTCTTGAAACAGAA
CCGAATCCTCAGACGTTCACTTAAATGCGCTTTTACTAACTTTGGAGATA
CTAATATGACAAAGCGAAAGCCTGTCAGCATGTTGGCGCTTTATAAAAAG
CTTCCATGGCTATCTGCAGCCGTATTCATATGTCTAGCTGTGACAATGTT
TTTCCCTGTTTTTACGGAAAGAATAACCTCTGTCAGAACAAACGAGGACT
CACGTCTATTTCGCCCTGATGCCTTCATTCCACTGGGATTTCTTGCATGG
AATATAGGCGACTTGGTAGGACGTTTATTGACTTTAGGTCCATTCAGCAT
CCGTCGTATTAGTCCTATCATCCTTTTTGTCCTCGCTTGCCTTCGGGTCA
TCTTCATACCACTCTATCTCCTCTGCAATGTTGGAGGTAGGGATGCTATA
ATTAAAAGCGACGCTTTTTACCTTTTTGTGGTATCAGGAGGCTTCGGCCT
AACAAATGGATGGCTATGCAGTGTATGTTTGATGAGTACCGGGTATTATG
TAGAAGAAGGAGAACGCGAAGCAGCTGGTGGATTTATGATTGTTAATCTA
CTAGCAGGGTTGATGGCTGGCTCCCTACTTAGCTTTACGGTTTCCGGTGT
AGGAACTTAA
>maker-Bgt_ctg-393_consensus_gene-1.3
ATGTTACCGGAACAACCTCTGAAATTTGGCACTTTAGCCGTCCATGCCGG
CTCTCCACATGACCCGGTTACGGGTGCGGTGATTGAAGCCATTTCGCTCA
GTACAACATACGCGCAGACTGCCTTGGGAAAACCTATTGGAAACTTTGAA
TACTCCCGCTCCTCTAACCCAAATCGCGAAAACTTTGAGAAGGCTGTGGC
CGCTACGGAGAAGGCTAAATATGCATTGGCCTTTGCTTCGGGCTCGGCGA
CAACGGCCGTCATACTACAGAGTTTGGCGGCAGGAAGTCATGTCATAAGT
GTGAGCGATGTGTACGGTGGCACCTACCGATACTTTACTCGGGTCGCCTC
GGCGCACGGCGTCGATGTAACCTTCACTCCGCAACTCGAGCAAGACTTCC
TGAAACATTTACGTCCTGAGACTAAACTTGTCTGGATTGAATCGCCCTCG
AACCCTACCCTGAGCCTCACTAATATCAGAACTATTGCGGACCTAGCCCA
CGCCCACGGGGTAATGGTAGTAGTAGACAACACGTTTATGAGTCCGTATA
TACAGAATCCCTTGGATCACGGTGCAGACATCGTCGTTCACTCTGTCACT
AAATATATCAACGGACATTCAGATGTAGTCATGGGTGTTGCCGCCTTCAA
CTCCGAAGAGCTTCGAGAGCGTCTGAGCTTCCTGCAAAATGCCATTGGCG
CTGTGCCCTCGGCCTTTGACAGCTGGCTCGCTCACCGTGGTCTCAAGACC
CTTCATCTCCGAGCGCGCGAGGCAAGTCACAACGCCCTCAACATCGCTAA
AGCATTAGAGTCATCTTCATCTGTTACGTTAGTCAACTACCCGGGCCTCG
ACTCGCATCCGCAGCGCGCCATCGCCATCCAACAGCATCGTCAAGGTCTG
GGCGGAGGCATGCTTTCGTTCCGTATAAAAGGAGGCCGCACGGCTGCAGA
GAGATTCTGTCAGCACACTCGCTTCTTTACATTAGCTGAAAGTCTTGGGG
GAGTTGAAAGTCTCGTTGAAGTGCCGAGCGCCATGACGCATGCCGGTATT
CCCCGAGAGAAACGCGAAGCCATCGGGGTATACGATGATCTTGTTCGGAT
CAGCTGTGGCATTGAGGATAGCGAGGATCTAGTAAACGATGTCCTTCAAG
CTCTACAGAAGGCCGTTGAGTGA
>maker-Bgt_ctg-393_consensus_gene-1.1
ATGTCAGAATCCCAAAACTTTCCAGCTAATTTTCAACTTGAGTATTTAAA
TGAGGGAGCTGCCAATATAGTTTACAGGATAATTATTCCAAAATCTTTGC
TTCAGGGTACTAAAGATGAATGGCATAGAGGACCCTTTACTCCGGGTGTA
ATTGAAATTTCCGATGCATCTCGGGAAAAGTTGGCTTTTTGTAATAAATT
GCTTCGATTACGGAAGGACCTCACTACTACCAATCCTGTTCGCTTATCCC
AATCAAATTGGCTTCAGTTTATTGCTCCTTTATTCCACCCATCAGAGCTC
GTGCAGCAATCACTCGTATCAATTAAATCTTCCGGTATCGTCCAGCGCCT
TAATAAAGAGTTATTGGAAAGTGAGCGGTTAACTCCCAATCTATACAATC
ATCGAGCAAAGATTAGACATGGCGTCTATCTTGCCGACGAGGACTATGGC
TTACTTGTTACGAACATGACATCAAACATCAAATTTAATACTGTTATTGA
ATTTAAGCCAAAATGGCTTGTCCAATCCTTATCGGCGCCTTCGGATTCTC
TTCGCTGTCGTCAATGTGCTAGAAACGCATATATAAATGCCGAGCTGGTC
GCTTCAAACGAACCTCCGGATTCTCACATATTTTGTCCTCTGGACTTTTT
TTCCGAAGATCCAAACACACTAAACCACCTTGCTAAACAAATCTTGTCAC
ATAAAGCTGATAATGTGTGCTTACTGCGCTTTGTCGAATGGATCAAAAAT
GTTTCACTTTTACGACGTCTTCGCGAGATTCAGATACAGTTTGACCGTGC
AGGAGTCCTGAACGCAGACCCCTCGGATAAAAAATTTCTAACCGCCATGA
CTTTAAGAGATTGTACTGTCTTTGTTCGTTTAGCTCACAATGAAGAAAAG
ATTGAGGCACGACTCGGTGATCTAGATCTGAAGTCTCCTGCCAAGCTATC
ATACTGGAAAAAGATAGAATGCCAGCTAATTGATGGCGGATGGTACAACG
ATGCAGAGCATCCAGCGCACAAACAACCAAATAATTGCTTTCTAAATCGG
AAATTTTGA
>maker-Bgt_ctg-393_consensus_gene-1.0
ATGACGTCCTATCCACCCCTTGAATCGGTCCCGCCTTGCAGCAGCTCCGA
TGATCTCGGTCTCTTTTCCGCAGACCTTATCAGTCCCGAAGTCGCAAGCT
CACTACCCCCCACCTACAACATCCGCGCTCTGAGGCGGGCCGACTACGCC
CACGGCTTCCTCGACTGTCTACGTGCCCTCACCACAGTCGGCGAAATCAG
CGAGTCTGAATGGAATGAGCGGTACGAATGGATGAACAGTCAGGGTAAAG
GTGGCTACTTCCTTTTGGTTATCGAAGATGCCGGCCGGATCGTGGGCACG
GGAGCTCTAATTGTGGAGAGGAAATTCATCCACAATCTAGGCCTAGTCGG
TCACGTTGAGGACATTGCCGTAGCAAAGGACCAACAGGGCAAGAAACTAG
GCCTCAAAATTATTCAAGCGCTCAACTATATTGCCGAGAAAGTTGGCTGC
TACAAGTCCATATTGGATTGTAGTGAGGCGAACGAAGGCTTCTACGTAAA
GTGTGGCTATAAGAGGGCTGGCCTGGAGATGTCACGGTACTACGACGAAG
GCGCAAGCAAGAATGTATCGGCTTAG
>maker-Bgt_ctg-257_consensus_gene-0.0
ATGGCTCACACTTATGATGTTGGAACAAAAGCGTGGCAGCCAGACGCCAC
AGAAGGCTGGGTGGCATCCGAATTGACTTCGCAGAGAAAAGAGGGCAACA
AGGTCTATCTAACCTTCACTCTAGAGAATGGCGAGATCAGAATTATTGAA
ACAACTTCCGAGATGCTGGAAAAAAACAGTGATCCGAACCTACCCCCCCT
CATGAATCCAGCCATGCTCGAGGCAAGCGATGATCTAACAAATTTATCTC
ATCTGAATGAGCCTGCAGTGTTACAGGCTATCCGGCTACGATATCTACAG
AAAGAAATTTACACATATAGCGGAATTGTACTTATAGCTACAAATCCCTT
TGCCCGGGTGGATTCGCTTTATGTCCCGGGTATGGTTCAGGTATACGCTG
GAAGACAGAGAGAAACGCAGGCTCCACATCTTTTTGCAATTGCGGAAGAA
GCCTTTGCTGATATGTTAAGAAGCGGAAATAATCAGACTGTGGTGGTATC
TGGAGAGTCTGGTGCCGGAAAGACAGTTAGCGCCAAATATATTATGCGAT
ACTTTGCTACCAGAGAAGCGCCAGATGACTCTGGCTCCAAGCCAAAACGG
GGAACCGAAGCAATGAGTGAGACTGAGGAACAGATTCTTGCTACTAACCC
CATCATGGAATCTTTTGGAAACGCTAAAACCACGCGAAACGATAACTCTT
CTAGGTTTGGAAAATATATTGAAATTATGTTTGATGAGAAAACCACTATT
ATCGGCGCAAGAATAAGAACCTATCTTCTTGAGCGATCCCGACTCGTCTT
TCAACCTTCAAGAGAACGAAATTACCATGTCTTCTATCAGATGGTCGCAG
GTGCATCAAGTGAAGAACGCCAGCAGTGGAGCTTGTTGACTGTGGAGGAA
TTTACCTATCTAAATCAAGGTAATTCTACGACAATTGATGGAGTAGATGA
TAAAGCCGAATTTGAGGCATTAAAAAAATCCTTGTTGACTATTGGTGTAA
ATCCTAATCAACAGGCGGCTATATTTAGGTTACTAGCAGCATTACTACAT
CTTGGTAATGTTAGTATTATGCCCACTCGATCTGATTCCGCTTTATCGTC
AACTGAGCCGTCTTTGATTAAAGCAACAAACCTACTAGGAGTTGATCCAG
TCGAATTTGCCAAGTGGACCGTGAAAAAACAATTGGTAACTCGAGGAGAG
AAAATTGTATCCAATTTAACCCAACAGCAAGCAATAGTTGTCCGGGACTC
TGTTGCCAAGTTTATCTATTCCAGTCTATTTGACTGGCTTGTAGAAAATA
TAAATCATGCTCTGGCTGCCGAGGAAGTATTAAGTCGGGTTAAATCATTT
ATTGGAGTCCTAGATATTTACGGATTTGAACACTTTGCTAAAAACTCTTT
TGAACAATTCTGCATCAATTACGCGAATGAAAAGTTACAACAAGAATTTA
ATGCTCATGTCTTCAAGCTAGAACAGGAAGAATATCTCAAAGAACAGATA
GACTGGACATTTATTGACTTCTCTGATAATCAGCCTTGCATAGATCTTAT
AGAAGGAAAGCTAGGAATCTTATCCCTCCTAGACGAGGAGTCAAGGCTTC
CCATGGGCTCAGAGGAACACTTTGTCAACAAGCTCCACCAGCACTATGCG
TCTGACAAGCATAAATTCTACAAGAAGCCGCGATTTGGGAAAACGTCGTT
CACGGTCTGTCACTACGCTGTCGATGTAACCTACGAATCAGACGGATTTA
TAGACAAGAATCGGGATACAGTTCCAGACGAACATATGGCTATTCTCAGA
GCTTCAAGTAACGAATTCCTTGGACAGGTCCTCGATGCGGCAATCGCTGT
GCGGGAGAAAGATAATGCATCTGCGACTTCTGCCGCTGTAAAACCTGTCC
CTGGTCGCAGAATAGGTGTGGCCGTCAATCGAAAACCCACATTGGGGGGT
ATATTTAAGTCATCATTGATAGAATTGATGCATACCATAAACAATACAGA
TGTTCACTACATTCGATGTATTAAGCCCAATGAAAGCAAATCAGCATGGG
CTTTTGAAGGTCCTATGGTTCTCAGTCAGTTGCGGGCTTGCGGTGTCCTC
GAGACCGTTCGAATTAGCTGTGCTGGATACCCTACCCGCTGGACATTCGA
GGAATTTGCATTAAGATACTATATGCTTGTTCCTTCAACTGATTGGACCC
CGGAAATTCGCCTTATGGCAAACAAAATTCTTACCAAGGCTTTTGGCACA
AGTGAGGAGAAAGGATTAGACAAATATCAGCTCGGCTTAACAAAAATATT
CTTTCGTGCGGGAATGTTAGCGTTCCTTGAGAATCTTAGAACTAATCGAC
TGAATTGTTGCGCTGGTATAATTCAGAAGACTTTGAAAGGTAGATTATAT
CGCAGTAAATATTTAAAAGCGCGAAAGTCTATATTGGACTTCCAGTCTGT
GGCTAGAGCCCACGTTGCTCGACATCATGCCCAAGAGACCCGGACCATTA
GAGCTGCAACATCAATTCAACGTGTCTGGCGAGGACAGAGAGAGCGAAAA
TATTTCCGTTCTATTCGGGATAATATAATTCTAGCACAAGCTACCTCAAG
GGGATATCTGTGTAGAAGAAAAATTATGGATACGCGTATCGGAAACGCTG
CAGTGATAATTCAAAGAGCATGGCGATCTCGAAAACAGATGAAAAGCTGG
CAACAATACCGACGCAAGGTGGTTATAATTCAAAGTTTATGGAGAGGTAG
AATGGCACGTAGGGAATACAAAAAAGTCCGAGAAGAGGCTCGCGATCTTA
AGCAAATTTCTTATAAGCTTGAAAACAAGGTCGTTGAACTCACACAATCC
TTGGGAACCATGAAACGGGAAAACAAATCTCTTCTTAGCCAAGTCGAAAA
CTACGAGAACCAGATAAAGTCATGGAAACTCAGACATAATGCTCTCGAAT
CTCGATCTAAAGAGCTACAAGGTGAGGCCAATCAAGCCGGAATTTCGGCA
GCTCGTCTTTCGGCAATGGAAGATGACATGAAAAAGCTGCAATTTAACTT
TGATGAGTCGGCATCGAACATCAAACGATTGCAAGAAGAAGAGAAAGAGT
TGCGAGAGACTTTAAGGATATCAACTGCCCAGTTGGAGGAAACAAAAAAG
TTAAGTACAGTCCATGAAACTGAGAAAATCAACCTTCGACAACAGCTTTC
AGAGCTGCAGGACCAACTTGAACTTGCCAAGCGCGCAGTACCAACTTTGC
CTGACTCTGCCAATGGCACCTCTACGCAACAGCTCCCTAGTGGTCTCATC
AACCTGGTCTCTTCGAAAAAGCCAAAGCGGCGTAGCGCCGGAATCGAGCC
TCGGGAATTAGATAGGTTCAGTGCAGCATTTAATCCTCGACCTGTTTCAA
TGGCGGCACCAGGCTCTAATCCGAGCCGTCAAGCGCTTAGCTCAACCTTT
CTTCCTAGCTTAGATAACATTGAATTTGAGCTTGAGAATCTACTTGCTGA
CGAAGAGGCCCTCAATGAGGAAGTTACAGTGGGACTTATTCGAAATCTCA
AGATTCCTGCCCCTACATCAACACCAGCTCCAACAGATAAAGAAGTATTG
TTTCCGTCTTACCTCATTAATCTCGTTACATCTGAAATGTGGAATAACGG
GTTCGTGAAGGAATCCGAAAGATTCTTGGCAAATGTTATGCAGTCTATTC
AGCACGAAGTTATGCAACAGGATGGAGACGAAGCTATAAATCCAGGTGCT
TTCTGGCTATCAAATGTACATGAGATGCTATCCTTTGTTTTCCTTGCAGA
AGATTGGTATGAGGCTCAAAAGTCAGATAACTATGAATATGATCGCCTTC
TAGAAATTGTCAAGCACGACCTTGAGAGTCTTGAATTTAACATATATCAT
ACGTGGATGAAGGTTCTTAAAAAGAAACTGCACAAGATGATTATCCCTGC
CATAATCGAATCCCAGTCACTTCCAGGCTTTGTTACGAACGAGAGCAACC
GATTTTTAGGTAAATTGCTTCAGAGCAACTCTGCACCAGCCTTCAGTATG
GACAACTTATTAAGCTTATTAAACAATGTGTACAAAGCTATGAAGGCCTA
TTACCTCGAGGAATCTATCATAACACAGACCGTTACGGAGCTTCTAAGGC
TGGTTGGTGTAACAGCTTTTAATGATCTTCTTATGCGCAGGAATTTTCTC
TCCTGGAAGCGAGGACTCCAAATAAACTACAATATAACTCGTATTGAAGA
ATGGTGTAAGAGTCATGATATGCCAGAGGGAACCCTACAGCTTGAACACT
TAATGCAAGCAACCAAGCTATTGCAGCTCAAGAAAGCTACATTAAACGAT
ATTGAAATTATTCAGGATATATGTTGGATGTTGTCTCCGAATCAGATTCA
AAAGTTGTTGAACCAGTATCTTGTCGCTGACTACGAACAACCTATTAACG
GCGAAATAATGAAAGCTGTTGCCTCTCGCGTTACTGAAAAAAGTGACGTG
CTCCTTTTGACTGCCGTTGATATGGATGATAGCGGGCCATATGAAATTGC
AGAGCCCCGGGTGATAACTGCGCTAGAGACATACACACCATCATGGCTTC
AAACTCCACGCTTAAAGCGGCTCGCGGAGATTGTATCAGCACAAGCTATT
GCACAACAAGAAAAGCTCGAGACCCAGATTGATGAAGAACTCAGCGACAG
CGAACTTAATGGGGCATAA
>maker-Bgt_ctg-257_consensus_gene-0.1
ATGAGGTCGCAAAATACCTTTCGAGGCTGTTCAAAGATAGCTGATTATGA
GCAACAAGGTAAACTTGGGGAGGGAACATTTGGCGAGGTTCACCGAGCAA
GATCCAAGAAGACGGGAGCTATCGTTGCACTCAAGAAGATACTGATGCAT
CACGAGAAAGACGGGTTTCCAATTACTGCACTCCGCGAGATAAAGCTCTT
GAAGCTCTTATCTCATCCCAACGTACTGCGGCTCGAGGAAATGGCCGTTG
AGCATCATCTGCGGACTGGTGATAAAAAAAAGCGTGCTATAATGTACATG
GTAACTCCATACATGGACCATGACCTTGCTGGTCTTCTTGAAAATCCTAA
CATAATTTTTACTGAACCTCAAATAAAATGCTACTTACTTCAGCTGCTAG
AAGGACTTAGATACCTACATGATAACCACATACTTCATCGAGATATGAAA
GCAGCGAACTTACTCATTAACAACAAAGGAATATTGCAAATTGCCGACTT
TGGACTTGCGCGACATTACGATGAAGCAGTCCCTGTTCCTGGAGGTGGAG
GTGGAGAGGCTCGCAGGGATTACACTGTGTTAGTTGTCACTCGATGGTAT
CGACCTCCAGAACTGCTACTTCAATTACGCAAATATACTTCGGCGATTGA
CCTATGGGGAGTAGGCTGCGTCTTTGGTGAAATGCTATTAGGGAAACCTA
TTCTTGCTGGTGATAGCGATTCCAATCAACTTAAGATTATATTCGATTTA
GTCGGCACACCCACGGATGAAACTATGCCTAACTGGAAATCTCTGCCGGG
CGCTGAAATATACAAGGTATCTAGTCTACCCCAGAATCCAGGTTCCTTGT
CACAGAAATTCAGAGCCTATGGCTCAGGTGCTATCTCGCTTTTGAAGGAG
CTTTTGAAGCTTGATTGGCGGAAGCGTATTAATGCCATTGATGCTCTCAA
GCACCCATATTTTCGAAATAGCCCACTCCCTGCAAAGCCAGAGGACCTTC
CTTTTTTTGAAGAGTCTCATGAATTTGACCGTCGGAAATTTAGGAGCCAA
CAAGCTGCTTTGCCTCCTGCCCCTAAGGGGGGAACCGTAGGCATGGGCCA
ATTGGGTGCATGGGAAGGTGTACCAGCAGGAAGTAGCTCTATAGCTAACT
CTGAAGGTTATAACGCTTTTCGTCAAGCGAATACAGCTCGATACCCCCAT
CATAACAACCATAGGGGTGGCATCCAACATGGTGGAGGAGATGACCGAAG
GCCAGCGTGGTCTCGTACTCATGATCGCCAGGACAGCAGACTTCCGCCCA
GACCTCCACCAGCGGACTACAGCAATATACATGATAATAGTCGAAGTGGG
GATAGATCGGATGGATACCGTCCCCAGTCTCGAGACTGCGAAAGAATTCC
GCCTCGGGGTCGTGGTGCCCCAATCGTCGACACCTATATTCCAAGCTATG
GTTCAGATAGTATGCGGCATGATGAACGAAGATCTCGGGATCGAGACGAG
AGAATAGGAGGTGAGCGTTCACGTGACCGTAGGCGAGATGAACGCGATGA
TAGGCGCCTAGATCGAGAGAGAGCGTTAGAACATGGCGAACGTGGCCGAA
TTGTAAGGGCAAGAAGCCGAAGTCGAAGTCGAACTCCAGCTAGGGATTAC
GATAGAGATAGAATACGAAGGAGAGAAACAGCTTCTACTGATCGAAAGGA
ACGTGAGAAAGACATATATCGTCGATAA
>maker-Bgt_ctg-257_consensus_gene-0.3
ATGACGGTAGCGACTGATAAGTTACCAGACTGGGTCCTCGATGGTGGATA
TCTTCCAAATTCTGTCATAAGGATTGGTATACGTCGACAATTGCGTGAGC
GTACGGAAATAATTAAGACCTCATCCTTAGAAGATGCATATCAAAAGAAA
ATGAAATACGTTGACCTCCTTCGGACAAGACCTATAGCCATCGAGACTGC
CACTGCAAACGAACAACATTATGAAGTTGGGACTGGTGTTCTACAAGCAT
GTTTGGGTCCAAGAATGAAGTACTCCTGTGCTCTATACCCAAAAGGAGGA
GAAACGTTAGCTCAGGCGGAAATAGCTATGCTAGAAAGTTATGTCAAGAA
AGCACAGCTAAAAGATGGCATGAGTATTCTTGACCTCGGGTGTGGTTGGG
GATCTGGAGCCATTTATTTTGCTGAGGTCTTTCCAAACTCCATGATTACT
GCCTTTTCAAACTCTAAAACTCAAAAAATCTATATTGATAGGAAAGCTGA
GGAGAAAGGTCTGAAAAATCTAACGGTTATCACTGGAGATATTGTTAATT
ACGAATTTGAAATGAATACGTTTGATCGAATTGTTTCTATCGAACTATTT
GAGCACATGAAGAATTATGAGTTGCTACTTGCTAAGCTGGGTAGAGCACT
TAAATCGGAAGGAAAACTATTTGTACACATATTTGCTCATAAGACTATGC
CATACGATTTTGAAGAAGGTTGGATGAGCACACATTTCTTCTCTGGGGGT
ACTATGCCTTCTGCGGACCTCCTCTTATATTTTCAGCGCGATCTCAAACT
AGAAAATCAATGGTGGGTATCAGGTAAACACTATGCCAAGACATGTGAGG
ACTGGTTATCGAAGATGATATCGAGCAAAAAAGAGATTTGGCCGCATCTA
ATAGAAACATATGGAGAAAACGATGCAGCTATGTGGTACAATAGGTGGCA
GATCTTTTATATGGCCTGTGCTGAGCTGTTTGCCTATGAAGGAGGAGATA
CCTGGGGTGTGTCGCATTACCTCTTTGAGAAGCCAAAAGCCAACTAG
>maker-Bgt_ctg-257_consensus_gene-0.5
ATGTCGGCCATATCAGGACTCGTTAAGCAAGGTGGCGATAACTTGGTTCG
CAATGTATGGGGCATGTGGGACGGGATGCGTCTCCGCGACTACATAAGAA
TCGTAGTAATTGTGGGAGTATACCTACTCCTGCGTCCGTATTTGCTCAAA
TTTGCTGCCAAAATTCAGGCCAAACAGCACGCCAAAATTCCCGATACAGA
CTCTTCTACCTCTTCTGTCAAAATCTCTCCTAACCAGCTCCGGAGCACCG
GCATGGTAGTCTCTGAACACGATGATTTAGGAGATGCTGAAAAGGACCAA
ATCGCTAGTGGCGCTGATCGGGAAACCAAGGCTAGGAAACGACAGAAAAA
GGCCATTAAGAAAGTTACAGAGGAAGAGAAAAAAGGGCTCGAGGCTCAAG
GGGAGAACGATGACAAAGAAATTATGGATCTACTAATCGATTATGAGGAG
GGGAAGGACGGTTGGTGA
>maker-Bgt_ctg-257_consensus_gene-1.11
ATGCTTGAGATAGGTGCCGCCGTGAAATCAAAGCCTCCAACAGTTATGAA
CGCTGCATCTCAGTCTCCTCCATCTCCATCGGAACTCATTACCATAACAT
CTCCTATAGATGATAGAATAACCATAAAATTCAAAACACCTCTGAAAGGT
ACCTGCGAAACAGTTTTTGATACCCAACAGCAATACACTGGATGGATTAG
TACACCTGAAAGATATGCCACAAACACTTTTTTTTGGTTCATTGCAGCCA
GAGATCCAACAGATCAACTAGCAATTTGGCTGAATGGCGGACCAGGCAGT
AGCTCAATGATTGGATTGTTCACTGAAAATGGCCCCTGCGAAGTAATAGA
GCTTGAAAGAGGAAAATATGGAACGAAGGCACGAGAGTGGGGATGGGATA
GAGGTGCAAATATTCTATATATCGATCAGCCAAACCAAGTCGGATTCTCA
TACGACACTCCTAAAAACGGATCAATTGATCTTCTGACATCTAACATATA
CACTCCTCCTCAGGTCGTGCCAAACTCTCAACCTGGAATAACTTTCTTGA
ATGGTACATTTAGCTCGCTGAATCAAAACAACACAGCAAACACGACACAG
TCAGCTGGCATGGTAATCTGGCACATGCTTCAAGGATTTCTGGGAACATT
CCCTCAATTCACGAATAACACATCAATGTCCGTACATTTATTTGCCGAGA
GTTATGGTGGGAAGTATGGTCCAGAATTCTCCACGATATGGGAGAATCAA
AATCAAAAGCGTTTAACTGGGGAAATATCAAGGCTTAATACGATCGAGAT
TAAACTTGCTTCACTTGGTATAATTAACGGCTGTGTAGATGATTTAATTC
AAGCACCCTATTGGCCTAAGATGGCCATTAACAATACTTTTGGCTTGACA
ACTATTAATCCAGTCCGAGCTAACCTCGCATTAGCAAGCTTCTACGCACC
TGGAGGCTGTAGGGACTTAATACAGCGCTGTAGGGAAATGGTCAAAGTAA
TTGATCCAGATGGCATTGGAAATATAGTTGAGGTGAACAGTATATGCTCA
GCTGCGTATGTGAGCTGTACCGAAAAGGTTATGAATTCATATCTTGACTC
TGGCCGAAGCTTTTATGATATTGCGCATCTGTTACCCGAAACGTCTCCCT
CCAACACATACCTGGAATACCTAAATAGTGCCGAATTTCTGGCTGCAATA
GGATCCCCCGTCAACTTCACACAGACAAATCATAACGTTGTCAGCGCCTT
TCTCGCCACTGGTGACAATGAAAGATTAGCGTTAACACCGAGGATTGCTT
ACCTTCTACAATCAGGCGTAAGAGTTGGGTTCGTATACGGTGATCGGGAT
TATGTTTGCAACTGGTTTGGAGGAGAGGCCATTTCACTCGCCGTTGCTGC
TCAAGCCTCATCATCCTACACCTCAATCTTCCCCAACTCTGGATACGCAC
CTATAATCGTAAATTCTTCTTATATTGGCGGTGTTGTACGCCAGTTTGGC
AATTTGTCCTTCAGTCGTATATACGATGCCGGTCATAGTGTTCCGGCATA
TCAACCAGAAACAGCCTTTCAAGTTTTTGCACGCATCATGAAAGGAACCT
CTATTTCTACCGGACAGCCTATTGACCTTTCCACTTACAACACTACTGGT
CCTCTAAATGCAACTAGAACAAACGCAGTGCCTGAAGCGCCAACAGCAAC
ATGTTTTTTGCGTAACGTACCAGAGACTTGCACAGATCAACAAAAAAATA
TGCTTATGAAGGGCAAGGGTGTCATTATTAATGGAAAGCTCTTCAATCAT
ATCGAGGACTATAACTCTGCGTCTCCAAATAGATCTATATCTACAATGAA
CGGAAGCGTCACAGTGACAACTACAACTGAGGTTTTGACTGGTTTCTTTA
CTGCTACCTGCACACCAAGTTCAAAAAGTAAATCCTTGGCAAAAAGATTC
AATACCTCAAATAGCGAGCATGAATTAACACCTGGATTCCAAAAGGATAA
CCAGGCTATTGTAATGATTTAA
>maker-Bgt_ctg-257_consensus_gene-1.0
ATGCTTGCATGGTGGCTCGGGGGAAGAAGGCCTAAAAATGAGCGCTATCT
CGGTAAGGACGACTTCTTTTGGTACAATCTTCTGACACTATTAGATGAGC
CGCAAGTAGATGCACCCGAAACTCCAGCACCGGTTTTTGCAGCTCGTGCT
CTCAAAAGTGCACTGTTTGGTAGTCCAGGCTCTCCTACGGACCTCGATAC
CAATCTGGATTGTAAACCAACCTCTTTTCATGATTCTCCTTGCATCAACA
ACTTTCCGGCGCGAAACAATCCCGAGTCAAAGCTTCCTGGTATACTAGTA
ACACCTGGTGTCTCTAACCCAAAAAGAAAAACAGTCACTTTTGGTAGTGA
TGTAAGAGTAAATGAGATAGATGCTAGAAAACATAACTCAAAAACAAGCA
ATAGAAATCAGTCACTGGGGGAATCGCCAAACGTCCCTTTATCTCCCAAA
TTTAATTCAAATCAAAGCGAACTCATTAAACCATCATCCACCGATTTGGA
TGATGCGGCTAATCAGGATTTCAGACAAGGAGCTGAGGAGCTAACTCACA
TCGAACCAATACCTCTCTCAAGTCTTAGTCCAGAAGAGACAAATAATCCC
TTTTTCGGACCGAGATTGAAAGATGACAAGAGACAGGATAAAATTTTGTC
TCAGCGATCTACTCAACACACCTCTCCCGAACACGCCCTAGAAGGTGATA
TGACAATTGATCTTAATAATCCGCACTCACAATCTGGCAAGTATTGGAAA
TCAGAATTCGAAACTTACCATCAGGAAGCTAAATCAGAAATGAGAAAACT
CCTCGCCTACAAAGAGCTAGCCAAATCATACGCGAAGAAAAAGGATATAC
AATCAGTTAATCTAGCTGAAAAGCTCAGAGAAGAGCAAAAAAAGGTTCTT
ATCATGGAAGAAAAGATTTCTAGGCTTTCAGCCATGATAGCCACTGCTGA
TAGGGAACGAGACAGTAATGGGTCCCCTGAATTAATAGAAGAGTTAACTC
GACAAGCTGCCAGCGCTATACAATACAAAAAGCAAGTCGAAGAATTTCGA
AAATTGGTGGAAAATATAGATTCTAGCTCTGATGAAGCGAAAGAACATCA
AAGCAACCACACAAAGCCAGAAAATTCAAACGAAAACGAATCCACTGTCT
TGATCACAAAAATGGGTAGAGAAATAAAGAATCTCAAGAAGCAGTTGGAA
AAAATGACTTTACTCCAAAATGAGAACAAAATATTGCATGGAAAAATACT
AGAGAAAGATGAGAAGATTGCCAGATTGAAGTTACAAAACGCATCTGTGA
AACGGGAAGTGTCAAATTCAAACCCGAGATCGGTAGATGACTCGATGAGG
AGATCAAATGATTTGTCTAGTTGTCAAAAATATGAGAACCCTCGTCAGCG
TGAGTTTGAAAGTTTAAAAAAAAATACGACAAATACAGCAGATTTTGCCA
AAGTCAACTCTGGGGATTCTCAATCACGCCATGGAGAATCTCATGCTCAA
GTTCAATCCCTCAGTGTAAAGAAGACGGAACTGGGCTCATATTCGCATCA
TGAAACGCTGAATAATTTAACCCACCGATATGCCTCTCACTCATCAGTAG
GAAATGAAAATCATATAAATACAGATAGCTTCCCAACACAGACACACAGA
CGAATACAACATACGCCTCTATCGAATAAAAGTAATCTAGTCAACGCTTT
ATCCTGCTCTCCAGGTTCGCGCTTCTGTTCATCAGCAATCAACCTTCCTT
ACATGGAGTCTAACGCAGCAAAATTTAAACAAGAGGACTTAATCGTAGAT
GATGAATCGAAATATCAATCAAACCGAGTAGAAGCAATAAGGATACAGAC
CATGCAAGGATTCTTTCTGGTAGAACAAGAGTTACTCGTGCCAAAAGCTC
AAGGGTAG
>maker-Bgt_ctg-257_consensus_gene-1.14
ATGAAGAGAAAGAAATCTACGCACAAAGATGACGAACAGCAAGATCTCGA
ACTGGCTGCCAACAAGAAGAGATGTATCAGACAGCAAACGCCACCCAACA
AGATAATATCAGACCCTAACGCGGCCACAAAGCAGTCTGAGAATGGTATG
AGAGCTACGCGTAATGGGAGCTGCGATTCTGAAGAAAAATACCCAGAAGA
TTGTGATACATATGTCGCCCTTAACCACGGTTCTACCACTACCACGCTCA
CCGAACTTCCACAAAGCCACAATTTCGGACTCGATACACCCTCTAAAAAT
ATAGTACTGAACAAGAGGCTCTTCGAAACGCCGGTCAAATCGAGCAGCAA
AAAAAAATCGGACAGCTCAACTCTTCTCCAGAAAAACATCAACAGATCTG
CTCGGAAAAAGATAACAAGAAATCTCATCGAACGAACAACCCTAGGCAAC
ATTAGCGATGAAGATGAGAATGACGAAGATCTTGCGGAAAAGATTTACTG
TTCAGAAGAAGATGTCGATGAATTGACTGATGCTCCTCCGAAAACTCCAA
AAGGAACGGCGGGAAAAGTTACAGCAAGAACCCCTCGACGATCTCCAACT
CCTCCCAAAAATCTAACTGATTTTGAAAATTATTTCTATCAAAACAAACA
AGGTCGCCCGAAAACTTCCAATAATAAACTTACACAGCTAGAGTTACTGG
ATCATGAAGAATACTTTAAACGCTCACGCAAGATTGTATATCAAGACCAA
AGTGATATCGAGAGACTTGAACGTCTTCACGCAGATGATTTTCCTCGTTG
GCAATTTGAATTGTGTCAAGGATTCAATTTGTGTCTCTACGGATTTGGAT
CCAAGAGAACATTGCTCATGAAATTTGCCGACAATATCTCTAGAGCACAT
CTAAACAAGGAGAAATTTAGAATCGTTGTTGTTAATGGTTATGTCAATAG
TCTATCGATCAATGATATTCTTAAAACCATAGCATCTTCAATAACAAGTG
AATCAATTAAGGTAGGCTCGCTCTCTGATATGCTTGAGACCCTATTCGGG
CTCATCGAGCAAGACAAGGCATGGGATATAACTCTCGTGATTCACTCTAT
TGATGGAATTTCAATTCGCCGACTCGCTCATCAAACAATCCTATCCCGTT
TAAGTGCACATCCTCAGATACACCTTGTTGCTTCTGCTGACCATCCCTTA
TTTCCACTTCTATGGGATAGCTGTCTTCGTTCCACCTTCAACTTCATCTT
TCACGACTGTACTACCTTTCGAACCTATGACATGGAATTAGATGTCGTTG
AAGAAGCGCACAAGCTACTCGGGCGGAGTGGACGGCGAGCAGGCGGAAAA
GAGGGTGTAAATTTCGTTCTTAAGAGCTTACCTGTGAATGCAAAGAATCT
TTTCAGGATCTTGATAGCCGAACAACTAATAGCAATGGACAACAATAGCG
ATAATTTTGATGAAGATAGAAATATGGATAGAAATTTAGTGAAAAGTAAG
AAGCCTGATATCGGTGTTGAATATCGAGCTTTATATCAAAGAGCCGAGGA
AGAATTCATCTGTAGTAATGAGATGAATTTTCGGACACTCCTTAAAGAAT
TCCATGACCATCAAATGGTAGAAAGTAGAAGAGATGCCTTCGGAACTGAA
ATTCTTTTCCTTCCATTTCGCAAAGAAGAGTTAGAAGATATACTCGAAGA
TATTATGTCGCAACTCACTTAG
>maker-Bgt_ctg-257_consensus_gene-1.9
ATGAAAGGAAATACCATAAATACGATTGTTTTGTCACTGGTGACTGCACA
GGCGCTGTATCTTCAGGAATATTCGACGATTCCACAGGTAGTAGGAATAG
ATGTGGAGAGAAATCGGCATATTTCGGACCCAGTATTCCAAGATCGGTTA
CGGAGGAGGGGTGCTGTGCAAGGGAATTTGGACAATAAGGAAACTCTCTA
CTTTTTTAATGTGACCATCGGAAATCCGCCGCAAAGCGTAAGGTTACATT
TAGATACTGGTAGCAGCGATTTATGGGTCAACACTCCAAGCTCGCAAATT
TGTTCCGGCTTAGCAAAACCTTGCCGGGTTGGAGGAAGTTACGAGGCCAA
CTCTTCTACAACTTACAAGTATATCGCCAGCGATTTTAATATTTCGTATG
TTGATGGGTCTGGGGCACAAGGGGACTATGTGTCGGATATGGTTGCCATT
GGGAAAACGACGCTAAAAAACTTTCAGTTTGGGATAGGATACAAAAGCTC
TTCCCCCCAAGGCATACTAGGTATCGGATACGCAATAAATGAAGTGCAGG
TCGGCAGAGCGAAAAAGAGACCATACGAAAATTTGCCGATGCGAATGGTG
AGCGATGGTCTTATAAATTCCAACGCTTACAGTCTCTATCTCAACGATCT
TGATGCCAGTACGGGCAATATCCTCTTTGGTGGGGTAGATACGGCTAAAT
ATGTCGGACCACTTCATACGTTACCTGTTCAGAAAACAGGTAAAGTGTTC
TCGGAGTTTCTCATTACCATGACCAGCCTATCAATTGGGGAAACTCCTAT
TGCAAAAAACCAAGCTCATGCCGTGCTTCTCGATTCAGGCTCTTCGCTAA
CCTATCTACCAAATGAAATGGTTCAGCTAATTTATAAAAGGCTGGGTGCC
AAATATGATCCTCGGAAGGGTTCAGCTTACGTCCCCTGCGAACTTGCTCG
AAGTAAGGAAAAGCTAGAATTTACTTTTTCTAAGCCAGTAATTACAGTAG
ATATGAGTGAGCTAGTGATTCCTCTCTTTGGTAGCAATGGGCTACCAATC
TCATTTGCTGATCGCTCGCCCGTTTGCTTATTTGGTATTGCGCCAGCTGA
CAGTGGTACTAGCGTCCTAGGCGATACTTTCATACGTTCAGCATATCTAG
TATATGATCTTGACAATAACGAGATTTCCATAGCTCAGACTAACTTTAAT
GCTACTGCCTCAAGAATTATCGAAATCGGTAAAGGTTCTAAGCCGGTACC
AGATGCTCAAGTTGTCTTAGACGACGTCTCGGCTGTTACTGGAATCAGGA
TTGATACTACCAGGACAGGTCATGGCAACCACGTTGTAGTTGTGTCTAAA
ATTTACAGCCTTACTGTACCCATCTTGATTATCGGGATGGTGATGACCTG
GGCAGCTATATAA
>maker-Bgt_ctg-257_consensus_gene-1.16
ATGCCCGATAATGGGATTATCAGATGCCCATTTTGTGGATTTAAGGGTAC
CAGTGAATATCAGATATTGTACCACTTTGAAGTTACGCATCCAGAAGATT
TATCTAGTAACTGTGTTCAACATAATGTCAACACCGCTGATGAATTTTAC
CGAGACGAAACATCTGACCAATTTGAATGTTGCTCAGTGAATAGCTTTAG
AGATGTTATGCTCTTGCCGGAACAGGATGATCAAAAAAATTTGAATCAAA
CTATTCAAATCTCTGACCCCCACCAGGCTAGATTTAAGCTCCGAGAGGAT
TTTGAATCAGCTTATGAAAAAAATACATCACCTTCTTTGCATAAATGGAA
AGAGAATAATGTCGAGCAGAAGATTAACGATCCTTCAGCTCATCAGTTGG
GTACGAAAATGAAGTTGAGCGAATTTCTCAAGACCTCCAGTAAAGTTACT
GAGAGAACTCCACGATTTGGATCGTCATCTAGCAAAAAAGCTCGGGTCTT
TGATGTAAGTAACTCTCTATTGTGTTCAAACATGCTTGAAGGACAATTTG
GAACTGCTACTCAGCTCTTGCCAGAATTCAAGCCTTGGCCCACATGCAAA
TGA
>maker-Bgt_ctg-257_consensus_gene-1.5
ACCAATGACATTGCCACATCGCTATTAGCATGGCAAAACGCCGGTGTTCA
ACACCTTCGCGCTCTTCCACCGGCTATTGCAGCTGATCTAAAAGCTATCA
TGACACGCAGCGCCGCCCGGGTCGTTGCCGACTTGCCAGTCTTTGAGCAG
TCAACAACTGTCTCACAAACTAATGAAAACAAGATAAATTATCCCCCTCC
AGCAATAAACTCACCCCTGTCATACGCATCTATGGCAAATAAAGGCTCCT
CTATTTCAGCCCCGCCACTCCAGACTAAGAAAAAAACTGCACCATTAGCT
GTAAAATCCAAGCCCGACTCGAGGGTCATGGTTCGCCTAGCGTCTGATCA
CCCCTTACGCCACCAAGATTCTCTCCTTCTCCGCACGAAGCTTAGAAGCC
TTCTGGACCGTGCAGAGCTAATCAAGGACATTCGTTCGATTCCATCTGGC
ATTGCTTTGGTTGCTCCCTCTCCTGACCAAGCAACAGATCTTCTC
>maker-Bgt_ctg-257_consensus_gene-1.15
ATGTTTTGTCGCTTAGGAATCGCGAGTGAAGTCCTCGAAATAAGAAATGG
AATGCCTTCAGAACTGGCATTTAAGCAGTTATTTTCGATGGCCCAAAAAT
ATTTCAGCAGCTGTATTGTAGATGTTGACTCCAAAATCTATAAAACCAGT
CTACCACCAATATATCTACAGCATCAAGGACATTCTATGACAATTATCGG
ATACGAAGAAAGGATGGATGGATCGAATAATTTATTAGTTTTTGACCCAA
CATTTTCATACTCTCAGGATATGATCATGAGCATTGGTTCTACGATAGAC
AATAGTCATTTGTTACATTCACTAAAATTTTATCGAAGAGGTGCTAATTA
TTTGGGGAAGTACAACGAATTTGAAATATTCAAGCTAGCTAATGCAGTTC
TGTCTTAA
>maker-Bgt_ctg-257_consensus_gene-1.19
ATGCCAGCCTGGCTATTTAATTTAATTTCAAATAATGACGGTATTATGAA
AACAGTTAACCGTATTGAGAACGGACGACCGATAAAGCTTGAAATATGTC
CAAATATGGTGCCAGGGGTTATTCCTGTATTGGCACAAATGTTTGCAAAA
GATGAATCAACAAAGATTGCGTACCTTTGTCATCCAGCGGTTAAACAAAT
ATCAAAGCTTAAGAAGGAGGATGATGGCATCATATATAATAGCATCAAAT
TCCCAAGGGCACGAGATCTTCAACGGGAAAATTCCTTCCATATTCGAGAT
ACAAGAATACATTGA
>maker-Bgt_ctg-257_consensus_gene-2.8
ATGAGTTTCGGCAAAAAAGATGAGGACGGCGATTCGGCTTTCCTGAAAGT
TGACAGAACCTCCGTATTCCAGGAAGCTCGACTATTCAATAGCTCTCCTA
TACAACCACGAAGATGTCGTGTACTTCTCACAAAGATCGCCTTACTTCTA
TACACTGGAGAGAAATTTCCTACAAATGAAGCTACTACACTCTTCTTCGG
AATATCAAAACTCTTCCAAAATAAAGATGCGAGCCTACGGCAAATGGTTC
ATCTTGTCATTAAAGAACTAGCAGATTCTGCAGAGGATACAATAATGGTC
ACGAGCACAATAATGAAAGATACTGGTGGTGGTACTGATGCAATCTATCG
GCCTAATGCAATCCGTGCGCTTTGTCGAATAATTGATGCCTCTACTGTTC
AAAGTATTGAACGCGTTATGAAAACAGCAATTGTCGATAAAAACCCTTCT
GTCTCATCTGCCGCACTTGTTTCATCATACCATCTTCTTCCAATTGCTCG
CGATGTTGTGCGAAGGTGGCAAAGTGAGACTCAGGAAGCAGCCACATCAT
CAAAATCTTCAGGTGGATATTCTCTAGGATTTTCAACCTCAGGGTCTCAA
ATGCCTGTAAATAATTCTACAATGACCCAGTATCACGCCATAGGCCTTCT
TTATCAAATGAGGATGCATGATAGAATGGCACTCGTTAAGATGGTCCAAC
AATTTGGAACTGCTGGTGCAGTAAAAAGTCCTGCTGCCATTGTAACACTC
GTTCGGTTAGCTGCACAATTGGCCGAAGAAGATCAGCAACTCCGGAAACC
AATGATGCAACTTTTGGATGGCTGGCTCCGGCACAAGAGTGAAATGGTTA
ATATTGAAGCGGCGAAAGCTATTTGTGACATGCGAGACGTCACTGACACA
GAAGCCACTCAATCTATCCATGTATTACAACTTTTTCTATCTTCACCGAG
AGCTGTAACGAAATTTTCAGCAATACGAATTCTACACAATTTTGCATCAA
TTAAACCCCAAGCTGTTCAGCCATGCAACCCAGACATTGAACTACTAATA
TCTAACACAAATCGATCGATTGCTACATACGCCATCACTACTCTTCTGAA
AACTGGAAATGAAACTAGTGTGGATCGATTGATGAAACAGATTTCTGGGT
TTATGACGGACATAACTGACGAATTTAAGATAACAATCGTTGAGGCAATC
CGGATTCTTTGTCTTAAATTTCCTAGTAAGCAGGCCGGAATGCTCGCATT
TCTTAGTGGAATACTTCGGGACGAAGGTGGATACGAGTTCAAAAGAGCTG
TCATTGAGAGCATATTTGATTTGATCAAGTTTGTTCCTGATTCTAAAGAG
GAAGCTCTGGCACATTTATGTGAATTTATCGAGGATTGCGAGTTTACAAA
GTTGGCCGTTAGAATACTCCACCTACTTGGCTTAGAAGGTCCGAAGACTT
CACAACCAACGAAATATATTCGATATATTTATAACAGAGTTGTTTTGGAA
AATGCTATCGTCAGAGCTGCAGCGGTCACAGCACTTTCTAGGTTTGGTGT
CGGACAGGAAGACCCTGAAGTAAAGCGAAGTGTAACTGTCTTGCTTACTA
GATGTCTAGATGATGTGGATGACGAAGTTCGTGACCGCGCAGCTCTCAAT
CTAAGATTAATGTCTGAAAGTAATGAAGTCGCCGACCTCTTCGTAAAAAA
TGACAAAACATATGCTCTCCAATCATTTGAGCATCAACTTGTACTATATG
TCACTGCCGACGATAAGACAGTATTTGAGACGCCATTTGACACTTCAACT
ATTCCTTTAGTTACTAAGGAACAGGCTGATGCTGAAGACCGCTCTAAGAA
CTTCACTTCTATCATGCCGTCCACCAAGGCACCAAACACGAATTCAAAGA
AGGTCGCACCCTCTAGTTCAGAGGCTGCAGTTTCTGCTTCAACAATGGCC
CAGAAATATCAACAAGAACTTCTTCGTATCCCTGAGATTAGATCGCACGG
AAACATTTTGAAATCATCATCGTCTGTCGAATTAACGGAATCAGAGACAG
AATATGTTGTTAGCGTTGTTAAACACATTTTTCAGGAACATATCGTGTTA
CAGTACAATGTTAAGAACACTCTACCAGATACGCTCTTAGAAGACGTTTC
TGTCGTTGCTATACCCTCAAATGATTATGAATTAGAGGAAGAATTTATCA
TTTCCGCCACAAAGTTAAAGACAGATGTTGCAGGGACTGTTTATGTTTCG
TTCAAGAAGATTGGTGGAAAAGGCTCTTTTCCAGTCCTTACATTCACCAA
TACTCTGAAGTTTACAACAAAAGAAATTGATCCGATATCAGGTGATCCAG
AAGAAGTCGGATATGATGATGAGTATCAAGTCGAAGACCTTGAGCTAATG
GGAAGCGATTACGTTATGCCTGTATTTGCCGGGAACTTCAATCATATCTG
GGAACAAATTGGTGCTTCAGGTGCTTTAGGTGAAGAAGCTGAAGAAACAC
TGCAACTCAGTGGTATGAGCAGCATCGCAGACGCAACTGAACAACTTGCC
CAAACATTGTCCCTCCAAGCGCTAGAAGGATCAGATATCCCAGTTAGTAT
GACCACTCATACATTGAAACTCTTCGGAAAGACTGTCACTGGCGGTCGCA
TAGCAGCAAACATTCGAATGGCATTTTCAACTAAATCTGGGGTTACAAGT
AAAATAGTTGTGCGTAGTGAAGAAGAAGGCGTCGCAAGCCTAGTCTTAGA
ATCCCTTTCGTAA
>maker-Bgt_ctg-257_consensus_gene-2.6
ATGTCCGCATCAGCAAAAGAGGAGGCAAATCCTTCCTCAGAACCGGCTCC
TTCGAAAAAAGGAGCGAAGAAGGCCGAAGCCAAGGCAAAGAAAGAAGCAG
AAAAGGCTCGAAAAGCAGCTGAGCGTGAAGCGGCCACTGCCTCAGCTAAT
TCTACTGAAGTCCAAGACACAGCAAAAGATAATTACGGGTCAATCACAAA
TGCAACTCAGCTCGCCTCTAATTCAGTTCATCTTAGAGCTCTCTCAGAGG
AGAATGTAGGATCAATAGTCAAGTTGCGTGCATGGATACAAAATTCTCGG
ATGCAGGGCGCCCGGATGGCCTTTGTGGAACTAAGGGAGGAGAGTAATTG
GACAGCCCAGGGTGTTGTCGCATCAAATAATGAGGGTTCAGTAAGTAAGC
AGATGGTAAAATGGATCGGTGGCTTAAAGCTAGAGAGCTTCATACTACTT
GAAGCTGTAGTCAAAAAGCCACTCGAACCGGTCAAGAGTTGCAAGGTTCA
TGGAGTTGAGCTGCACTTGGTAAAGGTATACCTAATTTCTGCGGCACCGG
AAATGCTAGGCCTGGGGCTTGCAGCTGCCAATCGAGCTGTTGGTAGACTA
GATGAGGAGGATACAACTGAAACCAAGGATGAAGGTTTACACATTACAGA
AAGCACACCACTGGCAAGTTTGGCTACACATCTCAACAACCCCGCCATGC
ACAAGCGCGCTCCAGTAAGTCAAGCAATCGCTGATATAAGAATTGCAGTA
GAGGATCTGTTTTGTGAATATCTTCGTGCCCGTCGTTTCAAGAAATTTCA
CCCGCCTTCGCTCATAGGTGCGGCATCTGAAGGCGGATCCAATGTTTTTC
GAATGCCTTACTTTGATAAAGAAGCCTATTTAGCTCAAAGTCCCCAATTC
TATAAACAGTTCGAGATCGCGGGTGGTCGTAAAAGAGTTTTCTGTGTCGG
TCCGGTATTCAGGGCTGAAAACTCAAATACACCTAGGCACATGACTGAGT
TTATTGGCCTTGATCTGGAAATGGAAATTGAGGAGCATTACCACGAGGTA
ATTCATATGTTAGAAGGAGTTCTTCTTCACATATTTCGTGGTCTCTCGAC
TCAATGCCGCGAAGAAATAGAGCTTGTCCGTTCTGTCTATCCATCAGAAG
AATTTCTTTTACCCGAACCTGGAAGAGAAGTCCGCCTTACATTTGCTGAA
GGTCAAGCTCTTCTGCGAAGTCAAGGCCCAGATGAATTCAAGGATGTTAC
TGATGAGGAAGACATGTCAACAGCCCAAGAGAAAGCACTTGGAGCCCTCG
TTCGGGAGAAATATGGCACTGATTTTTACGTCCTCGATAAATTTCCGAGT
TCAGCTAGACCCTTCTACGCTATGCCTGATCCAGAAAATCCATCAGTTAC
CAATGCCTATGACTTTATGATGCGCGGTCAAGAAATTTTGTCCGGGGGAC
AGCGCTTGCACATACCGAGCGAGCTTGAAGCAAATATTCGCGCCAAGGGA
CTTGACCCTAATCAGCCTGGTATCAAGGAGTATGTAGATGTTTTTAAGAG
TGTGGGTGTGCCCCCTCATGGAGGTGGTGGTATCGGATTGGATAGGGTCG
TGGCATGGTACCTGAATTTACCCAGCGTTCACTTAGTATGTGACTATCCT
CGGACACCAAAAAGGTTAGATCCCTAG
>maker-Bgt_ctg-257_consensus_gene-2.0
TTCCGAGCAGTTCGGTTTCTTGACCTCATCAAGCCATTCTCACCTATCCT
TCCAGAGGTGCAACAGCCGGAAACAAAAGTACCATTCAATCAAAAATTGA
TGTGGACAGGCTTAACCCTTTTAATATTTCTTGTCATGAGTCAAATGCCG
CTGTATGGTATTGTGTCCTCAGATACCTCAGATCCCCTTTACTGGTTAAG
GATGATGTTGGCAAGCAACAGAGGGACTTTAATGGAGCTGGGAATCACGC
CTATCATCTCATCAGGAATGGTCTTTCAGCTTCTAGCTGGTACACATCTA
ATTGACGTTAACCTCGACCTTAAATCAGACCGTGAACTGTACCAAACAGC
GCAGAAGCTTTTTGCCATCATTTTGTCCATGGGTCAAGCTACTGTGTATG
TTCTGACTGGTCTGTATGGCCAACCTTCAGACCTTGGAGCTGGTGTTGTC
TTCCTCCTAATTCTTCAATTGGTCGTTGCTGGATTAATCGTCATTCTTCT
TGATGAACTATTACAAAAGGGATACGGCTTAGGAAGTGGCATCTCTCTGT
TTATCGCAACTAATATCTGCGAGTCTATCATTTGGAAAGCCTTTTCTCCA
ACAACTTTCAATACAGGACGCGGCCCAGAGTTTGAGGGCGCCGTTATCGC
ACTATTTCATCTGCTTCTCACCTGGCCTAACAAACAGCGTGCCCTACAGG
AAGCTTTTTACAGGCAAAACCTTCCTAACATATTAAATCTCATTGCTACT
CTTGTAGTGTTTGGTGTCGTTATATATCTTCAGGGCTTCCGCGTAGAAAT
TCCTCTCAAATCATCCCGTCAACGCGGAGCTCGTGGCTCATACCCTGTTC
GACTCTTTTACACATCCAATATGCCTATCATGTTACAGTCGGCTCTATCT
TCAAACGTGTTCTTAGTAAGCCAGATGTTATATTCGCGGTTCTCGGACAA
TCTCCTAGTCCAGCTTGTTGGAGTATGGGAAGCCAAGGAAGGCTCATCTC
AGCTTTTCGCTGTTTCTGGTCTCGCCTACTACATGTCACCCCCAATGAAC
TTTATGGAAGCCCTCCTAGATCCCATTCATACCGCAGTATACATTGCATA
CATGCTTATAGCATGTGCAATATTCTCCAAGACGTGGATCGAAATCTCTG
GCTCGAGCCCGCGCGATGTAGCAAAACAGCTCAAAGACCAGGGACTTGTT
ATTGCAGGACATAGAGAACAGAGCGTCTACAAGGAACTGAAGAGAACAAT
ACCCATTGCCGCTGCATTTGGTGGTGCTTGTATTGGTGGTCTATCTGTTG
CGAGTGATCTCCTAGGCGCACTTGGGTCTGGGACAGGAATCTTATTGGCA
GTCACAATAATTTACGGTTATTTCGATATAGCAGCCAAGGAGGGCGATAT
GTCAGGCATGCAGGGGATGGTTATGGGATAG
>maker-Bgt_ctg-257_consensus_gene-2.7
ATGGCCTACATTCGACAAAAAGATCTTCCGAACCTCAAGAAATACAGATA
CTCGGGCGTCGATCATTCTCTTATTTCCTATTATATATTAAAGCCATTTT
ATACCAAGTTTGTAATACGATGCTTTCCCATGGGTATGGCGCCGAATTTG
ATCACCCTTTCAGGATTCGGGTTTATAATTATAAACGTTATGACACTTCT
TTGGTACAACCCAACGCTGGATCAAGATTGTCCACCATGGGTCTATGCTA
GTTGGGCTGTGGGGCTATTTCTATATCAAACTTTTGATGCTGTTGATGGA
GCGCAGGCACGGCGAACTCAGCAAAGTGGTCCACTTGGAGAATTATTTGA
TCACGGAGTTGATGCCGTGAATACCTCTCTTGGGGTACTTATTTTTGCAG
CTTCCATGAATCTGGGAATGGGATGGCTAACAGTTACATCTCTCTTTGGG
TCGCTTTCCACGTTTTACGTCCAAACTTGGGATGAATACCACACAAAGAC
TCTTACACTTGGCCTTATAAATGGACCAGTAGAAGGAGTGTTGCTTCTGA
TAGCAATATACATTATTACTGCCATAAAAGGGGGTGCCAGTCTCTGGCAG
CAGTCAATGCTCCGAACTCTAGGGATACAGGAGCACGCTTTTATCCCAAG
CTTTATCTACGAGCTAGCTTTTAACGAGATTAATATCTTGCAAGGTAGTT
TAGTTCTCTTCATAAACATTTTCCAATCCTCTCGAAATGTCATCAAGGCA
CGACATCTCCGTGGTGAGAATGCTCGTGGTGCCCTACTTGGCTTACTGCC
CTTACTTATAACATGGATGCTTATTACGGCTTATCTTCGCCTTAATCCAG
AGATATTATATAATCACCTCGTACCCTTTCTAATTTTTGTGGGGTTGATG
AACGCCTATTCAGTTGGGCAGATAATCACCGCACACCTAGCGCAGATGCC
TTTTCCGTACTTCAACATCCTTGTTCTGCCTCTTGCCTTTGGATTCTATG
ATTCCTTAGGACCAATTTTACATAACAAATTCGGGATGGGCTGGCCAAGC
ATTCTTGAAACGACCTCTTATCAGACCTCATATTGTTTATGCATGGTAGG
TTTCGCTCTCGGTATCTACGGAAGCTTTGTAGTTGATGTCATCGTAACTA
TATGTGACTACCTAGATATCTGGTGTCTAACTATTAAGTATCCACGGGAA
AAGGAACCTTTAGCGTTTATATCAAAGAAAAACACTTGA
>maker-Bgt_ctg-257_consensus_gene-2.10
ATGGCATCTAACACTAGGACGTACTCTTTATTAGTAGCATGTCGTCGCAA
TTCAAGACACTCGCTCTTCAAGCTATCTCCCTCACGCTCTGTTTCGACAG
ATACAAAATTAGAGCCTCTTGAAAAACAGCGCCCAACTTATTTTAAAGAC
AGTCTAAATAGTGTACCGTCATTCTCCGAATTTATGGGGGTTGACAACAA
ATCACTTGAACCGACTGATGTATTCAAACTACGAACAGCCTTTGTTGGTC
CGCCCGGGAAGCAGAGACAAATAACTCGACTCCCTGAATGGCTAAAGACT
CCAATTCCAAATAACTCAAATTATAAGAAGATAAAGAATGACTTGCGAGG
ACTAAACCTACATACAGTGTGCGAAGAGGCTCGCTGCCCTAATATCTCTG
ACTGCTGGGGCGGTAGTGATAAAAGTGCAGCTACGGCTACGATAATGCTC
ATGGGTGACACTTGTACTCGTGGCTGTCGATTTTGTAGTGTCAAGACCTC
CAAAGCACCCCCGCCCCTAGATCCACACGAACCCGAGCATACGGCTGAGG
CCTTAAGACGTTGGGGCCTTGGGTATGTGGTCTTGACATCAGTTGATCGG
GACGACCTTAAGGACGGGGGTGCGCATCACTTTGCTGAGACCATCATGAA
AATAAAGCAGAAGAACCAGAATATACTGGTCGAAGCCCTAACAGGTGATT
TTGCGGGTGATCTAGATATGGTCAAGGTCGTTGCAAAAAGCGGGCTTGAT
GTATATGCTCACAACGTCGAAACTGTGGAGGCTCTCACACCTTTTGTTAG
AGATCGAAGGGCTACCTTCAAACAGAGTCTCACTGTACTAGACTCGGCGA
AACGGGCTGTCCCCACTCTGATTACCAAAACAAGTATTATGCTTGGCCTT
GGGGAAACTGAAGAGCAAATTTGGGAAACTCTAAGAGAACTTCGCAAGGT
CAAAGTCGATATTGTTACTTTTGGTCAATATATGCGTCCAACCAAACGCC
ACATGAAAGTTGAAGAATACGTGACCCCACAGGTATTTGAATCATGGCGA
CAACGTTCTCTAGATTTGGGCTTTCTGTACTGTGCTAGTGGTCCACTAGT
GCGGAGCTCATACAAAGCTGGGGAAGCTTTCATCGAGAACGTATTGAAGA
ATCGGAGAATCACATCATTTCCACATGATCGCACTCAAACTACGCTGTAA

>maker-Bgt_ctg-257_consensus_gene-2.2
ATTGCTATTCTCAACAAGCGTGTGACTCAAATTGAGGACGTTTTCTTCAA
AGACAAAGACAGCGAAAGTAATCGGAATGCATTGTTTCCTCGAAAGGATA
AAATCGAAGGCCCATCTACCAACCTGAGAATCCCTCAAAGAGATGCCTTT
GTAACGCCTGGCAAGGCAACACTTTTGATCCCGCAGTACGGCGTTTTCAT
GGCTCCAAACAGCTCGCCAGGTCCCAGAGGATCTAACAACTTGTTAATAC
TATCAGAACCACATGTTGACAGGAAAGGGCGCAAGTCTTGGCCTTCGCAA
ATCTTAACAGTGCTTACATGCAGTAGCTCTGGAATTATTGGTGCGAACTA
A
>maker-Bgt_ctg-257_consensus_gene-3.20
ATGAGGGTGGTAGGTGTGCTTTGTGGAAAACCTGTAGGATATAGAAGAAA
AACTAGGTTTATCCAGCTGGCTACTTATGTTCGGGAAATATTCAATCAGC
AACCAGTGCGGCGATTTGTGCACGGGTTCTGCGTGTTCGACAAGGTTATT
GAGTTCTGGCTGATTGATCGAACTGGTGCATACAGCTCGGGCTTTATAAG
TATCAAAAATGATGAGCAAGTTTTGGTCCGTGCCATCTGCTCATATTTAC
TGATGAGTGACGAAGAAGTGGGTCTCGATACAACAATTCGCGAAGTTGAT
GGACAGCCCATGATTACAATTGATGATGCTCTCCAGGTCAGGGGTGTAAT
CAATCTGGTGGCATCAGAAATAATTCACAAGCGGAGTGATGTTTGGGAAG
ATTTGTCAGCTTTCATTCCTAAAGAATGGCTCCAGATGGAACACGAGAAA
ACGTCAAAAGACTCTGGAGAAGAGGAAACGGATGGATATGGGGCATTGGA
TGAATATGAAATGACTAGAGCTGTTCTATCACCATACGGACGTCCTCTTA
ATTCTTGTAAATCGGTATTGCAATTCCTTATTATCATACGAGATGCACTT
ATGGGGCACCGTGGCTTATTTAACAAGAAAATTATTCATAGCGATATTTC
CGAGGATAACATCATTATAGTAACACCAACAGAGGATGATAGATCAAGAG
GGATGTTAATAGACTTGGATCTTTCAATCTCGGACTACGATACTTGTAAG
ACGAGCACACGTGAATATCCCGTGGGCACATCAAAGTTCATGGCTCTTAT
ACAAGTGGCGATAACTGAGCGTGACTCTAATTTTAATTCGACTTATCTTC
ATGACTTGGAATCATTCTTTTACGTTTTCATAACTGGTTGCGTCGAATAC
GGACGTGACCGTAGTATTCCATTTCACAATTTAGATTCGTGGTGCACAGA
GAACATGGATGATAACCTTAAAAACAAGCTTGATGAAATCGAATCGAATT
TCAAAAATTTTATCAACTTCAAGTTCTCAAGCAGTTTTGTTGATGTCAAG
AACTTGGCTTTAGAGCTGCACAGGCTATTGTTTGGAAATACTAGATATTG
TCACGAATACTCCCGCGACTCAAATTTGATGTACACGAGAATGATGATGG
CATTTAATAGAACCATTGGACAGATTGAAGGTAAGATTGCTTTTAAAACT
CCATCGAAGTGCTATTTCCTACCCTGA
>maker-Bgt_ctg-257_consensus_gene-3.0
ATGATAAAGTACTCGTGGAGCAGGTCTGAAACTAACGCTGAAGTTCAATT
TATGAAGGATGCGCTTACAGTACCCGGTGTTGTGAAATACATAACATCAG
ATCTAGTTTACCAGACAAACAATCACCTGGGAAGCCTCAATCTTTCCGAC
GCCCAGCCTTGTGACTTAAAAGCTGAAGAAATAATAATCTCCCCAGGCAC
TAATTACCACAATATGGCCCTACCATCCTTGGAGAGAAATCGCTTTCTCT
TCAGGATTGTCATGACACCTTGCGGCAGAAAAATTAACTCCAGTGGTTCG
ATCCTTGCTTTTGTCGTCGGAATCCGAGATGCAATCAAGGCCCACCAGGC
GCTTGTTGATAAGAATATTCTACATGGAGACATTTCGGATGGTCTCTTGA
TTGACTTCGACTGCTCAGTAAGATTGAAAGATAATGTGGCTGAAGATGAT
GAACGATTCTTAACAGGCACCCTGAAGTTCATGGCACTCGAGAGATTATT
CTCTGATGGAAAACCAAAGGCTATTCGACGGACTTATCGCCATGACTTAG
AATCCTTTTTCTATGTGTTCATCGTAGGATCCATAGAATATGAATTCGTC
AATGGTGGAATGTCACACAATCTGGATGATTGGTGTGTGAATATAATCAA
GCAGTGCTACTCAAATAAACGTGTTCATATATATGAATTCCCTACGCTCC
TCAACATGTTCACGCCCAGTTTCAAAGAACTTAAGCAGTTAGCTAAGAAT
TTACGAACGATTCTATTTGAAGACCGTGGATCGCTATACCGGAGAATGAT
CGAAGCGTTTGATGACACAATCGAGGACATAAAAGGTAAGATATATTTAT
CAATGCATAATAGTACTCTTCTTTTAGCTCGAGCTTTGCTGACAAACTAT
TTACTTAAAGCTGGAAAGATCAAGAATCCAACTTTCATAGCACGTCGACA
ATAG
>maker-Bgt_ctg-257_consensus_gene-4.2
ATGCCGCTAAGCAGGAAAGAGATTGAGCCTACTCGAAAACAGCTTCAAGA
AGCAGTTATAAAATGCTCAGAGCGATGTCTATACCAATCTGCTAAATGGG
CTGCGGAATTGCTAACTTCCATGGAGCTTCCTGAAAGCTATCAAGATCAT
GAAGGCACACAAATAAATGAATCAGCCAGTGAGCGTTATAATTCAGTTCT
GTTATCTGGGAGTTCAAATCCTGAAGAGGCGCTTTTAGAGGCAAAAGAGA
TGAACTCTTATTTGCTAGCCAAGTCGTTTTTTGACTGTCGAGAGTTTGAG
AGATGCGCCTCAGTTTTTTTACCTGATACTGTATTACAGGGGATTCTCTC
TACCTCATCGGAGAAACCTGCCCCAAATCTTCATACACCAAAGGGAAAAG
GGAAAAACAATACGAGCCAATTACATGACTCCAGCTACCCCCATCTTAGT
CAGAAAAGCTTTTTTCTTTCCCTCTATGCTAAATTTATGGCAGGTGAAAA
GAAGAAGGAGGAGGACACTGAAATGGTTATGGGGCCTCACGATGGTGGAC
ACGTTGTCAACAAGAATCTAGGTATTATAGGCCGATATCTCAAAGGATGG
TTCTCTGAGCGGGCAAATGAAAATGGCTACTTTATTGGAAGCGAGGGCTG
GCTAGAGTTTCTGTATGGAACAATCTTAGCGAGAGATAAGAATGAAGAAG
AGGCCATGAAGTGGCTTATACGAAGTGTCCAAGTTTTCCCTATGAACTGG
GCCTGTTGGCTAGAGATAACCTCGCTCATATGCCGAGTAGATGATCTTTG
TCGAATTTCTCCGTTGCTACCTCGGAATTTGTTCGCTTTTCTCTTTAACA
TTCACACCTCTCTCGAACTCTATCAAGAATCTACAAGTCTCTCGAATTCC
CTCAACGAACTGGGTGAGGTCTTCCCCAAAAATCCCTTCCTACTCACTTC
TCTTGGTATAATGGCCTACCACACAAAAGATTTTGTCAGTGCGGAAGCAC
ACTTCAGTAACTTACTCACTCTCCATCCATATCGACTCGATTACCTTGAT
CATTACTCTAACATCTTGTACGTGATGAACTATCGACCCAAACTTTCATT
CCTCGCACATCTGTGCTCCTCGGTGGATAAATTTCGGCCTGAGTCTTGTG
TCGTAATAGGTAACTATTACTCGCTACTCTCATCTCATGAGAAAGCAGTT
CAGTATTTCAGGCGAGCTCTTACACTCGACCGATCGTTCCTCAGTGCTTG
GACCCTAATGGGCCATGAGTATGTAGAGTTGAAAAATACACACGCAGCTA
TTGAATCATATCGCAGAGCAGTAGATATTAATAGGAGAGACTATCGAGCA
TGGTATGGTTTGGGTCAAACGTATGAAGTTCTAGAGATGCATGCCTACGC
CCTGTGGTATTATAAGCAGGCCTCTGGCCTACGACCCTGGGATGGCAAGA
TGTGGCAGGCAGTAGGTCAATGTCTGAAGCGAATGGGGCGTGATTTAGAA
GGGATTAAAGCTTTAAAGCGAGCCTTAATTGCTGATAGTTACTACGATAA
GGCCGTAGGAAGCTCTTTCGGGTGTAAAATTAAAGATAGATCGGTGATTC
TTGATCCTGAAATCCTTTTGGAGATCGCCGGTATGTACGAACGCCTCAAT
AATGATTCCGAGGCCAAATCATACATGGAGATGTGTATTGCACAGGAAGA
TGGCATTGAGGATGACCTTGAGTCTGAAGTTCAGATTCATGCTGAAAGTC
ACTCTTCAGACGATGAGCCGAGGCCAACTCATCTCGCTGGTGGGACTGGA
GTTACCGCTGCAACGTCCAAAGCACGAATGTGGCTAGCTAAACATGCCAT
GCGGGAAAGAGACTATGAGAAAGCACTACAACTGGCCACCGAGCTGTGTC
AAGATGGTGTAGAAATTGAAGAGGCAAAGGCCCTGGTTAAGGAAACGAGG
ATGAGACGCATAGCTGACAGTTTAGGACATAGCGAGATCAGCACTTTACA
ATAA
>maker-Bgt_ctg-257_consensus_gene-4.3
ATGATTGTCCCCTCACAGTTATTATCGCCCGTTTATAAGCGTCGCTTCCG
TACTGCTGACATGCAAAATCGCTCGTCGCCAGATGAAAGTATATGCGTAT
CTTTCCCCGCGCGGCCTCTCTATTCAAATATTAAAGATGTCGCCGACTCC
ATATTGGCCAACCGCATTCAACACATTGTGGTAATGACTGGGGCAGGTAT
CTCGACATCAGCGGGCATACCTGACTTTAGGTCACCTGGCACAGGTCTAT
ACGCGAACCTAGATAGTCTGGACTTACCGGACGCAGAGGATGTCTTTGAT
ATCAGTTACTTTCGAGAAAATCCCGTTCCTTTTTACACCCTAGCCAAGGA
GCTTAATCCTGGAAAATTCCATCCTACTGTTTCGCACTGTTTCATAAACC
TTCTGAACGAAAAGGCCCTGCTGAGCATGTTATTCACGCAGAATATCGAC
TGCTTAGAGCGAAAAGCTGGTATTCCAAATGAAAAAATAGTGGAAGCCCA
CGGTAGTTTTGCCACGCAAAGTTGTATCGATTGTAAAACACAGTTCCCGG
ATGACTTAATGCAGACTGCGATTGAAAATGGAAAGGCACCTTATTGTCTC
ACCCCGCAATGTAATGGATTAGTCAAGCCGGATATTGTCTTTTTTGGTGA
ATCTTTACCACTCTCATTCTTCCTAAATAGAGCTTCTATTAGCCAAGCTG
ATCTGGTAATTGTCATGGGTACTAGTCTATCAGTCCAACCTTTTGCAAGT
TTACCTGCTGGTGCGGGTATGGAAATTCCACGTGTATTGATAAACAATGC
AGTGGTAGGTGATTTTGGTAGCAGACCAAACGATGTTATGATTCTTGGAG
ACTGTGACGCAGGTGTTCTGGAGCTGGCTGAAGCGCTTGGATGGGTCGAC
GAACTGAAAAGTATTTGGTTTAGTGTCAGCGGAATTTTCAAAGAAAAGGA
GGCAGCTAATCTCCAGAAAAAAAAAGCTGCCATGACAAAGGATGAATTGT
TACACGCCGAAATCCAAAAACTGACCGATGAAATTGATACTTCCCTGAAG
GGATCACGAAAGCATGCCGATAGCACCTACAAGCTCTTGGAGTTGACCAG
TATCTCGAATGATATTGCCTGCACAGATGTTACTCATGAGTCTAAGGGTG
ATGAAATAGCTACAGCTACAGCTACAGCTTCATCGGAATACTTAGACGAG
GATCCTTGA
>maker-Bgt_ctg-257_consensus_gene-4.15
ATGGATAAATCTAATAAACTCCAAAAATTCGAAGCAATTTTTCCAAAGCT
TATTGAAGATTTACTCGACCATGCCAAAGCACATCATTTGCCTGATGAGT
TTGTAAAATGGTATGAAACTTCTCTTCACGCTAACGTAGTTGGTGGAAAA
TGTAATCGTGGCATGTCTGTTCCAGATTCAGTCTCTACACTTATTGGTGC
CCCTCTCTCCGAAGATGAATATTTTCAAGCCGCAACACTAGGTTGGATGA
CAGAGCTGCTTCAGGCCTTTTTCCTCGTATCAGACGATATCATGGATGCC
AGCATAACACGTCGAGGGGCACCCTGCTGGTATAAACAGCCAAAAGTCGG
TATGATTGCAATCAACGATGCTTTCTTGCTCGAGTCAGCTATTTATACTC
TTTTGAAGAAGTATTTTCGCTCTCACCCTCGATATATTGAGCTGGTTGAA
TTGTTCCATGAAACAACATACCAAACCGAAATTGGGCAACTTTGTGATCT
ACTCACCGCTCCTGAAGACAAGGTCGAGCTAGAAAACTTTTCTATGAGTA
AATATCAGTTCATAGTCACTTACAAAACAGCATACTACTCTTTCTACTTA
CCAGTCGCCCTTGCGCTTTACTTACAGGATATTGCCACACCAAACAATCT
TAGGCTTGCTGAAGCAATCCTAATACCACTAGGCCAATATTTCCAGATCC
AAGATGATTACCTAGATAACTTTGGTCTGCCGGAACACATTGGTAAAATT
GGAACAGACATAATGGATAACAAATGCTCATGGCTCGTAAATCAAGCACT
TGCTATATGCACGCCTGATCAAAGGAAGGTCTTGGAGGAAAATTATGGTC
GTAAAGATCAAGAAAAAGAAAAAAAAGTCAAAGAACTATATGAAGAACTT
CAGCTTGAGCAGGTTTACAAAAATTATGAAGAGAAGCGTGTTGGTGAGAT
AAGAGAAATGATCGCAAATATTGATGAGTCAGAAGGCTTGCGGAAAGCTG
TTTTTGAAAATTTTTTATCGAAAATATACAAGCGTAGCAAATAA
>maker-Bgt_ctg-257_consensus_gene-4.11
ATAATTTCTGGAGAAGAAATTGCCATTAAACTAGAATCAGTCAAGGCAAA
GCATCCACAGTTAGAATATGAGGCTAGAGTCTACAAATCCCTTGCAGGAG
GAGTTGGAATACCTTTTGTACGCTGGTTTGGAACCGAATGCGACTACAAC
GCCATGGTTCTCGATCTCCTCGGCCCCAGCTTAGAGGATCTATTCAACTT
TTGTAACCGCAAGTTTTCGCTCAAGACGGTACTCCTCTTAGCCGATCAGC
TTATTTCCCGCGTCGAATACATTCATGCCAAGTCTTTTATTCACCGCGAT
ATCAAGCCTGACAACTTTCTCATGGGAATTGGTAAAAGGGGAAACCAGGT
CAACGTGATTGACTTTGGTCTTGCTAAAAAATACCGAGACCCTAAATCCC
ACTTCCACATACCCTACCGAGAGAACAAAAACCTGACCGGCACAGCCCGT
TATGCTTCCATAAATACCCACCTGGGTGTCGAGCAATCTCGTCGCGATGA
TATGGAATCGCTAGGCTATGTAATGCTGTACTTCTGCCGTGGTTCTCTAC
CCTGGCAAGGATTAAAAGCTGCAACCAAGAAACAAAAGTATGACCGAATA
ATGGAAAAGAAGATGACAACCCCGACTGAATCGCTATGTCGTGGCTTCCC
CACCGAGTTTGCAGTCTACCTAAACTACACTCGCTCCCTTCGCTTCGATG
ACAAACCTGACTACTCATACCTTCGGAAGATCTTCCGAGACTTGTTCGTC
CGGGAAGGGTACCAATACGACTATGTATTTGACTGGACCGTGTACAAGTA
CCAGAAGAATGCACAAGCTGCGGCACAAGCTACCGTAGCTCAACCTTGTC
CCGAGGAAGATGAAAAACCCGCCCGTATGCGTGGAACTCCACATGTCCTT
CCAGCCCAAATTACTTCTTGTGCCGCAAAAGCTGGAGGTACAGTAGAACC
ACGTCGAAAGTATGCCGATCGTGGTGTTGTCGCTACTGATAATGTGGACC
CCGCTAGAGTGTACACTAGTAACCATAGGTAG
>maker-Bgt_ctg-257_consensus_gene-4.7
ATGCGACTGAAAGGACTGCTACGTCGATCTCGGCATATTAGCGGCATCTA
TCCAAGCTGGCTTAATCTAGACAAATTTCTCGGACGAGTTAAGAAACCTG
CTAAGCACCTCAAGATAGATGATGAAGAGCATCAACTTCCTACAGTCAAT
GGCTCAACACCTCCAAACGGTACGACCGCCACTTTGAAGCTTGCCTTACT
GTTCACTGTCCTCTTAATTTTCGGTATAAATCTCGCACACATCATTTACA
AGCCTCCTTATACGCTTATCAAGCTCCTTCAGTGGAAGTATGCGGAAGTT
ACCTTTCACTTTCCGCCTCCATCATTTTCCCATCGTAAGGTTATCTCCCT
CACAATAGATGATTCTCCATCATCCGAGACTACAAAGATATTGGACTTGC
TTCATACATTTGACGCCAAAGCTACTTTCTTTGTTATTGGGAAGCAAATA
GTGGAGTATCCTCACGTTGTGCAGAGGATTTTTGATGAAGGCCACGAGGT
TGGTATACATGGATGGTCAGACGAGGCTAGCTACAGCCTTCCACTACCTG
AGCTAGTACGACAGATTCGAGAAATGGAACAGTTATTGCCAAAGAATTCC
CACAGATCAAAGTGGTTTCGTCCGGGTTCTGGCTGGTTCAGCAAGCCGAT
GATATCTATGCTCCGAACCTTGGGCTATCAAATTGTTCTCGGTAGTATTT
ATCCTCATGACCCCCAGATTCCTTTTCCTAGGATCAACGCTGCACATGTC
CTCAGTTTAATTCGTCCTGGCGCCATTATTATCATGCATGATCGGAGGCC
TTATTCTTCCCGACAGCTAGAGTTAATCTTAAATGGACTTGCAGATGACG
ACTGGACAGTCCAAACACTAAGTGCGACACAGCAAATCATGAAAGCAGCT
ACGATAGTCAGTAATCGGTGA
>maker-Bgt_ctg-257_consensus_gene-4.18
ATGCGGCCACGTAAAAGACGTCAGGACAGCTCGCAACCAGCCATTACCTC
CTACTTTACAGCAGATTGCACATCTCCAACGGAAGCAGAATCCACCCCTA
ACACCATCAGCCAACCAATTATTCCGGCATCTATTCAATCATCTCTTCTC
AATGTTGGTATGCGGATCCGTAAAGCAGTTCCAGAAGGTTATAAAACTAA
GCACAACAACCAGTCTCCCAAGTCCATTGTAGAACAAATTGCACCATATG
AAAGAGGAGCGAAAAACGCAACGGAATCTAAATTTGTATATGATAATTGG
CAATCGAGCAATGCATCACAACCTCGACCCCAGTTAGATCAGAGAGAACT
CACTCCATTCTGCGGTCTGCTTAAAGTGGGAAACTGGCAACAACAGCCTA
CAACATCGTATGGAACCTCTCCGTACAACTCGTGCGAGTCTGAGTTAGAT
TTAGTGGACCAAGAATTTGAAGCGAATTTCCCAATTTTGTGTAGCCAGAG
TAGTACTATTTCTTCATCTTCTCAAAGCTCGACCAATCAGGCAGCCACTC
GTAAACGACGGCTCTCCATGGATGAAGATATTATTGACGAAGGCCCCACG
CTTAGTTATACGGATATAGAGTCTTCTCAAGAAAAACTTGAATGGGGCAT
ACCGCAACAGACGAGAATCTTCGATGAAGACGCAAAAATAGGCCTCAACT
CGTCATATTCTGATGAATTTGAAGACGCTGAATTTTTGGACTATGGCCTG
TTAGAAGATACAGAAATAGAAGGACTGACTAACATGTAA
>maker-Bgt_ctg-257_consensus_gene-4.16
ATGCCCGACCTCGAAATAGCATGCTTCAATGCCTACTCAGCTCGCATAGC
AGCGGCATGTGGAGCTGGACGCATCGAGCTGTGCGCCTCATTTTCTCTCG
GCGGGACAACACCTAGCTTGAGTACATTTCTTGCCCTTCAGACCGATCCT
GCCCAAATAACACCTATCCATGTCATGATCCGACCACGCGGTGGCAACTT
TGTGTACACCGACGAAGAATACCAGGTTATGCTTGAAACGGTTGATGTAT
TCTCTCATGCTGGAGCCTCTGGATTTGTTTTTGGAGTCTTGACGGCCTCA
GGATCGGTCAATTTATCACAGTGTCGTGGACTTGTTAAAAGAGCGCAGGG
GAAAACATGTGTGTTTCACAAAGCTTTTGACGAAATAGCAGAAACAGATT
TGGAGGCGCAGCTCCAGGTGTTGATAGATTCTGGTATCAGTGCCGTGCTG
ACTTCGGGGAAAGCAGCCAGTGCAGAAGAGGGTATTGAGGTATTAAGAAA
GTTGATAACGGTGGCTGGAGGTAGAATTGAAATTATCATTGGAGGTGGAG
TGCGTTCAAGTAATGTGGAGAAAATAAGAGACCTTGGGGCAAAATGGCTA
CATTCAAGTGCCGTAACTTGTAAAGACACGGAAAATGTAGATGAAGAGGA
AGTAAAGGCATTAAAAAATCTAACATAA
>maker-Bgt_ctg-257_consensus_gene-4.13
ATGCGTCTAACCAACATCCTAATCCTATTCGCTTGCTCTATCACCGACGT
TGATGCAGAATTGAAATATTGGAGGATACAACAAGGCGCAAAATGTGGTG
CCTCAATCTATCGCCAGGAAACGCTAGAAGATGCAATTAAGCCCCATTGC
CGCATAAATTCTGACGGGAAGCCGGAGATCATTCTTACGGATGATATGAA
GAGGTCTTACATCATCCCGGAACCACCAACTCCGCTTTACTACTTGCCTC
TACCATCTGTGGACGCCAATGGCGAAATTGTCTCTAAGGAGCCCACCGAC
TACCATGTAGCAGTTGATCCGTATTGTGAATTCAACGTGGTGACAGAAGT
CATGAGCGTGGCCGACGACGGAATTACTGTGGATAACGAAATGAGAAAAG
ACTGTGTGCCTGACAAGCCATTCACTTAG
>maker-Bgt_ctg-257_consensus_gene-5.20
ATGTCACCTCCCAACTCTCGGCCTCCATTAACATCACGAATCCGCGCCTC
CTTTGAAGGCCGACGTCACAAGGCTGAACTCTCAAGTCCTACCAGCCCGA
AATCCCAGGACAATGAATCCATACGAACGATAGTCGAACAAGTTATAAAT
ACGCAGCCCTTTCAGGCTGCGATTGCTACCAATCTTGCGCAGCTCATAAA
GCCCAATATCAAAGATGCTTTGGACACCATACAGCCACTCGTGGAAGCGG
TATATGCGCATGAAGTTCTTCTGAGGAAAACTAACTTCAGCGTGGAGAAC
CTTCTTACAAAGCTTGAGACAGATGTCCTTCGCCCAAAATCGAACAGTAC
ATCCATAGCCGAAAGTGATAGTGATAGAATTGTTTTGCCACACATTCGTC
ATAACTCTGAATCCAACTCGAAAGCATCAGAAAATAATTATGGATCAAGC
AACCTAGACAAAAACAGCTTAGGCAAAACAGTGAACGCGAATAAAGATGT
AATCACTGATTCAATCGAAGGGGCTCAATATCCTACTCTGACCGCTGAAA
CTTTTCTCCAAGATATTTTGCCCATAAAACAACAAATCAAGGATCTCGAA
TTAAACACAGAGCATAGCAAAAGCAACATGGATCTCATGGAGGAAAAACT
CGATGAGATAAAAAGCGATCTATCAATCGTAATATCCATGATATCAGAGG
AAAAAGGTGGTACCAGGGCTAGTCTTGATAGCTTAAAAGGAAGCCGTACA
TCTTTAGAAGACCATAATTATGCAGGAAATAGGCGTAGAGATGGGCTGAG
TAGGTCACCCACACAAGGCAGCGATAGCACTATAACTATGAAAAAGAAAT
ATATCAAAGAGCCAAAACAAAAGGTTTGTAAAGATAAATCTCATGATTCT
AATGCGTCACAAGAACTTTCGGTAGTTGAGACCAGGTCGAGATCCCCCAG
TGACTCACTTCATACCCAGACCCTAAAGAAACTCGAACTTGAGATTGCAA
ACCTAAAGGAAAGCTTTGATAGTAATATGGCGTCTAATGATGAACGAATT
TCTACAGTGCTTGCAACGCTTGAGAATCACCCGCAGACACCTGATAATTA
TTTTGTAAAAGCTATTGAAAAATTAAATACCAATCAGGAATCTCAACACT
TAGCCCTGTGTACTTTACTAACAGAAAGAATAACACTGGCTAGGAATAAA
GAGTTTGAAGAGTTGGGACAAAAACTAGCCCAACTTCAAGATCAATTAAA
AGGTCCCGATGTGATCCTTGAAGATATTAGATCATCTAATGCTCTCCACA
ATAATGCTCTGGTAAATCAAACTTCTGCTTTGCATGAGATAAAGACCAAC
ATGGCCTCATATGATACCAAACTTGAGCAACATAGTGAAGCCATCACAAG
GCTCATTACGATAAGCTCAGAACCATCATCTATCGTGACTGCAGATAACA
GTGGCTTAGAACAACAGGTCACTTCCCTGATTGACACTCTTAATTCACAC
ACATCTGAATTCGTGGAGATTAAAGCCGCTAATGCTGCTCATGCCAAAGT
TCTAAAAAATAATACAGCAAATTTAGAACAAATCAAGGCAGATATTGAAT
CGTACACGACTACTATCCAGAATAACATTGAGCTCTTTGATGAAACTATA
CGAGAAGCCTTGGCATCAACCCAGCTCACTTACAACAATTCAATTGCACT
TGGAGATCAAATTATGTCCATAAAAGCTAATGTTGATTCCCAAAAACCAT
GTCTAGATAAATTCAAGCTTGAGACTGAGTTTAACAACAACCAAAAATTT
GATTTAGTCGAATCAGAAATAAAAGTTATTACTGACACACTTCTTTCACA
TAGTTCTCTTCTCGATCAGATCCTGAGTAAATGTTCTACCCACAATGTAG
CTCTACAAACAGTTAATGACATGGAGGAATTTTTCAAATCCGAATTCCAT
GAAATTAAGCAAAGCAATGATGCGAACTCGAGGACTTTAGGTAGCTTGAA
AAGCAACCATGAAAACAACATAGACGTGATAAATCAAGTAAATGTATGGG
GCTTATCATTTAACCAAGATATGAAGGATATCAAGAGTCTACAGGAGTCT
TATGCTAGAACATCTAGTGATAATCAACAGAAAAATTTCGAAATCTTCAA
TATTCTTAAAAGCATAAAAGATTCACATGAGCTCCATAGTGATATTATTT
CCGGCATCAAGGAAGAGATAGATTGCTCTGCCTCTGACTTGAAAATGATC
CAGGCTTTTCATAAATCTCACGAGGGTGCTATTTTAGACATGAAAACTTC
TATCGATTTCACAAACACAACCTTCGGAGTAAAGCTTGAATCCATAGAAT
CTACCGTATCGGAAAACAGCAAACAACTCGAATTACTAAAGGGAATCGTG
CAAAATATAAAGCAGGATATTACTCTCGACTTCGAACCGGAAAAAATACA
TAAAATCCTTGAAATGATTGTCGAAAGTCTCGCAGCTCATTCTGTTCTTC
TCGGTGAAATAAAAGAGGATGTCTGTGCAGAAATATTGACATCTCTGCAT
GATATTGAGCGTGTAATTCAATCAAATTCTAATCTACTTGCTGATACGCA
ACAAGTTGATGTAAATGCTGAAATCCTGACACTACTGCACACAATAAATG
AGGACTACTCTACAATTCCTCCCTCTTTATCTGAGATCAGGGATCATTGT
GATAACCCAAAGCCTTCATCAGTTGCTATCGCTCTAATTCAAAAAAGATT
TGCCGACATTGAGAGTGCTATGTCTGAACACCTCAATCACCTCATTTCTC
TCAGTAGCTTTGCTGACTCATCGAAAAAATACGAAGACATAAAATTATCC
AAGTTAAAAGAAGTAGAATCTTATTCTGAAGAAATTCTAGGAACGAGCAA
AGAATCTGCATCTAAAATAAATGATATCATTCTCAAATTAGATGGCCAAA
ATATAGCCATAGATATGCTCAATCAAAAATCATCCAACCAAACTTTCCTA
AAACTTTTGAACACTCTGCAATCAACGAATGAAATTTCTTTAATTAAGAT
CGAAGAAAACAACTTCACCGCCAGGAATATAAGTGATGAGACTAAGAACT
TATGTGGATTGATCGAAAAAATACATGCATTCATTATTTCTGCCTTCCCT
CAGATAAAATCTGGCCAGGAGCATCTAGAGAATCTTGGCGAGAAATCTCG
TCACGAAGTTAAATCTGAATTGAGTCGAATCTCCGAATATTTGTTAACTA
TCCAAACCATTCTTGGTAAGGCATCCAACACAATTGATAACACTTTTAGT
GAAGTCATCAAACCTTATCATTATCAAGATATCACCCATCCCATGTCGGC
TTTAAGCGACAGCATGAAGAAAGATATTCAAAAATTTGATACGGTTGTAC
AAAATTTCATGGAAAAAGTTGAGGAAAATAAAATCCTTCTAAATTCAATT
ACGGAAACAATAAAGGATAAAATATCCATAAATTTAACAGATAATGGTGA
TAATAACGCTCCAAATCAAGGAATAAGGCAAATACAACAGAATACGTCTC
TTAATGATGAGATATGCTTCTCAACAGAAATTGGAGCTATTCGCTCACAA
AATTATAGCATTGATAGCTATCAAGTTGGAGAAAAAGAAGCCATCAAAAG
GAATATATTTTCAGGTTTAAATCCTCTAACTACTGTAAATGACTGGCAAA
AACAGCCTCTTAATTTTCCGGTTGAAGGAAAAGTAGCAACTATTTGCAGC
ATTGATTCTGGAAACCAAATTTTACAAACAGATTCTCAATCACAGGGTAA
TAATTCTAGGCTTGAACTAACGCCGGAATGCATCGTTAAAGATAAAGATT
GTCTGTTGAAAATAGATTTCCCCTCTCAATCTGAGAATCAAAACAAAAAT
TATTTATCTGTGGAATCGAAGGAAAAAACTACAAGAAATATCAAAATTGC
TGAGCACATTCAACAAAATATTGTTATACCAATAAATAACATTACTACAT
TAATAATTCAATCGGAATGTAAAGATGAAACTGAGGAAAGTGACAAATAT
TTAGTTTTATCAGCCGGAGCCGCTACACCAGCTATCGATACTGGTCATAA
TATTAAGGAAAATGATTTTTTTATCGATGATAACGTCGTCAGAGCTGGAG
TGACATCAGAATGTAAAGCTAATACTGACCAATATATCGAGGGATCGAAT
CTTGATGAAGAATCCGCTGTTCCAGTTGAGCCTCATTTCCAGGTTGCATC
TAAAATCACAGCCCAGTCTGATTTGCAAAATGAAATACATGGCCCCTCAA
TCGACATCAAAGATATCGTTCGCAGTCATAATTTCATTCCTCATGTTGAC
CAAGTTTATTTGCATGAGCTAGGGCAATTTCAAGATGATACTGTGGACTT
TATGGAAGATTCAAATTCACTAGTCATACGTAAGCCACCATGTGAATCTA
ATATTCCAAGTGACCTCGATACCATTCGAGAATTATATTTGCCAAATGAA
ATCAGTAAACCGATTCATGACGTCCACCATATTGACCACGGTGTTGATTT
AAATCAAGATCATGATGTTGTTCCTTTAAATGAGGCCACCCATTTAGGAG
ACAATTCTTCCGCATTCAAGCGAAAAACCGGCCTGCAAGTCAAGTCCGTG
ATCCCATTTGATTGTGATGTCATAGTGCAATCCAACTTTGCAACTGAAAC
CAGTGAAAAAACATACACCGCTGAAAGTATTGCTAGCAGTGCTAATTTGA
TTCAAAATAATGACAAAGTTCCACTGGAAAATGCCACGGAATCCATGCAT
AATCTAGCGGACTACATTGGAGAATCAACAGTACCAAAAGAAATTGATGC
CTCACATGAGTCTTTAATTCTGGATGAAGCTAATGTTAATTGCAAATTTA
ACTTGGCAACTGAAATTGTCCCTTTACCAATCGAAAATAACAACATCGCT
TACAGTGATGATTTGATTCAAGAAAACAACGGATCATACTTGCATGAAGA
AACAGCTCAAGAAGAACCTGATAATTCGTTCGAGTCTACA
>maker-Bgt_ctg-257_consensus_gene-5.2
ATGCGAGCGTTTTACTACTTTTTGATAGCAAACGTCCTCGCGGCACTTTT
CGCGCCGATTCAAGACTGTGATGAAGTCTTTAACTATTGGGAGCCTACGC
ATTATCTAAGCCATGGATATGGACTACAAACGTGGGAGTACTCACCTACT
TATGCTATTCGAAGCTGGCTTTATGTTCTCGCCCATGCCATGATAGGTAA
CGTTGCGAGTTTGCTTCCAGGGTCTTCAAAGGTTACTGAGTTTTATTTTA
TTCGTTGTACTTTGGCAGTAATATGCACACTTAGCCAGACCAAACTACAC
CAGTCAATCACCAAACATCTAAATTCTCGAATAGGATTTTTTTACATGAT
TTCCATGATATCTAGCCCTGGGATGTATCATTCATCGGCATCCTTTCTAC
CCTCCAGCTTTGCGATGTATATGAACATGTTCGGATTGGCTTCTTTCATG
AATAGGAGGACAGATAAAAAATTATTCTGTGGTATAATATGGTTTTCTAT
TGGGAGTGTGCTTGGCTGGCCATTTTCTATGGCACTTTGCGTACCGTTGA
TAGCACGGGATATTGTCATTATACTGACTTCGCAAAAAATTGATATTTCA
GGTACAATTCGGAATCTTTTACAAGAAGTTTCAATATCGATTATTGTTTT
GCTTGCCGAAATTTTTGTATCCTCGCTACTCTATAAACATTTTGTGATTG
TCCCACTAAACATAGTCGTCTATAATATTTTCGGTGGGCCAGGACGCGGT
CCCGAAATTTACGGTGTTGAACCATGGCATTTCTACATACGAAATCTACT
TCTCAATTTCAACATTTGGTTTATACTTGCCTTGATTTCAATCCCTTTGT
CTCTCATTCAGCAGTTATGGATCCGGAAAGAAAGATTGAATGCAAGTAGC
ATGCAGAGTTTCCTCTTTATGACCCCGTTTTACATGTGGCTAGTCATATT
CTCGTTACAGGGACACAAAGAAGAACGTTTCATGTACCCAGCTTACCCGT
GTCTATCTATCAACGCAGCCGTATCAGTTCATACAGTTCTATCTATTTTG
GGAAGCTACAACCCGCAAAAATATACACAGAAGCTATTTGGTCGAATCAA
ACTTGCGTTTGTCGTGATTTTACTCATCGGATCTGTTAATATCGGTTTAA
TGCGAATCTATGGTATCTACACAGCCTATTCTGCGCCTCTCAATATTTAC
AACTCACTATCTGTTGTGGGCGCATACGGCGATACAATATGTTTCGGCAA
AGATTGGTATCGTTTTCCAAGCTCCTACCACCTCCCGAACAACATGAACG
CCAAATTCATTAAAAGTGAGTTTAATGGACTCTTACCTGGCGAATTTCCA
AAGATGCATGCAACTGGTGGCTGGCGGAGCGGCACTTGGTTAGTGCCGTC
TGGTATGAATGATCAGAATCTAGAAGACATGGGAAAATATGTCAAATTAC
ATGACTGCAGCTTTCTTATCGATACTTACTACCCAAAAAACATCCCATCG
ATTCTTGAACCACACTATCTTTTGGATCATGACAATTGGTCAGAAATAAG
CTGTGCTGATTTTCTTGATTCTTCTGAGACATCATTACTCGGACGCATGT
TGTGGTTACCTAACTCACCCAGTTTCATCCCAGGACAGCTGCGGAATATA
TGGAATAAATGGGTGGCCAGAAAATGGGCAAAACACTGTTTACTAAAATA
TAATCATGTGATTTCGGACAAACCAGCTCGCTTATCAAATTCATGA
>maker-Bgt_ctg-257_consensus_gene-5.19
ATGCCTGCTGGATCTTTGGAATGTATTTGTGATAACGTTGATAACATTCA
AGGAAATATAATTGAAGAATTGGATGATAATGAAGGAATTGCAACGGCAT
TTGAACCCAATGTTATTGTTGCGCACAATACGAAAGTAGCAGAATTTCCG
GTAGAATCTGTGGAATTAATCCATGATAATGATAAGGTTTTGCTCAAAAA
TTTTCATCGAACAGCGGTCGATAATACTGAGACGATGTTGGCAAAGAAAT
CAATAGTACATGCTGAGACTAGTTCTGATAAGGAAATTGAACATAATTTG
GATGTAATAGACGTCGATACGAAGACAAAATCTCTGTCCGATGTTTCAAA
AACTAGGTTATCAATGCACGAAGATTCGATAGAAGAAATTGAATCATCGA
TTAAAAACTCAGGGAATTTCGATATTATGGAAGGTTTAATTATTGATGCA
GTAGCAACAGATTCGGTAGATTGCTTCTTTGATGGAAATGGAAACACTGA
AAACAGCGTCACAGAAAGTCATTACATTCTCTCTCCTAAAAACCATGCTT
TAGAAAACTTAGTGCCAGAAGAAATTTCACTGGGAATGGAGATATTACGC
GAAGATTCTGGCGCAGACATTGAACTTCCACCCGATCAAACTACGGACCA
TTCTACGAAAATAACCAAAAGCACGAAGATAGATAGAAAACCTGTTTCTA
TTCATGCGGAGTCTCATATCTTCGAACGCAAGGAACTTAAGAAGAGTATG
TTAAAAGAAGAGACTTCGGCTGAAGTCGGTAATTATGACTGCGCTGAAAT
TGCTGATATGGATGACGGCTATTTGAAAGGCGAGATAAAATTAAAACGGG
TTGACACAGATTGTAGTGATGTAGAATTTGCTGAAACGACGAAAATGCCT
TTGCAAGAACAAATCTCGATGGAAAATAGTGTTGATACAAATTGCACAAG
ATTTGATAAGAAAGCTGGATTAATGCCAAAAAAAGAGATTTTTACAGAGG
ATACTGATCAAAAGGTTGATGCCTCCAAGGCTATGGAAATTAACGAGGTT
ATAGTCTTCAAAAGATTACCATCAGAAGTTGATAATATATTAGGGGGGGC
AAAACACGCTGAGATGAATACGAGTATGGAGAATGTAGTAACACCTAAAC
AATCCGAGACTTCTGTTGACGAAGCAGAATTTGATGTAATAGAGGTGTTG
CGAAAAGAAATACCAGGAATACCATTGAACATCAGAAAAAGACAATTCGT
TCCGACAGAGAAATTAACAACTGATGAACAAATATTGAATAAGGTACTAG
AACCTGAATTAGAAGCAAACAGTCCACAAAATAAAATTGTCGAGAAATTA
GATATAGATGAAAAGCTTATTTCGCAAGTTCAAACCGACAAAAAAACCCT
GGATGAGAATCTAACAATCGATGTCACAAGGGAGAGACTCAATTTTGATG
GAAGACCAGGAAATATTATTGAAGATAAAAAGTGCTTATTTGGAAATTGG
GAAGGTCTAGAGGTCACAAAGTCACGTAATCATGAAGCTGAATATAGCAG
TGGCGAGACAATTCTAAAGAGTGAAAATGAAGACGACTCATCGTGTGTGG
AATATAAAAGTCTGATGATTCCACGTAAAAGGTCGGAAAAGTTTGAGGAA
CTGATAAGAAAGTTTGAAGAACCTGAAGACGAATAA
>maker-Bgt_ctg-257_consensus_gene-5.0
ATGTCAGATGTCCTCGTATCAGTGGCATTAATAGTCTCCACGACTATAAC
AGTGTTATTTTTACTAGCCCCGTCCCGATATGTTCATCAATCGCACCATC
GTGCGTCTCGAAAAGCCTCCAGCAATACTCCAGAGATTTCAGTTCAAGTT
CTCGTACTGGGTGACATTGGGCGTAGTCCGCGTATGCAGTATCACGCCAT
GAGTATTGCCAAACATGGCGGCCAGGTGGAGATAATAGGATACCTAGACT
CGACAGTCCACCCCGAACTTGTCGCCAGTCCGCGCGTCACGATAATACCT
ATACCCCAACCACCCCGTGCCTTAGGCTTTTCCTGGATACCGTTTGTAAT
CGCTGGTCCCCTCAAAGTGCTGTGGCAACTTTTTGTTCTCAGCTACGCTC
TGAGCTATCGTACTAAGCCCACCCGGTGGCTTCTCGTCCAAAATCCTCCT
GCTATACCTACTCTGCTAATCGCTCTTTTTATTTGTTTTGTTAGAAACAC
TCACCTGATAATTGACTGGCACAATTATGGCTGGTCAATCCTTGCAGGGA
CAAAAGGACCAAAACATCCCTTTGTTCAAATGCACAAGTATTACGAATCT
ACTCTAGGTAATTGGGCGCCAACGGCCAACTTCACCGTTTCAGACGCTAT
GCGGCGTCAGCTCAAGAGTCCACCATACAACATATGTACCCCCATACTTA
CTCTGCATGACCGCCCCCCCGATATATTTCAGCCGATAGAATGCATCGAG
GCGCGAAAAGCCTTTCTTAAACATCTACCAGAGACTGCTACCCATGCCCA
AGATATCATTTCCGGTGATACCAAACTTCTCGTAAGTAGTACGAGCTGGA
CACCAGATGAAGATCTCAACCTCTTATTGGAAGCCCTGTGCAGCTATGCC
GCAAGCCAAAGACAGCTCCCATCTGTTCTTGTAGTTATTACTGGAAAGGG
CCCACAGAAACAGGATTACATTGACCGCATAAAAATTTTAACATCAACAG
GAAAACTTCAAAATATAACCATTCGTACAGCCTGGTTCAGTATAGAGTCT
TATGCATCCCTACTATCAGTCGCTGATCTCGGAGTGTGTCTACACATGAG
CAGCAGTGGAGTAGATTTACCGATGAAAGTGGTTGATATGTTTGGCGCTG
GGCTTCCTGTAGTCGGGTACGATGCATATGAGAGCTGGCAAGAGCTAGTT
AGAGAAGGAGAAAATGGAAGAGGCTTCCATACTTCTGAGGCTTTAAGTAG
CATACTGCAAGAATTATTTTCAGAAAAAGATGGATCACAGCTCGCAGCTT
TAAGACGCGGGGCCTTGGAGGAAGGCAAGAAAAGGTGGGATGATACATGG
AATGAGGTCGCTGGGAGGGTCATGGGCTTATGCGACTAA
>maker-Bgt_ctg-257_consensus_gene-5.27
ATGGCTGGAGATGGAGGCTCAGATGATGAAGGCGGCGATAAATCTAAATC
ATCAGGAGGTCAACTGAGAACAAAGAATGAAATTCCAGAAGTAGTAATAC
CAAGGCCAGACGTTGTCATTACTCAGGATATGCCAATCATTGAACTAGGT
GTCGTAGAGCAAATAATTGATAATGTTCTACTTATTAAGGCAAACACTTC
TGGGGAATACAGGGTGCTCGAAAGCGGGTCCATCTTGTGCTTACTTGACC
GAAGAGTTTTTGGTGTAGTAGCTGAAACTATAGGAAGAGTGGAACAACCA
TTTTATTCGGTATTATTTACGAACTCCGTGGAAATACTTGCCCTAGGCAT
ATCAATGGGGATTAAAGTCTTTTATTCCGAAAGGCACTCGACATATGTAT
TCACGAAGAGTTTAAAGGTTTTTAAAGGATCAGATGCGTCAAATATGAAC
GATGAAGAAGTTGGAGAAGACGAGGTAGAGTTTTCTGATGATGAAATGGA
GGCAGAACACAAAAGGAGAGTCAAACAAAAGAGAATGGGAAAAAGAGAAG
GAAAATTCCAAACCAAAGCTGGACCCAATTGTAATCCTCATTCTCTACAG
CAAATGAGTTCTGTAAGCGAAAAAAATTCTGTTCAAAGTATTAGCTATGA
CGAAGATGAACCATACAAACCTCTGACACGTCCGATTGGATATGCAGAGC
ATGTGAGCCAAAATGAGGCTCCTTTAGATAATGCTTACACTGGAGATAAT
GAAAGACAATACTCAAAGGGACAGCCCAAAAGTCGAAGTAGAGGTGAGCG
ACGCAAGGCGAGGGGCGATAACGGACGTACTCGTGGCGACCGGAATTCTC
GTACCTCAAAAGCTCCTTTACCCACAAAGGAACCATATCAACAAAGTTAC
GGACAAACTCCAGCTCCAAGGCCTCAGACATCATCTCTACCCCATTCGCA
TGATGATAATATTGTTATGCAAAATATTACGCCACAATATCCCTTCTATC
CTCTTCCCCAAAGTACATCGAGCTCAGTACAACCTCAGGAAAACTTGAGT
CACCAGGCTCACATGCAGCCTCATCTACAACCTCATTTACAACTATGGTC
TCAAATATTTTCTCAACAAGGGTCACAGCAACCCCCACAAAATACGAATC
AGAATTGGACCAATCTTATACAGTCTTTGCCTACCGGTGGGTATATTAAT
CCCGCTTTTTTTAACACACAAAATGGGCTATCTCAGCCTTGGAAACCACC
AAATCACCAAAATCCATCAAACAGTCAAGGTAACTAG
>maker-Bgt_ctg-257_consensus_gene-5.23
ATGCTCATACAAGCTTTCTATGGCTACTTAACTGACTCTCTCGGTTTACT
CAGTGATAGTATACACATGTTCTTCGATTGTCTAGCCCTCGGCGTTGGAT
TATTTGCAGCTATCGCAAGTAAATGGCCACCTAGTCAAAAGTTCCCATTT
GGATTTGGAAAAATTGAGAGTCTTTCAGGCTTTGGAAATGGTGTATTTTT
GATACTCATAAGTATAGAGATCATGATAGAAGCAGTTGAAAGAATTATCG
ATGGTCACGAGACCCAACGCCTCGGAGAACTCTTCGCTGTTAGCTTCCTC
GGATTATTGGTTAATTTAAATTTAAAGCAACCGAGGAGCATTGAAGACTC
AATCCATGACAAATCTCACATTCATTCTGGCTCTCATATGCACTCTCACT
CGCACGATGATGATAACATGCACGGAATTTTTCTACATGTCCTTGCTGAT
ACAATGGGTAGTGGTGCCGTTGTCCTGTCAACAGCACTCACATACTTGAC
TGGGATGAAAGGCTGGGATCCAGTAGCTTCCGGTATCATAGCGATTCTTA
TCTTCCTATCCTCGATCCCTTTAATTAAAAGCAGTGCCAAAAAGCTTCTT
TTAACTCTACCTGACGATAGAGAATATTCAGTACGAAATGCCCTTACCGG
AATTAATGATGTACGTGGCATTATGAGATATTACAACTCTCGATTTTGGC
TCGGAGAAAACACGCTTGATGGTGAGGGTGAAAAGGTATTCGGTACTATG
CATATCATTGCAACGCGCGGCTCTGATCTTGAAGAAGTTCAGAAAAGGAC
ACAGGATTACCTTTCAACAAAAGGCATAGATTTGGTGGTACAAGTTGAGA
AAGAAGAAGCTTCTCAAAGCGAGAATGGACCGATAAAATTATCCGACAAG
TAA
>maker-Bgt_ctg-257_consensus_gene-5.16
ATGTTTACAGGCATAGTTGAAGCGATAGGAGTTGTAAAGGAGCTTAATCA
CTCGTCAGATAATGACGGCACCACAATGACCATCGCGGATGCTTCGTCAA
TTCTAACAGATTGCCACCTTGGTGATAGTATCAGCATTAATGGTACCTGT
TTAACTGTGACTTGGTTCGATAATTCCTCTTTCAAAGTTGGTATTGCACC
AGAAACCCAACGCCGAACAAATCTGGGAACCCTTACACCGGGTAGTCGCG
TCAACCTCGAACGAGCAGTTTCTGGCAATACGCGTATGGGTGGACACTTT
GTTCAAGGCCACATCGATACAGTCGCAACAATTATCAGCCACGAGCCAGA
TGGTAACGCTATAACTCTTCGATTGCAGCCGCGAGATCGTAACGTGTTGC
GATACATAGTAGAAAAGGGTTATGTAGCTCTGGATGGGGCAAGCTTGACA
ATCACTAAAGTCAATGATGTGGAGGGATGGTGGGAGGTTATGTTAATTGC
ATACACGCAGGAGAGGATCGTGACCTCTGCAAAAAAAGTTGGGGATTTGG
TCAACGTAGAAGTTGATCAGCTCGGAAAATACGTCGAGAAGGCGGTCGAG
AGTTACTTTCTACAAAGCAACTTTGAAGAATCAAATGGCTTGCACAAAAT
GATAACAAAAATTGTTGATGCGCGGTTATCGAATAACAAATAA
>maker-Bgt_ctg-257_consensus_gene-5.24
GGCCCAGCCCAGAGTGCGCTACCACAACTTTTCCTGCGCCTCCACGAGAG
CGCAGCTATCACCGTCCCGTCACCACCGCCGACACCGTTGCCGCCCCCAT
CCAAGGCGCGCGCCCATCTTCTATCGCGCGCATTTGCTGCCTACGGACAA
AGCCAGCGCGAGAAGCCTTATCGCACCCAATTCATCAGCTCCTTGATTAT
TTTTTTCCTGGGCGATGTCTCGGCCCAGCTCATTGGCGCGGATGAATACG
ATCCACAGAGATCGCTGCGTGCACTGATCATCAGTGCCGGATGTTCCATT
CCCACCTACAAGTGGATCGTGCTTCTCGGAAATCATTTCAACTACTCCTC
CAAAGCCCTCACCCTCGCCACCAAGATGCTCGTCAACCAAGCTCTCTTTA
CCCCCATCAACTGTCTCTGGTTCTTTGGTATGCACTCTCTGCTGGCCGGA
AATGCCCTGGCCGAGGCCTGGGAACACATTCAACGCACCCTACCACCCTC
GGTAATCAATAGCTGTAAGCTCTGGCCCGCCGTCGTCGCCATCAACTACA
CCTTTATTCGCCCCGAATTTCGCGGTATCTTCGTCGGGGTCATTTCCGTC
ACGTGGCAGACTTATCTCTCCTACGTCAATCGAAAATTCGAGTCAAAAGA
TACACCCGCCGTGACCGCCTGA
>maker-Bgt_ctg-257_consensus_gene-5.1
AGCCAGTCGAAACTCTCTCAAGATCAGTTGGGTGAACTCCAAAAATCTAC
TCACTTCGATAAGAAAGAGCTGCAGCAATGGTACAAGGGATTCCTAAAGG
ACTGTCCATCAGGAATGCTCACCAAGGAAGAATTTCAAAAAATTTACCGG
CAATTCTTCCCTTTCGGCGATCCATCCTCATTTGCCGATTATGTGTTCAA
TGTCTTTGACAGTGACAAATCAGGATCTATCGACTTCAAAGAATTTATAT
GCGCCCTCAGCGTTACAAGTAGAGGGAAAATGGAGGATAAGCTCGATTGG
GCATTTCAACTCTATGATATAGATGGCGATGGAAAGATAACCTTTGAAGA
AATGCTAGCCATTGTCGAAGCTATCTACAAGATGGTAGGTTGA
>maker-Bgt_ctg-257_consensus_gene-5.4
ATGGGCAGGAGCATTATCCTACATTACGGAAACCCAGGGTTTCATCGAGA
CCATGCCATCGATAAAAGGAACTATCTTCTCGCAATATTTTTGGGAGTTA
ATGGAACCCCATTCCTTCTCCCAAAACAAACAAGGGCCTTTTTCTGGTCC
TGTAAAGCAACCCCAGAACATCTATCCGACCCTATTCTTCGATTTTTCTC
CAACACAATCAGCGTTATATTCTTGGGAAGTCTAGCTCATAATGTTAGAG
CATCAGATTACCATCTTCTTATTGAGGAATGTACGAACACTTCTTGTCAC
CCATTCTCTAGAATGTCTTCCGTCCTCTACCCAAGTTTCGTCTGTCCATA
A
>maker-Bgt_ctg-257_consensus_gene-6.0
ATGCCCAGTCTTAGTGCATCATCTGTTTATGGAATGGGCATTACCAGTGC
TAACCTACAACTTCAACCTCAGAGAAACCAGTCAAATTCAAACTTACCTA
CACCTGCTCAATCAAGCTCAAGATCGTCACACATTTCAATCGGCCAGTAT
AGCTCATCTCCAAATTCGACTATGTTATCTCAATTTTCCACGCCACAATC
AAACTCTCAAAATTTGCCAGCCGCTACCAGTGGGCAAGCAATATCTTCCG
CCACACCACAAACTCCAAATTTTCCACCTTACAATACTCAGACTGGGCCA
ACCATGATTTCACCCCTAAGCCTTGACCCAGAAGCTTGTGAAAAGGAACG
AGTCAAAATACTACTGAAAATAAACAAGGAGCTCTTGCTTGAAGTCATAC
GTCTACAATCTATTCATAATGAAGCCAAAGAAGAAGTGACTAATATTTCT
ACGAACCTGGAGTTATCAGACAAAGAAAAAACTAAAGGACCTGCTTCCTC
GCGGTATTACTTTGAGTGCATGCGTCGTCTACAGGCCAATCTCGCCTATC
TTGCTGCTAGAACAGACAGGAGTAAATCTTCAAATCAGCTACCCACTCAT
CCTCAGATTATGAGTGCACCTACTTTGACATCAAGCAATAACCCGCCAGT
TCAAGGTTTAAATCCATCGCATACACCAGAGACTAAGAGAGAGAATGAAG
ATACTGAAGCTGATGTCGACCGTCTTGAAACCTTGAAAGAGTATTACAAG
TCGCTTCAAGCACTCTTTCCTAGTGTCGACCCTCGGAAAGATTCCCTCCC
CAATACAACTGGAAGAGTTCAGCCACAAAAGCAAGCAATCCTCGATCAAA
ACGTACAGCAAAAAATGCAAAACGAGATGTTGCGACAGAAAATGATACAG
GCTCAGCAAGCCCCACAAAACCACAAGCAAATGAGCCACAGTCAACAGCA
GCAGCGTTGA
>maker-Bgt_ctg-257_consensus_gene-6.4
ATGGTACAGCAGAGAGATGAAGCTTTATCTAAACAGCAACGTCGTGCTAT
AGCTCAGATCCTCGAAGCTGGCAAGATTGAGTCTGCTAAGATTCGAGTCG
AGAATATCATTCGATCTGATGTAACGACGGAACTACATGAGATTCTTGAG
CTCTACTGTGAACTTCTACTTGCACGAATTAGACTTCTCGAGGGATCCTC
CTGTGATATAGGCCTCGAAGAAGCTGTCAAGAGTCTCATCCATGCTGCTC
CACGGACAGATGTTAAGGAGCTTCAGCAAGTGCGTGTGCTGCTGTGTGAA
AAATATGGGAAGGAGTTTGCACTTTCGGCCATTGAAAATACAGATTCAAA
GCTGGTCAACGGATATCTCGAAGAAATTGCTCGCACATATGGTGTTGACT
GGCCCAAAAGATCTGTTGACGATGGTATACCCCTTCCAGTCCACAGTGAT
GAAAGCGAGGATGATGAACCCCCTTCACACGCAGATCAACATCAGAATAT
GGTTGAGACACCTGTCGCTCTTGTTGACGATGCTGGTGCTGAGTTAGGTC
GTGCTCTATCACCACCTCGGAGCTTGGGTCCATCAAGCCCACTTCGCGTG
ACGCCGCCAGGTCCCCGGACTGATAATCCTCATCCATGTATCAAAGGCAC
ATCTGACTTGAAGCTGACACAGCAAGTGCAAAATGTTGGTTTCAGAGCAA
AGACAAGCGGCACTAATCGAAAGGACCCGACTACTGGATCTATCCCAGAT
GTTGACGAACTCGCCGCACGGTTTGCAGCATTGAAAAAATGA
>maker-Bgt_ctg-257_consensus_gene-6.2
ATGACACAAACAGGAGCCGCTGGGCTCTTGCAACGACAGCTGAAATACAT
GCAAGGCGCAAAAGATCTTCCCGGAATCTCTTGTGGTCTTTTGGAAAATG
ATATCTTTGTGTGGGAAGTCATGCTCATGATTTCGGATGACTGCAAGTAC
TATGGCGGCGGCAACTTTTGCTGCTTACTGGCATTTCCGTCCGAATATCC
GCTCTTGCCACCCACCCTCACCTTCCGCAACCCCATTCCCTTCCACCCCA
ACATATACGCAGATGGCCGCCTTTGTATCTCCATCTTACATGCACCGGGT
GAAGATCAGTATGGCTATGAAAGTGCAGCGGAGCGCTGGAGCCCTGTCCA
GACTCCTGAGACCATTCTGCTTAGCGTAATCAGTCTACTACACAGTCCAA
ATGATGAAAGTCCGGCTAATGTGGAGGCCGCCCGCCTTTGGCGGCTCGAG
AAGAGCAGTGGTGACAAGGAGTTTCGAAAGAGATGCCGACAGAAAGTAAG
AGAAAGCTTGGGGGATGAATGA
>maker-Bgt_ctg-351_consensus_gene-0.14
ATGTACGAGAATCCTAATTGGCAACAATTTGTAGCTGACCTGAATTTTAG
GTCCAATAGAAGAAATAATCGACAAATTCGAGGGCCACATTCGGCCTTGA
CCGACTTTTTAGCCTCTCACAACATAAGCGCAAACCAAATCAAAGAAGAT
GCAATTGCACGAAAAGCAGCCATTCTAGCCGCGCAACAGATCGAGAATGA
GAATGGAGCCTCATCGTCCTCTCAACTACCGTCCGAAGCTCCGTTAAATA
AGGGCAGTGGCAAAGTGCACGGAAAGAAAAGAAAATTAGAGCTGGAAAAA
GCTATATCTAGCGCAAAGGCTTCCCAACTTTTGAAACGTAGTCGTACACT
CGGGATGGATAAAGATTCTACCGAATGTAATGATCAAAATGAAGAATATG
TTTCAGAAGATAAGTTAGCTACAGTAGGCAAGATAACAAATTGCGAGATA
TGCGAAAAGAGATTCACTATAACAGTACACAATCTAGTTGATAATACCAG
TAATGACAAAAGTCTTCTCTGTCCAACCTGTATAAAAAATTCGGAACACG
CTGATACGGCTATGGAAAAGAGGAATAAACAAAGAGCCGGTGCGACACGA
AGAAAAAACGCGAGTAATATTCTAGATGGTATTTATCCTGGTGCAAAGAA
CTTAGCTACTCTTTGTGTCGAGACTCTGGCAAACAATGTTCACGAGGCGG
AGAGCTTTGGTAATCTACCCCTTGAGCTGGTGAAAAAACTCGGTGCAATC
CTCTCTAAGCGAAGACTCATTACATCTCCTATATTGGATCTTTTCCTGGA
ACAGAAGCACGATTCTCTCACTATAACTGATGGTGCAAAACTATGCTCAG
AAGACTACATTCGTATCTTCCAGCTTGTCCCTTCAATCAAACATTTAAAG
CTTCGCAACGCGATACACTTCAAGAATGTTGTAATAGATCATCTACTAGG
TACAACAGTAAATCTAGAATCGTTAGACATTCATGGTGCGAACCTAATTG
ATGATGAAAGATGGGAACGTTTCCTGACGGAAAAAAGTGCACAGTTGAGG
AATCTTAAAGTGCATTTTACTGATAATCATTTTGGAGATAGCGTCATAGA
CCTTCTGCCAAAGTGCTGTCCACAACTTGAGCGACTGAAAGTATCCCATA
ATTCCAAAGTTAGTAACGAAGGCTTAGTAAATATTGGTCTTCTAGAAAAC
CTTCAATATCTCAGTATTGAACTATATCGCCCAGTTGGAACTAAATCGTT
GACGTCAACTCCTTTAATTAAGCTTCTCAACTCGATTGGTTCCAAGCTCA
GAACTTTCTCTCTCGAAACGGTTCCTCAGGTTGATAACAGGTTACTACAA
GCTATACATGAGAACTGTAGGCATCTCACCAAACTTCGCATTACTGGAAG
TCAATCATTCACTGATAGTGGATTTGCCTCACTCTTCACTAACTGGAGCA
ATGCCCCACTTAATTTCCTTGACTTCTCAGAATGTCGACATGTCGACGCC
GTTGAACCATCTAGAAATACTGATAAAATCGGACTCTGTTCATCAGGGTT
CCAGGCCATAATGTCTCATTCCGGATCTAAACTTAAGCATCTTGACATTT
CATCCTGCCGACACATATCACTTGATACCTTTGAGGAGATTTTTGCCACG
GACAAGGTGTATCCAGCCTTGGAACATTTTGATGTAAGTTTTTGTCAGGC
AGTTAACGATTATGTTGTGGGATGTATTTTTAGAAGTTGCCCTAGTTTGA
AAGTATTGACAGTGTTTGGTTGTTTTGGTGTCAGATCTATCAAAATCCCA
AAAGGGAAGATTTTAACTGGAACGCCGAATGCAATTGGTATGCAAATAGA
GGGAACAGAAGATGGTGAGGGAAGAGTTGTCTAA
>maker-Bgt_ctg-351_consensus_gene-0.3
CTGGACCCTAGACACCCACTTCGGCAAAAAGCCATATGGATTCGGGCACA
CAATCGACGAGTCTCCCTTCTTGCGGGCTGGGTTCTCCAAGTTCCGAACA
CTGAAACGATCGACCCTCCGATTCAGCCGCCATGGCTCAAAAGTGAGAAA
CGGTATAATAGTGTAAGCCGAGTTACGCACCCTCTCATTAATCTCCCTTC
AGGCATCCCTTTTAGAGATCTCGCAGTCTATACAGATGGCGCTCGATCTG
AGATAGCAGAATCGACCAGGACAGGCCATGAAATAGTTATCTTTCAAGCT
GACCAGATGGCGTGCTGCGAGAGTATGTCCCTTGACTCGATGCTGTCACC
TTTTGACCCAGTAGTGACCGCCGTGAAAGAAGCCCTCAAAGCTGCGCTTT
CCCTACCAACAGCACGCTTCTCAGAAAATATTTGGATACTCACAGATGAA
CTAGAGGTAGCTCGCCTTTTATTTCAGTGCCCAATTTGCTCGTCGCAAGT
TGTTTTTCAACAAATACAGTCCCTCTCCGCACCCGGCTCCCACACATCCC
TCCCTGGAAAATCAAGGCTTACTGGATCCCAAGCCGCTCTGGCATATTGG
GCAACGATTTGGCCGACGCCTCTGCCCAGGAGGGGCTTTCAAAACCCCCG
CCTATACCTCGTGGGTACGTTTCTTTTGATACCGCGAAAAACCGCATCAA
AGCAGAAGTATCGACGGCTATGA
>maker-Bgt_ctg-351_consensus_gene-0.10
CACAGAATAAACCCCGCCAGCGGACTTCAAAATACTTGGAGAGCCGACTC
AGGAATCAACGCCCCTCTTCCAAATGTCGTGCAGCAAATTGATGAGGGAA
GAAAACGGTTCCATTGCACCTTAAGCAACAAAAAGTTTTCACCAGCTCGT
GTATCCATGGCTGTCAAAGATATTCGCAAAGAATTTGCATCTGGACGCGA
TCCTTTGTATTTTGATAAAAATAAATTAATTCATCTCTTATCAAATTCAT
TCGTGAATGCTCCTCTCTTATTTACGAATGATAAAAAACTAGCACCGCAT
TATTATTATCATCGATTTCATATAGGAAAGAACCACTCCAACACTAGGTT
TCGCCCATATCCTAAATCGGACAGCGGAGAACCGGGTGGGCTTTTTGAAG
TAAAAAACTTCACTTATTACATTATTATCGACAATCAAGGCAGTGCTGTG
GCTATTATGTACAAGATGATAGGAAAACCCCAAGGTGCTTATGGATATTA
TATCAATGGCGAGTCGATTGCAGAAATAACAGGTAGCGAAAAATTATGCA
GCATTGAACTGTAA
>maker-Bgt_ctg-351_consensus_gene-3.6
ATGTCAGATCAGACCAAAAAGTCAAATTTTCGGAAAATCCAACAGTTCTC
AACCGATTATTCGCCTGCTAATATATCCCAATATGTTTCTGAGAGGACTG
GAATGAATATTGTCGTAGTCGATAAAAAAGGACCTGAGATTAGTGGCTAC
TTTGCACTAGCTACAGAAATATTGGATGATTCTGGCTCCCCTCATACCTT
GGAACATTTAATTTTTATGGGATCAAAGAACCATCCATACAAGGGCTTAC
TCGATCGACTTTCAACAAGAGCCTATTCAAACACTAATGCATGGACCGAT
ACAGATCACACTGCATACACCATAAATACTGCCGGATGGGAAGGATTGTC
CAGAATACTCCCCATCTATCTTGAGCATATAGTTTTACCAACATTAACAG
ATGAAGCCTGCTACACTGAAGTGCACCATGTAGATGGCGAGGGAAATGAT
GCCGGTGTAGTATATTCTGAAATGCAAGCTATTCAAAATACCAGTGACGA
AATTTTAAATCTACACGCCAGACGGTTACTGTATCCTGAAAATGTCGGCT
TCCATTATGAGACAGGAGGCCTGATGCAAAATCTTAGAGTCTTAACTCCC
GAGAGAATACGTTCGTTTCATCGAGAGATGTACCAGCCGAAAAATCTGTG
CCTCATTCTAATAGGAGAGGTCGATATAGATGATCTCCTTAAAATCCTAG
ATAAGTTTGAAGATGGAATATTAACAGAAATCCCTTCACCAGACACAAAA
TTTCATCGACCTTGGGTTGAATCGATCCAACCACCACCCATAGCAAAAAC
TGTTGTTGAGAAAGTATATTTTCCAGAAGAAGATGAATCAACTGGGGAAA
TATTAATTGCCATGTTCGGTCCCAATTGTAATGATCCAGTAGATATGGCT
GCATTAGGAGTTATTTTATTTTACCTAGCTGGCTCTTCTTTGTCTATTTT
AGAGAGCACCATGTTAGATAAAGAAGCTCTTGCTAGCTCCATATCTTATG
ACTTCGACCCTAGACCTAACAGTGTAATCTGGCTTCAGATTTCAGGGGTC
TCGACTGATAAGCTAGAGTTTGTCGAGAGGAGACTATTTGATCTCCTTAG
TCAGGTTTCGTCTGAACCATTAGATATGTCGTACTTGATTGACTGTATTC
ACCGACAGAAACGACATACAAAACTAAAGGCGGAAAGTTCAGTAAGCTTT
TTCGCAACTAGAATCATCTCCGACTTTCTGTACGGAAAACGAGATGGATC
AACCTTAAAAAACCTAAGTTCAATCAAGGAATACGAAATTCTAGAACAAT
GGTCTGATGAGGGTTGGCGTGATTTTTTGTCAAAATGGATATCAAATGCG
GCTCATATTTCCCTTCTCGGGACACCTTCTATCAAGATGGCAGACGAGCT
TGAGGCAGACGAAGATGATAGAATAACTGCTAGAACAAAATCTCTTGGCC
GTAAAGGTCTTAAAAAACTGGCTAATGACCTAGAGGCGGCAATAGCGAAG
AATGATGAGGAGATACCATCTACAATTATGGAACAATTTCCAATTCCTGG
AGTCGAATCTATTCACTTTTTTCAAAACACAACTGCAAGGTCTGGATGGG
CTAAAAAGCTTGGCGTTTATTCAAATGAAATTCAAGAAGTAGTCAATTCG
CAGTCGAATCTTCCATTGTTCATACAGTTTGAGCATTTACCCACAAACTT
CGTCCACATCACTCTTCTTTTGGAGACTTCAGCAGTAGCAACGAATAACT
GTCCATTACTATCGCTATTCCTTGACATATTCTTCGAGACACCAGTCATC
AAGAATGGCGAAAAGATTGAGTTCAAGGAAGTTGTGACAAAGCTGCATCA
GGACACTGTTAGCTACTCGATTAATGGAGCCGAAAGTCTCAGTCACAGTG
AAGGGCTGGCTATTCAAATTCAGACTGAGCCCGAAAAGTATAGCACAGCA
ATTGAATGGATTCACACCATGATGTTTGAAAGCATTTTTGAAGAACCAAG
GATAAGTGCAAGGCTCGATAGGATCTTGGCTAGCATTCCAGAGCTAAAAA
GAGATGGTGATAATATGGCTAATGCCATCGACGCAGTGATTCATTTCGAT
AATAAGTCTATCGTGAAGGCTAGAAGCACCCTTGTTAGCGCAACCTTCTT
GGAAAAAACCAAGGAACTCCTAGCTACTGATCCAAAAGCTGTGATTTCTT
CCCTTGAGGCTCTTCGTAACGCCTTATTTACATTCAAGAACATGCGGGTC
TTGGTCATTGCCAATATGACACAATTAAAAAATCCAGTAGATGCCTGGAA
ACCTTTGGTAGAAAAGCTAGGTAAAAGTGAAGAGCTAGTTACTATCGTAA
AGCCTTTTCAACGTTTTAGTCCTGATGGACAATTTCCAGGCGGTCGGGGA
TTGGTCATTGTACCTATGCCAACAATTGACTCATCTTTTTGTCTTGCCAC
AGCTAAAGGGCCACGACTTTTAACAGACCCTATTATACCCGCCCTCACAG
TGACAATTTCATTCCTTGAGGCGGTAGAAGGTCCCCTGTGGACATCTATA
CGTGGCAAGGGTCTTGCATATGGAACATCTATATTGTTTGATAATAACGG
CCTTCTACAATTCAGTGTCTATCGTTCTCCAGATGCGTTTCACGCATTCT
CTGCCGCCAAGGATGTCATCAATTCATTTATTACAGGAACTACTAAAATT
GAGTCGCATGCTTTCGAAGGAGCTGTAAGTAGTATTGTTTCCGACTTAGC
GGAGAAACGTGCAACAATGATTGAAGCCGCCAAATCTCACTTCATAAATG
GAGTTATTAACGGAGTGGAAGAAGGTTACGATTTCAATTTGCTACAAAAA
GTGCGTAGTATAACGCCAGAACAGATGAAAGCTGTTATGGAAGACTATCT
CCTTCCCCTTTTCCAGCCGGGAAAGGCTAATGTTGTTGTGACATGCGCTC
CGCTCCTTAAAAAGGGAATAATAAAAGGTTTCAAGGAAAGCGGCTTTAAA
GTTCAGACCCATGAGCTTTCGAGCTTCACCGAGAGCTATGACTCGGTAGA
TGGTAGGAGAAACAGATGA
>maker-Bgt_ctg-351_consensus_gene-3.13
ATGAAGATTTTTACACACAAAATTTGGGAATCTAATTCTGACAATTCTGG
AATAGATGTTCACCACCAAAATCCTAAATTATCTCTACCTTCAATAATTC
GAGACTCCGATGATTCAGAAAGCGACGATTCTCCACCCGATATACCTGAG
AACCTTCAAATCTTGAATGCTAGCAACATTTCTGAAAATACTTTGCCTAA
AATTCATGCATACAGTGAGGATCCCTCCGAATCACGATCTATTCCCCAAA
TTTTAATTGGAACCAAAGATATTACCAATACAAAAATTGAAGTCCAATCG
CGAGCCATCGAACCAGAAACCACTGTACCTATGCCCATGACAGGAAGATA
TTCTCTTCGCCCGAGATCGATTGCAGGGAACAAGCGCAAAAGAAGTCACC
AGTCTGAAAATAGAGGAGACGAATCATCCAACACAAGATCAATCTCTACT
ATTATTGGGGATAGAGATACCGAAAATACAGCTGGCTTTTATAGCAATAT
TATCCAAAGTCAGGAAAAAAGTATAGATTTAGAAAGAGAGAATCCCGATC
TCCCACCTTTAAATATAGATGGCTTGGGAAGTGTTGTGGAAGGGACAGAG
ATTCAAGATGAAGATGACTCCCGAGCTCTAAAGCGACGCAAGGTTGACCT
ACCCTTACCAGACATCGAAGGTTCAAACTTTAACACAAATGATAAAAATA
AAGGGAAAGAGAGAGAATACATGACTCCTGATGACCAAATTAGAGAAGTT
ATTATTGAGAATAAAATAGAACCCTTGAAATATCAAACCACCTCAGATCT
TGATACAAACCCAGTAACAGCAGATATTGCTTGTGATTTGGAAAACAAAC
ACGGACCCAATGACGAGGAAAAGAATAATAGCAATGAACCAAGTCCCGAA
GAAAATTTGAAGCACATCTCTACCAGCCATGAAGTAATAATTGTTGATAA
TTCGGAAAGTAGCTCGTCAGAAGACGAAGAATTAGATGCCCAAGCCGAAC
AAAATGAAGGGCCTAACCCTGCGAAAGAATCGAAAAATCTCAAACAGTCA
AGAAGAGCAAAAAACGAACGAACAAGGCTTGAAGGATTCCACAGTAACTT
ATTAACAATGTGGGATGATTTGCAAAATCTTCCAAAGATTGAAGGGGTAT
CAATGGAACAGCCAAAAAATATCAGTCGCAAGCTGAAACCATTCCAGCTC
CAGGGCGTTGCTTGGATGAAAGCAATGGAAAAAACCAAGTGGAGAGGTGG
CTTATTAGGTGACGAAATGGGTATGGGCAAGACAATACAAGCTGTCTCAT
TGATTATGTCCGACTGGCCTACAGAGCAGCCATCACTCGTACTAGTTCCA
CCAGTAGCACTGTTACAATGGCATCAGGAAATGAACTCTTACACAGATGG
AACTCTAAAAACATTCATATATCATGGAACTAACTCTAAATCAAAGGGAA
TATCTGAAGAAGAATTACGTGAGTATAATGTTATTCTAATGTCTTACAAC
AGTTTAGAATCAATGTATCGAAGACAGGAAAAGGGGTTTAAACGCAAAAA
TTGTATGCAAAAGGAAGTAAGTGTGATACACAAGATAAATTTTCACAGGG
TAATACTTGACGAAGCGCATAGCATTAAGTCACGTAACTCTAATTCCGCA
AAAGCTTGTTTTGCATTAAAAGCAAATCACAAATGGTGTCTATCAGGAAC
TCCTCTACAAAATAGAATCGGTGAATTCTTTTCGTTGATCCGCTTCCTGG
AAGTAAAACCATTCACGTCCTACATGTGTCAGCAGTGTCCTTGCCAAATT
GATAGCTGGAATATGACAGGCTCCATGAAATGTGTGAATTGCTCACATAG
TGGAATGCGACATATATCCGTTTTTAACCATGAGCTTCTCAACCCAATTC
AAAAGTTCGGTAATTATGGAACAGGGGCTCAAGCTCTCAGCAGATTAAGA
ATTTTGACTGACCGAATTATGTTACGTCGGAATAAGCGCGATCACTCATC
TGCGATGGAGCTTCCTGCCAAAGAAATCCAAGTTGATCGTCAATTTTTCG
GTGAAGAAGAGAACGATTTTGCTGGAAGTATCATGAATAATGGCACTAGA
AAATTTGAGACCTACGTTTCTCAAGGTGTCGTGCTCAACAACTATGCAAA
TATATTTGGTCTTATCTTACAAATGCGGCAAGTTGCCGATCATCCGGACC
TAATTTTGAAGAAACAAGGCGAGGGTGGCCAAAATGTACTCTTTTGCTGT
ATATGTGATGAGATAGCTGAGGAAGCTATTCGATCAGTTTGCAGACACGA
CTTCTGTCAAAATCCCGATTGTCCTCAGTGTCACATAAAACTTAGTATTG
ACATAGAACAGCCTGACATTGAGCAAGATGATGCGATGGTAAAAAAATCA
TCCATCATAAATCGAATTAAAATGGAGGACTGGACTTCATCTTCCAAAAT
TGAAGCCTTAGTTCATGATCTATACAAGCTTCGTTCCAAGAACATGTCAC
ATAAGTCAATCATTTTCAGCCAATTCACCAGTATGCTTCAGCTGATCGAA
TGGCGCCTACGTCGTGCGGGAATCACAACTGTTATGCTGGACGGATCAAT
GACTCCCGCTCAACGTCAAGCATCCATCAATCATTTCATGAAAGATGTAG
ATGTAGAATGTTTCCTTGTTTCTCTCAAAGCTGGAGGGGTTGCTTTGAAT
CTGACAGAAGCCTCGAAAGTATTTATAGTAGACCCTTGGTGGAACCCGGC
AGCTGAGTGGCAAAGTGCCGATCGCTGCCATCGCATTGGACAAGCTAGAC
CCTGTTCCATAACAAGGCTTTGTATTGAAGATTCCGTTGAGAGTCGAATG
GTCTTGCTCCAGGAAAAGAAAGCCAATATGATTAACTCTACTATAAATTC
AGATGATAGGGCTATGGAGAGCTTAACTCCAGAAGACATGCAATTTTTGT
TCCGTGGAAGCTGA
>maker-Bgt_ctg-351_consensus_gene-3.0
ATGGCCTCTCATGCCCCGCGAGATCATTTAGGATCTATCTTGGTAAAACA
CTCTATCGAGGGTGTCTTCCCAATTGATGATGCTATTCTATCTACCCCTC
TCGATCGATCCACCATCTCTGAAGCTATACCGGCACTTTCTATGGCGAAA
GCTGAACTCCAGGCGGAGATAATAAAACTTGGCCACGATAACTCAACAGA
ATTCAAGGCATGGATCGAATCATTGCGGAAGATACAAGAAGATACAAGTA
AATCTAGAAATATTGCCAATAAGATTATCCTCCTTGCAGAGGAAGATGAA
CGGTTTGAGAAAGCCACACAAGAAAAGAATATGAATCTTTCATTCGTTCA
AGATGAATTAAAGTACAATACCAATCTTTTGTCTGATTTAAGGCAAATTC
GCAGTTGCCATCACAATGTGGAGCTGACAGAAAAATTTATAATTGACAGG
GAATGGGCCAAAAGTCTCCTAACACTAGATTCGGCACGCAAGTCATACAG
GGATACCAAACAGAACGGACCAATAAAAGCTTTACAAGTGCTCGATCTCA
AGATCGTCGCGTTGCAAGAACAAATAAATAACGGACTTCTGAGTCTATGG
GCAGCGTTTGTAGCAATTGAAAAACGAACGGAGAAACTCAAACTCGAAGA
AGTTGTTGACTGTCTAGAGTCGTTGGGATATGCAGTCAAAATTTCCGAGA
AACTACGCGACGACTTAGACAATCTCATTATCAAGCCCCGAACGACTAGA
AAAGACGGGAAATACTCCATAGCAGTTAGGAGTAACTCAATAACCCTGGA
ATCAGTATCAGACGATGGGATCGAAAGTATTTTTGCCGAGATAGAAACAC
TCGTAAGATTTCTTATACTTGTACTCCCGACAAGTGTAAAAGAACCTCTT
TTCGAATCTTTGACTTGTACCCTTTCACTACGGATCCTGACCGAATTCCT
GGACCAAGCTATACCTAGTTCCCTCGATGAAGTGAAAGGATTCAATAAGA
TCATAGAACAAGCTAAAGTGTTCATTACGAATATGAAATCCATTCACTGG
ACTGGATTAGACGAGTTCGAACGATGGGTAGATAACTTCCCAAAAATATG
GTTAGACAAGCGGAGAGGATATATTTTGGACCAGATTAGAAGGCAAGTAC
TCATGGGAATAGGTGTTCCGATACTAGTAGAAAAAGCAAAAGAATCTAGC
AATCAGCAGAACGAAAATCCTGCTCTTGATTCAAAAAACGAAATGGTCTC
ACAAGATTGGGATGCAGCTTGGGATGGAGATGAGGATATTTTATCTGAGA
CACAAGATCGAGAGTATCCGAACTCAAATTCGATAGACGATGACTTAGAA
GACGAAGTAGTCGATGCCTGGGGCTGGGGTGAAGAAACAATAGAAGATAA
AAGTCCTGAAATAAGGAAAGACAGGGTAGAAAACCACGCGTCACAGTTAG
GGTCCACAAGTGCTGCATCCTCATTGAACTACTTCCAGGATAAGCAAAAA
TTAAGAGGAAATGAAAATTATTGGATTTCTGCCTTACCCCAAGTAGTTCT
AAAAACAGTTATTGAAACATTCGAGGATTTTGCCGATCTCAACCTACCAA
CAAATATTGAGAATCTCTTAGCCGAATGTGCGTCTGGGTTGCTGAATCTA
TCAATCCAAATTTTAGTCATTTATCGTGCGGCATCATCTGCTTGTTATGC
CCATCAGCCTGCTGGAAGCATGTACTGCTACAACGATTGTACTTGGCTAG
CTGAAAATATACGGGCTTTTGTGTCAACGTGGAAGCGGTGGTCTGAAATT
CCGTTCTCAATTCGTAGCGCCGACAAAATCATGGAAGAAGTTGTCAGAGT
CGAACAGTTTGGGAAGCGGGCATACAAGAATGAACTAAATTCTCAAAAGT
GTATAATTAATGATCTACTCGGAGACACCCAAAATATCTTTCAACAAGAA
AATTCGCCTAGGGATGTAGTCGAGAAGAGTATATACTCCGCTACTCATCA
TATTCGTCAACAAGCTGCACTGTGGGATAACATTTTACCGCCTTCAGCTA
GAAATTCAGCAACGGGTTCTCTCATCAATACGATAGCTACTAAGCTTATC
AGTGATGTCTTTGATATGCCTGATATAGGGGTTGAAGAGGCAGAACATAT
CGCCACCACGTTATCTAGGGTTGAAGAACTCGATGATCTTTTCTTAATTT
CTGAATTACCGGATATGCCAGAAACAGCTCCCTACGGAAGTCCGATCCCC
CAAACGTCACAATTTGCAGACCAATGGATGCGTATGAAATTTCTCAGTGA
AGTTCTTCAGAGTAACTTGAAGGATATCAAGTTTCTCTGGTTCGAAAGTG
ACCTTAGTCTCTACTTCTGCGCAGATGAGATCATTGAATTAATACGCCTA
AGCTTTCAAATGAACGCAGGTGTGCGGCAATTGGTCAAAGAGATCGAAGA
TAGTCCCCGTCCAAAAGACCTAGATATATAA
>maker-Bgt_ctg-351_consensus_gene-3.10
ATGTCAGCCGTCACAGAAACCCCATCGTCAGAGACCTCCCATCATTCCAC
AACCACAAAAGCTCGATCTGCCGCTTTACTTAAACAGACTTCTACCCGCT
TGCCTGCACCACCTGCTGCCATGACGGGCGCAAATAGCGAGGCGCCATGT
CAATTAGTTGGGACTGACACACTAATTGCAGCTCAAGGAACAACATTGAG
ACCGGGCGCAGGCGCTGCAAAAACAAATGAAATTTCGCCCAGTTCAATCC
TTGGTATGGAGACAGATAAAGCGATAAAAACTGTCCAAGATGATGAAAAA
GAACATGGAGCTGAGCAATGGCAACTTCAAATGCAAGCCCTTCAGTTGCG
GCTCGATCAAGCCCTACTTCAGCACAATCAACTGGAGGAGCGTGTACACG
AGAGCGATGAACGCATAGAAAATTTAGAAAATGAGAAACGCGAGGCTCTC
AGGCAGAAGAGAGAAATAGAGAATATTTACGAGGCCGAACAAAGCTCAAT
GATAAAGCAACGAGAAGAATCATCTACCCGCGAAGAAGAAATGCAGGCAA
TAATCCAAAAACTAAAAGAAACCCTGAATAATCGAGCAGAAGGAGATGAA
GACTCGCGAATATCCCGACGATCTAATAACCAATCGCCCATCCTCGATGG
TAACCAGTTTGCTCCCTCAGACTCGAATCGCAGTGATTCTCGTAATAACT
CTAAGCTATTGCTACAAAAAGACCGCCTCATTGAGTCATTGCGTCTAGAA
TTGGCTGAAGCGCAAATTAAGCTGGTAGAGTCTGAAAATATGGGTGGCGG
TCGCCTGCAAGAAATCGAAAAACAGTTGCTGGAAGCTCGCATGACAAATG
CAAGATTGATGGAAGATAACGAAAGCTATCAACTGCATTTATCAGAAAAG
AATATGGGCGTAGATGCTGTAAAAGATGAGCTTACTAGCACCGTCACACA
CAACCTTGACGCACTGAGTGCCCTAGAAGGTCGGGCTGCACCTTCTAACC
TCACCGAAGACCTTTCTGGGTCAAGAGAAGGAGAAAATAGACGCCTAGAA
GCAGAGCTAAAATCGTCTCAGGATCAGAATAAAGCCTTAACTCTATATGT
GAACAAGATAATCGAACGTCTTGTTCAACATCCAGATTTTGAGACGATCA
TTGACCAAACCTCAGAATTCAGACCAGGGTTGACCTTTTTAAGTAAAGAC
TTGCCACCTATTCCACGAGAGACTAATGGAGCTTCTATTCTACAACGTGC
AAAGACCGTAGCAATGGGCGGCTCCCGGCGTCAACGACCGCAGTCCTTTA
TGCCACCATCAACACAGTCCCTGGTTACTGATCAAGGAACGGCCCCAAGT
ATTCCCTTATCTAACAACCGCGCTAGCAGTTATCGTAGCAGTCGACCCAG
AAGCGAACAATTTACGGCAGGTGTGACGACCAGCTTTACACAGCAGATAT
ACCGGAGCGGTCACACATCTCCTCCTCTCGGTCCACAATCACCGCGTCCA
TCTCCATCACATATCACCTCATCCACACAACACGCTCTTCCACACACTGT
AAACCGCGCACCATCATCAGGTCAGGTTCCGACGGCAGCAAATTTTTCTG
GCATGAGGAGCGAGTGCAGTAGCATCAGTGGTGATAGTGGCGAAATGCAG
ACTTCGACGAGTAATTCTCCCCCCAGAATAGAAAAGGCCACCACATTTGC
TGGTAATAAACCTCGGCCATTACGGCTGCTACGTGAAAATACATCTGAAG
AGGAAGCGGGACTAAAGAATGCAAAGAGAGCCAGCTGGATGGGGTGGGCA
TTTGTTAGTTTTCTACGGAAAATTGGTGATCTTCCTGATCAGCAGAATTC
TGGAAAAAAGTTAAGTCATGTCGGAAAATATATTAGGCACCAGGCAGGAA
GATTTGCATTGGGAGTTCTTTCAACCGGCAGCGTATGA
>maker-Bgt_ctg-351_consensus_gene-3.21
ATGGCTCTACGCCAGCCAAACCTGCAATCGTTCCAAAAGAGATCAAGTAC
AAACTTAGACCAATCCCATACACAGCTTGTACCTCAGTCGCTCTCAGACC
AACAGCGAAGAGTTGCAGATTCTCAAGACCAAGAATGGGTTCTCTTTGAT
CCCTCTGTTACATCGACAACTGATCGCAATTATACGACATCTACCGCGCG
AACTTTAACGTTCGCCCGCTCACAGATTAGTGATATAGGAAGCTTTGTCA
CCGAAGCTCAGAGTCACGATGATTATAACGACCATTATAGCGAAGAACAA
ACAGGAGATGATGAAGAGTTAGATAGCCTTGATAGTCACTTGCATGAGTT
CAAGGCAGAACCCAGCACCTACCATGGTTTAAGGCCAGAGCCTGGAGGAA
CCGTATTGCCTACTCACGATGGATTGGGAAGTTTTAGGCTGGATTGGACA
ACAATGGGAGATGACGTGCAAGAACATCTGTACACATTCGAGAAGTTTAA
CCCACAGCGGTCAAAGAGGCGGCGTGAGGGTATGGAGCGAAGTACATCTT
TCTCAAATGGACAAATATCGCACGAAGATGAAAGACTTAGGCGTATCGAA
AGCTGGAGGATGGAACACAGTCGAGTTCTTGTTAATGAAATCAAACGCGA
GTCACGTCAGAAGAATACCAATACGGCAGATGAGGCACAGTTTACCAACA
AAGTTTCTGCCCAAGAAAATAGGGCAAAGGCGAGTAATACGGAATTCGAC
TCACCTGGCAGCGACAATGAAACTTTTTGGAATAGAATCAAGCGTAGAGT
CATACGTGACTTGATTGGCATTAATGATGATCTTCTATCTATTATCTTTG
GTGAATCCCTTCCGCCCGATGGGGATGATCCAACTATCTCGAAGCCTCAA
GGCAGCGTCAAGCGCGAGGACTCCTCATGGGAATACAAGCTCTTGGAACG
TATAGGTCGCGAATTAGGTATCTTAGCCGGTCAAATTTCTGAGCACCCTC
CCGCGTTAAACACAAATTCCAGGATTCAAAGTCGGCCATTACCATATGCT
GGCTTTATTTTCCTCACAGATAATAAGACTGTGACCCCTCCGTCTAATCA
AAATTTCAATGAAGAATCTTCAGTTACCTCTCGGCCACCGGATCCTGAGT
TTCAACCTACAATCCCAGCTCGTTCCCAGTCTTCACCAAATTTATTCAAA
TCAACGGCCTCTCAATCCTCTACACGAACCAACAAAGCCCCACGTACTAA
TATTATAAACAAAAATGATCTAGCACGAGAAGATTGGGAGCGTGATCTTG
ATTTAAAAGCAGTTTTCCGCTACCTGCGTGATCGAGTCACAACTAAATTC
TTATCACCCTCAACCTCCAGGTCATCTTTAGTAACTACATCTGAGCCGAT
TTTGTCTATCAGAACAGCGGACACAGTTACACGTGCAGCCCGAGTGCGTG
AGCATCATCCTTTGGTTTGCGGGGGAATATCAAGAGAGAATACAAACCCG
GCAAACATTAATTGGAAAGTGAGTGTCCCTGTTAGTACAGTTGTTAGCGG
CATCTCGAGCAGCATACTTGGTGCGAGTAGTGGACCAAGTCAGGCCTATA
ACACACTGAAATCAGGCCAAGACGAAAGTCGCGCTTGTGATATTGATAAA
GCTATACAAAGTGGAAGCTCTAGGCATTACTGGGATTGGGCAGGAAGCGT
AGGAAGCGGTAATGGAGTTGGTGGAACGGGCGCTATGGGAAGTTGGGGGG
AGGTCTAG
>maker-Bgt_ctg-351_consensus_gene-3.9
ATGTCCCATCTCCGCCGTATCATCTTTGCCGCTGTTCTCGTCCTTGCCGC
CTACTTCGGCGGAAAGATAATTTACCGGCATCTTGACCCACGAACGACCA
TATGCGAAGAAGACATCGAGAATGACCATTGGATTGCGACGTCCAAGTAC
TGGCTTGATCGACAGGTGTGTTCGCGCCTCGGTCTGTGCGGACTCGCTCA
TTGGCGTCCGGATCCAGCAACTATACCATGGACTCGGAAGTTTGAGGTAA
AAAATTATTGGCAGAAAGACGGGATTGAGGAGGCTAGTCAGAATATACTC
AAGGAAGAATCACAGGAAGGTATTCCTAGCTTGGGAAGTCCGATTAAGTC
GGAAGATGAAGATGTGGATGGAGATTCTTCTGTATTGAAAGATATCCCCC
AATACATACTCGATCACGCACCGCTCATCCATCTCTACTCGGGTGAAAAT
TTTTGGCCCTCAGACATAGCCGAACATCTCAAGTTTACTACGCCATATCT
GAACTATACTAAGGTAAATATTTCTACTCATCAACACACGCCTTACAATC
TACACGAGGTAGAAAAGGTGTATAACAGCAGCTACTTATTCACACAAAGC
ACGGATGATGTTGAAGAGCGGCCAGTCTGGCTTGGTAGCGCTCATAACAA
ACCGCTACCTTACGACGATGAAGAGGGTGGGGACTGGGAAGAGGAAAAAG
AACGGAAATCTACAAATCTAGAAACTGCGACATTCTCCAATGGAGATGGA
GAAACGTGGTATGACGTTTCGCGTCTTGATCCAGCCTTAACAGAGGTGGC
CTTTGTGAATGACTCTCATTCTCCTTCTCCTGAGAAAGTTGAAATGCGCA
GATCGCGTACACGCAAGTCACAGCACGCCGAAACGTGTTCGAGTATTACT
TCGACAGCTTTCAAGCTGGGGGGCTATTCCAGCGCCCCTAGTATTCTTGT
AGTCGTAGATAAAGGTTTGGGTATCGTGGACGCCTTCTGGTTCTACTTCT
ACTCTTATAACTTTGGAACGACCGTTTTTAACATTCGTTTTGGCAACCAT
ATAGGTGATTGGGAACACTCATTAATACGCTTTCAAGATGGGGTACCGAA
GGCAGTATTTTTTTCTGCTCATTCAGGAGGTCTTGCCTATGCTTGGAAGG
CAGTTGAAAAGGCAAAAGGTAGGGAGAAAAGGCCTATTCTCTACAGTGCT
GTTGGCAGTCATGCCATGTACCCGACGGCCGGAAGACATCCCTATATTTT
GCCTTTTGGATTGCTCGCTGATTTGACTGATCGTGGACCACTCTGGGACC
CAGCACTAAATTATATGGCCTATCATTATAACACCTCTATAACTCACAAT
GTCGACGCGCGCTCTAGCAGAGATTCTACACCCACTTTTAACTCAACCTC
ACTTCATCCTAAATTAAATGCCTCATTTCAACCAGCTTCTTGCAATCCTT
CTGCTCCTCTCGGATGGTGGTGGTACTCTGGGCGCTGGGGTGATAAGTTC
TATCGTTTACGGGACTGGAGACAGTGGCGTTTTTTTGGTCAATACCATTA
TGTCAATGGACCTTTTGGACCTCGCTTCAAGAATCTGGGGCGAGCAAAAG
TTTGCCAGAGTGGTCATGTTTGCCGAATAGTTGAAGACCTAACTGATGGA
AGAAGCTGGGTTGGATGA
>maker-Bgt_ctg-351_consensus_gene-3.7
ATGCTGTACCGTAGAGCGCATATCTTAGTGTCCGCGGCCACATACTTCGC
TGCAGTGAGCCCATCAATCCAACAAAACCTTCCTGAGCTAGTTTCTTCAA
CAACCGCCAACAAAGATACAGATGCCAAACCAACCGCAACCGAAGCACCT
CCACAAGCACCGCCCACTCCCGCCGATTCTAAAATCGAAACGAGCACTAC
TACAGACTCAGTCACACCGACGTCCAGCTCTCCAACTCACGATGAGGGTG
CCCTGACTGGCTTGCCAACGCTGACAGGCGGCTATACCATCGTCGAACCG
TCAGTGCCGCCCACACAAAATGCCCCATACATGCAGCAAAGCACGCTACC
AGAGGGAACGGTATTTATCGTTGTAGGAGCCATCCTCGGAATCCTCGCGC
TGGCCGTGCTGATTTGGCGCATGAGCGTTGCGTGGTGTCTCCATCGATCG
GTGAGGAAGGCAGCCCTAAACCAAGGTATGGTTGATACCAAGGCACNNNN
NNNNNNNNNNNNNNNNCCCGTCGCACCATTCTACAAGTACTCGGACGGGG
ATTCGTCCATCTCTCTCTCGGGAATCGGCGCCAAGACGGTCAAGAAGAGC
AGTCGATCTGGCCCACCGACAGCCTCAGTTAGCAATACGAACCTCTTTTA
CTCGCCGACTGCCGGCGCCACGGGAAGTGGGCTCGGCGGCGCTTCGAACC
GTGGCTCCAGCTACTTCCCCGCTGGATATTACGCTTCAGGAACCTCCAAT
TCCATCACGGGCTCTGGTCACGCCACGACGGGCCCGGCCATCTCCCTGTC
GAACCTCAGTGCCAATTCTCAGGCCTACAGTCGCTCACGCAGTCTAGAAC
ACAGTCCACCCGACTCGCCCCGCACCCACAACGACTGCAGTCGAAGCCAG
ATTGCCAGCTCGAGCACCTTGAACCTCAACCAAACCTATGGTGGCCACGA
GAGGGCACCTAGTGCTTACCTCGAAGATCTCTTTGACTCCGAAAACCTTC
CTTCGTTTCGGATCCCCGCCCACCATCGCCAGCAGTCCGAGACTTCCGGA
GGTTTGAGGAGCACATAG
>maker-Bgt_ctg-351_consensus_gene-3.22
ATGTTGTCATGCGCTGGTGCCGATAGATTACAGACCGGAATGCGTGGAGC
ATGGGGAAAGCCTAACGGAACTGTTGCTCGTGTAAATATTGGACAAATCA
TTCTCAGTGTCCGAACTCGGGATTCCCATCGTGCAACTGCTCTCGAGGCT
CTCCGGCGCTCACAGTACAAGTTCCCTGGACGCCAAAAGATTATCGTATC
CAAGAATTGGGGATTTACACCTCTCCGTCGTGAAGAGTACATGGAAAAGA
AAGCGTCTGGAAAAGTATTGGTTGACGGGGCATATGTTCAATTTTTGAGC
AATCACGGGAAACTAGCCGACAATGTCCGAAGATTCCCAGCCGCATTTGA
GGGATAA
>maker-Bgt_ctg-351_consensus_gene-3.24
ATGGCACCTACCAAAAAGGCAAAGAAGACTGCCGACAGCATTAACAGTCG
TCTGGCACTTGTTATGAAATCAGGAAAAGTCACACTTGGATACAAATCAA
CTTTAAAAACTCTCCGTTCTGGAAAGGCCAAGCTAGTTATTATCGCGGGC
AACACCCCTCCACTTCGTAAATCCGAGCTTGAATACTACTCTATGCTCTC
CAAAACTAATGTGCACCACTTTGCTGGTAACAACATTGAGTTAGGAACCG
CTTGTGGAAAGCTATTCCGCTGCTCAACGATGGCAATTCTTGATGGTGGG
GACTCCGATATACTGTCAGGTCAAACCGCATAA
>maker-Bgt_ctg-351_consensus_gene-3.4
CTTTCAACTAGAACGAGCATTATCGTTGGCCTCGTAGTCGCCATTCTCGC
CTGTTTGGCCGGATGGGTTTTTTCACCTAAAGGCGAAACTCAAACAATTT
GGCGCAGCACTCTGATTCTCTCCTTTTCAAGCTGTTATATAATGTGGGCA
ATCACTTTTCTTGCTCAATGGCACCCGCTTATTGTGCCTCGGCGCGGTGG
ATTGAGGGAATCAGCTATTCATGAATAA
>maker-Bgt_ctg-326_consensus_gene-0.2
ATGAGGCTTCGGATCTCCATACGTCGAAACGGCCTCCCCGAAACATTCAT
CGTCTGGGCGATTGATACCACCTCCGCACCTACAGTTTATCAGCTACTTG
AAGAAGTCAATGAAATCATACCAATCGAGTCTGATGGCGAGTGGGGGCTA
GAAGACTACTCGGTAGAGTTGAAAGGTGTTAATGGTACTAATTACGAATG
CCTTCACTTTCAGCCGATAGCCGAGGTTATGAAAGAAGATGATGAGATCT
TAATTCGATGCCTTCTAACCAATGATATCAAAAAGCGTAGGGTATCAGGC
CGGACTCAGATCACACCTCATGGAGTCCGTCTATTTGACGGCGTGCCCTG
GGGAAGACCACTGCTAAGAGAAATCTCAAATCGACCTTCGATTAACATCC
GGCCCAAAAAGGTAAGACAATCATTGTCTAACACCTGCGACCTAGATGAC
AATGACAACGAAGGCTCAAGGTCTTCTGATACTTCACCTACTGCTGACTC
AGTAAGCGGCAGAAATCTCCTTGCTATAGCCCCAGAACTTGATGAAAGTT
CAGAAGACGATACAGATTATGCTTCCGAAAATTCCGAAGAGGAAAGTAGC
GAAGATGAAGACACCGAAGAGGGTGACGAGAGACAAAATTTTATAGAAAA
GAATGACGAAAAAGATGATAGTGCAGACGAAAATGAGAGTATACCCGAAC
CGGAGAGAGGTGGAGAAATATTTACCAACAATACTCTAAGTAAGAAGCCT
TCAGATGTCGGCCCTATTAAAGTGTTGAATAATGAGATAGATATGTGTGA
TCCTGCCAGCTCAAAAAGCAATTCACATGTTAAATTCCGTGAGCTACATT
CAGCCTTTCCAACATCGACACTAGATGTGTGTAAGCATGTACTCAATGGA
ACACATGGGGATATAAGTGAGGCCTGGGAGGCCATGTCACTCGGTTTTCC
TGCAAAAAAATCCCGAAATGCACTAATAAATTTATGCCAAGAGAGTCTCC
CCAAACTATCGCAAGAACCTGGATCTTCAGAACAATTACCATTGCTTGTT
AAGTCCGACAGTCGCGATATTTTAGGAATTGAGTCACAAGATGTCACCAA
ACAAACTGAACCAACAGAATCATTAATCGAACACTACGACAAAAACGGTC
TACCTTTAGGATTTATCTCAAATGGAAAGGCCTTGTCATTCATGGCAGAC
GTCACTCGAGATTCATCCAAACATCCAGACTCTCTACATAAATCATCTAA
ATCTACTAATCACACACATTTTAATTCTGACTGCTTAATGCCTCATATTT
ATAGTACTGTTGCTGAACCACCACAGAATTTACAAGGAGAGGAACAAATA
AATAATGATACCAGCAAATACGATGAAAGCTCTTCTTCTATGGAAACAAA
ATTAAAAAGTGGTACCGATAGTTTGACGACAATTAGCCCACAAAATCCCC
ATTATAAAAAAATGGATATCAAAATCCCATCTGCAGAAGACACCAATGGT
AGTAGCAATAAATGTAGAGATTATGATACAAGTGATAGCGACAATAGCAG
TGACAGCGACGATAGCAGTGACAGCGACGATAACACTAGTGATGATAGCA
GTGATAGTTTCTCTAGTGAAGTCGAAATACCTAAGAAATCTTCTAGCGGA
GAAGTTGGCAGCTTCGTCTCATCTGCAATTAAACGAGGAAATGTTACTGT
CAACCGACCCAAAGTAGCCCCAGGAGCAGGAAAAAAATCAACCCAGCGCA
GAAACGAACGGAGAAGAATCTCAAATGCCATGAAAAGACTTCAGGAAAAG
GGCCTCCTACCAGCAGGAATATCCAAAGAAGAATTCTCAAAAACTAATGG
AAAGTCAAATCCTAAAAAGGTTGAGCCTGAAGCCAGGGCAGAGGTATGCA
CAGATGAAAAAGTTTCAGCTCAGCCCAACTGTAGCGAAGAATTTTCGCGC
CGAAGAAAGGCATTGTTAGACTCTTTAGCCTCAGGGGGTGTAGAAATAGA
TCAAAATACGTCGAATGATCAATTCGCTTCTAGACTTGGTGCAGAAATAA
ATGTAGATAATGTGTGTTTATCTTCGAATATGGAGCCTACCTTTACTATG
ACAGAGTCCGGGGGAAATACTTGTCCCCAACCTGATATTTCCTGTCATTT
AAATAGATTGGAGACTAACGCTCCAAGAACTGGTGTTGCCGCAAGAGCTC
ACGAAGTATCCGGTGAAACTATTCCTAAAGAGAATATTTCCAAACGAAGA
TCAAAGCTAGATTTAGATGCAGGGAGAAGGATGCTCTTTGGAGCTATGGG
CCTCAAAGCTCCCAAGACAAGTGAAGATGAAGAGAAGTTGAGAAATCTAA
TCTCCAAAAATATTAAGCCTCAAGAAAAAAAACCGGTAGATCCATTAAAC
AATGATAAGAAAGTAATCGAAATCAATTCAGAGGATTGGAGAGACAAAAT
TATCTATCGAGCGGTTGAGTGTGTCCAGGAGGGAGTAATCTTGAGCGAGC
CACCATTTCCATTCTACCAAAGATGGGACCCACAGCAAAGAGTAGGCAAG
CGAAAAAAGAGTCAATGTAGCCTTGCTCAACTTGAAAAGGATGATAGCCT
TGTTCCTAACAAAAAACAGCGTAAGACCGAGTCTGATCCCACAACAGAGT
TTGATATTGCCGGAGTAGATGCGAATTCTAGCCATCAAACGGACTTGGTG
CTGAGTACTAGTCTTAGTGATACTGTTCAGATGGATGGAGACATACAAGC
TGAAGGTGACTCCTTCAATCAAGAGAGAGCTGGTGATAAGATTGCCTGTG
AAAGTCTAGAAGATTTGCCAAGACTCCCAGATGATATGTCTACTCTCCAG
GAATTCAAAGAGAGTGACGCAAAACCAGGTGTCGTAATTGCATTCAAACA
ACTTGAGGTTTCTGCCACAAGTAGGTGGCAGCCTCAGATTTCTGCATTCA
AAACAGCCATCATAACTAGCGTAAAAAGTGGAATAATTCAGGTAACTTTG
GCGCGTAGAGATATTGATATTGCGGAAAAATATTATGATGAAAATGGGGA
GAGAATTTATTCCGGATTTGATGCCATTGAAGATGAAGAAATAGAAGATG
ATGGTAATCGTGAGCTCTGTTACATAGAACTAATAGAGCCGAAAGTTGTG
CGACACCTTGAGGAAGATGCCCAACCAATATAG
>maker-Bgt_ctg-326_consensus_gene-0.0
ATGAATGATATAAATATAGGTGTCCTCAACGCGATGAGTGGTGGTCCTAT
TAATAGTGGAATGCCCATGATGAATAATTGTGCACCTGGAGGCCGTCCAT
TAATGCCAATAAATAATGATCAACGATCACAGCTAAACACCTACATATAC
GAATATTTTTTGCGAAACGGCATGTATGAGTGCGCTAAAGCACTGCTTGA
AAGTGGTCAACCCTTAAATGTCATAAAAGACGGTTCTAGTAGGCGTCGCG
ACGACAACGGCGCTGGTGAGGAAGCAGGCGAAGATTCAAAAGATGACTTT
GACCCCAAAAGACCCATTGATCTCCCAGATCCAAATGTACCAAAAGAGTG
CTCCGAAAGTTGCTTTTTATACGAATGGTGGTGTCTTTTTTGGGACATGT
TTAACGCTCAGCGTGGTAAAGCTGAGGGCCGCAATGTTTTGCAATACTTT
ACTCATACACAGGCACAATCTCGATCAAAACAAGAGCAACAGCAAATGAT
GCTGCGTGGCTTAAGAAATGACATGAGCTACTCTCAAGGGTTCAACCCCT
TAAGAAACCCTCAAAATTTAGGAATGGCCGTCAATCCTCAACATGAACTA
CGACAGATTGCTCTCCAGAATAATAGAAATGCGACACCGGCTCATATTCA
AATGATGCAACAACAGCATCAAAAGCAGCAGCAGCAACAACAACAACAGC
TTCAGCGTGATCCCTCAGCTAATGAGAATCAACCACGTCCACAGTCACCA
ACGGCTGATAATGCACCTTCGCCCTCAAAAAGACCTCGTCTTGATGGAGC
TAATTTCAATTCTCAGTCCCAGATGCCTAACGGCCGGGCCCAAGGTGGTG
CAAAACCCCAACAGTTTCAAAACATGCAAGGTGCTCCAGCTGTTGCTGCC
CAGAGACTTGCAGGATATCAGGCGAGCCTAGGACAACAGCAGCAGTCGCA
AATGCCAAATGTTAAGGCCATTCCCAATTCAACAGGATCGCAAGGACGTG
CATCGCCTATGATGGCTCAAGGCCAACAAGATGGTAATAGCATTGCCAAC
TACTATAACACCGGAGAAGTTGGCCCGAACGGAATACGTGGTGTTCCAGG
CGGTCAGCCCGTAAATGGTGGTAACCATGCACTCCAAGATTATCAGATGC
AACTTATGCTCTTAGAGCAACAAAACAAAAAAAGACTTATGATGGCACGG
CAAGAGCAGGACAACATGATGCCTCGGCCAGAGGGAGGGCAGGGACTTCC
AGGAGCTGGACCGAATGGTCAGTCTTTTCAGGGAACATCACCTCAAGGTA
ATAGATCAGCCAACTCTCCAAATCCAGGCGAACAACTAAAACGCACGCCG
CACATGAACTCGGCAGGAATGCCGTCTCCCCTACCGGAAGGGCAAACTCG
CGGTTCACCCAGTAGTAGCCTTAACTTTAATCTTCCAGGAGCCCAAATGG
ATCCTGGAATGAGTTCGCAATACTTTGCAAAAGGCAATAGTATGGATCCA
AACCTTGTTGGCAGCGTTCCCAACGCTATGCGGCCCCCTAGCTCACACCC
TAATAATTTTAATCAAATGACACCGCAAGCACAAATGGCTCTAGCCGCCC
GGCAGCAGCAGGTACAACAACAGCAGCAAGCACAGCAACAACATGCACAA
CAACAACATGCACAACAACAGCATGCCCATCAACAGCATGCTCAACAGCA
ACAGGCGCATCAGCAACAGGCACAACAGCAACAGGCCCAGCAACAAGCCC
AACATCAAGCTCAGCAACAAGCTCAACAGCAACAGCAAAACTGGCAACCA
GGACCGAATGGACAACCGATGATGGCGCAGCCCCCTCAGGGCCAGGCAGG
CTCTCAACAAACAATTGGCACACCACAGCAACGTAACATGCCTCCTCCCT
CGATGACTGCAGCTGGTGTCACGACAAACACGAATGGGCGGACCCCCCAG
GCAACTGTATCCCCTGGGCAGACGCCAGCCCCTCCAACCCCACAGCAAGC
AAATAAAGCGAACCCGAAGAAAAAGGCGGAGACGAAGGATAACAAATTGA
AGCGGGCACAAAAGAAGGGATCTGCCGCAAATCTCAACGCTGGCGCTACG
CCATCTGCTGACGCCGAAGCTACGGGCGCGACTCCAACTCCAGCGACTCC
GATGACACCTGTACACAAGCAAAGCTTTAATGGCAACCAAAATGGTACCG
TTCAACCGGCATCAAACGGACAGGCCACTAATCAATCTAATAATATTGGT
ATGGCACAACAACCTGATCCACTTCAAGGTGGCGGATTCGGATTAGCGGA
CTCTGCGTTTCCAAATTTCGACACTTCTCTTGACTTTGCCAATCCTGGTA
ATGGTAACATGGATGTGCTTCAAGATTTCGACTTTGACTCTTTCCTGCAT
CAAGACGCTGGTGACGCTGTAAACGACTTCAATTTTGATACGTCTGGCTT
TCTAGATGGGAATGAGATTGGCGCCGATTAA
>maker-Bgt_ctg-326_consensus_gene-0.1
ATGTCTGCTCGCATCCAGCTTGATGGTGACAAGAATACTTACACTAGTTT
TGATTGCATCAGTGGGAAAATAATTGTCTTTCTGAGCAATGACGAGGATA
TATCAGCGATTGTGGTCAAACTGGAAGGAGAATCATTCTCGAAGCTATTA
CGCCCATCTAACGCTCATAATAGCAATAATGGGAGAAGAGATTCTATAGC
GACAGAAGTCCACAAAGTACTCTATCAAGTCCACCAAGTCTTTCCTAGGC
TGCATTCCGAATCTAGCCGATCTGCTTCCAAAATTTTGCAGGCGGGTAAG
CACGAGTTTCCGTTTCAATTTCAATTTCCCAGCGACAATGAATGCGGTAA
TGAAACGCAAACGAGCTTGCTAAGTGGTTTCGCGGGGGTTAGTTTACTCA
ATCTACGACAGCAGCAACTTCAGCACGTCAAGCAAAAATTGCCTCCTACA
CTCACAGCGTTACCCGGAACTGCGGAAATCAGGTACTTCATCAAAGTTAC
CGTCCAACGAAGATCTCTGTTTAAGGAAAACTGGAGAAGTGAGCTTTCAT
TCAAATTCCTACCCACGGAGCCACCGCGGCCCCAACCGACATCTAACCAG
TTCTATGTCCGAATGCCTTTTTCCTTCTTGTCCCAACCGTCACAGGGCTC
TCGTGGATGGTGGAATATCTTTAAAAAACAGAAGACCAAATTATCTGAAC
TAGCGCCTGAAGGCGAGATTGATGTCAGATTTCCTGGCTCAGCAATTTTA
ACGTGGAATAAACCACCTCCTTTTCATCTGATCGTTCGAAGAACAAACAG
AAGCTCCGAGCAAATCTTCATGGTATCGTGCGCATTTCATCTACATGGAA
AAACCTTGATCAGGGCAAAAGGTGTGATGCATATCGAAAAAATTTCGTGG
GTGTTGCTGAATATTTGTGGATCGTGGGTGCCGATCGGGCTACCAGATGC
TAGCGATGGGAATGATTATGAGATAAATAATTCTTTTTGGAGTGGCAGGC
CATTACCCCAGTCTGTGTGTCCGTCTTTTGATACCTGCAATCTAGGACGT
AGCTATGAGCTCCAAATACGGGTCAGCTTGAGCTACGGGAAGCCGGGCGA
CAACCAAGTTATTACTATTCCATTCCAATTTCCGGTAGAGGTTTATTCAG
GAATCTTAGTGGCCCCACAGCTTGATGTACAAGCAGAATCCATTCCGACA
GCCTTGGAAGCACCTTATTTTCCGCATCTGCATGCTGATACAACTTGCCA
AGATCCTCCTCCACCCACTTACGAAGAAGCTACAGCGGGTAGCAATGGTC
CCTCAAGTGGCCGTCAAATGTAG
>maker-Bgt_ctg-326_consensus_gene-0.11
ATGTCCCAGTCAACACTCGCTGATTACTCTATCTTAAATTTAATCATTCC
AGCCACCACTTCATTCCCCCGGCAAACAACGCACACAATATATGTGCGTC
CGCATGAACCGAAAATTCAGAGCGAGGATGATTCACGAAGCCTATTCCTC
GTGAATCTTCCTATAGACAGTACTCAATCGCATCTTCGAGCCGTTTTCGC
ATCACTCGTTGGAGCCGGCCGGTTTGAGTCGATTTTATTTGAAACTAAAG
AGAAAAAGAGAACTATTAATAGCGAACCCGCTTCCACCAATACGAACGCC
AAGAAGCGCAAATGGACGAACAATGTCGAATCTACCGATGTGGAAGAGCT
GCCTAAAACTTGGGATAGAGAATTGAGAAAGAGCGGGGCGTCAGCCGTCG
TACTGTTAGTTGACGAGAAAAGTGTAGAGTATACTCTCAAGAAAATTCAG
AAGTTGCATAAGAAGCAAAAATTGATGCAAACACCCGAAAAAGTTTGGCC
AATATGGGGCGAAGGAGTATCATCTAATATTCCACCGCTTGGCAGTGCCC
GTTACCTCTCACATCATTCATTGCGATACCCAGCTCACAACGAAATTCAG
CAAAATGTGGATAACTTCATGACAGAATTTAACGCCCGCGAGGAGGCACG
GCATAGACTGAATAAGAAGAATCGGAATGAACCAGATGACGATGGATTTG
TGACAGTATCGCGAGGCGGAAGAACTGGCCCGGCAAGGAAAGAAGTCGTT
GAGGAGAGAATGGCTATACTACAGGAGCGGGAGAAAAAGAAGGCTGAAGC
AATGGAGAAGACAGGCTTTTACCGTTTTCAGGGTCGAGAAAAAAGAAAAA
AAGAAGCTGAAGATCTTGTTCACCGCTTTCAAGAAGATCAGAAAAAGGTT
CAAGCTCTTCGCCACAAGAAGGGCCAGTCTGGCTTCAAACCTGAAGAATG
A
>maker-Bgt_ctg-326_consensus_gene-0.5
ATGACTACGAGAAGGCTCTTAAAAATCAAAGGCTTCTCTGAGACAAAGGT
GGAGAAGATCAGGGAAGCTGCTAAAAAGTTGTTGGAAATCCGTAAGAGAT
GCATCCGAATCTCGACAGGAAGCAAACAGCTTGATGCTGCTCTAAACGGT
GGTTTCCAGACGATGAGTGTGTGCGAAGTCTATGGGGAATTCCGATGTGG
CAAGACCCAACTTGCACATACCCTGGCAGTTGTAGCGCAGCTTCCTCGCG
ATATGGGCGGGGCAGAAGGAAAAGTTGCTTATATCGATACTGAAGGTACA
TTTCGTCCCGAGAGAATCCAGGATATTGCCGAGCGCTTTGGTGCATGCGA
AAATATTGCTTTTGCCCGAGCTGGAAATACAGAGATGCAAACTGAACTCC
TCGAGGGGCTTGCGGCCAACTTTTCTTCGAATGAATATCGTCTTTTAATT
ATCGATAGCATCATGGCCTTGTACCGTACTGATTATGTGGGTCGTGGCGA
ATTGTCCGAGCGTCAACAAGCTCTAGGCGCTTTCCTTCGCAGAGCAGCTC
AAATGGCAGAGGAATTTAATCTACTCGTGTTTATGACAAATCAAGTCATG
TCGGATCCAGGTGCCATGTCTTTTGCTGGGGTCGATGGTCGCAAGCCTGC
AGGAGGGCATGTTCTCGCCCACGCCTCGACTACGAGACTCTTACTTCGAA
AAGGCCGGGGCGAGGAACGTGTTGCGAAAATCATGGACTCTCCGGATTGT
CCCGAGCGAGAGGCGACCTATATTATTACAACTGGAGGTATCAACGACCC
TGAAAGTTTCATCAAGTGA
>maker-Bgt_ctg-326_consensus_gene-0.7
ATGAAGAAATTTTATGTAGCAGATACCAAATCTAGCAGCAGCAATTATCA
ATCTCTCAAAAATCTCAATACTGGCACACCTCAAAATCATACGCTCAGAT
ACACCCAAAGTGAACACAGTCAGCGACGCATCTCACAGCTGGCCAAAATT
GACCTGGTGGCAAAACGGCACTTTACCAACTCTTCCATCTTCCGCATCGA
CATTATGAGCAGTGTCTTTGCCCTCATTACATCAGATGAAGATTCACAGG
CCTGTGAGCGCGTGGAATTAGTGATGGATGAAGTGGTAGGAATACGATTC
TGTCGCATACCTATTCCCGTACGTCATTGGAACATTCGAGTTATGGTACG
GCCTGTCGTTGATTCGTCTACCATTTAA
>maker-Bgt_ctg-326_consensus_gene-0.4
CCTTTAAACCGCCGAAAAACATTTCTGGAACTCGCCTCTGGCCCCTTTAG
ACATCTTGGTGTTAGCGAGCGGGTAACACAAAGAGAACTTAAAAAAAGGA
TATCAGCGACATGTGGCTCGTCTAAAGCCTCTAGCATCTCAGAAAACTAT
GAAGACACGACATATGAAGACTGGACGTCAGTTTTATGGACAGACGAAAC
TTGGGTAGAGGATGGAAGACATTCTAGAGAATGGGTGACCAGAAGTGTTC
GTACATTCCTCAATAAGAAGATGGTAATTTGA
>maker-Bgt_ctg-326_consensus_gene-0.6
ATGTTTCCATCCATCATCGCAACTGCTCCTCATTTCTTGGTTCATTCCCT
AATATCAACTCGAGTACACCGACGCCTCAAACGAATCATTGGCCTAAGCC
CTAATGTTCGCTTGCATAAAGGTGAGCTGCATCAGATGAAGATTCACAGA
ATAGTCTTTCTGTTTTTCTATAGTCACCTTTCGGTCACTAAAGGTGATCC
AAATTGGGTTCTGAGCGCACGATGTTTAGCATTACAATGA
>maker-Bgt_ctg-326_consensus_gene-0.18
ATGGCAGTTTTTATCTGGACGAGGTTCCAGGCACCAAAACCATGGATCGT
CCGTGCGCCTAGCGCCACGCCGATAGATAAAGTCCGGACACGAACTAACG
ACACCAGGAGTAAGCATGAGCGGGACACGGTAGAGCGAGAGGCACATGGG
AATAAAGATAGTGGTAGCCAGTGGCAAAGGTGGCGCGAACATGAACTTAG
GATCGAGCGCCGGCATATGAAGAGTACCGAATAG
>maker-Bgt_ctg-326_consensus_gene-1.15
ATGCTTCAACCCAAGGAGATCCACCTTCAGCTGATGCGCCAGTATCAAAG
CCTTTCTCATCACCTGCAGAAAAACAAGAATCAAAGCAAAAAAAAAGAAA
ATTATTCGAGACGAGAGCTACCGATTAGTAAAGCTACTATTGAAGTGAAG
GATATAAACTCGTTTAGTAGAACTCAATCTAAAGAGCCTGATGATATCAA
GAACCATTTTGACATTACTCCAGGAGGGAGTCCGTGCCGGAAACGGCAAA
GAATTTATGGTGATAGGTTTATTCCTAATCGAGAAGGGCAAGACTTACAA
GCAAGCTTTAGCCTGCTACAAGATGAAGGCTCACCGGCTACTCCTGTGAA
CCAAAAGAAGCGTACGCCCCACGGGGAATTACATTTTCAGAAGACAGAAG
AAGCAAATCGAACTTTCTCGAAGCTACTGCGCTCGGAAATTTTCGATAAT
TCTATTCCCCAATCTTCTTCTCCCAGTCATATATCTGATATGTCAACCTG
TGCAACAACTACACACGACCCTACGAGATCGCATACCCCTCCTAATAATG
GCTCTAGTTTAATGCTACCAGCCTCACTTACCCCATCAACGCCCCACAAG
AATTTATTCTCTTACATATCACCTCGACACCATCCAAATATTGCCGGACA
TCCAACCCCATCGAGAACACCCCAAAGTAGACATGGTACAACTCTTAGCT
TAAGATCCGAAGTTTATAATCTTTCACCTGTCCGGCTTGAAAGCCAACAA
ATACTCCTTAGTCCCAGGAAGGTACCACGGCCAATTAGCAAAGTTCCCTA
CAAAGTTCTCGATGCACCCGATCTAGCGGATGATTTCTACCTCAATCTTG
TCGACTGGGGTAGTAGCAATAGTCTAGCAGTTGGTCTAGGAAGATGCGTA
TATTTATGGAATTCTCAGTCAGGTCAGGTAAATAAACTGTGTGAACTCAC
CGACGATACAGTCACCAGCATATCCTGGATACAGCGTGGCTCACACATTT
CTGTTGGAACTGGTAAAGGGCTTGTCCAGATATGGGATGCTGAGAAAGTT
CGACGGCTAAGAACCATGACTGGACACACAGCTCGTGTTGGTTCGCTTGC
TTGGAATGATCATATTCTCACATCAGGCTCTAGAGATCGACTCATTTATC
ACCGTGATGTCCGGTCACCCGATCAGTGGCTTCGAAAGCTGGTTGGTCAT
AAACAAGAGGTTTGTGGAATTAGATGGAATTGCAACGATGGACAACTAGC
TTCAGGGGGAAATGACAATAAACTTATTGTCTGGGATAAGCTCAATGAAA
CCCCACTTTGGAAATTTAACGATCACACTGCAGCTGTTAAAGCCATTTCA
TGGTCACCCCATCAGCATGGACTTTTGGCTTCCGGAGGCGGAACTGCTGA
CCGCCGAATAATATTTCATGACACCCTGAAAGGCACAACAGTCAATGAAA
TAGATACAGGCTCTCAAGTTTGTAACTTGGCTTGGAGCAAAAATAGTAAT
GAAATTGTTAGTACTCACGGCTACTCACAAAACCAAATTGTCGTTTGGAA
GTATCCCAGCATGCAGCAGGTTGCATCACTCACAGGACATACTTACCGTG
TATTATATCTTGCTATGAGCCCAGATGGTAGAGCCATAGTAACGGGCGCA
GGCGATGAAACACTACGGTTCTGGAATATATTTGGGCATAAATCAGGACA
AGAACCAAGCGGAGAAACTGATGGGGAAGGACGTTTAGGTAATTGGGGAA
TAATAAGGTGA
>maker-Bgt_ctg-326_consensus_gene-1.3
ATGAATTGGACCGGACAGCGTCTTCGACGAAATTCATCCACAAAATGTTC
AATGAAAAATGGGAAAATATCACACTTTGTAAAGGCTAAATGTAATATAC
GCAAGCAAGCTAAAAGAGCTTCGCCACTCAGCTGGGAATCGCTCGACTTG
TGTACGGTACACAAAGACTCAAATTCGAATCCTGATAAGCTAACAAATCT
GGAGCTTGAGTCCAGCTCAAAGCCTTTGGCATCATTTTGTACAGAGCTTA
GTAATGTGTCCGAGAAGGATGGTATCCTCCAAAGCATTGAAAGAAATAAA
ATATTAGAGAAACTAAATGCTGGTCAACACCACACTATGTCATCCATGAA
AAAAATCAAGACATACGCGCCTCAGTCAGTGTCTAGTAATGAATCGAACG
TGTATAAAAAGCAAGAGGAGATTCCCACCAAGAAACAAAGGATTATTAAG
CAAGAAGACTGGGTTGGAATTAAGCCACTAAAGTCAAAGTCATCAAACCA
TTCGATATCAAACTCAATGAAAGAACATGGAACTCTGAAATCAAATTTGC
AATTCAAAAATATCACATATCAACGGGATGAAAAACAAATAAAATTACCT
ATTACAAAAAATATTTGCGCCCAGTCTAAGGGCTTATCGAGTAAATCTGA
TATAGCTTCAATCCGAAATCAAGACACGAAACCAAATATTAGCAATGCAA
AATCAGACAAAAATGAAAGCATAATTCAGACAACTACATGCGAAACCTCC
AGAAGTATAGCATTAAAGAGCAAGTCTCATGACATAAAAACAAGTGCCAG
AGATGATTTAGCCCATCATGAAGAAAGAGATGATACTGAAAATCAGAAGG
AATTGGTAATCCACCATTCAAGTTCAAAAAATAAAATGGAAATGGCCGTA
AAAACACGGATAAAAGACCCTAACAACTCTCAAGGACCTGATCCGCAAAC
GGTATATCCATCAGACTTCAAAGACGAAAATTGCTCAGTGAGCCTCTATA
AGATTGCTCAATTGGGGCAAGCTTGTATTTCATTTTCTTCCGCTAGTCTC
CGACATCCCATTCCTCGAAGCTCAAGAATTTTTTACCTGCTTAATAGCAA
CACACCCAAAAAAACTGAAACTCTCGGGGCTCCCCGTAAGTTTCTAGATT
CAAATTTGCACCATAGCCTAAAGTATCATGAAGATACTTTAATAAGCGAT
AATCTATCAAATGAAACTTTGTTTGCGCGAGATATTGAAAGAGCTATGAC
AAGCTCAAGAAGGAAGAGTGACGAAAAATTAGCTTTCAAGGGCAGTTTGT
ATGAGGAAAATATAAAATTATCGCGAGCTAAAATGAGATCAAAACATGCA
GAAGTAGGCCATGAATTTGGTATAGAGCCTGATATTAAAGAAAGATTGTT
ATCAGTAACACCATCTGTAAAAGCTTTGAGCCCAATTTTTCCATTCGACA
TCCCGAAGCAGCAGCTATCAAGAGAATCTATGGAGAAACCTAAAATTATT
GGTCAGCAACTCGTAGTCCCCCAGAAAAACTCTACTGATAGCTGCTTTTC
AAAAGCCAGAGACAGTGAGATTTGGCGTAGTTTTGTTTTTGGTGACGATG
AAAAATAA
>maker-Bgt_ctg-326_consensus_gene-1.6
ATGATCAATAACATCGCTGCATCATTGTTGGCGTGGAAAAATGCCGGATC
GCAACACCTGCGTACTCATCCTCCAGCCATCGCAGCAGACTTAAAAGCAA
TTGTGACCCGTACCGCTGCTAGAGTTATTGCTGGTCTTCTAGTTTTCAAG
CAGTCATATACTACTCCACAAACCGATGCTATTGCAAAGACAGGCTCTCT
GCCTGCTCCGGCAACTACCTTATCCTACGCCAAAATTTCTGAAATAGGCT
TGCCTTCCCCAGATCTACAATTCAAGGTTGCAAAAAAAGCTAGACCTACG
GTACTAAAATCCAGAGTTGATTCGAGAGTCATGGTCCGCTTAGAACTGGA
CCACTTCCTTCGGCACGAAAACGCTCTTCTCCTCCGTACGAAGCTAAGAA
GTCTCTTGGAATGTCCAGAGCTTATCGAGGACAACCGCTCGGTACCATCT
GGCATCGTCTTCGCAGCTCCCTCTCTAGGCCAGGCCCTAGAACTCCTTCT
GTTAAAGATTTAA
>maker-Bgt_ctg-326_consensus_gene-1.9
ATGAAACTAGGCATTTCTCGGGGACAATTTAGTTATTCGCTGCGCCGCGG
AACTGTCTCCCCCCAAAAGAGAAAAAGACCATCCTCAAGACTGAATGCAA
ATGATGTTACTCAAATTTTATTTTACGCTGAGTCTTCACCTGAAAACCGC
TGCAAAACAATTCTCGAACTCGTCTCTGGTCCCTTCAGATATCTTGGTAT
TAGCGATCGATTTATACAAAGAGAACTTCAAAAAATAGGATATCAACGAC
ATGTAGCTCACCTAAAGCCTCCAGAATCTCAAAAAACCTATGAAGACACG
CAGAGAATGGGCCGAAGCTCATCTCAATTGGACATATGA
>maker-Bgt_ctg-326_consensus_gene-2.2
ATGGCGCAGAACGGTAATCCCCAAAAGTCTGTCGAAAAAGAGAAGGGGAA
GAATAGTGAAAGACCACCAAGTAAGCCAGAAGAAAACAGAAAAGAAAATG
ATCGGAATACTGCTACCACGAAGCAAAACGGCGATGGCACAACTGGAGCG
GCCGAAGAGCTCAGCGAAGAGGACCAGCAATTAAAGAGCGAATTACAAAT
GCTTGTTGAACGCTTAACTGAATCGGACACAAATTTATACAAGGCTGCGC
TGGAAGCAATTAAAGATTCAATAAGAACATCAACTTCTTCTATGACCGCT
GTTCCGAAGCCTCTTAAATTTTTACGTCCTCATTACAAAAGCCTGGTTAG
CTTACATGAGAGCTGGCCCGCTGGAGATAACAAAACATCCCTTGCTGATG
TTTTATCTGTCATTGGAATGACATTTTCCGAAGAAGACCGTCAAGACACC
CTTAAATATAGGCTGTTAGCTCCTTCATCCGATATTGCATCATGGGGCCA
TGAATATACTAAGCATTTGGCATTAGAACTTGGAGAGACTTACACCAAGA
GGCTAACCGCTGATGAAGCCACACAAGATCTAGTTGATCTCGCTCTCGTC
CTAGTACCTCAATTTCTGAAGAGTAATGCCGAAGCCGATGCTGTGGATCT
GATGAGTGAGCTGGAAATTATTGAAGATATCCCCAAATTTCTAGATAAGG
ATACCTACCCCAGAGTCTGTTTATACATGGTAAGTATGGTGAATCTTTTA
ACATACCCGGAAGACCAGCAGTTCCTCCGGACTGCGCATGAAATATATCT
CCAGTACAATCAGCTAGCACAGGCTATCATACTTGCGATCCGACTAAATG
ATATTAATCTGATTGAGTCGGATTTTAATTCGACAAAAGACATAGCACTT
AAAAAACAAATGTCATTCCTCATTTCAAGACAACAAATTACTTTGGACAG
CTCGAGTACCGGGGATGATCAAGATATCGCAGATTGTTTGAATAATACAA
AGCTACCTGAACATTTTAAGGCTTTGGCTAAGGAATTAAATATTCTTGAC
CCTAAAAGTACGGAAGATATATACAAAAGTCACCTTGAAAGTACGCGAGT
CTCCGGACTCACAAATCTTGATTCCGCCCGTCACAACCTGGCTGCAGCAT
TTGTAAATGGATTCGTAAATGCTGGTTTTGGAGAGGACAAGATGATGATG
GTAGATGACGATTCTAAAGGTAGCTGGGTCTGGAAGACAAAGGACGAAGG
TATGGTTTCAACAATGGCATCAATGGGTTTACTTTTTCTTTGGGATGTAG
AAGGAGGCTTAGACAAAATTGACAAATACACATACGCCCCAGAAGATCAG
ATCGTCGCTGGATGCCAGCTAGCCATTGGGATTATCAACTCTGGCGTACG
TATCGATTCTGATCCAGCTTTAGCACTCTTGGGCGAAGAGGAAAAACTCA
ATCACAAGAACCCAATGGTACGGATTATGTCGATAATGGGCCTAGGCCTT
GCGTATGCTGGATCAAACAAAGATGTGTTGCTTGAATATCTACTTCCAAT
TGTCACAGACACGTCATTGGATATGCAAATTTCCTCCATGGCAGCTCTAT
CCCTAGGAATGATATTTGTAGGCTCATCTAATAGCGATGTAAGCGAGGCT
ATCGTGCAAACTTTCCTCGACGATGAGCGAAAAAACCAGCTTAAAGATAA
ATGGACTCGATTCATGGCCTTAGGCTTAGGCTTATTATTTTTCGGTCAAC
AAGAAGAGGTAGATGTTATACTTGAGACGCTCAAAGCTATCGATCACCCC
ATGTCTAAACCAACATCAGTACTCGCAGAGATCTGCGCCTGGGCTGGCAC
TGGAACCGTTTTAAAGATGCAAGAACTATTACACATTTGCAATGATCCAA
TTGAAGAAAGTGAAGACAAAAAGGGAGATGAATTACTCCAAGCCTATGCT
GTCATTGGTCTTGGACTAGTTGCCATGGGCGAAGATGTTGGGCAGGAAAT
GGTCCTTCGACAATTTGGTCATCTAATGCATTATGGAAAGGCAAACATCC
GAAAAGCTGTTCCACTCGCAATGGGACTTCTAAGCCCCAGTAATCCTCAA
ATAAAAGTTTATGATACACTATCAAGATACAGCCATGATAATGATAATGA
CGTTGCCATAAATGCTATTTTCGCTATGGGTCTTTTAGGAGCCGGAACAA
ATAATGCGAGACTCGCTCAACTTCTCAGACAACTAGCCAGCTACTATTAT
CGAGACCTAGATTCTCTTTTCATGGTTCGGATTGCTCAAGGCCTCCTCCA
CATGGGCAAAGGCTCGATGTCTATCAGTCCATTTCACACAGACCGTCAGA
TTCTCTCCAGAGTCTCAGCAGCTGGCCTTCTAGTTGTTTTAATTGCCATG
GTCGATGCAAAACAGTTTATCACAGATAAGTCTCATTACCTACTTTACTA
TCTAGTAACAGCAATGCATCCAAGGTTTCTCGTTACTTTAGATGAGGATC
TTAAGCCACTCAGTGTCAACGTTCGAGTTGGTCAGGCCGTGGATGTTGTC
GGCCAGGCCGGTCGACCGAAGACAATAACCGGTTGGCAGACACAAAGCAC
GCCTGTTTTACTAGCGTACGGCGAGCGAGCCGAGTTAGAAGATGAACAAT
ACCTCCCCTTAACAACTAACCTTGAAAGCCTCGTAATTTTAAGAAAGAAT
CCTGACTGGGAGGACAAGTGCTAA
>maker-Bgt_ctg-326_consensus_gene-2.3
GCCCTTGACCCTGATGTCATCAACAAAATTGCAGCCGGTGAAATCATTGT
TGCACCAGTTCATGCCTTGAAGGAGCTTATAGAAAATTCAGTGGATGCTG
GATCTACTTCACTAGAAGTAATAAGCAAGGAAGGAGGATTAAAATTTCTT
CAAATCACAGATAATGGACATGGTATTAGCAAAGAAGATCTTCCTATACT
TTGTGAACGCTTTACGACATCAAAACTCAAAACCTTTGATGATTTAAACT
CTATTGGGACATATGGTTTTAGAGGCGAAGCTCTAGCAAGTATCAGCCAC
ATTGCCCATCTTACTGTAACCACAAGAACGAAAGATTCTAATTGTGCCTA
TCGTGCCACTTATCAAAGTGGAAGGTTAGCTCCAACAAAACCTGGTCAAA
GTACTGAACCAAAACCGGTGGCAGGTCGTCATGGAACCCAAATCACAGTC
GAAGATCTTTTTTATAACGTTCCCACAAGACGCCGAGCCTTTCGTTCAGC
GTCAGAAGAATACAATAAGATTATAGATGTAGTCAGTAGATATGCTGTAC
ATTGCAATGGCGTTGCATTTAGTTGTAAAAAATTTGGGGAAGCTAACACC
TCGATTGCCATTCAATCAAACTCCTCGACAATAATTCGTCTACGCCAAAT
ATACGGTAGTAACGTGGCAAATGAGTTAATAGAATTTGAGTCCATCGACG
ATAACTTGGGATTTCAGGCACGGGGATGGACTAGCAGTGCAAACTACCAC
TCCAAAAAGATAACTCTGCTCTTGTTCATTAACAATCGCTCTGTCGAGTC
TACCAATATGCGAAAGGCTATTGAGCAGATGTATACCATGATTATCCCCA
AAGGCGGTCATCCATTTGTCTATCTCAGCCTGGAACTTGAACCTCATCGT
GTCGATGTTAACGTTCATCCTACAAAACGAGAAGTCAATTTTCTCAATGA
AGATGAGGTTATCGAGAAAATCTGTAATGACATAAGAGCCAAACTTACCG
TTTTTGACTCAAGTCGAACTTTCAAAGTACAAAGCCTACTTTCTACAAGT
AGTAGTGAACACACGCCAGCAGATATCACAGAGCCAGAGCCTTTAAAAGG
AACCAAACTAAGCACCCAGAGGCCTAGAATCTACGAGAATAACCTCGTGC
GGACGGATTCGAAACTTCGCAAAATTACCAGTATGCTTTCATCAAATATT
GAAAATGAAATTGGAACATCAGAATATGTAGAGGGCAGTTCAAATCATCA
GAAAACTTCGAACCGCGAGCCAGTTATATGTCGCTTGGTCACTATAAAGG
AGCTTCGCGCGGAGGTTCGTAAGGAAATGCAAACCAATCTGACTGAAATA
TTCGCTAGCCACACATTTGTAGGCGTCGTTGATGAGCATCGTCGCATTGC
TGCAATTCAAGGCGGTGTTCGACTCTTTCTTGTTGATTATGGTGCGGTTT
GCAATGAATATTTCTACCAAGTTGGCCTCAGCGATTTTGGAAACTTTGGT
GTTATACGTTTTGACCCGCCTCTAAATTTGAGCGAGCTTCTCATTCTCGC
TGCTGAGAGTGAAAAGAAAAGGGCACCAACTACCACCATAGGAGATGGGT
TTGATGTCAAAGAGGTGGTTGAGACAGTTCGCACCCAACTCATAAATCGC
CGCGAAATGCTACTAGAGTATTTTTCCCTTGAAATTTCCGCGGAAGGAGA
ATTATTAAGTATGCCACTACTTTTGAAAGGCTACACGCCCAGCCTGGCTA
AATTGCCCAGTTTCCTTCTTCGTCTTGGTCCATACGTAAATTGGACATCA
GAGAAGGAATGCTTCTCAAGCTTTCTTCACGAATTGGCTTGTTATTACAG
TCCTGAGATGCTACCACCCTCTTCGGAGCTTACAAGTACAGCTGCTTCAA
CCTCAGAAATTGGGATACGAAGAGAACAGATTAACAATGCCGTTGAGAAC
GTACTATTTCCTGCTTTTAAAATGAGACTAGTCGCTACTAAAGCACTAAA
TGGTGCTGTTATAGAGGTTGCTAATCTTAAGGGGCTATACAAGGTGTTTG
AACGGTGTTAG
>maker-Bgt_ctg-326_consensus_gene-2.0
ATGTCTTTTACTAGGCGCTTAGTGCGGTGCGTCTCTTTGTTGCTGAGTCA
TTATTTTGATGACTCAGCCGGTACCGCGATCTTGGCGTTTGCGGTGCTCA
TAGATAGAGAACAAGAACAACAAGAATCCATACCTCAACTTTCGTACCTT
CCGTTTTGCATTAAACCAACCTTATGTGTACGTAAAATAAGGCCGATCGA
CACTGATCAGTAG
>maker-Bgt_ctg-782_consensus_gene-0.4
ATGAATATGAGAAAAGCCTCGTTGTCCAGTGCGCATCTGAAATTAGGTCC
ATGTAAGTCACAAATCCAGATGACTCCAACAAAAAAATCCTCACGTCTTC
GACGCATGAGCCGCTTCCTCCCACAGTTAAATACCGAAACTAAGTCACAA
CAGCATCTTCAGCCAGCCATCCCACGAAAACCTGTGCCTTCGCAGCCTGT
TGAGCCCCTTGCTGCCCGTCGAAGCGACCCCGTAAATACTGGCTCTCCCC
TCACACCACGTCCAGACGTGTCACCCGAATTATGCCCCGGATCATCGGCC
AAGTTGCGGAAGCGTCCTGGGCTCACAACATCGGGCTCTCTAGCGTTATC
AACAGAAGATGTACCCAAATCGCGTGCTGCTAGTTGGTACTCATATGCGG
CGCCGGATTCTGCCGAGGCTCGGTCAAATCCTACCTCGCTCAATGTGCCC
GGCATGGGAGGCGAGGTAGATAAAGAACCCACCAGTGCGAAGTTGAGAAA
AAGTTGGCTTCCAGGCAGCAGAGCTCGGTCGGCTCGAAACAAATCTCCTG
ACCAGATAGATGAGCTTCCAGCATGGATCAATGCCGGAAATTCCAAAATC
CAGTATAACCTTCAATATCTTTGTCAGGGAGAAGAGGTTCCCGAACTCTG
GAACGAGACGGCAGATACGTTGGTCTACCTCTGGCCTCGAGAAACTGGTC
ATGGTCCTCAATTTCGTGTGCCATATTCTATTCTCCAATCATCCCGAAGA
TTGTGCAACCGTATTCGAGACAATCAGCCTTTAGTCCTTGACATCTGCGA
TGAATCACTCAGTCTCCGCATCGAAGAGTGTCCTCAACAGAATATCGGGA
CACCTCCGTACACTCCGAATCAGTGTTCTGGACCTGGAAGTATTCAATCC
AAAGGCTCCCTAAATTCATTAGATCAATCTTGTATTCACCATTTATACTT
TCCAATAGACCTAAGCTCACAAGAGATACCTTGCTCGCCAAATGATAGCC
AAAAGCTCGTCGACGTTCGTAATCTCTTTGCACTTCTCACAAGTCAGCCG
CTAGTGGCAACCCCAATGTGTCCATCAAACTTCAAGACCCTCCTCGCAGT
TTCAGTGCTTCTAAAAGAATTTGATTTTAGTAACGAAGATGGGAGCTCTT
TTGGCACTGCTGTCGATTTATCTTTTAGCTTTTGTCTAAAAGAGTTACCC
CAGCTAGCAGATTGCCGTGAGAGCAATCAGACTACTATTGAAGCTCTAAT
ACTTGCTGAGGCCATGAAATCCACCGAACTTTACAACGAAGCATTTGCTC
ATGCAGTTGGTAAATATTCTGCACTAGTCTCACCCAAAAGCAGCGGCCGC
CTAAGCTTCATATCTCCGTTGACACGCAATCGTCTGGAAAAATCATATCG
AGATCTTAAACAGAGGGTTAGAGCAGTCAATGATCGTCTGATCGACTTCG
AATTCCCATCCCTATTCGCAGGAATTGCCGCTTCAAATACCATGGCTGAG
TCAAAACTTGTTCGTTTTAAGCAGTGGAGAGTCAGTTTTGCAGCATTCCG
GAAACATGTTCTATCATATTACAAAGAGCTACATGGCCAGTGGCCCCCTA
AAGCAAGTAGTAAGAAGAATAACTTTATAGAATCCGGCCTAAACCGTATG
GTCTTGAAAGCTTTTTACAGTGATTTATGCGATTTATACGACTTCCTCGC
AGATAGGGAATCTCTGACGACTAGGGTCTACGACGGGGATGGCGAGGAAG
AGTCAGTTGCCACTGCTTCTTGTGCAACAGCTCTTCGGAAACTCTTAGAT
GAATATGACCGATCTTCACCGCCAGTACAACCACCTATTCCGTTCGACAT
TTCTCTTGTCCCATCAATTGGGTCCATTGAACCTACATTTCATGGCCTCG
GACCCATGGACCAGTATAAAAAAATGCACCAGAAACTCACGGAGAGTGAG
GTTGGCTTGATACTCGCCAAAAGTCACAATTTGGACTCAGATTATAAGAC
TCCTTTTATCGAGGCTTTTAAAGCTTTCGAATTAAAGGAAGGCAGAGGAA
GGAGCGCAGCGGAGCTATCCGAACAACGACACGGACACTGGATTTTCTTG
TACTCCTGCATCCAGGCACTCCCACTCTTGGTGACAGATGCTCCTGGCCT
TCAGTATACAGATGGTGTTGAGTATTTTCTTTGTCAAGTTCCACTTGGTA
ATCTTCCATGGGTTGAAGACCAGTCACAAGTTAAAATGACTTGGTTTGGA
GTACAAGGTGGTCAACAAATTGTATCTTTACCCAGCGACGTTGTTCATCA
TGGAGTTGAGGCGACATATCGTCGGTCTCATTGCTGGGTGGCTGCTGAAA
AATGGATTGCGTCGGAGCAAAATAGCATCATGTCAGAGCTTCAAGAAGAT
GAAGACTTTTCCCCATTATCCCCACCTCCAGGATTTAGTGGCAGTAGCTT
TGGTTTACGTCAGGGTACTCCGACGCAAGAGAAAAACTCGGAAACGGTGT
CGCGATGTAGCAGCCGGAATTCTTGCTCTAGCACAAGTCAACTACAGGTG
CGAGGTCGAAGCCGACAATGTCCGCGAAATAGTATCATACTCGGTCTAGA
GCGAGTTCAGATTGACTTTGATGGAAATCAGTTCCAAGGAAAACCTGGAT
CTCGCGGTAATTCGCCCGTCAGCTACAACTGCCGATCACAAAGCCGGACT
GGTGAAGGCACTGAGAGCCGCGATCTTGGAAGTAGCACGTTTGATGACAT
CTTACATAGCATGGTTGCAGACAAACAAGTTGTACAGTCTAAAAATGAAT
CTGTCAAAGATGCGAAAAAACGTAATCGATACAAACGATAA
>maker-Bgt_ctg-782_consensus_gene-0.6
ATGCTGAATCCAGCAGCTTTACTATCAACTTCAATCGCACTACTCGTCCA
CATTTCCGCAGTATTAGCATCGACGTCTGTGTTGCAGACCAGGGAAACAA
ATGGCCAAGGATTTGACTATAATTGCCAAAACTCCATCTTTAAAAGGGAA
GACGTGAATATTCACATGAAATATGGCTGCAAAGCCTTGAGATATTCCCT
AGAATTCAATGTGTTTCCCTCCTTCTTTGAAGAGTCTTATTTGTTCCCTG
AATATAGTCATCGCGTACTTTTTTCATGGCCTATAAATTTGGGTACAAAT
AAATTTCGACATGGACCTACTGGCTATAATCGAGTAGTCTTTACGCATTT
GTGCGAATTTGTCGCTCTTGTAGTCGTTAAACCTGCCAAACTGACCACTG
ATCGACGAACAGTATCTCTGTGCCCCCAAATTTTAAAAGATGCAAGCCTG
CCCGGCCCGATTCCAAGCATGTACATGATTAGAGATGAGCTTGATAGAAT
CCGCTGCGGTGATCAGATTATGGTCACGAAGGAATATGTCATAGATGCTA
CAAACCGAGCCTGTAAACGAAAATTTCGTTTAAAAAACTCGTCATGGATA
CCTGCGCCCAAGGGCCTATTTCCTTCTGACAACTTTTGGTTAATCCCACT
TACTATGTTTAAAATGTCTTACAATAAAGGGTTGAGAGATGAAAGTGTCA
GCATTGTCGATGACAATTGCAAATTGCAAGGAATGCTTTATGGCAAAGCT
GATAATTGGCATCATTGTACTGAAGCAAGAGTTACAAACCCCACCCGATA
TGATGCCGATAACCACATTGGCTACCAGACAGATGACCATGAGGAACGCC
TACTAAAAAAGACAGACAGGTTTAAGTGTTCTGGTGTATCTCTGGATAAT
GAAGTAATCATTAAAAACTTCAAAAGCAAGAAAATAAAAGATGACGAGGA
AAACGAGAATGAAAATACGGAGAAAAAGGTTAAAGATTTGCCATTTCCCC
GGCAATCATTGCAAGGACACGTATGGCTGTGGCCACTAAGATTACCCGAG
ACACCAACACAAAGCGCGAGAAAGAGAAACCATCCGGCCTATTTCATGTT
GGGGTTAAACTCTTCCAAAAAGTTGACTGGCATTTATTTTTCTAACACGA
GAGCAAATAGAAAGCGTGAATTAAAGCGGTGTTTGGCAAGACATGAAACG
AATAACAGGAGCCACGATGAGGTAACTTTGGACCTTTTTCACAATAATCC
TATTGAGGACTAA
>maker-Bgt_ctg-782_consensus_gene-0.26
ATGAAAGATGCCTGCATAGGGCTAAAATATTCACCAGAGTTTAACATATA
TCCTTCTTTCTTTGAAGAGTCTTACTTGTTTCCTGAATATAGTGATCGGG
TGCTTTTTTCATGGCCTGTGTATTTGGGTTCAAAAAAATTTCGATCTGGA
CCTACTGGCTATAATCGAGTAGTCTTTACGCATTTGTGCGAACTCGTCGC
TCTTGTCATTGTAAAATCTCCAAGATTCAAAATTGATGGAGAGGCAGTGA
CTGTGTGCCACCAATATGATGACGTTGCAAGCCAGCCTAGCTCGATTCTA
GATATCTCCGAGATGAAAGATGAGCTTGATAGAGTTAAGTGCGGTGATCA
GGTTATGGTCACGAAAGAATTTATCATGGATGCTACAAACCGAGCTTGTA
GCAATAAATTCATGCACTCGTCGACTTGGAAGATCGCGCCCAGGGGATTG
TTTGCTTCCAATGATCTTATGATTGTCCCGACACCTGGTTTAAGAAAATC
TACCAGAAAGGGTATATTGCCAGAGACCATTCAAACTATCTCGTTTAGAT
CTAACAGTCATTGTGAGGATGAGGGCGACAGTCACAATTATAAACATTGT
ACGAATGCAAAAATTTTAAAATCCCCCCAACACGATTCCGATGATCACTT
TAGCTATCAGGATGTAGATGACTATGATGGAAGTCTACTCAGAGAGTCGA
ACAAATTTAAGTGCCACGGTATACTCCTTGATAGTAGAATGATTAGGGAC
AACTTGAGAGCAGAAGTTAACAAAAGATCAAAGGAATTGAAAAATAAAAA
GAAAGAAAGAAAAGATTTGCCATTTCCCCAGAAAACATTAGAAGGACATA
TATGGTTGTGGCCACTTCGAGTTCCAGAGAATCTATTCGCAAGTATGGGA
AAGAGAACAGATCAAGTGTATTTCTTGTCAGGATTAAATAAATCAAATGA
GTTAACCGGCGTTTATTATTCTCTTGCGAGGAGCAAGAAACGTCGTAGTT
TTGGACGGTGTATAGGAGCTCATGAGACTATAAATGTGAGCCATATAAGA
GTAACCCTAGGCCCTGTCTACTACAATCCCATTGAGGGCTAA
>maker-Bgt_ctg-782_consensus_gene-0.40
ATGAATTCTTACCTTGGAGCAAGATGCCCGATCCGAACCGCTCCGATAAA
ATGGCAACGGTCTTACGCGTCTCAGGCTGCTCGTGCAATGGCACCGCGCC
ACCTACTCTCGATAGCTGATCTCAGCGCATTGGAGCTCCACAAACTCGTT
GAAAATGCATCGGCATGGAAGACGGCGGCAAAGTGTGGCCTCACGGCGCG
GGAGAAAGCAAGCGGACTCGCGAGCCAAACAATAGCCATGATTTTTTCCA
AGCGCAGCACGCGCACACGAGTTTCTACGGAGGCCGCCGTTACCATGCTT
GGCGGGCATCCCATGTTTCTTGGCTCCGGTGACATCCAATTGGGAGTGAA
TGAATCACGACGCGACAGCGCAATTGTCATCTCGTCCATGACAGCCGGAA
TTGTCGCGCGAGTCGGAGGCCACTCCGAGGTTGTCGATCTCGCCAAGTTT
TCGTCTGTTCCCGTGATAAACGCTCTCTCGAAAGATTTTCACCCCATGCA
GACCATTGCCGACATCCTCACCATAAAGGAAGCATTCGTAGGGCGACAAG
CTGCACTCCATGGTTTGAAGCTAGCATGGGTTGGTGATGCCAGTAACGTA
CTCTTCGACCTTGCCATCGGTGCCATGAAACTCGGCATCAATCTTTCGGT
CGCCACTCCACCTGGCTACGGCATCCCTACCGCTATACAGAATCTCATCG
AGTCTGCAAACACAAGCGGCGCCTCCTTCAGCATGACAAACGTGCCACAA
GAGGCTATGAAGGACGCCGACGTCATCGTGACCGACACTTGGATCTCAAT
GGGACAAGAGGTAGAAGCTGCCGAGAGACGCAAAGCGTTTGCCGGCTATC
AAATCACCGAAAATCTTGCCAAACAATCCGGTGCTAAACCTGACTGGAAA
TTCATGCACTGCTTGCCGCGCCACGAAGATGAAGTAGACGACAATGTGTT
CTATGGCCCAAGAAGTCTCGTATTTCCCGAAGCAGAGAATCGGCTATGGA
GTGCTGTGAGTGTGCTCGAGAGCTTTGTCGTCAACCGGGGATCCATCGTC
TAA
>maker-Bgt_ctg-782_consensus_gene-0.2
ATGAGATATGCCGACGAGCCTGCATACAATTCGCAAGGATACAAGGCTCC
AGCGCCCATGATGGCAGTCGCGAATGTAGCTCCACAATATGCTCAATTCC
CAACAGCGTCAAGTGGTCCAGCTGCAGAAAGAAAAGGAGTTAACGAAGAC
GCATTACCTGCGATGCCTAGCTGGGACTCGGCTTCAAAGGTACACGTGCC
TGACGATGTCGAAGATGATAAAAATAATGAAGTGGAGGCTCAGCAGAACT
CGTCCGTAGGGCAAAAGACTTCTCTTATCGCCGCGGCCGCTCCAATGGAT
GTCAGATCGCCAGGATATCAAAGAGAACGCGACGCTGCTCCGTTCGCTGC
CAGGCCAAGCCCAAGTACGCCAGGTGGTATCGTTAACCGTCAAGATCCGC
ATAGAAGCCAAACGTACGGTGTTCCGACTAGGCAATATAATGGATCTCCA
GGCCCAGATAATGGTTTTAGGGGTAGTGGAATGGGTTATGGGGGACCTCC
AGCCCCCAGCAATCGAGGATTCATGCCGCCAGCGCAGCTCGCTCCAGATC
AAGCCCGACAGCCGAGTCCGATAGGATATCGAAACACACCAAATGGGATG
GGCTCACCGGGACCTAATGGCTATGGTTACAGCAACAGAGACCCTCAAGG
AAGACAAGGCTCCATTGCTTCACAACAAGGACCTATCTATGCTGAACATC
GGCAAGGCTCTCCTCACTCTTCTCAGTACGGAGCATCTAACGGCTACGCA
AACAATGGTTTACAATCGCGAGGGCAACAAATCCAAGGTTCAAGGCCAGC
GGGCTATCCTACAGACCGAGCTTATCAGCCATATTCAGCAAATAGATGA
>maker-Bgt_ctg-782_consensus_gene-0.0
ATGGAGCCTATTGAACCTCGACGCCAACTGTTGAAAAGATACTACTGTGA
TTTTGATGGTTACTGCTATAGGACATCATGGGATGTCTGGGGGCGATGGG
TTGCATCAGCAATCATTGTCATCACAATAGTCCTTTTAGCCTTCCTTTTC
TCGGCCCAGAGAAACCGTCGTCGTCGCAACCATGGACTCGCACCAATGTA
CGGCACAGGATGGATACCAGGCTCTAAGTTCCAGCAACAAAATAGTCAGA
ATCAGTATCCGCAGTATGGTCAACACATGGAGAATAACGTGCCAGCTCCC
CCATATGCGCCAACAGGTACATCATATGCTGGTCAGCAACAGAACTGCGA
CACATACAACCATACTGGACAATATTCGAATGGTATCGAGCTGCAGCAAC
CACCAACCAGCTACCAACCACCACGAGTCGAGACGGTCTATGAGCCGCCC
CACGGTCCTCCACCCGGAAAAGGTGATAGATAG
>maker-Bgt_ctg-35_consensus_gene-0.20
AACTCAGACGGTAAATCAAACTCAGACGGCAAATCAAACCCTGACGGCAA
ATCAGGCTCAGACGGCAAATCAAAGTCCGACGGCAGATCAGGTTCCGATG
GCAAATCAGGCTCAGACGGCAAATCAAACTCCGACGGTAGATCAGGCTCA
GACGGCAAATCAGGCTCAGACGGCAAATCAAACTCCGACGGTAGATCAGA
CTCTAACAGAAAATCAGGCTCCGACGGCAAATCAGATTCTAATAATAAAT
CAGGCTCCGGTAGCAAATCAGGTTCCGACGGTAAATTAGCTTCTAATGAA
AAGTCAGGCTCCAATGAGCAATTAAGCTCGGGAGATGAGACAAATTCGGG
CAGTAGGTCGGGACTTGTCTCTGATGGAAAACTGAATTCAGATCCTGGGA
TAATTTCTACCGAACCCGATATCAATAAAGATCCTGATATTAGCTTTAAC
ACTGGGGGCGTCCCAGATCCAAAAATCGTATTAGCCTCTAACGGAGGAAT
CAGTTCGCCCCAAATTGGGCCTTCAATCATTTCATCCGAGAATATACCGA
ATAAAGATCCCGTATCAATTATTAGCCCTGAATTACCTGGATCTGACGTT
CGTACCGATTTTTCCCCATCAGACTCGTTGTCTTTGGATAGTGACCCAAC
AATCAAAGGCGTTACCCCATCGATAGATACAAATAATGGCTTGCAGAATC
CTTCGATAGGTACATTGGATGAAATACCGTCGAATACTCCTCAGTCAGCA
TCACCCATTACATCCTCTGAACGCTTATCGGGACAGGATAAGCCTTCAAC
GTCTCTGCCTGAAGAAACCTCGAATCTTGATCCCACAATCCTGGTCAATT
TTGCCGATTCTACAGCTGAATATGAGGAAAGTGAGGAAAGTTCGTCCGGA
AATCCTAACTCTCTACCTTTAAAAGATGGTTCGAGCTCTGATAATGTGCC
CAAAATTTCAGCTCAACAGAATGGACAGAGGAGTGGCTCTGAAACTGCAA
TCACAGTTACAGCCTCTATTAGTCAGTTTTCCCCAAGATTGTTAAGTACA
TCTAATGACAGTTCTACAGTTGGCATTTTAGTGTTCTTTACCGCTATAGC
CTGTATTGCTCGCTTCTTCATCCGAAAACGCCGCACTGCCCAATCAGATG
TATCCTCTCAAACTCCTCTCATTAACCACGTCAATTCTATATCGTCGGAA
AAATCAGGAAGCTCGAGCCCTGGTATTCCCAAGGTTTATAATAGACAAGA
GAATACCATCTTTCATGATGAGGAAAGATTGCGACAAGAAGATATGAAGA
AATCTTATGGGAGATTTTGA
>maker-Bgt_ctg-35_consensus_gene-0.0
ATGTGGATTAATTTCAGCGTTACTCTTGCAGTATCTTGGTTGATACTTCA
AATCACATGTGATGACATCCTAGACTCGGACATGTACCTTCCGGATGGAA
TGAATGGCTTCGTGTGTGATTTAGAATTTTATCCAATCGAACATGTACGC
GAAGTAGCCAAGAGAGGTATCGAGATATTTCTCTCTGAAAAAAAGGTTGG
AAAATTTCCGAAAACATTCGAAGATACTCGACTATTTAATGTGAAATCAG
ACATCCTTCTCTCGTGGCCTATCATGTCCAAACTGAAACTGAATCAAAAT
CTAGGGAACCCAGGGAAAGTTCGCCTTATCATGAACACTAGAGGCCAAAT
CATGGGCATAATTATGATAACCTCCGGAAGACAACAGCAAAGATTTCGTT
TCAATAAATGCAGCCCGGTACGCAGGTCTCTTGAAGAGAGTAATGAAGAG
CAAATCTTGTTAAATGAATATTGGAGTATAGCTTATGCTTCGTTTGGATA
CAGTTGCGGCATGGACTTTTTTCCAGTATCCATGGTAAACAAGATACTAG
GACGAGATGCGAAGATTTATTATGAACAAAGACTGAGCGGAAAACATAAG
CTCGCCAGCCTCAAAGAATATAAGGGCGATCAATTTAGCGGGGTTAATCT
TTATTGGTACCCCATGCATCAAAAAATATCCAACACATTAACCTCAGGTA
TTTATATTCCACATTATCGTCCGCCTGGTAAATTTCGTATTGTTTTTGAC
CTGAGCAATGGTGAATTCAAGGGGATCCTCAATATAGAAGAGGGTAAAAA
ATGTGTCCTTGTATGGAATTTATCATCCATCCCACCGAATAAGATTTATA
TCTCGTCATCTAACCTGAACCTCGAGAGAGTTCCAGACAGTTATTGGCCC
CAGACTTGCTTTGGACATAAGTTCAAGTCCAAAACAATATGGCTCTATTT
AGAGTTTGCCCTAAAACATTGGATGCAGACTTTCAATGAAATTGAGCCTA
AAGTTACTCGTACAAAACAGAAATTAATTCATTTCTGGCAAGTGAGACCT
GAAGAAGCCAATAATGACTCCTCAGATCATATTTTCGCGATAGGTCACAA
CATCAAATCTGATACTTACAACCTTTATCTTGTTGAAACACAGAAACTTA
GAATGGGAAAATATGAACAATGTCTGCAATTTTCTAGCCATGAAATTCGC
CGCTTACAGAAATTTATCGGAGATCGACACAACTCTGATGAAAGCTATTC
CCCGGGCCGCTGA
>maker-Bgt_ctg-35_consensus_gene-0.21
ATGTGGACTAAGTTCCGTATCTCCCTTGCAATATCTGGGTTGATTCATCA
ATTCATATGTACCAATATCCCATACTCGGACATGTACCTTCCAGGTGGAA
CCAACGGCTTCGTATGTGGAGTGGATTTTTTTACAATTGATCATTTACGG
CAAGTGGTAGGAAAAGCTATGGAATCAACTTTCTTTGAACTTTATCTCTC
TAATTTTCCGGAATTATTCGAAGATACGCATCTATTTAATGTGAAATCAG
ACATTCTTCTATCATGGCCTGTCGTGCTCAAACATTCACTGAACATCAGA
CTAGGCCATCCAGGAACATTCCGTCTCATCATAAATATTAGGGGGCAAAT
CATGGGTATGGTAATCGTAAACTCCCAGGACCAAGATCAGAAAGTTTCAT
TCGAGAAATGCAGCCCGGTACATAGGTCTCTCGAGGAAGGTAATGACGAG
CGTAGAATATTGAACGAGAGTGGGAGTATAACCATATCTAGGCTTGGCTA
CGGTTGTGGTTTTGGAGTAATCCCAGAGTCTACAGTTTATAATATAAAGG
AGTTGATCTCGAGTGGTTATTTTCGACATAGACTGGAAGGAAGAGAAAAA
CTGGCTAGTCTTGAAAAATACACGGATGATAAATTTGTTGGTGTCAATCT
TTACTCGTATCCAGTGCGGAGAAAATCATCTTGCAAAATTACTCATGACT
CTAACCTTGATTCGCTAGGTATGCCAGGTAAATTCCGTGTTGTTTTTGAT
ATGAGCAGCAGTGAAATCAAGGGAGTCATCAGTATAAAAGATAAAGATAA
ATGTGAAACTTTATGGGATTTATCATCGACCTCATCTGAGACCATCTACA
GCCCGTCGTCTATTCTAGATCTCGACAGAGTCCAAGACAGTATTTGGCCC
GAGACTTGCTTTGGACATGAGATCAAGACCAAGACAATATGGCTTTATTT
AGAGTTCGCCATGAAAAATTGGAAGTCGAAATTCAATGGTCGAAAACTCA
ACTTTCCTATTGTAAAAAAGAAAACAATTTGGCTCTAG
>maker-Bgt_ctg-35_consensus_gene-0.34
ATGAGCTGTTTATTCGCTTTTCTCCTGAGCAGCGTGGGCCGTCTAGTACT
TGTGGGCCAAGATCAAAACTTTAATCATTACAGTGTCCATGATAATCTCA
ATAGAAAACAGTTTCCAGTGCCAAGAGAAAATTCAGATATCATTCATTAC
TCAACTTTAGTCAAACCTGACGGTACATACCACGCAATGTACTGTTCATT
TCAAAAATCAGCAGATGAAATATTGCTCGAGCTAACTAGGAAAAGACCCA
AATTAATTTACAAGCCTAATACTGCTGTCGCTCCTGTCGATAGAAATGAA
AAAATCTGTCTGAATTATATCGAAACAATTCCCCAAGAACTTTCAAACCC
CCTCATGTCGGTGCTCACGAGAGGAAATAAGTGTTCAACTAAAGTCATTG
CTGGACTAGCAAATAAAAGAAAAATTCAAGTAGTCGGAACCTATCGACAC
TTTGCCCCACAACTGAAAACAAACGTCCCTCTTATCGAGGCCGATAAGCC
CGTCATGATGAGTGACCTTCTAACCAAATATTCCTTCTATCTCAGTAAAA
ATGTAAATCTTAGATTCAAACTTCTGCTATGGTACCAAGGCAATCTGCAT
TGCTTCAGCGAAGAAAGAGTGTCTGAAGAGAGTCTCAAATTTGATATTAA
TTCGCCATCCGTGGCACCGAAATTTATAGAAAAAGTTCACTGGTTTCTTG
AAACTAATATTGACGATTTGGCGAAAAAAAGACACAATCTTATCAACTTT
TTGGTCCATTACGCTGGATGCATCAGTAAACTCCAGGCCGATTTTAGGTA
CATTACTGGTCAATTTCAATACAGATCTCCAGTTGAGCATAGATGGAACT
TGAGCAAAGATTTACTACTGAAAACCAAATTCAAGCAAGACCTTGAAGCC
TGCTATAGAGCTGTTGGGAACAAGCTAGACGCGTCACAACCATGGGGCCA
GTTCGGTCATTAA
>maker-Bgt_ctg-35_consensus_gene-0.36
ATGCACATCTACTGCTCGCCACCAAGCTTCGGGCGCGGGAGCGCCCAGGT
AAAAACTATACATGGAAGCGATCGGGGTAGCGACACCATAAGCCCCTGGA
ATATAAGTGCTAGCCGCAAGGGGTTGGGTACCACTCAGCGTATATGCAAC
AGCATCGAGTGTATAGGTGTATCTCGAGTGTCCTTAAAGGAAACCAGTAC
GGTCGCCCCTGGATCAGCTATTCAGGGGCGCTCAACTAGAGTACTGAGCT
GCAATTATAGGAGCAGTGATGCGACTGGCAAGCAGAGGATATACGTGAGC
CGCAGGAGCAGCGATGGCCGCTCATGA
>maker-Bgt_ctg-35_consensus_gene-1.0
ATGAGCTGTGTGATTGCCATTCTTACGTCCATTACGGGCCGCATGGTAAT
TTTGGGCGCGGATTCCGTATCAACAAGCTACGATGTCTATGAAACCTCCT
ATCCGGCAAAATTTCCGCAGCTGAGCCCTGAATTCGACATATTTCACAAC
TATCCTACCATCACCACTCCAGGAACATATCACGCATCTTATTGTTCTTA
CGAAAAGAATTACGCTCTTATTATCGAGAAAATAACTGTGGGATTACCTA
AAATAACGCGTTACCCCATGGTATCATCTAGCCGTGATGCTGAGGCTGAA
ACTAGCTGTCTAGATTATATCGAATCAAATTATCCATTAGATTTTATTCT
ACTCATGTCAGATATAAAGAAAAAATCTTGTTGTACGACCAGAGTGGTAG
CCAGTCTTGCCTTCAAAAGATTCATCGGGGTAGATGGATTTTATGGCTGC
TTCGCTCCACATATAGAAGATCAGTATTTTCGCGTCACAGCTGATGAACC
CATACCTGTCGAAGATATTCTATCCGACGATCCTTTACTCCATGTACAAC
GAGTAAAAACGGGACAAGAGGCACTTACTTGGTACCAGGGCCATCTACAT
TTACTACGTAGCATAAAATCTAGAAAAATATGGTGGTATCCAGCTACCAA
GATCGGTGCCGAGAATGAAAATGTGCGCATGATCATGGACTTTATGAGGC
GTCACTTTTCCCAAATCAGAGATTTCGAAACAAGATTTATTGATGCTCCA
AGTAAAGGCCCAAAAATGAAATCAGCCAGCTCTCATGAGTCTTCTGATCT
AGATCAAGAGCCAAGGTCCTCAACAAATGTTCAAAAATTGAATGAAAATA
TGTTGGTCGCATCACCTGCTGATGGCTGGTTTTGTTACAAGGCGCAACAT
GTAACTATCAGTCTACCACGAGTGGGCGCTAATTCACATCAGACCCAGTC
TATCTTAAGGTCAAGAAAAGTATTTACCAAGGCAATTGAGCAGATCCATC
TATTTGGAGGGGCGTTTAATCATGGCAGGAATTCAGGCAAATTGATGCGG
TCGATTCTGGACATTGGTGTTGTGTAA
>maker-Bgt_ctg-35_consensus_gene-1.9
ATGGGCGATGAGTTTCTAGGAGATGATCTTTACACTTTCCCAGTGCATCA
AACCTTAACTGATAAGATCACTTATGACTCTAACATTTGCTCGCTAGGGG
CGCCTGGTCCTTTTCGTGTTGTTTTTGATATGAAAAATTCTGAGTTGAAA
GGAATTATCAATTTAGAAGATAGGAATGAAAAATGTGTAACTTTATGGGA
TTTATCATCTACTTCATCAGGTATCACTTACAGCCCGTCCTCCGCCTTGA
ATCTCGAGACAATGCAAGAAAGTTATTGGCACGATACTTGTTTTGGATAC
AGGTTCAAGACCAAAACAATATTGCTTTACTTAGAGTTCGCCTTGAAAGA
GTGGAAGTCAAAATTTAATGATAGAAAACTAAATTTCCCTCATTTACTGT
GGAAAGTCGTTAAGCTTTGGCCCTTGAGAATACCAGAGGGTCATGATAAC
TCACCCAATGATGCGTTCGCGATAGGCTATAATATACAACTAGCTACCTA
TGGCATTTATCGTGTAAATGTACGGGAGGGTGCCTTTCATAAAATCGAAC
TATGCCTAAAATTTTCTCGCGATGATATTCTTAATGTACAGAGGGTTCTC
GGTTCAGCCGCGCTCTAG
>maker-Bgt_ctg-35_consensus_gene-1.3
CGTTTCGTGACAGATACTGTCAACAAATACCTCTTTCATCGCCTGCTGTG
GACTTCGACCTGCAGTATTGTCCCCCTCCCACCTCTTCCTTCCAAACACG
ACCTCGATATATTGACAGATAGCCTGGTTATAGCCGTTGGTACAGCCTTC
AATGGATCTGCTCAACACTCTACTGGAGCTGGTCGTGGTAATCCATGGTG
GAACAGTGCATGCAGGTCTGCTTACACACAATATAAACAACTTGCCCGCT
CCCCATCCAATAACGAGATAGAACTCAGGGGTTCAAAGAAAGCCTATCTC
AATGTGATTAGGAAAGCCAAGTATGTCTACTTCGAGACTGGAGTTGAGAA
AGCTAGCTTGGGCAAAGACGTGATGGAAATGGCAAAGTGGCACAGATCAA
GCGGAAACTTCCAATTAACCCCTCTCAAAGACCCCCAGTCACCAAATAGT
AATCATGCAATCACAACAGTTGAAAAAATGAAAGTTTTATTAGCCAAGTT
TCTGAAAAACTCCACAAATGCTAAAAATATGCCATTAGATACCCCTGCTG
TGCCAAATACTTGA
>maker-Bgt_ctg-35_consensus_gene-2.40
ATGGTCAACAATGGACCTGCACATGAGCCACTACTCACGGCATTAGGTGG
TGATCCTATCAGCTTAGAGTATTACATCGAGCTTGAGCTAGATAAATGGT
CTGAAAACAAAATCACACCACTTTTCGTCTTTGACGGTCAGTCAATCATT
GGTAAAGACGAGATGACTCTTAGAAACTCTCGCGCCGCGCTATCGAAGAC
GCAACTTGCATGGAAACTTTATGGAGATCATCAGCCAAACGACGCAGTGA
AAACATTTGGCTCTTCAGATGCAACTAGAATACATGATCTATATCACATC
TTACAGAAGGTTTTGATGAAGCGTGGCCTCCCATTTCAAATTGCTCCGTT
CAGTGCTTGTGCCCAGCTTGTTTACCTTCTTGATCTTGAGTTTTCCGGAA
AAGGCTTCATTGATGGCATAATGGGATCCAAGGAGATTTTACTCTATGAT
AGATCCCCAGAAGCAGTTATAATATGTCCACCAACCACCAGTGATTGGGA
TTCTAAATCTTTTCGTGGTATTTTTCGGTATGAGTTAATGGAAAAGCTTG
GTGTTAATTCTGAAATGCTTGATGATGCCCTTCTGATGGCTGGTACATCT
TTCTTACCAACATTTCCACCGCTTCGCATAGATGGCATAATTACACAACA
ACCATTTACTCTCGTTGACGCTATTAACCTACTTCGAACATCAGAAAAGT
CCATAACCACAACTTGCGGACAATTCTCCGATATTCTTGAAAAGAACGAT
CCTAAGTGGCTCGATAAATTTCAAAAAGCAAAGATTGGAATTTTACATGC
GATAATTATTCAACCTGACGGTCAGGTCATCAGTCGTGATTATGCTAACC
TAGCTTCTGATAATAACGACTATCTAGGGCTACAGTTGCCACCAGAGCTT
TATTTCTACCTTTCAAAAGCGTTAATTGGCCCTAGGATACTTAACTACTT
CATTTCGTTAGAATCTATCATATTCCCTACCCTTGATGGGGTAGCGTCAG
ACGAGTACAAAAAACTGGTCACAAAATCTCTCATACCGCTCAGGGAAGCC
GCAGCTGCTCTAGTGGCATTCCGTATTCACAGGGTTTTTCAAAATAAACC
CGTAACTATGCGATTTTGGTTTGACAGTAGTCTAAGACAAACATTAGTAC
ACAAAGGCATGTTAGAGCAAGTAAATGGAAAAGCAGATACTTGGGGTGTA
AGGAACGAGAAGCTTGAAACGTGGCAAAACCTACTCCAGATAGAACCAGT
TTCTTTATCATTTGCTGTACTTTCGCTCGCAATGAACGGAATTCCGGCTC
AAACAAGAGCTTCTACGAAGATCGTGGGGCTAAAGACTAAATCGGAAATT
CTGTCCAACACGTTATATCGTTTTCTACACCTGCGAGGCTATGCAAACGA
TCAACACGAGCTAACATCTTGGGGAAAAGCTCTAGCAACCACCATCAAAA
ATATACAACCAATCATTAAAAGACAGAACGATATCTATCATGCTGAGGAA
GCAGCGCTCTTGGCATTTGAGATGATTCGCTTCAATGTACTAAATTCTCA
GAATCGACATCCAGAACTCATAGGTGGGGCTCTAAGGGGCTCTGAAGAGG
ACAAAGCCAACTGCATGCTGGTTGGTCGCACAATATGCTTGCTAAAATTC
CGTCATAAGAACCTTGGATACACGGGACCTCTAAGCAAGAATTTCCTTGC
ATTTAATTCTCTTGTCAAATCTGTTCAAGAAACAGATAGAGATATCTTAG
AATCTGTTATTGTTTCTATGTTCTTGAGTAACCAAGTTTCTCGCTTCGAA
AACCATAATTACGGTGATCTCGGGAGAAGTCTTCCATTTACTGAATCGAT
TAACACTATTTTTGGTATAGCTGTCACCACGTACCTTGATGACTACTTTA
AATCCGAATGGACCCCGGATCAACGTGAACATAATAAGCAAAGCTTCGCA
GAAAAATTCATCCCAAACTCGATAATGTTTTCTGAAGATTTAGCGGCATC
CTTCGAATTCTTTGATGCTGTTTATGCTGGGGTGATCACTTTAGCTGATG
AAATACCGGTGGCTGATAAAGAAGCATGGGATCGAGCTAATAAGTATTTG
AAAGAAAGACGGTGA
>maker-Bgt_ctg-35_consensus_gene-2.53
ATGACTCATTTTAATGCTGGATTAGACTGGAAATGTACACTAGAAATAGC
CGATCATTCTATTCAGTCCAATAGTTTAGGTATTAAAGTTGTGCTGTTCT
GGCCTCTCGAAAACATGCCATCGGAATCTGCCGTGGCAGATATAGCCGTT
ATATCAAGAGCAAAGCTTCAGGGATTTGGTGGTCTCCGTTCTCTTCTGTC
GAACATTAACACAACCGTGCATATTATGCCCTCGAAGAAAATCCCCCGGA
ACTTATGCCAAAGCTATACACACCTTTGGAAATCATGCTCTTTCTACCAT
AATTCTAGCAGCAAAAAGATAGATGCACCTAGCTATAAAGAAACGGAGTA
TGCATTGATGGTGAATCTAAAAAAATCGAGCCGTCCAACTTTATCTTCTA
AAGAGCACAAACTCAACAAACCCCAAGCCAACAACGTGAGGGAAAAGTAT
CGGCTCTTAGCAGATGCTCGTCCTGGAGAATACTGCGATCTTGTAGGGCA
GATAGTTAAGATAAGGCGGCAATCTTCAGGAGTCCTATCATTATACATTT
CTGACTATTCCGCCAATGACTATCTTTACGACTATATTTATGAAGAAAAG
AGAGCTCAAACTACAAGCCACACAGAAGAGGAATACTTTACTTTTCAGTC
CTCGAGAGATAAAAGCAATTGGCCTGGACCATTCGGAAAACTGACTATCC
AAATTGCTCTCTGGGATCAAAACGCTGATTATATTAATGATCGAGCTAAA
TGTGGGGACTGGCTTGCGCTCAACAATGTACGCATGAAATTGAACTCAAA
TGGAAGCATTCTCGAAGGGGCTTTACACAGCGAGAATGGAAAAGTACTCG
TGCAAGTATTAACGTTAGCTGAAGAATCACCCATAACCTCGGCTCGATTG
AAATCCGCTAAGAAGCGACAATTAAAGTATAAGCAATATTACAATAAACT
TGTTGCTAATAACGAAAATAATGTCAAAGAAAATAGTTTTGGCAAGAAGA
GAAAGTTTGATGATACCGAAGTATCTGGGAGAAAATCCAAAAATAGAGAA
ACTAAACTAGGCCATATTGCAGATCAGGAACGGATAAGGTTAGGCACTGG
GCTTCCCCAACTGAATGAGAATATCAAGTCCAATTTTACAGATAAAACTG
CTGTAACTTTGAGAGAGATCCTCAACTCAACTTTTAGTTCTCCGACTGAA
ACAAGGCTAATACCTTCTCCTTTCACGAATTGCAAATACAAAGCAATAGT
ACGCGTTATCGACTATTTTCCTGACCAAATCGAACACTTTGCAGTATCTC
TTGACGATGATGAAACAGATGAACCGTCAAGCTCTGTTAAAAGCGAAGTT
TCGAGCAAAAGACTGAAGAATAATTGGGAATGGAGATTTGCACTTTTACT
AGAGGAAGCTTCAATCACTGAAAGTTCTGATAAAGAGTGTTTATGGGTAG
TCGTCGATAACTATGAAGCCCAACATCTTTTGAATTTAGAAAAAGATGCC
ACAGATCTTTCTCAAGATAAAGAGCTTCTTTCTCAACTCAAAGAACAGCT
CTTTAAGCTATGGGGGAACCTGCAAGAAAAAAAAACAGCCATTCTGCAAG
AAATATCATCAAAATCTCAACCAATTATAATTTATCATTCACCCGGGATG
CAACCAGATCCTGATAGCGATGCAGAGAAAGAAAGAACAAAAAATCAGAC
AAAGATGATAAATTCGCAGCCTCTTGCATCAGAAAGGAATACGCTGCCAA
TCATAAATCCAATAGAATATGTGTCGCTTAGTAGTCAAAGGAAACTATTT
CATGATATAAGGCCCTCGAACAAAGCCTTCACTTGTTGCATTCAACAGTA
TGGGATAAGAGAGGTAGAAAATCATCCAGTCAACTCTAATTTGGAACCAA
AGATACTGTGGAAACGACAATATTCAATGTTTGGGACCAAGATAGCATAA

>maker-Bgt_ctg-35_consensus_gene-2.39
ATGGCCGAGCGCTACATTCCAGAGCATCGTCGAACACAATTTAAGGCCAA
AAATACTTTCAAGCCAGAAGAACTCAGGCGTCGCCGTGAAGAACAGCAGG
TTGAAATTCGAAAAGCTAAACGCGAGGAAAATCTAGCCAAAAGAAGAGGG
ATAACGGGTGGCGATGGAAGTCGCCCCGGCGCAGCCTTAGGTGCCGAGCC
AGACAGCGACGATGATAATGCCCCGACAGAAAGTCAGTTGAACGAGGAAC
TTCCGCAGATGGTTGCCGGCGTCATTTCCGACCAAATCGATCTTCAAATA
CAAGCTACGACAAAGTTTCGGAAGCTACTCTCGAAGGAACGCAATCCGCC
CATCGAAGAAGTGATCAAGACCGGTGTAGTAAGCCGGTTTGTTACGTTTC
TACGATCTCCGCACACACTAGTTCAGTTTGAAGCCTGTTGGGCGTTAACA
AATATCGCTTCTGGTTCAGCTCAACAGACACAGGTCGTTATTGAAGCCGG
AGCTGTGCCATTATTTGTCGAACTACTCGGAAGTCATGAGCCTGATGTTC
GAGAACAAGCTGTATGGGCATTAGGGAACGTAGCTGGAGATAGCCCATCA
TGTCGAGATTATGTACTAAGTTGTGGCGCACTAACACCACTTCTCAATCT
TCTTGGTGACAGCCGAAAGCTAAGCCTTCTCCGTAACGCTACATGGACGC
TTAGTAATTTCTGTCGAGGAAAAACACCTCTACCTGATTGGAATATAATA
TTTCCTGCCCTACCTATACTTGCTAAACTTGTCTACTCTCTTGACGATGA
AGTCCTAATTGATGCTTGTTGGGCAATATCATATCTCTCAGACGGTGCCA
ACGATAAGATCCAAGCCGTCATTGAAGCCGGAATCCCTCGTCGTCTGGTT
GAACTACTCATGCATGCATCAACGTCAGTCCAAACCCCCGCTTTACGATC
CGTAGGAAATATTGTTACTGGTGACGATGTCCAGACGCAAGTTATAATTA
ACTGTGGGGCCCTCCCAGCTCTCCTTTCGCTTCTTAGCTCCGGGAAAGAT
GGAATTAGAAAAGAAGCTTGCTGGACCATCTCCAATATCACTGCCGGTAA
CTCGAATCAAATTCAGGCCGTAATTGAATCTAATCTAATTCCTCCCCTTA
TTCATCTTCTATCAAACGGGGACCTCAAAACCCGAAAAGAGGCATGCTGG
GCTATCTCCAATGCCACTTCTGGGGGTCTACAAAAGCCTGAACAAATACG
GTACCTAGTCAATCAAGGCTGCATCAAACCGCTTTGTGATTTATTAAGCT
GTCCCGACAACAAGATTATTCAAGTAGCCCTTGACGGCCTTGAGAATATC
CTGAAAGTCGGTGAGATGGACAAAGATGCAGGTGGTGAGGGACAAGAAAG
CATAAACCGCTACGCACTATTTATCGAAGAATGTCAAGGAATGGAAAAGA
TTCACGGTTGCCAAGTTAATGCGAATGAGGAAATATACATGAAGGCTTAC
AATATGATCGAGAAGTACTTTGCGGATGAAGAGGAGGGCATTGAGGGCAC
AACCAATCAGGAAGGCCAAGGCTCATTTGGGTTTGGAGTAGCGGGGACTC
AGGCCGGCGGATTCAATTTTGCCCCTGCCAATGGTGATTCGATGGACATG
TAA
>maker-Bgt_ctg-35_consensus_gene-2.0
ATGTGGATCAAGTTCGGCGTCTTCCTTACAATATTCGGGTTAATTCACCT
TATCAAATGCATAGACATCGCATACTCGGATGTATACCTTCCAGATGGAA
CTAATGGCTTCGTATGTCAATTACATTTCTATCCAATCGATCGTGTACGG
GAGGAAGCAAAAAAAGTTATTGAATTATTTTTCTTTGGAAATTATAATAG
AAGATTTCCAGCATCATTCGAAGATACACAACTGTTTAATGTGAAATCAG
ACATCCTTCTCTCATGGCCTATTTTTCCCAGACTGAAACTGAATCAACGT
CTAGAGAACCCAGGTAAAATCCGCCTTGTCATAAACATCAGAGGTCAAAT
CATGGGTGTCGTAACAAAAAAACCCAAGGTCCCTAACCAGAAAACTAGTT
TTGAGAGATGCAATCCAGTACGCAGATTTTTTGAAAGGGACACTGACGAC
CAAGCCACATTGAATGAGCGTTTAACAGCGACTTATTCCACATTTGGATA
CCATTGTGGCTCGAAGTTTTTTCCAGAATCAGTAGTGAAATGGATAAAAG
GACCAGAATTAAGCATATATTTCCAACAAAGGCTGAGTGGGAAATACAAG
CTCTGCAACCTCGAAAAATTTACGGGCGATGAATTTCGAGGGGCTGATCT
CTACTGGTATCCTGTGCATCATAAAATATCCCACAGAGCTGCTACTGGTT
CTGACGACCCTTCGCTAGGTCCACCTGGCAAATTTCGTGCAGTTTTTGAT
ATGAGCAATAGTGAATTCAAGGGTATCATCAATATAGAAGATAGGAAAGA
AAAATGTGCACCTGTAAGGGATTTATCATCGACCTCATCCCATGAAATTT
ATCGCCCATCCTCTTTATCAAACTTCGAGAGAATTCAAGATAGTTATTGG
CCCCAGACTTGCTTGGGACATAAGTTCAAGTCCAAAACCATATTGCTTTA
TTTGGAGTTCGCCCTAAAAAATTGGGTGAATGCTTTAAATGGTAGAAAAC
CCTATTTCCCTCTTGTAGAAGATCTGGTGATAAATCTCTGGCTCATAAGA
ACCCCAGAAAACCATGATAACTCCTTCCGTCATGCGTTCGCGATAGGTCA
TAACACTGGCCTTGATAGGTACAGCCTTTACCATGCTGAAGTACAAAAGG
GTGTAATAGAAAAATTCCACCCTTGTCTGGAATTTTCTCGGGATATTATT
CGTGGTTTACAGGAAAATCTCGCTTGGCCACCCAGCTCTGGAGAAAGCTA
TTCCCCTGTCCACTGA
>maker-Bgt_ctg-35_consensus_gene-2.18
ATGTGGATCAAGTTCGGCGTCTTCCTTACAATATTCGGGTTAATTCACCT
TATCAAATGCATAGACATCGCATACTCGGATGTATACCTTCCAGATGGAA
CTAATGGTTTCGTATGTAACTTAGATTTCTATCCAATCGATCATGTGCGG
GTGGTAGCACAACACGCTATCGAATCATTTTTTTCTGAATATCATTTTAG
AAGATTTCCCAAATTATTCGAAGATTCACAACTATTTAATGTGAAATCAG
ACATCCTTCTCTCATGGCCTACTATGCCTGGTTTGAACTTTTACGACAAC
AGGAACAAAGGGAAAGTCCGGCTTGTCGTGAACACCAGGGGCCAAATCAT
GGGTATGGTACTGATAAAACCCGAGGACTCAAACAAGGAAGTTAGTTTTG
AGAGATGCAATCCAGTGCGCAAGTCTCTTGAAGAAGATAACAGGGAAAAA
ACCTCATTGAATGAGTATTGGGACCTTGTTCATCCTACTATTGGTTACAA
TTGTGGCTTGATTTTTTTTCCAGAATCCACTATTAGCAGGGTAAAGAATC
TAAGCTCAAAAATATATTCAAAAAAGAATCCCAATAGATCAAGGACATCT
GCGCTTCTCAAAAAATTTACTGGCCATGAATTTAGCGGAGTTGATCTTCA
TATGTACCCTGTGTACCACAAACGATCCTACAAAGTTGTTTTTGGTATTT
TTAATTCCTGCCACCGTTTTATTGGATCTTCTAACCTCTTCCTACTAGGA
TCTTCTGCTAAATACCGTGCTGTTTTTGATATGAGTAATCATAGGAAAGA
AAAATGTGCATCTGTATGGGATTTATCGTCGACCTTGTCCCATGAAACTT
ATCGCCCATTCTCTACGATAAATCTCGAAGGAATGCAACATAGTTATTGG
CCCCAGACTTGCTTGGGACATAAGTTCAAGTCCAAAACTATATGGCTTAC
TTTGGAGTTCGCCCTAAATCATTTGATGACTGTTTTAAATGATAGAAGCC
CCAGTCTCCCATTTGTAAGAAAGAAGCTTTTACATCTCTGGCTCATGAGA
ACTCCAGAGAGCCACCATAATTACTTAAATGATGCCTACGCGATAGGGTA
TCACACCATCGATGAAACTTACAGCCTATACCATACTAAGATACAGGACA
GTGTGTTGGGAAATTTTCAACCATGTCTACAATCTGATGATGATACTATT
CGTCGTATACAGAAAGATCGCATTGAGATACACAATTATTGA
>maker-Bgt_ctg-35_consensus_gene-2.41
ATGAAGACATGCAGAGAATGGCCCGAAGCTCATCTCAATTGGACATATGA
AGACTGGACGTCAGTTTTATGGACAGACGAAACGTGGGTAGAGGATAGAA
GACATTCTAAATACAACGCTGATTGTGCTGGAGAAAAATCTAAGAATAGG
GTCGGATGGATATTCTGGGGTTGCTTCGTAGGGCCAGAAAAAGGCCCTTT
TTTGTTTTGGGAGAAGGAATGGGGTTCCATTAACCCCCAAAAATATTGCG
AGAAGATAGTTCCTCTTATTGATGGCATGGTCTCGATGAGACCCTGGCTT
TTTGTGATGCAGGATAATGCTCCTGCCCACACAGCCGCAATTACAATGGA
ATATATGAGCCAGAAGCTCATTCAATCGATTCTCTGGGCGGTCAACTCAC
CTGATCTTAACCCGATTGAAGCTGTTTGGAATAGGATGAAGGATTAA
>maker-Bgt_ctg-35_consensus_gene-8.0
ATGGTCCTAAAATACAGTATTCCACCACTCCCATATGCCTACGATGCACT
AGAGCCACATATTAGTGGTCAAATAATGAATATTCATCATACGAAGCATC
ACCAAACTTACGTTAATAACCTCAACAATGCATTGGAAACCCTTGACGCT
TTAACGAAATCCTCAGATATTGTCTCTCATCTACATCTACAAGCAGCTAT
AAGCTTCAATGCCGGTGGACACATAAACCATACTCTCTTTTGGGAAAATC
TTTCACCAGCCACATCTACTACGGCGCAGATTAGCTCATCACCGAAAATA
TCAGCGGCACTAGCCGTACGCTGGGGATCTGTCGAGCGTTTTCAAGAAAG
CTTTACTACTGTACTGCTGGGCCTCAAAGGAAGTGGTTGGGGCTGGTTAG
TGCAGGACATAGAAAGTGGTACCCTTGAAATCATTACTACTAAAGACCAG
GAGATTGTTCCGGGAAACAAAAAACCTTTATTAGGCATTGATTTTTGGGA
ACATGCATATTATTTACAGTATCTAAACAACAAGGCCGCCTATGCTAAGG
AAATTTGGAAAGTCGTTAACTGGGCAAAGATAGAGGAGAGATATATGGGA
AGCCCTGAAAATGTTTTTGGCCACCTAAAATTATTAAAGGGTGAGCTTTG
A
>maker-Bgt_ctg-35_consensus_gene-9.2
ATGGATTCACCGGCTACGAAGCTACCTAGATTCGACATAGATTCCTATGT
GTCGAACTACCAGGGACGTACTAGATTTGAACGCCTCTTTCACATCGGCA
CTAACTCAACGATACTTCGAGTTGAAGCACTGAAGGCAGCTATTCATGAG
GCGAAGAACGGGAAGGATATCAAGCGTTACCTTGATGCATGCATTGAGCT
TGAAAAAGTCGGACCCAATGAGCCAGAAGCAATGAAAGATGAGATGTGGA
TAGAGCGTGTTAAAAGTACAAATCAAATTGAGACGCAAAGTTTAGAAGCC
GAGCTTAAGCAATACAAAAATAACCTCATCAAAGAGAGTATTCGGATGGG
TAATGAAGACCTTGGAAAACATTATCTAGCAATTGGCGAACTTGGCAAAG
CTTATGATGCGTTTGGTCGTATGCGACAAGATTCTGTTGCTCCTAAACAT
ATAATTGAAGTTTGCCAGCATCTTATTGATATTTCAGTCGAACAAAGAAA
CTGGCTCGCAGTCATATCATGTGTTCAGAAACTGAAGCAAGTTATGACTT
TGAAAAAAGAAGAAAGGCCTTTCCAACCTTATCTGTGTGCAGCTGAAGGT
CTGGCAAGCATAGATAGTGGAAAGTATCAGCAAGCTGCCAACTATTTTTT
ACTTTCAGAGCCAGGGCTAGGTCCAAATTTCAACACCATCATAAGCCCAA
ACGACATTGCCGTCTACGGTGGCTTATGTGCTCTAGCTACGTTTGGGCGC
AAAGAGCTACGAACCAGAGTGCTTGATAATTCGAACTTTCGAACCTACCT
TGAATTGGAGCCTCACATAAGACGTGCAGTCAACTTTTTCGTAAATAGCC
GCTACGATTCCTGTCTGGAAATTCTTGAGTCGTATCACACTGATTTTTAC
CTTGACATTTACCTTCAAAAACATGTCGACGAACTTTACAAGCTAGTGCG
TCGGAAATGCATAGTGCAATATTTTATCCCATTTTCATGCGTTACGATTG
ATAGCCTTAACGTTGCATTCGCCGCTCCAGGTACAGATATTGAGAAAGAA
TTAGTGACTATGATTGAAGGCCAAGATCTAGATGCTAGGATTGACACGCA
AAATCGGCTACTAATTTCCGTACCCTCTACGCCACGACACGCTCTCCAGA
ATTACACCCTGGAATCTGCCAGACGATTTGAAGACGAAGCACGCTTACGA
ATACAACATATGAACATTTATGATGCGGGATTAGAGATAAACGGCGCACA
ATCGGGGCTAGATGGGCTTGATGAAATCCCCGAGCCGAGAATCAGACGAG
ATAAACAATCAAGTGGTTATCACAGGGCTTTTAAGGCGATGGCCGAAAAT
TGA
>maker-Bgt_ctg-35_consensus_gene-9.4
ATGTATCAGAGCAGCGATTTAAGCCCAGAATTAAATCGGATCAATGGTGT
GGCTATCACTATTTTGTCGATCGTCACAACAATCCTCGCCATAATCCCAT
TAACAACGTTCATCAAGATTCGACAAGTTGGCCCATGTTCCCTGTTACTA
ATATCGATGCTCTTCAGTACCTTTGCGGCTGTTAATTCGAGGATCTGGAG
TAGCGAGAACCAAAGCGAATGGTATAGCGGCGCTGGAATATGTCACATTG
AGACCCCTTTGAGACAGCCCTTAACAATTGCTTTTGCTTTCGCTATGGTT
TTAATGCCATGGAAGCTAGTTGAGACCTTGAGGACAAGACGGGTAGTGCA
GTTCAATCGTGTCTGGCGGGATATAGTGTTTGTCTGGGGAGTTCCGGTCT
TCATCATAATGCCTTTTCAATACCTCGTCATGACAAATGTTTACTCAATT
ATTCCAGGATTTGGATGTATGCCCGAGTTTGACGAGTCATGGCTGAGTTT
GCTTGTCGTATTTATGTGGTGGCCAGTGCTACTCTTCCTTACCTTAGTCC
TTGCCATCATAATGGGGATCATGATTCATCGAAAACGAGAAGAAATTTCA
GAATCTCTTAATGACAATAGCTCGCGGTCGTCCGAGAGAACTTTTATTAA
ACTTTACATTGTAGCAGCAGTTCTCATTGCCATCTACTTTCCAACGCAGC
TCATTTTCGTCATTCGATACGTGCCGTTACGGTACGGAAGTTTTCAATTC
GCCCTAGAGAAGAATAAAGAATGGGTTGTTCCAACGCTTTACCATACCAG
CGATGACCCACAGATTCAGTTTGAGCCATGGGCCTATATAGCCATAAATT
TTTTAATGTTTTTGTTTTACGGAGCTAATACAGATGCTCAAAAATCATAC
TGGAAATTTGTCGAAAATACCGGTTTGGTAAAACTCTTTCCAATATTTTT
TAGCCAGCAACCGCACAGTAGCGCCAAAAGTTTACTTTCTTATGGAGACT
TTGTTGGATATGTAACAAGGAAATTCGAGAAACGTAAAGATAGTACGAGC
AAGCCTCATGAGTAA
>maker-Bgt_ctg-35_consensus_gene-9.6
ATAAATATAACCTCATTTGCCACTCTTTCCTTGGTTTATTTAAACTGTCA
ACGGACTAAATCGTCTGAACCACCTGAAACTGATGTCGACGCTCGAGTAT
TACATGAAGTACCCAAGCTCATAGCTCAAAGAAAGCGGGATGCATGCAGT
TATCTATCAGCCATAAAGGCTTTGTCTAAACAATTATCGCCAAAGACAAG
CTCTACTAATAGTACTGCAGTGCCACCAACTCATTGTAAGGACATATCCT
CTGTGTCGGCAATTCTACTGGATGAAAAAGAGAAAGGTGAAACCTGTTCT
GACTTACGCCCATGCCATTCGAAAGGGACCCCTAATAGTGAGCCTACAAA
TCAATTGTCAAAATTTGACGATGAAAGTGGCACCAAAAATTAA
>maker-Bgt_ctg-35_consensus_gene-9.0
ATCTACTTCAGCATCTGGCTCATCTCTCTCATTTCCCTGGTGAAATGTCT
CTACCAGTGCCCTAGTGGTGCGCGAATTTATGAAGGCGTGAACCGAGAAC
AAATCCAAGCCGCAAAAAATCTACTAGATAGTGAGGTAAATTTCATGTTC
AACCAAAATCGATATCTCTACAAAGGAGATCTCCACTATAATGGTAATGT
CCGTTATAAGGTATCGGTATAG
>maker-Bgt_ctg-35_consensus_gene-10.5
ATGGCTGCACTTCTTCAAACGTTCCCTAGTCAATCTACCACTATAACTAT
GCTCCAGGCACAGAGCTCATCTTCAAGCATATTACAAACTTCGTCCCAAA
ACAAGTCAAACCAGCACGCGAACAATCAAACACACGCCCAAAGGAATAGT
TTTCATGGAATGAATACTGGAATTGCGTTTTCCAACTACCGTGGCTCATC
TTCAGTTGCTACAATTGCTCCCTATGCCTTCACCAGTACGCCAGATCTAA
AAATGCCGGGAAAGAGTATTACAAATAACTTCCTTCCGCGACACGATAAA
GACTCCGTAACTCAGATGCCAAATAATATAGGAGATACTGGAAACAGAAC
ACGATATCCTGCTGAAGTATCTTTATCTACGATCTCAAACTCGGGCCCTT
TCGTAGCAAATTCTCCAAAACAAGTGAATGAAATCGCCTTAACCAAAAAT
ATGGGGGAATCAAATCCATCTGGCTCATCACCTCAGAGTATGAAACCTAC
GCCAGGTCGCTATCGTCGTGGACAGAATCAACGCACCGAATCCGTGAATT
CTCAAAGCTCTTCAGTAATTCAATTCAATACAAATGATTCCAACCTACAG
CCGACGGTATCATTCACAGAATTCAATCTACAGATGCCAAATCTCCCGGA
GTTTATCACAAACACTGCAAACGAGGAAAAACGTCCAATGCGTGCCAAAG
ATGTCTACGATGTAAAAGGAAATCGTCGCCGTAGCACTTCTAATATATTT
TTTGGCGAGTCCTCATCAGTAATCTCAACTGGAAGGCCGCATTCTAATTG
TCGGCAATCTACGTCTGGTAGACCGGCATCTTCGCACTCCCCAAATCATT
CAACTAGCTCTAGCAGTGCTACGGGCCGCCCAGAACAGACGCACGAACGC
CTCAGAAGTGAAGAGAGCCTACTCTCAATGCGAAGCAACAGGCTAAGATC
TGGTTCGGCTAAGCGATACGAGCCCCCAAATGTGGCAAAGTCTCCAACAC
TCTTTTCAAGCTCACCCGAAAAATTAAGAGATGGAATGTCCGCCCCAGGA
CAGCCCAGCATTCCTCCCCGAGCCTCGTCCACGGACGCTGCGAAGCGAGC
TTTAAATCCATCTCCCTTGTCAAAACCTACCGCTGCTAGTCATGAATCAT
CTGCGACAAAAGATTCATTTGCATCTACTGTGAACGCCGCACTCCAAAGA
CCTTCAAATCCTACCTATGCACAAGTCGCAAATAGTACCTCTGATAGCCC
TGCCGCTGCTCAACTAGAGGCTCTGAATGAACGAGACGGGAAAAAGGGTA
AAGCTTTTCGTCTACGTCGGGCGTTTTCTTTCAGTAGTGCTGCAGAACTA
TTGAAATCTTCTGTCGAAACTCAAACCAATGGAGGCACTGTTGATAGCCT
CAAAGTTAAAGATGAGACTCATATTGAAGCCATGGATGCAGAACAGGTTA
AGATAGCTCAACAACAAGAGGCGGGGGGAATAGGGTCTGGGATATATTCT
GGACAGGGTAGTATGTTTAGCGGCTCTACTGATAACATTTCTATATCGTC
TACCGCTTCTTCGGCATCCATCATGATTAGGAAAATGGGAAAAGGGATGA
AAAGATCAACCAGATCACTAGCAGGACTCTTTCGCCCTAAATCAGTATGT
GGGGTGCCAGTGTCCAACACAGCATTAAACGCAAGCGAGGCTCAAGTCTC
GATGGTTCAGGTGGAGGCCGAACGCGAAACAGTTAAGAAAAGCATCACGA
CTCTACATCCAGATTGTACTACTGGTACAGAATACGCAAATTCGAGGAAA
AGTATAGTAGGAAGCGAGAGAGAACGTGCTGAGGTCTTATCTGCAGTAAA
GAAGGGTATTTTAAAGAGATCCAGTATAGGCTACAACAAATCATCAACAT
TATCGTCACTTCCATGTCCATCTGGAGGTGCTCAATTATCTGCTATAAAG
CCAAATAATGAATCTCCAAGCTCAACTGCACCTAGCACACCCTCAGATGA
ACGAGTAGGCCATCGCTCTGCTGGCTCATTACCCTTCGTTACCAGTGATT
ACTTTACAACTCCGCTTAGATTCCAGGGTCTCTCGAAAAGCCACCCTGGC
ACTCCTCAAAGCTCTGCCGCCAAACGAAATGCGACATTCAGTCCACGGAT
TCAATTTCACGATACATGGCCAAGCGGTGAATATGATCGACGTGGCGAAA
TAGCAACCTGTAACCGCTTGACACCGATTCTTGCTCAGCAAATAAAGGAG
GAACTGAATACTTTCAAAATGGAGATGGAAGTTCATGAAACTTCCAAGAT
CTATACGCATTTCTTTTAA
>maker-Bgt_ctg-35_consensus_gene-10.3
ATGGAGGAGAACCACCCTGGTATAAAGTGGTCATCGACGGCTACCCATCG
CAAAAACAATACCCCTTATGAACTATCGTCGTTACACCATCGCTCCGTTG
GAATTCATGAAAATGATGGTGATGATGCGAGCCAGTTCAATAAGCGAAGA
AGTTCTACTCTCTCTGATTACTCAATGAAAGATGTCCGAAACGTAATTCA
AACATCAACCGACGAATTATTACTCCCAAAGCTCGATTCCACAAAAATTG
AGCATATTCAACGTTCATCTGCATGGCACTCTGCACCATTGGCATTTGCG
CTTTTGCCTGCATTGGGAGGTATCTTCTTTACCAACGGAAGCGGCTTTGT
TACTGATATCTTGCTCCTCGGGCTGGCTGCCATCTTTCTAAATTGGTCGG
TTAGACTACCCTGGGACTGGTATCATGCTGCTCGCTATATTCAGTACTCT
GATGATGACTCAATTGGAGTATTACCAATACCAGAAGACGACAAGAATAA
AGAAATATCTCAATCAGCAACTTCTATGGGGCACGTACACGGAGAGGAAC
CGGAGAAGCCACAGGCGACAGATAACAAGCAACTAAAACGAAATGATGCC
TATGAATATGCAGCAAGTGAACTTTCTAGGCGCGAATCATTAGCCCTACT
ATCTTGCTTCCTATTTCCTCTCATTGGCACCTATTTACTTCATGCATTAA
GGTCGCAATTAAATCGGCCAAAGGAAGGTTTGATTTCTGACTATAACTTA
ACCATATTCTTGCTAGCATCGGAATTAAGGCCAATTGTGCATGTCATGAA
ACTTATTCAGGCCCGAACACTTCATCTCCAGCGTGTTGTGTCGTCAAAAC
CTTACAGAAAAGATGTTACATTGAAGACAATCAAGGAAATTTCCCGAAGA
CTTGAGGAAGTTGAAGCACGAAACCTCACTCTTCACAAAACGAGTTCTGA
ATTTACCGTTATTGAGAAACAATTAAATTTAATCAGTAGTGAGATTAGAA
AAAGTCTACACTCCGAGATTGATACCCTTAATCGTGCCGTCCGTCGATAC
GAAAAACGGGCTTCCATACAAACGATACAAACTGAGTCAAGGCTTCAAGA
ACTTGAATCTCGACTGCAAGATACCATTTCTATTGCTGCTATTGCTGCAA
AAGCTACTACAAGTCAGCGGATACATACCCATCAGTTAACTACTGCAATT
ATCAAATGGGCCGCAACGACTTTAATTTTTCCGTTTCAAGCATTCAATAG
TCTGGTCAGGCTACCAGGAAAGTTTATGATCAGCTCAACCCAAGTAGGAA
AATATATGATGCCGCAGCAAGAGAAACCAGTTGAAAAAATAACGAAAGGA
ATGAATGTTAAAAAATCTTTTAGTAGATCTAGCCATTTAATGGAAGGTGA
GGGCAAAAGTTTTAATGATTAA
>maker-Bgt_ctg-35_consensus_gene-10.4
ATGTTTATCAGCAGCCCTCTGTCTCTCGCAGCTCTCCTCTCCGGTTCATA
TATTGCTCATGCCTCTATCATAAATCAGTTTGATCCGCTGAAGCATCTAT
CTGGAGTTAGTCCACCATTTGACCACGAAGAAGCCAGCTCTCCTCTAGAC
CCTGTTCCACCTCTAGGCTGCAATGTCACTCGTGCAGCATACCTGGTACG
CCATGCTGCGATTCATTCGAATAGTTATGACTACGTAGCCTTTATCGAAC
CATTCCTCGAAAAACTTAGCCGCACGACCGTCAGATGGGCCGAAATCCCT
AGCTTATCCTTTCTAGCTACCTGGAGAAACCCAATTCTAAAGGGAGAGAA
GGAAAAATTAAGTCGATCCGGTCAGCTACAAGCCATGACATTTGGTGTTG
AAGTTGGACATAGATACTTTAATTTGAGGACACCCCAGAAAATATGGGCA
GCATCTTCGGATCGAACGATGAAAAGCGCTCAATTCTTCGCAAAAGGAAT
TGCTCTAGACGCATCAAAGATAGCTATTGAGCGAGTGTATGAGGGCAAGA
AAGATGGTGCAAACTCACTGAATCCATATGATAGCTGTCCAGCCTTCAGT
CGAGTAACTGGCAGCGATGAAGCTTCAGTGTTTCGCGAGATCTACACAAA
ACCGGTTATGCAACGTTTCAACTCTCTGGCACCTTCTTTTAATTTCACTT
CTACGGACATTTATGCCTTTTCGCTGATTTGCGGCTACGAAACAGTCTTG
CGAGGTTCCTCTCCATTTTGTGGATTGTCGGTATTGAGCTCAAATGAATG
GCTCGGCTTTGAGTATGCGAATGATATCAAATATTTTTATAACAGTGGGT
ATGGCTTACCCTCAGCTGGTGCTACTGGATTTCCATGGGTAAATGCAAGC
TTTAATGCGCTCATGTCAAATCATGATACGAACAGTAACGAGGTTAAAGA
TCAAGATCTGTTCGTATCTTTTACACATCGTGGTATGCCTCCAATGGCAC
TAGTTGCCATGGGTCTCTTTAATAACTCAGCATACTCGGGAGCAAATAAT
ATAAACGATACCATGCCTCTCGATACTATTAACTACCAACGAGTCTGGAA
ATCAAGTCAGATTATTCCGTTTATGACTGACATTGGTATTGAAAAACTAG
AATGTGATAGTTTCGGCTTTGACGAAGGGATCTACTATCGCGTCTTAGTA
AATGATAGACCACAGAGTCTGATTGGATGTCACGATGGACCGGCAGACAG
CTGTAAAGAGGAATCCATTCGCAAATGGCTAAATGAACGGGCCAAAGTCG
TCGGTGATTTTGATACTATGTGCCGAGTAGATTACGCTAATAGCACGAAC
ATATTGAGCATTTACGATTCCTAA
>maker-Bgt_ctg-35_consensus_gene-10.1
ATGCCGTGTGATACGTCAGATGACGATATTTTCGAGTTCATAAATTTTGA
TGGTGACGAGGGGCTTCCGGCGGAAAATGAAAAGATAGTGGGATCTTCTT
CTCAGGATATTGGATTAGTCCAGAATGTCTCTAATGAAGACACAAATTTT
CCGGTCCAAAACATGACAATAGATTACTTCCTTGAGACATGGAAGTACGA
CAATGGGGTTCCAGATGTAGAGGAAATAATTGAGATGGGTTTTTGTTGGA
AAATATGCTATGTACGATATTATATGGATATACATGATGAAATAAAGAAC
ACTAAATATTTTACAACCAGAGACGAATGGAATTATATATACATCCAAGG
GAGAAATTTTCACCAGTCTCATATGCCCGTCAAATCTAGTAATGATCAGC
CACCTCACACCTACCATGATGAGCCAAGATATACTTGA
>maker-Bgt_ctg-35_consensus_gene-11.3
ATGGCGCATCTGATGTATCCTCAACACCACACGCCCATGGCTGCGCCTCC
TCAAAAACCTGAGACCTTTATGCTGAGCAGCGAAGCTCAACAATCACTGC
CCCAGGACGCCCAGGTCGCCCTGCAGCAGGTGGACAATCTAAAATACTTT
TTAATCTCTGCTCCCGTCGATTGGACTCCCGACCAGTACATTCGTCGCTT
CCTCTTGCCCACCGGCGAGTACGTGTCTTGTGTACTCTGGAATAATCTAT
TTCATATATCCGGCACCGACATTGTCCGCTGTCTGTCTTTTCGCTTTCAA
GCCTTTGGCCGGCCCGTTAAGAACTCCAAGAAATTCGAAGAAGGCATCTT
TTCCGACCTGCGCAACCTCAAATCCGGCACCGATGCCTCTCTTGAGGAAC
CCAAGAGCGGTTTCCTCGACTTCCTCTACAAAAACAACTGTATACGCACC
CAAAAGAAGCAAAAGGTCTTCTACTGGTACAGCGTGCCTCATGATCGTCT
CTTCCTTGATGCTCTCGAGCGTGATCTCAAGCGCGAGAAAATGGGCCAAG
AGGCTACGACCGTAGCCGTCAATGAGCCGGCCCTCTCCTTTGAGTTTGAC
TCGTCCCAGTCCCTCTTTGAACAATTGACCAAGGCACAGCAAGCCAATTC
CTCGTCCTTCTCGGCCCAACAGCCAACCTACCCTCCACCGCAGAGCAAGT
CGCCGGGTATGCGCGCCATGGATGCCATGCCACCGCCGCCCATCATGCCC
ATGTCTCTCAACGACGACCTCAACTCCATGTCGCCCTACCATACCATGGT
CATGCCTAATATGGCCCAGCAAGTCGTCAAGCGAGAGTCCGAGTTTGCTC
GTAACCAGTACGGTCAGAACGGTCTTCCCATCCCACAATCACAGCAGCGT
CATACATCCATTCCTCCCTATGCCATGGAGTACTCTCCCACTCCCTCCTT
CGTCTCCTCCCACTACGAGGACTACGGTAACCGTGCCATCTCCTTCGAGC
CCATAACGCCGCCCCAGCAAGCCCTCGGCATGGGCTCAGAGCCGGCCTAC
ATTGCTCACGAGGAGACGGGCCTCTATTCTGCCATCCCTGACCATATGGC
CAATAGCATGAGCAACTTAATGCAGATTCCTCCCTCCCACCTTTCTGGAT
CTCAATACTCACATCCATCGAGAGGCTTTGCCAGCAATAACGCCTACTCG
GTCATCGAGGGTTCGCCAACCTATAAGCAACGCCGTCGTCGTTCTTCCAT
ACCTCCTGGTGCTGCCAATCTTGCCGCCGTCACAGCTCAGGCCCGCACGA
ATCACCGGCCCTCGGACCTCCGACGCTCCATATCCACCTCGGTCGGCCCG
ACCGTCGATGGTGACGATTCCGAGAACAACTCCCCTCCTGGCCTCGCCTA
TAGTCGTGGAATGTCTGTCGGCATGCCTCAGCACAAAAACTTGATGGATA
TGTCGCGTCACGGCACGCCCATGTCGAGCATTGAGAATAGTCCCGCCATC
AATCCCATGGCCCTCCAACACAACGATTACACTTCTATGTCGACCGAGGA
TATGAATGGCGATGGTACCTCTTCTTTGCATGCCTCGCCCCGCTCGCACC
TCCAAGGCTCTGCGGCCGCCATTCGCCGTGCCCGCAGTGCCACCATGGAC
CTCGGCCCCTATCCACACAAATCCCACTCCTGCCCTATCCCCACCTGCGG
CCGTCTCTTCAAGCGTCTCGAACACCTCAAAAGACACGTTAGAACTCACA
CCCAAGAAAGACCCTATGTCTGCCCTCATTGTAACAAGGCTTTCTCCCGT
TCCGACAACTTAGCACAGCATAGACGTACACACGATCGTGCCGACGGTTC
CGACGGCCCCTTTGGTCACTACAGTGGCGAAGAAGAAGATTACGAGGCCG
ACGAGCATCTCGCTTCACTTGAAGAGACGTCACCCATGTCGGAAAATGGT
TATCTTCCGTCCAATCTCAGTCAGTCTTGCATGGGTCTTAGTAGCTTGGG
CATGAGCATGTCCACATCGGGTCTCGCCAACCCAAGTGAACTTATGAACG
GACACCAGCTGCTCCAACAGCCCATATGA
>maker-Bgt_ctg-35_consensus_gene-11.0
ATGGTCCAGAACGTATCGATGCCTCTCGACGAAACTCGAGAAAATTGCTG
GAGTAGGAGCGAAAAGGGCTTCGCGGACATTCCACACGATGCCATCTCCC
AGCCCAGCATATCTAACCTCAACAAATTTCAGGTTTGCCCCCGGCCCGTG
CGAACCTTCGAGCCACTTATTGACTCCATCAAACAGCCACCCACGCCAAT
CCAAGCGGCTCTCATGAGCTGTGGACTAGATGTCGCCGATTTTGTCCTTA
TCTACTCGAGCCCTGACGGGGCCGAGAATCCTGTAGTACTCTCTAGTACA
GGCTTGAGGAATTATGCGAACCGAATCATCAATGAGCAGGTCTGTTCAAC
ATACACACGTAGTGTATTGCACTACAGAAATGAGATGGTAGTGCACCCGT
TAGGTACTGCGCAGTTTGACGCTGTCGCTGAGACTAGACACGATGATTTA
TGGGAGAGCCAAATGCTCTCACCCTCCGAGTATCCCCTGCAGCGATTGAG
TGATGCAAAGTCAGAAGAATCAGACGACGGACAGTCGCCTAGATCTCGGA
AGCGAGCTCGAGTTCAAATGCGTCGCCAGTACCTCGGATCAGTTGAGAGC
TCGGCGACAGCTCCAGCACCCAAGACACAACCGCTAACCATTGGAAATGA
CGCCGATGTTGAAAGCTTTTATTTCATTCGGTTCAAGGATATGCAACAAT
CGTCGTGCAAGGTAATGGGAAAGGCTTTTGTTAAGTTGGTGGAGCCAAAG
AAACAAACTCACCATCCGTATACTGGTGGGAATGACAAGGCGCCGTCGTG
GTGGCCTGCGACGAAGGGTGATAACGCCGTGAGGCACAAGGAGCCGGACC
ATCTTTTGAAACCAGAACGGATTAACTTGTTGGTCCATATTCTCAAGATG
ATTATCGAGCCTAGCGAGAGGCAAAACCCGACTGTCCGAAAGCTGGGCTT
AAATGTTCGGAAGTTGGAGGAGACGACGATGGAGGTCATGTCAAATTGGT
TCAATGATAAGGATCATCCCGAAAATCTTCAGAAGAAAAAGTATTTGCGG
GAAATTTTCCGTGTCGCAAAGATCCAGGAGCGCCACAAGCGTGGTGAAGT
CGATGGCTCGACCACGATCCCAGTCATGTGTGGATCCGAGGGTCGAACGC
TTGAAGGCTCCGATGATGAAGGGGACGAGATCGCCTACACGGATGGGGAA
CCGGAGCCTGAGGAGGCGCTATACACCGCTGTTGCCGGGGTTACCTCGCC
GGAAAGAATTGTTTCACCGTCTCTCCTGCATCCTTCACACCAAGCCGAAA
CAGAGATACGGCTTCCAACGCGGAGCATCCGACCGCACACTCCCCGAGTA
GCAGTTTCCGGGCCGGCAACGGCTTATGATGCCCATATCTACCGGCTAGA
TTCGAACCCATATCCGTCTGCGCCACAGACCATTCCCAATCTTCAAGACG
CGTGTCGGAGGACTTATTCTCAGTGGCAATCTCCCATTATTAACGCGTCG
ACTTCTAATAATATGTACTATGGCCCACCACCGCCGAACACGATGGCATA
CCTACCACCGTTACAACAACAACAACAACAGCAGCAACCAATGCATTCAC
CTCAGCATAGCTTTGACGGACTTCATAGTATTCAGCCACTTGCGCCCAGT
GGCGTGATGAATAGTCGGGTATTTGAAGGTAGCCAAGCACTGGCGGGACA
GCAATGTCTCCGACCCAGCAGCCATCCACCATCCATGCCATACACAGCTC
CATCTTCGTATACTTTTGATCCGGTCAGCGGTACATACGGATCGTCGGAG
CATATCGTCAAGCAGGAGCAACACCAGCATCGATAA
>maker-Bgt_ctg-35_consensus_gene-11.4
CTTGCCATTCGCCATTCCCAGTTCAAATCCCCTAATTCTCTTCTGCCGCT
GGCTGTCCCTGTCACACCGCCTGCCTGCCCGTCCGCCTTTCCTGTCTCTG
CTTGCTCCACGCTGTCGTGTTCCCTTACTGGCCACCGCAACCTCCACCAT
TCATCATCGCCACCTCCACTATCCATCTCGCCACCTCTCATCTTCATCTT
CACCATCCCCACAATCATCCTCAACATCAACACCTCCTCGTCGGCTTGCC
GCGGCCACGGCGATGATTAA
>maker-Bgt_ctg-35_consensus_gene-12.16
ATGACGCCTTTGATGCGGGCTGGCTATTCCAAATTCCTGACAGAGGATGA
TCTTTGGAATCTAGCCCGTAGAGACACTGCTCGGGCAACAGGGGATGCAT
TTCAACGCGCTTGGAAACACGAGCTCAGGAAAAAAAAGCCTAGCCTATGG
CGATCTATCATTCGCGCTTTCTGTGGACCATACCTTAGAGGAGCTTTGTT
CAAGGTAGTATCGGATTCCCTGGCGTTTATACAGCCACAATTATTAAGGT
TATTAATTGCTTTTGTTAAGTCCTATCGCGAAGATAATACAGAAGCGCCA
CAGCCTGTTGTTCGCGGTGCAGCAATCGCTTTTGCAATGTTTGCTGTAAG
CATTGGACAAACGATTGCTTTACACCAGTACTTTCAAAGAGCATTTGGAA
CTGGGATGCGGATCAAGTCTGCTTTGACTTCCGCCATTTACAGCAAAAGC
TTAAGGCTCTCAAATGAAGGCCGCGCAAGTAAAAACACTGGAGATATTGT
CAACTACATGGCTGTCGATACACAGAGACTCGAAGATCTTACACAGTATG
GCCAACAAATCTGGAGTGCACCATTTCAAATTATACTTTGTAGTATCAGT
ATATATAATTTAGTTGGGCTAAGCATGTTTGCTGGTCTCAGTACCATGAT
TATGATGATCCCCATTAATTGGCTCATCTCCAGAATGATGAAGACTCTGC
AGAAGAAACAAATGAAAAACAAGGATTCACGTACTAGGCTGATAGCAGAG
ATCATCAACAATATGAAAAGTATAAAGCTTTACGCTTGGGGTAGTGCTTT
TATGCAGAAACTAAACTTTATCCGAAATGATCAGGAACTTAAGATTTTGA
GGAAAATTGGTGCTGCTCAGGCAGTTGCTAACTTTACCTGGTCAACGACA
CCCTTTCTAGTTTCTTGCGCAACCTTTACTGTGTTCGTACTCACTTCTGA
TAGACCTTTGACCACAGACTTGGTTTTCCCGGCCTTGACCCTGTTTAATT
TGTTAACATTTCCCTTGGCGATGCTTCCTATGGTCATAACTTCTATCATC
GAAGCGTCTGTAGCTGTTGGCCGACTTACTGAATTTCTCACCACTGAAGA
GCTACAGAGTGATGCAGTCATTATCCGTGACGCAATAGAAGAAAACGGCG
AAGAATCAGTATCAGTTCGTGACGGCTCATTTTCCTGGGACAGGCATTCT
GATCGTCATGTACTCGAGGATATCAATTTTACAGCGTCTAAAGGCGAGCT
CACTTGCATTGTTGGTCGAGTTGGAGCAGGAAAATCATCGCTCCTTCAAG
CCCTCCTCGGAGATCTGTGGAAAGTCAAGGGAGAAGTTGTTTTATACGGA
AAGACAGCATACGTAGCCCAACAATCTTGGATTATGAATGCTACGGTGAA
AGAAAATATCCTCTTTGGTCATCGATTAGATCAAGACTTTTATGAAAAAA
CGATTAATGCATGCGCTCTCGTGAAAGATTTTGCCCAACTACCTGATGGC
GACGACACGCTAGTGGGAGAGAGAGGTATCTCACTGAGTGGCGGACAAAA
GGCTCGTCTCACTCTGGCCAGGGCTGTTTACGCTAGGGCTGACATATATT
TGCTTGATGATTGTTTATCAGCTGTTGATCAACATGTTGGTAGGCAATTG
ATAGATAATGTTCTCGGACCAAGTGGACTACTAAGCGGCCGCACGAAAAT
ACTGGCTACGAATTCAATTCCTGTCTTAATGGAAGCAGACTTTATTTACC
TTCTTCGTGAGGGCAGAATGATAGAGCGTGGTACTTATGATCAACTGATG
GCCATGAAAGGTGAAATATCGAGCCTTATTAAGGCATCTGGGAACCACGA
GAATTCGAGACAATCTTCGGAACAGTCCTCTAATATGACATCAACCGTTG
TTTCTGATGATAATGACGATGATGATAAAACTTGTCAATTTTATGGGCAA
AAATCAGGTCTTCAGGCAACTCGGTCTAACTTCAAAAGACGCAAAGGAAG
TGCATCAACATTAGGACAAGCTAGTAACGCAAGCGTCAAAGCGCAACGTG
GGAAAATTCAGGATGAAGAAAGTAACAAGATAATCAAACAGAATAGAGAG
TTTACGGAGCAAGGGAAGGTCAAATGGGATGGTAGGGAGACATTTAATAT
ATCCTCCAACGATCTTTTGCTGATAGTATTTTGA
>maker-Bgt_ctg-35_consensus_gene-12.2
CAGTCTGAAAATACTGAAGGCCCTTTTAATTCCGACTCTGATCGTGAAAC
AGCAGCCAGAATTGTGAGAGCGCTTGTTGATAGCATAAATTCCTCGAATG
AAATAAGCACCTCTGGTGAACTTTACAGGGCTATAGGGCGCTATCATCGA
ATCCCAAGAACTGCACTTTACCGCTCTGGAATCTTATCGCTACCATTTAC
CCAAGCCATGACAACTCGCACAGATTCAGGGGAGAACCTATCTCAACCCA
ATGAAAATGAGAATGATAGCTCTCCACTTTTCCTCTTCCCTGTGTCGCTA
GGGAGTGTAGGTCAGGCTATTACAGGCAGGACTGAATTATTAGCACTAGC
TAGGCAACAAATTAGGTCTACAAGGCCATCTATTCAAAGAGACATGGAAC
AAGATGTAAACTTAACAGACAACATGAATGATGACTACCATGACTCTCAA
CGATCTAATAGACAGTTTGAACAAACAAATCTAGAGAGAACAGATATAAC
AGAAAATGCTGCTCCTGATGTCTCAATGACCTTACCAGAGTCTCGGCCTA
TTGTCGAATCCATCCATCCAAGAGTTAAACGAAGAAAATATAGCCCTGAA
ACGAGATCTAATACGAGATTCACAGGTTTTAACTACGGTAGATATGGTCA
AGTTGAGCCTGGGAAGCTAAAAATGGAGATAGTTAGCTGCGATGGCGGAA
TCTTTGAAGGCACCGATACGCATCATCCAGCTGAAAACATACTTCAAAAT
GACAATTCAGTCTACTGTACAAAATCTAACCGGTGCAATTTAATTCTCCA
ACACCAAGGAGCCACAGTTTTTTGTTTAAAGGAGCTAAGTATTAAGGCGC
CCCACTCCGGCTATACTGCGCCTGTCCAAGAAGGCATGGTTTTTATATCA
ATGACTTCGGACGATCTCCTGACCAGAACAGCTCAATATCAAATACAGTA
TTCTCCAGCGCGTTCACGGATAGACCCAATGGACGAGTTGTTTCCTGTCT
TTGATACAAGCTTAGCCCCTGACGACGGAAACATGACACCTGCTCAACTA
AGAGTTCGACGCTTGTTGGATATTGGGCTCCGCGATGAAGATTGTGACTA
TCGCACGGCACAAATACCCATAGAATTTATTCCCGAAAACGCACCACTGT
TCAGTGTAACGACTGAGTGTAGCGATTCTGATAGCGAGATTACAACTCCA
GCGATGTCTCGCCGTGCAATTTCACGCAATCTCTGGCGCACACGATTACC
CGACGATAGCGAAAGCAATGAAGAAGCAGCGTCGCTGTGGCAAGAGGACT
ATGCGCGTCGAACGGGTCAAGATAATAGAGGACAGCGCTTAAGACGGCGT
GAAACGGCGAGAAGTATAACTCTCTCCGAGGCTTCAGAATCATTACCAGT
AGAGATACAGAAATCAGCCAAAACTGTTGATGGCGGCCTAATGGCTCCTC
ACGCGAGATTCTTTATCGAAAGAGATAAGTCGAAATGTACAGTCAAATTT
GATCCTCCTGTCAGTGGACGCTTTATCCTATTAAAAATGTGGAGTCCTCA
TCATGACTCAACCGGAAATATCGACATCCAAAGTGTAGTGGCGACAGGTT
TTGCGGGGCCACGATATTTCCCAGCAATCAAATGGAGATGA
>maker-Bgt_ctg-35_consensus_gene-12.14
ATGGCCTTTGCGATTTTTAGGTCACCAATGAGCTTCTTTGAGACCACTCC
TGCAGGACGTATTCTTAACCGATTCTCAAGCGATATTTATCGCGTAGACG
AGGTACTCGCCAGGACGTTTAATATGTTATTTGTCAATACCGCGAGGGCC
CTATTCACCCTTGCTGTTATTTCATCGAGCACACCAGGCTTTGTCGCCTT
GGTTATACCATTATCATTTGTCTACTATTGGATTCAGCGATACTACCTCC
GGACATCTCGAGAGCTAAAAAGACTCGACAGTGTAAGTAGAAGCCCGATT
TACGCACACTTCCAGGAATCTCTCGGTGGTATCTCAACAATTCGGGCCTA
TCGCCAACAAGAACGATTCGCTCAAGAGAATGAATATAGGGTCGATGCAA
ATCTTCGAGCTTACTATCCCTCAATCAACGCAAATAGATGGCTTGCCGTA
CGCCTCGAATCAATCGGGTCCATAATTATTTTTAGCGCTGCAAGTTTCTC
TATATTTTCTGTTGTTTCAGGTAATAGATTGACGGACGGAATGGTCGGTC
TAGCCATGTCTTATGCCCTTCAGATTACACAATCGCTTAATTGGATTGTA
CGTCAGACAGTCGAAGTTGAAACAAATATTGTTTCTGTTGAAAGGATCCT
AGAATACGGAAGATTACCAAGCGAGGCACCCGAAGTGATTCACCGCCATC
GGCCTCCAGTCAGCTGGCCCGCTTCAGGCGCAGTACAATTCAAGAACTTC
AGCACTAGATACCGTGAGGGCCTAGACCTTGTTCTCAAAGACATTAACGT
TGATATCAAACCTCACGAAAAAATTGGTGTCGTTGGCCGCACTGGAGCTG
GGAAAAGCTCGCTAACCCTAGCTCTTTTCCGCATTATCGAACCGAGTGAA
GGAAATATAGCTTTAGACGAGCTGAACACTTCTACTATTGGTCTCCTTGA
CCTTAGGCGTCGCTTGGCTATTATTCCCCAAGACGCAGCTCTCTTTGAAG
GGACAGTAAGAGATAACCTTGATCCAGGACATATTCACGATGATACAGAA
TTGTGGAGCGTTCTTGATCACGCCAGACTGAAAGATCACATTGCCAGTTT
GGAAGGTAGTCTCGAAGCTAAAATACAAGAAGGGGGTAGTAACCTCTCTC
AAGGCCAGCGTCAACTTGTCTCCTTGGCTCGCGCTTTGCTAGCGCCATCA
AATATACTCGTTCTTGACGAAGCCACGGCTGCCGTCGATGTGGAAACAGA
CGCCCTACTTCAGGCAACTTTACGAAGTCCAATGTTCAGTAAGCGGACTA
TCATCACTATAGCTCATCGAATCAATACTATCTTAGATAGCGATCGTATA
ATTGTGTTGGATTCTGGACGAGTCTTAGAATTTGACACACCAAAAAAACT
CTTAGAGAAGAAGGATGGATTATTTCGGAGTCTAGTCATGGAGGCTGGTC
TCCTAGAAAGTCTAACAACTTAG
>maker-Bgt_ctg-35_consensus_gene-12.10
ATGGAGGCAACCTCAGTCCCTCTGAGTCCAAATATATCTTTGAACCGCCA
AAAAGCTGACAATCCAAGGGTCGCTGATGAAGGAATAAGCGCTGATGAGA
TCGCTCTCTACGACCGTCAAATCCGCCTCTGGGGCGTTCAAGCACAAGAA
AAAATCCGAAATGCCAAAGTTGTCCTCATCCGAATGAAGGCACTTGCCAA
TGAAGTCGCAAAGAACCTAGTCCTTGCCGGGGTATATTCACTTACAATCG
TGGATCATGAACTCGTAAGCGAAAGTGATTTAGGCGCACAATTCTTTGTA
TCAGAATCAGATATTGGAAAAAATAGAGCCGAGGCTGCAGCAGTCCAAGT
CCGAAAGTTGAATCCAAGAGTCCAAGTGATCGTAGATCAGTCAGACATAC
GAGAAAAGCGGGCGGAATACTTTGGCGCCTTTGACATTGTGATTGCTTTA
GATCTCCATCCTAACACCCTGAATATAATCAATACCGCTACTAGATTGAA
TCATAAGCCTTTCTATGCCGCTGGGGTACATGGTCTCTATGGGTTTCTCT
TTTCCGACCTTATCCAGCATGATTTCGTGGTGGAGCGAGAAAGGGGCAAT
CGAAACACATCCGTTACAACTGAAACTAGGACTAGAAGTGTTGTGGAGGT
GAAGGAAAAGAAAGAAAATAGTAAGACCTTCGAGCTAGTTAGCAAACGCG
AACTTTTCTCTACATGGTTCCTAGCCAGCGACGTTGCTGGCCTGCCGGAT
GAATTTCTCAAGAGAAGAAATCGATTGAAAGCCGTCACGCCCATTCTTTC
CTGCTTCCGAGCTCTATGGAATTTTATTCAAGTCCAGGACCATTACCCCC
GAACTGCCGACGATTTGAAGCTCTTCACGCGCCTCGCCACCCAAAAGCAT
AAAGCCCTCGGCCTTCCTGATGAGACATTGCGATCCGAAATTCTTCGAAA
ATTCCTCCAAAATATTGGTACAGAGATCGTTCCCGTCACTGCCATACTGG
GTGGCCAGCTTGCGCAAGATGTCATTAATGTTCTCGGTGCTCGCCAGCAG
CCAATCCAAAACATAGTTATCTTTGATGGCTATTCCATAGAAGCGCCCGT
GTTTTCACTTCACCCTGAAGGTATGCTTGGTGAGGCTCTGCTTCCTATTT
CGACCATGGTGGACAAGAGCCCCGTGGCCGCTGGAGAATCTCATGCCCCA
TGCAATGGCATACAGGCGGATGCACAGTAA
>maker-Bgt_ctg-35_consensus_gene-12.9
ATGGCAGACCATACAACCTCTAAACTAATTCCTGAGTCACAACTTATTCT
TGACCAACCAATGCTCCGGCTGCCATTTGAACAAATTAGGAAGAATTTCA
AGGTTGCCCATTTTCACGTTGAGAAAGAGAGCACTGCCGTAAAAAACATG
CTGAAAGAGACTACGCATGCATCTATTTCCAATGGAGTATCACCAGAAGT
TGTTCTCAAGAATGTTGACTCTATGATTGCACGTATTCAAGGTTTGAAGC
GAAAATTAGAAGCCTGTGCTGATGAGGAGAATAAGCTTCATCAACATTCG
TTGAATCGAATCAGGCACTTAGGAGAGCTATACAATATGCAAAGTCTAGA
TGACGTCAAATATGAACATTGGAGTAGGACCCGTCTGGATAGGCTTGTCG
TAGACTACTTACTAAGGAGAGGGTTTCAAAACAGTGCGGCGGCTCTCGCA
GAAGAAAAGGGTATTAAGGATTTGGTGGATGTAGAAACTTTCGTGCAAAT
GAATCGAATACGAAGTAGTCTCTTGGGTGGAAGAGTTACAGAAGCTTTAG
CATGGTGCACGGAGAACAAAAAGGAGTTGAGAAGAATGGAGAGTAACCTT
GAATTTATGCTCCGTTATCAGCAATATATTGAACTTGTAAGAACACAAGA
GCAAATGAAGCTCCTTGAATCAATAACTCACGCAAAAAAATACCTTCTTC
CTTTTCACGAAACCTACCCTAATGAGGTACAACAAGCATGTGCACTACTC
GCTTTCCCACCCGGAACAAGAGCTCCAGCTTATGCTGTATTTCTTACTCT
CGCTCTTATTTTGGGAAAATCTAACAATTTTACAGAAGTTATACAGCCAG
GATCGTTGGGAAACCTTAGCCCAACTATTTTCCCAAACCCATAA
>maker-Bgt_ctg-35_consensus_gene-12.0
ATGGCGAAGACTCGCCGGCCAGCGCGCCATCGCCCTGCTCGCCATCAGGC
ACAGCTGCGATGCCATCGTCCGCCAGCGCGTTCTTCGCGCCGACCACCGC
CACAGCCTTTGCGCCGTCCAACCATCCCTTTTGCTAGTACCGAGCGGATC
CTGCTTGTGAGTGATGGTGACCTCTCCTTCGCCTGCTCTCTACTTCAACA
CCATGGATGCACGCGCCTTATGGTCACCGTCTTTGAAAATGAGGACGAGC
TAGCTATTAAGTACCCGGAAACGGCACCGGCCAACGTACAGGCTCTCACT
ACCGCCGCTGTACCGCTACGCTTCGGCCTTGACATAACTCAGGCCAAGCC
GTGGTCGTGGGCTTGTGAAGGCCCGCACCGCCTTGGCACCATGGATCGAA
TAATCTGCAACTTTCCCCATGTCGGCGGCAAAACAACCGATGTCAATCGC
CAGGTTCGGTATAATCAAGAGCTTCTCGTTGCCTTATTTGCCCGCGCTTT
GCCCTGCTTAGCCCCAACACATGGCGCCTCTATTATTGTCACACTCTTCG
ACGGAGAGCCCTATACCCTCTGGAATATTCGCGATCTTGCCCGTCACTCA
GGCCTTGAGGTTGCGCGAAGTTTCCCTTTCAATGCTAGCGAATATCCCGG
TTATCAGCACGTCCGAACTCTTGGGATCGTCAAAGGCAGAAATGGCGAGA
TAGGCGGCGGATGGAAGGGAGAAGAAAGACCTGCGCGGAGTTATGAGTTC
GTAAGAAATGGCGAGGGACCCGCAAGGGCTGCTAGCATGAAGAAGAAGAA
GAAGAAGAAAGAGGAGGAGGAGGATAGCAGCAGTGAATTGGAAAATTAA
>maker-Bgt_ctg-35_consensus_gene-12.22
ATGTCAGATATGGATCTTGAACACCATGGTCTCCAAGAAGTAGCGAATGC
TATGCGTGGTGATGATGGACATCTTGGAAGTGCACAAAAGCGAAAACGTG
AATTAGACTCGATGGATGATGTGAGGCGTGGGAATAAGCGGGTATCGCCC
AACTTACTAGTTAATAAGGATCATTCTGATAGTGTTCACTCTCTACAAAG
CTACAGCAATGTATTACAGCAAGCACACCTTGACAGTCACAACGGTTCAT
CTGAACACGTCTCGACAGCAGCAGCAGCTCTTGCAGGGATTTACCCCCAG
ATGACGGTTCCTCAACCTACTGAAGTATCCTTTGCCGCACAAGGTTCCGA
AAATGACCGAAATCATGAATCATCTTTCATGGATGGAAACCAGCAAGGGC
AAGATGGGTTCATGGATAGTCAAAATCAGCCTGGCGATCGAGGTAGCATA
TCTAAGCCAGCAGTAGGGTCAGAAGAATGGCATAAGGTACGAAAAGACAA
TCATAAAGAAGTGGAACGCCGTCGTCGAGAGACTATAAACGAAGGAATCA
ATGAATTAGCCAAGATTGTTCCTGGCTGCGAAAAAAATAAGGGATCTATT
CTCCAACGCGCCGTACAGTTTATCACTGAGCTGAAGGAAAATGAAACACA
GAATATTGAAAAATGGACACTTGAAAAACTCCTAACTGAACAGGCAATTG
CAGAATTAAGTGCAAGCAACGACAAATTAAAGACCGAATGTGATAGGGCG
TGGCGGGAGGTCGAGACGTGGAAGAAAACATGTCAAAGTGCTGGGTTAGC
ACCGAAGAAGGAGGATTGTGACATGTAG
>maker-Bgt_ctg-35_consensus_gene-12.12
ATGAAGACACGCAGAGAATGGGCCGAAGCTCATCTCAATTGGACATATGA
AGACTGGACGTCAATTTTATGGACAGACGAAACTTGGGTAGAGGATAGAA
GACATTCTAAACACAATTCTGATTGTTTTGGAGAAAAATCGAAGAAGAGG
GTCGGATGGATGTTCTGGGGTTGCTTCGCAGGGCCAGAAAAAGGCCCTTG
TTTGTTTAGGGAGAAGGAATTGGGTTCTATTAACTCCCAAAAATATTGCG
AGAAGATAGTTCCTCTTATCGATGGCATGGTCTCGATGAGATCTTGGCTT
TCCGTAATGCAGAATAATGCTCCTGCAAACACAGCCGCAATTACAATGGA
AGATATGAGCCAGAGGCTCATTCAACCGATTCTCTGGTCGGCCAACTCGC
TTGATCTTAACCCGATTGAAGCTGTTTGGAATAAGATGAAGGATTACATC
CAGCGTCATCATCCGAATCTGGGTTGCGGAAAGCAGCGAACTCGAGATAG
TCTTCGCAACATTGTAAAGGAAGCATGGGATTCCGTGTCTTCCGAAGATC
TTGTTAGACTCATTCAGAGTATGTCAGCAAGATGTCAGGCTATGGTAGAT
GTGGATGGGGGACCGACCAGATATTAA
>maker-Bgt_ctg-35_consensus_gene-12.19
ATGGCTCTGGACGCGTCTGCTCAGCAGCTTCTCTACGAAACGGGCTCTCT
CACTGGCTATCGTGCTTCAGATGGCGAACTCGGCAGTCACTATCTTTCTA
GTACCTTTAATGTTGAACATTCATTTTGTGGGAACTTGGAAGGCTGGGGC
CCATTATCTCCCTATCGATATGATTTTACTCCATGTTTTATGGATGTGTG
GGTAGGCATTGTCGCAATTTATGGCATCTCATTCGGTGCCTTGGCAGTAT
TTTGGCTTTATAACAGGAAAGAAACGAAAGAAGTCCAAAAGGATTGGCAT
TTTTGGACCAAACAAGTGAGTGAATTCAATCCATTACGGGAAAACTGCAG
CGGTCATTTCGCTGGGTACACTAACATTTTTCTACTAGATTATTATCATC
GCAATAGGATTTTCAATATTATTTCAGCTGGTATGTCAGTCAATTACAGA
CACTGA
>maker-Bgt_ctg-35_consensus_gene-13.10
ATGGCTTCTGCAAATATGAACTTCACAGACAGAGCAAGCAAGGCCCTAGC
CGACGCCTTAGCTATAGCACAGACTAACGACCATCCACAACTATTACCCT
TACATCTCGCTTCTAGTCTTCTCGATCCGACCCCAGATGAATCCAAGGAC
CAGCAAACATCTAATAACTCACGAGGTACAGCATCACAATCTCTCTTCCG
ACAAATAATTGAACGCGCACATGGTGATGTCCAGGCGTTTCAGCGTGCGT
TGAATAAAGCAATCGTCCGGCTACCTAGCCAAACACCACCCCCGGATCAG
GTTTCTGCGTCTCCAGCTTTCACTAAACTACTTCGAGGGGCTCATGAGCG
TCAGAAGACACAGAAAGATTCTTTTATAGCTGTTGATCATTTAATATTGG
CATTAGTCGAAGACTCAACCGTACAGCAAGCTTTGAAAGACGGAAATATA
GTTAGTACAAAAGTAATACAAGATGCTGTCCAACAGATCAGAGGTACAAA
GAGGGTCGACTCTACAACAGCCGATTCTGAAGAAGATTTCGAGAATCTAA
AAAAATTCACAATTGATATGACGGCCATGGCTCGAGAAGGAAAGATCGAC
CCTGTCATAGGCCGAGACGGAGAAATAAGACGAGTTATCCGAATTTTATC
CAGAAGAACTAAAAATAATCCAGTACTTATTGGCGAGCCTGGAGTAGGGA
AGACTACAGTTGTGGAGGGTTTAGCTCAACGAATTGTTAACAATGACGTC
CCAGACAATCTCGCTGCTTGTAAATTGCTCTCTTTGGACGTTGGATCTCT
AGTAGCTGGTAGCAAGTACAGGGGAGAGTTTGAAGAGAGGATGAAAGGGC
TTTTGAAAGAGATAGAGGATTCTAAAGAATTTATTGTTCTTTTTGTTGAC
GAAATGCACCTTTTGATGGGAGCAGGATCAAGTGGAGAAGGTGGTATGGA
CGCAGCCAATCTTCTGAAACCAATGCTAGCAAGAGGTCAACTTCACTGTA
TTGGAGCAACGACTTTAGCAGAATACCGGAAATACATCGAGAAAGATGCG
GCATTTGAGCGGAGATTTCAACAAGTAATGGTAAAGGAACCATCTGTTGC
CGAGACGGTGTCTATCCTGCGAGGACTTAAAGATAAATACGAAGTATACC
ACGGTATAACAATTTCCGATGGCGCCATTGTCGCCGCGGCCACTCTAGCA
GCCCGATATCTCACACAGCGTCGATTGCCTGATTCTGCAGTTGATTTGAT
TGACGAAGCGGCCGCAGCTGTTAGAACTGAGCGGGAATCACTTCCAGAAG
CACTTGACAAACTTAATAGAATACTACAACAACTTAATATTGAAATACAT
GCATTGAGTCGAGAAAAAGACGATGCATCCAAAGCAAGACTACAACAAGC
TAGGCAGGATGCGAGTAATGTTGAGGAAGAACTTAGACCTCTAAAGGAAA
AATATGATCAAGAAAGGGCCAGGGGTAGAGCTATTCAGGAAGCAAAGATA
AAGCTTGAACAGCTTAAGGTGAAAAAAGATGATGCGACACGACTAGGGGA
TGATGAACGGGCGGCAGATTTACAATACTATGCCATTCCCGAGCAAGAAA
AGTTCATCAAGTCACTAGAAAAAGAAAAGGCAGCAGCAGATGCAGCATTG
TCTGCATCAAACAATCCTGATTCTGGCGGCTCACTTATTACTGATGTAGT
TGGCCCTGATCAGATCAATGAGATTGTTTCTAGGGCGACGGGTATTCCAA
TCACACGACTAAGAACTACTGAAAAAGAAAAGTTGCTACAAATGGAAAAA
GTTCTTGGCAAAGTTGTAGTTGGTCAGAAAGAGGCCGTGCAAGCTGTTTC
CGATAAAATCCGTCTACAAAGGTCAGGGCTGAGCAACCCGAACCAACCAC
CTAGTTTCCTCTTCTGTGGTCCATCTGGAACTGGTAAAACACTACTCACC
AAGGCTTTGGCTGAATTTCTCTTCGATGACCCTAAATCGATGATACGTCT
TGACATGTCAGAATACCAGGAACGACACACGGTCAGTCGTATGATTGGCG
CACCTCCTGGTTATGTTGGACACGATGCCGGTGGTCAACTTACTGAAGCA
CTGCGCCGCAAGCCATTCTCCATATTACTGTTTGACGAAGTTGAAAAGGC
TGCTAAAGAAGTTTTGACAATTCTTCTTCAGCTTATGGATGATGGTCGTA
TCACAGATGGGCAAGGTCGGGTCATTGATGCCCGCAATTGCATTGTTATA
ATGACGTCAAATATTGGAGCTGAATTTTTACAACGACCAACTACCAAAAG
TGGGAAGATAGACGATACCACCAAGAGTTTGGTAAAGTCAGCTTTGGAAA
ACTACTTTCTTCCTGAATTCCTCAATAGAATTAGTGCAACTATCATCTTC
AACCGGCTTTCAAAGGGCGAAATCCGTAAGATTGTTGAAGTGCGATTGGA
AGAAATCCAGAAGCGCATGGATCTCAACGGCCGAACAGTTAAGATTGAAT
GTGAGCCGGAAGTCAAGGAGTGGCTAGGAGCTGCTGGTTATAGCCCTAAT
TACGGTGCAAGACCGCTATCGAGACTCATTGAAAGTGAAGTCCTTAATAA
GCTTGCCGTAATGCTCCTCCGCGGCAGTATTCTAGACGGTGAGACGGCTC
GCGTAACTTTAGATAAGGGAGCTATCAAGATACTACCGAATCATGAGTGT
CTGGGAGATAGTGCTACTGAGGAAGAAATGGAAATCGATGATTTGGAAGA
GACTGACGAGAGTCAGGCTATGGAACTTTACGATTAA
>maker-Bgt_ctg-35_consensus_gene-13.14
ATGGTACCTTCATGCGAAGGCGCCGTATCGAGTACTCCCAACCCTCCGCC
ATCGGTCACTCCTTCACCCGAACACATAGTTGATGAATTTTCTCAAACCC
ACAAACTGCACGGTCGGGCATTCTATGAAAGCCTAGGATCCCCAAAATTT
GTTCTCGCTCCCATGGTAGACCAATCAGAATTTGTACGCGTTAACTTATA
CTCCAAAGCGTGGCGAATGTTGACGCGCTCTTACATGACACCCTCTTGTC
GCAAACTCCTGGCATATTCACCTATGTTTCATGCTCGAATGTTTGGTACC
ATACCAAAGTATCGTGATTCGCATTTCCAGCCTCTTCGAAACCCGCTCAC
CTCCGATCCACCCTCTCTCGGTACGGAGTATTTTCTCGATGGGAATCCCA
AATACGATCGGCCCCTATTTGTTCAGTTCTGCGCCAATAATGCTGATGAA
TTCCTTGCAGCGGCTAAGTATGTCACGCCATTCTGTGATGCGGTTGATTT
GAATTTAGGTTGCCCGCAGGGAATTGCCAAAAAGGGACGATATGGAGCTT
TTCTACAAGAGGATCAACAGCTGATATACTCACTTATCAACAAATTGCAT
AGAAATTTAGATGTGCCTGTTACAGCAAAAATACGGATACTTGAGACTCG
AGAAAAGACTCTCGAATATGCACTGAATTTACTCAAAGCTGGTGCTAGCA
TTCTCACAATCCATGGTAGAACTAGAGATATGAAAGGGCACAAAACTGGG
CTTGCTGACTGGCAAACAATACGTTTCCTCCGAGACAATCTTCCAAAAGA
GACGGTTCTCTTTGCCAATGGAAATATATTAAGACATGAAGACATCCTGC
AGTGCCTCCAAGAAACTGGGGCGGATGCCGTGATGTCTGCTGAAGGAAAT
CTCTATGACCCCACTATTTTTGCTCAAGCCCCACAGCCTCACGAGTACTG
CCGTGAATACTGGAGGGGAATAGATGGAAGTGCAGGGTGGAGAGTGGATG
CCGTATTTAGGAGGTACATTGATATTATCTATAAATATGTATTGGAGGAA
GAAAATACGGAAAAAAAAGAATTACACGATGAGGAAGGGCCGATAAAAAA
GAAACAGAAGACAGGGAAAGTCGAAAAAACGACTAACCCCAATTTGTTAG
CTATGCAACCTCATCTTTTTCATATATTACGGCCTTTAGTTGCTAAGCAT
CACAATGTGAGAGACGCTTTGGCCAAATGTCGAGCAGGGGATTTGAAATC
GTACGAGGCGGTCCTGCAGATGGTCGAAGAAGTCGTACGCGTTGGATTAG
AACAGTATCACGTGACCAAAGGAAGAAGCTGGAAAGATGAATTCGAATTG
GATGAACGGTTAAAATCCATTCCAGACAGTCTAGAGCAAAATGGATCAGG
AAATAACCAATCTGTAGGTGAAAGTTCAGTCAAAATAGTGAGGGAGTGTA
AAAGGCCCTGGTGGATCTTACAGCCTCACGTACGCCCCCTACCACAGGAA
GCACTAGCCAAGGGCAGCTGGGCCCTAAATCGAAAAGAAAAGGCTGCCCA
ACTCACGAGCCTTGGCAACGCCTGA
>maker-Bgt_ctg-35_consensus_gene-13.0
ATGCGACTCTTGAAGGCCTCGGAAATAGCTCGACGTGCTGCACAAGCACT
GAAAGACGCGAAACAGACGGTCACCGTGAAGAAGAAAAATCGATCGAAGA
AAACTCCATTTGAAGGCGGCCAACAGATATTCATCTTCTCGCACATCCAA
AGAAATTTGGTCGCCTACTCTCTCTCTAGAGCTTTAAATGCATGTCGCCG
CAACAATGAAACCCTTCGCTTTATCCCTTACAACGGGAAAAAAACTGTTC
CGTCAGCGCTCCGGAAAGATCTATGGTCTCCATTTGCCACGATAAGTTTT
CCAAAGGGATGTGGCAATATCGGTCGCTCAGTCTTTCAAAAGCTACGTGA
ATATCGACGACGGCATGAGCATGAATGGGGCGAGGAAATCACCAAAAATC
CGGAGAATGGGTACTTTATTGCAAAAAAGAAGCGGGCCCGAAAGCTATGT
GATCAAGTTGCAAACTCTGTAGCTGATATGGCATATGTATTGGGAAGATT
GGACGTCCGAGGACCCGACAACAGCGGTGAAAAAAAAGACACATCAGCCC
TCAGCACCACGACACCAAGCACTCAGAATATATCGGAACAAACAAGCATA
GTTTCTTCTGATAACAAGTCAACATACGAAAATATTGGTCTTGTCGGTGA
AGGTACCGGAAAGCTCGTCCAGATCCATTGGCGAGACATTAGAATGGCTG
AATTTGCCCAGAGTTGGTCCAACAATGTTGAACACGGCATACTACCATGG
CAGAAGAATTATCGAGACAATGATATTGCAAACGCTAAAAAGAAACTACG
TAATGAAGGAAGTTTAATGAAACGAGGGCAAGGGAAAGAGAAAAAACGAG
AAAGATCGTATGCAAAGCAGGTGACTAGGCAGCAAGAAGACGGTCGTACA
GAAAAGGTACTGGCTTAG
>maker-Bgt_ctg-35_consensus_gene-13.26
ATGGAGAAAGAGCCATTCTCTGAGTCAGAAAAGCGTTTTGTTGTGACACA
AATACTCAAGGCGAGCTCTATACCCCTCGAGCGACTAGTATTACTCTTGA
GCGACTGTCATCAGGAACCTCATTGGGAACATATCTATCTTCCCCCAGGG
CGAACTCTTCAAGAGTGTAAAGATGCGTTTGAAGCATTGATATCATCTCA
TTTCTCGCCCTATCCAGGGACTAGTAACCATACGTCTACCAAGTACTGCT
ATCAAAAACGTAAACCGGAAACTGAAGCTGTAGGTCCCCAGGCTTTAGTG
CCAAAGGATCATAAAAGACGATCTTCAGGAATTCGAAATCTAGAGAAAAG
CAGTCAGCAGCACATTCTTCCAAAGCCACCCTCAAAAGAGATCTCAATAT
CTACAACCAATCTACCTTCAACTCAGCTATTGGCGAAGAAGCGTGGTAGA
CCGTCAAAAGCTGAAAATGAGCGCCGGCAAAGTGAATTAATGGCACGCAG
GGAATTAATTGCACCCACAAATTCTAGTTTTTATTCAATTTCACAAGCTA
CGAGTGAAGGTCTTAGTACTACTGCTGGTTATACACTTATTGCGCCTGCA
CCTGCTAGTACGCACAGTCTAGGACCCTACGATAGCAGCTATATGGCCCA
GAACTCACCAGAAGTTGCCTTAACTCGGCCACAAGTGGCTGGGTCTGGTT
CTTTGACTACTCCATTTACTCGTTCAGCTCAATTCGATAATGAAAAACTG
CTTCTACATGGATCAGCTAGTCCACTGACAGGGCAAGCTCGTGCTACTGG
AAGCCCAGCATCAGGCATTAATTCTCGATCTGGTCCTTTGAATTCTGAAA
TCCAGAAAACCGACCCTGTATTAACTCAAGCTTTTCCTCGGGAGTTAACC
AAACCATCATGA
>maker-Bgt_ctg-35_consensus_gene-13.17
ATGACGCTGGATGTAATCCTTCATCTTATTCCAAACAGCTTCAATCGGGT
TAAGATCAAGCGAGTTGGCCGACCAGAGAATCGGTTGAACGAGCCTCTGG
CTCATATCTTCCATTGTAATTGCGGCTGTGTTTGCAGGAGCATTATTCTG
CATTACGGAAAGCCAAGATCTCATCGAGACCATGCCATCGATAAGAACTA
TCTTCTCGCAATATTTTGGGAGTTAATGGAACCCCATTCCTTCTCCCAAA
ACAAACAAGGGCCTTTTTCTGGCCCTGCAAAGCAACCCCAGAACATCCAT
CCGACCCTCTTCTTCGATTTTTCTCCAACACAATCAGCCTTGTATTCTTG
GGAAGTCTGGCTCATAATGTTAGAGCATCAAATTACCATCTTCTTATTGA
GGAATGTAAGAACACTTCTTGTCACCCATTCTCTACCCAGGTTTCGTCTG
TCCAAAAACTCACGTCCAGTCTTCATATGTCCAATTGAGATGAGCTTCGG
CCCATTCTCTGCGTGTCTTCATAGTTTTCTGAGATACTGA
>maker-Bgt_ctg-35_consensus_gene-14.0
ATGAAGCTCGAAAAAGATGATGAAAGGGAAAATAAACCCCATCAATCTGA
ATTGCAACATTACACCCAATCTCGAAATGTAAAGCAATTCAGCTCAAGTT
CACCCTATGAAAGTGCCTTTCAACACTTAAGGTGCCAATCTCCAGGTAAA
ATTTCAAACGTTAGCCAGGACTCCAGTTCTGAAGACAAAAATATTACAGT
AGAGAGTAATCCGACAACCGCTGTTACGAAGATTGCACCAACATCATCAC
AGAAGTTCGCACAAAAGATTACCCAGTCAGAAGTAACTCTTCTTAATGAC
CTGCCAGACGTTTTCGATGAAGCTGTCTCAGTATTTCAAGTTATCAAGGA
ATGTATCTACGGCTCCAAATACATGGGGTCATCGGGAGATCATGATACTC
TAGACTGTGATTGCTCTGAGCAATGGAGGGATGGCAAGAATCATGCCTGC
GGAGAGGATTCAGATTGTATAAACCGTGCAACAAAAATGGAATGTGTCGA
TGGTGATTGTAACTGTGGTATCAAATGTCAAAATACGCGTTTCCAGCGAC
GAAAATATGCCAATGTTTCGGTGATCAAGACCGATAAAAAAGGTTATGGT
CTACGAGCAAATACTGATTTAGCCCCCAACGATTTCATATTCGAATACAT
AGGAGAAGTTATAAACGAGCCAACTTTTCGTCGCCGAACTATACAGTATG
ACAGTGAAGGCATTAAACATTTTTACTTTATGTCGCTCACGAAAAACGAA
TTTATTGATGCCACAAAGAAGGGAAACCTCGGTCGATTTTGTAATCATTC
CTGCAATCCCAACTGCTATGTAGACAAATGGGTAGTGGGAGAAAAGTTGC
GTATGGGTGTCTTTGCCGAAAGGTATATACAAGCAGGCGAGGAACTAGTA
TTTAATTACAATGTGGATCGGTATGGTGCTGATCCTCAGCCATGTTATTG
TGACCAGCCAAATTGTACCGGATACATAGGAGGAAAAACCCAGACAGAGC
GTGCCACAAAACTACCTCATGCTACGATTGAAGCACTTGGAATTGAAGAT
GATGATGGCTGGGATACAGCAGTTGCAAAGAAGCCCCGGAAAAAGAAATC
TGGCGAGGATGATGAAGAATATGTCAATAGTGTTCAAGCCAAAAGCCTAG
ATGAGGAGGGCGTGCGTAAAGTTATGGCTACGCTCATGCAGTGCAAGGAG
AAGTGGATCGCTGTCAAACTACTAAGCCGTCTACAAAGATGCGATGATGA
GAAAGTGCGAAATCGAGTTATTCAGATGCATGGCTACCAAATTCTTCGCA
CCACCTTGATGACATGGAGAGATGATAACAACATAATTCTCCAGGTCCTC
AATATTCTTTACAAATTTCCTCGCTTGACGCGAAACAAAATTAATGATTC
TAAAATCGAGACTGCGATTGAAACACTTGTTGATTCTGAACACGAAGATA
TAGCATTCGAATCTAAAAGACTACTAGAATTATGGAGCAAACTTGAAGTA
GCATATCGAATTCCTCGAAAGAAATTCGATCCAAATGCCTCCATACTTTT
TGAGCGAAGGGATACGGACCGGTCTGAAGAAACATCTAAACCCGCTACAC
CCACTGCAACAGTAGCACAATCTATTCCTCGGAGCTTGAAGCTTCAACGG
CCGGGATCTTTCACCACTCGACCACCAGTACGAAGACATTTCAAATCTTT
GCCATCTGGCTGGTTTACTGCTATGGATGATAATGGTAACCCGTACTACT
ACAGTAAATCTGGTCAAACAACATGGAACAAGCCAAAATATGCAGCACCA
GAGCCACCCCCACCACCAAAAGCGCCACTTAAGAGTGTGCAGACTGCCAA
AGCACTACAGGATATTATAGATAGTATTACCAACAACGACTTGAGTGCAA
GCTCCCATGATCGGTCTACATCGCTAGTAGATAGTAAAGCATCAAAAGAA
AAGAAGAGATCATCAGAGAAGTGGCGTAGTCTTCCCCAGGAAAAACAGAT
GAAGCTCTATGAGAATACTCTCTTTCCACATATAAAAAATGTCATGCAAA
AATTTCACCACAAACTTCCAAAAGAAGATTTGAAAAAGTTCGCAAAGGAA
GTAGGCAAGAAGCTTGTAGCCTCTGATTTTAAGAATAACCGTGTCGAAGA
TCCGACGAAGATATCGGAGAGACAAGAGAAAAAAGTAAAAAGTTATGTGC
GCGCCTACTTTGAAAAAGCTGTCGCAAAGAAGGTTGAAAACGACCGTCGA
AAGCAAGAGAAGAAAGAACGTGCTTCGAAAGTTACTTCAAATGGAAAATC
TGGGGATAAAGTTAAGCCAATCAGCCCTGATCCGAAGGAGGAAGAAGAGG
ATGAGGAGGTAATAGTTGATATGAGTCCATCGAGCCCACAGGAAACCTCA
CCAGGAACGCCAGTAGTAAAGCGGAAGCGAGATGATAATTGTACAACACC
AAATATCTCTTTGGATAACTTTAAACGGCTCAAGGAAGAAGTAGTAGATA
TAGTTTTAACTCCTCCTCCTCCTCCGCCACCACCATCCGAAGAAATGCAC
TTTGCATACGATGAAAACTGTATGAACGTGGATGAAAATACCGGGATCTT
GGAACATGAATCGGAAGAAGATATTGAATTCCGGCTCCAGGAAGAAGACC
TAATGCGTGAGAATGAGGAAGCGGAGCGTATGGAGAAAGAGAAAAATGGA
ATAATTCCGATAAATCTAGTCATTGACGAAACCATCTAA
>maker-Bgt_ctg-35_consensus_gene-14.29
ATGACAGACTTTTCCCAAGATACTATGGCCTCCATATCTTCTCCTAGAAA
TGATGGTGTAAGCCCAATAGAGTCGTCTTTGGAACCTTTCAGCATAGATC
CAGATAATGAATCCGCACTGATACACTCAAATACATGGTCGCAACAACCA
CAACAACCACAATATACACGAATACAGGATCAGTCACCAAAATCTACATC
CGAGTCACCCCAAGTTCATATTCCTCTGTTAAAGAGAAGAAGAGTTACCC
GTGCATGTGATGAATGTAGACGCAAAAAGATAAAATGTGATGGTAAACAG
CCGTGTACTCACTGCACAGTATATAACTACGATTGTACCTATGATCAGCC
CTCCAATAGACGCAGAAATCCGACTCCGCAGTATATTGAAGCCCTTGAAA
ACCGTGTGCGACGAGCCGAGGCCCTATTAAACTCTGTTTTTCCAGGCCTC
GATATAAACGATCCAAAAATTAATACCTTAATTCACCAGAAAAATCTAGC
GCACTATAGTATAGATCAACCGCAGTCACAATCTTTAATAGACATAACCA
GTGAGTCAAAAACTGAGAACAAAGGTATGATATTGTGCTCTCCAGTCGAC
GGTACCGGGCGCCTCAATCAGGATGGGAGTGGAAACTGGGATTTTCATGG
AGAATCATCTGGTATAGGTTTCCTTCACCAGATCCAGGAACGTGTGTATG
GATTTTTGAGTGATGATAAAACTCCATTATTTCCAAATTCCACTCCAGAT
ATGCTTTCATCTTGTGCTGCGCTGACATTTTCTCCTCAACCTCCGTACAA
GCCACCTGGCTTACCGGACTTACCGCTTCGAGAGACAGCGGAGGCTTTAT
GTAAAGCCGCTTTTAGCAAGACTTACTTTTTATATTGTTTTGTACATTTG
CCTACTTTTTATGAAACTTTAGACAAAATATACGAGCCTCCTCGCGATAC
ATCTGATGATAGCAACAGCCAATTTTTTGCTCTTCTTTTTGCCATCCTTG
CTCTTGGTTATATAACTCAAAAATATTGTCATGATAGTTACTCTAGACAA
GAAACCCAGGAAATTGGAATGGATGTGAATGAAGGATACATCTACCCGAC
GAAAAACGTTGAGAAATCTGTCTATGAAGTTCCAAGCACTGGATATGCTA
TTGATCACGCTCAAATTCACGATATTGAAGATGATCTCACACACTGGCTG
GAAAAACTACCCACGAGCCTTCGTCCAGGCGGCGATGAAGGTATTGAGAG
TATTAGCACACAGCAGTTTCTGCGTCTTTCCTATGCACACGTTCAAATGA
TGCTGTACAGGCCATTTTTGCTTTGCTTTTCCAAGAAAGACTCCGCAACG
GAAACTAGAAACAAAAAATCGCTTGCTTGTGCAGCAGCCTGCGTCAAGGT
CTCCCGCAATATTATTCGCATTGTTAGAGATTTGACAAAGCATAGAATAA
TGGTTGGGCCTTGTTGGTTTATGATAAATACAACCTATTTTGCCATCTTG
TCTTTGGTGTACTTCGTATTGGAAAATACCGATGCATCTAGTTCACCTGA
TATTCTCTATGATATTCTTCTTGGCCAAGAAGCGCTGGGTGTGTTGGCAC
AAAGTAGCCAGGCTGCTCGCAGATGTTTGGATACCCTGAAGGCTTTATCT
GAAAAGCTGTCGACAAAACTTCACTCTATCAGTAGTTATCCAGTAACACC
GGCAAACAAAAAAAGGCACGTATCTTACTCAACTGCTTTGACGGATGGAA
GTGTTCAAAGTCGTATGATGTCACCTTCACACTCATGCTTTTCCTTAGAA
TCTTGCCCTTCTTCTGCGATGACCAATCAAACATCGCCTTTTTTTGTTCC
TAGTACTACCCAAGCTTACACCCAACTACAACCACCTCGATTCGGCGAAG
AAAACCTTACCACATTTTCTGTATCCGGCTTTAAATTTCCGGATATTTCT
CATGAGATAAATTCACCAACTAATTCCTGTGGAATGAGGGCACACAATCT
TGGCCGATCTAGGCCAAGTATGGCTCTACAACGACGTTTTACTTCACAAC
TTAGTAATGGTCATTCATTTCCGGAGTTTAAGCCTGTCATATTTCCTTCA
ACCGACCCATTTAGGTTTGAAAGCCAGCAGATTTCACTCTTTGACAATGG
AAAGTGCAATTCTGATCAGGCTACAAATAATAAGCAACAAGACTTGTTTC
ATTGCAGCACTTCGGTCAATGAAGAATGTGCGTATGGTGAGCTTGACGGT
CAAATAATGGGGCCTCTACCTCCATATCTTGTACCAGTCCAAAGCACTCC
TATAGTTCCCACAGATATTAGCGTCACAAATGTGACCAATGGAAGCCTAA
TTCAGAATTTCAGTTACAATAATGAGATATCTAGTGCAGGGGGAATTCCT
GAGCTAGATTTATTTTCAGAAGAAAGCAGAGGCACGTGGAACGAGGATTG
A
>maker-Bgt_ctg-35_consensus_gene-14.49
ATGGCGGGCAAGAAGTCAGGAAAAGCGCTCCTGCGCGAGGAAGGCTCTAT
AGGACTTCAAAGAACAGATAACGGCATGAAGCAATCAAGCTGGCCAGAGA
TTCAGATGATAAACCAAAAAAACTACTACACGGAGTACATGAAGCGTGAC
GACCAGATTCTCCCTCATCGACTTCAACACGAAGCCAATCGTGATCGTAT
GATTCGGAACGCCAAAGATAAGGATCGAGCCCTAGCAAGATCAAGTCACA
CCGAAGTTCCCGTCACCGTGTTAGCCGAGGGCGAAATATACGACGATGAA
ACCGGAATCAATGATGGTTTTGACGCATCAAAGATTATTGTTATTCACCC
AGGAAGCCAAAATCTTCGAATCGGTTTAGCGAGTGATGCATTACCCAAAA
GCGTGCCGATGACTTTAGCTGCAAAATGGCAATACACCGAGTCTTCAGTT
GGTGAGCCGCGACCGAAGCGGCAGAAGATAGATGATATACCTGAGCAGCA
ATTTGGTGAAGAGTTTTCGAAGAAGTTTGCAGCGGCTTCTGCTGCGCTCA
AGATCGAAATGCGCGCAAATAAGTACAAAGTTTTACCGAACTCCAAAGAA
GTTATTGTCAACTACAACAGAAGAACCGAATTCGAAAAAGTCTCAGAGCA
CAATGATCCATTAAGAATTGAATGGACCGACATAAGTAAAGTGGGCACAA
ACGGCCAAGCTCCGCTTTTTGTCGGGATGAAAGCTCTCCGTATTCCAGAC
GATTCAAACCCTCCCTACAAATTATTCTGGCCAATTCAGCATGGCTGCTT
TCACGAGCAAGACTATGTAACTCGAAAACACTTGTTCGATGACTTTGACA
GTATCATCAGCTCAGCTGTTCGAAATGAGCTATGTCTCCAGAGTAGCATT
GAATGGAAACAATATAGCTGCGTCTTTGTCATTCCAGATTTGTATGACAA
ACGATATGTCGAACAGGTACTTGACATGTGCTTAAGGAGCTTTGAATTTA
AGCAGGTCTGCTTTATTCAAGAAAGTCTTGCCGCGAGTTATGGATCTGGA
TTTACTAGTACTTGTATTGTTGATATTGGAGCGCAAAAAACGTCAATTTG
CTGTGTTGAAGATGGAATGTGCATCGAAGATTCTCGTATCAACCTCAAAT
ATGGCGGCTTTGACGTAACGGAAACCTTCATTAAGATGATGCTACATGAT
TATTTTCCATATGCTGATATTAATCTCAGGCGTCGATATGACTTCCTCTT
AGCCGAAGAGCTCAAAATTAATATATGCACGATGAATGCGCAAGAAGTCT
CACAACAGCTATTCAACTTTCATCTACGGACTCCCAATGAATCCACTCGC
AAGTACTATTTCAAAGCATATGATGAAGTTATACTAGCACCTATGGGTTT
CTTTGATCCGTCATTATTTGATAACAGCGAAAAGCTCGTGGCTCGCCGGA
AACTGATTGATCGTTCATACAATGCCTACGACTCTGAAATGCCAGATGAT
CCTACATCAGCAGCTCAGCTAGCCATTCTTGCCTGGATCAATCCCTCGAT
CTCAACCAACGCTAATAGTACTACTACTCAGGTCAGTGGCATAAACGGTT
ACGGTAGTTATGATGCTTCAACTCTATCAAAAGACAGAGCGAATATTTTG
AATCCCTTATCACGCTTTGATGAAACAGGTGCAACATCACATGTTACATC
TACCGCGGTCTCTCCAGCACCAGAAGGGGCTAACACCCCAATTCCAACAT
TTATTTTCGGTGCTACTAATACAAATGGAGAAGTATTAGCTCCTAGTGGC
AACCCACTGGGTCTGGGGACTGTATCACACCAAAGTGGGACACCGGTAGC
CCACTCTAGCGTGCCTACTGATCAATATACATGTACATCTAAAGATCTTG
CTCTTGAGCTTGACTCAGTACTACCTATTGCACCTCTTGACATGGCCATT
ATAACTTCCATCACTCATGGGGCTCGGGGCGACGAAAAGAAAGCGCGTGA
TTATTTTGGTGGAATAATGGTTATTGGCGGTGGAGCCAAGACTCCTAATT
TTGGACAATTTCTCGAGGCACGGCTACGAGCAGCAAGACCGGACTTAGGG
GACAAGCTCCTTGTTGGAACTAGCCCGCGAGAAATGGATAGCCAGGTTGT
AGTATGGAAGGGTGCTAGCGTATATGCGCGCATGAAGACCCATGAAAGCT
GGATTGGTCAACTGGAGTACGAGAGACTGGGGAGCCGAGTATTACATCAT
AAAGTTCTCTGGAACTACTAA
>maker-Bgt_ctg-35_consensus_gene-14.1
ATGGTCGGGAACCCAAATCACAGCGAGACCGTCAGCTGGGACATTCGTGG
GGACTTATCCGGCGTTGACGTACTCCAGCATATCCGGGAATACGTGAATG
ACGTTCTGAGTGAGTATCATACTACGATACGTTCAGATTCATGTCCCGAC
ATGTGGTCATCAGACCTTTCGTCAATCTTATTCGCTCGGCCTGGAGGTAA
TCCATCTAACCTGGGAGATTTACCGCCTTTTGAGACGGCAAAAGAAGTTT
GTGAAGCCGCTTTTGGCGAAACAAACATATTATATTGTTTCATAGATACG
CCTGCTTTTTACCTGATGCTAGCAGAGCTATACAAACTTCCTGACGATTA
TTTCATGGACAAGAACAACGATTTCCTCAATCTTCTTTTTTCTATTCTTG
CTCTCGGCTTTTACGTCCAAAATAAACGTCACAGCAAACGCAATATGTCA
AGAAATTTAATGAGTGAAACAAGAATTGACCAAGGTCGAAAATATTTTAC
TTGCGCAAGATGCGCCATAGATATTTCCGACTGTGGAACCATTCCGCAGC
TCCAAACAATTTTATTCTTGATCCTTTACCTCCAATCCACTGCTGACCTG
GATGTATGCTATTCATACATTAAACTGGCACAGCAATCGGCTTTTCGAAT
GGGGTTGCATCTGAAGCATAATAATCAATGTAATCCCATCGAGAGCGAGG
TAAGATTGAGGATCTTTTGGACGATTCAAAAGATGGATATCTCTATGTCG
GCAATTCTTGGATATCCCAAGATTCTTGATCTGGATACTATTGACCAAGA
AATGCCGACAGAGGTATTCGACTTGAATATAACTGAGTCTGGTGTGAATG
GTTACCCAGGAGCGAAATTGTCAGCATTACTGCAAGTATCTAATGCTCAT
ATGCGGTTAATCTTGATACTTGATAAAGTAATCAAGTACATCTATGCCAA
TAATAGAGTTGGAAGATCCGTTAATGAAGATTCGGATACTGAGCATATTG
TTGATCACGCCGTCGTGCTGGAAATCGAAGATGATCTTCAGCAATGGCGT
CAAGGGTTACCAACTGGTATCTTTCCTGGCAGATGTGAAAATAATCAAAA
CTACTGCATACAACAACTTCTGAGCCTAGTCTATGCTCACGTGCAGATGA
TGCTTTATAGACCATTCTTATCTTACATCTCCGGAAAAGCTTTTGTTGAC
AAAAATAAAAACAAAAAGTCACAGGCTTGCGCTTCGGCCTACTTTGGAGT
CTGTCAGAATGTAATTCAAATCATGAAGGAATTACAAAAACGTGGATTAG
TCATTGGACCGAGATGGTTTACGATAAATATCACCTCATTTGCCACTCTA
TCCTTGGTTTATTTAAATTGTCAGCGGACTAATTTGTCTCGACCATCGGA
CCTTCATCCCGACGCTCAAGTGGGACATGAGGCGACAAAGGTCATAGCGC
AAAGAAAACGGGATGCATGCAGCTTTTCATCAGCCTTTAAGACTCTATCG
AACCAAATATCACCAAAGACCATTTCTAGAATCAGAGGTACAGTAGCATC
AAATCACAGTAAGGAGACATTACATCTTCCGGAGGAGCTCCCTAATTGTG
AGCTTACAAACCAAAGGTTAGAATTGGATAATGAAAATGTAGCCGAAATC
TTAAATCTTGCTAGCAATACTAGACAAGATTCAGTATCGACTCCATGTGA
GAGGTCGGATGACGAGATTTTCGAGTTTATAAACTTTGATGGCGATGAGG
GTTTGGAGGGGTTGGAGGGGTTGGAGGCGCAAAATGAGAGTGTGGCTGGA
ACTTGCTCTCTCAACATGGAATTTGATCAGGATATACCTACTAAACCCAC
GGATCTGGTCGTCGAAAGCATGTCGATGGACAGCTTCCTTCAGTCATGGA
AATATGATAATGGGGTTCCTGATTTAGATGAAATGATTGAGAGTGGGATA
TGTTTGGCAGAGAGCAGAAATGGAGCGAGTTTTGGTCCTCGGAACCAAAA
GGATAATACAAATGGGACTAAAGTTTCGAATTAA
>maker-Bgt_ctg-35_consensus_gene-14.21
AGCGCCATAGATATTTTCGACTGTGGAACCATTCCGCAGCTCCAAACAGT
TTTATTCTTGGTCTTTTACCTCCAATCTACTGCTGGCCTGGATATATGCT
ATTCATACATTAAACTGGCACAGCAATCGGCTTTTCAAATGGGGTTGCAT
TTGAAGCATGATAATCAATGTAATCCCATAGAGAGCGAAGTAAGATTGAG
GATCTTTTGGACGATTCAAAAGATGGATATCTCTATGTCGGCAATTCTTG
GATATCCCAAGATTCTTGATCTGGATACTATTGACCAAGAAATGCCGACA
GAGGTATTCGAATTGAATATAACTGAGTCTGGTGTGAATGGTTACCCAGG
AGCGAAATGGTCAGTATTACTGCAAGCATCTAACGCTCATATGCGGTTAA
TCTTGATACTTGATAAAGTAATCAAGTACATCTATCCCAACAATAGAGTG
GGAAGATCCGTTAATGAAGCTTCGGATACTGGGCATATTGTTGATCACGC
CATCGTGCGGGAAATCGAAGATGATCTTCAGCAATGGCGTCAAGGGTTAC
CAACTGGTATCTTTTCTGGCAGATGTGAAAATAATCAAGATTACTGCACG
CTAAAATTTCTAAGCCTCGTCTATGCTCACGTGCAGATGATGCTTTATAG
ACCATTCTTGTCTTATATCTCCGGGAAAGCTTTTGTCGACATAAACAAAA
ACAAAAAGTCACAGGCTTGCGCTTCTGCCTACTTTGGAGTCTGTCAGAAT
GTGATTCAAATTATGAAGGAATTGCAAGAACGTGGATTAGTCATTGGACC
GAGATGGTTTATGATAAATATCACATCATTTGCCACTCTGTCATTGGCTT
ATTTCAACTGTCAGCGGACTAATTTGTCTCGACCATCGGACCTTCATTCC
GACGCTCAAGTGGGACATGAGGCGACTAGGGTCATAGCGCAAAGAAAACG
GGATGCATGCAGCTTTTTATCAGCCTTTAAGACTCTATCGAAACAAATAT
CGCCA
>maker-Bgt_ctg-35_consensus_gene-14.27
ATGGCACCGCCTGGTCATCAAAAGCGCGTTAAAGGTGTTCAAATATACCG
ACCGTTTGTCTATGGCACGACATCAAAGGCATTTAGTGCGGAAAATCCCA
AGCCAGCAGGAACACCAGCTGAGCACACTCACTCGTGGACAGTATTTGTA
AAGGGAGTTGATGATGCAGATATAACTTACTGGTGCAAGAAAGTACAGTT
TAAGTTGCATGACTCTATCCCAAACCATCTTCGAACCATCGAGGATGTAC
CAACTGGGGGTGCATTTGAGACTCATGCGACGGGCTGGGGTGAATTTGAT
ATCAGTATCAAAATCTACTATGTACCGGAATCCAACGAGAAACCCCAGTC
CCTATACCACCACCTCGTTCTTCATCCATACGGGGAAAGCGAGGAGGAGC
GAGAAAAAATGCGCAAGCTGCCAGAGATTAGGGCATGGGTTTATGAAGAG
CAACTTTTCAACGAGCCGTACGAGAATTTCTATAATCTCTTGACCACGCC
GGCCGAAAAGGGCAAAAGCGCCACCAAGGGCACGAAATCAGCCAAAGGCG
ACCCGTCAAACGGTGCTATCAGCGAGCGCAATGCCTCGATTCCTCTCCAA
TCTAGACCCGATCAACCGTTTAGCCAAGAATCTGAACGGTTAGAACTCCG
ACGACTGGAAGATGCGCAACAAAGAGTGAGTCAGATGTCCGAAGCACTAA
ACAAGGAAATCAAAAGCAAAGAGGCCGAACTTGAGGCACTTCGCGCACCT
ATTCCCGTCAATCCTGCAAGCTAG
>maker-Bgt_ctg-35_consensus_gene-15.26
ATGGGGAACGGGACATTTTTCACCTGGCTCAAGGAGTATAGAATGAAAAT
CGCTTATGCCGGTCTTTCAGCGATTATATGTCTGGGCACTGCCCAAGCGC
TCTATTCTTTGCGAGGCAACGGAAACAACAATACAGATTCCCCATCAGTT
GATGTCGGCTACGCTGTTTATCGAGGATACTACAACCATACAACTGACCT
AAATGTATTTAACGGCATTCGGTTCGCGGCGCCCCCGACCGGCGCTCTTC
GCTGGCAGAGACCACAGGAACCGCAGACAGATAGAACGACCCACACGGCT
CGCGATTATGCTCCAAGATGCCCACAGGCCAATCATGGCCCCAAGCCTGA
TAGATGGTTTTTCTTTTTAACAGACCAAGAAAATGAAGATTGCTTATTTC
TCAACGTAATGAGTCCAGTTAACGCCAGCAGTCTTCCTGTCATGGTCTGG
ATGCATGGTGGAGGTTATGGTGCTGGAGATGGCCGCTACGATTTCGCCGA
ATTAATCAATACAAACAATAAATCTCTAATAGTTGTATCCATCCAATATC
GCCTTGGAGCTTTTGGATATTTATCATCCGAAGAATTCTCCACATTTGGC
GTTCCGAATGCTGGTCTATACGATCAACAGTTTGCCCTTGAATGGGTTCA
ACAGCATATTTTTAAGTTTGGTGGCGACCCAACTCGTGTAACTATCGCGG
GCGAATCCGCTGGCGGTGGAGCTGTCATGCAACAAATGCTAGCTTACGGC
GGAACACTAGGAACGAAATACTTTAGTAATGTCATCGCTGCAAGCCCCTA
CTTGCCCATGCAATGGCCATATGATGGAGAGCAACCAACTATTGCCTACA
ACGCATTTATTAAGCAGGTCGGATGTGCGGAAGAGCGCGGAAATACATCA
GTCCCCGAATGTCTCAATTCAAAAGACACCTACACCTTGCAAAATGCCAG
CGCCTATGTAAGTGCTTGTTCGAAGTACGGACAATGGGCTTTTCTGCCTG
TTGTGGACGGCTCTTTTATTCAGAAGCGACCAACTCAACAACTACTCTCT
GGCAGGGTTAATGGGCTTAGAGTACTATCTGGTCACAACTCAGATGAAGC
TCCTGCGTTCGTTCCGCAAACAATCAACTCAGAGGAAAATTTTGAAGCAT
ACACAAGCAATCTCTTTCCTCTTATGAATAATCAAACCCGTGCCATACTC
TCCAAAATATATGAGATCCCTGAGACTGTACCTGGGCCATATTTCAGCAC
CCTCGGCTCTTCCGGGCCCACTGCGATGAATCAGAGCTCTGTAGCGATTG
GCCAGCAACAGCGCGCAAACAACATGTACGCTGAAAGTACATTTGTTTGC
CCAAGTTATTGGCTTGCAGACGCGCTCACAAGTCGGAATAGGTCGTCCTG
GAAGTATCAATTCAGTGTACCACCAGCCGCCCATGGAGCTGACTTGAACG
CTTATTACGAACCCAATCGTGCTATGTTCGGTATTGGGACACTAACCGAG
GCCTTCCGTAAGGGTGTACAACTGTCTTGGGGTAGGTTCATCACGACCGG
CGATCCTACACTTCCGATATCGCTGTCGAATAACATAACGAATTCTAATA
GCAGTGTCGAACGTGGTGATGATATTTCCGCCGCTACACCAACAAGCTGG
CCCAAGTGGCAGAGAGGATCCATGCCGATGTTGAATCTGAACATGTCCGG
CGGTGTCGAGGTCCGCAACATTTTTTGGGTCGCAGCGGGTGTGACAATAA
ACGTAACTAAAAACGTCGACCCAGGGCTCAAAGCCAACTGGTCTATCGTG
GATGCGGGCGCATGGGAAGGCGGGAGAGGAAGAAGGTGTAATTTCTGGGC
AGAATTTGGGGGTGTTGTTCCAGAATAA
>maker-Bgt_ctg-35_consensus_gene-15.0
ATGGTCGGGATCCAAAATCACAGCGAGGCCGTCAGCTGGGAGATTCGAGG
GGACTTATCCGGCGTTGACGTACTTCAGCATATCCGGGAATACGTGAATG
ACGTTCTGAGTGAGTATAACACCACGATAAGTTCGGATTCATGTCCCGGT
ATGTCCTCATCGGAATCTTCGTCGATTTTATTCGCTCGGTCTGTAGATAA
TCCATCTTGCCTGGGAGATTTACCGTCTTTTGAGACGGCAAAAGAAGTTT
GTGAAGCCGCTTTTGGCGAAACAAACACATTATATTGTTTTATAGATACG
CCTGCTTTTTACCTGATGCTAGCAGAGCTATACAAACTTCCTGGCGATTA
TTTCATGGGCAAGAACAACGATTTCCTAAATCTTCTCTTTTCAATTCTTG
CTCTGGGCTTTCATGTCCAAGATAAACGTCACAACGAACGCAATAGGTCA
GGAGATTTGATAAGCAAAACAGGAATTGACCAAGGTCGAAAATACTTTAC
TTGCGCAAGATGCGCCATAGATATTTCCGACTGTGGAACCATTCCGCAGC
TCCAAACAGTTTTATTCTTAGTCCTTTACCTCCAATCTACTGCTGGCCTG
GATGTATGCTATTCATACATTATACTGGCACAGCAATCGGCTTTTCGAAT
GGGGTTGCATCTGAAGCATGATAATCAATGTAATCCCATAGAGGGCGAAG
TAAGATTGAGGATCTTTTGGACGATTCAAAAGATGGATATCTCTATGTCG
GCAATTCTTGGATATCCCAAGATTCTTGATCTGGATACTATTGACCAAGA
AATGCCGACAGAGGTATTCGACGTGAATATAACTGAGTCTGGTGAGAATG
GCTACCCAGTAGCAAAATGGTCATCATTACTGCAAGCATCCAACGCTCAT
ATGCGGCTAATCTTGATACTTGATAAAGTAATCAAGTACATCTATCCCAA
CAATAGAGTGGGAAGATCCGTTAATGAAGCTTTGGATACTGGGCATATTG
TTGACCACGCCATCGTGCGGGAAATCGAAAATGATCTTCAGCGATGGCGT
CAAGGGTTACCAATGGGTATCCTTTCTGGCAGAAGTGAAAATCATCAAAG
CTACTGCACGCAACAACTTTTAAGCCTCGTTTATGCTCACGTGCAGATGA
TGCTTTATAGACCATTCTTGTCATACATCTCCGGAAATGCTTTTGTCGAC
GCAAATAAAAACAAAAAGTCACAGGCTTGCGCTTCTGCCTACTTTGGAGT
ATGTCAGAATGTGATTCGAATCGTGAAGGAGTTGCAAGAACGTGGATTAG
CCATTGGACCGAGATGGTTTACGATAAATATCACATCATTTGCCACTCTG
TCCTTGGTTTATTTCAACTGTCAGCGGACTAATTTGTCTCGACCATCGGA
CCTTCATCCTGACCCTCAAGTGGGACATGAGGCGACCAAGGTTATAGCGC
AAAGAAAACGGGATGCATGCAGCTTTTCATCAGCCTTTCAGACTCTATCG
AGACAAATATCGCCAAAGACCATGTCTAGCATCAGAGGTACAGTAGCATC
AACTCACAGTCTGACTCACGCTCATGTCTTCCGGAGGAGGCCCCTAATTG
TGAGCCTACAAACCAAAGGCTAG
>maker-Bgt_ctg-35_consensus_gene-15.21
ATGGAGTTTAATTTCTCAACTCCGTTTCCAGAGGGCGTAATTTCCTTCTT
GGATACAGATCTCTATAAGCTGACCATGCAATGCGCGGTCCTGACATACT
TCCCAGATGTTCAGGTCACCTATACACTCAAGAACAGGACTCCACACATG
AAATTATCCAGGACTGCCTTCAACTGGTTGCACACCCAGATCATGAAGCT
TGGAAATATCTCCCTCTCCGCCGATGAGCTCCGATTTCTTCAAACCTACT
GTACATACCTGAAAAAGCCGTATCTTGACTTCCTGAAAGATCTACGGCTC
AATCCACGGGATCAGATTAGTGCTTCATTCGTTCCAGATGATGAAAGCGA
TCATGAAAATCCTATTGGCACACTAAACTTAACCGTCAAAGGGTCTTGGA
TTGATACTATTCTCTATGAAATCCCCTTGTTAGCTCTCACCAGTGAAGCC
TATTTTCGGTTTATGGACACAAACTGGACATATGATGGTCAAGAAGATCT
TGCCTATTCAAAGGGTATGCGGCTTTTGAAAGCAGGCTGTGTGGTTTCTG
AATTCGGCACGAGGCGAAGGCGGGACTATCATACGCAAGCCCTCGTCTTT
CGGGGACTAGCTCGAGCTAAGAAAGAAGGTGAAAATTCTGGGCTACCTGG
AAAGATAGCAGGTACAAGCAACGTTCACCTAGCCATGCGATTTGGAATTA
CGCCTATAGGAACCGTGGCACACGAATGGTTTATGGGGGTCGCAGCTATA
ACTGGTAGCTATGAATCAGCGACATATATTGCCCTCAGCAATTGGGTCAA
ATGTTTTGGGGACGGTGTCCTAAGCATTGCACTAACTGATACTTTTGGGA
CACCGACTTTTCTCAAAGCGTTTCGCCTACCTATTCCAGACATAATTCCA
CAAAAGACCTTTGCGCAAAGTTTCCAAGGCGTGAGGCAAGACTCGGGTGA
CCCAGAGCAGTTGGTAAGGACTATGAGAGACTTTTATGCTATGGAAGGAA
TTACTGAGAAAAAGACAATTGTATTTTCTGATTCTTTAAATATCGATTTA
TGTCTTAAGTATCAGAAGATTGCCGAAGATGCTGGTTTTCAGTGCTCTTT
TGGTATCGGCACTTTTTTTACAAACGATTTCGTCGATCAAATTAGTGGAG
AGAAGTCAAGCCCCTTAAATATTGTCATTAAACTGAGCTCTGCTGCTGGA
AATCCTGCAATCAAGCTCAGTGATAATGCTGGAAAGAATATGGGTGACAA
GAATGTGCTAAGTATAGTTAAAAAAGAGTTAGGCTACGTTGAGAGTGAAT
GGAATTTGGGTGACGAAACTCGTAGATGGGGAGGACCAGCGAATGAAAAA
CTGGAAGATAAATAG
>maker-Bgt_ctg-35_consensus_gene-15.25
ATGACTAAAGTGTTGCTCACAGGTGGTTCAGGCTTCATTGCCGCACATAT
TCTTGACATTCTTCTTGAACATGGACATAGTGTTATCACCACTGTTCGTT
CTCAGGAAAAAGCCGCCAAAATCATTGAAGCTCACCCCAAAGTTTCTCGT
TCTCAACTCGATTTCCGAATTGTTCCTGATATCGCACAGCCTGGAGCTTT
TGATGAAGCTGTAAAAATCGACGGACTCAAAGTAGTGATCCACACTGCTT
CTCCGTTTCATTTTAACGCAACCGACATGAAGCGGGATCTTATAGACCCT
GCTGTCAATGGAACTAGAGGTGTTCTTAGTGCTATAAAAAATGGTGCACC
AACCGTAAAAAGAGTGGTTATAACTTCTAGCTACGCTTCAATTTTAGATC
CCTCTAAAGATATTTCTGATCCCACAATAATCTACTCAGAAAAAGATTGG
AACCCAATTTCCGAGGAACTCGCCCTACAACATCCTGTCTTGGGTTACCT
AGCATCAAAAACTTTTGCTGAAAAGGCAGCATGGGAGTTTATTCAAAAGG
AAAAGCCCAATTTCACACTTACTACAATTAATCCGCCATTAGTCTTGGGT
CCGGTGATTAATCACCTCAACTCTCTCGAATCTCTCAACACATCCAATCA
ATGTATCCGCGATTTCACACTCGGTAAGCTAAAGACGGAAATTCCGGAGG
CAGGTTGTTTCATTTGGGCTGATGTCCGGGATGTTGCACTTGCACATGTT
AAGGCTTTCGAACTTGATTCTGCTGCTGGAAAACGTTGCTTCGTTACAGC
AGGCTTTTTCAGTAATAGGGAAATTGCAGCTATCATCAAAAACCATTTCC
CCGAATATGTTTCCAAGTTGCCTGGCCCAGAAGTGAAGGGTGGTGACTAT
CCAGAGAAAGGTCCTTGTAAGTTCGATAACTCGAAGACAAATGAGATATT
AGGCATCAAGTATTATTCATTGGAAAGATCAGTTGTGGATGCGGTTAAGA
GTTTTAAGAGAATTAGCGCGGGCAGCAAAATGTGA
>maker-Bgt_ctg-35_consensus_gene-15.20
ATGTCATGTAGACGCATCAAAAATAGCCTCCTCGCCATCCTCTCTGAACG
CTATCCCGACGGCCTACCAGTTGACCCCAAAGATCCGCTTCCGAACGCTC
CGAGGATCCCCCTGCCCGCATCGGGCCACGACATTGTCTTCGGCGTGCCC
CGCAGCCCCTCCGACCCAGCCCAGGGCTTCGATGAACTAGCCGCTGCACC
TGAATCCAGCTTTCGCAGCCTTGGCATCGAAGACAATAGTGTACTGGCCT
TTGCCTTCCTGTCGGCGGGCCAAGAGATTGAAGGGGAGCTGTTTAAGGTG
AACTTTCCCGACCTCGAAGCACTTTACGGCGAATAA
>maker-Bgt_ctg-49_consensus_gene-0.5
ATGTTGTCACCACTATTAAGATCGCAGACGACTACCTTTTTGCCATGGAA
AATAGGGTTGAGAAATATTCGAAATTTCACAATATTCACCCCACTTCACA
ATGATAAAGGAACACTCAACAAAGTCTCGGCAACAATTACTCAGCCAAAA
TCCCAAGGGGCTTCTCAGGCTATGCTTCTTGCAACTGGCTTGACAAAAAC
CTGTCTTAGTAAGGCTCAGGTGGGAATAGCCTCTGTGTGGTACTCTGGAA
ATCCATGTAACATGCATCTTCTTAAACTCAATGACCGGGTAAAGATGGGG
GTTCAAGCGGTTGGACTGGCAGGTTTCCAATTTAATACTATCGGTGTCTC
GGACGGAATATCCATGGGTACGAAAGGCATGCGGTATAGTCTTCAGTCAC
GCGATTTAATTGCCGACAGTATCGAGACAGTTATGGGTGGTCAATGGTAT
GATGCGAACATCTCTATTCCTGGATGTGATAAGAATATGCCTGGAGTTAT
TATGGCTATGGGTCGTGTCAATCGCCCTTCATTAATGATTTATGGAGGCT
CAATTAAGCCGGGATGTTCTGTGACGCAAGGCAATCTTGACATTGATATC
GTATCTGCCTTTCAGGCTTATGGTCAATACATCACCGGCGAGATTACAGA
GGAAATACGTTCAGATATCATTGATCACGCCTGTCCGGGAGAAGGTGCAT
GTGGTGGAATGTACACGGCGAATACGATGGCAACAGCCCTAGAGGTAATG
GGAATGACACTCCCAGGCTCATCTTCTCACCCAGCAGCATCTAAGGCCAA
ATATCTCGAGTGTCTCGCCGCTGGTGGTGCTATAAAGCACCTTCTTAAGG
AAGATATAAGACCAAGTGATATAATGACTCGAAAAGCCTTTGAAAATGCT
ATGATCTTGGTAAATATCACGGGTGGCTCTACTAACGCAGTCTTACATCT
CATAGCTATTGCTGACTCAGTCGGTATAAAGCTGACGATTGATGATTTTC
AAGCGGTATCCAATCGTACTCCCTTCCTTGCTGATTTAAAACCTTCTGGA
AAATATGTAATGAACGATCTCTCCAAAATTGGCGGTACACCATCACTCCT
GAAATTTCTCCTAAAGGAAGGTCTTATAGAAGGATCGGGAATGACAGTGA
CTGGGAAGAGCCTCGCACAAAATCTCGAAGAATGGCCCAAATTCCCTCTA
GACCAAGTCATTATCCGTCCATTGTCAAATCCAATGAAAGAAACCGGCCA
CATTCAGATATTACGGGGCTCCTTAGCCCCTGGTGGATCTGTGGGAAAGA
TTACGGGTAAGGAGGGCTTACGATTTGTAGGCAAGGCCAAGTGCTACGAT
GCCGAAGATGATTTTATCGTTGCTCTCGAGAGGGGCGAGCTTAAGAAGGG
CGAGAAGACTGTCGTTGTAATTCGCTACGAGGGCCCCAAGGGTGGACCTG
GAATGCCAGAAATGTTGAAGCCTTCTTCGGCCATCATGGGTGCAGGCTTG
GGTCAAGATGTGGCCCTTATCACTGACGGTCGATTCTCCGGTGGCTCTCA
TGGATTTCTAATCGGACATATTGTTCCCGAAGCTCAAGAAGGTGGACCAA
TCGGTCTCGTCCGTGATGGTGATACCATTATAATTGATGCAGAGACGCGA
AAGTTGGATCTCGAGGTGAAAGGTGGAGTAGCGGAGCTTGAGAAGCGGCA
GAGAGAGTTTGTCCCGAAGCCGCGCAAGTATACCAAAGGTACATTGGCAA
AGTACGCTAAACTCGTAAGCAATGCTAGTAATGGATGCATCACAGACGGC
GAATAG
>maker-Bgt_ctg-49_consensus_gene-0.2
ATGTCCCGCGGAACAGTTCTTGTGACTGGGGGCACAGGCTACATTGGCGC
ATTCACATCCTTAGCACTTCTTGAAAATGACTACAAGTTGATCATTGTAG
ATAGTCTCTACAATTCATCCAAGGTCGCACTTGACCGTATTGAGCTACTT
TGTGGTCGGAGACCTGAGTTCTACCAAGTTGACATCACTGACGAAGAGGC
GTTGTCTAAGGTATTTGCTACGCATCTAGATATACAAAGTGTCATTCATT
TTGCTGCTCTGAAGGCTGTTGGGGAATCAACTGAAATTCCTCTCGAGTAT
TACCGTGTGAATGTTGGAGGAACGATCACTCTGCTTAAATGTATGACGAA
ATACAATGTTCACAACATAGTTTTTTCCTCGTCGGCCACCGTTTATGGTG
ATGCCACGCGTGTGCCCAACATGATACCAATTCCCGAACATTGCCCTATC
GGCCCTACAAGCCCCTATGGTCGCACTAAGAGTATCATCGAGCTTATTAT
CACCGATCATATCGAGGCACAGAGAAATAATTTAAGGAAGGCTGGAAAGC
CGAGTGAACAATGTAATGCTGCGCTACTTAGGTATTTCAATCCCGGAGGA
AGTCATCCAAGTGGTCTCATGGGTGAGGATCCATTAGGAATTCCATTCAA
CCTCTTGCCTCTGTTGGGTCAAGTTGCAAATGGACAACGAGAGAAGATAT
TGCTTTTCGGTAACGATTATGCCTCGAGAGATGGAACTGCTATCCGCGAT
TATATTCACGTCATGGACCTCGCCAAGGGTCATCTCGCTGCATTAAAGTA
TCTTCAAGAGAAGAAGCCTGGCGTCAAAGTCTGGAATCTAGGCACGGGTC
AAGGCTACACTGTCCTCGAAATGATTAATGCCTTCAGTAAAGTTGTTGGT
CGATCATTGAAATATGAAGTTGTCGCCAGGCGGGAAGGTGATGTATTGGA
CCTAACAGCCAACCCAGCTCGTGCGAACCAAGAACTGGGCTGGAAGACCG
AGTGCTCTCTCGAAGATATCTGTGAAGATCTTTGGAAATGGGTCAGCAAC
AATCCAGAAGGCTATCGCCAAGATCCCCCTAAAGCGCTTGTTGAAGCTTG
GAATAAGGAAAAGACCGAGATTCATTCGTAA
>maker-Bgt_ctg-49_consensus_gene-0.1
ATGTCGTCTCCTACGCCAAAACATAGTCGACAGTCGTCGAATATCGACTC
ACTTGCTTTCTCACCTGCCCGTACACACTCTCGAACCTCAAATTACAGTC
CTATCACGCCCTCTCGACCAAGCGTCCATGGTGTTGACGCTTTCGGCCTC
GAGATTTTTGGCAGTGGTGGATTACATTCATCATCGACTGGATTGGGTAA
CCTCGCTGATGAACTAGCCGACGCATGGGATGAGGAAGAATGCGAAGATG
ATTCGAGTACGATTTTCCCAGAAGAAACTAATGTTAACCCATCCAAGGAC
AATGAAGTAGAAGTGTCTCCTCCCATTTTCAATCCTACCAGTGTAACGCA
TGTCACGAATATTATACCACTTTTGGAAAAAAGACCAAATAAACTAGCTC
CCAATGAAAATGGTAACGGCAAAAATGAGAATCAACTACCTTTTGAGCTC
GATGGTCTCCCGCCTGGTCTAATAGCCAAAATAGATTTGCTAGAGACTTT
AGCACAGACCAGATCAGAGGAAAACGAACCAGAAGGAGGAGTTATTCGAA
GATTGACGGAGCTACTTAAAGAATTGGGCGGCCAATCGAGGGTCGAGAGT
AGTGCTACCAGGCTTGCTACTACGCATTCCGCATTATCAACACAATTAGT
ATTTCAAACTCGCCTTTTACAATCGCTCGTCTTCCAACTTTTTTCTCCCT
CCAGTCTTTCCTTAAGCGAGACCGATATCGATGACCTCATCCCGATTCTA
ATTCAAACAGGCGATTCTATGCCGCGACCTTGTGCCGAAGCCTTCCATTC
TCTCACCCAGCTTCATAGCCTTACGGCTGACCTTATTCAGACACTAAATT
ATCTTTCGGACACACTTCATATGTCTCGCCAAACTATAGCTACGGCGTCA
CGAAGGTTGCGAAGTGTTCGCGACTTGGTTATCGAAATTCAAAAAGAGGA
TGAGGCGCGCGAGGAAGGCGAACACTGGTTACAGTTACACAACTGGCCAC
GACGGCTACATAATCGTGAATGTGCCAAGGAGTGCGATGAAGTTATGGTG
GGGTTTAATGAAGTGTGTGACAAATGGCGAGCGAGGCTAGTCGCTCAAGC
TGAGGTTATGGGTGTATGA
>maker-Bgt_ctg-49_consensus_gene-0.0
ATGGCAGCTCCGGCATCTGTTACTATCAAGGACCTTTCAGGAAAATGGTC
CATGGACAAAAAGCTATCTGATTCACCAGAGCCCTCTCTCACTCTTCAGG
GAGTCGGCTGGGTTAAGCGCAAGGCAATCGCTACCACTACTATTGCTTTG
GATGTAAAACAGTACCTCGATGCATCTAACATAACCCACATCGATATCAA
ACAAACCGCAAGCGGTATCCCAGGAACAACCGAAACAAGAGTGCTCGACT
TCGAAAAAGCAAAACACTCTGATCACGTATTCGGTGAAGTGGAGGGTCGC
TGTCAATGGATCACTCTTGATAAGATTGCGGATCCACTTCCTGAACACAC
CAGCACTCCTGAAGAAGTTGAATTCCTCTCAAAAGGTTGGATTTGCGATG
AATCCGAAAATGGCGGTCCAAATGGTGAAAGACACATCGATTCATATGTA
CAAAACGACAGCAACAAATGGCTGGCGCGACAGATCTGGGGGTTTTCTAT
GATCGAAGGCCAACGCCGATACGTGCGACGCGTGGTCCTCAAGAAATATG
AACCTAAAACTCCGGATCACATCTTATTCGTAACCCTCGTATACAACTAC
GAGTCTTAG
>maker-Bgt_ctg-49_consensus_gene-0.4
ATGACCTCAATCCGGGCCTTTCATGCGTCAGACGTCTTTAATTTCAATCC
TACTAATCTTGACCCGCTTACAGAGACTTATGACCTGAACTTTTACTTCT
CTTATCTCGCTCGATGGCCGCATCTCTTTACCGTCGCTTCTGGGCCGGAT
GAAAAGATTAATGCTTACATTATGGGCAAGCTAGAGTCATCCCCAGCTTT
TGTCATTCATTCTCCGCACTATCTTCCATTCCATGCCCACATCACGGCCT
TGACGGTAGCGCCACACGCACGTCGTCTAGGACTCGCACGAACGCTCTCA
TCATCTCTAGAAGCGGCCGGAGATAGCTATGACGCCTGGTTCGTCGATCT
CTTCGTACGAAAGGGCAATGTCGTCGCGCAGGCCCTATATCGTGGCCTTG
GATACAGCGTATTCCGTACAGTAAAAGACTATTACAGTGATGATGTGATG
GGCACGGGAGGAGAAGGCGAAGATGCCTATGACATGCGCAAGCCACTGAA
GAGAGATGTGAAACGAGCACACATTCGAGCGGGCGGCGAAGCATATGTCG
TATCTCCAGAAGAAGTTTGGTGA
>maker-Bgt_ctg-49_consensus_gene-1.2
ATGGCAAATCGAACACTCCCAAAGTTTGAACAGGCGGGAAGGTTTGTTGG
AGAAGGAAACTCCGGAGCAAGGTGGCTGTCACGACTCGAATATGATTTCA
GGACGGCGGGGCATACGACGGTCTCACCAGAAAATTTTTTCTTCGCGATT
GATATCCTTTTTGAAGACGAAGCGGCAGGATGGCTTGATTCAACTCCGGA
ATTAAGGGCCTTCATTGACGACCGGCAGAATTCGACAGATGAGCAGGTGG
CTGAGTTTAAACAACAGCTAATTGAAATGTTCCCCGCCAAGTTGGTAAAT
CACGTCGAAGGGAACCTGCAGAATGATATCCAGGATTTTATGCAGAAGGA
AGCTGAACCACTGACAGCATACTATCAGCGTGCGCTACACATTCTTCGTC
GGTCACACGGAAGGGATGCCCCAAGGACAGCAGCTCTGGGCAGACCAATG
ATTCCTATTGAGCAAACAGTGCTCAACTCCATTATCCTTGCGTTCCTCAA
TGGGCTTCGTGAAGAAGATGTCAGGTGTGAAGCGCTTTCCAGGTCCGCGC
TATCATGCGGTTCAATGTGGAGATGTCAAGAAATAATCCTTGGGGTTAAG
CAAAGTCTAGATGCGGCTAAGGAAGCTAGAGAAAGAGCCACTGAGAGGAA
CGAAATGGCGCAAATTCGAGATCTATGCTCATCTCATTACGGGAAATCCG
TCTCATCTGTGCTTGCAGACTTAAGTTCTGGGAGGATAATGGTACCTAAG
CCAAGGCAGGGCTTCAGCAATGAAGCCTCATATTATCAACCTCGGCCTCC
GCATCATCAACAACAACAGTTTGGGAACGGGTTCAATCATGCCAATAAGG
ACTCACCTCCTGCCCATCAGACTCTTGGAGGAAACACCACTAATCGTCAG
AGCACATATAATCCTGGGAACGTGTCTAAGAATGCGTTTGTTAATGGAGC
TGCTATCTACAAGGCGAGTGATGGACCGTTGTGTTTTGGATGTGGCCATG
TAGGGCATATTAAACCGAAATGTCAGAATCTGCAACTTCAGAACTGGGAG
CAAATTCACCTCAAGAATTTAATATATGATCGCCCTCAACCTCCGAGAGA
ATCAAACTCGGTACACTACGGTCATAGATACGTTAGGTGGAAAGAGAGTC
AAGATTTTCACCGTCCACTAAATCCTCACTCTGATTTGCACAATCTAAGT
GAAAATTATTCCTCTAGATCTCGAGGAATGAATGGTAACTATATGGATGT
CCCAGACCAACCTCAATTGAACTCCGCTTTTGGATATAGGCCAGAAAACT
ACGGTTCAAGTCAACACAGCCGGAATCACCCACCAGCAAGGACTGAGAGT
CAGGAGACGCATAGAGATGAACCTGAGGGATCTTGGAGAGCGCCGCCCAA
AGTTCATTTCGCGGATCAAAGAGATGCGGACTGTTCACTCAGTCAGTTTG
CCGACATCGATATACCAGATGATCATTGGCAACACACTGAATCAAAGGCC
TGCGAACTAGGCACACAGGTTCAATCATTCAGCTCTGGACCAGGTAGGAA
GAGGCAACGAATCGATATAGAAGATATCCTTAGCAATAATTCGCCCAACG
AGCCTGTCAATGAGGATGAAAATCCTGGAATATGTCGGCCTATAAAACCG
GCAAGAAAAGGAAAGCGGATTCTAAAGCATTTGAGGGAGATAGTGGGCAG
AGAGGGATGCGGCCCTATGGATTATGTGGAACTGGCGAGAAGAATATGTA
TACCTCTAAATCTTCTTGAGCTCTGGCAAGTGAGTCCAGATACGGCAAAG
GAATTCCGAAGACTCTCAACGAGGATGAACAAGAAGAAAGGGAAGCAAGT
GCCAGCACAATTTTTCTCAAGTGCGGCCGATAACGGTCTGGCTCGGTCGG
TCCAGAAGAGCCAGGAAACAAAAGCTTTTCGAATTCCTGTTGTAGCGCGC
GCAGAAGCAAACGGGAAAATAATAAAAGTTGCATTGCCAAAGCATATCTC
GCAGGCAGACCAAGGATCAGAGATGAACATCATCTCGCAGGGCCTCGTTA
AAGCTCTGAGGCTTGAAAAGATCAGCTTGGGCACCAAGGGGTTCAGTGGT
CTTACGATGAACACAGCCGATGGCAGTGCAACGGAATTATCTCATTTTGT
TAGTTTCGACATCGGCGTTTGCAGAATTTGGAGACGAATAGATGCGTTCG
TGCGCCCAGTCGTGAAGAAGAATGGTGAACTTGATCTTCACTTACTTCTA
GGAATACCTTGGTTACACGACGTTAATGCAGGGATTTTTATTCGCGACTC
CAAAATAATTCTTGGAGATCCGAAATTGAATGAGGCGAAGGCCGCTATTG
TAGGCCCAACGTTTATGTCTTCGAGTGGGCACAAACTTGTATTGTATCCC
AGACAAGCCCTGGATGACGAGGGACATAGGGAAGAACCGAGCGAACCACG
CGCGAAAGATATTGTAGAATCAGATACTGATACGACAGATGAATCTGACG
ATACTGACTCTGATTTTGATGATGAGCTCCCAAAAGTTGTTACTGAGGAA
ATTACGAAAGAGGATAGTGAAAACCCTTTTTGTCAACAACCTCAGGACTC
TGATCTTCAATCTTGTGTCCAATTTTCTAATTTTCATTTTAATAAGGACG
GTCATCCTAATGATCCGAATTCGTCACCTATATTGTCTTCCAACCGTGTC
TTACTAGAGTCGATGTCATGTACGTTTGACGAGACCGCCTTTGAACCAAG
TGACCAGAAAGCACCGCGGATATTAAAGAAGAACAGAGATCTACTAACTA
AGCAGCTGATGAGCGTTATGGGAGTTTCTGATAGAAAACACTGCTTAACT
GATGGTACAGTTAATGCCTTCAATTCCCAGAACGACTCCAATTCAAATGA
ACCGTCGACTAGACTAATTAGAGAAAGTTTTGACCTGGCCGGAACATTTC
CGACATCCAGAAGACCCAGAAGCAGACCTTTAAGTAAGGCTCCGAAAGAA
GAGATCGATGAATGGTTTGGGAAAGTAGGAGTAAAGATAGGTACAGCTGT
AGGCGATGACTTTCAACGAGACATGGTGAAACGACTTCTATTCACTTACC
GCGATATCAATGGAGTTGAGCTAGAGCAACTAGTCCCAACAGACCTCTAT
GTTCATAGAGTTAGGATCAGAGAGGGGACTAAACCATTTTCAAAAGTCAA
GCAGAAAAGGTGGCCTCCAGGGAAGGAGTTTTGGCTTCAAAAAATTGTTA
ATGAGGGGCTATCGTGTGGAATGTTCGAAAAGACCATGGCAGCAAATGGA
AAGTTGTCAGATTGGAACGCGCAGGCCGTCATAGTGGACAAGAGCGACAA
TCCCGGACCTTGGGATGAGCCGAGAATTACGTTTAACTACCAGAATGTGA
AGGAAGACATGCCAGGATGCTACCTGGAATTGATGGCCAAAGTACACGAC
CATTTGTCTCACCCCTCACACAAATTTTTTCTGAAGTTTGATGTGAAACA
CAGCTATTGGAATATCCTCGTTCATCCCGAAGATCGACATTTTTTTGCAT
TCACCATAGCCGGCATTGGCCAAGTTCAGCCGACTCGGATGCCTCAAGGA
TCCATGAGCGCAGGATTCTCCTTCACGGAGCTAATGTACATTGTGCTTGG
TGAAATTCCACCTGGTCAAAATCAATTTCCGGGCATGAAGTCTGTACTGG
TGCCCGAAGATAATAGTAGTCATCCAAAAGCCTCATTCTACATTGATGAC
ATGTTTTCCGGTTTTCAAAACTTCAAGGATGCCTATGATTTTATGGCGGA
TGAATTGTTTCCTCGACTAGAGTGGTCACGTCTCAAACTATCATTTAAAA
AGATGGAGCTATTCAAGGAAGAAGTTGTGGCTCTAGGAACGCTTCATAAG
AAGGGCGGCATTGTGTGTGTAACTCCTGAGAGACGAGACAAGATTCGGAT
ATGGCCTACCCCGACAAATGCATCAGAGGTTCGTGCTTTTCTTGGGGCGA
TTAATATGACTCGACGATGGGTTAAAAACTTCGCTGAGATAAAGGTTCCA
TTGTCAAGACTTACCGGTAACGGTGACTGGCGGTGGGGAGAGGCAGAGCA
AGTTTCCTTCCAATTACTACAGGAGAAATGCTCCGGTGCAATTGAAATGC
ATGGTTGGAACTTCAAAGAGTCAACGGTCATGTACTCAGATGCGAGCAAC
TTTGGAGCTGGCTGTGCTGTAACCCAGTCAAGGATCATTGGGGGTAAACG
AGCTGAAGTTCCGATCCTTTATGACGCTTTCACATTCACAAAATGTCAAC
GAAATTACGGGACGTATAAAAGAGAGCTGTGCGCTATCGTGGAATTCTGC
AGGAAATATGATTATATGTTCAGGTCGCCGATTCAGGGGACAATCTTTAC
CGATCATCACCCGCTTACCTACTTCTTGAAATCATCTTGTCTTGATGGTA
TATATGCAAGGTGGGCAAGCGAACTTAGATTTCTGAACATTGAAATTGCG
TGGATACCTGGGTCACGGAACCCAATCGCGGATGCTCTTTCTCGGACTAT
CTTCCCGGGTGAAATAGGAAAAACGAAGGAATTAACGGAATTTGGTGATC
TGGTCAACGAGAATGGAGACCCTAAATGGATTTGGAAGGATGGTACAAAT
GGATACGAAACATTGCTGAAATCCATCGGTGAACCATTAAAAGAGGAGGA
TCTTAGGGCGTTGTTCCTGGGTGATATGGCTAGGAAGGATCTTGATTCGA
AGATGGCAAGTATAAGCTTGCTTATAAAGGAATTGGGAGAGACAGTGCCT
ACGCATGTAGCATTTGAACTCCTGAATTCGCTGTCCGAAATATCCACAGG
AGTCTACAAATCTTCCTGGGTTTCCGCAGGGGCGGAAGCTATGGGGGGGA
GTAACTGTCTCATTTCTAACGTCTCAGACAGCCAAGTCCCATCCACAGTG
CCTCAGTATAACAGTGCACCATGGGTCAAAAATGTGATAAGGACAAAAAC
CATTGCGCCTCACATGAGGTTCTCTGACTCAATATGGTATAAAGAGATCT
CAATATATCTGAAGACGGGAATAGCTCCCAAGAAGATCCAAACGAAAGTC
CACCAAGCGGCGTTCCTCAAGAAGGCGAGTAAGTATCAAGTACAGGGACC
CGAAAGAGTACTCTATCTTGATGTTCAGGGAGTTCTTAAACGCTGCATAA
CCGAAAAGGAAGTCTCATCACTGTTGTTGCAAGCTCATGACAATGGGGGA
CACTTCGCCTCATCCATCACAATGCGCAAACTATCGAAGTATTATTGGCC
TGCTATGGTTAAAGATGTTCGTGACTACATTGCAGGATGTCTGGTGTGTG
CCAAACATGGAACAGCAGTGAGATCACAGAAAATGGCGCGAGTGTCAATA
AGTACCCCGATGGAACTACTTGGAATCGATTTCATAGGCCCTTTTCCGAA
GTTCGAGGGAGTAGAAGTGTATTACATCCTTGTGGTAGTGGACTATTTCT
CCCGGTTCGTGTGGTCGCAAGCAACAAAATCTGACAACTCAGAATCTGTT
ATTTCTACACTGGAGCGAATTTTCTTGGAGAATGGAGTTCCCACAGGTAT
CTACTCGGATCCTGGCGCTCATTTTGGGAAGGACACACAGCGGTTTGCGG
AATCCCGTGGAGTTATGTGGTGCACGTCACCTGTTGCAGCAAAGAAAGCT
ACTGGTATGGTAGAGAAAGCCGTCGACATTCTACAACGAGCCTTGAAGAA
GAACGCTCGTGATCCATCGAGATGGCCAACGATCCTATCAAAATCCACGT
TTGATGTAAACAGGAGGGACATACTACACCTTGGGTTTTCTCCCCACGAA
ATTCTTAAGGGCTTCGCACCTGATGGGAATCTCGAAGCTGTGTTTCCCTC
AAACCATCGAGAGAGTCTGAAGTCATTATTGAGTACAGGAACGCCAGATG
TGTTTCCTGAAGATGACGATGTGCATGGAGACCTAGTTATAGACTTTATC
CTTAACCGTGAAGAGACGAGGCGAACTGCGCTGATCAGGTCAGATTCGCA
AAAAGATCGTGCAAAAGACCGACATAATCTGGGCGTACGAGCTGGGCATG
TCTATGTACCAGGGAGTCTAGTGATGTTATGGGACGCCAAAGCCGCTGGG
AAAAAGCTCAGACCGGCATGGAGAGGGCCGTTTGTCGTTGTGGGTTATGG
AGGTGACATGGAGCGCTCATTCATACTAAGACAGGTCGATGGGTCACGAA
TCCCAAGGCATTACTACGGAGACCATCTCAAGCCTTTTCGACTTCGAGAG
GGCTATCTCATAACTCAAGAGGAGGAGGAGATTCCGGTCTATCAGAACCT
TCGGTTAGGGAATGCGGCTTTTAAATTGCCAAAGTATGTCGAAAAGGTCC
GTGGTGTTCATGACGCATGA
>maker-Bgt_ctg-49_consensus_gene-1.0
ATGCTCTACACACCCTTTTCTGACTGCAAGACCAGCGCGAAACAGAGCAG
CGTTGCACGTGCAACCGCTTCCGTCGTAAAGAGGGCACAGCTTCGCCGGG
GCAACAGCTCGGAATGTAAATATATCAGTATCAATGAGTCATGGGAGGAT
ACGAGTGTTGCGGGGACGTCGACTAGCGCAGACATGAGCACCTCGGCATC
TTGTATCAAGCAGTCTACAAATTCGGGAGCCATAAATCTTAGCGGCCGCA
CTCTTTCTCCTAGGGAAGCCCACGAAGGAAGTATTGCTAGATCGTTTGTT
ACGAAATATGGCCGACGATATCTACGAGATTCTACTATGCCATATCCCTT
ACCGAGCGACTTAACTGAAATTCACCGTCAAATGCTGCGAACAATGTTAC
TCTGTCAGGTTTTTGACGGTCCACTATGCTCGCCTTCTTTCCGTTCAGAG
CCACCCGCAAGCGTGCTCGAGATCGCGTGTGGATCGGGATTCTGGAGTGA
GATGTGCCACCAACATTTCTCCAGAAAAGGTCATACCTCAATCTCATTCA
CAGGAATCGATGTAGTAAAGCTAGGATTACATGGCGAGGCCCCTGTCAAA
AATGATATGAACTGGCGCTTCATACAGCATGACCTGCGACAGGTGCCCTT
ACCTTTTCCTGATGAAGAATTCAATTGTGTCATGGTCAAAGATCTTAGTA
TGGTGACGCCGATAACAGATATGCAGCAGCTTTTGATGGACGAATATCTT
CGCATCTTGAAGCCGGGCGGTACTCTGGAAATTTGGGACAGTGATCACTC
ATTGCGGATGCTGCTGCCACCTGAAGAATCAGATACTAGAGGTGAAGAGC
ATAAGAGCGTGGAGACGCAACAGACACCGAGTCATGCTCCCGGGACCTAC
ATCATAACTCAGCAAACATCGCTTGCCGCACCAAGAAACAAATTCATTTT
GGAATACAATGCCTGGATAGCTAAAGCCCTCGAGGCCCGGAATTTGACGT
GCTTGCCATGCACTGCAATTTTGCCCCTACTCCTCCAAGAGTCAGAGGCT
CTTCAAGATATCGAGAGCCAGCGGATCGCTATTCCCCTCGGCGAAATAGG
TTGGGAGCAGGATGATCAGAGACCACCGGTAGCTCGCGAGAGCACAGCAT
CGCCTTCCAAGGGCAAGGCCAGGGTGGCAGAGAGTGAAGATCTAGATGAG
TTGCAGACGGCACTACGGCGAACGGCGCTAACCACCGTTGTACAAATGAT
TGAAAGTCTTGAGCCCATTCTGCGTGAGGCAAGTGGAAAAAGACCAGAGG
AATGGGATTCTTGGATGGGTAACATGATTAATTATTTGCTTCAAAAGCAC
GACACCCTACAAGATGAATGTCTCGAGGTTGGCGCGTGGTGGGCTCGCAA
AAAAGAGGTATGA
>maker-Bgt_ctg-49_consensus_gene-1.1
ATGTCACCGATCCCCATCACCATCATCACCGGCTTCCTCGGGTCGGGCAA
GACGACGCTTCTGCTCCATCTCCTGCCGCAACTCCGCGCGCAGAACTCTC
AATATAAGCTCGCCCTGCTCAAGAATGAATTCGGTGATCTCGCCGTAGAC
TCGCAGCTCGCCAGCTCCTCGTCAATTGCGGGGGTACGGGAAGTCCTGAA
CGGATGTGTGTGCTGCAATCTCGTAGGCTCGCTGTCGACGGCTCTGGCCG
AGCTTGCAGAGAGCCTCACGCCCGACCGCATTGTCATTGAGACCTCCGGC
TCCGCATTTCCCGCCACTCTCGCCATGGAAATCAATCGGCTCGCGACGGC
GACCGACGGTCGGTACGCGCTCGATGGTGTCGTGACCGTCATCGACGCGG
AGAACTGGAAGGGCTATGAGGATACTAGCTTCACCGCACGCCTACAGGCG
CGCTACACGGATCTCGTCGTCTTCAACAAGTGGGAGGGCCTGGACGAGAG
GCGATGGGACGAATGTCTCGATCGCCTCGGCGACCTCGAGGTCGACATCG
CATGGGTCAAGAGCCGGAAGGGCTGGGTGGAAATGGGCGTCGTCTTTGGT
CTCGATGCTGCCCTGACGCGAGCGTGGAAGGAGGATGCTACGAGGGTGCC
GGAGAGCCTCCTCCCCCACGAACATGGCGAGACAGAGAGCCATCGTAGCG
AGGTTGATGTGCTCTCCATCACTCTCTCCTGCCAAGACTCGACCTCGACT
GATCAGCCGGCACCATCGCTACACATGTCGGCCACTCGCTCGCTCGATAC
TGTCGCCCTCCGCCGTCTTCTCCAGACTGCTTCCAAAGACGAGGTCTACC
GCCTCAAGGCCATCTTCGTCTCAACTACCCCCATTCCATCATCCGATTCT
ACCCTCACCGAAGTAACCTCATCCTCCGGCCCCACCAAATATGTTCTCAA
TTGGGCCTTTGGCCGCTGGACCTGCACGCCACTGGCTCTACCTACTTCTG
CCGTCGGCCATCCCGCCGCCGAACATGCATCTAGCGTTGCGGTCGGGCTC
GGGACCGTCTTCCTACGCATGACAGCTATCCTTGCGAGTGGTCAGGCCAA
GAAGTGGAAGAGGCAGCTAGAATCGGGCACTCTCATACGCTTCAGTGGTC
ACGGATCCGAAGGCTATCGTGAAAACTTGAGCGTAGCTATTATCGCTTGA

>maker-Bgt_ctg-49_consensus_gene-2.7
ATGTCTACATCGGTCAAACGTGCTTGTGATGCATGCCATCGTCGCAAGGT
GAAGTGTGACGGCATCAATCCGTGTCGTAACTGTTCATCTGCTCAACTCT
CGTGTACATACAACGCTATTCCACAAAAGAAAGGACCAAAGGGTTCTCGG
GCCAAGGTTATTAGTGAGCTCCGAGAGACGCAACGCCAGTCTAGTCTTTC
ATCTAAAGTTACTAGCCGTATAACGGGCGTGTGCCCAGTGACGTACAATG
CTTCATTGGCGCCGACTCCAGGTCTCTTGACAAATGATCTTATCAGAGAC
TGTGTGGATTTTTTTTTTACCAACATGTATCCCACTTTGCCGATACTACA
CCGTGGGAGACTTGAACAGCAGATCTTATACGCCGAGAAGAACGTCGATA
CATACTGTCTCCTTACCTCACTATGTGCTTTCATGATGATTCAACCAGGA
ATGGGCATCCCGGGCGCTCCGCTGCGAGCAGAAAACCTCCCGGACGCAAA
TCTTGTCTCGGGAAATCTACTGATGCAGGAGACATTAAGGATCCGAAAGA
GCTACGATTATCTCGAGGTTCCAACTCTCAACAGTTTGGCAACGAGCTTC
TTCCTTTTCGGCTGCTACTTCGGACTTAATCTTCACAACAATGCCTGGTT
CCATCTACGGGAAGCTACAACTTTGGCGCATGTGAATGGGCTGCAGAAAG
AAGAGACTTACTCTCAATTTGATGTAGCTGATGCATCGAGGCGACGAAGA
CTTTACTGGCTCTTATTCGTAACTGAAAGAGCATACGCGCTCCAGCGACA
TAGACCTTTATCGTTACAAGCAACAATTAGCCCCCCATCACAGAACGACG
ATCCAACCGATCCTCAAGCGTGCCATCTAAACGGGTTTATTGATCTTGTC
AGCCTATTCCTTCCATTCGATGAGGCCTTGGTCACTTTGTGGAACAAGAC
CAGCACAGAATGTTCAACCAACTATCTCGCTGCACTTCAAAAGGACCTTG
CCGATGCGTTACCTGCATATCTTACTTCAAATGAGAACCAAACGGCTGAT
CTTCGCACCAGTCAGCAGTGGCTTCGGACAATGGTCTGGCAGCTTAGTAT
GCAAAATGGTTGCCTATCATCGGCTCACGAGGAACCTAGTATGACATTTC
AATACCCCGTCGACATATCCCGTGATCTCATTTCGATGACTTCACAATTT
TCTCATCAGAGTATGGATATTCATGGTATAGGACTTATTGAAAAGTTATT
CGACATCGCCTGCTCCTTGACCGATGTTCTTACCCTGCTCCCGCCAAATC
TATATTCATTTACCCTTGGGCCACAGGACTACCTTCATGATTTCATTGGA
CTGTTGGCCGTTCTACGTCATGGTAACCACCGATTTCTACCTCTTTTATT
GGCCAAGGTCAATGACGTCCTACCAAGACTCGTCAACCCTATGCTACGTG
CTGTTCCGGATCCACCACCAGACATGTGTAATGAAATTGATGTCTTTGAT
GGCTATGATACTGCAGGCGGGAGCATTACTATGGCGAGTCGCTTCCCAGA
ATATGCGGGCGATGTTAATAGCGGGAGCCCGGAGTTTAAGATTGAGCCGG
GTGATTATGAAGGAACAAATGTGGGCCATGGACTGCCAGCATTTGAGCAA
CAAAACATGGACGAACTTGGCTCACCTGTTTCCTCGTCTCTTGGTGGTAC
GAGTAGCAGCAGTGAGCACGGGGCTACTTCCTACAGCGTCGACGTGCGCA
GCCCGGTTGAATATCCTTATTCCTTACAAGAAGTTGGAAGTCGATCAAGC
TCTTATGTGGATGAGTTGCCGGGAAGTAAGAGCGAGTACAACCGGGCTGT
AGAAACGTTCAAGCGACCGATCTTGCGTTCGTGTAGCGGCAGTCCCACTA
TCGGAGCTAATACCGGGAGCTCGGGCGGCAATAGTGTCAGTAGTGGCAGT
AGTGGGAGCAGTGCCACCACATGTGCGATAAGCGTCGGGCCCAGTGCTGC
AACACCTACTGTAGCTGGAGGCAATGGGCCGGTAAGCAATGGCTTCGCCA
TGCAAATACCTCGCAGTGTCCCAAAACAAGTCTACCCCATGGCTCGTTCG
TTAAGCTCGACGTGTGGCGGAGAGGCGTCGCTACGGTGA
>maker-Bgt_ctg-49_consensus_gene-2.6
ATGTCGAATCCACCCGAATCAGGGCCTCGAAGCGGCCTATCGCTGTATGC
TAACCTACTGGATCCGGATGCACAGACTATGCCCGGAACAATTTCGAAAG
GACCTGTCACCTTCACACCTGCACAGACTTTCAATGAGCCCAAGAAGCCC
CAGATAGATCCTGCTGCTCTAAGGTTTCAACCAACCAAACGACCACAACT
TTCGCAAAAACTTAAGCCCAAGGCTTCCTTTCCAAAGCAAGTTAATGAAC
CTGTAGCACCAGGAAAAATAACCCAACCTGCAGCAAACTTATCTTCATTA
TCAAAACCTACTCAAGTTTTCAAGACGTCCCTCGCCGATTGGACTGGCGA
CAAAGACGATGATACCTTTTACGGAGGGGAAAAAAGGCAGCGCGGCGGTA
GAAAGAAGAAGAAGAAGAATAGAGAAGACTTTACAGTAATCCAAGAATGG
GATGATATTTACGATCCAACTCGACCAAATAATTTCGAAGAATACAAAAA
CAGCGACGAAAGAATACGGGAAGTGCGCGAGTGGAAAGATCGTCTATATG
CTCACAGAGAAGCCCAAAAAGAACAAAGCTGCCAAATTGAGGAAGAAGAC
AACCGACAACCCACCAAAATGATCTTTCATGCACCGCCCTCAACCTACGA
CTTTGCCCCTCCACCGATAGAACCAGTTTCTGATCCAACAAGCGCTATCC
TCCCTGATACTAAAATAATAGAAGCTCCAGTACCTCTTATCGTAGAAGAA
CCAATACAAGATATTTGTCCCACAATTAAACCGCCGGGTCAGATATCTCG
ACCACCAATACGATACCAGCTACCGCCAGCCCCTAGTGACATCCCGGCTA
CTGAGATTGAACTAGAGAAGGCTATATCTGAGGAGCAACAAGACTCAGAG
GATATCAAGGACCCTATATCTCGACGACCAGGTCAGAAAGGCTTCGCTGA
AAGACTGATGTCCAAATATGGCTGGAGCAAAGGCAAAGGTCTTGGCGTTG
AGGAAAGTGGAATCATCAATCCTCTGCAGGTCAAACTTGAGAAGCGAAAG
AAAAAGTCGGACGCGGAAGGAGGAGGTTTCAGAGATACTGGCGGAAGGGT
CATTGTATTAGAAGGTATGGTAGATGGAATGAACCTCGACGAAGAAGTTG
AGGGGGCGGGAGATGGTGGTCTAATGCAAGAAATTGGCGATGAGTGCGCC
GATAAATACGGTCGCGTGGAGCGGGTTTACATCCACAGATCTGACGCGAC
AGCCAAAGTATTCGTGAAGTTTACAAGCCAGCTTTCAGCGCTGAGAGCAG
TCAACGCGTTGGAAGGTCGAATTTTTAATGGCAACACCATTGCAGCTCAA
TTCTATGACGCCGAATGCTTTGAAGCTGGTGACTTCCAGTAA
>maker-Bgt_ctg-49_consensus_gene-2.14
ATGGTAACTTGGACGCAGCTATACGTAGCTGCGACCTGGCTCTTCATCGC
CTGTCGCGCCGTGAAAGTCTTTCCAACTCCAAAGTCAAGCGGATGGATCC
CGTCCTTAACGAATCTCGTCGTATTCGGCGACAGCTACACGGACGAATCG
CGACTTCCGTACTTCATTAACCACAACGGAACTGCCCCCCCGACAGGTTT
CCTTCCACCCGCGAGTAATGCTACAGCAGGCGGTGGTATGACATGGGCTC
GTCACGTCGCAAAAAGTACAGGAGCGAAGCTATATAACTACGCCGTCTCA
GGAGCAGTTTGTGATAATAATCTTGTCAATAGATACATCTCTGTTCTTTA
CGGACCATTCCCCGATGTAGTTTATGAAGTCAATGCTTTCGTGTCAGATT
CAACGTTTATTAATGAGACTACCAACACGCCGTTTTTCGCAGATCGTGAC
GAAAGCAACACGATCTACTCGATATGGATTGGCACTAACGACCTCGGAGT
AAATGGATTTCTGACAGACAGCAATCTTCACGAAAGCTCTCTTCCGAGCT
TTACGGACTGCATTATGGATAAGTTCGATCAAATATATGCCAATGGAGGG
CGCTACATGGTCTTGATGAATTTAGCTCCATTACAACTGACGCCTCTTTA
TGGAATGCCACAAGTTGGAGGGCTCTCAAAGAGTAGTTACTGGGGAGAGA
AGCCAACAAATACATCTGAAATTAGCGGTAAGATGAAAGAATACACGAAA
ACTGTCAATTCTCTACTCAGTTATCGAATACCCTACGAAAAATTGATCGC
TGAACGCTACCCCGACGCTTCGTTTGCCATATTTGATACTAACTCCCTTA
TCACCGATATTTACAACTCTCCAAACGACTATCTAGTTGCGCCTGCAAAC
TCTACTCATCAATATTTCAAATGCGACCCAGTGCCTTGGGGAAAATGCGT
CAGACAACCCGAAGGACTCGATCACTACTTGTGGTTTGACGAGCTACATC
CCGGTGAAAAGACCAATGAAGTTATAGCGGGTGAGTTTGTGAAATTAGTA
CAGGGTACAAGCAGCTATGCGACATATTGGTGA
>maker-Bgt_ctg-49_consensus_gene-2.5
ATGTCGCCCCCCGCTATCATTGCGCCTTCAATTCTCTCAGCTGACTTTGC
GAGCCTCGGTTCCGAATGTCGCAAAATGATGGACTGCGGCAGCTCGTGGC
TACACATAGATATTATGGATGGTCACTTTGTACCCAATATCACATTCGGA
GCGCCGGTAGTAACGAAAATACGTAGTCATGTTGCGAGGCCCAGTGAGAA
ACATGGGACTGGAACATTCGATTGCCATATGATGATCGCAGAGCCTAAAA
AATGGGTCAAGGATTTCAAGAAGGCAGGATGTGATCTATATACCTTTCAC
TACGAGGCTGCTATCTCTAGCACGGCGGCGGAAAGTCCTGAGGCACACAG
CACTGAAAAGACGTCTCCAGCACAGTTGATAAAGTATATTCATGAAAGTG
GGATGTTAGCCGGTATAGCTATTAAGCCTGATACGCCCGTTGATGTGTTA
TGGGAAATTCTAGAGAGCACAGACTGCGACGAAGTTCCGGACATGGTCCT
TGTTATGACAGTTTATCCAGGATTTGGTGGGCAGAAGTTTATGGCTTCTG
AATTGCCCAAGGTTCAAGAGCTAAGAAAGCGGTATCCAGATTTGAATATT
GAAGTTGATGGAGGATTGGGGCTTGGAACCATCGATCAAGCTGCTCAGGC
TGGGGCCAATGTCATTGTCGCTGGAAGCGCCGTATTTGGCTCTGATAACC
CCGGAGAAGTTATCTCAAAGCTAAAGGAGGTAGTGGAGAGCTTTCGATAG

>maker-Bgt_ctg-49_consensus_gene-2.10
ATTGAAATTAAAAGAAATTTTAAGATATATAGGCTCCATGAATCTGGCAA
AAATCAGACGCAGATTACCGCGCAACTAGGCATTTCTCGGGGACAAGTTA
GTGATTTGCTGTGCCGCGGAACAATCTCCTCCAAAAAGAGAAAAAGAAAA
TTCTCAAGACTGAAAGCAGATGATGTTAATCAGATTATATCTTACGTTGA
GTCTTCAACTGAAAACTGCCGTAAAGTATTTCTAGAATTCGTCTCTGGCC
CCTTTAGTCATCTTGGTGTTAGCGAGCGGGTAGTACAAAGAGAACTTAAA
AAAAGAGGATATCAGCAACATGTGGCTCGTCTAAAGCCTCCAGTATCCCA
AAAAACTATGAAGACACACAGAGAATGGGCCGAAGCTTATCTCAATTTGA
CACATGAAGACTGGCCGTTCTGGGGTTGCTTTGCAGGGCCAGAAAAAGGT
CCCTGTTTATTTTGGGAGAAGGAGTGTGGATCCATTAACCCCCAAAATAT
TGCGAGGAAATAG
>maker-Bgt_ctg-49_consensus_gene-2.8
ATGAAAATCTCAGCTCTTTTTTCTGTTGCAGCTCTGTTGAGCCAGTCAAT
GCCTGTACTTGGCTATTTATTCTACCGGTGTGGAAGCGACAACATCATTG
AGGAAGAATTATATAGACAAATTGAAATGGAATACGAAAGACTTACAGGC
AAAAGGTTACGTGCTAGTGAATTTCCAGGAGGAATGAAAACCGCTGAAGT
AACCTTCTGGGAACCTTCTACATCAAATCTAAATTCTGACCTCATGATCA
AGGTGATATTCAATACGAAAAAAGAAATGCTCTCCTTCCAAGTTTCATCT
TCGGGCAAGAGAATTCCCTGTGTCGGACATAATGGTGACTATATCCCCCG
AGAGGATATACAAGTTCCCGATAATGATATGTATGATGACTGA
>maker-Bgt_ctg-49_consensus_gene-2.9
ATGAAAATCTCAGCTCTTTTTTCTGTTGCAGCTCTGTTGAGCCAGTCAAT
GACTGTACTTGGCTATTTATTCTACCGGTGTGGAAACGACTACATTACTG
AGAGAGCATTAATCAATCAAATTAGCATGGAACATAAAAAACTGACAGGT
CAAGGGTCGAGTGCTGATAGTTTCCCAGGGGGAAGGGCAACCGCTGAAGT
AACCTTCTGGGAACCTTCTATATCGAATCCAGGTACTTACCTCGATATCA
AGGTGAAATTTGATATTTACAGACAAATGCTTTCCTTCGAAGTTTCATCT
TCGGGAAAGAGAATTCCCTGTGAGGGAGATTACGGTGCAGAAATTCCCGA
AGAGGATCTAGAGGTTTCCGACGAACCTTATTATGCCAACTAA
>maker-Bgt_ctg-49_consensus_gene-4.2
ATGAACGGCAGTAATACCATTGAGCCTCATCTTATCGCCCTACTGAATGA
TTCGCACTCTGACTTGGAAGTTCCGCCATCTCTCGAGCTACCCCCTCTAA
ATGATCCTAATATTCTAAAGGTACCCTGTCGACCATTGCTCCTTGAACCA
GATGCAAGAGAGCGAAATCAAAAGCCAAGTCCAAGCTCACAGATCGCTTC
TACCCACAATAAGTTGCCAGCTTCTACTGACAATGGAGAAATTCTCTTCA
AGGAAAAAGAGATCACCAAGTCGGATAGAGACAATTGCACTGTGGTTTCC
ACTGTGGCAAAGTGTTCTATTGGTGGCTTGACACTCCAATCACTTCATAC
CATTTTAGATGATGATAATGATACTCAGAGCTCGTCGACAAGTAAGAAGC
GGCATCAGATTGAATCAAACATGGATGAATTTGTTCAACTTCCTCAGCCG
CCTAAGAAGCAGAAAGCAACAAAGCAGGTAGTTCCACCAATTATCATTGG
TCTTTTTGAACCACCGCTCCAAGCCACACTTTTTCCTCCCATAGCCTCGA
GCTCCTTTCACGATAGCCATGGTAGAAATTCACTGAACACCATTCCCCTC
GGAGCTCGTATACGCAAGGAGACACTAGGTGATACACAGGAGAGTACTGA
AGAAAAGAGTATCACAGCAACAAATAAACTACAAGAGCCTAAAATAGTTG
CAACACGAAACAAATGGACTGACGATGAAACAAACCAGCTTTTACTTGGC
GTTCACAAGCATGGAGTCGGCTGCTGGACTGATATTCTGGGCGATTCCAA
CTTTGCTTTCAATGGGAGGTCACCCTCAGATCTGAAAGACCGGTGGAGAA
CTTGCTGTCCCAACGAATTGAGAAAGAAATCCTCTCCAAAAACCAAAAAG
GAGAGAACAAAGAAGTCTAGCCAAATGAAAATAAATTCAAATTCAGCTCT
CACGTCCGAAAATACTTTCACCGAAAATAAGATTATCCCAGATAATTCTG
CCGTAAAAAACTCTATTCCCATCAGAACACTCAGGAAGAGATCCCATCGT
AAAAAATTAGAAGACCTCGCTCAGCTTGGGATTGAAGGACCTATTAGACA
ATCAAATCGCCGAGAGAGAAGACAATTTACTGAAGATGAGGATTCTGCAA
TTATTGAGGGCTATAATACTTATGGCCCAGCATGGTCAAAAATCCAGAAA
GACCCCAAGTTACAACTGCAAAGTAGGCAGCCGACAGACCTTAGAGATAG
ATTCCGTAATAAATTTCCGGATAAGTTCCGTGAGTCTAAAGTTAGTAAGA
ATGCACTTTCTATTCAAAAAACAGAAAGTAGGGTCAAAGAAACTCACTTG
CCCTTACATGAAACGAACGGCAGGAATAACGAGAGCCTATTAAAAGAAAA
ATCTAATTCTCAAGTCTCTACACAACCCCAGACCTCACCCTTAAGCCGCG
AAGGTCTTCGAATCCAAGAAATAATTTCATCAGAACCATATTGCACTTTA
GTTTCACATCCCTCTACAGATCCTGCCGAGAGCTTATCATTTGGCCAATT
TTCTGATTGGAATCAAAATGCAGCCGTCCCTTTTTCCAACAGTATTGGAG
AGATGGATATTTCGCGTTTGCTTCTTGACGAGAACTGGTCAGATATGCCC
GGCAGCAGGTCTAGGCAGACATATACAGACGGAAATCATTTATTTCCAGC
CAACTCAGAGTCATTGCATCATTTTCCTTCATTTTTCAACATGACCCATG
ATACCGACGATTTAACGGATGGGTCTTTTGGATGA
>maker-Bgt_ctg-49_consensus_gene-4.0
ATGCTTCATACTTTAAATAAAGAAGGATTCGAAATCAAGGAACGAGAGCT
CATGCGGGTCCGGGCAAAAAATAGATGGCTACTTCGAGTTCCTAATAGCA
TTAAAAGCAAAAAGAAAACTAGTGATCATGATGTCATTTCTCAGTTACAA
CAAGCTCTTTATCCTGATAGGCCTGTAACAGACGGGGCGACTGATAGTGG
AGCTCTGAATGAAATCTCAATACAAGCTCCGCTTGAGTATCCTAATGAAA
CAGTATCACCACCACTTAGCCCAGAAGTTATTAAAAAAAGACAAGAACGG
CTGTCAAAGTTACAAGCAGAATCAGCCGAGCGCTGGGCCATGAGAAAGAG
ACGTCGCCGAACTCGTGGCTGGGCAGGCCTACCCGCCGATCCACCGGGCC
CCCCGCGGTTTCCTTCAGAAACAACCATTGATGAAAGTAAAGTCTTTTTA
AATCTTGACAATACCCTTTATCGCGATATTCGGTCTCATTTCCAGCGTAT
TTGTGAGGACTCGAATATTACAAAAAAGACAATTGCTGGTCCAGAAAGAT
GGGAAGCCGCTAAAGATAGGCTGATACAGGAGAGCCCACATCTGCGGAAT
TTATTCTGGACCAATGAAGAGAATCAAGATGTAAAAAAACTTGCTTTAGA
TGTAGTCTGCAGCGATGTTACGAAACGAATGCGTACCCTAGAGCGTCGAA
TGACTATAGCAGAAGCTAAGAATACCTTGAGCGTGAATCCCGAACAATCC
CGACAACTTCGCAATTCATTTTATCAAGTTCTTAAAGCCGATCATTTTAC
CAGCAAGCTCGAGGCTGGAGAGCAACACTGGAAAGACTTAAAGTCCCAAT
GGGTGAAAGGCTCTGAACTTTTGCAGAGCATACTAGCCCCTGGTGATTCG
GATCCCAATCACCAAGAAAAGATCAAGGCGATGGAGGTTCTCTGTAGAGA
CGTCATGAAACGCCTCCGCGACGACCAGACTAAACGTGATCCAACTAGGA
GAAAGAACGTCTACTTTCCAAGCTCCACAAAAATTAACATATGTGATGCA
GCAGCTCCGCCTGACTTTCACCTATTGCCTAATAATTCTGTAGTTAAATC
AGTACTTCAAGAACAATCCAACCAAGCTCAGATGAATATTCCTGATTCTA
GTAACTTTTCCCGTGTAGGTCTGAGTTGTATCCATGATCAGATTCAATCA
CAGCAACCAGCCGTTCGAGCACCAGACCAGTCACATGATCGGAGTATAAG
TGAAAACAATAATCTACAAATTGATCCCTCTCTACTGTTGGCAGTAGAAA
ACGACAATTGCCTGATTGATCAAAATATGTCAGAGCAAATTCTGAATCCT
CAGCACGCAGAATGTTACATCAATCAAAGCGACAAATCTACTCTTTCCTA
TTCATTTCCCTTTACTGCATACTTTCGAGCACATCCTGGGTCTGAAGTAC
AAACTAGTTCTAGTGTTTGGATTAGCACTGTAACTAAACTGTCAGTGGAA
GAACTGCGACAGGCGGCTTCTGCAAAGTTTCCCGGTACATTTGCGTTGCG
AATTGAGGGAGTTATAAAACAGATTTCCGATCCTATCCTCGAAGTAACGA
TTCCAATTGACCAGAACGAAGAACTTAGTAGTTATTTAGAAGCAATTCAG
GGGATGAAGCCGATTTTTTCCGTTCAGTTAATATTCAATACATGGAAAGC
GAATGATTAA
>maker-Bgt_ctg-49_consensus_gene-5.0
ATGCGGCTACGACCTTCAATACCGAGAACTATTGGAACTTTCTTCTATAG
GCCAACTAGTTCTTGTCTATTTCGGCGATCATTATATCTGAACACCATTT
CACAACCTTCCCGTCCGCAACTCTCCTTCCTTCCTATTTTTACACGACAG
CCTACAACGCGCCTGATATCGACGGAAACTAAAGAATGGCTAAAACAAGA
AATCAAGATTGGTGTCAGATACTCTGCAATAATTACAGCAACTGGATTCT
TGCTATTAGTTATGGCAACTGGAATTCAAGAGGAATACCGCGCACACAAA
TATCCCACTCCTGATGAATGGAATTGGAATACAAGATTGGAAACAAGAGC
TGCCAAGGCANNNNNNNATAGCGATGACCCTTGGATCAAGAATTGGTTGA
TGATAGGTAGCTCATACAAAAGGGTAATTGGAAAACTTCATGATTCTAGT
CGCGAAGGACAGCGAATAGTCGAACAATCCGAAAGTACTTCTGCTTTGCC
TTTCGATATAGAAGGAAAGTTAGGATATGATGTTTCTCAAAATTCAGAGC
CTTGGAGGCGTGGATATTATGAAGTTCTGGCAGGGCTTGTACGAGTTGCC
GAACAGTTAGATGATTACGTTAGAGACAAAGCTTTAGATAAGTTTATTGC
TTGGCCTGCAAGCTCAGTGACGGGTCCTTCTAACCCAAAACCTCGGCCCC
TACCGGTCAACATGCCTCCTCCACCAGCTGAGGACGATTGTGTGAAGGCA
TTTGAGAGCCCGGAGGTCTACTATAAGTTAATCCTTACGACTAAGGGGTT
CACAGAAAAACAACGAGTTGATTCAGCAATTGCCTATGGATCATGGCTTG
AGTACAAAGGAAAGCCAGAACTTGCGGAAAAAATGTTCAAGTGGGCTGTG
AATATCGCATCATCTTCTCAGGATACTTCATCGTCCATCGTTGATGCATC
GACCTATGTTATCAAGGCCAACCACTGTCTTCCAAGTGAAAACATCCTGT
CTTCAACGACAGCTTTAGCCATACATTATGCTACAAACTCTAGAGTTGAT
TTAGCTCTACCTATATTTATAACTATACTCCGGTCCCGAAAATCTCTCCC
AAAGCCATCGCCTACCATGCTCTCTACAATTGATACGAACGATAAAGATA
CAAATCCATTATGGAAAGAAGCTCTTGTATTCATAAAAAAATGCTTCACC
CCGCCAAAGTATCCACCACCGCCTAGCGATGGCTCACAACCTCCAAATCA
GGATTCTAAAGGCTACTGTGAGATGGCAGGTACTATGTTAAATATTGGAG
AAATTTTATACTCTTTAAATCAATCAAAATCTAATCTAGAAGATGGATTA
GCTTGGACTCGTGAAGCAGTAGATATTGCTGAGGTCGAATTACAAAAAGA
TAGTGGAGAAGACACCAAAGAAACTTGTAAACGATGTTTAGAAGCTGGCC
TAGAGAACTGGATGATTATGGTGAAGCAACTAGCTGAAAAAGAGAGAAGA
AGTGGAGAATCAAAGCCACAAGGCTTATTTAATTTTGGGAATTTTCCACA
GCCTGGTTCTGGAAGATGGGAACGTGAGGAAGAAGTAGTTAAAGATCGAA
TAATTCGTACCAGCAGTCTTCTATCCCCTTCAAATTGA
>maker-Bgt_ctg-49_consensus_gene-5.1
ATGTCACTCACCATACTGGCTTCTGAGATCCTTGCAGCCGCCAAAGAAAT
TGATAAATCTCTCAATGAAAGCAACAAAGAACAGATCCAACCCTCTTCGA
GTGCTTCCAGCCCTAGTGTATTTGACAAGATCTCCAAATGCTCCTTTGAC
ATTGTTTGTGTCATAGGAAATCTCATCTTCCGTCCCTGGCGGTTGATATT
AGGGGATAGTACAGTAAATCATCAGAGCCTCCTACACACTAGCAGTACGG
TTTCAGGAAAAGATGATGAAAGAAGTATCAGTTATTTTGAAAGGTACAAT
GCTCTACCTTCAGAATTGTTGTCTAAATGCGAAGTTTTAATCAACAACTG
CCACCGTATCCGGACCTTAATTGAAGCCCCGGAGACAGCATTAGTCAACA
TATACAGCAATGTACTCATGATTCTCAAGTGGACCGAGATGGTATCGCTC
CAGGTAATTTGCCACTTCGAACTATTCAAAGCCGTTCCACCGTCAGGGTC
TGCCACCTACTCTGAAATTTCAGCTGCCACTGGATTGCCCTTACATCTTG
TCATTCGATTTATTAGGATTGCTATCTTAAACGGGATATTTACTGAGCTT
GTTCCTGGGCAAGTCAGTCACACGCCACGATCTCATTGGCTCCTTACTCG
CGGACAAGGTTTAATTGATATCATAAATGTTAATTGCTACGAGCTAGCAC
CGGCCGCTCTTCGCTATCCCGAAGCCATTGAAAAGTACGGTGTTGCCGAG
GAACCTGAACAAAGCCCTTTCGCTCTCATCAACAGCAATATGCCCATATT
TCACGTGTTTGCCCGAGAAGAATCTCGCCGACTCCGCTTTGGGAACGCTA
TGCAATATCTTACATCAAACGAAAGCTATGATGTTCGTCACATACTAGTT
GGACACGATTGGATCAGCGATGATAAAGTTGGTGCTCGTGTACTTGACGT
TGGTGGGGGCCTAGGTCATGTCTCAATTTTTCTTGCCGAACAAACAAAAT
TTCTAAATTTCACCGTGCAGGACCTCCCAAATGTCGTGGAGGATGCCATT
AAAAACAAAGCCACTCTCATCAAGAGCCAGGTTCAAGATCGTATCTCTTT
TTTACCGCTATCTTTTTTCACGCCACATCCTGCTTCTGACATTTTCTATG
ATGTCGTGTTCATGCGTTGGATCTTACATAACTGGAGCGATAAGCATGTC
CGCCAAATATTCCGTTCCTTATTGCCAATCCTCCGCAAGGGAAGTCGAGT
ACTTATCATTGAGTACCTGCTAGATGAAGAATGTATAGGTGTCAATGCTA
CGCACAATATCGGATTACGATGTGATCTCATGATGGGGGTCGGCTTTGGG
GCAAAAGAACGAACGGCCCGCGAGATCAGAGCCTTGATGGAAGAAGTTGC
GGCGGAATTTAATGGACTATGGAGTAACTGGAGCGTGCGTAAGCCAAAGT
GCAGCACTATGGGGTTTTTGGAGGCTACATGGGAAGGCGTTTGA
>maker-Bgt_ctg-49_consensus_gene-5.2
ATGAGCTATTTCGAAAAATTTGATGAGGTACGGCTCAATGCCTCTGCTGA
CTTCCACGTCCATCTTCGAGATGGGACAATGATGAAGACTGTAGTGCCTA
CTATCCGGGCCGGCGGTGTTAATACCGTCTATGTGATGCCAAATCTAAAC
CCCCCTCTCATATCTATCTTGGACGCTCTAGCATACAAAGAAAGGCTGCA
GCAAGAAGACCCAAGCATTACCTATCTCATGAGCATGTATTTGCATGAGA
GTATAACTCCCGAAATGGTCGTGGAGGCAAAGGCGCATGGTATCATGGGT
ATTAAAAGCTATCCAGCTGGTGTTACAACTAACTCTAGCTCGGGTGTGCT
TTCATACGAGCCTTTCTATCCTGTGTTCGCAGCTATGGAAAAATGTGGAA
TGATACTCAATTTACATGGAGAGTGCCCCAGTGATCACGAAAAAGATATC
ACTATCTTAAATGCCGAGCACAAATTTCTTCCGACCTTACTTAAATTACA
TTCAGATTTTCCTGCGTTAAAAATTGTGCTTGAGCACTGCACGACAAAGG
CAGCAATTGAAACTGTCAGAGAATGTGGAGCCAATGTGGTTGGGACAATA
ACTGTGCATCACTTATTTCTGACTGTCGATGACTGGGCCGATAATGTACA
TCATTTCTGTAAACCAGTTGCTAAGTGGCCAAGCGACAGAGCAGCTTTAA
TTAAGGCCGCAATCGACGGCTCCGGCAAATTTTTCCTGGGGAGCGATTCT
GCTCCTCATGATATTGCAGCCAAACAAACCAAAACAGGGAAAACTTGTGC
TGGTGTCTTTACACAGCCGTACGTAACCCAATTCTTCCTGGAGGCTCTTG
AGCAATCAGCCAGGGATGGCATCATCTCACCTGATATGGTAACCAAAGAG
ATATTAGGGGGTTTTCTAGGAGACTACGGCCGCAATTTTTATGGAGTTAC
CATCGGGAATACGGAACATATTGTTCTACACAAGAAGAGCGAGATAGTTC
GGGAGTCATTCACTGGAGAAGGAGTTGAAGTAGTGCCTTTTAGATGTGGC
AAAAGTGTTTGGAGAATCACATGGACATGA
>maker-Bgt_ctg-49_consensus_gene-3.30
ATGCGCTTGATACCTAAAGGCCTGACTCGATCATCTATGTGGCTTAGTTC
ACAGATTTATTTCAGAGAGGCGCCACATAAAAGCCAGAGACCTTATTGTC
ACCAGAACAACCAAGTTCCGAATCGTACTAGCAGAATTTGGGATCAAAAC
CCCGTTATTGTACGTGATGCATGTACATGCCACATGTGTGTGGACGGGAA
TTCAGGCCAGAAAAACTTCCGGACTACCGACATTCCCCGTAATATCACAC
CTAGAAATTGTGAGCTGGTCGAAGGAGGTGTGCAGATTCAGTGGAAAAAT
GATATTCCAGGATTTGAGTCTCATAAAACCTTCTTAACTCATCTCCAGGT
ACAATCGTCTGAAGGACAAATTATTATCAAAGACGTTGAAGAACAAATGT
TAACATGGGACAAATTTCAATTGAATCAGAGTCTACCTGCATTGCGCTTT
AACTACCAGTCATACTTGGATGAGGACCATATCTTGCACCAAGTCTTGTG
TAAGATGCAGAAATGGGGAATAGTTTTCTTTGAACAAGTACCAGAATCCG
AAAAAGCTGTCGAAGCAATAGCAGGTCGTTTAGGCCCTCTTCGTAACACT
TTTTATGGACAAACATGGGATGTCAAGTCCATTCCTGCTGCTCATAATGT
TGCATATACTAACAAGTATCTTGGTCTCCACCAAGATCTACTTTATATGA
AGATCCCACCAGGCATGCAAATCTTACATTGCCTTCAAAACTCATGTCAA
GGAGGTGAGTCTCTATTTAGCGATGCATTTAGGGCCGCGGAACAAATATC
AAGCAAAGCATACAAAGTTCTGAGCGAAGAGCATATATTTTATCACTATC
ATAAAGTTAATGAACATTACTTTTGCTCACACCCAATTTTCGAAAATGAC
CAAAATTCCAACCCAAATTCCTGCAAACCAATACCGTCATTCGTAAATTA
TTCACCACCATTTCAAGCTTCATTTCCATGGGGAACTAGATTTGTAAGAT
CACAGAAAATCCTACAGAGCCTTACAGAATTTGAGGAGATAGTAGAATCA
ACAAGAAATCTATTTGAATACAAGCTAAAACCGGGCGAATGTGTGATGTT
TAACAATCGTCGTATTCTACATGGTAGAAAAGCTTTTAATACTACAGATG
GTAAGAGGTGGTTAAAGGGCTGTTACCTTGACACTGAAGTTTTCATGAGT
CGTGCGAGGACCGTTCATGAAAGATTTAGGACTCGTCAAGAGTCTGTTGA
GGCAAATATCGATTAA
>maker-Bgt_ctg-49_consensus_gene-3.29
ATGGAACGATACAAAGTCATTGGTTTTATCAGTAGTGGTACGTATGGCCG
CGTTTATAAAGCACATGGTCGCCAAGGTCAACCAGGCGAGTTCGCCATCA
AGAAATTTAAGCCAGATAAAGAGGGGGAGCAGGTACAGTATACTGGCATC
TCGCAGTCTGCTATTCGAGAGATGGCTCTATGTTCTGAATTAAGCCACCA
GAATGTTATTAAACTAGTTGAAATTATCCTTGAAGATAAATGTATCTACA
TGGTGTTCGAATATGCAGAACACGATCTGCTTCAAATTATCCATCATCAT
ACTCAACCAACTCGTCATCCAATTCCGCCTTCTACAGTAAAATCTATTAT
GTTCCAACTTTTGAATGGATCACACTATCTTCATGTAAATTGGGTCTTGC
ACCGAGACCTAAAGCCTGCTAATATCATGGTCACAATTGGAGGAGAGGTA
AAAATCGGGGACTTGGGACTGGCTCGGCTTTTCAACAAACCTCTTCATTC
CCTTTTTTCAGGCGACAAAGTTGTCGTGACTATTTGGTACCGGGCACCAG
AGCTTCTACTTGGTTCGCGACACTACACTCCTGCCGTCGATATGTGGGCT
ATTGGCTGTATTTTTGCCGAACTTCTCTCTCTTAGGCCAATATTCAAGGG
CGAAGAAGCAAAAATAGATAGTAAGAAGACTGTTCCGTTCCAACGAAATC
AGATGCAGAAAATAGTTGAGATTATGGGGATGCCCACCAAAGAAAAGTGG
CCACTTTTGATAAAAATGCCTGAATACAGTAATCTAGCTACTCTATCCTC
AGGGCATATTCCTAAATCTGGATCACTTTTAGAGAAATGGTACTATAGTA
CCATTAACTCGACTCAGTCCTCTCCCGCATCCAATGTCTCCTTGGGTGTC
GAAGGCTATAAATTACTGTCTGGGCTTTTAGAATACGACCCCGAGCGGAG
GCTCACAGCGCAGCAAGCATTGCAACATCCCTTTTTTAGCACTGGGGATA
AATTTAGCAATAACTGTTTTGAAGGTATCAAGGCGGAATACCCACACCGG
AGGGTCAGTCAAGAAGATAATGATATTCGCTCCTGCAGCTTACCTGGCAC
CAAAAAAGTAGGTCCAGTGGATGATTCAAGACCAGCTAAACGATTAAAAG
AATAA
>maker-Bgt_ctg-49_consensus_gene-3.25
ATGTTCGGTACAATGATTAACTACTGGTATTTCACGGGCGACACTACTTA
CAATGCCATGACTAAAAGAGCCCTTCTGCACCAGACAGGTGAGGATGGGG
ATTACATGCCACTCAACCAAACTAAGACACTCGGTAATGATGATCAGAGC
TTCTGGGGACTCGCCGCAATGATGGCTGCCGAAACCAAATTTGAGAATCC
GGAAAAGAACGAATTCCAGTGGCTTGAATTGGCCCAGGGCGTCTTCAACA
CCCAAGTGCCGCGCTGGGATGCCCAAACTTGCGGTGGGGGACTACGCTGG
CAAATTTTTCAATTTAACAGTGGCTTCACCTACAAAAATAGCATCTCCAA
TGGTTGCTTCTTTAATCTCGCCTCGCGTCTAGCCCTCTTTACTGGAAACC
AAACCTACGCTGACTATGCCGATAAAACCTGGAAATGGATGACAGACATT
GGTCTCATGACGTCGGACTACAAGGTTTTTGATGGCACGCAAGTGACAAA
CAATTGTGCCTCACTGGACCACAACCAGTGGACATATAACGTTGGTGTCT
TTATGCTCGGATCGGCTGCCATGTATAACTTTACCAATGGAAGTCCCGTG
TGGGAGGAACGAGTTAAAGGGCTTCTCAAGTCGGCTCAAAACTTCTTCCA
AAATGGCGTCTTGTTCGAGGGGTGCGAGAGCAGCGGGAAGTGCAATATTG
ATCAGCGCTCCTTCAAGGGGTATCTCGTCCGCTGGCTCGCGGCCACGGCT
GAATTAGCGCCCTTCACTCACGACACCATTATGCCGCTGCTCACGAGCTC
AGCCAAGGCTGCTGTCAAGACCTGCACGGCAGGTGCCAGCGGTTCTCAAT
GTGGTCTGCAGTGGACCATGGAAGCCCATGACGGCAGTCTAGGTGTCGGT
GAGCAGATGTCTGTGCTCGAGGTCATCCAGAGCCACCTGCTTAGTAGTGC
ACCCGGATGGGCGTCGGAAGTCAAAGGCACGAGTATTAGCGTCGGCAACG
CTAATGCTGGCTCTGGCTCTGGCACCCACTCCCTCATGGTTTCGCATCCC
TCCACTGTCGCTGATCGTGTCGGCGCCGGCTTCCTGACTCTGCTAATGCT
CGTCGGCGTCATTGCCGGTAGTGTAGCTATGGCCATTGGCGACTAG
>maker-Bgt_ctg-49_consensus_gene-3.5
ATGAGATACACTGGGAATTTCTGGACCGTTTTCGATATTAATTGTGAGTT
TTATGGCGTAGTAATACGTGGAGAAACCGGCCATAGATCTTGTATTGAGC
TGTCAAACCAAATCGATACCAACATGATAAGTCCTGACCGAAAAGAATAC
AAGGGCTATAAGTGTCAGAGAATGATATTCGGAGAAAGCTATGTTCAAGC
ATCTCTCTTAGCAGCACGCGAAGTAATTATAAGTAAGTCACAAGAAAAAG
GATATCCTATCAAGATCTCGCGGCCAGGTGTTGAAAAATGCATGTACGAA
TGGCCCTTATTTCAAAATAACCTCATCTATAGATCTTACCTTAAAATCAA
ACGCCGCTCTAAACATTTTATCTGGTTTGAAGATGAAAGTGATCAAGTGC
GTGTCATTGAAACAGTTGAATCTTCATGGGCTGTATGCCCATTAATAACA
AAGACTATTGTGTCTCGTACTGAACATTTCAATTCTATCACCGCCCGCGA
GCGCGTTGACCATGATAACAAGAAAAGCTACGACTGTAGCGGTCGGATAT
TCACGGATTATTACATACAAGAAGTCTATTCCACTTTGAAAAACTTGATA
TCTAGCGGACGCCATCCCAAATTTAAGAAAAGTAATTATCCTCAACTCGT
GAACATAGCTAAGATAGACGCAACAAATAAAGTCTGGACTTGGCGACTTC
GTATTCCAGAAGCAGACTTCCAAAACTCCGAGATAAAAATCAGCTACATG
TTAATAATGAGCCAAGAATACCAAATTCACGGTGTATACCGAGTTAATAA
AGAAGGTTTCATTCAATGTAAGGCCAAATATGAACCGACTATTTCTCAGG
CAAAAGACACATTTTTGAACATGGACTTAAACAAAGGTTATCCCTCTTGT
GAGCGTTGTAAAGATGTCACAGGATGTAATTGTGAAGTAAACTGGCAAGA
CCCAAAGCGGCAGAAAATCTCATAA
>maker-Bgt_ctg-49_consensus_gene-3.0
ATGACTATTTCTGTCCCAAACATCAAACTTAACTCGGGCTATTTGATGCC
CCAAGTTGGGTTCGGCCTGTGGAAAGTTAACAAAGATACTTGTGCCGAAA
CAGTTTATGAAGCCATAAAATTTGGATATAGGCTTTTCGATGGCGCAGCT
GACTATGGCAATGAAAAGGAAGTGGGACAAGGCATCGCCCGTGCAATCAA
AGAGGGCATTGTCCAGCGTGAAGACCTCTTTCTGGTTTCAAAACTCTGGA
ACTCTTTCCATGACTCCGATAAAGTGAAACCGGCTGCTATGAAACAGCTG
AAGGACCTTCAGATTGATTACTTTGATTTATATATTGTACATTTTCCCGT
GGCGCTTAAGTGGGTTGACCCAGAGGTTCGTTACCCCCCAGGGTGGTATT
ACGACGGCAAATCGGAGGTTCAAATAAGTAATGCTTCAACTCAAGAGACA
TGGTCAGCAATGGAAAAGCTAGTAGAAGAAGGTCTGACACGTAGTATTGG
TATATCCAATTTTCAGGGCTCTTTGATATTAGATCTTCTCCGATACGCAA
AGATCCGTCCAGCTACGCTACAGATCGAGCACCATCCATATTTGGTCCAG
CCAACTTTACTTAAACTTGCCAAGGCAGAGGGTATTGCTGTTACTGCCTA
TTCATCCTTTGGTCCTCAGTCTTTTCTCGAGCTAGATTTCCAGAAAGCTA
AGGAGACCCCTGTACTAATGAAGCACCAAGCGATTACAAAACTGGCCACG
AAGTATTCGAAGACACCTGCACAGATTCTACTTCGATGGGCAACGCAACG
AGATATAGCCGTCATACCTAAAAGCAATCGGCTGTCCCTCATGGAGGAAA
ATCTTGATGTTACTGGATTCGATCTTACGCCAGAAGACCTTCAAAGCATA
AGTGCCTTGGACTGCAACTTGAGATTCAACAATCCCACTGATTACCTTGG
TACCCTTCATATTTTTGCTTAG
>maker-Bgt_ctg-49_consensus_gene-3.4
ATGCGACGCGCTACAGCTATCTTCATAGTTATAAACGCGACCATCATTCT
TTACCTTCTTCACGCATGCAGCACCCTAATCGGCCTATTGTTCGAAGATG
GTGCAGCAGACATTATTAGCTCAGAAGAGATACCCGCACTAGAGACTAAA
TGGAGCAAAAATTCTACGCAACTAATTCCAAAAATCATCCATCAAACCTA
CATCAACGAAAGTATACCGAGCCAGTGGATCTTGAGCCAAAAAAGCTGTT
TGAATCTCCATCAAGATTATGAGTACAAGGTTGAGTCTCGCAACTTTATC
GCTTCACAATTCCCCTGGTTTTTAAAAAATTTCGACGACTATCCATATGC
CATCCAACGGGCCGATGCCATCCGATACTTCGTGCTTGCCCACTTTGGTG
GCATCTACATTGATCTCGATGATGGATGTAATCGACGACTCGATCCTCTT
CTCGCCTTTCCAGCCTGGTTACGCCGCACTGTTCCGACCGGTATTTCCAA
TGACGCTATGGGTAGCGTACCCCAGCATCCGTTTTTCCTTAAAGCTATCA
ATAGTCTTCAGACCTACCAGCGCAACTGGGGTGCACCATATTTATCGGTT
ATGTACAGTACAGGTCCGCTCTTTCTCAGTGTTCTCTGGAAGGAGTACAT
GCACGGTTATCGCCCAGCAGAAGAGCATGTAAGAATTTTGACGCTCAATA
ACTATAAGGGTTTTCCGGAAAGCTTTTTCAACGTCACAAAAGGCAATAGT
TGGCACAGAGAAGATGCAAAGGCAGTCCTATGGATGGGAAAACATTGGAT
GTTGCTGACCGTCTCCGGGTTTGCTGCAGCTATAGTCATAGGAAGTTTTC
TTTGGATGTTATGGAATCGGATTTTCTCGCGACCCACTAAGAGCCGGCGA
TGGAAGAGTGGTGCACACTATGAACTTGTTGATCGTCAGGCATAG
>maker-Bgt_ctg-49_consensus_gene-3.3
ATGAGAATCCTGAAGCTGGCAGAGCTCAGGCTTATCGCCTCTAAATGTGG
TATATCTAGCCAGGGAGTCAAGGCTGCCCTGAGCTCACGGATTGATAAAG
CACTCCACGCCCTTCCCCCACCACCCACCCAGCCTCGACGCATCCTCAGC
ATCGACCTGGGTATTCGAAATTTGGCTTGCTGTACCCTCGATCTGAAACC
CCATTCTACCGTACCGTCCCTAACCTCTTGGAATCTATCATCTCTTGAGT
CGGCTTCGGAACCGGCAGCGGTGCTCCAAGCCCGCGATGCATTCGATCCA
CACTCCATGTCGCAAATGACATACGCCCTCGTCCGCCAACGCCTCCTCCT
TGACCGTCCTACACATATCTTGATTGAACAGCAGCGCTTTCGCACTCGAG
GATTCAAGTGCATCGCCGAATGGACTATCCGCGTTAATGTTCTAGAGGCC
ATGCTTCATGCCACCCTATGCACTCTACGCGCCGAGGGTAAATGGGCCGG
AGATTATGAATCCGTCATCCCGGCAATGATTGGTCCTTTTTGGTCTCATA
GCCTCAAGGATATTCTGGTGAAGAGTAAGGACGTACGGAAGCAACAAAAG
CTGAAGAAAATCGAGTTGGTGAGAGGCTGGCTAGAACAAGGCACCCCATT
TTTCACCCTCGGAAGCGAAGAGGTCAAGGTTATAAGTAAAAGATACCAAG
ATAAATGCAATCAACCACGTCGTCAAGCTGTCAAAAATAATCAAGCGGAA
GAGGCGAGCGTTCGCCTGCAAAAACTAGACGATATGGCAGACGCCCTACT
GCAAGGTCTAGCATGGATTCACTGGGATCAAAATAAGAGAGTTGCGGCAG
AAAAAGGACTGAAAATTCTGCTGGCACCATAA
>maker-Bgt_ctg-49_consensus_gene-3.2
ATGTCGTACACTGCTCTGGCATCACAACTCGTCCTGATAGTTTCGTTTCT
ATTCACACCAAACGTTCTCGCCGATTGCAGAGACTTCAAGCAATCACGAA
ACTACTACACACTATCTTCGCCCGACGAACAAATTATCTCCACTGGCTAT
GTCTGTGATGTGCCCAAACCAAATATATCGCCTTTGCCAGGTCAGCCGCA
GTGTAATGCCACCAGCGAGTGTCCAGCAATAACGTCAGGCATCGTCACAA
CTATCGGTAGCAACAATCTTTCTCTGGGTCATGACGATGTTCTCCCACTC
TATTCCCTCATTCCAACAAAGACTTACTACACCCCTCCATCATTCCTATA
CTCTCTTTCCGGGAATGTCACATCAGCAATTACCTGCCTGACTGCGCATA
TCGCCAACGGTACCGTCAACGATACAACTACCGCTGGATACTCTACCTTC
ATTCCAACTTTACTCTGCATTGAGGGTACCTTGAGCCAGTGCTCTGACGG
CCCCGTCGATGATGGAACCCCAATTCAGCTTTGTGCCGTCAATGCACTCG
ATCTAGGCGCCGATGGTATTGTCCCAAACGGCGTACAGAAATGGATTGAC
ACCGACGTTGATACCGCCCAAAATCTGACTGAAAATCCAGCCGAATCTCA
AACGCCGATTGAAGCAGAAGCTGGGCCAGAATTAGAGAGCCTTGGAATCC
CTCGAATTTTAGGTAGCGCGAAATTTTCGATAGCCCTAATCCTGGCATTT
TCTATCGCTGTGGTTGCGTGA
>maker-Bgt_ctg-49_consensus_gene-3.1
ATGGCGCGTCAATTTTTTGTGGGAGGTAACTTCAAGATGAATGGGACGAA
GGAAAGCATCAAGAAAATCATAGCTCATCTAAATGAGGCTAAGCTAGATC
CAAAGACAGAGGTCGTAATTGCGCCGCCTACTCTACACTTACAACTCGCG
CGCGAACATCTTCGACCCGGTCTTGAGGTAGCGTCTCAAAACGTCTACGA
CAAGCCTAATGGTGCATTTACCGGCGAGGTTTCCGTCGAGCAGCTTCTGG
ATGCCGGCATTCAGTGGACACTCACGGGACATTCAGAGCGACGCAGTCTC
CTCCAGGAAAGCGATGAGTTTGTGGCGACAAAGAGCCGGGCGGCTCTAGA
TGGTGGCCTCGGCGTCATATTTTGCTGCGGCGAGAGTTTGGAGCAGCGCG
AGGCTGGCCAGACGCTCAAAATTGTCACGCAGCAGCTCCTTGCTCTTAAA
GCAAAATTAAGTCACTGGAATAGACTAGTCATTGCCTACGAGCCAGTCTG
GGCTATCGGCACCGGAAAAGTCGCTACGAGCGAGCAAGCCCAAGAAGTCT
CCCAAAGCATTCGGGCCTGGCTCCACGCTGAAGTCAGTCCAAAGGTTGCC
GAAGAAACCCGCATCATCTACGGCGGCAGTGTGACAGACGGCAACTGCAA
GGAGCTGAGCAAGCAACCCGACATTGACGGATTTTTAGTCGGCGGAGCAT
CTCTGAAGCCAGCATTTGTCGATATTATCAATAGTAACTTGTAA
>maker-Bgt_ctg-49_consensus_gene-3.31
ATGGCAGTTAGTACGTCCGAAAATCCAACTCCCGTCCGGGTAGCTCAGGC
TATCGGAATCTTGGGTACCATATATTCTGCCGGAGGATCTATGAGTATTG
CAGGATTCATGATTCCAGCCATCCGCCAGTCACCCACACCTATCCTCCTC
TCCCAGTTCCGCCAGATGTATAGACGTGGCTCTAACTCAGCTCCCCCCAT
TGCCGTTGTTACGGCAACTGCCTTGGCTTATGTCGCCTATCACTATCGAC
TCACCTCTGTCTGGAAACAATGGGCGCTCGCATCAGCCCTGTCAATTAGT
ATCATACCTTTCACATTTGTAGTAATATACCCGACCATCAGAACTTTAGA
AGGCTGGGACGATACGCACGGTGAAGGTATTGATCGAAAGGACGTTATCG
AAGTAATCTCTGCCTGGAACCGAAGACATATCGCACGAAGCTCCTTATCT
CTGTTAGGAGGATTACTAGCTCTCTACGCTCTAATCCACTAG
>maker-Bgt_ctg-49_consensus_gene-6.2
ATGGCTATTGCGACAGTAGAAGCTTCGCCTCTGTCTCCAACTGGAAATTC
CCGCGATGTATTCCGAAAAAACAATCGTAATGTATCATTTAATACTACAC
CAGCAGCTATATCGATCGATACAAAGTCCCATACTATTCCTTCAACGACT
TCGTCGTCCCAACAGCAGCCCATGCGACTCAGGCGTCGCAGCAGTCAAGG
ATCTGTAGTAACTATGCAGAATAGTGTCCCTAAGATTGGTCCACAACGAA
CGACCAAAAAAACGCAGAAGCTCAAGCTCCTACCCAACCCTGAGTTTGGA
GAAGATGGTCCAGATGAAGAGAGCGGGAGGGATGTCTATTCACAATACAC
ACGAATCAAAGATCCTACTGCTCGTCGAGATGCCGCAAGATTGGGAAAAT
CAGATCGCGACCGTCTACCTCGGGTAACTGCATACTGTACCGCCAGTAAA
TATCAACTTGAAAACATGATGCGATTCCTTAAAGGTCGAGGAGCGGCGAG
AGGTGCAAATCCAAAGTTGGTAGACGAATGTATTTATACACCGTTTGAGT
ATGATCGACAGAGTAACGATGAGGTTCAGCCTACACCAATCGACCCTTAC
GGAAAGAGTAGTCCTGGTGCTATCATTGATGACAGCAATAAGAGTTCAAA
TCGAAGGGGCGATCTGATTGATTTGCGCAATGAGGGCGATTCCAGTCATA
ATAATAGAGAGAATGGCACAAGCAATAACTCGGATCGAAATCATACCGAA
GTAATCACATCGGAAAATAGTCCGGACTTCGACACACAGGTCCACACTCC
CGAGGTGTTTTTATTCGATTACGGAGTTGTTGTAATATGGGGCATGTCGC
TACAGCATGAGCAGCAATTTTTGAAAGAAATAGCAAAATTTGAAGATGAA
AAACTAGCACCTGACGATGTGGAAACCGAATGTTTCAATTTCTACTATAC
CCGAGAATACCAAGCCCGCATCTACAATGACTTTATCACGCTAAGGGACA
AAGGTGCATATATGACAAAGCTCGCTATATCGCATGCTCTAGCTCAAAGT
GTAAAGACATCAATGTTCGAAGAACTAGTTGATAACACCATCGAGGCATG
CAAAGATATTCCGGGTCAGATCGCAACGACGGGTAAAATAGCCCTAAGCC
GAACTCAAATCAACATGCAAATAGGAGAGCTTTTTATACTTCGTATAAAT
ATACATTTAAATGGATCAGTCTTGGATACTCCTGAGATATTTTGGTTGGA
ACCGCAATTAGAGCCCGTTTATCAAGCTGTGCGCAGCTACCTAGAAATGG
ATCAGCGAGTAAGCCTACTCACTGATAGATTGGATGTTATTGCAGATCTA
CTAGCTGTACTCAAGGATCAATTGAGTCATGGTCATGGTGAAATGCTTGA
ATGGATTGTAATTGTTCTCATTGCGGCTGAAATACTTGTTGCTGCTGTCA
ACATAATTGTGGATATTTATGCAGGCTTGGATTAA
>maker-Bgt_ctg-49_consensus_gene-6.1
ATGCCGTTCCAATTCTCTCTTCCGACAACATCTTCATTCGCTTTTTCACA
ATATTTCAGCAGTGACTCTCACCCTTCTTTGCCCCTCGCAGCAAGCACGT
ATCGAGGTGTGCTAAGAGACACCTTGAAAAAGCACAAGCGTCTACCGCCC
GCTGAACAGTCAGCTCATCTTTCCTCAGTCCTCACCGGACTAGAAAATTA
TATACCCTATCTACTGGCTGTTGACCACGGGCTGAGTAATGGATCAGTTG
CTGGTCAGCCGCTAGACATTGTTCTAAAGTCAACCCCGTGCCTAGAATGG
AGACCAACAATTTCAAATAAACCTCTATCTGGCCGCGAAGTAGCAAGGCT
TAATTTAAAATCTTTAGAATATGAAATTTATTTCGTCCTATCTACTTTAG
CATATACTCACACGCTCTTTTCACGAGCAGCTCTTTATCCACTTTATAGC
ACATCAACTAGCCCACTAGATCATCAGCAGCGAATGCTCGCCATTACTAC
CGCAACTAAACACCTCCTAACTGCCGGCTCAATTCATGAGTATTTATCAA
CTCGCTCTGAGCAATTACCTATGTCAGCACCATGTATCGATATATCACAA
GCCAGTTTCAAAGCATTGGCCTCCCTAGCACTGGCTGAAGCAACCCTTCT
AGCAGTTTTTAAAGATGACCCTTATCCATCAGTTGTTTCACAAGATCGCA
ATAAATCTGATAAAGAATGGATGATAAAAGCCACTGAGATTCCAAAGGTA
AGAGCACATCTCTTTGCTCGTTTATGCCTAGCTGCTGCTGAACATGCAGC
TAATGGCCTATCATTATTAAATTCCGTCTCCTCAAACGGCCAGGGAAAAG
TTAACCCCGAATTGTTAAATTATATGGATAAATTGATTAAAAGTAGTCGG
GCAAGATCATGTCGTTTCTTAGGGATTGACGCCGAGATTTCTGGACAGTT
GGGCACAGCTGTCGCTTGGCTCCAGGCTGGGCTGCATCAGCTTAGGCATA
CTCCGGAAGATCAGTTAGGTAAAGGCATTAGGCGAATAAAGAGAGATTGG
GATGGGAAACGAGAAGATAGGAGGATGGAAAAGGATACACAGTGGGGTGC
TGATGCGGGCAAAATTGATGAACGGAGAATTTTGGAAATGCTAGAGAAAA
AGTGGACTAAAACAAATGATACGATCAATGTGCAAAAAATCCCAGCTATC
GGAACCCTAATATCTTCCATGCCTTCAGGCCGGGAGATTCACAGCATAAA
ATTATACAGTCCTCCCAAAATCGAATACTCAGCGCTTGTAGCATTGAAGG
CTGTTCCTTCAAATGATGGCCTTGAAGAGCCAGGAAGCCCTGATGAACAA
GACAGGCAAACTGTAGATGGGGCCCCCCTTAGTATTGATGCTGAGTATTC
TGGCCGTGGCAGCTATTTTTAG
>maker-Bgt_ctg-49_consensus_gene-6.25
ATGAGAAGGCCACCTTTCAATCTCATTGGTTTGCTTCTCAATACGTTTTC
TCAACTTCTACCTTGCTCAGCATCTCCTAGCTCCCAAGGAATTGAATACG
TCTATGATATAAAAAATAACTATGTTTGCGATAACTTTTTCTTCGGCAGC
GACAGAGTGAGGAGGAGTTATATCACAGGTTGTAATGAGCTATGGAACGA
TAATTTGGCAAGGCAGTTTCCAGCCAGATTGGAAGATAAAAATTTCGTTG
GCAGAATACAAAGAACTCTATTTTCATGGCCATTAAAGAATTCTGTGGAT
AGTTCAGACATAAGGTCCGTAGGAGACTATCGAACTGTATTCGATATATA
CTGTAGATTTTATGGCGTCATAATTCGTGGAAAGACTAGCCATAGTTCTT
GCATTGAGTTATCAGACAGTATCGACACCAATGTGATAAGTCCTGGCTCA
AACATATATAGGGGCTACAAATGTCAAACCATGATGTTCCGAGAAACTTA
TGTTCAAGCATCTCTCAAACAAGCAAAGAAGACAAAATTAAAAAGGAGTC
GACTCAAGAAATATCCTGTCAAGGTTTCACGGCCAGGTGAAGATGGGGAT
GCGTACGAATGGCCTCTTTTTCCAAATAATATTATATATAAATCTTACGG
TATTTTGAACCGACATCTTAAGTACTTTGCTTCATATTCAGATGTGGGTC
ATGATGTACAGGTCTATGAAAAATCCAAATATGCCAAGAGAGAATGTCCA
TTGATGACAAAGACAATTGTGTCTGGTACTCGCCATTCCAATTCCATCAG
CCCCCACGAACGTGTTGTCCATGATGAGAAGAAAAGCTATGACTGTAGTG
GTCAGATATTCACGGACTACTACATACAAGAAGTTAATACTATGATGAGG
AATGTAATATCCGGTAGATATTATTCGGAATTTAAAAATTATTATTACAG
GTCCGTCAACATACTTAAAATAGATGCCATAAACAAGGTCTGGGCTTGGA
ATCTTCGGGTTCCAGAAACAGAATTCCAGAACTCTGGCGCTATAATCAGC
TACATACTTGCAATGAACCAAGCATACCAAATGGTTGGTATATATCAAGT
TATGAAAGGAGAATATGCTCAATGTTCAACGAAATATGAATCTACCGGCT
CTTCAACAAATAGCATGGTTTCTGATCTCGATTTAAACCAAGTTTATTCC
CCCTGTAAGCGTTGTAAAGACGACACTGGATGTAGTTGCGAAGAAAACTG
GCATGATCCAAAACGCCAGAAAACCACAAAGCAAATTTTAGGGAAGAATA
GAGAAAGCAAACCTGAATCTAGCGATTGA
>maker-Bgt_ctg-49_consensus_gene-6.34
ATGAGAAAACGACATTTCTACTGCGCTGCCGTCCTACTCAATATTTGTTT
ACATTCTCATTCTACCAATGTGTACCCAGTTCCTCGAAAAGCTGAATATC
TCGATGAAGTAATCAGTGATTATCTTTGCGAAACTACGTACTTTGAAAGC
AAAATAGTAATGAATAGTTACCGGACAGGATGTCATAGATTGTGGAACGC
CGATTCAAATAAGAAATTTCCGGCCAAATTGGAAGATAACCATTTCGTCA
ACGGAGCACATAGAACTTTATTCTCATGGCCATTGAATCATGCTACGGAT
AGTTCAGACATAAGGTTTACTGGGATTTATCGGACTGTTTTTGACATAAA
TTGTAGATTTCATGGCGTGGTGATACGTCGAGAAAACAACCATGAAGATT
GCATTAAATTTTTAGATCGAAAAGAATTTGATAATTTTGGTATGAAACTT
GAGGAGTACGAAATCCACAAATGTGACCGAGCAGTCTTCGGAGAAACTTA
TCTCAAAGCCTCCATCAAAGTAGCTTGTGAAGCAAGTCTAAATCCACGCT
CCAATAGATACCCCTTAGTACATGCAGAATCGCCGTCAAAAATTATCACT
TACAGATGGCCTCTGCGTCAGAATGATAAAATTCATGAATCGCACCGGGG
GTCAGATTACCATTTCAGATATTTTGTCTTGTATACGCATGAAGGTGGTC
CTGTGCGCGTTATTGAAAATGGTAGAATCTCATGGCAGACATGCCCATCA
GAAAAAAAGATTATTCCCCCTAGTACGTACGAGTCTAATATCATCGGCGC
CCTAGAAGGTATAGTCTATGAAGACAAGAAAAGCTATGAATGCAGTGGTC
AGGTATTCACGGATAAATACATACAGGAAGTCTTTTCAAAAATAAAGACC
GAGCTACAGGATTGGAGTAACAACCCGACAAGGAGAGATAAATATCCTCA
ACTGAAGCACATAGGTCAAGAAAACGCTGTAGACATGGTCTGGATGTGGT
ACCTTCGTATTCGAGAAGCAGACTTTATGAGTATATTTGGACCACCTTTT
TTCTTGGCTTTTGCTAATCTCGAAGGGTCAGAATCCAATGAAAGATACGT
ACTAGCAGTGGATAGAAATCTTGAAAGCTTTAACGTTTTTTATGTTGAGG
ACCGCAAATACACCGTATGTGTAACGAGATACAAATAG
>maker-Bgt_ctg-49_consensus_gene-6.21
ATGTTTCGTCGACTCCAATCTGGGTTACCTAAAGATCCCGTTTTCCCTTC
AGATCTAAAGAGGCTTGGGTACTTTATTAATGAAAAAGACGAGATACGAA
ACATTCAAAATCCGAAAGCATACTTCCACTTTTTCCTGACCAAAAATGAA
AGAGTAAATGAATTGCAACGCGAGGCTTTGAACAGTGCAACTCGCTCGAT
TGTTGAAGAGCGCCTCAAAAATCTTGGGCTGCGCCTGATTCGACTTCCTT
TAGAACAAGAGGCAACAGATAGGCACGTTCCAATCTTTGTTTCATCAGAA
TTGAAGAGCAAAAAAAGAATAATAATCTTATTCTATGAGCAACAGCAGGA
TCTCGGGATCCTCTCATACAGAATTATTTGCGGAAAGGGCGGAATAAATC
ATGGTTCTGTTGTCAATATGGTTAAGTTCATACAGTCAACGCATTGCTCT
CCTGATAGTCAAGACTCTCCCGGCATAATACTAGCTAATATGGGACAACT
TCGGTGGTGGCGTCGCGGTAAAAAAGCACTCACTCAAAATTCATGGTATA
CAATTCCGTCAAAAAGCTTAGTTGATCCGTGCTATCAATTTGATCCAAAG
CTAAATACCGTTCCAGGACATGAAGATCCTGCTCAACATGTCGATTACAT
GTTTAATCATGTGATAGAAGAATTAACCGATCCAGAAGCTGTCATTGACG
TCATAGGAGTTGCAAGTGGGGCGTATCAAGTTAGCTGTTTCCTAGAAGAC
GAGAAGAATTGGGATAAATGGAATTCCCGAATCGCTGCTTTTGCCTCAGT
TGCAACCTACTTCACAGCTGACCAGATTAATAATCAGAAATTTAAGGATT
GGCTCGTACAACGAGGGCGGGCTTATATCCTTTCGGAAGAACCCTGTGAT
TCCTTCCTCGCGGATGCAGGTGGTTCGAAGCACACGCAACCACTTGGCTG
TCCTACCTTCAGCCTAGGAGAATCATACTATCCCGAGGCCATGCTTCCAA
ATAGTTATGAGACTATAATAAATTGGTTTAATGAAGTAGCTCAAAGTCCA
ACTTATGCAAACCCTACTATGGTCTATACTGAAGCAGAAGCAATCACTAA
TCTAAATGAACCTACAAATTGA
>maker-Bgt_ctg-49_consensus_gene-6.24
ATGGTGCCAAATGAGAATCAAGACAGTCAAAATGCTACGCAGTTGCTGGG
CTCCTCTGGAACTCTAAGTCAAGTCAAAAACATCACTGAGGAAAAGGAGA
CAAAAAAATTTGCAGGTCTGCAATCTTTGGTTGCTGGGGGTTTTGGTGGA
GTCTGCGCTGTGATTGTCGGACATCCATTCGATCTCATTAAAGTCCGCCT
ACAGACTGCAGAAAAAGGCCACTACCGAAATTCTATTGATGTCGTGCGGC
AAAGCATCACAAGAAACGGTCTTCGAAGGGGACTATATGCGGGTATAACT
GCACCCTTAGCAGGGGTGACACCTATGTTTGCCGTGTCTTTCTGGAGCTA
TGATGTAGGAAAATCTTTGGTCCACAAGTTTTCCAGGGTGGAAAATGAGG
GTCTATCTGTTGCACAAGTTTCAGCTGCTGGGTTCTTCTCTGCTATCCCT
ACGACGCTCGTGGCGACACCTTTCGAGCGTATTAAAGTTCTCCTCCAGAT
TCAGGGGCAGAGAAATCTCAAACCAGGAGAGAAGCCAAAATACAGTGGCG
GATTCGATGCCGTGCTGAAAATTTACAGGGAGGGAGGCATTCGTTCAGTA
TTTCGCGGAAGCTTGGCTACTTTTGCCCGGGATAGCCCTGGCTCAGCTGT
TTACTTTGCTACATACGAAGTCGTAAAACGGAGGCTAACTCCTATAGATC
CCTCTACTGGCAAAGTGTCTGGGGAATTAAGTTTAGGTGCCGTGACAGTT
GCAGGTGCAAGTGCAGGTATAGCTATGTGGATACCAGTATTTCCGATTGA
TACTGTGAAAAGCCGGCTACAAACTGTGGAAGGCAATCCAAAAATAGGCA
GCGTTATTCGGGGCTTATATACTAGTGGAGGATTGAAAGCATTTTTCCCC
GGAATAGGGCCTGCATTGGCTAGGGCTGCGCCTGCAAATGCCGCTACCTT
CTTAGGGGTCGAACTTGCGCATTCAGTCATGAACAAATTGTATGCAATGT
GA
>maker-Bgt_ctg-49_consensus_gene-6.10
ATGTCAGAAACGGCTTTAAATGGAAATGGAGTAAAGGAAAAACTGCAATG
CTCCACTCAGCAAAGTCATGAGGAAAATCAATATCTAGAACTTATAAGGG
AAATTGTGGACAAGGGTGAACACCGCCCCGATAGGACTGGAACCGGAACG
ATATCCACATTTGCGCCTAGACCTCTTAAATTTGAACTATCCTCCAGCTC
AGGTGCTCTAATACTCCCCCTCATAACCACAAAGCGCGTGTTCATACGTG
CGGTAATAGCGGAGCTTCTGTGGTTTATATCCGGCTCGACCTCTTCCCTT
CCTCTCCAAGAAGCAGGCATCAAAATATGGGATGGAAATGGATCACGTGA
ATATCTTGATTCTGTCGGCCTGTCGCACCGCGCCGTGGGAGATTTGGGAC
CGGTCTATGGCTTTCAATGGCGACACTTCGGTGCTGAGTATGTCGATTCC
TCGACGGACTACACTGGAAAAGGCATCGACCAACTCGCCGACGTAATCAC
GAAATTAAAATCAAATCCATACGATCGTCGAATTATAATCAGCGCCTGGA
ACCCCAAGGATCTCAAATTAATGGCCCTTCCACCCTGTCACATGTTTGCC
CAATTCTATGTCTCTTTCCCACAAGGAGCCCAGCTCCCTGGGAGACTTCA
TTGTCAACTATACCAGCGAAGTTGCGACATGGGACTTGGGGTTCCATTCA
ATATTGCTAGCTATGCCTTGCTGACGCACATGTTGGCTCACGTCTGCAAT
CTTACCCCAGGAACTTTCACACATACCATGGGTGACGCGCACGTATATGT
TGATCATATTGATGCACTAAAACTACAGTTGACGCGTGAACCACGCCCTT
TCCCTGAAGTGGAGATCAAGAGAGAGAAAGGATGCAGCGTGGACGGCTGG
AATGTGGAAGACTTCATTATCAAGGGCTACAAGCCGCATCCAAGCATACC
AATGAAGATGTCTGTATAA
>maker-Bgt_ctg-49_consensus_gene-6.33
ATGAAGCACAGCGTACCGTGGGATAAGAATCCCTTTCCCAGAGATAGCAA
GCATGGTGCCGGACGGTCAGTCTCAATATCCAGTCGAACCCCCAGCATTT
TTTCTACCACCCCAGAACTATCAACGGCCATGATTAGTGCAGAAACTGAA
GTATACACCTACAATACCGAAGACGAGCCTCGAAGAGCTTCATATTACTC
GGGATCAATTTCTTCCAAAAAATTACCTGTTGGCGGAGATGCTACCAAAA
TGCACGGAGACAATCCTCTACACATTCCTTTGTGGAAAAATACAGAGCAA
ACCGAAGATAGTTCTACTAGTGAAAAAAAAGCATCTAAAAAGAACCGAAA
ATCCGGTCCGGAGTCTATGATATTTTCACAGTCCAACTTTCTATCAAAAG
CTACTACGTCAATACTAACATCACTTAAGTCTCCACTCCGAAAAAAGTCC
CATGATAGTATTCCTATTTCTTCCCCAATGCTCGACAAAAATGATCCTCA
CAACAATTTCTACGGCCCACGCAATCCCTCGATGCCTTCCAGTCCAGCGA
GAACCCTCAAAGAACCAGCATTTCCAGTCACGTCGCGGAAGAATTCGAAA
AATCTTGATCCCGCCGATGCGCTTCCACTACGAAGCTTTGAATCTTATTC
TAATCCATCAAGCCCCCACACTCAGTTAGCCTTTGCGGAAAACTCCAATC
AGCTTGGTCTTCCCCGTAGCGGAGACTTTGACGCGGTTAGTAGTGCTGGA
AGTGCTGGCTCCACTGTATATTCACCCTACCTGCCCACCACGCACACCAC
ACCCGTCACGCCAAGAATGATGAGCCGAAGTGAAATTAAGGCACAGAAGA
AACTAGAAGCCAAAAAGCCCATCACGGATATGGTCCAGCGTGACGAAGAT
ATGTGGTAA
>maker-Bgt_ctg-49_consensus_gene-6.0
ATGGCGTCCACAAAAACATTCTCATTTTGTTCCTGCAAATTTGTTGCTCA
AAATCTCAATGTAATAGCAGTCCTTTTAGTAGCTTTTACTTTGACTTTCT
CTTTCTTGAACTCACAATTAAATTCTTTCTACATTTTCACTCCGGAGCAT
CTCCAAGATCTATCTAGCCGCGCTGTTAAAAATCACGGAAATGATACTCG
AGCAATGGTCGATTTTATAACTCGTGAACTTAGTGAAAAGCTACCAGGAG
GCTACATAAATCTGAAAGAAGAGTGGATACTTAATAATGCAGGTGGTGCG
ATGGGAGCTATGTACATTATTCACGCAAGTATAACTGAGTACTTAATCAT
TTTTGGCACTGCCACTGGCACAGAAGGACACACAGGTCGTCACACAGCAG
ATGATTACTTTCATATCCTCACAGGCACTCAACTAGCCTTTACACCAGGC
AGTTTCGAGCCAGAGGTTTATCCACCAGGGAGTGTCCACCACCTCAAACG
AGGGACAGTTAAACAATACAAGATGGAAAACAAGTGCTTTGCTCTCGAGT
ATGCTCGCGGATGGATACCACCCATGCTATTTTTTGGATTAGCCGATGGA
TTCTCAAGCACTCTAGACTTTCCAACGCTATGGAGAACTGCTTGGGTTAC
AGGAAGAGAAATGGTTCTAAATCTAGCAAGATTTAAATTCTAA
>maker-Bgt_ctg-49_consensus_gene-6.11
CGCCGCGGAACTGTCTCCCCCAAAAAGAGAAAAAGAACATCCTCAAGACT
GAAAGCAGATGATGTTGATCAGATTATATCTTACGTTGAGTCTTCACCTG
GAAACCGCCGCAAAACATTTCTGGAAATCGCCTCTGGCCCCTTTAGACAT
CTTGGTGTTAGCGAGCGGGTAATACAAAGAGAACTTCAAAAAAAAGGATA
TCAGCGACATGTGACTCATCTAAAGCCTCCAGTATCTCAACAACCTATGA
AGACTCACAGAGAATGGGCCGAAGCTCATCTCAATTGGGCACATGAAGAC
TGGACGTCAGTTTTTTGGACAGACGAAACTTGGGTAGAGGAGGGAAGAAA
TTCAAGAGAATGGGCTGATTGTGCTGGAGAAAAATCGAAGAATAGGGTCG
GCTGGATGTTCTGGGGTTGCTTCGCAGGGCCAGAAAAAAACCCTTGTTTA
TTTTGGGAGAAGGAGTGGGGATCCATTAACTCCCAAAATTATTGCGAGAA
AATAGTTCCTCTTATTGATGGCATGGTCTCGATGAGACCTTGGCTTTCCG
TAATGCGAGATAATGCTTCTGCTCACACAGGAGCAAGTACAATGGAAGAT
ATGAGCTAG
>maker-Bgt_ctg-49_consensus_gene-6.5
ATGACTTTGAATTCAAGTACTCATCGGCCTACTTCCTTTGTTATTACGGC
GCTTGTGACTGCGTTTTGGTCAAACAGTATCATGTTTCACACGCATCAAT
CTTGGGAAAGAAGTGACAGAAGGGGCGACGAAGACGAAATCCTTGCTTGT
GGTATCGCCTACGAGCCTCCAGATTTTACTGCGGCATCTACAGAGCTAAC
ATGGGGTCTAACACGAGGATGGAGGGCCTCTATTCTCGACGATGCCACGG
AATCCTCCGCTACCATAGACAACACAATTTGGCCAGGCCAATTTATAGCA
GAAACTCTCAGTCAAGTATTTTCTAGTATTCTAGCCGAAGCTCCAATTTA
TCATGAGGTGCCACCAACGGAATGGCTCAAAAGAGAGCTAAAATGGCGGA
AACCCTCTTTTTGA
>maker-Bgt_ctg-49_consensus_gene-6.23
ATGTCGATGTTTCGGGCAAAGAAGCTTGATATCGGTTGTTTTGTCAATGT
CAAGGTTCTTCGTGATCATACCAAAAGGAAGGTTTTCGCTGAGAATGAGC
CTGAGAGACAAGCTCTTCGCTACATTATCCGCAATCTTGAACTCCCGGAG
CGTACACGTGCGAAAGCCCAGCTCGAATTAGCCCAGATGCACAGTTACAC
TCGCTCAACACAAATCAGAAATAGATGTATACTGGGTGGGAAAGGGCGAG
GAGTTATGACAGATTTTAAAATGAGTCGGTATAACTTCCGAATGAATGCG
CTTGAGGGTAATCTACCGGGGGTTAAAAGAGGTATCTGGTAG
>maker-Bgt_ctg-49_consensus_gene-6.6
GGAGCCTTTTTCTGGCCCTGCAAAGCAAACCCAGAACATCCATCCGGCCC
TCTTCGATTTTTCTCCAACGCAATCAGCATTGTGTTCTTGGGAAGTCTAG
CTCATAATATCTGTATCAAATTACTATCTTCTTATAGAGTAATATACGAA
CACCTCTTGTCATCCATTCTCTTGAACTTCTTCCCTCCTCTACCCGAGTT
TCGTCTGTCAAAAAAACTGACGTCCAGTCTTCATGTGCCCAATTGA
>maker-Bgt_ctg-49_consensus_gene-6.3
ATGTGGTTGTCCGAGTGTGCATTCATCAGCCGACAGTCACAACATCCCCG
TGAGAGAGAGTGGCGTGTGAGTTATGCTGTGTTCGCACCAGCTTTCTCCT
GCTTCATGTGGGGTAGGTATTCAGGCTTGCCGGGAAGTTTATGGGAGAAC
GGACCAAGTGGTTTACTACTGCACAATCCAGCCCCACGATCTGCTGTAAT
CGTACATCTGAGCATTAATCATTAG
>maker-Bgt_ctg-49_consensus_gene-8.0
ATGGCTAACAAAATCTCGCCTAAAAAATGCGGTGTACTTGGATGCACTGG
CTCAGTTGGTCAGCGTTTTGTCCTCCTCTTGAATAATCACCCTTTCTTAG
TGCTCTATGCCATAGGTGCATCAGAGAGATCGGCGGGAAGAAAATATAAG
GATGTTGTCAAATGGAAGCAAGCTACTCCCATGGGTCCCGGCGTAGAAGA
CATGATCGTCAAAGAGTGCAAAGCATCCGAGTTTTTGGAATGTGATATTA
TCTTTAGTGGTCTCGATGCCAATGTTGCAGGAGATATTGAGATGGAATTC
TTAAAAGCTGAACTGGCCGTTTTTTCGAATGCAAAGAATCACAGAAGAAA
CCCACTTGTACCACTCGTAGTACCAACTGTTAATCTATCTCATTTCGGCT
TGATTCCTTCTCAGCGAAAACACTTCGGCACAAAAACAGGAATCCTAGTT
TGTAATTCAAACTGTGCCGTAATTGGCTTAGTCATTCCATTTGCAGCTAT
CCAAGCGAAATTTGGACCCATTGACCAAGTCAGCGTTGTTACTATGCAAG
CAGTCTCTGGAGCTGGATATCCAGGCGTCAGCAGTATGGATGTTCTCGAC
AATGTGATACCCTTTATCCCGGGTGAAGAAGATAAGTTGGAAACAGAGGC
ACAAAAGATACTTGGAGAACTAAATCCAGAGGCCACAGAAATCCTACATC
AAAATGAACTGAAGATTTCAGCTGCGTGCAACAGAGTAGCAGTGTTAGAT
GGACATATGGCATGTGTTTCACTTAAGTTCCGAAAAAGATCTGAACCTTT
ACCAACGGTCGAAGAAATAAAAAAGGCCTTAAGAGAGTACGTTAGTATTG
CAGAGGAAATAGGATGTCCTTCGGCACCTAAACCTGCCATAATGGTGACA
GATGAACCAGATAGACCCCAACCTAGGCTAGACAGAAATTTGCAAAATGG
GTATGCGATAAGTGTTGGTCGGGTCCGAGAAGATGAAAGTGGAATTTTTG
ACTTCAAATTTGTCGCCTTGAGTCATAATACCGTAATCGGAGCTGCTGGC
TCATCCATATTGAATGCTGAAGCCGCCGTACTCAAGGGAATCATATAA
>maker-Bgt_ctg-49_consensus_gene-8.2
ATGGGAAGCCAAACTATGACTCTCAAGTTGATTCTCAGTAATGCAAGTCA
ACCATCATCCTCTTCACCCTGCGAACCCGATTTTCTCCTCGTGCTGATTG
AAGCTCTAAATATACATCTTCCATATCCGATCGAATACACTGGTGACCCC
ACGCAAGATGTATCTCATCTAAGCACTCAACTAGACCTTGCAACACGGAG
CTATTTCCTGAAGAATTATTCATACAAATTCAGCAGCAATCCTCTCCCAA
GGCGTCTATCCAAGCCCTCCAAGCCCTTCGCTTTTACAGATTTATTCAGC
TGCCCAACCTCTACCCCCCAACTCATCGATGCCCACATTCTTACGCGCGG
CCTCTCAGTAAATAATAATATACCGCGCCCGTATGCGAATTTAATTGCCG
CTGATCTATACGCTGCCATGAAGAAATGCCTATGCACCAGCCCTGCACAA
GATTGGCAGGTCCAAGTCTACCATCGAATCTACAGCGAGGACCTAGGTAT
TTTACCTAACTGGGCCATTGATGCTGTCTGGCTCTGGAAAGTGGTCATAG
CCGTAGATTGGCGAAAGTCTCCGTCGATCCGCAGAAAATTTCTACTTCTC
AACTACGCCGGAGTGGCCTATGCAACCAAAGAGATGCCAGACCCATACGC
TGAATGA
>maker-Bgt_ctg-49_consensus_gene-9.6
ATGGCAGCGACAACGGAAGAAAAGTTGCTCCATCTCATAACCGAAACACA
CTCTCCCAATGACGGCACCCGCAAGCAGGCCGAACTGCACCTTACCCAAG
CTCAGCGCAATCCCGCCTATCCCGTCTCATTGGGAGCTATCGCATCACAC
GTGAATGTCGCCCTTGAAATTCGACAGAGCGCTCTATTACTGCTGCGCAC
ATGGGTTGAGAGCTTTTGGAGTAGCATCGACCAACAAGATAGCGCAAGCC
TCGGCCTAGTCCTCTTAGACGATGGTAGTAAGGAACGCTTAAGGAACAAC
ATGCTAGCACTAGCGACGAGCGAGTTATCCGACAGGAAAATTAGGGTTGC
TGCGAGTTATGTGGTCACGAAAATCGCCAATGTTGATTTCCCCGACCAAT
GGCCGAGTCTACTTCCTACAATATTGCACCTCATACCAAATGCTTCAGAC
CTACAATTAAATGGTGCATTAAAAGTATTATCCGATTTAGTTGAGGATGC
ACTCAGTGAAGACCAATTTTTCACAGTCGCGAGGGACATCCTCAAAGTTG
TCTTCGATGTGGCTATCAACGATGCTCGAAAACCAGTCCTACGCGCTTAC
GCTGTGTCAATATTTCGTGGAACATTTGATATCATGGAAATGGTCAAGGA
CGAGCATGGTCCAGAAGTCAAGGGTTTTGCTGACGAAGCTTTGTCAGTTT
GCTTGCCACTTTTCCTAAGCGTTATGAAAACACCTTTGCCCTCAAGAAAA
GTTCCGGCTGTTGCTAAGAGCTGCGACGATGAAAGTGGCGCAGTGCTAGA
ATTTCGAAGAGGACTTATTGCATTAAAGTTACAAGTCGTAAAAACCCTTA
TGAGGATCCGTTCAGTATTCCCTCAACTACTACTACCGCAGACACCAGTC
TTCTTTTCGGAGACTTGGGCCGAACTAAACTTACTCGAAGAGGAATATCA
GGATATGTACGTCAGAAATGAGGAACAGGGTCGGCTGGAAGATGCAGATG
GGCTACCATACACTTTAGATTTTTTGGTCTTGGAGGAGTTGGACTTCTTA
CAATCCTGTCTTCGAGCTCCTCCTGTACAGAAGGAGCTTGGCCTCCAAAT
ACAACAGCATTCGGGTGTCACTAATACACCTTGGATTCTTGATGTCATGA
AGCTGGCAGTATCGTACGCTCAGATAATAAAAGAAGAGGAAGATCTATGG
GACATTGATGTGAACTTGTTTTTGGCGGAAGAGACCGGTGTCACTACAAA
TTATACAGCAAGAACTGCGTGTGGTGACCTTTTAATTAAACTAGGAGAAT
GGCTCCATCAAGGTGCCTTGGAAGGACTGCTGGTATTTACTCAACGGCTC
TTTCCAGCCTCAACATCAACTTGGCGGACGAGAGAAGCTGCACTGTACCT
TGTCACACAATTAATGACTGATTTTCTTGATGTTGGCAAGAAAGTGGCAC
CTGAGATTATCAGAACATATTTTGAGCTGATCGAGTTCTCCATCAATCGT
ACAGATGAGCCTCTTCTTCGTGCACGTGGATATTTAGTCGCCGGAATTCT
CGCTCAGAGCATTCCTGAAATGCCTCTAACCCTCCTTAATCGCACGATAA
AGGCTGTCAACAGTGACGAATCCGAGGTTGTCAAAGTTGCTTCCATCAAG
TCGATTCAAGGTTGGGCCAAGATCAGTGTACAACCTGATCATCAACTCTT
GATAATCAGCGCCCTGTCAGAGTACGTACATGCAAAAGATCTGACGGATC
TTGAAGATGCAGATGATCTACTAATTGCACTCGTCGAAACACTAAGAGCG
GCTATTAATCTTGACCCTCGTATTTCGATTAATGATGGTACTGTTCTAGA
CCTCCTCTTTACGACAGCCAAGTATGGAGCAGCAAACTTTCAGATGACCA
TGCTTGTAACCGAGACATTTGAGGATATCGTGCAAAGTATATCTGGAACC
AACCTTTACACCCAACTCTGCCTAAAAGTATTGCCCTCGTTAACTGGTGC
CTTTGATGTCGGAAATTTGACTGGAGATGATCCCTTAGTAGAGCTAGCCA
CAGAGCTACTTGCAGTTCTTACAGAGAATGGATCAGAGCCTCTGCCCTCG
GGATACGTTGCAGCTTCCCTGCCGAAGTTAAACCGACTCCTAATGGCAAC
TTCAGAAGGGGGAGTTCTTCGTGCTGGTGCCGAAGCCGTCAAATTTATGC
TTATGCACGATCATCAACAGGTCTTTGCATGGAGGGATGAGGAAGGTAGA
TCTGGCCTCGAGGTCTGTTTGGTACTTATTGACAAACTCCTCAGCCCTTC
AGTCGAAGATAATGCAGCCTCAGAAGTTGGAGGCTTAGCAGCCGAGCTAG
TTGAGAAGGCTGGTCAAGGACGGCTCGGACCTTTTCTGGAGCAGCTGCTA
CGTGCCGTTGCTTCTAGACTAGCAACGGCTGAAGCACCACCGTTTATTCA
ATCATTAATATTGGTATTTGCTCGACTCTCATTGACCGGTGAACATGATG
TGGTGAATTTCCTTAGCCAGATTGATATCAACGGTAGCAATGGTCTTCAA
GTTGTTATGAGCAAGTGGCTAGAGAACTCTGTTAGCTTTGCAGGCTATGA
TGAAATTCGACAAAATGTTATCGCCCTCTCGAAGCTCTTTACTCTTAATG
ACCATCGTCTATCACAGATTATGATTCGTGGTGACCAAGTATTGCCTGCT
AGCGATGTAATTGTTACTCGTTCCCGAGCTAAGGCTAATCCTATCGAATA
TACTATTATCCCAGCCCCTCTCAAGATCCTCAAAGTACTCATCGAGGAGC
TTCTGTCTGCTTCGGGTCACTCGCAAGCAGCTTCTAACCTTGTTGCCGCA
GCTACGGCCGAGGATGATGAAGATAATGATGATTGGGAAGATGTTCCTAA
CGCTCTGGATTTCGCCAGCGCCTCAGCCAAGGCTGACATGATGTCTTTTA
CTGAGGCAAGTTTCACGCGCCAGCGTGATGATGAGACCCAAGCATATTTG
ATGGATTTTTTCTTACGAGCAGCTCGTGAGAATATTGGTGGGTTTTCAAG
CTGGTATCCTGGTCTGACTATCGAAGAGCAGCAAAAGTTAGGGGAAGTTG
CTCGTGTAGCTGGCGCACAACCCTAG
>maker-Bgt_ctg-49_consensus_gene-9.0
ATGATAGCATGGACAGTATTATCTATTTTAATTCTTCTTCCATCATGTTC
CGCGAGGCCAGCACCGCGGAAAAGCTATACAGAAATGTTTAAATGCAAAC
TCAATTTTATTTCAATGGATGAAGCGCAAAAGGCTGTTCAGCTTGGCTGT
AAACAAATGGAGCTCGCACCACCCACAAGTCGTTTTCCCGCATCTTTCAT
TGAATCGGAATTATTTGATCTAACAAATATTGTGTTGTTTACGTGGCCTG
TATTTACATCAGAAAATGTCTTACGAGAGGATTACGGTATAAATCGCGTT
GTTTTTGATTCCAGTTGCCGAATTGTCGGTCTTATTCAAATAGAGCCTAA
TGGTCCCAAACCTTGTCTGCATTTAATGGAAGCTGAAGAACTAGAGATAG
CTTATAATTTAAAAATTTACAATGTACCATGGAAAAGTCTGCCGCTATAC
GGATACAGGTTTGAAGATGAAATTTACCTGAAGAATGCAGTCGAAGAATT
CGTCGAATCGAACTTTAGAAAATTCTACCATGCCACAAATAGAAAAAATC
TTTTAAGCCACTACCCGATCCATATGATGAATGTAAAGGCAGGAGTTCTG
GCTCAGACAATTCATCTCGGTTCCAGAGGTATTGAGATGTCAACTGAAAG
ATGCAGGCGTCGCTTGATAGTTAATCCTAACAAGGAAGTAATCGGCATAT
CACGAAAAGGGTTCTTAGGCTGGAAGCCACTTTCCGAGCTCCGCAGTCTT
GATGATGCACACAGGATGAAAGTTTTCTTAGAGAGAGAGCCAGATATAGG
TAATGAACCGCTGAATGACATAAATTACAAAGGAGTCCACTTATCAGCTG
CTATGTTGAAAAGTAATCTACAAATAGCTTGCAAAGTTTTCACAGAAAAA
CAGATGGGTGCAAATTTGAATATGGGATATCCAATGTTAACGACCTTCGA
GACCATGCCACATAAGCCGATACTGAGCTGGCCCTTAAGAATGCCTGAGA
ATTTTGTTCGCGAAGAATCAAATATTAATGCAGATGAGATGAAAGACAAC
AACTCTGCTGAAAAATCGGATACTTTATTCTACGAAGAAACATGA
>maker-Bgt_ctg-49_consensus_gene-7.0
ATGTCGTCCAATCAGACTCTAAAACCAGACAAGGATTTTTCCAAAGAGGT
GGATAAACAGCTTCCGGAGGCTGAGAAACTTGCCAAATCAAATATTCTAG
GTGCTATTGAAAAACTCACAGTGTTAGAAAAACAGACAAGACAGGCTTCA
GATCTTGCATCAACAACGAAGATTCTCGTCGCAATAGTAAATTTATCAAA
AGAGTCAGGAGACTGGGAATTATTGAACGAGCAAATCCTACTGCTGTCTA
AAAAACATGGCCAACTCAAACAAGCCATCACCAAAATGGTGCAGGCCGTA
ATGGGATTTCTTGACTCTGCGCCAAATCTAACGATCAAGTTAGCTACAAT
TGAAACTCTCCGAACCGTTACTGAGGGGAAAATATTTGTGGAAGTAGAGC
GTGCTCGAGTGACCAAGATACTTTCAGACATTAAAAAGAAGCAAGGTGAT
TTGAAAGCTGCTTCAGAGATCTTATGCGAGCTTCAAGTTGAGACTTTTGG
GTCTATGGAAAGAAGGGAAAAAACAGAATTCATTCTCGCTCAAGTCGCTC
TATGCATCGAAAACGAAGATTGGGTTCAGGCTGGTATCCTTAGCCGGAAG
ATCAGCACCAAGTACCTTTCTAGGAAACAAAAAAAGACTGAAGAACAACT
GGAAAAAGAGACTATAGACCTAGAAAAGAAGCGCGCTATGGGGGAGGATA
CTACTGACTTGGGGAATGATGATGTTACAGATCTAAAACTTCAATATTAC
GAGCAGCAAATCATTCTAGCTAAAAATGATGACAGGTATTTGGATGCTTG
TAAACACTATAGACAGGTTCTTGACACCGAGGCTGTGGAAGAGGATCCCC
AAAAGCTCCATTCAGTTCTCCAACGAATCATCTATTACGTCATCCTTGCA
CCATATAATAATGAGCAGTCTGATCTGCTCCATCGGATTTACAATGATGC
TAGAAACTCCCAGATTCCCCTCGACGCGCAGCTCTTAAAGCTCTTTACCG
TACACGAACTTATGCGATGGCCCGAGGTGTCCAGCGTATTTGGACCCCAC
CTCTGTAGCACCGATGTTTTTGAGTCCCAAGAGAATCAATCTGCGGATAA
GAAGTCCCATCAAAGATGGAAAGATTTACGGAAACGTGTTATCGAACATA
ATNNNNNNNNNNNNNNNNNNTACTATACCCGCATACAAGTTCCTCGTTTG
ACTCAACTGCTCGACCTGGGAGAGGACGAAACCGAGAAATATATCAGTGA
CTTGGTGACGGCCAAGACTGTATACGCCAAAATTGACCGTCCGGCACGGA
TTGTCAACTTTGCCAAGCCTCGTGATGCAGATGATGTTTTAAATGAGTGG
AGTAGTAATATGAAAAGTTTACTAGGCCTGCTGGAGAGGATAGATCATTT
GATTACAAAGGAAGAGATGATGGCACGCATTCAGCAACCTAAAAATTCTA
ACATTAGTCAAAGCACAAGAGCTTGTTAG
>maker-Bgt_ctg-49_consensus_gene-7.4
ATGAGAAAACTAATTTTCTACCGCGTTGCCGTCCTAATAAACACGTGTTC
ATATTTTCACCTTAGCTATGCATCTCCAAGTCCTGGGAAACTTAAGTATC
TCGATCAGGCAGTCAATGATTATCTTTGCGAAAATGACTACTTTGACAGG
GAATCTGTAACAAATAGTTACAGGACAGGATGTCATAGATTGTGGAACGC
CGATTCAAAGAAGAATTTTCCAGCCAAATTGGAAGATAACTATTTCATCA
ACGGAGCACATAGAACTTTATTCTCATGGCCATTGAATCATGCTACGGAT
AGTTCAGACATAAGGTTTACTGGGACTTATCGGACTGTTTTCGACATAAA
TTGTAGGTTTCATGGCGTGGTGATACGTCGAGAAAGCAACCATGAAAATT
GCATGAAATTGTCAGATCGACAAGACTTTGATAATTTTGCTACGAACCTT
AAAGAATACCAAATCCATAAATGTGATAATGTAGCTTTCGGAGAAAATTA
TCTCAAAGACTCTGTCACAGCAGCTTGTGAAGCAGGCCTAAATCCGCACC
GCCAGAGATACCCCTTAGTACATGCAAAAACGCAGTCAAAAAGTACTATT
TACAAATGGCCTCTGCATTATCATGATATAATTCATGGATCGCTCCGGAG
AAAACATTTTCATCTTAAATATTTTGTTTTGTATACGCATGAAAATGGTC
CTATGCGCGTCATTGAAATTTTTAGAAAATTGACAAAAGAATGCTCATTA
GACAAAAAGATTATTCCCCCTGGTACGTACGATTTTGACACAATCGGGGC
CCAAGAAAGTACTATCTATGATGACAAAAAAAGCTATGACTGCAGTGGTC
AGATATTCACGGATAAATACATACAGGAAATCCTTTCAACATTAAAGAGC
GAGATAATTGGTAGCAGTAATCCCTCGTTTAGAAGAGATAAATATCCTGT
GTTAGAGGATATAGGCCAAGAAAACGCTTTAGGCGTGGTCTGGACATGGC
AGCTTCGTATTCAAGAAACAGACTCTATAAGTATATTTGGACCACCACTT
TTCTTCGCTTTTGCTAATCTTAAAGTATCAGAATCCAATGAAAGATACAT
ACTAGCAATAGATAAAAATTTTCAAACCTTTAATGTATATTACGTTAGGG
ACCGCAAATACACTGTATGTGAACCGAAATACCAACAGGTCACCTCTATT
CCAGAATATTCACCTTACAATCCTGAGTTCAACATCGAGTGTCCTGATTG
CGGGCAATGCCGATACTCCACAGAATGGCGTTGTGAGAATAATTTGGCAA
ACCAAAAACGCCGGAAAATCCAACAGCTGGATTCAGATAATAATTGTGAT
AGTGGATTTGAGATCCCTAGTTGGTTTTAG
>maker-Bgt_ctg-49_consensus_gene-7.20
ATGCTGTCCCTCTTTTCTATTCTACTGCTGTCGCAACAAGTTAGTTCTAT
CGGTACAGTAGACAACATGGGGATATGGACACGAAATTCTATATTGGAGG
GTATCGAAAGATACAATGGACCAATTGATGCATTGGTTCAACGACGGCAA
TTGCCCGGAGGTCCAGGTATAAGTACGCCTGGCATGAGCCCAAGTATAAG
CGGGATGAATTTGACGGAATGGGATGCAATGACGAAAGTTGCATGTGTTG
AATCCTTAGGGACTTTCAACGGGAAAATCAACAACCCCTCTGGAATGGCC
GTGTGTTATAATCTACCATTCTTAGATAACAGTACTGGGGTCTTTGAGGC
TGACTTGCGACTATATATGGTCGCCAACCCTTCAGGAGGCTTCATCAACA
TTGCTGCTGACAAGGTAGAAGTGGGCTTGACATATGACGGCGCAACAGTG
ACTCCCGTTAATGCTTCGTCGTTGAGAAGAAGAGTTGAAGATAGATTTAT
TCCACTGGCGTCTTGGCCAAAGGAAGGCGCCATGGATGTAGCGAAGCGTG
CAATGACCCCACGTCTGATAGAGTCTTATGCATTCGTCGGACAGATAAAC
AAAACCCTTCTTCCTACAATGAATGACCAGACCGCTCTCCAAAAAGTACT
TATTCCAATGGTTACTATTTCTGCACTCGACGTCACTGGCGCCACAATCA
ATACGTCCCTAAGTAAAGATGAAATTACTTTTGTAAACGGTGTTTTTTCT
GGCTCAGTTTTACCTACTAAAGCAACGTTAGCTCCACCTATTCAAACACT
TGTTGTAAGTAAGGATGCAGCCTTTATCGTACCAGGACTCAACATCCTGA
TTTTCCCTATTGGTCTCATCATAACTGGACTTTGGACAATTGCTTTTGTC
TCTACAGTATCATATGGTACATTCCGTCGCACTCAACATCGGGATGAATT
CCGCGAAAAATCTTTTTCGTCAAGTAGGGACGGACTAATGAGTTTCTGA
>maker-Bgt_ctg-49_consensus_gene-7.1
ATGGGAACATTTGATAAAAGAGCTATTGGATCTTTCCGGACTGTTTTCGA
TTTAAACTGTAGATTTTATGGCGTCATAGTACGTGGAAAGACCAGTCACA
GATCTTGCATTGAGTTATCAGACCATGTCAATATCAATGCGATAAGTCCT
GTCTCAAACATATATAGGGGCTACCAATGTCGAAATATGATATTCGAAAT
ACCTTATGTTCAAGCATCTCTCACAGTAGCACGCGAAAAGAATTTAAAAA
AGAAGAAGCCTAATATATATCCTATTAAGATATCACAGCCAGGTGTAGAT
GGGGACAAGTATGAATGGCCTTTATGTCGAAAAAATAACATCTACGGGCC
TAACTATAGATCGAAGCACGGTCATAAGTATTATGTTTCTTATTCAGATA
GGAGTGATGCTATACAGGTCATTGATAAATCCAATCCTATATGGAGAGTA
TGCCCGTTGATAGCAAGGACAATTGTGTCTGGCAATCACAAATCAGATTC
CATCAGCGCCCTCGAACATGTTGTCCATGATAACAAGAAAAGCTATGACT
GCGGTGGTCAGATATTCACAGATTACTATGTACAAGAAGTATACACCACG
ATGATGAAAGCGATATCAGGCAGACAATTATCTGACCTCAACAAACATTA
TCATCATAGGTTCGTGAAAGTAGCTCAGGTAGATGCCACAAACAAAATCT
GGATTTGGCATCTTCGCATTACAGAAACAGATTTCCAGTATTCCGAGGCT
AAAACTGGCTACATCCTTGCAATGAGCCAAAAATACCAACTTATCGGTGT
ATATAAAGTTAGGAAGGGAGTGTATGTTCAATGTAACAAGAAACATGACT
CGACCGGTTATTCGACAAAAGGCACTGTTTTTGACGTTGACTTGAACGAA
GATTATGCCCACTGTGAGCGTTGTAAAGAAGACACTGGATGTGGTTGCGA
AGAAACCTTACATGACCCAAAACGCCGGAAAATTTTATGA
>maker-Bgt_ctg-49_consensus_gene-7.19
ATGGTTGCTCTCACCGATGGCAAAGACTCGTCTTTTTCAGTCGATAACAC
AAATGCGCCGCCGCGCAAACTCAAGATTTTAATGCTGCACGGCTACACTC
AATCTGGGAAACTTCTCCATGCCAAAACACGCGGTATCGAGAAACTTCTT
CACCGATACTTCCCGGCCGAGATGAATGTTCACAACGGCAGTTTCCCCGG
ATACCCCGGAGGCGTTCAATTAATCTATCCTACCGGCCCCTTTCGATTAA
CCACAACTAATATTCCCGGGTTCAGCGCCAAGCGTCTCGACGCCGACGAT
GAAAACGAACTCTGGGGCTGGTGGACGCGTGATATGGACTCTGACTTATT
TGCCGGACTCGAGCAAGGCTTAGCAAGTATCGCAAGAGTTATCCGTGAGA
ATGGTGGTATAGATGCTATCATGGGCTTCTCGCAGGGGGCCGCCGCCGCT
GCCTTTGTCGCCTCTCTACTAGAGCCTGGGCGTGAACAAGCCTTTGCTGA
CATAAGGAAGAAGAATCCATCTGCCATGCACTTTCCCGAAGATTGGAGAG
ACCTCTCAACACTCTGTCCAAACGGCCTAAAATTCGCTGTCATATTTTCT
GGCTTCCTACCCATGCACCCATCATACCGCGCATTTTTCAAGCCTAGGAT
CCAAGCCCCAACCTTACATATAATCGGAACCCTCGATTCGGTGATTGATG
AGTTTCGATCAATAGCTCTAGCAGAGAGATGTGTATCTAAAGGGAAGAAG
CTGGTTTATCACCAGGGTGGTCATATCGTACCGAACAGCAGGCTGATAAA
GGGGGTATTGACATCATTCATTAGGGATTGTTTAATAGGTCGGAGTAGCG
AGAAAGGCGTGGAAAAATTAAGATTGCCGTGA
>maker-Bgt_ctg-49_consensus_gene-7.22
ATGAATCCCGAACTATCTACCACCGCCACGTGCCCCGAAAGACCTCCACC
TGCCGCATTTATAAAAGCTAATTATGTACCCAAAGAATCCACACCTATTC
CCAAGAAACAAGAGACAATAGAAAAAGAAACCCCGTCGTCTCTTTGGACC
GATATTTACATTGAGCTCGTCTGCAACACTTTTAAGCCATACAATTGCGA
TACATTTATGGCACACACTCATATTGCCTCGGCTATTTCAGCAAAACTCG
GTCAATCGGCTCCACCCCTGACTTACCTTATCGTAAGCACCTGCGATAAT
GTGTGCTGGGTTTGTGTTGCCAAATCCGATTTACTAAAATTTGTCGACTC
TGTCACAAGTTGGGAAGGCTATGACATACCTATCGGCCGCATAACATGGA
ACTACAAGGGTGGAAGCAACTGGATGTGTTTACTCGAGGAGTATGAAAAG
GAAAAAGCAAAGGAGAAAGCGGAAAACGAAAAGAAGGAAAAGGAGGAAAA
GGAAAAGAAAGAAAAGGAAAAAGAGAAGGCGTAG
>maker-Bgt_ctg-49_consensus_gene-11.0
ATGATGGCAACTGAAGCCACCTCGAACATATCAGGGATAAAATCTAGTAT
[truncated: 9,257,806 more chars]
