# Supplementary material for: Rapid turnover of effectors in grass powdery mildew (Blumeria graminis)
Source: BMC Evol Biol. 2017 Oct 31;17:223. doi: 10.1186/s12862-017-1064-2 (PMC5664452; doi:10.1186/s12862-017-1064-2)
Supplement: Supplementary file 1 — 1) Genome assembly of B.g. poae (Bg_POA). 2) Genome assembly of B.g. avenae (Bg_AVE). 3) Genome assembly of B.g. growing on Lolium (Bg_LOL). 4) CDS databases of the 5 ff.spp. analyzed in this study (5 files: *all_CDS_last_annotation_200). 5) file with all effector families in B.g. Each line correspond to a family and all member are listed. The gene names correspond to the name in the CDS databases (candidate_effector_gene_families). (ZIP 72153 kb) [file 12862_2017_1064_MOESM1_ESM.zip › candidate_effector_gene_families]

Bg_AVE_contig_10056_gene-0.0_p	maker-Bgt_ctg-7_consensus_gene-16.19_p	Bg_POA_contig_17798_gene-0.0_p	Bg_AVE_contig_12793_gene-0.0_p	Bgh_supercontig_000005_gene-20.0_p	Bgh_supercontig_000003_gene-36.26_p	maker-Bgt_ctg-14_consensus_gene-41.12_p	maker-Bgt_ctg-100_consensus_gene-20.4_p	Bgh_supercontig_000003_gene-51.18_p	Bg_AVE_contig_21228_gene-0.0_p	Bgh_supercontig_000003_gene-51.2_p	maker-Bgt_ctg-7_consensus_gene-16.0_p	Bg_AVE_contig_3890_gene-0.0_p	Bg_LOL_contig_19636_gene-0.0_p	Bg_POA_contig_4344_gene-0.0_p	Bg_LOL_contig_8741_gene-0.0_p	Bgh_supercontig_000002_gene-60.1_p	Bg_POA_contig_10786_gene-0.0_p	Bg_POA_contig_9449_gene-0.1_p	Bgh_supercontig_000013_gene-12.6_p	Bg_AVE_contig_2384_gene-0.0_p	Bg_AVE_contig_15424_gene-0.0_p	maker-Bgt_ctg-53_consensus_gene-7.6_p	Bgh_supercontig_000013_gene-18.31_p	Bg_LOL_contig_4064_gene-0.0_p	Bgh_supercontig_000005_gene-6.0_p	Bg_LOL_contig_4558_gene-0.0_p	Bg_POA_contig_6591_gene-0.0_p	maker-Bgt_ctg-35_consensus_gene-1.0_p	Bg_AVE_contig_19621_gene-0.0_p	Bg_AVE_contig_5084_gene-0.3_p	Bgh_supercontig_000014_gene-1.9_p	Bg_AVE_contig_17274_gene-0.0_p	maker-Bgt_ctg-276_consensus_gene-9.43_p	Bg_LOL_contig_14750_gene-0.0_p	Bg_POA_contig_30065_gene-0.3_p	maker-Bgt_ctg-5_consensus_gene-4.10_p	Bgh_supercontig_000006_gene-5.2_p	maker-Bgt_ctg-68_consensus_gene-5.42_p	maker-Bgt_ctg-315_consensus_gene-1.23_p	maker-Bgt_ctg-25_consensus_gene-14.7_p	Bg_POA_contig_8582_gene-0.0_p	maker-Bgt_ctg-2_consensus_gene-15.1_p	Bgh_supercontig_000006_gene-27.50_p	maker-Bgt_ctg-155_consensus_gene-8.14_p	Bg_LOL_contig_4265_gene-0.0_p	Bg_POA_contig_13926_gene-0.0_p	maker-Bgt_ctg-4_consensus_gene-13.1_p	Bg_LOL_contig_15383_gene-0.0_p	Bgh_supercontig_000005_gene-23.12_p	maker-Bgt_ctg-70_consensus_gene-5.5_p	Bg_POA_contig_30841_gene-0.0_p	maker-Bgt_ctg-66_consensus_gene-13.0_p	Bgh_supercontig_000016_gene-10.41_p	Bg_LOL_contig_14827_gene-0.0_p	Bg_AVE_contig_14193_gene-0.4_p	maker-Bgt_ctg-3_consensus_gene-0.3_p	Bgh_supercontig_000002_gene-23.13_p	maker-Bgt_ctg-66_consensus_gene-2.40_p	Bg_LOL_contig_5602_gene-0.0_p	Bg_LOL_contig_5922_gene-0.0_p	maker-Bgt_ctg-66_consensus_gene-2.22_p	Bgh_supercontig_000005_gene-20.12_p	Bgh_supercontig_000045_gene-4.21_p	Bgh_supercontig_000029_gene-5.41_p	Bg_AVE_contig_7867_gene-0.0_p	Bg_AVE_contig_755_gene-0.0_p	Bgh_supercontig_000015_gene-8.1_p	Bg_POA_contig_14478_gene-0.0_p	maker-Bgt_ctg-86_consensus_gene-4.28_p	maker-Bgt_ctg-100_consensus_gene-0.0_p	Bgh_supercontig_000029_gene-4.44_p	Bg_AVE_contig_11381_gene-0.0_p	maker-Bgt_ctg-25_consensus_gene-10.24_p	maker-Bgt_ctg-86_consensus_gene-4.0_p	Bg_LOL_contig_14065_gene-0.0_p	maker-Bgt_ctg-7_consensus_gene-16.5_p	Bg_LOL_contig_11834_gene-0.0_p	Bg_AVE_contig_6998_gene-0.0_p	Bg_AVE_contig_4570_gene-0.0_p	Bgh_supercontig_000005_gene-5.50_p	maker-Bgt_ctg-179_consensus_gene-4.0_p	Bg_POA_contig_4785_gene-0.5_p	Bgh_supercontig_000026_gene-2.11_p	maker-Bgt_ctg-41_consensus_gene-1.8_p	Bg_LOL_contig_3508_gene-0.0_p	Bg_POA_contig_6736_gene-0.0_p	Bg_POA_contig_15805_gene-0.0_p	Bg_AVE_contig_4460_gene-0.0_p	Bgh_supercontig_000015_gene-14.7_p	Bg_AVE_contig_9428_gene-0.0_p	Bgh_supercontig_000015_gene-19.22_p	Bgh_supercontig_000003_gene-39.14_p	Bgh_supercontig_000045_gene-3.9_p	maker-Bgt_ctg-660_consensus_gene-2.48_p	Bg_AVE_contig_15861_gene-0.0_p	Bgh_supercontig_000027_gene-3.4_p	Bgh_supercontig_000029_gene-4.9_p	Bgh_supercontig_000006_gene-25.54_p	maker-Bgt_ctg-25_consensus_gene-10.13_p	Bg_AVE_contig_7438_gene-0.0_p	Bg_AVE_contig_13137_gene-0.0_p	Bg_LOL_contig_10837_gene-0.0_p	Bgh_supercontig_000014_gene-1.15_p	maker-Bgt_ctg-465_consensus_gene-2.0_p	Bg_POA_contig_6164_gene-0.0_p	Bgh_supercontig_000022_gene-0.0_p	Bg_POA_contig_20550_gene-0.0_p	Bgh_supercontig_000019_gene-9.7_p	Bg_POA_contig_806_gene-0.0_p	Bg_LOL_contig_7154_gene-0.0_p	Bg_AVE_contig_3316_gene-0.2_p	Bgh_supercontig_000429_gene-0.0_p	Bgh_supercontig_000003_gene-41.18_p	maker-Bgt_ctg-25_consensus_gene-10.18_p	Bgh_supercontig_000005_gene-8.0_p	Bg_POA_contig_29048_gene-0.0_p	Bg_AVE_contig_4569_gene-0.0_p	Bg_AVE_contig_3215_gene-0.0_p	maker-Bgt_ctg-465_consensus_gene-2.13_p	Bg_POA_contig_13351_gene-0.0_p	Bgh_supercontig_000006_gene-25.0_p	Bgh_supercontig_000015_gene-1.18_p	Bgh_supercontig_000003_gene-42.0_p	maker-Bgt_ctg-660_consensus_gene-2.9_p	Bg_POA_contig_10717_gene-0.0_p	Bg_LOL_contig_1961_gene-0.0_p	Bg_LOL_contig_16550_gene-0.0_p	maker-Bgt_ctg-86_consensus_gene-5.2_p	Bg_AVE_contig_4299_gene-0.0_p	maker-Bgt_ctg-35_consensus_gene-0.34_p	Bgh_supercontig_000016_gene-9.3_p	Bgh_supercontig_000003_gene-44.0_p	Bg_LOL_contig_18132_gene-0.0_p	Bgh_supercontig_000035_gene-6.22_p	Bgh_supercontig_000083_gene-0.5_p	Bg_AVE_contig_13908_gene-0.0_p	Bgh_supercontig_000004_gene-39.14_p	Bg_LOL_contig_10245_gene-0.0_p	maker-Bgt_ctg-66_consensus_gene-13.2_p	Bg_POA_contig_19006_gene-0.0_p	Bg_LOL_contig_3727_gene-0.0_p	maker-Bgt_ctg-660_consensus_gene-2.77_p	maker-Bgt_ctg-115_consensus_gene-0.6_p	Bgh_supercontig_000019_gene-6.22_p	Bg_POA_contig_16342_gene-0.0_p	maker-Bgt_ctg-7_consensus_gene-17.0_p	Bgh_supercontig_000022_gene-2.5_p	Bgh_supercontig_000022_gene-2.6_p	Bg_POA_contig_21574_gene-0.0_p	Bg_POA_contig_20953_gene-0.0_p	Bg_AVE_contig_7640_gene-0.14_p	Bg_LOL_contig_652_gene-0.0_p	Bg_AVE_contig_5094_gene-0.0_p	maker-Bgt_ctg-14_consensus_gene-33.1_p	Bg_POA_contig_4399_gene-0.0_p	Bg_POA_contig_27668_gene-0.0_p	maker-Bgt_ctg-183_consensus_gene-0.24_p	Bg_AVE_contig_10494_gene-0.0_p	Bgh_supercontig_000005_gene-20.4_p	maker-Bgt_ctg-10000_consensus_gene-5.11_p	Bgh_supercontig_000035_gene-6.1_p	maker-Bgt_ctg-25_consensus_gene-10.1_p	maker-Bgt_ctg-25_consensus_gene-8.43_p	Bg_AVE_contig_14193_gene-0.0_p	Bg_LOL_contig_8574_gene-0.0_p	Bg_LOL_contig_15384_gene-0.0_p	Bgh_supercontig_000005_gene-5.11_p	Bgh_supercontig_000005_gene-9.19_p	Bg_LOL_contig_5306_gene-0.0_p	maker-Bgt_ctg-183_consensus_gene-2.3_p	Bgh_supercontig_000003_gene-40.4_p	Bg_POA_contig_25979_gene-0.0_p	Bgh_supercontig_000002_gene-59.21_p	Bgh_supercontig_000029_gene-5.0_p	Bgh_supercontig_000005_gene-6.20_p	maker-Bgt_ctg-37_consensus_gene-6.15_p	Bg_AVE_contig_2715_gene-0.0_p	Bgh_supercontig_000005_gene-9.0_p	Bgh_supercontig_000019_gene-10.5_p	Bgh_supercontig_000017_gene-13.11_p	Bgh_supercontig_000031_gene-3.27_p	maker-Bgt_ctg-18_consensus_gene-3.0_p	Bg_LOL_contig_9310_gene-0.0_p	maker-Bgt_ctg-10000_consensus_gene-194.4_p	Bgh_supercontig_000005_gene-22.5_p	Bg_POA_contig_1843_gene-0.0_p	Bgh_supercontig_000019_gene-8.9_p	maker-Bgt_ctg-155_consensus_gene-8.12_p	maker-Bgt_ctg-100_consensus_gene-0.13_p	maker-Bgt_ctg-660_consensus_gene-0.0_p	maker-Bgt_ctg-10000_consensus_gene-75.11_p	maker-Bgt_ctg-18_consensus_gene-4.2_p	Bg_AVE_contig_4719_gene-0.0_p	Bg_POA_contig_1310_gene-0.1_p	maker-Bgt_ctg-138_consensus_gene-0.1_p	Bg_POA_contig_10781_gene-0.0_p	Bgh_supercontig_000031_gene-4.0_p	Bg_POA_contig_5209_gene-0.0_p	Bgh_supercontig_000032_gene-6.8_p	Bg_POA_contig_23489_gene-0.0_p	Bgh_supercontig_000053_gene-2.13_p	Bgh_supercontig_000005_gene-23.15_p	maker-Bgt_ctg-3_consensus_gene-0.10_p	Bg_POA_contig_24660_gene-0.0_p	Bg_POA_contig_29876_gene-0.0_p	Bg_POA_contig_15045_gene-0.8_p	Bg_AVE_contig_11406_gene-0.0_p	Bgh_supercontig_000045_gene-3.17_p	maker-Bgt_ctg-63_consensus_gene-2.6_p	maker-Bgt_ctg-66_consensus_gene-2.1_p	maker-Bgt_ctg-118_consensus_gene-10.0_p	Bgh_supercontig_000015_gene-2.18_p	maker-Bgt_ctg-14_consensus_gene-38.4_p	Bg_LOL_contig_5705_gene-0.0_p	Bg_POA_contig_1816_gene-0.0_p	Bgh_supercontig_000021_gene-3.9_p	maker-Bgt_ctg-14_consensus_gene-51.14_p	Bg_LOL_contig_1920_gene-0.0_p	maker-Bgt_ctg-181_consensus_gene-11.7_p	Bgh_supercontig_000015_gene-14.18_p	Bg_LOL_contig_7235_gene-0.0_p	Bg_POA_contig_12702_gene-0.19_p	Bg_LOL_contig_8815_gene-0.0_p	maker-Bgt_ctg-66_consensus_gene-2.49_p	maker-Bgt_ctg-86_consensus_gene-1.0_p	maker-Bgt_ctg-82_consensus_gene-2.5_p	Bgh_supercontig_000031_gene-3.0_p	Bg_POA_contig_14986_gene-0.0_p	maker-Bgt_ctg-53_consensus_gene-2.0_p	Bg_LOL_contig_16065_gene-0.0_p	maker-Bgt_ctg-191_consensus_gene-6.17_p	Bgh_supercontig_000016_gene-1.5_p	maker-Bgt_ctg-188_consensus_gene-3.14_p	Bg_LOL_contig_5887_gene-0.0_p	Bgh_supercontig_000031_gene-2.27_p	maker-Bgt_ctg-10000_consensus_gene-139.1_p	Bg_AVE_contig_14827_gene-0.0_p	Bgh_supercontig_000042_gene-3.12_p	maker-Bgt_ctg-660_consensus_gene-2.36_p	maker-Bgt_ctg-68_consensus_gene-4.15_p	Bgh_supercontig_000013_gene-18.9_p	Bg_POA_contig_5579_gene-0.0_p	Bg_POA_contig_32691_gene-0.0_p	maker-Bgt_ctg-155_consensus_gene-5.4_p	Bg_LOL_contig_863_gene-0.0_p	Bg_AVE_contig_934_gene-0.3_p	Bgh_supercontig_000041_gene-1.7_p	maker-Bgt_ctg-93_consensus_gene-13.4_p	Bg_AVE_contig_10332_gene-0.0_p	Bg_AVE_contig_7516_gene-0.0_p	Bgh_supercontig_000003_gene-41.28_p	maker-Bgt_ctg-10000_consensus_gene-64.15_p	Bg_AVE_contig_6435_gene-0.0_p	Bgh_supercontig_000003_gene-41.0_p	Bg_AVE_contig_14204_gene-0.0_p	Bg_AVE_contig_7124_gene-0.0_p	Bg_AVE_contig_23177_gene-0.0_p	maker-Bgt_ctg-177_consensus_gene-1.1_p	Bg_POA_contig_5115_gene-0.0_p	Bg_AVE_contig_2449_gene-0.0_p	Bgh_supercontig_001607_gene-0.0_p	maker-Bgt_ctg-177_consensus_gene-1.11_p	Bg_LOL_contig_2988_gene-0.0_p	maker-Bgt_ctg-23_consensus_gene-6.2_p	Bg_AVE_contig_13550_gene-0.0_p	Bg_AVE_contig_6182_gene-0.0_p	Bg_AVE_contig_10594_gene-0.0_p	Bgh_supercontig_000056_gene-1.29_p	Bg_AVE_contig_10914_gene-0.17_p	Bgh_supercontig_000031_gene-2.0_p	Bg_AVE_contig_2854_gene-0.0_p	Bgh_supercontig_000031_gene-3.67_p	Bg_POA_contig_2919_gene-0.1_p	maker-Bgt_ctg-183_consensus_gene-1.19_p	maker-Bgt_ctg-37_consensus_gene-22.1_p	Bg_AVE_contig_10914_gene-0.0_p	Bg_POA_contig_5347_gene-0.0_p	Bgh_supercontig_000015_gene-19.15_p	Bg_AVE_contig_1299_gene-0.0_p	Bg_LOL_contig_2437_gene-0.2_p	maker-Bgt_ctg-25_consensus_gene-1.2_p	Bg_POA_contig_18666_gene-0.0_p	Bg_LOL_contig_651_gene-0.0_p	Bgh_supercontig_000003_gene-40.15_p	Bg_AVE_contig_10649_gene-0.0_p	maker-Bgt_ctg-181_consensus_gene-12.4_p	Bgh_supercontig_000004_gene-6.14_p	maker-Bgt_ctg-66_consensus_gene-2.0_p	Bg_POA_contig_4332_gene-0.0_p	maker-Bgt_ctg-10000_consensus_gene-64.31_p	Bg_AVE_contig_17496_gene-0.0_p	Bg_LOL_contig_3702_gene-0.13_p	Bg_POA_contig_1347_gene-0.0_p	Bgh_supercontig_006623_gene-0.0_p	Bg_AVE_contig_14245_gene-0.0_p	Bg_LOL_contig_5705_gene-0.18_p	Bg_AVE_contig_12222_gene-0.0_p	Bg_AVE_contig_11063_gene-0.0_p	Bgh_supercontig_000004_gene-6.0_p	Bg_LOL_contig_10402_gene-0.0_p	Bg_POA_contig_23899_gene-0.0_p	Bgh_supercontig_000016_gene-0.4_p	maker-Bgt_ctg-181_consensus_gene-14.0_p	Bgh_supercontig_000006_gene-26.21_p	Bgh_supercontig_000017_gene-13.1_p	Bg_AVE_contig_11064_gene-0.0_p	Bg_AVE_contig_7398_gene-0.1_p	maker-Bgt_ctg-100_consensus_gene-20.9_p	Bgh_supercontig_000004_gene-9.24_p	maker-Bgt_ctg-189_consensus_gene-2.0_p	Bgh_supercontig_000016_gene-1.18_p	Bgh_supercontig_000035_gene-6.29_p	Bg_LOL_contig_2328_gene-0.0_p	maker-Bgt_ctg-395_consensus_gene-0.24_p	Bg_AVE_contig_966_gene-0.0_p	maker-Bgt_ctg-63_consensus_gene-3.2_p	Bg_AVE_contig_2838_gene-0.0_p	Bg_AVE_contig_15984_gene-0.0_p	Bg_AVE_contig_270_gene-0.0_p	Bg_LOL_contig_2902_gene-0.0_p	Bg_POA_contig_12772_gene-0.0_p	Bg_POA_contig_5999_gene-0.0_p	Bg_AVE_contig_2006_gene-0.0_p	Bg_AVE_contig_8481_gene-0.0_p	Bg_AVE_contig_1298_gene-0.0_p	Bgh_supercontig_000026_gene-6.3_p	Bg_AVE_contig_11036_gene-0.0_p	maker-Bgt_ctg-25_consensus_gene-8.23_p	Bg_POA_contig_9231_gene-0.0_p	Bg_POA_contig_16342_gene-0.15_p	Bg_AVE_contig_5631_gene-0.0_p	Bg_LOL_contig_7457_gene-0.0_p	Bg_AVE_contig_19136_gene-0.0_p	maker-Bgt_ctg-177_consensus_gene-0.7_p	Bgh_supercontig_000021_gene-10.2_p	Bg_AVE_contig_23642_gene-0.0_p	Bgh_supercontig_000006_gene-26.5_p	Bg_AVE_contig_2816_gene-0.0_p	Bg_AVE_contig_2757_gene-0.0_p	Bg_POA_contig_4066_gene-0.0_p	Bg_AVE_contig_2836_gene-0.3_p	Bg_AVE_contig_2837_gene-0.0_p	Bgh_supercontig_000031_gene-3.47_p	Bgh_supercontig_000029_gene-6.28_p	Bg_POA_contig_15700_gene-0.0_p	maker-Bgt_ctg-19_consensus_gene-11.26_p	maker-Bgt_ctg-10000_consensus_gene-100.0_p	Bgh_supercontig_000019_gene-14.25_p	Bgh_supercontig_000019_gene-14.59_p	Bg_POA_contig_4384_gene-0.0_p	Bg_POA_contig_11111_gene-0.0_p	maker-Bgt_ctg-66_consensus_gene-2.33_p	Bg_POA_contig_30405_gene-0.0_p	maker-Bgt_ctg-155_consensus_gene-8.0_p	Bgh_supercontig_000015_gene-19.14_p	Bg_POA_contig_24111_gene-0.0_p	Bg_POA_contig_30609_gene-0.0_p	Bg_AVE_contig_24348_gene-0.0_p	Bgh_supercontig_000004_gene-10.9_p	maker-Bgt_ctg-123_consensus_gene-1.0_p	Bg_AVE_contig_7640_gene-0.0_p	Bg_POA_contig_10691_gene-0.0_p	Bg_POA_contig_27646_gene-0.0_p	Bg_POA_contig_19752_gene-0.0_p	Bg_POA_contig_39111_gene-0.0_p	maker-Bgt_ctg-660_consensus_gene-2.83_p	Bgh_supercontig_000032_gene-6.26_p	Bg_AVE_contig_710_gene-0.0_p	Bg_POA_contig_11704_gene-0.0_p	Bg_LOL_contig_1394_gene-0.2_p	Bgh_supercontig_000032_gene-6.0_p	Bg_AVE_contig_15521_gene-0.0_p	maker-Bgt_ctg-273_consensus_gene-2.9_p	Bg_AVE_contig_12584_gene-0.0_p	Bg_AVE_contig_7397_gene-0.0_p	maker-Bgt_ctg-181_consensus_gene-12.0_p	maker-Bgt_ctg-25_consensus_gene-10.33_p	maker-Bgt_ctg-14_consensus_gene-34.1_p	Bg_LOL_contig_3672_gene-0.0_p	Bg_LOL_contig_13534_gene-0.0_p	Bg_POA_contig_32995_gene-0.0_p	Bg_AVE_contig_10541_gene-0.0_p	Bgh_supercontig_000019_gene-16.3_p	maker-Bgt_ctg-6_consensus_gene-2.2_p	Bgh_supercontig_000019_gene-16.2_p	Bg_POA_contig_22004_gene-0.0_p	Bg_POA_contig_16266_gene-0.0_p	Bg_POA_contig_14586_gene-0.0_p	maker-Bgt_ctg-6_consensus_gene-2.6_p	Bgh_supercontig_000019_gene-16.11_p	maker-Bgt_ctg-10000_consensus_gene-184.4_p	maker-Bgt_ctg-10000_consensus_gene-93.23_p	maker-Bgt_ctg-6_consensus_gene-2.13_p	maker-Bgt_ctg-6_consensus_gene-4.15_p	Bgh_supercontig_000019_gene-17.7_p	maker-Bgt_ctg-395_consensus_gene-0.7_p	Bgh_supercontig_000019_gene-14.57_p	maker-Bgt_ctg-395_consensus_gene-0.5_p	maker-Bgt_ctg-395_consensus_gene-0.16_p	Bgh_supercontig_000019_gene-16.31_p	Bg_AVE_contig_683_gene-0.0_p	maker-Bgt_ctg-395_consensus_gene-0.10_p	Bg_AVE_contig_16108_gene-0.0_p	maker-Bgt_ctg-10000_consensus_gene-103.21_p	Bg_POA_contig_28841_gene-0.0_p	Bg_POA_contig_11306_gene-0.0_p	Bgh_supercontig_000013_gene-2.7_p	maker-Bgt_ctg-10000_consensus_gene-8.2_p	Bgh_supercontig_000002_gene-45.3_p	Bgh_supercontig_000004_gene-35.9_p	Bg_POA_contig_24436_gene-0.0_p	Bg_POA_contig_3069_gene-0.0_p	Bg_AVE_contig_4787_gene-0.0_p	Bg_POA_contig_21301_gene-0.0_p	Bg_AVE_contig_13727_gene-0.0_p	Bgh_supercontig_000034_gene-6.26_p	Bg_POA_contig_17914_gene-0.0_p	Bg_AVE_contig_8190_gene-0.0_p	Bg_LOL_contig_1702_gene-0.0_p	Bg_AVE_contig_15237_gene-0.0_p	maker-Bgt_ctg-51_consensus_gene-8.5_p	Bg_AVE_contig_5187_gene-0.4_p	Bg_LOL_contig_6456_gene-0.0_p	maker-Bgt_ctg-248_consensus_gene-4.1_p	Bg_POA_contig_96_gene-0.0_p	Bgh_supercontig_000002_gene-51.18_p	maker-Bgt_ctg-273_consensus_gene-4.9_p	Bg_AVE_contig_23283_gene-0.0_p	maker-Bgt_ctg-19_consensus_gene-9.16_p	maker-Bgt_ctg-10000_consensus_gene-132.1_p	Bg_AVE_contig_1300_gene-0.0_p	maker-Bgt_ctg-10000_consensus_gene-15.10_p	maker-Bgt_ctg-10000_consensus_gene-175.0_p	maker-Bgt_ctg-191_consensus_gene-6.14_p	Bgh_supercontig_000004_gene-34.12_p	Bg_AVE_contig_13480_gene-0.0_p	Bg_POA_contig_29798_gene-0.0_p	Bg_AVE_contig_1056_gene-0.0_p	Bg_AVE_contig_7362_gene-0.0_p	Bg_AVE_contig_10681_gene-0.1_p	Bg_AVE_contig_12221_gene-0.0_p	maker-Bgt_ctg-228_consensus_gene-8.1_p	Bg_AVE_contig_2837_gene-0.4_p	Bg_AVE_contig_20851_gene-0.0_p	Bgh_supercontig_000019_gene-6.34_p	maker-Bgt_ctg-10000_consensus_gene-20.27_p	Bg_LOL_contig_2415_gene-0.0_p	Bgh_supercontig_000019_gene-6.2_p	Bg_AVE_contig_21096_gene-0.0_p	Bg_AVE_contig_22435_gene-0.0_p	Bg_AVE_contig_8253_gene-0.0_p	maker-Bgt_ctg-701_consensus_gene-1.26_p	Bg_LOL_contig_1584_gene-0.0_p	Bg_POA_contig_3433_gene-0.2_p	Bg_POA_contig_10579_gene-0.0_p	maker-Bgt_ctg-67_consensus_gene-2.17_p	Bg_LOL_contig_5831_gene-0.0_p	Bg_LOL_contig_16053_gene-0.0_p	maker-Bgt_ctg-10000_consensus_gene-20.31_p	Bgh_supercontig_000004_gene-38.0_p	Bgh_supercontig_000002_gene-50.5_p	maker-Bgt_ctg-67_consensus_gene-3.54_p	Bg_POA_contig_8994_gene-0.0_p	Bgh_supercontig_000004_gene-31.2_p	maker-Bgt_ctg-4_consensus_gene-21.2_p	Bgh_supercontig_000004_gene-8.0_p	maker-Bgt_ctg-438_consensus_gene-0.7_p	Bgh_supercontig_000016_gene-3.7_p	Bgh_supercontig_000014_gene-2.0_p	Bg_AVE_contig_24828_gene-0.0_p	Bgh_supercontig_000016_gene-1.15_p	Bg_AVE_contig_1981_gene-0.0_p	Bg_LOL_contig_7528_gene-0.0_p	Bg_LOL_contig_17232_gene-0.0_p	Bg_POA_contig_35970_gene-0.0_p	Bg_POA_contig_18300_gene-0.0_p	Bg_AVE_contig_8736_gene-0.0_p	Bgh_supercontig_000005_gene-7.6_p	Bg_POA_contig_28844_gene-0.0_p	Bg_LOL_contig_1064_gene-0.1_p	Bg_POA_contig_12774_gene-0.7_p	Bg_POA_contig_15045_gene-0.0_p	Bg_LOL_contig_5761_gene-0.0_p	Bgh_supercontig_000002_gene-51.14_p	Bgh_supercontig_000034_gene-6.12_p	Bg_AVE_contig_6622_gene-0.0_p	Bgh_supercontig_000016_gene-3.23_p	maker-Bgt_ctg-93_consensus_gene-5.0_p	Bg_POA_contig_3329_gene-0.0_p	Bg_POA_contig_6583_gene-0.0_p	Bg_POA_contig_6584_gene-0.0_p	maker-Bgt_ctg-248_consensus_gene-2.8_p	Bgh_supercontig_000004_gene-34.18_p	maker-Bgt_ctg-191_consensus_gene-5.2_p	Bg_AVE_contig_13084_gene-0.0_p	Bg_AVE_contig_7398_gene-0.0_p	Bg_LOL_contig_12799_gene-0.0_p	Bg_LOL_contig_16957_gene-0.0_p	Bg_POA_contig_37170_gene-0.0_p	Bg_POA_contig_34658_gene-0.0_p	Bgh_supercontig_000004_gene-2.17_p	maker-Bgt_ctg-4_consensus_gene-21.0_p	Bgh_supercontig_000053_gene-2.0_p	Bgh_supercontig_000015_gene-2.0_p	maker-Bgt_ctg-6_consensus_gene-9.0_p	Bg_POA_contig_3409_gene-0.0_p	Bgh_supercontig_000002_gene-41.2_p	Bg_POA_contig_10285_gene-0.0_p	maker-Bgt_ctg-143_consensus_gene-0.6_p	maker-Bgt_ctg-67_consensus_gene-8.23_p	Bg_POA_contig_12042_gene-0.0_p	Bg_POA_contig_21709_gene-0.0_p	Bgh_supercontig_000015_gene-4.0_p	Bg_POA_contig_24951_gene-0.0_p	Bg_POA_contig_10517_gene-0.0_p	Bg_POA_contig_14113_gene-0.0_p	maker-Bgt_ctg-10000_consensus_gene-105.3_p	Bgh_supercontig_000016_gene-1.8_p	maker-Bgt_ctg-82_consensus_gene-5.3_p	Bgh_supercontig_000011_gene-3.2_p	maker-Bgt_ctg-10000_consensus_gene-86.12_p	Bg_AVE_contig_11196_gene-0.0_p	Bg_LOL_contig_8043_gene-0.1_p	Bgh_supercontig_000005_gene-21.11_p	maker-Bgt_ctg-7_consensus_gene-18.7_p	Bg_POA_contig_13630_gene-0.0_p	Bg_POA_contig_793_gene-0.0_p	Bg_POA_contig_31237_gene-0.0_p	Bg_POA_contig_42_gene-0.0_p	Bg_POA_contig_20110_gene-0.0_p	maker-Bgt_ctg-177_consensus_gene-1.0_p	maker-Bgt_ctg-660_consensus_gene-2.86_p	maker-Bgt_ctg-155_consensus_gene-8.5_p	maker-Bgt_ctg-118_consensus_gene-1.6_p	maker-Bgt_ctg-189_consensus_gene-2.8_p	Bg_LOL_contig_10601_gene-0.0_p	Bgh_supercontig_000010_gene-12.18_p	Bgh_supercontig_000010_gene-10.11_p	Bg_LOL_contig_17220_gene-0.0_p	maker-Bgt_ctg-91_consensus_gene-7.5_p	maker-Bgt_ctg-10000_consensus_gene-20.3_p	Bgh_supercontig_000003_gene-1.4_p	maker-Bgt_ctg-43_consensus_gene-3.1_p	Bgh_supercontig_000003_gene-2.0_p	maker-Bgt_ctg-118_consensus_gene-0.15_p	Bgh_supercontig_000016_gene-0.3_p	maker-Bgt_ctg-93_consensus_gene-8.10_p	Bg_LOL_contig_1702_gene-0.1_p	Bgh_supercontig_000037_gene-1.6_p	Bg_POA_contig_5368_gene-0.0_p	Bg_AVE_contig_6178_gene-0.0_p	Bg_LOL_contig_10327_gene-0.0_p	Bg_POA_contig_12774_gene-0.0_p	Bg_AVE_contig_18071_gene-0.0_p	Bg_POA_contig_38926_gene-0.0_p	Bg_POA_contig_12776_gene-0.0_p	Bg_LOL_contig_14950_gene-0.0_p	Bg_AVE_contig_22308_gene-0.0_p	maker-Bgt_ctg-93_consensus_gene-16.7_p	Bg_POA_contig_14724_gene-0.0_p	Bgh_supercontig_001306_gene-0.0_p	maker-Bgt_ctg-181_consensus_gene-12.10_p	Bg_POA_contig_18300_gene-0.2_p	Bgh_supercontig_000005_gene-20.14_p	maker-Bgt_ctg-7_consensus_gene-16.3_p	Bg_POA_contig_4375_gene-0.0_p	Bg_POA_contig_5369_gene-0.0_p	Bg_LOL_contig_6527_gene-0.0_p	Bg_AVE_contig_3538_gene-0.2_p	Bg_AVE_contig_3538_gene-0.0_p	Bg_LOL_contig_16925_gene-0.0_p	Bg_AVE_contig_21403_gene-0.0_p	Bg_LOL_contig_24047_gene-0.0_p	Bg_LOL_contig_1288_gene-0.0_p	maker-Bgt_ctg-93_consensus_gene-16.11_p	maker-Bgt_ctg-93_consensus_gene-16.12_p	Bg_AVE_contig_3482_gene-0.1_p	maker-Bgt_ctg-2_consensus_gene-9.3_p	Bgh_supercontig_000017_gene-15.2_p	Bg_LOL_contig_11357_gene-0.0_p	Bg_POA_contig_9468_gene-0.0_p	Bgh_supercontig_000004_gene-39.4_p	maker-Bgt_ctg-115_consensus_gene-0.11_p	Bg_AVE_contig_3806_gene-0.0_p	maker-Bgt_ctg-189_consensus_gene-2.7_p	maker-Bgt_ctg-118_consensus_gene-1.2_p	Bgh_supercontig_000017_gene-15.0_p	Bgh_supercontig_000017_gene-15.4_p	Bg_AVE_contig_7686_gene-0.0_p	maker-Bgt_ctg-90_consensus_gene-3.1_p	Bgh_supercontig_000002_gene-44.2_p	Bg_AVE_contig_7686_gene-0.1_p	Bg_LOL_contig_3576_gene-0.0_p	Bg_POA_contig_31248_gene-0.0_p	Bg_POA_contig_10517_gene-0.2_p	Bg_POA_contig_31248_gene-0.1_p	Bgh_supercontig_000003_gene-40.10_p	maker-Bgt_ctg-177_consensus_gene-1.17_p	Bgh_supercontig_000006_gene-6.16_p	Bgh_supercontig_000003_gene-40.11_p	Bg_POA_contig_12759_gene-0.0_p	maker-Bgt_ctg-181_consensus_gene-11.14_p	Bg_LOL_contig_7208_gene-0.0_p	Bg_POA_contig_18120_gene-0.0_p	maker-Bgt_ctg-10000_consensus_gene-193.20_p	maker-Bgt_ctg-138_consensus_gene-0.9_p	Bg_POA_contig_30249_gene-0.0_p	Bg_POA_contig_37972_gene-0.0_p
Bg_AVE_contig_11683_gene-0.0_p	Bg_AVE_contig_14789_gene-0.0_p	Bg_AVE_contig_14790_gene-0.0_p	Bg_LOL_contig_6515_gene-0.0_p	Bgh_supercontig_000037_gene-4.7_p	Bgh_supercontig_000004_gene-15.0_p	Bgh_supercontig_000037_gene-6.0_p	Bgh_supercontig_000004_gene-14.18_p	maker-Bgt_ctg-16_consensus_gene-3.1_p	Bgh_supercontig_000037_gene-2.14_p	maker-Bgt_ctg-10000_consensus_gene-71.7_p	Bgh_supercontig_000037_gene-3.0_p	Bgh_supercontig_000195_gene-0.0_p	Bgh_supercontig_000004_gene-16.0_p	Bg_LOL_contig_1152_gene-0.7_p	maker-Bgt_ctg-16_consensus_gene-2.0_p	Bgh_supercontig_000004_gene-14.1_p	Bgh_supercontig_000006_gene-12.8_p	maker-Bgt_ctg-10000_consensus_gene-195.26_p	Bg_POA_contig_18331_gene-0.0_p	maker-Bgt_ctg-46_consensus_gene-3.0_p	Bgh_supercontig_000004_gene-15.4_p	maker-Bgt_ctg-226_consensus_gene-5.6_p	Bgh_supercontig_000016_gene-14.7_p	maker-Bgt_ctg-16_consensus_gene-0.0_p	Bgh_supercontig_000006_gene-11.15_p	Bgh_supercontig_000006_gene-10.2_p	Bg_POA_contig_4620_gene-0.0_p	Bgh_supercontig_000037_gene-5.4_p	Bg_POA_contig_12255_gene-0.0_p	maker-Bgt_ctg-16_consensus_gene-1.12_p	Bg_LOL_contig_8193_gene-0.0_p	Bgh_supercontig_000037_gene-5.3_p	Bg_LOL_contig_13498_gene-0.0_p	maker-Bgt_ctg-10000_consensus_gene-149.7_p	Bgh_supercontig_000026_gene-2.5_p	Bg_AVE_contig_13254_gene-0.0_p	Bgh_supercontig_000037_gene-5.5_p	Bg_POA_contig_18332_gene-0.0_p	Bg_LOL_contig_13427_gene-0.0_p	maker-Bgt_ctg-219_consensus_gene-2.25_p	maker-Bgt_ctg-11_consensus_gene-16.0_p	maker-Bgt_ctg-16_consensus_gene-1.1_p	Bg_POA_contig_5918_gene-0.0_p	Bg_AVE_contig_4657_gene-0.0_p	maker-Bgt_ctg-10000_consensus_gene-63.5_p	maker-Bgt_ctg-11_consensus_gene-13.0_p	Bg_POA_contig_7214_gene-0.0_p	Bgh_supercontig_000005_gene-3.4_p	Bg_AVE_contig_6309_gene-0.0_p	Bgh_supercontig_000006_gene-11.0_p	Bg_AVE_contig_3605_gene-0.0_p	maker-Bgt_ctg-144_consensus_gene-0.0_p	maker-Bgt_ctg-10000_consensus_gene-50.27_p	Bg_POA_contig_527_gene-0.4_p	Bg_POA_contig_8732_gene-0.0_p	Bgh_supercontig_000026_gene-2.17_p	Bg_POA_contig_23731_gene-0.0_p	Bg_AVE_contig_3290_gene-0.0_p	Bg_POA_contig_30412_gene-0.0_p	Bgh_supercontig_000006_gene-8.6_p	Bg_AVE_contig_871_gene-0.0_p	Bg_AVE_contig_3309_gene-0.0_p	Bg_POA_contig_11762_gene-0.0_p	Bgh_supercontig_000006_gene-15.4_p	maker-Bgt_ctg-2_consensus_gene-7.0_p	Bg_LOL_contig_5476_gene-0.0_p	Bg_AVE_contig_3311_gene-0.0_p	Bg_POA_contig_9929_gene-0.4_p	Bg_POA_contig_2339_gene-0.0_p	Bg_AVE_contig_19036_gene-0.0_p	Bg_LOL_contig_5108_gene-0.0_p	Bg_POA_contig_3775_gene-0.0_p	Bgh_supercontig_000006_gene-11.16_p	maker-Bgt_ctg-219_consensus_gene-2.0_p	Bg_AVE_contig_13256_gene-0.0_p	Bg_AVE_contig_12234_gene-0.0_p	Bg_POA_contig_3685_gene-0.0_p	Bg_LOL_contig_13557_gene-0.0_p	Bg_AVE_contig_13255_gene-0.0_p	Bg_POA_contig_16630_gene-0.0_p	Bg_POA_contig_1337_gene-0.0_p	Bg_POA_contig_1763_gene-0.0_p	Bg_AVE_contig_3292_gene-0.0_p	Bg_POA_contig_23997_gene-0.0_p	Bgh_supercontig_000006_gene-14.6_p	Bgh_supercontig_000006_gene-8.23_p	Bg_AVE_contig_3289_gene-0.0_p	Bg_LOL_contig_1081_gene-0.1_p	maker-Bgt_ctg-213_consensus_gene-1.0_p	Bgh_supercontig_000006_gene-9.1_p	Bgh_supercontig_000006_gene-10.6_p	maker-Bgt_ctg-144_consensus_gene-1.0_p	Bg_POA_contig_3816_gene-0.0_p	maker-Bgt_ctg-144_consensus_gene-0.3_p	Bg_POA_contig_15591_gene-0.0_p	Bgh_supercontig_000006_gene-6.17_p	Bg_POA_contig_11382_gene-0.0_p	Bg_POA_contig_1336_gene-0.0_p	Bg_POA_contig_10479_gene-0.2_p	Bg_POA_contig_14465_gene-0.0_p	Bgh_supercontig_000006_gene-14.9_p	maker-Bgt_ctg-125_consensus_gene-3.30_p	Bgh_supercontig_000006_gene-15.1_p	maker-Bgt_ctg-2_consensus_gene-7.1_p	Bg_POA_contig_1804_gene-0.1_p	Bgh_supercontig_000006_gene-10.1_p	maker-Bgt_ctg-219_consensus_gene-2.15_p	Bg_AVE_contig_3291_gene-0.0_p	Bg_POA_contig_21583_gene-0.0_p	Bgh_supercontig_000007_gene-8.2_p	Bgh_supercontig_000006_gene-14.0_p	Bg_LOL_contig_341_gene-0.0_p	Bg_AVE_contig_12509_gene-0.0_p	maker-Bgt_ctg-125_consensus_gene-3.4_p	Bg_POA_contig_16630_gene-0.1_p	Bgh_supercontig_000006_gene-13.4_p	Bg_AVE_contig_22773_gene-0.0_p	Bg_POA_contig_10397_gene-0.0_p	Bg_POA_contig_18214_gene-0.0_p	Bg_LOL_contig_3664_gene-0.0_p	Bg_POA_contig_4829_gene-0.0_p	Bg_AVE_contig_6310_gene-0.0_p	Bg_POA_contig_31036_gene-0.0_p	Bg_AVE_contig_2528_gene-0.0_p	maker-Bgt_ctg-560_consensus_gene-1.0_p	Bg_POA_contig_31037_gene-0.0_p	Bg_POA_contig_13874_gene-0.0_p	Bgh_supercontig_000006_gene-13.2_p	Bg_POA_contig_8207_gene-0.0_p	Bg_POA_contig_31043_gene-0.0_p	maker-Bgt_ctg-125_consensus_gene-3.10_p	maker-Bgt_ctg-560_consensus_gene-2.0_p	Bgh_supercontig_000037_gene-2.17_p	maker-Bgt_ctg-219_consensus_gene-2.17_p	Bg_POA_contig_11850_gene-0.0_p	Bg_POA_contig_22415_gene-0.0_p	Bg_POA_contig_28076_gene-0.0_p	maker-Bgt_ctg-219_consensus_gene-3.0_p	Bg_POA_contig_28277_gene-0.0_p	Bg_POA_contig_342_gene-0.0_p
Bg_POA_contig_8531_gene-0.0_p	Bg_POA_contig_16454_gene-0.0_p	Bg_POA_contig_7873_gene-0.1_p	Bg_AVE_contig_10311_gene-0.0_p	maker-Bgt_ctg-67_consensus_gene-3.57_p	Bg_POA_contig_6513_gene-0.0_p	maker-Bgt_ctg-67_consensus_gene-3.11_p	Bg_POA_contig_18687_gene-0.5_p	Bg_POA_contig_24915_gene-0.0_p	Bgh_supercontig_000015_gene-7.0_p	Bg_AVE_contig_576_gene-0.0_p	Bg_AVE_contig_19058_gene-0.0_p	Bg_AVE_contig_2101_gene-0.0_p	Bg_POA_contig_17913_gene-0.0_p	Bg_POA_contig_1720_gene-0.0_p	Bg_AVE_contig_2014_gene-0.0_p	Bg_POA_contig_4893_gene-0.0_p	Bgh_supercontig_000015_gene-5.31_p	Bgh_supercontig_000015_gene-5.11_p	Bg_POA_contig_4907_gene-0.0_p	Bg_POA_contig_3325_gene-0.0_p	Bg_LOL_contig_2244_gene-0.0_p	Bg_POA_contig_13058_gene-0.0_p	Bg_POA_contig_12573_gene-0.0_p	Bg_POA_contig_15707_gene-0.0_p	Bg_POA_contig_3778_gene-0.0_p	Bg_POA_contig_20069_gene-0.0_p	Bg_POA_contig_16965_gene-0.0_p	Bg_POA_contig_18201_gene-0.0_p	Bgh_supercontig_000056_gene-1.4_p	Bg_LOL_contig_22625_gene-0.0_p	Bg_AVE_contig_8966_gene-0.0_p	Bg_POA_contig_12048_gene-0.0_p	Bg_POA_contig_4908_gene-0.0_p	Bg_POA_contig_4892_gene-0.0_p	Bg_POA_contig_7172_gene-0.0_p	Bg_POA_contig_12028_gene-0.0_p	Bg_POA_contig_21764_gene-0.0_p	maker-Bgt_ctg-25_consensus_gene-0.2_p	Bg_POA_contig_13613_gene-0.0_p	Bg_POA_contig_6396_gene-0.0_p	Bg_POA_contig_2563_gene-0.0_p	Bg_POA_contig_10759_gene-0.0_p	maker-Bgt_ctg-10000_consensus_gene-106.18_p	maker-Bgt_ctg-67_consensus_gene-6.17_p	Bg_POA_contig_6550_gene-0.0_p	Bg_AVE_contig_8888_gene-0.0_p	Bg_POA_contig_7803_gene-0.0_p	Bg_POA_contig_13098_gene-0.0_p	Bg_POA_contig_2243_gene-0.0_p	Bg_POA_contig_18265_gene-0.0_p	maker-Bgt_ctg-67_consensus_gene-3.31_p	Bg_AVE_contig_12326_gene-0.0_p	Bg_LOL_contig_22066_gene-0.0_p	Bg_POA_contig_5109_gene-0.0_p	Bg_POA_contig_22177_gene-0.0_p	Bg_POA_contig_484_gene-0.0_p	Bg_POA_contig_12289_gene-0.0_p	Bg_POA_contig_9278_gene-0.0_p	Bg_POA_contig_9355_gene-0.0_p	Bg_POA_contig_1031_gene-0.0_p	Bg_POA_contig_9324_gene-0.0_p	Bg_POA_contig_19452_gene-0.0_p	maker-Bgt_ctg-10000_consensus_gene-82.2_p	Bg_LOL_contig_1416_gene-0.0_p	Bg_AVE_contig_14938_gene-0.0_p	Bg_POA_contig_18243_gene-0.0_p	Bg_POA_contig_6511_gene-0.0_p	Bg_POA_contig_1138_gene-0.0_p	Bg_POA_contig_18485_gene-0.0_p	Bg_POA_contig_18202_gene-0.0_p	Bg_POA_contig_13078_gene-0.0_p	Bg_AVE_contig_18507_gene-0.0_p	Bg_POA_contig_15708_gene-0.0_p	Bg_POA_contig_1447_gene-0.0_p	Bg_POA_contig_9359_gene-0.0_p	Bg_POA_contig_22111_gene-0.0_p	Bg_POA_contig_6510_gene-0.0_p	Bg_POA_contig_3746_gene-0.0_p	Bg_POA_contig_9358_gene-0.0_p	Bg_POA_contig_18200_gene-0.0_p	maker-Bgt_ctg-10000_consensus_gene-82.0_p	Bg_LOL_contig_11944_gene-0.0_p	Bg_POA_contig_9986_gene-0.0_p	Bg_POA_contig_6512_gene-0.0_p	Bg_POA_contig_3951_gene-0.0_p	Bg_POA_contig_16849_gene-0.0_p	Bg_POA_contig_3513_gene-0.0_p	Bg_POA_contig_32116_gene-0.0_p	Bg_POA_contig_11446_gene-0.0_p	Bg_POA_contig_9357_gene-0.0_p	Bg_AVE_contig_12079_gene-0.0_p	Bg_POA_contig_30110_gene-0.0_p	Bg_POA_contig_18142_gene-0.0_p	Bg_POA_contig_22718_gene-0.0_p	Bg_POA_contig_18121_gene-0.0_p	Bg_POA_contig_7171_gene-0.0_p	Bg_POA_contig_19545_gene-0.0_p	Bg_POA_contig_21507_gene-0.0_p	Bg_POA_contig_20605_gene-0.0_p	Bg_POA_contig_9581_gene-0.0_p	Bg_POA_contig_13099_gene-0.0_p	Bg_POA_contig_3950_gene-0.0_p	maker-Bgt_ctg-172_consensus_gene-2.2_p	Bgh_supercontig_000005_gene-18.19_p	Bg_POA_contig_12002_gene-0.0_p	Bg_POA_contig_9933_gene-0.2_p	Bg_POA_contig_10216_gene-0.0_p	Bg_POA_contig_19537_gene-0.0_p	Bg_POA_contig_22033_gene-0.0_p	Bg_LOL_contig_3145_gene-0.0_p	Bg_POA_contig_12086_gene-0.2_p	Bg_POA_contig_9323_gene-0.0_p	Bg_POA_contig_18143_gene-0.0_p	Bg_POA_contig_18283_gene-0.0_p	Bg_POA_contig_31676_gene-0.0_p	Bg_POA_contig_9869_gene-0.0_p	Bg_POA_contig_11106_gene-0.0_p	Bg_POA_contig_43247_gene-0.0_p	Bg_POA_contig_20411_gene-0.0_p	Bg_POA_contig_9356_gene-0.0_p	Bg_POA_contig_18122_gene-0.0_p	Bg_AVE_contig_12079_gene-0.1_p	Bg_POA_contig_15698_gene-0.0_p	Bg_POA_contig_10716_gene-0.1_p	Bg_POA_contig_12877_gene-0.0_p	Bg_POA_contig_33335_gene-0.0_p	Bg_POA_contig_7586_gene-0.0_p	Bg_POA_contig_28227_gene-0.3_p	Bg_POA_contig_21519_gene-0.0_p	Bg_POA_contig_21518_gene-0.0_p
maker-Bgt_ctg-10000_consensus_gene-167.8_p	maker-Bgt_ctg-49_consensus_gene-9.0_p	Bgh_supercontig_000004_gene-23.14_p	Bg_AVE_contig_2697_gene-0.3_p	Bg_POA_contig_18930_gene-0.0_p	maker-Bgt_ctg-87_consensus_gene-7.0_p	Bg_LOL_contig_7566_gene-0.0_p	maker-Bgt_ctg-87_consensus_gene-8.10_p	Bgh_supercontig_000036_gene-3.20_p	maker-Bgt_ctg-87_consensus_gene-11.20_p	Bgh_supercontig_000004_gene-23.1_p	maker-Bgt_ctg-424_consensus_gene-0.0_p	Bg_AVE_contig_5051_gene-0.0_p	Bgh_supercontig_000036_gene-1.6_p	maker-Bgt_ctg-87_consensus_gene-10.1_p	maker-Bgt_ctg-319_consensus_gene-0.0_p	Bgh_supercontig_000002_gene-55.9_p	Bgh_supercontig_000004_gene-23.3_p	maker-Bgt_ctg-87_consensus_gene-8.0_p	maker-Bgt_ctg-87_consensus_gene-7.18_p	Bgh_supercontig_000012_gene-13.3_p	Bg_LOL_contig_13473_gene-0.0_p	Bg_POA_contig_26519_gene-0.0_p	maker-Bgt_ctg-367_consensus_gene-1.34_p	Bg_LOL_contig_1451_gene-0.0_p	Bgh_supercontig_000036_gene-3.8_p	Bg_LOL_contig_4260_gene-0.0_p	Bgh_supercontig_000012_gene-13.37_p	Bg_POA_contig_2036_gene-0.0_p	maker-Bgt_ctg-367_consensus_gene-1.22_p	Bgh_supercontig_000012_gene-13.22_p	maker-Bgt_ctg-90_consensus_gene-7.11_p	Bg_AVE_contig_8631_gene-0.0_p	Bgh_supercontig_000036_gene-2.10_p	maker-Bgt_ctg-90_consensus_gene-5.24_p	maker-Bgt_ctg-276_consensus_gene-7.0_p	maker-Bgt_ctg-276_consensus_gene-9.0_p	maker-Bgt_ctg-106_consensus_gene-2.23_p	Bg_POA_contig_26438_gene-0.0_p	Bg_POA_contig_8246_gene-0.0_p	Bg_POA_contig_23942_gene-0.0_p	Bg_POA_contig_22642_gene-0.0_p	Bg_POA_contig_12721_gene-0.1_p	Bgh_supercontig_000032_gene-3.0_p	Bg_AVE_contig_3306_gene-0.0_p	Bgh_supercontig_000012_gene-13.74_p	Bgh_supercontig_000012_gene-14.7_p	Bgh_supercontig_000032_gene-3.34_p	Bg_POA_contig_2949_gene-0.0_p	Bg_AVE_contig_8621_gene-0.0_p	maker-Bgt_ctg-10000_consensus_gene-190.1_p	Bg_AVE_contig_23135_gene-0.0_p	maker-Bgt_ctg-82_consensus_gene-0.0_p	maker-Bgt_ctg-68_consensus_gene-5.16_p	Bg_POA_contig_9183_gene-0.0_p	Bgh_supercontig_000036_gene-5.4_p	Bg_POA_contig_3194_gene-0.0_p	Bg_POA_contig_2017_gene-0.7_p	maker-Bgt_ctg-10000_consensus_gene-65.26_p	Bgh_supercontig_000004_gene-24.0_p	Bg_LOL_contig_10743_gene-0.0_p	Bg_POA_contig_4059_gene-0.1_p	Bgh_supercontig_000036_gene-2.0_p	maker-Bgt_ctg-10000_consensus_gene-154.12_p	Bg_AVE_contig_2764_gene-0.0_p	Bgh_supercontig_000032_gene-3.16_p	Bgh_supercontig_000032_gene-0.0_p	Bgh_supercontig_000032_gene-0.22_p	Bgh_supercontig_000032_gene-2.0_p	Bgh_supercontig_000013_gene-19.0_p	Bgh_supercontig_000036_gene-3.24_p	Bg_LOL_contig_12343_gene-0.0_p	Bg_POA_contig_21346_gene-0.0_p	maker-Bgt_ctg-87_consensus_gene-10.3_p	Bg_POA_contig_17022_gene-0.0_p	maker-Bgt_ctg-68_consensus_gene-5.54_p	Bg_POA_contig_12112_gene-0.0_p	Bgh_supercontig_000055_gene-0.1_p	maker-Bgt_ctg-5_consensus_gene-6.22_p	maker-Bgt_ctg-5_consensus_gene-6.6_p	Bgh_supercontig_000032_gene-1.0_p	Bg_LOL_contig_9763_gene-0.0_p	Bg_LOL_contig_4463_gene-0.0_p	Bg_LOL_contig_9763_gene-0.4_p	Bg_AVE_contig_3304_gene-0.0_p	Bgh_supercontig_001166_gene-0.0_p	Bg_LOL_contig_5103_gene-0.0_p	Bgh_supercontig_006779_gene-0.0_p	Bg_AVE_contig_4098_gene-0.0_p	Bg_AVE_contig_3302_gene-0.0_p	Bg_AVE_contig_3305_gene-0.0_p	Bg_POA_contig_17121_gene-0.0_p	Bg_AVE_contig_3307_gene-0.0_p	Bg_AVE_contig_3303_gene-0.0_p	maker-Bgt_ctg-93_consensus_gene-3.9_p	Bg_LOL_contig_9763_gene-0.1_p	Bgh_supercontig_001166_gene-0.3_p	Bg_LOL_contig_8169_gene-0.0_p	maker-Bgt_ctg-87_consensus_gene-8.42_p	Bg_POA_contig_21346_gene-0.2_p	maker-Bgt_ctg-87_consensus_gene-11.23_p	Bg_POA_contig_3679_gene-0.3_p	Bg_AVE_contig_5782_gene-0.0_p
Bgh_supercontig_000022_gene-15.0_p	Bgh_supercontig_000007_gene-22.1_p	Bg_LOL_contig_502_gene-0.0_p	Bgh_supercontig_000022_gene-16.0_p	Bg_POA_contig_24097_gene-0.0_p	Bg_POA_contig_14583_gene-0.0_p	Bg_POA_contig_14084_gene-0.0_p	Bgh_supercontig_000001_gene-42.4_p	maker-Bgt_ctg-93_consensus_gene-20.6_p	Bgh_supercontig_000002_gene-63.0_p	Bgh_supercontig_000022_gene-16.14_p	Bgh_supercontig_000780_gene-0.0_p	Bgh_supercontig_000007_gene-24.9_p	Bg_POA_contig_24454_gene-0.0_p	maker-Bgt_ctg-26_consensus_gene-5.1_p	Bgh_supercontig_000007_gene-23.0_p	Bgh_supercontig_000002_gene-74.2_p	maker-Bgt_ctg-285_consensus_gene-0.6_p	Bgh_supercontig_000020_gene-14.15_p	maker-Bgt_ctg-234_consensus_gene-0.9_p	Bgh_supercontig_000021_gene-5.7_p	Bgh_supercontig_000007_gene-22.13_p	maker-Bgt_ctg-118_consensus_gene-5.17_p	maker-Bgt_ctg-118_consensus_gene-8.0_p	Bgh_supercontig_000002_gene-70.7_p	Bg_POA_contig_5656_gene-0.0_p	maker-Bgt_ctg-35_consensus_gene-0.21_p	maker-Bgt_ctg-93_consensus_gene-20.8_p	Bgh_supercontig_000003_gene-47.11_p	maker-Bgt_ctg-125_consensus_gene-2.18_p	maker-Bgt_ctg-93_consensus_gene-19.4_p	maker-Bgt_ctg-18_consensus_gene-7.0_p	maker-Bgt_ctg-118_consensus_gene-9.0_p	maker-Bgt_ctg-118_consensus_gene-6.0_p	maker-Bgt_ctg-37_consensus_gene-3.5_p	Bg_POA_contig_5930_gene-0.0_p	maker-Bgt_ctg-7_consensus_gene-4.0_p	Bg_POA_contig_4433_gene-0.0_p	maker-Bgt_ctg-35_consensus_gene-0.0_p	Bg_AVE_contig_596_gene-0.0_p	maker-Bgt_ctg-35_consensus_gene-2.0_p	Bg_AVE_contig_2267_gene-0.0_p	Bg_AVE_contig_11853_gene-0.0_p	Bgh_supercontig_000002_gene-73.0_p	Bg_AVE_contig_2270_gene-0.0_p	Bg_LOL_contig_2121_gene-0.0_p	Bgh_supercontig_000069_gene-0.0_p	Bg_AVE_contig_11854_gene-0.0_p	Bgh_supercontig_000002_gene-60.24_p	Bgh_supercontig_000002_gene-73.20_p	Bgh_supercontig_000397_gene-0.0_p	Bg_LOL_contig_2301_gene-0.0_p	maker-Bgt_ctg-35_consensus_gene-2.18_p	Bg_LOL_contig_4737_gene-0.0_p	Bgh_supercontig_000015_gene-16.22_p	Bgh_supercontig_000002_gene-72.0_p	Bg_LOL_contig_7677_gene-0.0_p	Bgh_supercontig_001036_gene-0.0_p	Bgh_supercontig_000002_gene-67.0_p	Bg_POA_contig_16392_gene-0.0_p	Bgh_supercontig_000002_gene-66.0_p	Bgh_supercontig_000001_gene-13.5_p	Bgh_supercontig_000002_gene-69.34_p	Bgh_supercontig_000002_gene-64.20_p	Bgh_supercontig_000002_gene-60.6_p	maker-Bgt_ctg-118_consensus_gene-5.0_p	Bgh_supercontig_001478_gene-0.0_p	Bgh_supercontig_000002_gene-71.0_p	Bgh_supercontig_000002_gene-65.0_p	Bgh_supercontig_000181_gene-0.0_p	Bgh_supercontig_000001_gene-17.17_p	Bgh_supercontig_000002_gene-69.15_p	Bg_POA_contig_5351_gene-0.4_p	Bgh_supercontig_000002_gene-61.0_p	maker-Bgt_ctg-93_consensus_gene-22.0_p	Bgh_supercontig_003243_gene-0.0_p	Bgh_supercontig_000002_gene-65.17_p	Bgh_supercontig_000002_gene-68.0_p	maker-Bgt_ctg-10000_consensus_gene-133.2_p	maker-Bgt_ctg-35_consensus_gene-1.9_p	Bg_LOL_contig_24748_gene-0.0_p	Bg_LOL_contig_7666_gene-0.0_p	Bg_AVE_contig_14850_gene-0.0_p	Bgh_supercontig_001221_gene-0.0_p	Bgh_supercontig_000002_gene-68.25_p	Bg_POA_contig_28135_gene-0.0_p	Bg_POA_contig_29542_gene-0.0_p	Bg_LOL_contig_15007_gene-0.0_p	Bgh_supercontig_000002_gene-66.16_p	Bgh_supercontig_000002_gene-74.15_p	Bgh_supercontig_000002_gene-74.13_p	Bgh_supercontig_000026_gene-8.21_p	Bgh_supercontig_000001_gene-9.0_p	Bgh_supercontig_000002_gene-64.0_p	Bgh_supercontig_000002_gene-63.3_p	Bgh_supercontig_000002_gene-70.1_p	Bgh_supercontig_000807_gene-0.0_p	Bg_POA_contig_35943_gene-0.0_p	Bg_POA_contig_38797_gene-0.0_p	maker-Bgt_ctg-93_consensus_gene-22.1_p	Bg_POA_contig_31229_gene-0.0_p	Bg_AVE_contig_2266_gene-0.0_p	Bg_POA_contig_6422_gene-0.0_p
Bg_AVE_contig_12857_gene-0.0_p	Bg_AVE_contig_20511_gene-0.0_p	Bg_AVE_contig_14139_gene-0.0_p	Bg_AVE_contig_6958_gene-0.0_p	Bgh_supercontig_000004_gene-42.0_p	Bgh_supercontig_006511_gene-0.0_p	maker-Bgt_ctg-10000_consensus_gene-191.1_p	Bg_LOL_contig_4334_gene-0.0_p	Bgh_supercontig_000004_gene-46.1_p	Bg_AVE_contig_6681_gene-0.0_p	Bgh_supercontig_000028_gene-0.2_p	maker-Bgt_ctg-384_consensus_gene-4.16_p	maker-Bgt_ctg-384_consensus_gene-1.0_p	maker-Bgt_ctg-384_consensus_gene-1.1_p	maker-Bgt_ctg-10000_consensus_gene-40.10_p	maker-Bgt_ctg-10000_consensus_gene-74.5_p	maker-Bgt_ctg-384_consensus_gene-3.3_p	maker-Bgt_ctg-10000_consensus_gene-117.12_p	Bgh_supercontig_000004_gene-45.1_p	maker-Bgt_ctg-384_consensus_gene-3.0_p	Bg_LOL_contig_1432_gene-0.0_p	maker-Bgt_ctg-10000_consensus_gene-40.8_p	Bgh_supercontig_000028_gene-0.9_p	Bgh_supercontig_000028_gene-0.0_p	maker-Bgt_ctg-384_consensus_gene-0.0_p	Bgh_supercontig_000004_gene-46.12_p	Bgh_supercontig_000027_gene-8.3_p	Bgh_supercontig_000028_gene-4.1_p	maker-Bgt_ctg-292_consensus_gene-0.7_p	Bgh_supercontig_000065_gene-0.16_p	Bgh_supercontig_000065_gene-0.10_p	maker-Bgt_ctg-384_consensus_gene-3.7_p	Bgh_supercontig_000088_gene-0.0_p	maker-Bgt_ctg-87_consensus_gene-6.4_p	Bgh_supercontig_000065_gene-0.3_p	maker-Bgt_ctg-11_consensus_gene-16.1_p	Bgh_supercontig_000004_gene-41.0_p	maker-Bgt_ctg-17_consensus_gene-4.8_p	Bg_LOL_contig_16017_gene-0.0_p	maker-Bgt_ctg-39_consensus_gene-6.0_p	maker-Bgt_ctg-384_consensus_gene-4.2_p	Bg_LOL_contig_7252_gene-0.0_p	maker-Bgt_ctg-5_consensus_gene-6.2_p	Bgh_supercontig_000003_gene-62.6_p	Bgh_supercontig_000004_gene-42.4_p	Bg_LOL_contig_3252_gene-0.0_p	Bgh_supercontig_000001_gene-26.11_p	maker-Bgt_ctg-10000_consensus_gene-11.8_p	maker-Bgt_ctg-4_consensus_gene-17.0_p	maker-Bgt_ctg-98_consensus_gene-5.0_p	Bgh_supercontig_000001_gene-27.2_p	maker-Bgt_ctg-10000_consensus_gene-177.0_p	Bgh_supercontig_000001_gene-28.5_p	maker-Bgt_ctg-14_consensus_gene-30.10_p	Bgh_supercontig_000137_gene-0.0_p	Bg_AVE_contig_16210_gene-0.0_p	Bgh_supercontig_000004_gene-17.3_p	maker-Bgt_ctg-17_consensus_gene-5.0_p	Bgh_supercontig_000016_gene-6.11_p	Bg_LOL_contig_7253_gene-0.0_p	maker-Bgt_ctg-10000_consensus_gene-115.4_p	maker-Bgt_ctg-10000_consensus_gene-93.0_p	maker-Bgt_ctg-194_consensus_gene-0.0_p	Bgh_supercontig_000028_gene-4.14_p	Bgh_supercontig_000028_gene-5.7_p	Bg_LOL_contig_7254_gene-0.0_p	Bgh_supercontig_000012_gene-21.1_p	Bgh_supercontig_000401_gene-0.0_p	Bgh_supercontig_000006_gene-25.52_p	maker-Bgt_ctg-194_consensus_gene-0.8_p	Bgh_supercontig_000012_gene-20.4_p	maker-Bgt_ctg-148_consensus_gene-2.39_p	maker-Bgt_ctg-4_consensus_gene-17.2_p	maker-Bgt_ctg-10000_consensus_gene-61.10_p	maker-Bgt_ctg-14_consensus_gene-33.4_p	Bgh_supercontig_000016_gene-6.6_p	Bgh_supercontig_000001_gene-25.16_p	maker-Bgt_ctg-4_consensus_gene-17.4_p	Bgh_supercontig_000001_gene-21.1_p	maker-Bgt_ctg-10000_consensus_gene-176.0_p	maker-Bgt_ctg-4_consensus_gene-18.1_p	maker-Bgt_ctg-17_consensus_gene-13.12_p	Bgh_supercontig_000004_gene-43.2_p	Bgh_supercontig_000016_gene-7.8_p	maker-Bgt_ctg-17_consensus_gene-11.35_p	Bgh_supercontig_000008_gene-13.2_p	Bgh_supercontig_000004_gene-17.15_p	maker-Bgt_ctg-4_consensus_gene-18.3_p	Bgh_supercontig_000004_gene-41.8_p	Bgh_supercontig_000004_gene-43.0_p	maker-Bgt_ctg-17_consensus_gene-13.5_p	Bg_LOL_contig_14714_gene-0.0_p	maker-Bgt_ctg-17_consensus_gene-13.8_p	maker-Bgt_ctg-98_consensus_gene-0.6_p	Bgh_supercontig_000004_gene-17.7_p	maker-Bgt_ctg-14_consensus_gene-33.0_p	maker-Bgt_ctg-155_consensus_gene-11.5_p	Bgh_supercontig_000016_gene-8.2_p	maker-Bgt_ctg-10000_consensus_gene-11.2_p	maker-Bgt_ctg-10000_consensus_gene-154.0_p	maker-Bgt_ctg-89_consensus_gene-0.14_p
Bg_AVE_contig_14465_gene-0.0_p	Bg_LOL_contig_3180_gene-0.0_p	maker-Bgt_ctg-138_consensus_gene-2.0_p	Bgh_supercontig_000015_gene-1.4_p	Bg_POA_contig_4082_gene-0.8_p	Bg_POA_contig_28137_gene-0.0_p	Bg_POA_contig_9158_gene-0.0_p	maker-Bgt_ctg-10000_consensus_gene-130.10_p	Bgh_supercontig_000027_gene-2.3_p	Bgh_supercontig_000002_gene-27.11_p	Bg_LOL_contig_12095_gene-0.0_p	Bg_LOL_contig_14426_gene-0.0_p	maker-Bgt_ctg-87_consensus_gene-11.0_p	Bg_AVE_contig_3560_gene-0.0_p	Bgh_supercontig_000002_gene-31.55_p	Bgh_supercontig_000002_gene-31.23_p	Bg_POA_contig_4171_gene-0.0_p	Bg_LOL_contig_12429_gene-0.0_p	Bg_POA_contig_13349_gene-0.0_p	Bg_POA_contig_899_gene-0.0_p	Bg_AVE_contig_23863_gene-0.0_p	Bgh_supercontig_000023_gene-4.18_p	Bg_POA_contig_7729_gene-0.0_p	maker-Bgt_ctg-163_consensus_gene-2.6_p	Bg_LOL_contig_7688_gene-0.0_p	Bg_AVE_contig_3206_gene-0.0_p	Bgh_supercontig_000023_gene-3.9_p	Bg_LOL_contig_15948_gene-0.0_p	Bg_POA_contig_9523_gene-0.0_p	Bgh_supercontig_000002_gene-31.4_p	Bg_POA_contig_3214_gene-0.0_p	Bg_AVE_contig_16136_gene-0.0_p	Bg_POA_contig_1729_gene-0.0_p	maker-Bgt_ctg-163_consensus_gene-1.8_p	maker-Bgt_ctg-18_consensus_gene-6.0_p	Bgh_supercontig_000002_gene-31.3_p	Bg_POA_contig_5756_gene-0.0_p	Bg_POA_contig_2956_gene-0.0_p	Bg_POA_contig_9524_gene-0.0_p	Bgh_supercontig_000002_gene-32.7_p	Bg_POA_contig_10014_gene-0.0_p	Bg_POA_contig_20005_gene-0.2_p	Bg_POA_contig_1723_gene-0.0_p	Bg_POA_contig_32291_gene-0.0_p	Bg_AVE_contig_6069_gene-0.0_p	Bgh_supercontig_000023_gene-5.3_p	Bgh_supercontig_000023_gene-6.5_p	Bg_POA_contig_1728_gene-0.0_p	Bgh_supercontig_000019_gene-10.0_p	Bg_LOL_contig_5427_gene-0.0_p	Bg_POA_contig_1724_gene-0.0_p	Bgh_supercontig_000023_gene-5.24_p	Bg_POA_contig_5231_gene-0.3_p	Bgh_supercontig_000002_gene-31.41_p	maker-Bgt_ctg-87_consensus_gene-12.10_p	Bg_POA_contig_19521_gene-0.0_p	Bg_POA_contig_1730_gene-0.0_p	Bg_POA_contig_29473_gene-0.0_p	Bg_POA_contig_25930_gene-0.0_p	Bg_POA_contig_5182_gene-0.0_p	Bg_POA_contig_11166_gene-0.0_p	Bg_POA_contig_1723_gene-0.17_p	Bg_POA_contig_19522_gene-0.0_p	Bg_POA_contig_1729_gene-0.4_p	maker-Bgt_ctg-91_consensus_gene-8.18_p	Bgh_supercontig_000007_gene-1.13_p	Bg_AVE_contig_19225_gene-0.0_p	Bgh_supercontig_000007_gene-0.0_p	Bg_LOL_contig_16202_gene-0.0_p	Bgh_supercontig_000016_gene-18.15_p	Bg_AVE_contig_24629_gene-0.0_p	Bg_LOL_contig_18775_gene-0.0_p	Bg_POA_contig_4073_gene-0.1_p	Bg_AVE_contig_5730_gene-0.0_p	Bg_LOL_contig_10644_gene-0.0_p	Bgh_supercontig_000023_gene-1.20_p	Bg_POA_contig_19961_gene-0.0_p	Bgh_supercontig_000014_gene-12.13_p	Bgh_supercontig_000007_gene-3.3_p	Bg_POA_contig_23174_gene-0.0_p	Bg_POA_contig_10248_gene-0.0_p	Bg_POA_contig_1525_gene-0.0_p	Bg_POA_contig_23373_gene-0.0_p	maker-Bgt_ctg-163_consensus_gene-5.5_p	Bg_POA_contig_19383_gene-0.0_p	Bg_POA_contig_15323_gene-0.0_p	Bg_AVE_contig_22341_gene-0.0_p	Bg_POA_contig_49466_gene-0.0_p	Bg_POA_contig_1525_gene-0.3_p	Bg_POA_contig_10247_gene-0.0_p	Bg_LOL_contig_10248_gene-0.0_p
Bg_AVE_contig_1003_gene-0.0_p	Bg_AVE_contig_14072_gene-0.0_p	Bg_LOL_contig_1922_gene-0.0_p	Bg_LOL_contig_587_gene-0.0_p	Bg_LOL_contig_7164_gene-0.0_p	Bg_AVE_contig_3245_gene-0.0_p	Bg_LOL_contig_1877_gene-0.0_p	Bg_LOL_contig_12716_gene-0.0_p	Bg_LOL_contig_17331_gene-0.0_p	Bg_LOL_contig_1878_gene-0.0_p	Bg_AVE_contig_8682_gene-0.0_p	Bg_AVE_contig_16877_gene-0.0_p	Bg_AVE_contig_19273_gene-0.0_p	Bg_LOL_contig_1924_gene-0.0_p	maker-Bgt_ctg-49_consensus_gene-6.34_p	Bg_AVE_contig_17516_gene-0.0_p	Bg_LOL_contig_1925_gene-0.0_p	maker-Bgt_ctg-49_consensus_gene-7.4_p	Bg_AVE_contig_19270_gene-0.0_p	Bgh_supercontig_000034_gene-1.6_p	Bg_LOL_contig_2677_gene-0.0_p	Bg_LOL_contig_7163_gene-0.0_p	Bg_AVE_contig_7690_gene-0.1_p	Bg_AVE_contig_16612_gene-0.0_p	Bg_LOL_contig_11950_gene-0.0_p	maker-Bgt_ctg-118_consensus_gene-0.18_p	Bg_LOL_contig_2622_gene-0.0_p	Bg_LOL_contig_14829_gene-0.0_p	maker-Bgt_ctg-49_consensus_gene-6.25_p	Bgh_supercontig_000034_gene-0.1_p	Bgh_supercontig_000034_gene-1.33_p	Bg_LOL_contig_1876_gene-0.0_p	Bgh_supercontig_000011_gene-0.0_p	maker-Bgt_ctg-49_consensus_gene-3.5_p	Bgh_supercontig_000002_gene-44.12_p	Bg_LOL_contig_16982_gene-0.0_p	maker-Bgt_ctg-188_consensus_gene-3.1_p	Bgh_supercontig_000010_gene-15.23_p	Bg_POA_contig_6558_gene-0.1_p	maker-Bgt_ctg-49_consensus_gene-7.1_p	maker-Bgt_ctg-228_consensus_gene-7.10_p	maker-Bgt_ctg-48_consensus_gene-23.6_p	Bg_LOL_contig_3930_gene-0.0_p	maker-Bgt_ctg-248_consensus_gene-0.9_p	Bg_LOL_contig_6837_gene-0.0_p	maker-Bgt_ctg-10000_consensus_gene-25.23_p	Bg_POA_contig_23774_gene-0.0_p	maker-Bgt_ctg-10000_consensus_gene-72.1_p	Bgh_supercontig_000038_gene-6.1_p	Bgh_supercontig_000012_gene-6.1_p	maker-Bgt_ctg-10000_consensus_gene-40.20_p	maker-Bgt_ctg-12_consensus_gene-0.4_p	maker-Bgt_ctg-10000_consensus_gene-75.5_p	Bgh_supercontig_000012_gene-6.28_p	Bg_LOL_contig_6322_gene-0.0_p	Bg_AVE_contig_9567_gene-0.0_p	Bg_POA_contig_4390_gene-0.1_p	maker-Bgt_ctg-254_consensus_gene-1.5_p	maker-Bgt_ctg-12_consensus_gene-0.2_p	Bgh_supercontig_000012_gene-6.0_p	Bgh_supercontig_000012_gene-6.15_p	maker-Bgt_ctg-12_consensus_gene-1.0_p	Bg_POA_contig_22349_gene-0.0_p	maker-Bgt_ctg-10000_consensus_gene-131.0_p	Bgh_supercontig_000004_gene-28.1_p	Bgh_supercontig_000038_gene-5.5_p	Bgh_supercontig_000004_gene-28.3_p	Bg_LOL_contig_7165_gene-0.0_p
Bg_AVE_contig_11117_gene-0.0_p	Bg_AVE_contig_17176_gene-0.0_p	maker-Bgt_ctg-125_consensus_gene-2.30_p	Bgh_supercontig_000001_gene-33.43_p	maker-Bgt_ctg-125_consensus_gene-2.3_p	Bgh_supercontig_000001_gene-33.30_p	maker-Bgt_ctg-125_consensus_gene-3.35_p	Bg_AVE_contig_7711_gene-0.0_p	maker-Bgt_ctg-82_consensus_gene-0.10_p	Bgh_supercontig_000001_gene-33.24_p	Bg_AVE_contig_662_gene-0.0_p	Bg_LOL_contig_19381_gene-0.0_p	Bg_POA_contig_13852_gene-0.0_p	Bgh_supercontig_000006_gene-8.18_p	Bg_POA_contig_13853_gene-0.0_p	Bgh_supercontig_000001_gene-33.35_p	Bg_LOL_contig_543_gene-0.2_p	maker-Bgt_ctg-125_consensus_gene-3.0_p	Bg_POA_contig_16409_gene-0.0_p	Bg_LOL_contig_543_gene-0.14_p	Bg_AVE_contig_12423_gene-0.1_p	Bg_POA_contig_14889_gene-0.0_p	maker-Bgt_ctg-125_consensus_gene-3.9_p	Bgh_supercontig_000028_gene-6.0_p	Bg_POA_contig_25423_gene-0.0_p	Bgh_supercontig_000028_gene-5.10_p	maker-Bgt_ctg-2_consensus_gene-8.0_p	Bg_LOL_contig_1949_gene-0.3_p	Bg_AVE_contig_4054_gene-0.0_p	maker-Bgt_ctg-10000_consensus_gene-106.13_p	maker-Bgt_ctg-10000_consensus_gene-149.0_p	Bg_POA_contig_7046_gene-0.0_p	Bg_POA_contig_27429_gene-0.0_p	Bg_POA_contig_11023_gene-0.0_p	Bg_AVE_contig_20869_gene-0.0_p	Bg_LOL_contig_7912_gene-0.0_p	Bgh_supercontig_000028_gene-7.12_p	Bg_LOL_contig_5186_gene-0.0_p	maker-Bgt_ctg-125_consensus_gene-2.43_p	Bgh_supercontig_000001_gene-33.3_p	Bg_LOL_contig_20969_gene-0.0_p	Bg_POA_contig_38132_gene-0.0_p	maker-Bgt_ctg-4_consensus_gene-13.0_p	Bg_POA_contig_21255_gene-0.0_p	Bgh_supercontig_000004_gene-47.31_p	Bg_POA_contig_20214_gene-0.0_p	Bg_POA_contig_16250_gene-0.0_p	Bg_POA_contig_1702_gene-0.0_p	maker-Bgt_ctg-2_consensus_gene-8.5_p	Bg_AVE_contig_4378_gene-0.0_p	Bg_LOL_contig_7024_gene-0.0_p	Bg_POA_contig_1093_gene-0.0_p	Bg_POA_contig_20917_gene-0.8_p	Bg_POA_contig_14540_gene-0.0_p	maker-Bgt_ctg-2_consensus_gene-8.6_p	maker-Bgt_ctg-10000_consensus_gene-98.8_p	Bgh_supercontig_000028_gene-6.3_p	maker-Bgt_ctg-509_consensus_gene-1.1_p	Bgh_supercontig_000028_gene-8.25_p	Bgh_supercontig_001172_gene-0.0_p	maker-Bgt_ctg-10000_consensus_gene-186.17_p	Bgh_supercontig_000028_gene-6.14_p	Bgh_supercontig_000028_gene-7.17_p
Bg_AVE_contig_11519_gene-0.0_p	Bg_AVE_contig_12674_gene-0.0_p	Bg_AVE_contig_18728_gene-0.0_p	maker-Bgt_ctg-10000_consensus_gene-14.9_p	maker-Bgt_ctg-51_consensus_gene-19.0_p	Bgh_supercontig_000005_gene-13.6_p	maker-Bgt_ctg-191_consensus_gene-3.0_p	maker-Bgt_ctg-10000_consensus_gene-130.20_p	Bgh_supercontig_000005_gene-12.10_p	maker-Bgt_ctg-191_consensus_gene-0.7_p	Bgh_supercontig_000005_gene-13.20_p	Bg_LOL_contig_5397_gene-0.0_p	maker-Bgt_ctg-14_consensus_gene-16.0_p	Bg_LOL_contig_6053_gene-0.0_p	maker-Bgt_ctg-10000_consensus_gene-164.0_p	maker-Bgt_ctg-10000_consensus_gene-14.7_p	Bgh_supercontig_000005_gene-11.22_p	Bgh_supercontig_000005_gene-13.3_p	maker-Bgt_ctg-191_consensus_gene-0.4_p	Bg_LOL_contig_9100_gene-0.0_p	Bgh_supercontig_000012_gene-20.15_p	maker-Bgt_ctg-205_consensus_gene-2.0_p	maker-Bgt_ctg-10000_consensus_gene-14.8_p	Bg_LOL_contig_2533_gene-0.0_p	Bgh_supercontig_000005_gene-11.23_p	Bg_AVE_contig_15063_gene-0.0_p	Bgh_supercontig_000005_gene-13.2_p	maker-Bgt_ctg-191_consensus_gene-0.16_p	Bg_POA_contig_3676_gene-0.0_p	Bg_POA_contig_6741_gene-0.0_p	maker-Bgt_ctg-191_consensus_gene-2.0_p	Bg_LOL_contig_4800_gene-0.0_p	Bg_AVE_contig_1222_gene-0.0_p	Bg_POA_contig_6399_gene-0.0_p	Bg_POA_contig_8680_gene-0.0_p	Bg_POA_contig_25327_gene-0.0_p	maker-Bgt_ctg-519_consensus_gene-1.7_p	maker-Bgt_ctg-175_consensus_gene-1.16_p	Bg_POA_contig_27352_gene-0.0_p	Bg_POA_contig_30845_gene-0.0_p	maker-Bgt_ctg-51_consensus_gene-19.13_p	maker-Bgt_ctg-14_consensus_gene-15.0_p	maker-Bgt_ctg-51_consensus_gene-15.0_p	Bgh_supercontig_000010_gene-9.1_p	Bg_AVE_contig_20894_gene-0.0_p	maker-Bgt_ctg-51_consensus_gene-14.0_p	Bg_LOL_contig_5121_gene-0.0_p	Bg_POA_contig_10503_gene-0.0_p	Bg_AVE_contig_16081_gene-0.0_p	Bgh_supercontig_000046_gene-3.27_p	Bgh_supercontig_000017_gene-6.17_p	maker-Bgt_ctg-191_consensus_gene-0.0_p	Bg_LOL_contig_5285_gene-0.0_p	Bg_LOL_contig_20561_gene-0.0_p	maker-Bgt_ctg-196_consensus_gene-1.0_p	maker-Bgt_ctg-191_consensus_gene-0.23_p	Bg_POA_contig_16483_gene-0.0_p	maker-Bgt_ctg-93_consensus_gene-13.14_p	Bg_AVE_contig_6966_gene-0.0_p	Bgh_supercontig_001397_gene-0.0_p	maker-Bgt_ctg-10000_consensus_gene-67.7_p	maker-Bgt_ctg-14_consensus_gene-17.0_p
maker-Bgt_ctg-155_consensus_gene-11.0_p	Bg_AVE_contig_16525_gene-0.0_p	Bg_LOL_contig_9416_gene-0.0_p	maker-Bgt_ctg-48_consensus_gene-2.12_p	Bgh_supercontig_000007_gene-18.29_p	Bgh_supercontig_000007_gene-16.0_p	Bgh_supercontig_000007_gene-20.0_p	maker-Bgt_ctg-81_consensus_gene-9.1_p	maker-Bgt_ctg-93_consensus_gene-21.0_p	maker-Bgt_ctg-81_consensus_gene-10.0_p	Bgh_supercontig_000007_gene-16.4_p	Bg_LOL_contig_7814_gene-0.0_p	maker-Bgt_ctg-81_consensus_gene-8.0_p	maker-Bgt_ctg-128_consensus_gene-0.0_p	Bg_AVE_contig_2627_gene-0.0_p	Bg_LOL_contig_12066_gene-0.0_p	Bgh_supercontig_000031_gene-0.0_p	Bgh_supercontig_000007_gene-16.6_p	maker-Bgt_ctg-62_consensus_gene-0.0_p	Bgh_supercontig_000472_gene-0.0_p	Bgh_supercontig_000051_gene-2.8_p	Bgh_supercontig_000004_gene-41.3_p	Bg_AVE_contig_20788_gene-0.0_p	Bgh_supercontig_000108_gene-0.0_p	Bg_AVE_contig_8851_gene-0.0_p	maker-Bgt_ctg-33_consensus_gene-17.8_p	Bg_POA_contig_15612_gene-0.0_p	Bg_POA_contig_20144_gene-0.0_p	Bg_POA_contig_1213_gene-0.9_p	Bg_LOL_contig_708_gene-0.0_p	maker-Bgt_ctg-10000_consensus_gene-27.5_p	maker-Bgt_ctg-10000_consensus_gene-80.0_p	Bgh_supercontig_000464_gene-0.0_p	Bgh_supercontig_000036_gene-4.4_p	Bg_AVE_contig_20927_gene-0.0_p	Bg_LOL_contig_5684_gene-0.0_p	Bg_POA_contig_2773_gene-0.0_p	Bg_LOL_contig_16227_gene-0.0_p	maker-Bgt_ctg-113_consensus_gene-0.14_p	Bg_AVE_contig_4804_gene-0.0_p	Bg_LOL_contig_8814_gene-0.0_p	maker-Bgt_ctg-51_consensus_gene-5.0_p	maker-Bgt_ctg-51_consensus_gene-4.0_p	maker-Bgt_ctg-51_consensus_gene-4.12_p	maker-Bgt_ctg-51_consensus_gene-6.0_p	maker-Bgt_ctg-163_consensus_gene-7.0_p	maker-Bgt_ctg-384_consensus_gene-4.10_p	Bgh_supercontig_000049_gene-1.3_p	Bgh_supercontig_000047_gene-3.16_p	Bgh_supercontig_000051_gene-2.0_p	Bgh_supercontig_000395_gene-0.0_p	Bgh_supercontig_000408_gene-0.0_p
Bg_AVE_contig_10534_gene-0.0_p	Bg_LOL_contig_475_gene-0.1_p	Bg_LOL_contig_3411_gene-0.0_p	maker-Bgt_ctg-230_consensus_gene-0.20_p	Bgh_supercontig_000002_gene-45.11_p	Bgh_supercontig_000002_gene-46.6_p	Bgh_supercontig_000002_gene-43.28_p	Bgh_supercontig_000002_gene-43.2_p	Bgh_supercontig_000002_gene-46.26_p	Bgh_supercontig_000002_gene-44.24_p	Bg_AVE_contig_10736_gene-0.2_p	Bgh_supercontig_000001_gene-15.0_p	Bgh_supercontig_000006_gene-6.0_p	maker-Bgt_ctg-53_consensus_gene-6.12_p	Bgh_supercontig_000001_gene-16.6_p	Bg_POA_contig_28941_gene-0.0_p	Bg_POA_contig_22951_gene-0.0_p	Bg_POA_contig_5023_gene-0.0_p	Bg_POA_contig_16088_gene-0.0_p	Bg_POA_contig_19034_gene-0.0_p	Bg_POA_contig_26657_gene-0.0_p	Bg_POA_contig_15597_gene-0.0_p	maker-Bgt_ctg-795_consensus_gene-0.10_p	Bg_LOL_contig_6857_gene-0.2_p	Bg_AVE_contig_3487_gene-0.6_p	Bgh_supercontig_000002_gene-6.4_p	maker-Bgt_ctg-18_consensus_gene-5.2_p	Bgh_supercontig_000019_gene-10.11_p	Bg_POA_contig_22166_gene-0.0_p	Bgh_supercontig_000002_gene-14.28_p	Bgh_supercontig_000002_gene-14.6_p	Bg_AVE_contig_21150_gene-0.0_p	Bg_AVE_contig_22983_gene-0.0_p	Bgh_supercontig_000002_gene-14.7_p	Bgh_supercontig_000002_gene-13.15_p	Bg_LOL_contig_14326_gene-0.0_p	Bgh_supercontig_000002_gene-13.2_p	Bg_AVE_contig_4225_gene-0.0_p	Bgh_supercontig_000002_gene-19.0_p	Bg_LOL_contig_8544_gene-0.1_p	Bg_POA_contig_29981_gene-0.0_p	Bg_POA_contig_13987_gene-0.0_p	Bg_LOL_contig_16269_gene-0.0_p	Bg_LOL_contig_17214_gene-0.0_p	Bgh_supercontig_000001_gene-16.66_p	Bg_POA_contig_2689_gene-0.0_p	Bg_POA_contig_10565_gene-0.0_p	Bg_POA_contig_6752_gene-0.0_p	Bg_POA_contig_4144_gene-0.0_p	Bg_POA_contig_2689_gene-0.7_p
Bg_AVE_contig_21499_gene-0.0_p	Bg_LOL_contig_1375_gene-0.4_p	maker-Bgt_ctg-10000_consensus_gene-38.7_p	Bgh_supercontig_000016_gene-9.7_p	maker-Bgt_ctg-89_consensus_gene-0.0_p	Bgh_supercontig_000036_gene-5.14_p	maker-Bgt_ctg-226_consensus_gene-6.0_p	maker-Bgt_ctg-56_consensus_gene-2.4_p	Bgh_supercontig_000028_gene-1.48_p	maker-Bgt_ctg-10000_consensus_gene-154.2_p	maker-Bgt_ctg-10000_consensus_gene-142.0_p	maker-Bgt_ctg-276_consensus_gene-7.23_p	maker-Bgt_ctg-226_consensus_gene-7.10_p	maker-Bgt_ctg-89_consensus_gene-1.2_p	Bgh_supercontig_000028_gene-6.23_p	Bgh_supercontig_000028_gene-2.1_p	maker-Bgt_ctg-226_consensus_gene-7.29_p	Bgh_supercontig_000028_gene-2.17_p	Bgh_supercontig_000012_gene-6.17_p	maker-Bgt_ctg-48_consensus_gene-22.0_p	Bg_LOL_contig_2812_gene-0.0_p	maker-Bgt_ctg-276_consensus_gene-7.20_p	maker-Bgt_ctg-14_consensus_gene-24.23_p	maker-Bgt_ctg-226_consensus_gene-7.41_p	maker-Bgt_ctg-89_consensus_gene-1.22_p	Bg_AVE_contig_22265_gene-0.0_p	Bgh_supercontig_000004_gene-47.12_p	Bg_LOL_contig_664_gene-0.0_p	maker-Bgt_ctg-10000_consensus_gene-38.3_p	Bg_AVE_contig_21591_gene-0.0_p	Bg_POA_contig_16184_gene-0.4_p	Bgh_supercontig_000016_gene-9.4_p	Bg_LOL_contig_12807_gene-0.0_p	Bg_AVE_contig_23925_gene-0.0_p	Bgh_supercontig_000021_gene-9.39_p	Bg_LOL_contig_22219_gene-0.0_p	Bg_AVE_contig_23312_gene-0.0_p	Bg_LOL_contig_10523_gene-0.0_p	Bg_LOL_contig_10523_gene-0.1_p	Bg_AVE_contig_24081_gene-0.0_p	maker-Bgt_ctg-226_consensus_gene-7.1_p	maker-Bgt_ctg-509_consensus_gene-1.3_p	maker-Bgt_ctg-10000_consensus_gene-106.38_p	Bg_LOL_contig_572_gene-0.0_p
maker-Bgt_ctg-93_consensus_gene-23.1_p	Bg_POA_contig_1150_gene-0.0_p	Bg_POA_contig_35596_gene-0.0_p	Bg_POA_contig_6296_gene-0.0_p	Bg_LOL_contig_11486_gene-0.0_p	Bg_POA_contig_26910_gene-0.0_p	maker-Bgt_ctg-10000_consensus_gene-177.4_p	Bgh_supercontig_000023_gene-5.33_p	maker-Bgt_ctg-81_consensus_gene-12.7_p	Bg_LOL_contig_315_gene-0.4_p	Bg_AVE_contig_2417_gene-0.0_p	Bg_LOL_contig_17619_gene-0.0_p	maker-Bgt_ctg-118_consensus_gene-1.12_p	Bg_POA_contig_13266_gene-0.0_p	maker-Bgt_ctg-184_consensus_gene-0.8_p	Bgh_supercontig_000023_gene-4.2_p	Bgh_supercontig_000007_gene-18.3_p	Bg_POA_contig_30250_gene-0.0_p	Bg_LOL_contig_14670_gene-0.0_p	Bg_AVE_contig_3985_gene-0.0_p	Bg_LOL_contig_16708_gene-0.0_p	maker-Bgt_ctg-163_consensus_gene-2.2_p	maker-Bgt_ctg-168_consensus_gene-1.12_p	Bg_POA_contig_26909_gene-0.0_p	Bgh_supercontig_000017_gene-7.8_p	Bg_POA_contig_9754_gene-0.0_p	Bg_AVE_contig_913_gene-0.0_p	Bgh_supercontig_000005_gene-30.12_p	Bg_POA_contig_9753_gene-0.0_p	maker-Bgt_ctg-184_consensus_gene-0.11_p	Bg_POA_contig_24007_gene-0.0_p	Bg_POA_contig_25169_gene-0.0_p	Bg_POA_contig_20250_gene-0.0_p	maker-Bgt_ctg-163_consensus_gene-1.4_p	Bg_AVE_contig_4593_gene-0.0_p	Bg_LOL_contig_18204_gene-0.0_p	maker-Bgt_ctg-226_consensus_gene-2.2_p
Bg_POA_contig_1296_gene-0.0_p	Bg_POA_contig_1732_gene-0.0_p	Bg_POA_contig_1284_gene-0.0_p	Bg_POA_contig_21939_gene-0.0_p	Bg_POA_contig_21296_gene-0.0_p	Bg_POA_contig_1297_gene-0.0_p	Bg_LOL_contig_14851_gene-0.0_p	Bg_POA_contig_1992_gene-0.0_p	maker-Bgt_ctg-352_consensus_gene-3.23_p	Bgh_supercontig_000005_gene-5.5_p	Bg_POA_contig_3646_gene-0.0_p	Bgh_supercontig_000005_gene-10.19_p	Bg_POA_contig_12763_gene-0.0_p	Bg_POA_contig_1295_gene-0.0_p	Bg_AVE_contig_466_gene-0.0_p	Bg_AVE_contig_4422_gene-0.0_p	maker-Bgt_ctg-782_consensus_gene-0.26_p	Bg_AVE_contig_4423_gene-0.0_p	maker-Bgt_ctg-782_consensus_gene-0.6_p	Bgh_supercontig_000005_gene-10.0_p	Bg_AVE_contig_2818_gene-0.0_p	maker-Bgt_ctg-10000_consensus_gene-101.0_p	Bg_AVE_contig_25222_gene-0.0_p	Bg_LOL_contig_2813_gene-0.0_p	Bgh_supercontig_000005_gene-10.38_p	Bgh_supercontig_000005_gene-11.0_p	Bg_LOL_contig_14214_gene-0.0_p	Bgh_supercontig_004014_gene-0.0_p	Bg_LOL_contig_14213_gene-0.0_p	Bg_LOL_contig_18026_gene-0.0_p	Bg_LOL_contig_23564_gene-0.0_p	Bg_POA_contig_23014_gene-0.0_p	Bg_POA_contig_3946_gene-0.0_p
Bg_POA_contig_4279_gene-0.0_p	maker-Bgt_ctg-10000_consensus_gene-64.5_p	Bgh_supercontig_000011_gene-3.3_p	maker-Bgt_ctg-10000_consensus_gene-16.25_p	maker-Bgt_ctg-10000_consensus_gene-158.3_p	Bg_LOL_contig_771_gene-0.0_p	maker-Bgt_ctg-10000_consensus_gene-0.11_p	maker-Bgt_ctg-10000_consensus_gene-1.0_p	Bgh_supercontig_000001_gene-7.6_p	Bgh_supercontig_000009_gene-22.4_p	maker-Bgt_ctg-10000_consensus_gene-1.20_p	Bgh_supercontig_000009_gene-21.10_p	maker-Bgt_ctg-11_consensus_gene-7.0_p	Bg_POA_contig_4486_gene-0.0_p	maker-Bgt_ctg-71_consensus_gene-7.3_p	Bg_AVE_contig_1367_gene-0.0_p	maker-Bgt_ctg-6_consensus_gene-0.0_p	Bg_LOL_contig_14091_gene-0.0_p	Bg_LOL_contig_17904_gene-0.0_p	maker-Bgt_ctg-10000_consensus_gene-3.10_p	Bgh_supercontig_000009_gene-16.14_p	maker-Bgt_ctg-212_consensus_gene-2.11_p	maker-Bgt_ctg-10000_consensus_gene-2.28_p	maker-Bgt_ctg-10000_consensus_gene-1.11_p	Bgh_supercontig_000009_gene-5.30_p	Bg_LOL_contig_5788_gene-0.0_p	Bgh_supercontig_000009_gene-17.20_p	maker-Bgt_ctg-10000_consensus_gene-144.0_p	Bg_POA_contig_32588_gene-0.0_p	Bg_AVE_contig_4198_gene-0.0_p	maker-Bgt_ctg-10000_consensus_gene-94.6_p
Bg_AVE_contig_1373_gene-0.0_p	Bg_LOL_contig_2172_gene-0.0_p	maker-Bgt_ctg-181_consensus_gene-13.0_p	Bgh_supercontig_000016_gene-2.0_p	Bgh_supercontig_000016_gene-2.1_p	maker-Bgt_ctg-14_consensus_gene-33.2_p	Bg_POA_contig_9405_gene-0.1_p	maker-Bgt_ctg-90_consensus_gene-5.21_p	Bg_POA_contig_38566_gene-0.0_p	Bg_POA_contig_41433_gene-0.0_p	Bgh_supercontig_000027_gene-8.13_p	Bg_AVE_contig_3517_gene-0.3_p	maker-Bgt_ctg-194_consensus_gene-2.18_p	Bgh_supercontig_000012_gene-17.20_p	Bgh_supercontig_000012_gene-15.0_p	Bg_LOL_contig_7266_gene-0.0_p	Bg_LOL_contig_6210_gene-0.0_p	Bg_LOL_contig_7414_gene-0.2_p	Bg_POA_contig_22168_gene-0.0_p	maker-Bgt_ctg-128_consensus_gene-2.4_p	Bg_AVE_contig_23287_gene-0.0_p	Bgh_supercontig_000012_gene-19.8_p	Bg_POA_contig_12194_gene-0.0_p	Bgh_supercontig_000012_gene-14.29_p	Bg_POA_contig_8095_gene-0.0_p	Bg_POA_contig_36225_gene-0.0_p	maker-Bgt_ctg-194_consensus_gene-5.19_p	Bg_POA_contig_21676_gene-0.0_p	Bgh_supercontig_000012_gene-16.17_p	Bgh_supercontig_000012_gene-14.1_p
Bg_AVE_contig_16745_gene-0.0_p	Bg_LOL_contig_16224_gene-0.0_p	maker-Bgt_ctg-10000_consensus_gene-49.33_p	Bgh_supercontig_000006_gene-22.20_p	maker-Bgt_ctg-346_consensus_gene-5.0_p	Bg_LOL_contig_16462_gene-0.0_p	Bg_AVE_contig_3695_gene-0.0_p	maker-Bgt_ctg-10000_consensus_gene-189.8_p	Bgh_supercontig_000006_gene-22.21_p	Bgh_supercontig_000006_gene-22.50_p	Bg_POA_contig_33471_gene-0.0_p	Bg_POA_contig_15093_gene-0.0_p	maker-Bgt_ctg-10000_consensus_gene-133.19_p	maker-Bgt_ctg-346_consensus_gene-10.7_p	maker-Bgt_ctg-10000_consensus_gene-108.0_p	maker-Bgt_ctg-10000_consensus_gene-49.39_p	Bg_POA_contig_14575_gene-0.0_p	Bg_POA_contig_9728_gene-0.0_p	Bgh_supercontig_000006_gene-21.22_p	Bg_LOL_contig_565_gene-0.0_p	Bgh_supercontig_000006_gene-21.50_p	Bg_POA_contig_30529_gene-0.0_p	maker-Bgt_ctg-346_consensus_gene-10.11_p	Bg_LOL_contig_1426_gene-0.0_p	Bg_AVE_contig_21348_gene-0.0_p	maker-Bgt_ctg-346_consensus_gene-10.0_p	maker-Bgt_ctg-346_consensus_gene-0.0_p
maker-Bgt_ctg-73_consensus_gene-4.0_p	maker-Bgt_ctg-10000_consensus_gene-165.26_p	Bg_POA_contig_3330_gene-0.0_p	Bg_POA_contig_11753_gene-0.0_p	maker-Bgt_ctg-10000_consensus_gene-141.0_p	Bg_LOL_contig_21143_gene-0.0_p	maker-Bgt_ctg-70_consensus_gene-1.2_p	maker-Bgt_ctg-10000_consensus_gene-115.0_p	Bgh_supercontig_000001_gene-1.4_p	Bg_POA_contig_2970_gene-0.0_p	Bg_AVE_contig_9954_gene-0.0_p	Bg_AVE_contig_4058_gene-0.0_p	Bg_LOL_contig_2542_gene-0.8_p	maker-Bgt_ctg-257_consensus_gene-4.13_p	Bgh_supercontig_000011_gene-15.4_p	Bg_POA_contig_9019_gene-0.0_p	maker-Bgt_ctg-10000_consensus_gene-143.1_p	Bgh_supercontig_000011_gene-15.20_p	Bgh_supercontig_000003_gene-22.3_p	Bg_POA_contig_19881_gene-0.0_p	maker-Bgt_ctg-226_consensus_gene-4.8_p	maker-Bgt_ctg-10000_consensus_gene-128.0_p	Bg_POA_contig_20381_gene-0.0_p	Bg_POA_contig_19720_gene-0.0_p	maker-Bgt_ctg-4_consensus_gene-16.5_p	maker-Bgt_ctg-70_consensus_gene-4.3_p
Bg_LOL_contig_1462_gene-0.0_p	Bgh_supercontig_000002_gene-95.64_p	maker-Bgt_ctg-318_consensus_gene-0.63_p	Bg_POA_contig_21038_gene-0.0_p	Bg_LOL_contig_4637_gene-0.0_p	Bg_POA_contig_5853_gene-0.0_p	Bg_AVE_contig_5848_gene-0.5_p	Bg_POA_contig_7468_gene-0.0_p	Bg_POA_contig_17245_gene-0.0_p	Bgh_supercontig_000002_gene-95.79_p	Bg_AVE_contig_18621_gene-0.0_p	Bg_POA_contig_2371_gene-0.2_p	Bg_POA_contig_19963_gene-0.0_p	Bg_POA_contig_1276_gene-0.4_p	Bgh_supercontig_000002_gene-95.49_p	Bg_POA_contig_26194_gene-0.0_p	Bg_POA_contig_1275_gene-0.0_p	Bg_POA_contig_17550_gene-0.0_p	Bg_POA_contig_26576_gene-0.0_p	Bg_POA_contig_16741_gene-0.0_p	Bg_POA_contig_1239_gene-0.5_p	maker-Bgt_ctg-5_consensus_gene-2.6_p	Bg_POA_contig_4429_gene-0.0_p	maker-Bgt_ctg-318_consensus_gene-0.41_p	Bgh_supercontig_000002_gene-86.11_p	Bg_LOL_contig_21010_gene-0.0_p
Bg_AVE_contig_15652_gene-0.0_p	Bg_LOL_contig_3223_gene-0.0_p	Bg_AVE_contig_15653_gene-0.0_p	Bg_LOL_contig_1630_gene-0.0_p	Bg_LOL_contig_4997_gene-0.0_p	Bg_AVE_contig_17669_gene-0.0_p	Bgh_supercontig_000007_gene-4.20_p	maker-Bgt_ctg-10000_consensus_gene-131.15_p	Bgh_supercontig_000007_gene-5.13_p	Bgh_supercontig_000007_gene-5.0_p	Bgh_supercontig_000007_gene-4.21_p	Bgh_supercontig_000007_gene-4.2_p	Bgh_supercontig_000007_gene-4.19_p	Bg_AVE_contig_1973_gene-0.0_p	Bgh_supercontig_000007_gene-4.12_p	Bg_POA_contig_1359_gene-0.0_p	Bg_LOL_contig_11245_gene-0.0_p	maker-Bgt_ctg-91_consensus_gene-12.2_p	Bg_LOL_contig_1785_gene-0.0_p	Bgh_supercontig_000007_gene-5.1_p	Bg_AVE_contig_328_gene-0.0_p	maker-Bgt_ctg-30_consensus_gene-6.4_p	Bg_LOL_contig_988_gene-0.0_p	Bgh_supercontig_000007_gene-4.37_p	Bg_POA_contig_9635_gene-0.0_p	Bgh_supercontig_000020_gene-10.2_p
Bgh_supercontig_000035_gene-4.0_p	Bg_POA_contig_6384_gene-0.0_p	Bg_AVE_contig_523_gene-0.14_p	maker-Bgt_ctg-25_consensus_gene-12.29_p	Bgh_supercontig_000035_gene-5.14_p	maker-Bgt_ctg-10000_consensus_gene-17.17_p	maker-Bgt_ctg-10000_consensus_gene-17.2_p	Bgh_supercontig_000035_gene-5.15_p	maker-Bgt_ctg-25_consensus_gene-12.16_p	Bg_LOL_contig_1092_gene-0.0_p	Bgh_supercontig_000035_gene-5.1_p	Bgh_supercontig_000035_gene-3.0_p	Bgh_supercontig_000035_gene-2.0_p	Bgh_supercontig_000035_gene-3.6_p	maker-Bgt_ctg-164_consensus_gene-0.2_p	Bgh_supercontig_000035_gene-5.30_p	Bgh_supercontig_000035_gene-1.0_p	Bgh_supercontig_000035_gene-1.17_p	Bg_POA_contig_26495_gene-0.0_p	maker-Bgt_ctg-175_consensus_gene-2.3_p	Bgh_supercontig_000035_gene-0.5_p	maker-Bgt_ctg-10000_consensus_gene-136.6_p	Bg_POA_contig_26494_gene-0.0_p	Bgh_supercontig_000634_gene-0.0_p	Bg_POA_contig_26155_gene-0.0_p
maker-Bgt_ctg-10000_consensus_gene-114.0_p	Bgh_supercontig_000038_gene-2.1_p	Bgh_supercontig_000038_gene-1.0_p	Bgh_supercontig_000013_gene-21.0_p	Bgh_supercontig_000038_gene-2.5_p	Bgh_supercontig_000038_gene-1.6_p	maker-Bgt_ctg-33_consensus_gene-3.0_p	maker-Bgt_ctg-37_consensus_gene-0.24_p	maker-Bgt_ctg-181_consensus_gene-12.1_p	maker-Bgt_ctg-37_consensus_gene-1.2_p	Bgh_supercontig_000038_gene-0.2_p	maker-Bgt_ctg-33_consensus_gene-3.2_p	maker-Bgt_ctg-33_consensus_gene-4.7_p	maker-Bgt_ctg-82_consensus_gene-1.0_p	maker-Bgt_ctg-33_consensus_gene-1.2_p	maker-Bgt_ctg-33_consensus_gene-0.7_p	maker-Bgt_ctg-33_consensus_gene-2.0_p	maker-Bgt_ctg-33_consensus_gene-4.8_p	maker-Bgt_ctg-33_consensus_gene-4.3_p	maker-Bgt_ctg-33_consensus_gene-5.0_p	maker-Bgt_ctg-10000_consensus_gene-12.4_p	maker-Bgt_ctg-33_consensus_gene-0.4_p	Bgh_supercontig_000672_gene-0.0_p	maker-Bgt_ctg-143_consensus_gene-1.0_p	Bg_LOL_contig_4707_gene-0.0_p
Bg_AVE_contig_14121_gene-0.0_p	Bg_LOL_contig_12096_gene-0.0_p	Bg_LOL_contig_7098_gene-0.0_p	Bgh_supercontig_000025_gene-3.8_p	maker-Bgt_ctg-14_consensus_gene-23.13_p	maker-Bgt_ctg-14_consensus_gene-21.0_p	Bgh_supercontig_000025_gene-3.0_p	Bg_POA_contig_19466_gene-0.0_p	Bg_POA_contig_11648_gene-0.0_p	Bgh_supercontig_000006_gene-17.25_p	Bgh_supercontig_000006_gene-14.11_p	Bgh_supercontig_000006_gene-16.4_p	maker-Bgt_ctg-10000_consensus_gene-139.7_p	Bgh_supercontig_000006_gene-9.4_p	Bgh_supercontig_000006_gene-18.29_p	maker-Bgt_ctg-100_consensus_gene-23.0_p	Bgh_supercontig_000006_gene-11.8_p	maker-Bgt_ctg-10000_consensus_gene-180.40_p	Bgh_supercontig_003056_gene-0.0_p	Bgh_supercontig_000006_gene-9.2_p	Bg_LOL_contig_3651_gene-0.0_p	maker-Bgt_ctg-14_consensus_gene-23.0_p
Bg_AVE_contig_12778_gene-0.0_p	Bg_LOL_contig_21029_gene-0.0_p	Bgh_supercontig_000031_gene-7.0_p	Bgh_supercontig_000043_gene-4.7_p	maker-Bgt_ctg-100_consensus_gene-1.21_p	Bgh_supercontig_000043_gene-4.0_p	maker-Bgt_ctg-37_consensus_gene-6.2_p	Bgh_supercontig_000043_gene-3.2_p	maker-Bgt_ctg-10000_consensus_gene-27.8_p	Bg_LOL_contig_4399_gene-0.0_p	maker-Bgt_ctg-100_consensus_gene-1.5_p	Bg_LOL_contig_1761_gene-0.0_p	Bgh_supercontig_000031_gene-5.8_p	Bgh_supercontig_000031_gene-4.47_p	Bgh_supercontig_000031_gene-5.15_p	maker-Bgt_ctg-100_consensus_gene-2.0_p	Bg_AVE_contig_7328_gene-0.0_p	maker-Bgt_ctg-10000_consensus_gene-139.11_p	maker-Bgt_ctg-10000_consensus_gene-194.0_p	maker-Bgt_ctg-53_consensus_gene-3.0_p	maker-Bgt_ctg-37_consensus_gene-5.1_p
Bg_AVE_contig_15101_gene-0.0_p	Bg_LOL_contig_12733_gene-0.0_p	maker-Bgt_ctg-318_consensus_gene-0.59_p	Bgh_supercontig_000002_gene-95.53_p	Bg_POA_contig_11090_gene-0.0_p	maker-Bgt_ctg-318_consensus_gene-0.51_p	Bg_LOL_contig_5323_gene-0.0_p	maker-Bgt_ctg-318_consensus_gene-0.33_p	Bg_POA_contig_1239_gene-0.0_p	Bgh_supercontig_000002_gene-95.81_p	Bg_AVE_contig_20125_gene-0.0_p	maker-Bgt_ctg-318_consensus_gene-0.39_p	Bgh_supercontig_000002_gene-95.4_p	maker-Bgt_ctg-217_consensus_gene-7.0_p	Bg_POA_contig_5048_gene-0.0_p	Bg_POA_contig_1276_gene-0.0_p	Bg_LOL_contig_11986_gene-0.0_p	Bgh_supercontig_000002_gene-95.55_p	maker-Bgt_ctg-318_consensus_gene-0.55_p	Bg_LOL_contig_19737_gene-0.0_p
Bg_AVE_contig_11760_gene-0.0_p	Bg_LOL_contig_7414_gene-0.0_p	Bgh_supercontig_000002_gene-2.0_p	maker-Bgt_ctg-33_consensus_gene-15.0_p	maker-Bgt_ctg-33_consensus_gene-15.3_p	maker-Bgt_ctg-33_consensus_gene-15.19_p	maker-Bgt_ctg-81_consensus_gene-2.0_p	Bgh_supercontig_000002_gene-1.24_p	Bgh_supercontig_000002_gene-2.1_p	maker-Bgt_ctg-33_consensus_gene-15.22_p	Bgh_supercontig_000002_gene-1.27_p	Bg_POA_contig_26319_gene-0.0_p	maker-Bgt_ctg-33_consensus_gene-16.0_p	Bg_POA_contig_8488_gene-0.0_p	Bg_LOL_contig_17741_gene-0.0_p	Bgh_supercontig_000002_gene-1.33_p	Bg_AVE_contig_6305_gene-0.0_p	Bg_AVE_contig_25510_gene-0.0_p
Bg_AVE_contig_17336_gene-0.0_p	Bgh_supercontig_000044_gene-2.28_p	maker-Bgt_ctg-119_consensus_gene-4.16_p	Bgh_supercontig_000044_gene-3.16_p	Bg_AVE_contig_19309_gene-0.0_p	Bgh_supercontig_000029_gene-1.0_p	Bgh_supercontig_000029_gene-0.2_p	Bg_AVE_contig_18074_gene-0.0_p	maker-Bgt_ctg-365_consensus_gene-0.3_p	Bgh_supercontig_000001_gene-18.0_p	Bg_LOL_contig_915_gene-0.0_p	Bg_AVE_contig_7910_gene-0.0_p	maker-Bgt_ctg-365_consensus_gene-1.17_p	Bgh_supercontig_000010_gene-23.3_p	maker-Bgt_ctg-365_consensus_gene-1.5_p	Bg_LOL_contig_12642_gene-0.0_p	Bg_LOL_contig_18121_gene-0.0_p	Bg_LOL_contig_774_gene-0.0_p
Bg_AVE_contig_1132_gene-0.0_p	Bg_LOL_contig_19123_gene-0.0_p	Bg_POA_contig_34843_gene-0.0_p	maker-Bgt_ctg-90_consensus_gene-0.28_p	Bgh_supercontig_000009_gene-19.23_p	Bg_POA_contig_36871_gene-0.0_p	maker-Bgt_ctg-90_consensus_gene-0.0_p	Bg_POA_contig_9203_gene-0.0_p	Bg_LOL_contig_21157_gene-0.0_p	Bg_AVE_contig_26096_gene-0.0_p	Bg_AVE_contig_2955_gene-0.0_p	Bgh_supercontig_000009_gene-19.0_p	Bg_LOL_contig_13727_gene-0.0_p	Bg_AVE_contig_24877_gene-0.0_p	Bg_POA_contig_35155_gene-0.0_p	Bg_LOL_contig_20693_gene-0.0_p
Bg_AVE_contig_1353_gene-0.0_p	Bg_LOL_contig_14220_gene-0.0_p	maker-Bgt_ctg-92_consensus_gene-2.4_p	Bgh_supercontig_000003_gene-31.4_p	Bg_LOL_contig_1024_gene-0.0_p	Bg_POA_contig_6005_gene-0.3_p	Bg_POA_contig_14190_gene-0.0_p	Bg_AVE_contig_19986_gene-0.0_p	Bg_LOL_contig_19734_gene-0.0_p	maker-Bgt_ctg-795_consensus_gene-2.11_p	Bgh_supercontig_000002_gene-6.41_p	Bg_LOL_contig_2106_gene-0.4_p	Bg_POA_contig_19039_gene-0.0_p	Bg_AVE_contig_18477_gene-0.0_p	Bgh_supercontig_000002_gene-9.23_p	maker-Bgt_ctg-181_consensus_gene-3.0_p
Bg_AVE_contig_12698_gene-0.0_p	Bg_LOL_contig_1597_gene-0.0_p	Bgh_supercontig_000046_gene-2.0_p	Bg_POA_contig_1574_gene-0.0_p	maker-Bgt_ctg-7_consensus_gene-1.0_p	maker-Bgt_ctg-7_consensus_gene-0.14_p	Bg_POA_contig_17491_gene-0.0_p	Bg_LOL_contig_1597_gene-0.3_p	Bgh_supercontig_000046_gene-2.9_p	Bg_AVE_contig_8233_gene-0.0_p	Bg_LOL_contig_12833_gene-0.0_p	Bgh_supercontig_000046_gene-3.11_p	Bg_AVE_contig_15383_gene-0.0_p	maker-Bgt_ctg-175_consensus_gene-0.7_p	Bg_POA_contig_14897_gene-0.0_p
maker-Bgt_ctg-10000_consensus_gene-94.3_p	maker-Bgt_ctg-513_consensus_gene-0.10_p	Bgh_supercontig_001599_gene-0.0_p	Bgh_supercontig_000028_gene-3.0_p	Bgh_supercontig_000036_gene-5.0_p	Bgh_supercontig_000002_gene-84.6_p	Bgh_supercontig_000028_gene-4.7_p	Bgh_supercontig_000028_gene-4.5_p	maker-Bgt_ctg-113_consensus_gene-0.1_p	maker-Bgt_ctg-113_consensus_gene-0.0_p	maker-Bgt_ctg-113_consensus_gene-0.3_p	maker-Bgt_ctg-113_consensus_gene-0.2_p	maker-Bgt_ctg-10000_consensus_gene-15.2_p	Bgh_supercontig_000049_gene-2.30_p	maker-Bgt_ctg-10000_consensus_gene-85.4_p
Bg_AVE_contig_1919_gene-0.0_p	Bgh_supercontig_000003_gene-7.8_p	Bg_AVE_contig_2485_gene-0.0_p	maker-Bgt_ctg-223_consensus_gene-3.9_p	Bg_POA_contig_3456_gene-0.0_p	Bg_LOL_contig_3800_gene-0.0_p	Bg_POA_contig_7964_gene-0.0_p	maker-Bgt_ctg-73_consensus_gene-0.24_p	Bg_LOL_contig_7429_gene-0.0_p	Bg_AVE_contig_7649_gene-0.0_p	Bgh_supercontig_000003_gene-8.6_p	Bg_LOL_contig_7454_gene-0.0_p	Bg_POA_contig_1267_gene-0.0_p	Bgh_supercontig_000002_gene-9.9_p	maker-Bgt_ctg-181_consensus_gene-2.14_p
Bg_AVE_contig_5757_gene-0.0_p	Bg_LOL_contig_7682_gene-0.1_p	maker-Bgt_ctg-66_consensus_gene-12.1_p	Bg_POA_contig_9957_gene-0.2_p	Bgh_supercontig_000022_gene-1.40_p	Bg_POA_contig_10222_gene-0.3_p	Bgh_supercontig_000022_gene-1.29_p	Bg_LOL_contig_14154_gene-0.0_p	Bg_AVE_contig_8051_gene-0.2_p	maker-Bgt_ctg-10000_consensus_gene-53.7_p	maker-Bgt_ctg-10000_consensus_gene-53.20_p	Bg_POA_contig_29288_gene-0.0_p	Bgh_supercontig_000022_gene-1.6_p	Bg_AVE_contig_8051_gene-0.15_p	Bg_LOL_contig_14154_gene-0.5_p
Bgh_supercontig_000003_gene-17.2_p	Bgh_supercontig_000008_gene-23.3_p	Bgh_supercontig_000008_gene-22.2_p	maker-Bgt_ctg-519_consensus_gene-1.2_p	maker-Bgt_ctg-10000_consensus_gene-56.9_p	Bgh_supercontig_000057_gene-1.0_p	Bgh_supercontig_000057_gene-1.5_p	maker-Bgt_ctg-10000_consensus_gene-56.4_p	maker-Bgt_ctg-181_consensus_gene-8.8_p	Bg_POA_contig_23728_gene-0.0_p	Bgh_supercontig_000057_gene-1.8_p	Bgh_supercontig_000008_gene-23.8_p	Bg_LOL_contig_9415_gene-0.0_p	Bg_LOL_contig_9419_gene-0.0_p	Bg_LOL_contig_9418_gene-0.0_p
Bgh_supercontig_000004_gene-22.16_p	Bg_LOL_contig_3190_gene-0.0_p	Bgh_supercontig_000004_gene-22.9_p	maker-Bgt_ctg-10000_consensus_gene-137.5_p	maker-Bgt_ctg-10000_consensus_gene-89.2_p	maker-Bgt_ctg-175_consensus_gene-3.3_p	maker-Bgt_ctg-10000_consensus_gene-51.15_p	maker-Bgt_ctg-6_consensus_gene-1.2_p	maker-Bgt_ctg-6_consensus_gene-1.10_p	Bgh_supercontig_000030_gene-3.48_p	Bg_POA_contig_27182_gene-0.0_p	Bgh_supercontig_000030_gene-6.4_p	maker-Bgt_ctg-396_consensus_gene-0.8_p	Bgh_supercontig_000030_gene-6.2_p	maker-Bgt_ctg-396_consensus_gene-0.3_p
Bg_AVE_contig_4315_gene-0.0_p	maker-Bgt_ctg-10000_consensus_gene-60.8_p	Bgh_supercontig_000063_gene-0.0_p	maker-Bgt_ctg-25_consensus_gene-12.9_p	maker-Bgt_ctg-10000_consensus_gene-18.5_p	maker-Bgt_ctg-71_consensus_gene-3.3_p	Bgh_supercontig_000001_gene-21.9_p	maker-Bgt_ctg-71_consensus_gene-3.6_p	maker-Bgt_ctg-40_consensus_gene-2.0_p	Bg_POA_contig_11354_gene-0.0_p	maker-Bgt_ctg-40_consensus_gene-2.4_p	maker-Bgt_ctg-40_consensus_gene-1.12_p	Bgh_supercontig_001016_gene-0.0_p	maker-Bgt_ctg-563_consensus_gene-0.25_p
Bgh_supercontig_000611_gene-0.0_p	maker-Bgt_ctg-153_consensus_gene-2.7_p	Bgh_supercontig_000004_gene-6.19_p	maker-Bgt_ctg-513_consensus_gene-0.0_p	Bgh_supercontig_000049_gene-1.7_p	Bgh_supercontig_000036_gene-0.0_p	Bgh_supercontig_000402_gene-0.0_p	maker-Bgt_ctg-153_consensus_gene-0.0_p	maker-Bgt_ctg-10000_consensus_gene-189.11_p	maker-Bgt_ctg-10000_consensus_gene-3.1_p	Bgh_supercontig_000049_gene-2.15_p	maker-Bgt_ctg-10000_consensus_gene-44.18_p
Bg_AVE_contig_13548_gene-0.0_p	Bg_AVE_contig_5477_gene-0.0_p	Bgh_supercontig_000003_gene-26.10_p	maker-Bgt_ctg-92_consensus_gene-7.4_p	Bg_LOL_contig_17213_gene-0.0_p	Bg_AVE_contig_4634_gene-0.0_p	Bg_LOL_contig_17212_gene-0.0_p	maker-Bgt_ctg-92_consensus_gene-7.12_p	Bgh_supercontig_000003_gene-26.8_p	maker-Bgt_ctg-10000_consensus_gene-115.10_p	Bgh_supercontig_000003_gene-26.2_p	Bg_POA_contig_72222_gene-0.0_p
Bg_AVE_contig_5602_gene-0.1_p	Bg_LOL_contig_7295_gene-0.0_p	Bgh_supercontig_000056_gene-1.34_p	maker-Bgt_ctg-25_consensus_gene-0.26_p	Bg_POA_contig_14576_gene-0.0_p	Bg_LOL_contig_507_gene-0.0_p	Bg_POA_contig_7993_gene-0.0_p	Bgh_supercontig_000020_gene-9.7_p	maker-Bgt_ctg-30_consensus_gene-6.28_p	Bg_AVE_contig_6688_gene-0.6_p	Bgh_supercontig_000053_gene-1.2_p	Bg_LOL_contig_5519_gene-0.7_p
Bg_AVE_contig_1181_gene-0.0_p	maker-Bgt_ctg-6_consensus_gene-7.1_p	Bg_AVE_contig_20599_gene-0.0_p	Bgh_supercontig_000002_gene-39.0_p	Bg_POA_contig_7889_gene-0.0_p	Bg_LOL_contig_5756_gene-0.0_p	Bgh_supercontig_000027_gene-2.23_p	Bg_POA_contig_2306_gene-0.3_p	maker-Bgt_ctg-70_consensus_gene-5.10_p	Bg_AVE_contig_15357_gene-0.0_p	Bg_LOL_contig_893_gene-0.0_p
Bg_AVE_contig_12921_gene-0.0_p	Bgh_supercontig_000007_gene-9.14_p	maker-Bgt_ctg-10000_consensus_gene-69.0_p	Bg_POA_contig_4742_gene-0.0_p	maker-Bgt_ctg-86_consensus_gene-2.11_p	Bgh_supercontig_000007_gene-9.0_p	maker-Bgt_ctg-269_consensus_gene-0.3_p	Bg_LOL_contig_2273_gene-0.0_p	Bgh_supercontig_000010_gene-22.80_p	Bg_AVE_contig_20578_gene-0.0_p	Bg_POA_contig_23573_gene-0.0_p
Bgh_supercontig_001342_gene-0.0_p	maker-Bgt_ctg-10000_consensus_gene-91.0_p	maker-Bgt_ctg-119_consensus_gene-1.0_p	Bgh_supercontig_000009_gene-24.27_p	Bgh_supercontig_000009_gene-23.3_p	Bgh_supercontig_000009_gene-24.0_p	Bgh_supercontig_000044_gene-4.1_p	maker-Bgt_ctg-848_consensus_gene-1.0_p	maker-Bgt_ctg-62_consensus_gene-2.0_p	maker-Bgt_ctg-848_consensus_gene-1.6_p	Bgh_supercontig_000695_gene-0.0_p
Bg_AVE_contig_18081_gene-0.0_p	Bg_LOL_contig_1553_gene-0.0_p	Bg_LOL_contig_15494_gene-0.0_p	maker-Bgt_ctg-10000_consensus_gene-88.20_p	Bg_POA_contig_5786_gene-0.0_p	maker-Bgt_ctg-41_consensus_gene-6.12_p	Bgh_supercontig_000003_gene-1.14_p	Bgh_supercontig_000001_gene-2.17_p	maker-Bgt_ctg-25_consensus_gene-7.2_p	Bgh_supercontig_000056_gene-1.41_p	Bg_POA_contig_36813_gene-0.0_p
Bgh_supercontig_000006_gene-27.3_p	maker-Bgt_ctg-10000_consensus_gene-73.13_p	Bgh_supercontig_000006_gene-28.20_p	maker-Bgt_ctg-10000_consensus_gene-154.18_p	maker-Bgt_ctg-234_consensus_gene-6.14_p	maker-Bgt_ctg-37_consensus_gene-1.6_p	maker-Bgt_ctg-234_consensus_gene-6.10_p	maker-Bgt_ctg-100_consensus_gene-1.0_p	maker-Bgt_ctg-61_consensus_gene-0.0_p	maker-Bgt_ctg-384_consensus_gene-2.0_p	maker-Bgt_ctg-615_consensus_gene-0.9_p
Bg_AVE_contig_11873_gene-0.0_p	Bg_LOL_contig_13310_gene-0.0_p	Bgh_supercontig_000016_gene-11.24_p	maker-Bgt_ctg-10000_consensus_gene-188.22_p	Bg_POA_contig_5954_gene-0.0_p	Bg_AVE_contig_3191_gene-0.0_p	Bgh_supercontig_000017_gene-12.6_p	Bg_POA_contig_4097_gene-0.4_p	maker-Bgt_ctg-10000_consensus_gene-22.15_p	Bg_LOL_contig_8920_gene-0.2_p
Bg_AVE_contig_11135_gene-0.0_p	Bg_AVE_contig_17671_gene-0.0_p	Bg_AVE_contig_16507_gene-0.0_p	Bg_AVE_contig_5133_gene-0.0_p	Bg_AVE_contig_8829_gene-0.0_p	Bg_LOL_contig_14196_gene-0.0_p	Bg_AVE_contig_13415_gene-0.0_p	Bg_AVE_contig_2117_gene-0.0_p	Bg_AVE_contig_924_gene-0.0_p	Bg_AVE_contig_3931_gene-0.0_p
Bg_AVE_contig_15926_gene-0.0_p	Bgh_supercontig_000008_gene-19.10_p	maker-Bgt_ctg-212_consensus_gene-2.2_p	Bg_AVE_contig_4188_gene-0.0_p	Bgh_supercontig_000008_gene-19.29_p	Bg_POA_contig_18254_gene-0.0_p	maker-Bgt_ctg-10000_consensus_gene-140.10_p	maker-Bgt_ctg-386_consensus_gene-0.33_p	maker-Bgt_ctg-386_consensus_gene-0.13_p	Bg_LOL_contig_8908_gene-0.0_p
Bg_AVE_contig_22544_gene-0.0_p	Bg_LOL_contig_4133_gene-0.0_p	Bgh_supercontig_000002_gene-9.33_p	maker-Bgt_ctg-181_consensus_gene-1.1_p	Bg_POA_contig_40058_gene-0.0_p	Bg_AVE_contig_4927_gene-0.0_p	Bg_LOL_contig_20842_gene-0.0_p	Bgh_supercontig_000002_gene-9.18_p	Bg_POA_contig_22555_gene-0.4_p	maker-Bgt_ctg-181_consensus_gene-1.11_p
Bg_AVE_contig_10540_gene-0.0_p	Bg_POA_contig_27233_gene-0.0_p	Bg_POA_contig_13445_gene-0.0_p	Bgh_supercontig_000002_gene-4.11_p	maker-Bgt_ctg-100_consensus_gene-13.10_p	maker-Bgt_ctg-10000_consensus_gene-156.22_p	maker-Bgt_ctg-100_consensus_gene-14.11_p	Bgh_supercontig_000002_gene-4.7_p	maker-Bgt_ctg-100_consensus_gene-13.13_p
Bg_AVE_contig_10930_gene-0.0_p	Bg_LOL_contig_10310_gene-0.0_p	Bgh_supercontig_000008_gene-3.17_p	Bg_POA_contig_12407_gene-0.0_p	Bg_POA_contig_25863_gene-0.0_p	Bgh_supercontig_000008_gene-5.41_p	maker-Bgt_ctg-177_consensus_gene-4.0_p	Bgh_supercontig_000008_gene-3.29_p	maker-Bgt_ctg-177_consensus_gene-4.14_p
Bg_AVE_contig_16021_gene-0.0_p	Bg_LOL_contig_9920_gene-0.0_p	maker-Bgt_ctg-333_consensus_gene-1.6_p	Bgh_supercontig_000027_gene-3.10_p	Bg_AVE_contig_7195_gene-0.0_p	maker-Bgt_ctg-481_consensus_gene-0.41_p	Bg_LOL_contig_5185_gene-0.2_p	Bgh_supercontig_000022_gene-13.12_p	Bg_POA_contig_26436_gene-0.0_p
maker-Bgt_ctg-57_consensus_gene-5.9_p	Bg_LOL_contig_6312_gene-0.0_p	Bgh_supercontig_000006_gene-18.20_p	Bg_AVE_contig_7936_gene-0.0_p	maker-Bgt_ctg-88_consensus_gene-4.0_p	Bg_AVE_contig_7919_gene-0.0_p	maker-Bgt_ctg-57_consensus_gene-5.28_p	Bg_POA_contig_16393_gene-0.0_p	Bg_LOL_contig_5952_gene-0.0_p
Bg_AVE_contig_21115_gene-0.0_p	Bg_LOL_contig_11457_gene-0.0_p	Bg_LOL_contig_11435_gene-0.0_p	maker-Bgt_ctg-10000_consensus_gene-125.7_p	Bgh_supercontig_000001_gene-2.7_p	Bgh_supercontig_000001_gene-2.22_p	maker-Bgt_ctg-41_consensus_gene-6.18_p	Bg_POA_contig_6310_gene-0.0_p	Bg_POA_contig_34766_gene-0.0_p
Bg_AVE_contig_9529_gene-0.0_p	Bg_AVE_contig_9835_gene-0.0_p	Bg_AVE_contig_9834_gene-0.0_p	Bg_LOL_contig_3470_gene-0.1_p	Bgh_supercontig_000002_gene-95.0_p	maker-Bgt_ctg-10000_consensus_gene-97.0_p	Bg_POA_contig_30292_gene-0.0_p	Bg_POA_contig_16063_gene-0.0_p	Bg_POA_contig_30292_gene-0.3_p
Bgh_supercontig_000004_gene-45.12_p	maker-Bgt_ctg-61_consensus_gene-0.7_p	maker-Bgt_ctg-61_consensus_gene-0.10_p	Bg_POA_contig_15369_gene-0.4_p	maker-Bgt_ctg-10000_consensus_gene-62.0_p	Bgh_supercontig_000004_gene-47.0_p	maker-Bgt_ctg-61_consensus_gene-0.14_p	maker-Bgt_ctg-61_consensus_gene-1.6_p	maker-Bgt_ctg-61_consensus_gene-1.2_p
Bg_AVE_contig_1031_gene-0.0_p	maker-Bgt_ctg-10000_consensus_gene-70.12_p	Bgh_supercontig_000041_gene-1.0_p	Bgh_supercontig_000041_gene-1.1_p	Bgh_supercontig_000468_gene-0.0_p	Bgh_supercontig_000437_gene-0.0_p	maker-Bgt_ctg-10000_consensus_gene-36.3_p	Bg_POA_contig_23013_gene-0.5_p
Bg_AVE_contig_12428_gene-0.0_p	Bgh_supercontig_000002_gene-49.8_p	maker-Bgt_ctg-230_consensus_gene-1.7_p	Bg_POA_contig_19692_gene-0.0_p	Bg_LOL_contig_15010_gene-0.0_p	Bg_POA_contig_23630_gene-0.0_p	Bgh_supercontig_000002_gene-51.2_p	maker-Bgt_ctg-93_consensus_gene-5.7_p
maker-Bgt_ctg-14_consensus_gene-44.0_p	Bgh_supercontig_000003_gene-15.0_p	Bgh_supercontig_000003_gene-15.10_p	Bg_LOL_contig_833_gene-0.0_p	Bg_POA_contig_4714_gene-0.0_p	maker-Bgt_ctg-10000_consensus_gene-132.0_p	Bgh_supercontig_000008_gene-19.1_p	maker-Bgt_ctg-140_consensus_gene-3.25_p
Bg_AVE_contig_5980_gene-0.0_p	Bgh_supercontig_000008_gene-21.0_p	maker-Bgt_ctg-785_consensus_gene-0.4_p	Bg_LOL_contig_12131_gene-0.0_p	Bg_LOL_contig_11912_gene-0.0_p	Bg_POA_contig_8607_gene-0.0_p	Bg_POA_contig_8608_gene-0.2_p	Bg_POA_contig_3310_gene-0.0_p
Bg_AVE_contig_2679_gene-0.2_p	maker-Bgt_ctg-142_consensus_gene-4.21_p	Bgh_supercontig_000017_gene-2.12_p	Bgh_supercontig_000003_gene-46.10_p	Bg_POA_contig_3174_gene-0.2_p	Bg_LOL_contig_6583_gene-0.2_p	Bgh_supercontig_000017_gene-1.5_p	Bgh_supercontig_000024_gene-10.5_p
Bgh_supercontig_000049_gene-2.14_p	maker-Bgt_ctg-513_consensus_gene-0.8_p	Bgh_supercontig_000003_gene-16.7_p	maker-Bgt_ctg-14_consensus_gene-48.3_p	maker-Bgt_ctg-14_consensus_gene-46.0_p	maker-Bgt_ctg-14_consensus_gene-46.5_p	Bg_POA_contig_978_gene-0.0_p
Bg_AVE_contig_18530_gene-0.0_p	Bg_LOL_contig_5102_gene-0.0_p	Bg_LOL_contig_1289_gene-0.0_p	maker-Bgt_ctg-346_consensus_gene-10.3_p	Bgh_supercontig_000006_gene-20.51_p	Bgh_supercontig_000006_gene-21.43_p	Bg_POA_contig_13077_gene-0.0_p
Bgh_supercontig_000008_gene-25.0_p	Bgh_supercontig_001511_gene-0.0_p	maker-Bgt_ctg-10000_consensus_gene-80.8_p	maker-Bgt_ctg-10000_consensus_gene-60.15_p	maker-Bgt_ctg-519_consensus_gene-1.11_p	Bgh_supercontig_000026_gene-10.22_p	Bgh_supercontig_000008_gene-25.8_p
Bgh_supercontig_000002_gene-58.20_p	maker-Bgt_ctg-701_consensus_gene-1.46_p	Bgh_supercontig_000051_gene-1.28_p	Bgh_supercontig_000025_gene-9.0_p	maker-Bgt_ctg-14_consensus_gene-0.25_p	maker-Bgt_ctg-41_consensus_gene-5.25_p	Bg_LOL_contig_52_gene-0.0_p
Bg_AVE_contig_12749_gene-0.0_p	Bg_AVE_contig_6670_gene-0.0_p	Bg_AVE_contig_12750_gene-0.0_p	Bg_LOL_contig_4706_gene-0.0_p	Bg_LOL_contig_4708_gene-0.0_p	Bg_LOL_contig_8861_gene-0.0_p
Bg_AVE_contig_15303_gene-0.0_p	Bg_AVE_contig_5126_gene-0.0_p	Bg_AVE_contig_3354_gene-0.0_p	Bg_AVE_contig_6359_gene-0.0_p	Bg_AVE_contig_5107_gene-0.0_p	Bg_LOL_contig_6197_gene-0.0_p
Bg_AVE_contig_16879_gene-0.0_p	Bg_LOL_contig_17599_gene-0.0_p	Bgh_supercontig_000046_gene-1.13_p	maker-Bgt_ctg-10000_consensus_gene-100.30_p	Bg_POA_contig_19375_gene-0.0_p	Bg_POA_contig_19376_gene-0.0_p
Bgh_supercontig_000010_gene-18.2_p	Bgh_supercontig_000029_gene-1.6_p	Bgh_supercontig_000029_gene-1.3_p	maker-Bgt_ctg-56_consensus_gene-2.0_p	Bgh_supercontig_000029_gene-3.6_p	Bg_POA_contig_11646_gene-0.0_p
Bg_AVE_contig_10296_gene-0.0_p	Bg_AVE_contig_544_gene-0.0_p	Bg_LOL_contig_11433_gene-0.0_p	Bg_LOL_contig_2006_gene-0.0_p	Bgh_supercontig_000003_gene-20.12_p
Bg_AVE_contig_10929_gene-0.0_p	Bg_LOL_contig_2324_gene-0.0_p	maker-Bgt_ctg-18_consensus_gene-14.11_p	Bgh_supercontig_000023_gene-2.15_p	Bg_POA_contig_3071_gene-0.0_p
Bgh_supercontig_000034_gene-4.0_p	Bgh_supercontig_000085_gene-0.0_p	Bgh_supercontig_001615_gene-0.0_p	maker-Bgt_ctg-49_consensus_gene-2.8_p	maker-Bgt_ctg-49_consensus_gene-2.9_p
Bg_AVE_contig_11355_gene-0.2_p	Bg_LOL_contig_8747_gene-0.0_p	maker-Bgt_ctg-355_consensus_gene-0.20_p	Bgh_supercontig_000007_gene-7.0_p	Bg_POA_contig_9367_gene-0.0_p
Bg_AVE_contig_1156_gene-0.0_p	Bg_LOL_contig_6966_gene-0.1_p	maker-Bgt_ctg-181_consensus_gene-11.5_p	Bgh_supercontig_000016_gene-1.3_p	Bg_POA_contig_7625_gene-0.6_p
Bg_AVE_contig_11879_gene-0.0_p	Bgh_supercontig_000002_gene-54.17_p	Bg_LOL_contig_9388_gene-0.2_p	maker-Bgt_ctg-93_consensus_gene-1.9_p	Bg_POA_contig_6689_gene-0.0_p
Bg_AVE_contig_11943_gene-0.2_p	maker-Bgt_ctg-37_consensus_gene-16.6_p	Bgh_supercontig_000042_gene-5.14_p	Bg_LOL_contig_2701_gene-0.4_p	Bg_POA_contig_4634_gene-0.6_p
Bg_AVE_contig_18244_gene-0.0_p	Bg_LOL_contig_14181_gene-0.0_p	Bgh_supercontig_000018_gene-5.17_p	maker-Bgt_ctg-132_consensus_gene-3.46_p	Bg_POA_contig_1863_gene-0.0_p
Bg_AVE_contig_15242_gene-0.6_p	Bg_LOL_contig_2401_gene-0.6_p	maker-Bgt_ctg-254_consensus_gene-0.9_p	Bgh_supercontig_000014_gene-16.10_p	Bg_POA_contig_6027_gene-0.8_p
Bg_AVE_contig_16066_gene-0.0_p	maker-Bgt_ctg-438_consensus_gene-1.3_p	Bg_LOL_contig_5094_gene-0.0_p	Bgh_supercontig_000027_gene-1.27_p	Bg_POA_contig_11930_gene-0.0_p
Bg_AVE_contig_16368_gene-0.0_p	Bgh_supercontig_000001_gene-16.15_p	maker-Bgt_ctg-53_consensus_gene-7.15_p	Bg_LOL_contig_919_gene-0.0_p	Bg_POA_contig_18245_gene-0.0_p
Bg_AVE_contig_16842_gene-0.0_p	Bg_LOL_contig_4421_gene-0.0_p	Bgh_supercontig_000001_gene-5.0_p	maker-Bgt_ctg-10000_consensus_gene-92.5_p	Bg_POA_contig_14111_gene-0.3_p
Bg_POA_contig_15324_gene-0.0_p	Bgh_supercontig_000003_gene-22.4_p	Bg_AVE_contig_2850_gene-0.0_p	Bg_LOL_contig_11637_gene-0.0_p	maker-Bgt_ctg-226_consensus_gene-4.6_p
Bg_AVE_contig_17427_gene-0.0_p	Bg_LOL_contig_5100_gene-0.0_p	maker-Bgt_ctg-123_consensus_gene-3.4_p	Bgh_supercontig_000011_gene-19.5_p	Bg_POA_contig_9202_gene-0.8_p
Bg_AVE_contig_18518_gene-0.0_p	Bg_LOL_contig_10270_gene-0.0_p	maker-Bgt_ctg-49_consensus_gene-3.2_p	Bgh_supercontig_000034_gene-2.12_p	Bg_POA_contig_7678_gene-0.0_p
Bg_AVE_contig_1930_gene-0.0_p	maker-Bgt_ctg-143_consensus_gene-3.16_p	Bg_LOL_contig_18768_gene-0.0_p	Bgh_supercontig_000021_gene-1.13_p	Bg_POA_contig_18172_gene-0.0_p
Bg_AVE_contig_1956_gene-0.0_p	maker-Bgt_ctg-179_consensus_gene-6.9_p	Bgh_supercontig_000008_gene-5.15_p	Bg_LOL_contig_9794_gene-0.0_p	Bg_POA_contig_3726_gene-0.0_p
Bg_AVE_contig_19647_gene-0.0_p	Bg_POA_contig_2477_gene-0.8_p	maker-Bgt_ctg-142_consensus_gene-4.13_p	Bg_LOL_contig_13788_gene-0.0_p	Bgh_supercontig_000017_gene-2.2_p
Bg_AVE_contig_2042_gene-0.0_p	Bg_LOL_contig_429_gene-0.0_p	Bgh_supercontig_000002_gene-16.5_p	maker-Bgt_ctg-14_consensus_gene-29.11_p	Bg_POA_contig_8346_gene-0.1_p
Bg_AVE_contig_2068_gene-0.1_p	Bg_POA_contig_885_gene-0.0_p	Bg_LOL_contig_1061_gene-0.0_p	Bgh_supercontig_000017_gene-4.6_p	maker-Bgt_ctg-142_consensus_gene-5.9_p
Bg_AVE_contig_21213_gene-0.0_p	Bg_LOL_contig_14845_gene-0.0_p	maker-Bgt_ctg-37_consensus_gene-12.4_p	Bgh_supercontig_000006_gene-2.5_p	Bg_POA_contig_10258_gene-0.17_p
Bg_AVE_contig_2166_gene-0.5_p	Bg_LOL_contig_3814_gene-0.3_p	maker-Bgt_ctg-18_consensus_gene-15.13_p	Bgh_supercontig_000013_gene-14.4_p	Bg_POA_contig_2601_gene-0.4_p
Bg_AVE_contig_2230_gene-0.0_p	Bg_LOL_contig_15952_gene-0.0_p	maker-Bgt_ctg-140_consensus_gene-7.0_p	Bgh_supercontig_000008_gene-14.0_p	Bg_POA_contig_19892_gene-0.0_p
Bg_AVE_contig_2676_gene-0.0_p	Bg_LOL_contig_1271_gene-0.0_p	Bg_POA_contig_9929_gene-0.0_p	Bg_POA_contig_22353_gene-0.0_p	Bgh_supercontig_000039_gene-1.17_p
Bg_AVE_contig_2697_gene-0.2_p	Bg_LOL_contig_4963_gene-0.0_p	maker-Bgt_ctg-87_consensus_gene-10.0_p	Bgh_supercontig_000036_gene-3.37_p	Bg_POA_contig_16446_gene-0.3_p
Bg_AVE_contig_2827_gene-0.5_p	Bgh_supercontig_000006_gene-7.9_p	maker-Bgt_ctg-88_consensus_gene-2.2_p	Bg_LOL_contig_13035_gene-0.1_p	Bg_POA_contig_13760_gene-0.0_p
Bgh_supercontig_000007_gene-11.4_p	Bg_LOL_contig_10734_gene-0.0_p	Bg_POA_contig_8084_gene-0.0_p	Bg_AVE_contig_7763_gene-0.0_p	maker-Bgt_ctg-170_consensus_gene-1.7_p
Bg_AVE_contig_3883_gene-0.0_p	Bg_LOL_contig_1872_gene-0.0_p	maker-Bgt_ctg-10000_consensus_gene-67.1_p	Bgh_supercontig_000009_gene-22.5_p	Bg_POA_contig_9286_gene-0.0_p
Bg_AVE_contig_4567_gene-0.0_p	Bg_LOL_contig_130_gene-0.3_p	maker-Bgt_ctg-711_consensus_gene-1.5_p	Bg_POA_contig_7838_gene-0.0_p	Bgh_supercontig_000025_gene-4.45_p
Bg_AVE_contig_4618_gene-0.0_p	Bg_LOL_contig_8691_gene-0.7_p	Bgh_supercontig_000015_gene-5.9_p	maker-Bgt_ctg-67_consensus_gene-8.0_p	Bg_POA_contig_4038_gene-0.0_p
Bg_AVE_contig_5359_gene-0.2_p	maker-Bgt_ctg-352_consensus_gene-3.8_p	Bg_LOL_contig_5918_gene-0.2_p	Bgh_supercontig_000005_gene-4.11_p	Bg_POA_contig_1822_gene-0.2_p
Bg_AVE_contig_5606_gene-0.0_p	Bg_LOL_contig_4842_gene-0.0_p	Bgh_supercontig_000001_gene-6.23_p	Bg_POA_contig_4862_gene-0.0_p	maker-Bgt_ctg-19_consensus_gene-11.3_p
Bg_AVE_contig_5848_gene-0.0_p	Bg_LOL_contig_4667_gene-0.0_p	Bgh_supercontig_000002_gene-95.10_p	maker-Bgt_ctg-10000_consensus_gene-10.1_p	Bg_POA_contig_19861_gene-0.0_p
Bg_AVE_contig_6060_gene-0.3_p	Bg_LOL_contig_3843_gene-0.6_p	Bgh_supercontig_000014_gene-12.30_p	maker-Bgt_ctg-734_consensus_gene-1.24_p	Bg_POA_contig_13611_gene-0.4_p
Bg_AVE_contig_6889_gene-0.2_p	Bg_LOL_contig_6209_gene-0.2_p	maker-Bgt_ctg-61_consensus_gene-0.8_p	Bgh_supercontig_000004_gene-45.15_p	Bg_POA_contig_17267_gene-0.3_p
Bg_AVE_contig_6932_gene-0.4_p	Bg_LOL_contig_751_gene-0.4_p	Bgh_supercontig_000036_gene-4.0_p	maker-Bgt_ctg-113_consensus_gene-0.13_p	Bg_POA_contig_16934_gene-0.0_p
Bg_AVE_contig_7225_gene-0.0_p	Bgh_supercontig_000027_gene-1.22_p	maker-Bgt_ctg-438_consensus_gene-1.0_p	Bg_LOL_contig_8527_gene-0.0_p	Bg_POA_contig_5356_gene-0.0_p
Bg_AVE_contig_8495_gene-0.0_p	Bgh_supercontig_000008_gene-3.33_p	maker-Bgt_ctg-177_consensus_gene-4.19_p	Bg_POA_contig_6903_gene-0.2_p	Bg_LOL_contig_9961_gene-0.0_p
Bg_AVE_contig_8934_gene-0.0_p	Bg_LOL_contig_10577_gene-0.0_p	Bgh_supercontig_000008_gene-14.9_p	maker-Bgt_ctg-140_consensus_gene-7.13_p	Bg_POA_contig_11194_gene-0.0_p
Bg_AVE_contig_9225_gene-0.2_p	maker-Bgt_ctg-254_consensus_gene-3.1_p	Bg_LOL_contig_10867_gene-0.0_p	Bg_POA_contig_18488_gene-0.0_p	Bgh_supercontig_000012_gene-9.0_p
Bg_AVE_contig_94_gene-0.0_p	Bg_LOL_contig_361_gene-0.0_p	maker-Bgt_ctg-333_consensus_gene-1.2_p	Bgh_supercontig_000027_gene-4.3_p	Bg_POA_contig_4475_gene-0.0_p
Bg_AVE_contig_9907_gene-0.0_p	Bg_LOL_contig_5598_gene-0.2_p	Bgh_supercontig_000009_gene-16.11_p	maker-Bgt_ctg-10000_consensus_gene-3.20_p	Bg_POA_contig_18109_gene-0.0_p
Bg_AVE_contig_9908_gene-0.0_p	Bg_LOL_contig_2849_gene-0.0_p	Bgh_supercontig_000024_gene-3.0_p	Bg_POA_contig_3943_gene-0.0_p	maker-Bgt_ctg-10000_consensus_gene-184.10_p
Bg_AVE_contig_11099_gene-0.0_p	Bg_LOL_contig_2207_gene-0.0_p	maker-Bgt_ctg-14_consensus_gene-0.2_p	Bg_POA_contig_9915_gene-0.0_p	Bgh_supercontig_000050_gene-1.5_p
Bg_AVE_contig_12358_gene-0.2_p	Bg_LOL_contig_4770_gene-0.3_p	maker-Bgt_ctg-10000_consensus_gene-49.11_p	Bgh_supercontig_000019_gene-2.16_p	Bg_POA_contig_10437_gene-0.3_p
Bg_AVE_contig_13224_gene-0.0_p	Bg_LOL_contig_7924_gene-0.0_p	Bgh_supercontig_000020_gene-13.9_p	maker-Bgt_ctg-234_consensus_gene-0.27_p	Bg_POA_contig_24811_gene-0.0_p
Bg_AVE_contig_4677_gene-0.0_p	Bg_LOL_contig_5062_gene-0.0_p	maker-Bgt_ctg-10000_consensus_gene-111.35_p	Bgh_supercontig_000016_gene-17.13_p	Bg_POA_contig_12316_gene-0.0_p
Bg_AVE_contig_905_gene-0.5_p	Bg_LOL_contig_4693_gene-0.5_p	Bgh_supercontig_000014_gene-8.7_p	maker-Bgt_ctg-140_consensus_gene-8.6_p	Bg_POA_contig_9995_gene-0.7_p
Bg_AVE_contig_9353_gene-0.3_p	maker-Bgt_ctg-48_consensus_gene-23.9_p	Bg_LOL_contig_4801_gene-0.3_p	Bg_POA_contig_17020_gene-0.0_p	Bgh_supercontig_000013_gene-7.0_p
Bgh_supercontig_000002_gene-19.7_p	maker-Bgt_ctg-153_consensus_gene-2.2_p	Bg_AVE_contig_5706_gene-0.0_p	Bg_POA_contig_31236_gene-0.0_p	Bg_LOL_contig_11464_gene-0.2_p
Bgh_supercontig_000002_gene-35.4_p	Bgh_supercontig_000031_gene-2.25_p	Bgh_supercontig_000005_gene-23.6_p	maker-Bgt_ctg-63_consensus_gene-7.3_p	Bgh_supercontig_000016_gene-19.12_p
Bg_AVE_contig_110_gene-0.0_p	Bg_AVE_contig_5398_gene-0.0_p	Bg_POA_contig_6251_gene-0.3_p	Bgh_supercontig_000001_gene-3.3_p
Bg_AVE_contig_12315_gene-0.0_p	Bg_LOL_contig_22352_gene-0.0_p	Bgh_supercontig_000026_gene-2.10_p	maker-Bgt_ctg-41_consensus_gene-1.13_p
Bgh_supercontig_000002_gene-6.19_p	Bg_POA_contig_8797_gene-0.0_p	Bg_LOL_contig_281_gene-0.0_p	Bg_AVE_contig_9837_gene-0.0_p
Bg_AVE_contig_1999_gene-0.0_p	Bg_AVE_contig_20374_gene-0.0_p	Bg_POA_contig_3628_gene-0.0_p	Bg_LOL_contig_5245_gene-0.0_p
Bg_AVE_contig_20283_gene-0.0_p	maker-Bgt_ctg-100_consensus_gene-22.13_p	Bg_LOL_contig_15856_gene-0.0_p	Bgh_supercontig_000023_gene-12.3_p
Bg_AVE_contig_3372_gene-0.0_p	Bg_LOL_contig_247_gene-0.0_p	maker-Bgt_ctg-10000_consensus_gene-83.8_p	Bgh_supercontig_000002_gene-3.8_p
Bg_AVE_contig_5224_gene-0.0_p	maker-Bgt_ctg-56_consensus_gene-2.25_p	Bgh_supercontig_000020_gene-1.2_p	maker-Bgt_ctg-757_consensus_gene-0.9_p
Bg_AVE_contig_7668_gene-0.0_p	Bg_LOL_contig_6148_gene-0.0_p	maker-Bgt_ctg-10000_consensus_gene-79.0_p	Bg_POA_contig_8548_gene-0.0_p
Bg_AVE_contig_7845_gene-0.0_p	maker-Bgt_ctg-30_consensus_gene-5.10_p	Bgh_supercontig_000020_gene-11.2_p	Bg_LOL_contig_6201_gene-0.0_p
Bg_AVE_contig_8490_gene-0.0_p	Bg_LOL_contig_10542_gene-0.0_p	maker-Bgt_ctg-93_consensus_gene-4.0_p	Bgh_supercontig_000002_gene-52.31_p
Bg_AVE_contig_9183_gene-0.0_p	Bg_LOL_contig_1557_gene-0.1_p	Bgh_supercontig_000012_gene-9.19_p	Bg_POA_contig_6925_gene-0.0_p
Bgh_supercontig_000013_gene-9.8_p	maker-Bgt_ctg-48_consensus_gene-27.7_p	Bg_LOL_contig_11393_gene-0.0_p	Bg_POA_contig_16248_gene-0.0_p
Bgh_supercontig_000033_gene-1.5_p	maker-Bgt_ctg-29_consensus_gene-1.5_p	Bg_LOL_contig_7859_gene-0.5_p	Bg_POA_contig_8966_gene-0.0_p
maker-Bgt_ctg-396_consensus_gene-0.5_p	maker-Bgt_ctg-33_consensus_gene-2.17_p	maker-Bgt_ctg-33_consensus_gene-2.4_p	maker-Bgt_ctg-10000_consensus_gene-80.6_p
Bg_LOL_contig_14956_gene-0.0_p	Bg_AVE_contig_13504_gene-0.0_p	Bg_AVE_contig_13656_gene-0.0_p
Bg_AVE_contig_11480_gene-0.0_p	Bg_LOL_contig_481_gene-0.0_p	maker-Bgt_ctg-10000_consensus_gene-84.12_p
Bg_POA_contig_5725_gene-0.0_p	Bgh_supercontig_000034_gene-5.10_p	maker-Bgt_ctg-118_consensus_gene-3.11_p
Bgh_supercontig_000027_gene-4.6_p	maker-Bgt_ctg-10000_consensus_gene-106.41_p	Bgh_supercontig_000027_gene-4.20_p
Bg_AVE_contig_21831_gene-0.0_p	Bgh_supercontig_000023_gene-1.12_p	maker-Bgt_ctg-18_consensus_gene-12.3_p
Bgh_supercontig_000006_gene-5.9_p	maker-Bgt_ctg-10000_consensus_gene-122.0_p	maker-Bgt_ctg-41_consensus_gene-5.24_p
Bgh_supercontig_000007_gene-6.18_p	maker-Bgt_ctg-355_consensus_gene-1.0_p	Bg_POA_contig_12782_gene-0.4_p
Bgh_supercontig_000027_gene-2.2_p	maker-Bgt_ctg-438_consensus_gene-2.1_p	Bg_POA_contig_18746_gene-0.1_p
Bgh_supercontig_000038_gene-3.13_p	Bgh_supercontig_000038_gene-3.2_p	Bg_LOL_contig_17041_gene-0.0_p
Bg_AVE_contig_10540_gene-0.3_p	Bg_LOL_contig_15087_gene-0.0_p
Bg_AVE_contig_17502_gene-0.0_p	Bg_AVE_contig_22975_gene-0.0_p
Bg_AVE_contig_4960_gene-0.0_p	Bg_LOL_contig_8238_gene-0.1_p
Bgh_supercontig_000003_gene-16.19_p	maker-Bgt_ctg-14_consensus_gene-45.11_p
maker-Bgt_ctg-10000_consensus_gene-135.7_p	maker-Bgt_ctg-618_consensus_gene-0.2_p
Bgh_supercontig_000005_gene-36.14_p	maker-Bgt_ctg-37_consensus_gene-13.23_p
Bgh_supercontig_000007_gene-6.0_p	maker-Bgt_ctg-91_consensus_gene-13.9_p
Bgh_supercontig_000013_gene-13.0_p	Bg_LOL_contig_1127_gene-0.1_p
Bgh_supercontig_000396_gene-0.0_p	Bgh_supercontig_000399_gene-0.0_p
maker-Bgt_ctg-189_consensus_gene-3.3_p	Bg_POA_contig_16599_gene-0.3_p
Bg_POA_contig_10437_gene-0.0_p	Bg_LOL_contig_4770_gene-0.7_p
Bg_AVE_contig_15760_gene-0.0_p
Bg_AVE_contig_3076_gene-0.1_p
Bgh_supercontig_000001_gene-3.11_p
Bgh_supercontig_000003_gene-16.4_p
Bgh_supercontig_000006_gene-22.54_p
Bgh_supercontig_000010_gene-23.10_p
Bgh_supercontig_000015_gene-0.23_p
Bgh_supercontig_000028_gene-0.15_p
Bgh_supercontig_000046_gene-3.38_p
maker-Bgt_ctg-10000_consensus_gene-93.7_p
maker-Bgt_ctg-217_consensus_gene-1.24_p
maker-Bgt_ctg-73_consensus_gene-1.0_p
maker-Bgt_ctg-87_consensus_gene-7.14_p
