# Supplementary material for: Rapid turnover of effectors in grass powdery mildew (Blumeria graminis)
Source: BMC Evol Biol. 2017 Oct 31;17:223. doi: 10.1186/s12862-017-1064-2 (PMC5664452; doi:10.1186/s12862-017-1064-2)
Supplement: Supplementary file 2 — Information on effector families in B. graminis. (XLSX 27 kb) [file 12862_2017_1064_MOESM2_ESM.xlsx]

## Sheet: Sheet1
Supplementary table 1
	ID	Name	percentage of genes with signal peptide	Number of genes with signal peptide	Length (aa)	Bg tritici	Bg hordei	Bg avenae	Bg on Lolium	Bg poae		Total		Domains																				Probability that that the CEG family evolved following the null model (estimated on non-CEG families)	Turnover rate (Lambda)
	1	Bg_AVE_contig_10056_gene-0.0_p	20.8539	127	288.018	161	151	113	69	115		609				MIT_CorA-like	BST2	Periplasmic_Binding_Protein_Type_2	2	Adenylation_DNA_ligase_like	DUF1574	AAT_I	Drf_FH3	RNase_H_like	zf-DNA_Pol	DotU	MDR	N_Asn_amidohyd	PHA02777	PMEI_like	Aldose_epim	Glyco_hydro_26	Chor_lyase	0	80.1865
	2	Bg_AVE_contig_11683_gene-0.0_p	79.4326	112	152.752	30	37	22	11	41		141				DUF1811	Periplasmic_Binding_Protein_Type_1	vWFA	Glu_syn_central															0	14.1304
	3	Bg_POA_contig_8531_gene-0.0_p	37.4046	49	316.557	9	5	12	6	99		131	5	microbial_RNases			Glyco_tranf_GTA_type		DOMON_like	DHQ_Fe-ADH														0	1.90081
	4	Bgh_supercontig_000022_gene-15.0_p	71.8447	74	331.728	23	50	7	8	15		103	16	microbial_RNases																				0	0.0617207
	5	maker-Bgt_ctg-10000_consensus_gene-167.8_p	58.2524	60	322.932	29	29	14	12	19		103	23	microbial_RNases			microbial_RNases		Motor_domain															0	0.0478625
	6	Bg_AVE_contig_12857_gene-0.0_p	94.0594	95	114.475	47	40	6	8	0		101																						0	2.29789
	7	Bg_AVE_contig_14465_gene-0.0_p	67.033	61	144.945	9	21	10	11	40		91				SRPBCC	DUF5066	Motor_domain																0	16.931
	8	Bg_AVE_contig_1003_gene-0.0_p	55.8824	38	330.529	19	14	11	20	4		68	12	microbial_RNases																				0	0.104525
	9	Bg_AVE_contig_11117_gene-0.0_p	11.1111	7	252.921	16	15	8	8	16		63					tRNA_m1G_MT																	0.058	0.0267716
	10	Bg_AVE_contig_11519_gene-0.0_p	70.9677	44	132.823	25	12	8	8	9	1472	62				PHA03072	Abp2																	0	0.0947168
AvrPm2, Avra13	11	maker-Bgt_ctg-155_consensus_gene-11.0_p	86.5385	45	114.135	18	17	6	7	4		52	2	TROVE																				0	0.0730947
	12	Bg_AVE_contig_10534_gene-0.0_p	40	20	132.62	4	18	6	7	15		50					CE4_SF																	0	0.131781
	13	Bg_AVE_contig_21499_gene-0.0_p	31.8182	14	262	19	10	6	8	1		44		microbial_RNases																				0	0.107871
	14	maker-Bgt_ctg-93_consensus_gene-23.1_p	72.973	27	177.514	10	5	4	6	12		37	4	microbial_RNases			Glu_syn_central																	0.011	0.0445754
	15	Bg_POA_contig_1296_gene-0.0_p	54.5455	18	311.939	4	6	5	6	12		33	9	microbial_RNases																				0.15	0.0954105
	16	Bg_POA_contig_4279_gene-0.0_p	93.5484	29	149.581	15	7	2	4	3		31					Laps																	0	0.169994
	17	Bg_AVE_contig_1373_gene-0.0_p	93.3333	28	175.267	6	9	3	4	8		30	6	ML				Urease_gamma																0.065	0.0286718
SvrPm3a/f	18	Bg_AVE_contig_16745_gene-0.0_p	92.5926	25	156.519	10	5	3	4	5		27																						0.015	0.0372886
	19	Bg_AVE_contig_15652_gene-0.0_p	69.2308	18	169.269	3	10	5	6	2		26																						0	0.068912
	20	Bg_LOL_contig_1462_gene-0.0_p	42.3077	11	180.923	3	4	2	3	14	1828	26																						0.011	0.0233409
	21	maker-Bgt_ctg-73_consensus_gene-4.0_p	96.1538	25	135.654	11	4	2	2	7		26		Lant_dehydr_N		Prok-E2_D																		0.002	0.0601798
	22	Bgh_supercontig_000035_gene-4.0_p	76	19	267.64	7	12	1	1	4		25		PHA03185		Bindin	PHA03160	Creb_binding	DUF4677															0	0.085951
AvrPm3a/f	23	maker-Bgt_ctg-10000_consensus_gene-114.0_p	100	25	122.08	17	7	0	1	0		25		SATase_N																				0	0.307173
	24	Bg_AVE_contig_14121_gene-0.0_p	95.4545	21	119.955	6	10	1	3	2		22																						0	0.0726836
	25	Bg_AVE_contig_12778_gene-0.0_p	90.4762	19	120.238	9	7	2	3	0		21		4		microbial_RNases		OCIA																0	0.0948534
	26	Bg_AVE_contig_15101_gene-0.0_p	60	12	208	6	4	2	4	4		20		2		Oxidored_q3	NLPC_P60																	0.117	0.0224141
	27	Bg_AVE_contig_11760_gene-0.0_p	77.7778	14	110.778	6	5	3	2	2		18																						0.115	0.0222871
	28	Bg_AVE_contig_17336_gene-0.0_p	77.7778	14	126.167	4	6	4	4	0		18																						0.032	0.0396801
	29	Bg_AVE_contig_1132_gene-0.0_p	25	4	177.125	2	2	4	4	4		16		Motor_domain																				0.716	0.0101192
	30	Bg_AVE_contig_1353_gene-0.0_p	100	16	103.938	3	3	3	4	3		16																						0.811	0.00263428
	31	Bg_AVE_contig_12698_gene-0.0_p	93.3333	14	169.933	3	3	3	3	3		15		microbial_RNases																				0.995	1.78712e-09
	32	Bg_AVE_contig_1919_gene-0.0_p	26.6667	4	554.333	3	3	3	3	3		15																						0.995	1.60789e-09
	33	Bg_AVE_contig_5757_gene-0.0_p	100	15	116.733	3	3	3	3	3		15																						0.995	5.84328e-18
	34	Bgh_supercontig_000003_gene-17.2_p	80	12	101.667	4	7	0	3	1		15																						0	0.0854421
	35	Bgh_supercontig_000004_gene-22.16_p	100	15	125.8	8	5	0	1	1		15																						0	0.077435
	36	maker-Bgt_ctg-10000_consensus_gene-94.3_p	100	15	112	8	7	0	0	0		15																						0	0.34435
	37	Bg_AVE_contig_4315_gene-0.0_p	100	14	129.5	9	3	1	0	1		14																						0	0.0915092
	38	Bg_AVE_contig_13548_gene-0.0_p	91.6667	11	167.417	3	3	3	2	1		12																						0	0.275562
	39	Bg_AVE_contig_5602_gene-0.1_p	8.33333	1	284.583	2	3	2	3	2		12																						0.4665	0.0128013
	40	Bgh_supercontig_000611_gene-0.0_p	100	12	113.75	6	6	0	0	0		12																						0.5105	0.00961003
	41	Bg_AVE_contig_1181_gene-0.0_p	100	11	156.818	2	2	3	2	2		11		Ig																				0.682	0.00394886
	42	Bg_AVE_contig_12921_gene-0.0_p	90.9091	10	189.182	3	3	2	1	2		11																						0.43	0.00957696
	43	Bg_AVE_contig_18081_gene-0.0_p	100	11	160.455	3	3	1	2	2		11																						0.43	0.00957696
	44	Bgh_supercontig_000006_gene-27.3_p	81.8182	9	110.364	9	2	0	0	0		11																						0	0.310631
	45	Bgh_supercontig_001342_gene-0.0_p	81.8182	9	124.455	5	6	0	0	0		11																						0.002	0.231559
	46	Bg_AVE_contig_11135_gene-0.0_p	100	10	90.5	0	0	9	1	0		10																						0.975	1.90777e-09
	47	Bg_AVE_contig_11873_gene-0.0_p	100	10	161.2	2	2	2	2	2		10		6		microbial_RNases																		0	0.359827
	48	Bg_AVE_contig_15926_gene-0.0_p	80	8	118.8	4	2	2	1	1		10		DUF2233																				0.083	0.0260173
	49	Bg_AVE_contig_22544_gene-0.0_p	30	3	169.6	2	2	2	2	2		10																						0.975	2.53076e-09
	50	Bg_AVE_contig_10540_gene-0.0_p	100	9	98.2222	4	2	1	0	2		9
	51	Bg_AVE_contig_10930_gene-0.0_p	100	9	373	2	3	1	1	2		9
	52	Bg_AVE_contig_16021_gene-0.0_p	100	9	154.222	2	2	2	2	1		9
	53	Bg_AVE_contig_21115_gene-0.0_p	100	9	139	2	2	1	2	2		9
	54	Bg_AVE_contig_9529_gene-0.0_p	100	9	131	1	1	3	1	3		9
	55	Bgh_supercontig_000004_gene-45.12_p	66.6667	6	131.667	6	2	0	0	1		9
	56	maker-Bgt_ctg-57_consensus_gene-5.9_p	100	9	205.667	3	1	2	2	1		9
	57	Bg_AVE_contig_1031_gene-0.0_p	50	4	124.875	2	4	1	0	1		8
	58	Bg_AVE_contig_12428_gene-0.0_p	100	8	177.75	2	2	1	1	2		8		3		AdoMet_MTases
	59	Bg_AVE_contig_2679_gene-0.2_p	87.5	7	875.875	1	4	1	1	1		8		5	ATP-synt_B	5	DUF1104		4	Oberon_cc	iSH2_PI3K_IA_R	5	GlgS		2	RILP-like
	60	Bg_AVE_contig_5980_gene-0.0_p	100	8	173.625	1	1	1	2	3		8		microbial_RNases
	61	maker-Bgt_ctg-14_consensus_gene-44.0_p	100	8	177.5	3	3	0	1	1		8		PX_domain
	62	Bg_AVE_contig_18530_gene-0.0_p	100	7	180.429	1	2	1	2	1		7
	63	Bgh_supercontig_000002_gene-58.20_p	71.4286	5	196.429	3	3	0	1	0		7
	64	Bgh_supercontig_000008_gene-25.0_p	100	7	109.429	3	4	0	0	0		7
	65	Bgh_supercontig_000049_gene-2.14_p	42.8571	3	147.714	4	2	0	0	1		7
	66	Bg_AVE_contig_12749_gene-0.0_p	100	6	89	0	0	3	3	0		6
	67	Bg_AVE_contig_15303_gene-0.0_p	100	6	88	0	0	5	1	0		6		TPP_enzymes
	68	Bg_AVE_contig_16879_gene-0.0_p	83.3333	5	87	1	1	1	1	2		6
	69	Bgh_supercontig_000010_gene-18.2_p	100	6	128.333	1	4	0	0	1		6
	70	Bg_AVE_contig_10296_gene-0.0_p	100	5	195.8	0	1	2	2	0		5
	71	Bg_AVE_contig_10929_gene-0.0_p	100	5	170.8	1	1	1	1	1		5
	72	Bg_AVE_contig_11099_gene-0.0_p	80	4	429.6	1	1	1	1	1		5
	73	Bg_AVE_contig_11355_gene-0.2_p	100	5	159	1	1	1	1	1		5
	74	Bg_AVE_contig_1156_gene-0.0_p	100	5	198.2	1	1	1	1	1		5		microbial_RNases		microbial_RNases	microbial_RNases	microbial_RNases
	75	Bg_AVE_contig_11879_gene-0.0_p	100	5	105.6	1	1	1	1	1		5
	76	Bg_AVE_contig_11943_gene-0.2_p	40	2	468.8	1	1	1	1	1		5
	77	Bg_AVE_contig_12358_gene-0.2_p	20	1	583.4	1	1	1	1	1		5
	78	Bg_AVE_contig_13224_gene-0.0_p	100	5	387	1	1	1	1	1		5		NADB_Rossmann		NADB_Rossmann	NADB_Rossmann	NADB_Rossmann	Hira
	79	Bg_AVE_contig_15242_gene-0.6_p	20	1	168	1	1	1	1	1		5
	80	Bg_AVE_contig_16066_gene-0.0_p	100	5	162	1	1	1	1	1		5
	81	Bg_AVE_contig_16368_gene-0.0_p	100	5	292.6	1	1	1	1	1		5
	82	Bg_AVE_contig_16842_gene-0.0_p	100	5	275.2	1	1	1	1	1		5
	83	Bg_AVE_contig_17427_gene-0.0_p	80	4	303	1	1	1	1	1		5
	84	Bg_AVE_contig_18244_gene-0.0_p	20	1	303	1	1	1	1	1		5
	85	Bg_AVE_contig_18518_gene-0.0_p	100	5	257	1	1	1	1	1		5
	86	Bg_AVE_contig_1930_gene-0.0_p	20	1	261	1	1	1	1	1		5
	87	Bg_AVE_contig_1956_gene-0.0_p	100	5	106.4	1	1	1	1	1		5
	88	Bg_AVE_contig_19647_gene-0.0_p	100	5	158	1	1	1	1	1		5
	89	Bg_AVE_contig_2042_gene-0.0_p	80	4	331.4	1	1	1	1	1		5
	90	Bg_AVE_contig_2068_gene-0.1_p	20	1	312	1	1	1	1	1		5		DUF3431		DUF3431	DUF3431	DUF3431	DUF3431
	91	Bg_AVE_contig_21213_gene-0.0_p	100	5	232.6	1	1	1	1	1		5
	92	Bg_AVE_contig_2166_gene-0.5_p	100	5	172	1	1	1	1	1		5
	93	Bg_AVE_contig_2230_gene-0.0_p	20	1	280	1	1	1	1	1		5
	94	Bg_AVE_contig_2676_gene-0.0_p	100	5	104.2	0	1	1	1	2		5
	95	Bg_AVE_contig_2697_gene-0.2_p	80	4	246	1	1	1	1	1		5		Rot1		Rot1	Rot1	Rot1	Rot1
	96	Bg_AVE_contig_2827_gene-0.5_p	100	5	167.8	1	1	1	1	1		5		KRE1		KRE1	KRE1	KRE1	Minor_capsid_2	KRE1
	97	Bg_AVE_contig_3883_gene-0.0_p	100	5	298.8	1	1	1	1	1		5
	98	Bg_AVE_contig_4567_gene-0.0_p	100	5	215.6	1	1	1	1	1		5		MTH865
	99	Bg_AVE_contig_4618_gene-0.0_p	20	1	169.2	1	1	1	1	1		5
	100	Bg_AVE_contig_4677_gene-0.0_p	100	5	341.6	1	1	1	1	1		5		Abhydrolase		Abhydrolase	Abhydrolase	Abhydrolase	Abhydrolase
	101	Bg_AVE_contig_5359_gene-0.2_p	100	5	223.6	1	1	1	1	1		5		microbial_RNases		microbial_RNases	microbial_RNases	microbial_RNases	microbial_RNases
	102	Bg_AVE_contig_5606_gene-0.0_p	80	4	227	1	1	1	1	1		5
	103	Bg_AVE_contig_5848_gene-0.0_p	100	5	207	1	1	1	1	1		5
	104	Bg_AVE_contig_6060_gene-0.3_p	40	2	145.6	1	1	1	1	1		5
	105	Bg_AVE_contig_6889_gene-0.2_p	100	5	124	1	1	1	1	1		5
	106	Bg_AVE_contig_6932_gene-0.4_p	100	5	263	1	1	1	1	1		5		KRE9		GPI-anchored	KRE9	GPI-anchored	KRE9	GPI-anchored	KRE9	GPI-anchored	KRE9	GPI-anchored
	107	Bg_AVE_contig_7225_gene-0.0_p	100	5	171.4	1	1	1	1	1		5
	108	Bg_AVE_contig_8495_gene-0.0_p	100	5	122	1	1	1	1	1		5
	109	Bg_AVE_contig_8934_gene-0.0_p	100	5	123	1	1	1	1	1		5
	110	Bg_AVE_contig_905_gene-0.5_p	100	5	444.6	1	1	1	1	1		5		SKG6		SKG6	TM_EGFR-like	SKG6
	111	Bg_AVE_contig_9225_gene-0.2_p	100	5	151.2	1	1	1	1	1		5
	112	Bg_AVE_contig_9353_gene-0.3_p	80	4	366.2	1	1	1	1	1		5		CAP_N		CAP_N	CAP_N	CAP_N
	113	Bg_AVE_contig_94_gene-0.0_p	100	5	225.4	1	1	1	1	1		5
	114	Bg_AVE_contig_9907_gene-0.0_p	60	3	213	1	1	1	1	1		5
Avra1	115	Bg_AVE_contig_9908_gene-0.0_p	60	3	107.4	1	1	1	1	1		5
	116	Bg_POA_contig_15324_gene-0.0_p	100	5	112.8	1	1	1	1	1		5
	117	Bgh_supercontig_000002_gene-19.7_p	100	5	155	1	1	1	1	1		5		WWbp		WWbp	WWbp	WWbp
	118	Bgh_supercontig_000002_gene-35.4_p	20	1	90	1	4	0	0	0		5
	119	Bgh_supercontig_000007_gene-11.4_p	100	5	141.2	1	1	1	1	1		5		RNAP_largest_subunit_N
	120	Bgh_supercontig_000034_gene-4.0_p	100	5	124	2	3	0	0	0		5
	121	Bg_AVE_contig_110_gene-0.0_p	100	4	81.5	0	1	2	0	1		4
	122	Bg_AVE_contig_12315_gene-0.0_p	100	4	126.5	1	1	1	1	0		4
	123	Bg_AVE_contig_1999_gene-0.0_p	100	4	101	0	0	2	1	1		4
	124	Bg_AVE_contig_20283_gene-0.0_p	75	3	234.25	1	1	1	1	0		4		microbial_RNases
	125	Bg_AVE_contig_3372_gene-0.0_p	100	4	102	1	1	1	1	0		4
	126	Bg_AVE_contig_5224_gene-0.0_p	100	4	124.75	2	1	1	0	0		4
	127	Bg_AVE_contig_7668_gene-0.0_p	100	4	189.25	1	0	1	1	1		4
	128	Bg_AVE_contig_7845_gene-0.0_p	100	4	134.5	1	1	1	1	0		4		CFEM		CFEM	CFEM	CFEM
	129	Bg_AVE_contig_8490_gene-0.0_p	100	4	169.25	1	1	1	1	0		4
	130	Bg_AVE_contig_9183_gene-0.0_p	100	4	224.75	0	1	1	1	1		4
	131	Bgh_supercontig_000002_gene-6.19_p	100	4	158	0	1	1	1	1		4
	132	Bgh_supercontig_000013_gene-9.8_p	75	3	167.25	1	1	0	1	1		4
	133	Bgh_supercontig_000033_gene-1.5_p	75	3	96.25	1	1	0	1	1		4
	134	maker-Bgt_ctg-396_consensus_gene-0.5_p	100	4	86.5	4	0	0	0	0		4
	135	Bg_AVE_contig_11480_gene-0.0_p	100	3	135.667	1	0	1	1	0		3
	136	Bg_AVE_contig_21831_gene-0.0_p	100	3	190.333	1	1	1	0	0		3
	137	Bg_LOL_contig_14956_gene-0.0_p	100	3	89	0	0	2	1	0		3
	138	Bg_POA_contig_5725_gene-0.0_p	66.6667	2	318	1	1	0	0	1		3
	139	Bgh_supercontig_000006_gene-5.9_p	66.6667	2	110	2	1	0	0	0		3
	140	Bgh_supercontig_000007_gene-6.18_p	100	3	162.667	1	1	0	0	1		3
	141	Bgh_supercontig_000027_gene-2.2_p	66.6667	2	200.667	1	1	0	0	1		3
	142	Bgh_supercontig_000027_gene-4.6_p	100	3	190.333	1	2	0	0	0		3		microbial_RNases
	143	Bgh_supercontig_000038_gene-3.13_p	66.6667	2	186.333	0	2	0	1	0		3
	144	Bg_AVE_contig_10540_gene-0.3_p	100	2	86.5	0	0	1	1	0		2
	145	Bg_AVE_contig_17502_gene-0.0_p	100	2	139	0	0	2	0	0		2
	146	Bg_AVE_contig_4960_gene-0.0_p	100	2	85	0	0	1	1	0		2
	147	Bg_POA_contig_10437_gene-0.0_p	100	2	274.5	0	0	0	1	1		2
	148	Bgh_supercontig_000003_gene-16.19_p	100	2	173	1	1	0	0	0		2
	149	Bgh_supercontig_000005_gene-36.14_p	100	2	129	1	1	0	0	0		2		microbial_RNases
	150	Bgh_supercontig_000007_gene-6.0_p	100	2	135	1	1	0	0	0		2
	151	Bgh_supercontig_000013_gene-13.0_p	50	1	195	0	1	0	1	0		2
	152	Bgh_supercontig_000396_gene-0.0_p	100	2	112	0	2	0	0	0		2
	153	maker-Bgt_ctg-10000_consensus_gene-135.7_p	50	1	186	2	0	0	0	0		2
	154	maker-Bgt_ctg-189_consensus_gene-3.3_p	100	2	144.5	1	0	0	0	1		2
	155	Bg_AVE_contig_15760_gene-0.0_p	100	1	90	0	0	1	0	0		1
	156	Bg_AVE_contig_3076_gene-0.1_p	100	1	191	0	0	1	0	0		1
	157	Bgh_supercontig_000001_gene-3.11_p	100	1	134	0	1	0	0	0		1
	158	Bgh_supercontig_000003_gene-16.4_p	100	1	119	0	1	0	0	0		1
	159	Bgh_supercontig_000006_gene-22.54_p	100	1	81	0	1	0	0	0		1
	160	Bgh_supercontig_000010_gene-23.10_p	100	1	110	0	1	0	0	0		1
	161	Bgh_supercontig_000015_gene-0.23_p	100	1	165	0	1	0	0	0		1
	162	Bgh_supercontig_000028_gene-0.15_p	100	1	85	0	1	0	0	0		1
	163	Bgh_supercontig_000046_gene-3.38_p	100	1	99	0	1	0	0	0		1
	164	maker-Bgt_ctg-10000_consensus_gene-93.7_p	100	1	89	1	0	0	0	0		1
	165	maker-Bgt_ctg-217_consensus_gene-1.24_p	100	1	90	1	0	0	0	0		1
	166	maker-Bgt_ctg-73_consensus_gene-1.0_p	100	1	221	1	0	0	0	0		1
	167	maker-Bgt_ctg-87_consensus_gene-7.14_p	100	1	81	1	0	0	0	0		1
		TOT	56.9693	1594		734	722	408	362	572		2798
												2798
