# Supplementary material for: Rapid turnover of effectors in grass powdery mildew (Blumeria graminis)
Source: BMC Evol Biol. 2017 Oct 31;17:223. doi: 10.1186/s12862-017-1064-2 (PMC5664452; doi:10.1186/s12862-017-1064-2)
Supplement: Supplementary file 3 — Protein alignment of familiy17 with the ML domain seed (FASTA 4 kb) [file 12862_2017_1064_MOESM3_ESM.fasta]

>Bg_POA_ctg_12194_gene-0.0_p
MKLSISLVTLAISTLTSAYCVSPAIQPSFAAEQEVIVKSE
AIRGRNQLDYC-----SNES--RNNLIRLDEVDFDPVIPS
LDRWLQVSIRGFTIVPLTPGIRMRI-TDPS---GLEV-AP
PT-ELLS--FLQSVEA--TGIPHVGPF-HLQFAF-GPS--
--HHRIPSNHLTFELLLPNDQ-MFL--CVKTPVM------
--R----
>Bgh_supctg_000012_gene-19.8_p
MKLSINLATLAFSTLVTAYCVQPALQPTISEEQEVIKKSH
KIPGHNFLEYC-----NDNPDD--NLLKLESVDIDPIMPV
IDGSVNVNIKGFTPVPITDEIFIRI-LDWKT--RQDL-IT
PV-ELLS--LLRKSFI--ETPI-VGNF-QECLGF-RPH--
--LSKLLNYGVAIELYYPRGP-KLL--CVETPAM------
--LIKYG
>Bg_POA_ctg_8095_gene-0.0_p
MKISYSLVTLAISTLASAYCVSPAIQPTFTEEQNVIVKSA
TIPGTNQLQYC-------STVD-DSPTILLEANFDPMIPI
PGKRLQISLRGISFVPVAPGAQFRILNAQT---RQEL-LK
PT-DFFT--YLKSAGV--NQPSYYRDF-RLNFVV-TIG--
--TLQAPVKEIIFELIYPGYP-KLL--CVKTPIQDQGQQL
CNY----
>Bgh_supctg_000012_gene-15.0_p
MKFPVSLVTIAISTVALAYCVPPSSQPTLPEGQEVISNSL
KVPGENALEYC-----SSEF--LSYPIRLFNVAIKPTIPT
INEQVEVFVDGFTGIPLSPEVQLRV-FDWAS--GRDL-SE
PI-NFFK--YMNSINA--QVPDHVGQF-RLFFRF-KPE--
--PTILYSGQIGIELNYRKDF-KLL--CVKTPIR------
--IF---
>Bgt_ctg-90_cons_gene-5.21_p
MKFPISLATLATSTVALAYCVPPLTLPTTPEGQEIFSNDL
KIPGPNYLQYC-----SSEFKE--GPILLTDVMINPSIPL
LTQMNYVDMSGFLGVPLSHGAKFRI-YDILT--GRDL-SE
SV-DLFK--YMNSIGV--EVPTKVGHF-HLSFPF-KPQ--
--FPKYYSFQIGIELYNSEGT-KLL--CVQTPVQ------
--FV---
>Bgh_supctg_000012_gene-14.29_p
MKFPVSLVTIAISTVALAYCVPPSPPPSIVEGQKFFSKNL
KLPGANELLYC-----SSQF--KRGPITFSNVTTNPSVAV
ANKLFEVDMKGSLSIPLSDGIKIRV-YDLTT--DQDL-SE
PI-DFFS--FMKRNGA--EVPTSVGDF-HVSFAF-TPQFV
F-APK-----IGINLYTPEGY-LLL--CLRSLLF------
--Y----
>Bgt_ctg-128_cons_gene-2.4_p
MKFPISLATLAISTVASAYCVPPSPQSSIVEGQQFISEKL
RIPGQNELQYC-----SSQFKR--GPITFSDVSTKPRVPV
VNQPFEVDMKGTLHVPLSSRAKIRV-YDLTT--DYDL-TE
PI-DFLT--YMKKNGA--EVPTNVGEF-HIRFTF-TPQ--
LAYPP----KIGIELYNSERS-LLL--CVKTLLF------
--F----
>Bg_LOL_ctg_7266_gene-0.0_p
MKLSISLATLAISTLASAHCVLPSLQPTIAEEQKVFVKSL
QVPGQNHLEYC---SIESQE----SPVQLSNVVIKPYALA
PDEQLEVEIEGFLGISLFFMPQLRI-FDWRT--GQNI-SE
PV-DYFR--FMKHLGV--YAPFSAGSY-DLKFHF-NPE--
--PLRAFSREIGIELYHPNGF-KLL--CVKTQTQ------
--LL---
>Bg_AVE_ctg_23287_gene-0.0_p
MKLSISLATLAISTLASAYCVSPSSQPTEVEEQDVFAKSL
KVPGQNRLEFC-----SSEF--EHGPIRLINVDMTSHGPP
NNGLVEVNIHGFLHVPLLYGGRFRM-FDWRT--RQDI-SE
PV-EYYR--LMHNIKV--SPPIHPGQF-NLRFQF-RPE--
--SSRIIMREIGIELFFPGGP-TLL--CVKSPFN------
--LL---
>Bg_LOL_ctg_7414_gene-0.2_p
MKLSISLATLAISTLASAYCVSPSSQSTVAEEQDIFVKSL
KVPGHNRLEYC-----SSEF--EDGLVHLLNVDVRSHEPA
LNGQVHVNIQGFLKIPLMYGAQFRV-FDWMS--RQDI-SE
PV-DYLR--LMNDIEV--PAPLHPGQF-NIRFQF-RPE--
--SSRVIMREIGIELFYPGGN-TLL--CVKSPFN------
--FF---
>Q9FF97_ARATH
----------------------------------------
-----NDFEYC-T---KNGH----DYGVVSWIEVFRVGPQ
ENPTLTINVFGTATKEISAGTLVYV--AYRSGDFTGL--L
KTYDLCD--VSLACNI--DSEIEAGDVFDFSLKDVLYV--
G-FDEGIKYSVSLRQKTAEEEDPIIKMCIDFKVP------
-------
>A5AFH3_VITVI
----------------------------------------
----AVDVTYC-D---KNAD----YDVTVQGVEISPYPVV
RGSPATFSISANTGET-ITGGKLVI-DVSYF--GWHIHSE
TH-DLCE-------ES--SCPVSSGDF-VISHTQVLPG--
F-TPPG-TYNLKMKLVDKKNK-ELT--CIGFDFS------
--I----
>Q9FG22_ARATH
----------------------------------------
----AIDVHYC-E---ENAE----YEVKVKEVDISPNPIA
PGEPATFTISANTGREISFGKLVIE--VSYF--GWHV-HS
ETHDLCT-------ET--SCPIQTGDF-LVAHSQVLPG--
Y-TPPG-SYLLKMKMLDAKKK-ELT--CIKFSFD------
--I----
>NPC2_USTMA
----------------------------------------
----GWQWSSC-----GTGD----EVVNVESIVVSPDPPV
PGQNLTVRAKGTVKDEVSDGTFADV--IVKLG-LIRL-LA
RRFDVCE-QAR-ESNADLQCPLSAGEY-ELEHTVALPR--
E-IPPG-KFNVHITGENQDGS-NLL--CLDLSIQ------
--F----
>NPC2_CRYNJ
----------------------------------------
----SWSYVDC-----GLAT----DAIQLKSIKVHPDPPV
PGKNLTVTVEGDVLETIEEGAYVDV--TVKLG-LIKL-LQ
KEFDVCDEARHANASV--QCPVQPGPY-TVTETVELPQ--
E-IPKA-KFSVLVRGYTVDDE-DMV--CLDLFVD------
--F----
>NPC2_SCHPO
----------------------------------------
----ANPASYCADW--DRGD----DHVVVDYINLIPNPPA
AGKNLTIETEINVGTTVLNGSYVDI--QVKYG-FVRIVNE
RL-DICD-KAYELAAV--ECPVEPGII-TKQATISLPW--
A-IPPG-RYHVLATAYNADGE-QLT--CVSASVS------
--F----
>A5DPV7_PICGU
----------------------------------------
----DSPLFQC-----EATS---PQLLTLESVSIDPNPPV
KGQNLTFVAKGVLAKEVGEGAYVDV-DVRYG--FIRL-IH
QRFDICE--EITKVDL--ECPIEKGKQ-VIKKEVAIPE--
E-VPPG-KYTVIAKAFTADDE-FIT--CLGAVIE------
--F----
>A5DS42_LODEL
----------------------------------------
----DSPIELC-D---AEIK----HLVQFDSISITPNPPT
AGQNLTFTASGIVDQDIVDGAYVEV--DVRYG-FIKL-IH
QTYDLCE-DAAPKVDI--TCPLKKGKQ-VITKDVEIPQ--
E-VPPG-KYIVLARAYTKNDE-LIT--CLTATIV------
--F----
>NPC2_CANAL
----------------------------------------
----DSPIEVC-----DASE---KQLLHLDEVIVTPNPPV
AGQNLTFTAVGTLDKTIEEGAYVEV-EVRYG--FIKL-IH
QTYDLCE--EIVKVDL--QCPIKSGKQ-TITKNVEIPE--
E-VPPG-KYLVVARAYTKDDE-YIT--CLTATII------
--F----
>A3M0G4_PICST
----------------------------------------
----DSPIVQC-----DASQ---PQILSLSKVIIDPNPPA
RGENLTFTATGFISEDIEEGAYVEV-DVRYG--FIKL-IH
QTFDLCE--EITKVDL--ECPIKKGPQ-VIQKEVEIPN--
E-VPPG-KYIVNARAYTKDDV-FIT--CLTATIE------
--F----
